# Supplementary material for: High-throughput allele-specific expression across 250 environmental conditions
Source: Genome Res. 2016 Dec;26(12):1627–38. doi: 10.1101/gr.209759.116 (PMC5131815; doi:10.1101/gr.209759.116)
Supplement: Supplemental Material [file supp_gr.209759.116_Supplemental_Table_S6.tar.gz › DEG_results/DP1_DEG_stats_T15C1.txt]

t.id padj pval logFC ensg g.id
ENST00000541675 0.0525159036007015 0.0166642047403744 -0.275130310957439 ENSG00000227232 WASH7P
ENST00000423562 0.0507077090964472 0.0159400638566926 -0.274664196680115 ENSG00000227232 WASH7P
ENST00000438504 0.0507077090964472 0.0159400638566926 -0.274664196680115 ENSG00000227232 WASH7P
ENST00000488147 0.0514408701976483 0.0162401745969161 -0.274499109147872 ENSG00000227232 WASH7P
ENST00000538476 0.0511753686535296 0.0161323892192994 -0.274598407907872 ENSG00000227232 WASH7P
ENST00000423372 0.6748728093134 0.542050752000553 -0.147823498512469 ENSG00000237683 AL627309.1
ENST00000466557 0.789067276533548 0.684273057991127 0.0915885799680923 ENSG00000241860 RP11-34P13.13
ENST00000424587 0.918627968628819 0.868741983478671 0.0406911009861493 ENSG00000228463 AP006222.2
ENST00000440200 0.0589066891329444 0.0193461148614487 0.249292502466018 ENSG00000230021 RP5-857K21.4
ENST00000416931 0.410734282757839 0.265381880041198 0.165162999732415 ENSG00000225972 MTND1P23
ENST00000414273 0.262210818587119 0.142975981141762 0.255525357452871 ENSG00000237973 hsa-mir-6723
ENST00000467115 0.663122599620575 0.528508395716262 0.157053252396009 ENSG00000240409 MTATP8P1
ENST00000514057 0.425822018083147 0.27907866110233 0.254628311114384 ENSG00000248527 MTATP6P1
ENST00000416718 0.389462651413374 0.246786573151405 0.26750094852036 ENSG00000198744 RP5-857K21.11
ENST00000441245 0.647579245382475 0.510121386692798 0.164959669241295 ENSG00000230021 RP5-857K21.4
ENST00000419394 0.666125220349365 0.5318996953103 0.156506262514058 ENSG00000230021 RP5-857K21.4
ENST00000417659 0.660371341048426 0.52518874238785 -0.141222580188988 ENSG00000240618 RP11-206L10.5
ENST00000428504 0.567307135157538 0.41968884146544 -0.139496077393867 ENSG00000228327 RP11-206L10.2
ENST00000434264 0.512830728810917 0.362214429175301 0.128833772187166 ENSG00000237491 RP11-206L10.9
ENST00000457084 0.768946373363911 0.658531068023826 0.0741102050952893 ENSG00000237491 RP11-206L10.9
ENST00000589899 0.538624275040049 0.389146041092639 0.121867668825054 ENSG00000237491 RP11-206L10.9
ENST00000609830 0.586448264937334 0.440815828657424 0.108116426922896 ENSG00000237491 RP11-206L10.9
ENST00000429505 0.230502464515932 0.119831921177149 0.168390777664475 ENSG00000237491 RP11-206L10.9
ENST00000591440 0.282615699412153 0.158282203483472 0.172134421645062 ENSG00000237491 RP11-206L10.9
ENST00000587530 0.282615699412153 0.158282203483472 0.172134421645062 ENSG00000237491 RP11-206L10.9
ENST00000593022 0.28080158560479 0.15686663743202 0.169071578452984 ENSG00000237491 RP11-206L10.9
ENST00000589531 0.277073663191168 0.154130600018151 0.171946531104107 ENSG00000237491 RP11-206L10.9
ENST00000588951 0.309708012843667 0.179343638559283 0.16960698812129 ENSG00000237491 RP11-206L10.9
ENST00000585768 0.277683384681999 0.154609270268629 0.181096045972529 ENSG00000237491 RP11-206L10.9
ENST00000585745 0.151966529970416 0.0682560655694381 0.255175371073558 ENSG00000237491 RP11-206L10.9
ENST00000586928 0.539996577785867 0.390537508631133 0.165434409564066 ENSG00000237491 RP11-206L10.9
ENST00000590848 0.261538353287832 0.14247573244686 0.181258401903875 ENSG00000237491 RP11-206L10.9
ENST00000586288 0.276090376787512 0.153393206836349 0.171432499884832 ENSG00000237491 RP11-206L10.9
ENST00000591702 0.103163013093551 0.0406018588416687 0.4189441102052 ENSG00000237491 RP11-206L10.9
ENST00000358533 0.311823225230462 0.181075604583883 0.290971268849542 ENSG00000237491 RP11-206L10.9
ENST00000447500 0.784552949893056 0.678334227937386 0.0703111364556471 ENSG00000230092 RP11-206L10.8
ENST00000590817 0.784552949893056 0.678334227937386 0.0703111364556471 ENSG00000230092 RP11-206L10.8
ENST00000443772 0.832461687350882 0.744472971019307 -0.0736079753429208 ENSG00000237491 RP11-206L10.9
ENST00000412115 0.762460279049924 0.650304831709305 0.0958536629709936 ENSG00000237491 RP11-206L10.9
ENST00000435300 0.642324003142691 0.50422609254944 0.115874153268402 ENSG00000240453 RP11-206L10.10
ENST00000326734 0.602075322351568 0.45754402647271 0.178647242407915 ENSG00000177757 FAM87B
ENST00000473798 0.550376370472354 0.401629293029286 -0.203057329793769 ENSG00000225880 LINC00115
ENST00000536430 0.550376370472354 0.401629293029286 -0.203057329793769 ENSG00000225880 LINC00115
ENST00000445118 0.506007768798056 0.355516901655864 -0.0835271048789041 ENSG00000228794 LINC01128
ENST00000610067 0.517598264696833 0.367119816804375 -0.0888863442901018 ENSG00000228794 LINC01128
ENST00000441765 0.631443659769737 0.491518308216989 -0.0911713472164471 ENSG00000228794 LINC01128
ENST00000609139 0.474408991206666 0.324792914012547 -0.0964964498291711 ENSG00000228794 LINC01128
ENST00000449005 0.263481545029251 0.143938078218631 -0.140657297186721 ENSG00000228794 LINC01128
ENST00000416570 0.34856788794008 0.21150373385711 -0.120703500129512 ENSG00000228794 LINC01128
ENST00000448975 0.34856788794008 0.21150373385711 -0.120703500129512 ENSG00000228794 LINC01128
ENST00000609009 0.455878475185842 0.306901295871526 -0.101029015892535 ENSG00000228794 LINC01128
ENST00000608189 0.455878475185842 0.306901295871526 -0.101029015892535 ENSG00000228794 LINC01128
ENST00000415295 0.555929124754525 0.40759352921477 -0.11682822805096 ENSG00000228794 LINC01128
ENST00000425657 0.463964007750334 0.314825383128388 -0.233190921542578 ENSG00000228794 LINC01128
ENST00000342066 0.0341408940302858 0.00949362661037313 -0.382360967655441 ENSG00000187634 SAMD11
ENST00000341065 0.0322062206361822 0.00881003896702593 -0.385363785142039 ENSG00000187634 SAMD11
ENST00000455979 0.274354950702128 0.152125344446688 -0.314620652249329 ENSG00000187634 SAMD11
ENST00000483767 0.116486526442502 0.0478361628707882 -0.227380468603889 ENSG00000188976 NOC2L
ENST00000327044 0.00842045947625893 0.00151913091654153 -0.257787121502008 ENSG00000188976 NOC2L
ENST00000477976 0.0151476611175252 0.00327179574985849 -0.252007781968948 ENSG00000188976 NOC2L
ENST00000496938 0.641305631995667 0.502962539799613 -0.112150000802843 ENSG00000188976 NOC2L
ENST00000487214 0.0216579256512632 0.00524095689100326 -0.231088075509992 ENSG00000188976 NOC2L
ENST00000469563 0.0180677189972835 0.00412341751245817 -0.319622401634355 ENSG00000188976 NOC2L
ENST00000338591 0.000500136250239901 3.83976616750663e-05 -0.590529775518963 ENSG00000187961 KLHL17
ENST00000463212 0.066399704756397 0.0226571296898829 -0.509950202218451 ENSG00000187961 KLHL17
ENST00000466300 0.00329637431309367 0.000441881659843903 -0.590893000612715 ENSG00000187961 KLHL17
ENST00000481067 0.0617556861862494 0.0205882083357962 -0.471512572278903 ENSG00000187961 KLHL17
ENST00000379410 0.0204780534518528 0.00487209869563656 -0.681821269820946 ENSG00000187583 PLEKHN1
ENST00000379407 0.0198315222910917 0.00466595115122852 -0.688352348082165 ENSG00000187583 PLEKHN1
ENST00000379409 0.0198315222910917 0.00466595115122852 -0.688352348082165 ENSG00000187583 PLEKHN1
ENST00000428771 0.0484313391562077 0.0150125275298081 -0.563858295439013 ENSG00000188290 HES4
ENST00000304952 0.0480288209267999 0.0148517703019168 -0.564642223068673 ENSG00000188290 HES4
ENST00000481869 0.0476242679180271 0.0146800874744705 -0.565356559757537 ENSG00000188290 HES4
ENST00000484667 0.039545471959788 0.0115247804495575 -0.591503989663718 ENSG00000188290 HES4
ENST00000379389 0.000179171350572983 1.03986530331684e-05 -0.781374906118796 ENSG00000187608 ISG15
ENST00000379370 0.000105630574848322 5.31936685220317e-06 -0.568418340568972 ENSG00000188157 AGRN
ENST00000477585 0.00338288763123723 0.000456935234162756 -0.588597792317102 ENSG00000188157 AGRN
ENST00000469403 0.00157536978997131 0.000169169026216864 -0.603704165167785 ENSG00000188157 AGRN
ENST00000479707 0.0068868100848182 0.00116852012269478 -0.531099032640787 ENSG00000188157 AGRN
ENST00000466223 0.00189371819815864 0.000215721474807272 -0.640741451090017 ENSG00000188157 AGRN
ENST00000478677 0.0476570785223841 0.0147002983508355 -0.502527564510874 ENSG00000188157 AGRN
ENST00000492947 0.00224231850888517 0.000267880006455348 -0.605920827995386 ENSG00000188157 AGRN
ENST00000419249 0.00177505645203851 0.000197881735972858 -0.56549036345183 ENSG00000188157 AGRN
ENST00000461111 0.0023707345774155 0.000288408960919834 -0.506163114019919 ENSG00000188157 AGRN
ENST00000418300 0.00644321087636139 0.00107149123863351 -0.500297510923873 ENSG00000242590 RP11-54O7.14
ENST00000427998 0.482251753740495 0.33218657728833 -0.194150125451509 ENSG00000217801 RP11-465B22.3
ENST00000394517 0.494823488882558 0.344317907745786 -0.191980842564718 ENSG00000217801 RP11-465B22.3
ENST00000442292 0.237838614709414 0.124889168366928 -0.377950666352772 ENSG00000273443 RP11-54O7.18
ENST00000456409 0.461346084343725 0.31216995132821 -0.199628225487296 ENSG00000217801 RP11-465B22.3
ENST00000412397 0.594080831108389 0.448974939122094 -0.144705816236938 ENSG00000217801 RP11-465B22.3
ENST00000433695 0.610620578109659 0.467275004940022 -0.144261243699007 ENSG00000217801 RP11-465B22.3
ENST00000451054 0.571534971689554 0.424266709580016 -0.158963039258849 ENSG00000217801 RP11-465B22.3
ENST00000379339 0.697602450032844 0.570005285449436 -0.0527123740253915 ENSG00000131591 C1orf159
ENST00000294576 0.697602450032844 0.570005285449436 -0.0527123740253915 ENSG00000131591 C1orf159
ENST00000448924 0.697602450032844 0.570005285449436 -0.0527123740253915 ENSG00000131591 C1orf159
ENST00000465822 0.0442030420970574 0.0133221091981944 -0.364183760586212 ENSG00000131591 C1orf159
ENST00000379325 0.697602450032844 0.570005285449436 -0.0527123740253915 ENSG00000131591 C1orf159
ENST00000421241 0.697602450032844 0.570005285449436 -0.0527123740253915 ENSG00000131591 C1orf159
ENST00000487177 0.0175023677725763 0.00395028237956757 -0.457739909384797 ENSG00000131591 C1orf159
ENST00000467751 0.697602450032844 0.570005285449436 -0.0527123740253915 ENSG00000131591 C1orf159
ENST00000477196 0.697602450032844 0.570005285449436 -0.0527123740253915 ENSG00000131591 C1orf159
ENST00000464905 0.0402603625760188 0.0117996236682763 -0.506183623175891 ENSG00000131591 C1orf159
ENST00000379320 0.0428216806780756 0.0127785425414242 -0.374241612980314 ENSG00000131591 C1orf159
ENST00000379319 0.867284242254689 0.793152145428904 -0.0281444312576891 ENSG00000131591 C1orf159
ENST00000434641 0.791285752742739 0.687261401350226 -0.0400928140016907 ENSG00000131591 C1orf159
ENST00000482816 0.887524720782073 0.823292378582566 -0.0226379822535595 ENSG00000131591 C1orf159
ENST00000437760 0.928782103464427 0.884230953506734 -0.0152446131328502 ENSG00000131591 C1orf159
ENST00000462097 0.969870857516596 0.951397992007906 -0.00657542697238779 ENSG00000131591 C1orf159
ENST00000473600 0.236757608643125 0.124130025776665 -0.299652897874958 ENSG00000131591 C1orf159
ENST00000475119 0.989834648671909 0.983162273082637 0.00227561751873497 ENSG00000131591 C1orf159
ENST00000442117 0.249125020862185 0.133148932374847 -0.297013152017496 ENSG00000131591 C1orf159
ENST00000427787 0.432822509233319 0.285483459256671 -0.240645061832095 ENSG00000131591 C1orf159
ENST00000472741 0.883626365519129 0.817270572018522 0.0256657083432638 ENSG00000131591 C1orf159
ENST00000480643 0.835336192652094 0.74839431523418 0.0354624698865168 ENSG00000131591 C1orf159
ENST00000328596 0.899760180576432 0.840725101634926 -0.0503741881743695 ENSG00000186891 TNFRSF18
ENST00000379268 0.844746617819773 0.761694635700326 -0.0758490706754581 ENSG00000186891 TNFRSF18
ENST00000379265 0.879443027567947 0.811145569506105 -0.0601358967430634 ENSG00000186891 TNFRSF18
ENST00000379236 0.232342164284888 0.121092982087448 -0.327677959347558 ENSG00000186827 TNFRSF4
ENST00000497869 0.232949908111362 0.121518522930251 -0.327349332121557 ENSG00000186827 TNFRSF4
ENST00000453580 0.665711518674956 0.531461660696818 -0.149992368230891 ENSG00000186827 TNFRSF4
ENST00000360001 0.00335713655881752 0.000452542282535242 -0.313456069345762 ENSG00000078808 SDF4
ENST00000465727 0.00334018841897597 0.000449603558303174 -0.313465068009996 ENSG00000078808 SDF4
ENST00000263741 0.00334018841897597 0.000449603558303174 -0.313465068009996 ENSG00000078808 SDF4
ENST00000494748 0.041936323327225 0.012429002441058 -0.25582971167922 ENSG00000078808 SDF4
ENST00000478938 0.033044229418587 0.00910511334756073 -0.278827013742955 ENSG00000078808 SDF4
ENST00000403997 0.00532330539527461 0.000825047068576593 -0.335683617770104 ENSG00000078808 SDF4
ENST00000545427 0.00248326719406368 0.000306264264236193 -0.362817266417339 ENSG00000078808 SDF4
ENST00000459994 0.000120414046818611 6.24789865568265e-06 -0.500876376736129 ENSG00000078808 SDF4
ENST00000379198 0.141219883657616 0.0618384084584458 -0.235105312010612 ENSG00000176022 B3GALT6
ENST00000450390 0.074514398087142 0.026387223015185 -0.197730183231644 ENSG00000160087 UBE2J2
ENST00000347370 0.074514398087142 0.026387223015185 -0.197730183231644 ENSG00000160087 UBE2J2
ENST00000349431 0.072960371325968 0.0256126635597853 -0.197450643800906 ENSG00000160087 UBE2J2
ENST00000348298 0.0636763564786215 0.0214361741575143 -0.19788004285848 ENSG00000160087 UBE2J2
ENST00000339385 0.0590776675474065 0.0194212651046026 -0.220308953299447 ENSG00000160087 UBE2J2
ENST00000400929 0.0851238587024025 0.0313988812640954 -0.18716565063176 ENSG00000160087 UBE2J2
ENST00000464036 0.0736734631878659 0.0259721414569035 -0.194437018502852 ENSG00000160087 UBE2J2
ENST00000360466 0.076679050367676 0.0274012307057707 -0.193974988840837 ENSG00000160087 UBE2J2
ENST00000400930 0.0684825610293105 0.0235841746641281 -0.199255688053554 ENSG00000160087 UBE2J2
ENST00000467339 0.00686858277435398 0.0011642577640474 -0.412768775456289 ENSG00000160087 UBE2J2
ENST00000473215 0.105476961087982 0.0418502348843741 -0.181253870642258 ENSG00000160087 UBE2J2
ENST00000435198 0.124496910719796 0.0522853528476767 -0.168052837978034 ENSG00000160087 UBE2J2
ENST00000509720 0.123323553808895 0.0516392705943708 -0.166899556649603 ENSG00000160087 UBE2J2
ENST00000491779 0.228242826912708 0.118197745510664 -0.133999376847582 ENSG00000160087 UBE2J2
ENST00000466752 0.390315474141676 0.247512165156336 -0.105330053621445 ENSG00000160087 UBE2J2
ENST00000503294 0.365940849806545 0.226232878921765 -0.109020990502589 ENSG00000160087 UBE2J2
ENST00000477894 0.426114327747319 0.279371768486471 -0.0984590481043413 ENSG00000160087 UBE2J2
ENST00000471154 0.758693913626121 0.645504512617497 -0.0513944192784693 ENSG00000160087 UBE2J2
ENST00000422076 0.415337358635995 0.269452268589245 -0.101236388990876 ENSG00000160087 UBE2J2
ENST00000502382 0.405407013969984 0.260766235869172 -0.106218179797165 ENSG00000160087 UBE2J2
ENST00000461142 0.379865112430223 0.238453350160304 -0.122671415509709 ENSG00000160087 UBE2J2
ENST00000488418 0.347858435654657 0.210922200775754 -0.150533934101835 ENSG00000160087 UBE2J2
ENST00000379116 0.198648185982738 0.0978542912610796 -0.396423473620366 ENSG00000162572 SCNN1D
ENST00000379101 0.176708732516939 0.0837202907854758 -0.415336665310964 ENSG00000162572 SCNN1D
ENST00000338555 0.152783532911486 0.0687309955161293 -0.437491570675164 ENSG00000162572 SCNN1D
ENST00000354700 0.268218637560376 0.147430702888002 -0.202383623507274 ENSG00000131584 ACAP3
ENST00000353662 0.267982757932192 0.147250419616801 -0.202401760296868 ENSG00000131584 ACAP3
ENST00000492936 0.225405861293009 0.116138293459958 -0.21638817588735 ENSG00000131584 ACAP3
ENST00000467278 0.168393647619756 0.0784284911711519 -0.256446772029903 ENSG00000131584 ACAP3
ENST00000470659 0.442492476292475 0.294558822471892 -0.217285460518445 ENSG00000131584 ACAP3
ENST00000379037 0.0271319694737063 0.00703941636982136 -0.501227406512642 ENSG00000131584 ACAP3
ENST00000476572 0.0570866188913373 0.0185654970299496 -0.386214621488506 ENSG00000131584 ACAP3
ENST00000493992 0.0900414981430971 0.0338731028870499 -0.460279438445847 ENSG00000131584 ACAP3
ENST00000472541 0.367891367644983 0.227921118996934 -0.178430726667463 ENSG00000131584 ACAP3
ENST00000354980 0.532545445984838 0.38283240196884 -0.14130727254894 ENSG00000131584 ACAP3
ENST00000478065 0.382864695937066 0.241063801851458 -0.196624328747728 ENSG00000131584 ACAP3
ENST00000479108 0.578924719670847 0.432157780019261 -0.125085000605834 ENSG00000131584 ACAP3
ENST00000438966 0.494258803347976 0.343731394307773 -0.154001153052429 ENSG00000131584 ACAP3
ENST00000379031 0.0035244639180172 0.00048299988554508 -0.569673235709747 ENSG00000169972 PUSL1
ENST00000470520 0.00331461767303162 0.000445387947314734 -0.643108471653802 ENSG00000169972 PUSL1
ENST00000463758 0.0142291701160165 0.00300737934907259 -0.60309715013484 ENSG00000169972 PUSL1
ENST00000467712 0.00313541076778917 0.000414137552284529 -0.63030972515081 ENSG00000169972 PUSL1
ENST00000493657 0.00397526125203945 0.000564973952890152 -0.576268727324475 ENSG00000169972 PUSL1
ENST00000470030 0.00246520403007167 0.00030285292944173 -0.406108325840127 ENSG00000127054 CPSF3L
ENST00000435064 0.011923385333516 0.00238674808588449 -0.265596138850127 ENSG00000127054 CPSF3L
ENST00000497304 0.000337460319569123 2.32735218012218e-05 -0.552075446116001 ENSG00000127054 CPSF3L
ENST00000323275 0.0121976720784773 0.00245764689109297 -0.264892460221268 ENSG00000127054 CPSF3L
ENST00000411962 0.0121976720784773 0.00245764689109297 -0.264892460221268 ENSG00000127054 CPSF3L
ENST00000462432 0.00793767763151871 0.00140511042151454 -0.322508726901627 ENSG00000127054 CPSF3L
ENST00000478641 0.00248474314867053 0.00030661937750837 -0.404837557826631 ENSG00000127054 CPSF3L
ENST00000458452 0.0123551900308457 0.00249695857377013 -0.264863530241764 ENSG00000127054 CPSF3L
ENST00000419704 0.0123551900308457 0.00249695857377013 -0.264863530241764 ENSG00000127054 CPSF3L
ENST00000540437 0.0123551900308457 0.00249695857377013 -0.264863530241764 ENSG00000127054 CPSF3L
ENST00000421495 0.0123551900308457 0.00249695857377013 -0.264863530241764 ENSG00000127054 CPSF3L
ENST00000532772 0.0135621343660424 0.00282286575090484 -0.26151741939266 ENSG00000127054 CPSF3L
ENST00000450926 0.0158248833658637 0.0034661733242528 -0.258648450487054 ENSG00000127054 CPSF3L
ENST00000545578 0.0154199158715834 0.00334950696236492 -0.259319362797325 ENSG00000127054 CPSF3L
ENST00000527098 0.0154199158715834 0.00334950696236492 -0.259319362797325 ENSG00000127054 CPSF3L
ENST00000485710 0.00541607136594028 0.000845788475944339 -0.423546590119651 ENSG00000127054 CPSF3L
ENST00000461514 0.00297174826887972 0.000385713938175213 -0.447627585133918 ENSG00000127054 CPSF3L
ENST00000525164 0.00238683399953193 0.000290842514429213 -0.456282624665228 ENSG00000127054 CPSF3L
ENST00000528879 0.0167351651681274 0.00372867824160103 -0.257295930130051 ENSG00000127054 CPSF3L
ENST00000525769 0.00357250468341642 0.000491271417342979 -0.440308803950509 ENSG00000127054 CPSF3L
ENST00000531377 0.0313415812986926 0.00849746247951662 -0.227318830826121 ENSG00000127054 CPSF3L
ENST00000527383 0.00900453429802511 0.0016602512620371 -0.38127250504499 ENSG00000127054 CPSF3L
ENST00000531292 0.0535978908857734 0.0171110016242258 -0.285167830322022 ENSG00000127054 CPSF3L
ENST00000467408 0.0116041185516533 0.00230762373895183 -0.369410632100985 ENSG00000127054 CPSF3L
ENST00000434694 0.062077920151395 0.0207289342730179 -0.202687479449364 ENSG00000127054 CPSF3L
ENST00000531020 0.034970280269534 0.00979780023967445 -0.359004883674119 ENSG00000127054 CPSF3L
ENST00000533916 0.00841067940282112 0.00151586099944608 -0.429981049746972 ENSG00000127054 CPSF3L
ENST00000488042 0.0648045736927113 0.0219362665326564 -0.206943181916072 ENSG00000127054 CPSF3L
ENST00000526797 0.0620826695861261 0.0207358061654907 -0.206418140699173 ENSG00000127054 CPSF3L
ENST00000526332 0.0611119697951717 0.020314224264579 -0.207032180396969 ENSG00000127054 CPSF3L
ENST00000430786 0.0601613432996187 0.019888157439471 -0.207886834526634 ENSG00000127054 CPSF3L
ENST00000527719 0.0685380192211309 0.0236119057713329 -0.203192353184025 ENSG00000127054 CPSF3L
ENST00000530031 0.0683096189978066 0.0235054231845358 -0.203199195684193 ENSG00000127054 CPSF3L
ENST00000526113 0.0963738969285854 0.037049815271213 -0.187950337573878 ENSG00000127054 CPSF3L
ENST00000526904 0.0893220303447238 0.0335071692402411 -0.192116194882707 ENSG00000127054 CPSF3L
ENST00000525603 0.087498511802212 0.0326212224668232 -0.191391286043786 ENSG00000127054 CPSF3L
ENST00000444968 0.670861562569068 0.537229604116788 0.080492268952798 ENSG00000240731 RP5-890O3.9
ENST00000429572 0.030326830070181 0.00814590719487772 -0.302825431642912 ENSG00000127054 CPSF3L
ENST00000498173 0.030326830070181 0.00814590719487772 -0.302825431642912 ENSG00000127054 CPSF3L
ENST00000496353 0.0313173845026897 0.00848956889684484 -0.301922662342519 ENSG00000127054 CPSF3L
ENST00000493534 0.0122531370596602 0.00247143045267941 -0.381680005365318 ENSG00000127054 CPSF3L
ENST00000534345 0.0149301130997323 0.00320942515350574 -0.376566382800832 ENSG00000127054 CPSF3L
ENST00000532952 0.0134549492901685 0.00279324137053007 -0.376835851094682 ENSG00000127054 CPSF3L
ENST00000490853 0.018125836908746 0.004142829867611 -0.366292732394067 ENSG00000127054 CPSF3L
ENST00000531019 0.018125836908746 0.004142829867611 -0.366292732394067 ENSG00000127054 CPSF3L
ENST00000498476 0.0190693474932805 0.00442961939165996 -0.3640988050308 ENSG00000127054 CPSF3L
ENST00000470679 0.0315894856010571 0.00858807536306921 -0.359791980912312 ENSG00000127054 CPSF3L
ENST00000525285 0.0271869386363666 0.0070559131495133 -0.377857106575829 ENSG00000127054 CPSF3L
ENST00000530233 0.129278422289638 0.0550089329228652 -0.29411875585868 ENSG00000127054 CPSF3L
ENST00000464957 0.279151202324877 0.155678467075447 -0.256088702265095 ENSG00000224051 GLTPD1
ENST00000343938 0.260642704330115 0.141717036099523 -0.22637324981502 ENSG00000224051 GLTPD1
ENST00000488011 0.159937544586647 0.0731503736339566 -0.360760991004565 ENSG00000224051 GLTPD1
ENST00000378891 0.000226883287932137 1.40137620497265e-05 -0.517674253888392 ENSG00000107404 DVL1
ENST00000378888 0.000292663780667651 1.93567557406368e-05 -0.513628633801543 ENSG00000107404 DVL1
ENST00000472445 0.0148152024568186 0.00317753346065714 -0.49378100845778 ENSG00000107404 DVL1
ENST00000474033 0.0536634579812215 0.0171378736288371 -0.567303655507679 ENSG00000162576 MXRA8
ENST00000309212 0.00856561976743749 0.00155299628199555 -0.670826138753754 ENSG00000162576 MXRA8
ENST00000477278 0.00490571058845924 0.000739064463866544 -0.702336138527161 ENSG00000162576 MXRA8
ENST00000342753 0.00853435967671411 0.00154565735204845 -0.670937192652809 ENSG00000162576 MXRA8
ENST00000445648 0.00853435967671411 0.00154565735204845 -0.670937192652809 ENSG00000162576 MXRA8
ENST00000338370 0.00220470580127657 0.000261997470100956 -0.402182321624717 ENSG00000175756 AURKAIP1
ENST00000338338 0.00330988546863508 0.000444425565700354 -0.391167758452497 ENSG00000175756 AURKAIP1
ENST00000321751 0.00227727757808604 0.000273723925225126 -0.401322472124044 ENSG00000175756 AURKAIP1
ENST00000378853 0.00235153015638535 0.000285351881588482 -0.400086242336112 ENSG00000175756 AURKAIP1
ENST00000489799 0.00584817085601645 0.000937914193889431 -0.405911381404315 ENSG00000175756 AURKAIP1
ENST00000496905 0.00840692433334039 0.00151499006807395 -0.395004351234784 ENSG00000175756 AURKAIP1
ENST00000480479 0.049037638356051 0.015249316000937 -0.222288806895806 ENSG00000221978 CCNL2
ENST00000482621 0.16413178484898 0.0757844787520221 -0.132306888834395 ENSG00000221978 CCNL2
ENST00000408952 0.16413178484898 0.0757844787520221 -0.132306888834395 ENSG00000221978 CCNL2
ENST00000463260 0.00695168678944227 0.0011829610736138 -0.350126546275158 ENSG00000221978 CCNL2
ENST00000400809 0.104851885884571 0.0415165188098231 -0.149852179501471 ENSG00000221978 CCNL2
ENST00000496007 0.104642889890852 0.0413927813036338 -0.14985167476601 ENSG00000221978 CCNL2
ENST00000482365 0.128758786403654 0.0546858676468485 -0.161878348431612 ENSG00000221978 CCNL2
ENST00000481223 0.100294047624703 0.0391251650093746 -0.151490463753418 ENSG00000221978 CCNL2
ENST00000418865 0.111439835183328 0.0450871712437961 -0.157610769025809 ENSG00000221978 CCNL2
ENST00000505849 0.0509668109224587 0.0160445124671009 -0.203094775377359 ENSG00000221978 CCNL2
ENST00000488340 0.126126324508987 0.0531701678842224 -0.142627806375444 ENSG00000221978 CCNL2
ENST00000492998 0.0472843547043889 0.0145410421906982 -0.259831160515006 ENSG00000221978 CCNL2
ENST00000469113 0.378661076931433 0.237401486094009 -0.096915081917262 ENSG00000221978 CCNL2
ENST00000480646 0.226616286565253 0.117031956908014 -0.171930758078389 ENSG00000221978 CCNL2
ENST00000471930 0.527361709719678 0.377210361267376 -0.0721304639102341 ENSG00000221978 CCNL2
ENST00000408918 0.24373965087215 0.129241285485611 -0.132247584691676 ENSG00000221978 CCNL2
ENST00000473872 0.500351715892405 0.349840910304622 -0.0940263334194391 ENSG00000221978 CCNL2
ENST00000425598 0.171117754393922 0.0801112809528457 -0.168432186713223 ENSG00000221978 CCNL2
ENST00000463895 0.263131268467605 0.14367055082268 -0.172426346410903 ENSG00000221978 CCNL2
ENST00000497013 0.301063530839345 0.172602443511482 -0.166449286908017 ENSG00000221978 CCNL2
ENST00000448629 0.0138172596668956 0.00289302697762949 -0.449097637612564 ENSG00000224870 RP4-758J18.2
ENST00000444362 0.392771640808093 0.249722743120893 -0.114113770260302 ENSG00000224870 RP4-758J18.2
ENST00000418833 0.416552191835952 0.270467510335746 -0.109079338674432 ENSG00000224870 RP4-758J18.2
ENST00000576232 0.0321547113723585 0.00879074677691453 -0.474069889301586 ENSG00000224870 RP4-758J18.2
ENST00000570344 0.0260166852977384 0.0066523659506878 -0.49800497623241 ENSG00000224870 RP4-758J18.2
ENST00000447725 0.458745416238268 0.30967893519715 -0.102211531982528 ENSG00000224870 RP4-758J18.2
ENST00000572242 0.469088425341231 0.319700488781749 -0.0976045159430352 ENSG00000224870 RP4-758J18.2
ENST00000453521 0.534086194613078 0.384343974205629 -0.0879162755868239 ENSG00000224870 RP4-758J18.2
ENST00000344843 0.00826762945991755 0.001482144764309 -0.26953898982493 ENSG00000242485 MRPL20
ENST00000493287 0.509717438233529 0.359186570571841 -0.0898803787827629 ENSG00000242485 MRPL20
ENST00000487659 0.00849943395380754 0.00153781223621015 -0.269003603689779 ENSG00000242485 MRPL20
ENST00000492508 0.00250041170971594 0.000309038692683031 -0.315117517910998 ENSG00000242485 MRPL20
ENST00000482352 0.000898453276587851 8.21588123301675e-05 -0.36271012725141 ENSG00000242485 MRPL20
ENST00000582431 0.532545445984838 0.382836187503796 0.21663942822712 ENSG00000264293 RN7SL657P
ENST00000477686 0.000252815435407602 1.60431292154218e-05 -0.434297529269049 ENSG00000242485 MRPL20
ENST00000607307 0.48909696107919 0.338624984564041 -0.216598434044593 ENSG00000272455 RP4-758J18.13
ENST00000495558 0.14556984364701 0.0645240488592374 -0.466431298231643 ENSG00000179403 VWA1
ENST00000338660 0.316645884807746 0.185057692692628 -0.332520532891167 ENSG00000179403 VWA1
ENST00000404702 0.315816622781252 0.184330337610303 -0.332688938985874 ENSG00000179403 VWA1
ENST00000476993 0.318966514214822 0.186983554455508 -0.330673393074736 ENSG00000179403 VWA1
ENST00000378741 0.00202842141144478 0.000235901914540259 -0.448208594312802 ENSG00000160072 ATAD3B
ENST00000308647 5.53666997216627e-05 2.27985126167725e-06 -0.508474378843464 ENSG00000160072 ATAD3B
ENST00000472194 7.84687977665442e-06 1.95958197542124e-07 -0.541966463795466 ENSG00000160072 ATAD3B
ENST00000378736 0.000511867327048759 3.94987874211813e-05 -0.618837935253016 ENSG00000160072 ATAD3B
ENST00000485748 2.92810697045653e-05 1.038629320118e-06 -0.556940776445544 ENSG00000160072 ATAD3B
ENST00000474481 2.02275314632368e-05 6.51873225498528e-07 -0.574925846360705 ENSG00000160072 ATAD3B
ENST00000378756 1.3096638641186e-06 2.15278302823033e-08 -0.587669343898905 ENSG00000197785 ATAD3A
ENST00000378755 1.3096638641186e-06 2.15278302823033e-08 -0.587669343898905 ENSG00000197785 ATAD3A
ENST00000339113 3.16889980183285e-06 6.32441687853024e-08 -0.573565317485382 ENSG00000197785 ATAD3A
ENST00000536055 3.16889980183285e-06 6.32441687853024e-08 -0.573565317485382 ENSG00000197785 ATAD3A
ENST00000439513 0.0010090946403556 9.5605742735409e-05 -0.915562010174321 ENSG00000197785 ATAD3A
ENST00000429957 0.00108497282015197 0.000104840921394189 -0.618699719309552 ENSG00000197785 ATAD3A
ENST00000400830 0.000692789111684452 5.82318482268656e-05 -0.541015560554592 ENSG00000197785 ATAD3A
ENST00000291386 0.02065068383912 0.00492583022063335 -0.189649729672367 ENSG00000160075 SSU72
ENST00000378726 0.00101027205748736 9.57816797383894e-05 -0.353293538862632 ENSG00000160075 SSU72
ENST00000378725 0.201697990301126 0.0998718294561165 -0.119489202435333 ENSG00000160075 SSU72
ENST00000359060 0.225607400062448 0.116273520227314 -0.119769163248524 ENSG00000160075 SSU72
ENST00000539195 0.565435147734439 0.417543295142192 -0.0932211335194113 ENSG00000215791 AL645728.2
ENST00000607222 0.381007872411426 0.239475639988078 -0.294438966363203 ENSG00000272106 RP11-345P4.9
ENST00000520777 0.00140634956758272 0.000145581215012791 -0.462239599392554 ENSG00000197530 MIB2
ENST00000378710 0.00140634956758272 0.000145581215012791 -0.462239599392554 ENSG00000197530 MIB2
ENST00000360522 0.00140634956758272 0.000145581215012791 -0.462239599392554 ENSG00000197530 MIB2
ENST00000357210 0.00140634956758272 0.000145581215012791 -0.462239599392554 ENSG00000197530 MIB2
ENST00000355826 0.00140634956758272 0.000145581215012791 -0.462239599392554 ENSG00000197530 MIB2
ENST00000518681 0.00137769327123919 0.000141786350279065 -0.46239509780193 ENSG00000197530 MIB2
ENST00000505820 0.00151769354295899 0.000160946743048449 -0.45938393965274 ENSG00000197530 MIB2
ENST00000479659 0.0015309722170038 0.000162850247829068 -0.459349127967565 ENSG00000197530 MIB2
ENST00000489635 0.00144362497124606 0.000150645967982356 -0.461309319531866 ENSG00000197530 MIB2
ENST00000511502 0.00144362497124606 0.000150645967982356 -0.461309319531866 ENSG00000197530 MIB2
ENST00000477990 0.0617423657067629 0.0205821904345002 -0.418784944189724 ENSG00000197530 MIB2
ENST00000514363 0.0832730057738615 0.0305041765496972 -0.302598390362134 ENSG00000197530 MIB2
ENST00000487053 0.0013477624179246 0.000138140828170564 -0.468844434694644 ENSG00000197530 MIB2
ENST00000502470 0.0800078948296613 0.0289579694955561 -0.318792187094514 ENSG00000197530 MIB2
ENST00000378712 0.00144580309850627 0.000151107154095127 -0.466889298905065 ENSG00000197530 MIB2
ENST00000507082 0.032586437686421 0.00894345780587233 -0.512849163791419 ENSG00000197530 MIB2
ENST00000463492 0.0828175895545985 0.0302851700648836 -0.4855868631045 ENSG00000197530 MIB2
ENST00000510793 0.0593026256943265 0.0195150215231593 -0.33610614493354 ENSG00000197530 MIB2
ENST00000504599 0.000703810561445914 5.94525357056795e-05 -0.485698606165201 ENSG00000197530 MIB2
ENST00000507229 0.000906956133424527 8.31229055737441e-05 -0.48788636917558 ENSG00000197530 MIB2
ENST00000503789 0.282976147041137 0.158575103595504 -0.205670466914183 ENSG00000197530 MIB2
ENST00000378708 0.00191499375163434 0.000219232093541729 -0.452872476005747 ENSG00000197530 MIB2
ENST00000506488 0.00216463034035394 0.000256239830579839 -0.450975787786044 ENSG00000197530 MIB2
ENST00000512004 0.449914354181548 0.301430519932641 -0.231237807542747 ENSG00000197530 MIB2
ENST00000514234 0.00297574981097466 0.000386562690433556 -0.530403422581275 ENSG00000197530 MIB2
ENST00000467597 0.0371462180882861 0.0106060689505851 -0.54235026421022 ENSG00000197530 MIB2
ENST00000508148 0.0130310949623839 0.00267871505412468 -0.689595775635762 ENSG00000197530 MIB2
ENST00000486072 0.0144795929686786 0.00308064904554645 -0.646474263551094 ENSG00000197530 MIB2
ENST00000505370 0.0699615943699879 0.0242448304990539 -0.482899815011185 ENSG00000197530 MIB2
ENST00000473511 0.0155014485406906 0.00337328878995787 -0.553146766165509 ENSG00000197530 MIB2
ENST00000464570 0.0217100362711635 0.00525818823453372 -0.549534741033805 ENSG00000197530 MIB2
ENST00000483015 0.308456172284154 0.178369230611424 -0.276853059105546 ENSG00000197530 MIB2
ENST00000511910 0.153241706322686 0.0690029463641716 -0.414269479753698 ENSG00000197530 MIB2
ENST00000513088 0.106854449707129 0.0425832923382447 -0.229234969516973 ENSG00000248333 CDK11B
ENST00000341832 0.193461668833134 0.094498863150399 -0.16043427050624 ENSG00000248333 CDK11B
ENST00000317673 0.311502028895366 0.180781291457542 -0.120232274965967 ENSG00000248333 CDK11B
ENST00000340677 0.311502028895366 0.180781291457542 -0.120232274965967 ENSG00000248333 CDK11B
ENST00000407249 0.311502028895366 0.180781291457542 -0.120232274965967 ENSG00000248333 CDK11B
ENST00000341028 0.301519700312775 0.172975132856811 0.209657100491314 ENSG00000248333 CDK11B
ENST00000607013 0.957360751373702 0.930322695278182 0.012540233149505 ENSG00000272004 RP11-345P4.10
ENST00000378662 0.0279269579708777 0.00731724914547561 -0.261286783045235 ENSG00000189339 SLC35E2B
ENST00000234800 0.028520787055728 0.00752286511647195 -0.259414198534983 ENSG00000189339 SLC35E2B
ENST00000480991 0.00444744232578927 0.000652081013098922 -0.423985632583292 ENSG00000189339 SLC35E2B
ENST00000481276 0.132652110356686 0.0569210919355453 -0.207285112921649 ENSG00000189339 SLC35E2B
ENST00000596308 0.592987745726658 0.447735059250125 -0.1523882340885 ENSG00000269737 RP11-345P4.7
ENST00000597891 0.157312526489593 0.0714796359975785 -0.41419511994391 ENSG00000269227 RP11-345P4.6
ENST00000356200 0.538566734207154 0.389081541028734 0.0663721841555455 ENSG00000008128 CDK11A
ENST00000598846 0.980152729932229 0.967587598306735 0.00313482895843726 ENSG00000268575 RP1-283E3.8
ENST00000463652 0.919598503730083 0.870160923247216 -0.028021901994149 ENSG00000008128 CDK11A
ENST00000358779 0.54273601114013 0.393772911795206 0.0668179310290686 ENSG00000008128 CDK11A
ENST00000460465 0.54273601114013 0.393772911795206 0.0668179310290686 ENSG00000008128 CDK11A
ENST00000404249 0.54273601114013 0.393772911795206 0.0668179310290686 ENSG00000008128 CDK11A
ENST00000378633 0.54273601114013 0.393772911795206 0.0668179310290686 ENSG00000008128 CDK11A
ENST00000357760 0.54273601114013 0.393772911795206 0.0668179310290686 ENSG00000008128 CDK11A
ENST00000509982 0.538566734207154 0.389081541028734 0.0663721841555455 ENSG00000008128 CDK11A
ENST00000378638 0.538566734207154 0.389081541028734 0.0663721841555455 ENSG00000008128 CDK11A
ENST00000356937 0.759634409497725 0.646706744314314 0.0415430897137719 ENSG00000008128 CDK11A
ENST00000478901 0.798692374502025 0.69722373374233 -0.069032645185306 ENSG00000008128 CDK11A
ENST00000468397 0.792281334359527 0.688746715466485 -0.0667992435137923 ENSG00000008128 CDK11A
ENST00000491311 0.812828310217251 0.71685134163462 -0.0599420619687402 ENSG00000008128 CDK11A
ENST00000495016 0.823080008100852 0.730994393135546 -0.0615437690900665 ENSG00000008128 CDK11A
ENST00000468800 0.537125139391474 0.387482134095271 -0.108421348651484 ENSG00000008128 CDK11A
ENST00000464748 0.683379783667332 0.552685490481595 0.115093469965173 ENSG00000008128 CDK11A
ENST00000489300 0.943334573770899 0.907648691412204 -0.0223582505306018 ENSG00000008128 CDK11A
ENST00000492390 0.431961563474115 0.284574585713066 -0.140911130549582 ENSG00000008128 CDK11A
ENST00000474916 0.41343774314203 0.267798836818075 -0.147923669573619 ENSG00000008128 CDK11A
ENST00000378635 0.511389211541286 0.360867730883264 0.0740188414209044 ENSG00000008128 CDK11A
ENST00000479362 0.285793569129666 0.160796599755537 0.11427438561551 ENSG00000008128 CDK11A
ENST00000498810 0.588998495514528 0.443297581447836 0.0774650702598758 ENSG00000008128 CDK11A
ENST00000487462 0.89953284761996 0.840351845699455 0.0212678605600252 ENSG00000008128 CDK11A
ENST00000401096 0.768477928793672 0.65797094919933 0.0480099211913402 ENSG00000008128 CDK11A
ENST00000577672 0.208976339144088 0.104730155660556 -0.195074236132201 ENSG00000227775 RP1-283E3.4
ENST00000417099 0.191816942000882 0.0934774337174291 -0.227683730111046 ENSG00000227775 RP1-283E3.4
ENST00000355439 0.179281813628964 0.0853243542578917 -0.194706801247782 ENSG00000215790 SLC35E2
ENST00000400924 0.189990761077833 0.0922825671548869 -0.189843288020196 ENSG00000215790 SLC35E2
ENST00000246421 0.506426940638326 0.356005444962214 -0.120648887440582 ENSG00000215790 SLC35E2
ENST00000475229 0.701073261549687 0.574328757066984 -0.0921058226947793 ENSG00000215790 SLC35E2
ENST00000424604 0.425639270989613 0.278903208029799 -0.168944584380636 ENSG00000227775 RP1-283E3.4
ENST00000418950 0.524735445746172 0.374411482736366 0.204564417499356 ENSG00000227775 RP1-283E3.4
ENST00000341426 5.36953718948542e-05 2.19859889859643e-06 -0.329797658746779 ENSG00000008130 NADK
ENST00000341991 5.36921360710042e-05 2.19755209193275e-06 -0.32978464329577 ENSG00000008130 NADK
ENST00000378625 6.73771232840453e-05 2.92919071834629e-06 -0.324501178349816 ENSG00000008130 NADK
ENST00000344463 5.36953718948542e-05 2.19859889859643e-06 -0.329797658746779 ENSG00000008130 NADK
ENST00000342348 5.93320133096752e-05 2.49304786529568e-06 -0.387649712863276 ENSG00000008130 NADK
ENST00000498806 6.95681722314238e-05 3.0546545211281e-06 -0.608728690245033 ENSG00000008130 NADK
ENST00000469045 0.00223929229307208 0.000267385013946962 -0.369759789055932 ENSG00000008130 NADK
ENST00000480499 0.00286415012026899 0.000367431968718861 -0.405659869413695 ENSG00000008130 NADK
ENST00000497747 0.000505606539374125 3.88994337049979e-05 -0.551877704860281 ENSG00000008130 NADK
ENST00000477235 0.00219469172451698 0.000260564517119617 -0.387952273967226 ENSG00000008130 NADK
ENST00000489538 0.00343215511636944 0.000466512194994565 -0.382440680845509 ENSG00000008130 NADK
ENST00000497615 0.000290741952948454 1.9182611823084e-05 -0.561329192188117 ENSG00000008130 NADK
ENST00000497186 0.00340228464228315 0.000460829848864522 -0.36867233504978 ENSG00000008130 NADK
ENST00000400922 0.0156399695460658 0.00341133892520163 -0.314238335619921 ENSG00000008130 NADK
ENST00000492845 0.0103271992148865 0.00198414973343549 -0.292768576280108 ENSG00000008130 NADK
ENST00000492768 0.0129387835187678 0.00265224791579537 -0.275185043235568 ENSG00000008130 NADK
ENST00000460602 0.0282808214058294 0.00743837999836078 -0.268352051446646 ENSG00000008130 NADK
ENST00000464373 0.0650863502721635 0.0220643440963232 -0.254671041713306 ENSG00000008130 NADK
ENST00000378609 0.358917385628139 0.220194752605833 0.0575093409536873 ENSG00000078369 GNB1
ENST00000461893 1.75997916062385e-05 5.43662250080319e-07 -0.3811045520047 ENSG00000078369 GNB1
ENST00000471354 0.00157276556146168 0.00016882466142829 -0.265490818869576 ENSG00000078369 GNB1
ENST00000439272 0.367503060921079 0.22760232311557 0.103673738255835 ENSG00000078369 GNB1
ENST00000434686 0.365701228751909 0.226043750403083 0.104922612261215 ENSG00000078369 GNB1
ENST00000437146 0.700980455862249 0.574228855654952 -0.049821661570366 ENSG00000078369 GNB1
ENST00000472614 0.194033246362519 0.0948546244659518 0.18801058813917 ENSG00000078369 GNB1
ENST00000607589 0.42603952269421 0.279261057273123 -0.145267054343096 ENSG00000078369 GNB1
ENST00000378567 0.118441400080922 0.0488900541169121 -0.355429192237928 ENSG00000067606 PRKCZ
ENST00000468310 0.565686537254752 0.417791547021249 -0.183343160177857 ENSG00000067606 PRKCZ
ENST00000466651 0.484633301683944 0.334404735727884 -0.22613690025696 ENSG00000067606 PRKCZ
ENST00000400921 0.0835163477834395 0.0306253155978575 -0.414488644892032 ENSG00000067606 PRKCZ
ENST00000495347 0.441170959166198 0.293281324320714 -0.255849651046069 ENSG00000067606 PRKCZ
ENST00000461106 0.185771240237071 0.089522858243118 -0.33448410447516 ENSG00000067606 PRKCZ
ENST00000461465 0.455485818468454 0.306528426597254 -0.247435075533027 ENSG00000067606 PRKCZ
ENST00000470596 0.415056608477294 0.269220655016762 -0.265245500609888 ENSG00000067606 PRKCZ
ENST00000496325 0.463286458370467 0.31412106242265 -0.244217468242483 ENSG00000067606 PRKCZ
ENST00000481140 0.383136469943388 0.241270803393953 -0.287813541087283 ENSG00000067606 PRKCZ
ENST00000400920 0.103431519133673 0.0407445223778907 -0.409649326687724 ENSG00000067606 PRKCZ
ENST00000479263 0.123882356202189 0.051948147630933 -0.416441367805717 ENSG00000067606 PRKCZ
ENST00000478770 0.401115081591468 0.256992955763183 -0.254219308640387 ENSG00000067606 PRKCZ
ENST00000505322 0.236532864921041 0.123979971539781 -0.345229314714953 ENSG00000067606 PRKCZ
ENST00000469733 1.67667190134073e-07 1.76592461511348e-09 -0.664636059806213 ENSG00000162585 C1orf86
ENST00000414253 4.67596445624969e-08 3.77029693146623e-10 -0.701316123235839 ENSG00000162585 C1orf86
ENST00000428120 4.67596445624969e-08 3.77029693146623e-10 -0.701316123235839 ENSG00000162585 C1orf86
ENST00000400919 4.67596445624969e-08 3.77029693146623e-10 -0.701316123235839 ENSG00000162585 C1orf86
ENST00000400918 1.41951394988288e-08 8.81092627771115e-11 -0.744712229102383 ENSG00000162585 C1orf86
ENST00000497675 1.78976459469518e-09 7.6803466702402e-12 -0.787638450776129 ENSG00000162585 C1orf86
ENST00000378543 4.22281109420561e-09 2.07066861422553e-11 -0.768321188373628 ENSG00000162585 C1orf86
ENST00000378546 4.22281109420561e-09 2.07066861422553e-11 -0.768321188373628 ENSG00000162585 C1orf86
ENST00000401813 8.09523720768038e-09 4.56447741005594e-11 -0.758443459004309 ENSG00000162585 C1orf86
ENST00000487186 2.23200655236503e-08 1.56404655047035e-10 -0.731094018834429 ENSG00000162585 C1orf86
ENST00000378545 2.7769301542995e-09 1.29095758484396e-11 -0.769398591401038 ENSG00000162585 C1orf86
ENST00000476803 1.64268908508856e-09 6.92220068890905e-12 -0.787018469988568 ENSG00000162585 C1orf86
ENST00000440825 6.39638385150157e-09 3.37660750964765e-11 -0.760319189577572 ENSG00000162585 C1orf86
ENST00000597060 0.0383333446852557 0.0110573534194221 -0.591149760936603 ENSG00000269554 AL590822.2
ENST00000420515 4.77447145118368e-08 3.87005042361459e-10 -0.750513834590904 ENSG00000162585 C1orf86
ENST00000378536 0.000751723431349282 6.49392576669659e-05 -0.328799474982029 ENSG00000157933 SKI
ENST00000508416 0.00570830360099921 0.000908240833320893 -0.363656813607538 ENSG00000157933 SKI
ENST00000478223 0.0140956836451056 0.00296896517618539 -0.335096273009369 ENSG00000157933 SKI
ENST00000378531 0.676099839580348 0.543791339068199 -0.0903784418207099 ENSG00000116151 MORN1
ENST00000606372 0.732144607541712 0.612543367501053 -0.0758079600710705 ENSG00000116151 MORN1
ENST00000378529 0.754290645382052 0.640107914435186 -0.0695764272847501 ENSG00000116151 MORN1
ENST00000607342 0.0607405467610038 0.0201442910852664 0.459640277897999 ENSG00000116151 MORN1
ENST00000469374 0.0806389701317164 0.0292632786082682 -0.344413656429879 ENSG00000116151 MORN1
ENST00000419785 0.0705362449682833 0.0244932197954967 -0.380632205542926 ENSG00000116151 MORN1
ENST00000378525 0.135985960440004 0.0588692031589433 -0.318422905555159 ENSG00000116151 MORN1
ENST00000449373 0.242069916848512 0.128059124664802 -0.260346562733979 ENSG00000116151 MORN1
ENST00000317490 0.802602564281147 0.702379749011859 0.0872265394866074 ENSG00000178642 AL513477.1
ENST00000607031 0.770965204176761 0.661032687025782 0.0994051653980816 ENSG00000116151 MORN1
ENST00000475812 0.888248514407759 0.8243192462015 -0.0529719806048192 ENSG00000116151 MORN1
ENST00000494279 0.982309087025353 0.971252171513403 0.00869548954330901 ENSG00000116151 MORN1
ENST00000378518 0.0756815657863947 0.0269217857877068 -0.149901593064472 ENSG00000157916 RER1
ENST00000605895 0.0316136640419658 0.00859760952220923 -0.171623395082852 ENSG00000157916 RER1
ENST00000378513 0.0809927025297577 0.0294316658469255 -0.150427039407971 ENSG00000157916 RER1
ENST00000306256 0.0935755246075479 0.0356588973787158 -0.143229920257529 ENSG00000157916 RER1
ENST00000493207 0.0276954675537625 0.00723442927152339 -0.221114338276006 ENSG00000157916 RER1
ENST00000378512 0.0804161283161275 0.0291591313313034 -0.15067435788302 ENSG00000157916 RER1
ENST00000443438 0.0502721742703963 0.0157564965522406 -0.169335599239387 ENSG00000157916 RER1
ENST00000488353 0.0712235665709784 0.0248163008189849 -0.160753931865253 ENSG00000157916 RER1
ENST00000462129 0.242502029372735 0.128343468120188 -0.157719740738563 ENSG00000157916 RER1
ENST00000288774 0.000247760040511422 1.56337243735964e-05 -0.51662000094881 ENSG00000157911 PEX10
ENST00000447513 0.000284474385479097 1.86478292169725e-05 -0.521742628304793 ENSG00000157911 PEX10
ENST00000507596 0.000153338181359722 8.47584865972443e-06 -0.541971902846942 ENSG00000157911 PEX10
ENST00000510434 2.75499947254887e-06 5.35527535235088e-08 -0.851471012585122 ENSG00000157911 PEX10
ENST00000508384 0.00058304365192385 4.6564858107807e-05 -0.757396086129591 ENSG00000157911 PEX10
ENST00000515760 0.220571211068535 0.112760852930462 -0.38224971453857 ENSG00000157911 PEX10
ENST00000502666 0.0846315849235492 0.0311479318981814 -0.485989666401703 ENSG00000157911 PEX10
ENST00000504111 0.00902889202361294 0.0016656273449687 -0.68331790969477 ENSG00000157911 PEX10
ENST00000514502 0.000237185418757207 1.48008645023463e-05 -0.821328942731461 ENSG00000157911 PEX10
ENST00000449969 0.2610325852596 0.14202014677209 -0.293211481619411 ENSG00000149527 PLCH2
ENST00000288766 0.323884265589698 0.190974776475829 -0.274575546718336 ENSG00000149527 PLCH2
ENST00000419816 0.219916340333043 0.112287506786764 -0.316941188990643 ENSG00000149527 PLCH2
ENST00000378488 0.219916340333043 0.112287506786764 -0.316941188990643 ENSG00000149527 PLCH2
ENST00000378486 0.219916340333043 0.112287506786764 -0.316941188990643 ENSG00000149527 PLCH2
ENST00000343889 0.198117747381378 0.0975002196601361 -0.331345575450333 ENSG00000149527 PLCH2
ENST00000278878 0.237754543105476 0.12481668158502 -0.311864102580713 ENSG00000149527 PLCH2
ENST00000473964 0.243138361019199 0.128852435053567 -0.345561671163118 ENSG00000149527 PLCH2
ENST00000462379 0.251877253488393 0.135029523801084 -0.345945796291868 ENSG00000149527 PLCH2
ENST00000378466 0.0301818527180087 0.00809411667341393 -0.236629425342963 ENSG00000157881 PANK4
ENST00000435556 0.0301818527180087 0.00809411667341393 -0.236629425342963 ENSG00000157881 PANK4
ENST00000505228 0.0846208763114234 0.0311413009666605 -0.202144253536783 ENSG00000157881 PANK4
ENST00000502512 0.199933117335989 0.0986813132522473 -0.24369083962527 ENSG00000157881 PANK4
ENST00000471361 0.492903287250982 0.342390009085588 -0.169171098478285 ENSG00000157881 PANK4
ENST00000487804 0.178803510702151 0.0850415852787801 -0.305310990206542 ENSG00000157881 PANK4
ENST00000515423 0.0482175204545607 0.0149244901665814 -0.48533072263493 ENSG00000157881 PANK4
ENST00000468002 0.134934461726682 0.0582508606231371 -0.257408739790761 ENSG00000157881 PANK4
ENST00000486396 0.103976227793707 0.0410254266083926 -0.259240735078336 ENSG00000157881 PANK4
ENST00000502770 0.171195096414702 0.0801541051787453 -0.2391997615409 ENSG00000157881 PANK4
ENST00000491212 0.0447697385905431 0.0135458878018658 -0.391848911900154 ENSG00000157881 PANK4
ENST00000514922 0.0957809888143473 0.0367498469173083 -0.34838733188733 ENSG00000157881 PANK4
ENST00000416860 0.578133367300099 0.431286468133689 -0.120698955468056 ENSG00000238164 RP3-395M20.8
ENST00000443892 0.993151953615579 0.988746325866842 -0.002459048447443 ENSG00000238164 RP3-395M20.8
ENST00000449660 0.455178805007844 0.306267497664881 -0.19737698925599 ENSG00000238164 RP3-395M20.8
ENST00000448624 0.567129367792576 0.419459134790305 -0.1627982188391 ENSG00000238164 RP3-395M20.8
ENST00000432521 0.808502416099838 0.71050295765357 0.0650196698919377 ENSG00000238164 RP3-395M20.8
ENST00000452793 0.34742061479751 0.210536555884075 -0.202683142637881 ENSG00000238164 RP3-395M20.8
ENST00000426449 0.543976910383987 0.395078706951474 -0.117907140680761 ENSG00000157873 TNFRSF14
ENST00000434817 0.534586887741729 0.384825646189017 -0.11980540734254 ENSG00000157873 TNFRSF14
ENST00000435221 0.53735333140308 0.387740987902999 -0.118955567169227 ENSG00000157873 TNFRSF14
ENST00000451778 0.546122509858166 0.397269623597186 -0.116586356732593 ENSG00000157873 TNFRSF14
ENST00000409119 0.527918908236517 0.377846224026145 -0.120727906480077 ENSG00000157873 TNFRSF14
ENST00000355716 0.448162656297509 0.299776125956922 -0.136338471190815 ENSG00000157873 TNFRSF14
ENST00000475523 0.465116114924392 0.315927927118455 -0.1328353640521 ENSG00000157873 TNFRSF14
ENST00000442392 0.30414177463834 0.17504570021161 -0.206669262747666 ENSG00000157873 TNFRSF14
ENST00000482074 0.289180397415672 0.163394015674182 -0.213805312543905 ENSG00000157873 TNFRSF14
ENST00000496064 0.532595100903642 0.382885487617483 -0.118862989211388 ENSG00000157873 TNFRSF14
ENST00000463471 0.434273712533154 0.286965708705006 -0.1390888992587 ENSG00000157873 TNFRSF14
ENST00000466750 0.577419313284736 0.430507965968694 -0.10298788029839 ENSG00000157873 TNFRSF14
ENST00000471768 0.877454975616997 0.808146432186723 -0.0348923680599826 ENSG00000157873 TNFRSF14
ENST00000463835 0.441677602997752 0.293764794937099 -0.135343661572476 ENSG00000157873 TNFRSF14
ENST00000482602 0.437501279024278 0.289866007714089 -0.140470823899392 ENSG00000157873 TNFRSF14
ENST00000480305 0.215340772867218 0.10914801646991 -0.222424980330948 ENSG00000157873 TNFRSF14
ENST00000456687 0.417557315595526 0.271400878328547 0.271936659048861 ENSG00000225931 RP3-395M20.7
ENST00000424215 0.910660758961886 0.857082444776659 -0.0362040219078887 ENSG00000228037 RP3-395M20.9
ENST00000493183 0.0353540537838366 0.00993542588370438 -0.418907295659122 ENSG00000157870 FAM213B
ENST00000474659 0.0376277114562594 0.0107890369440177 -0.410677890016481 ENSG00000157870 FAM213B
ENST00000419916 0.0643808713129143 0.021754472267934 -0.339133707405332 ENSG00000157870 FAM213B
ENST00000378424 0.0643808713129143 0.021754472267934 -0.339133707405332 ENSG00000157870 FAM213B
ENST00000537325 0.04648471222449 0.0142151839474047 -0.385906950634562 ENSG00000157870 FAM213B
ENST00000378427 0.0643808713129143 0.021754472267934 -0.339133707405332 ENSG00000157870 FAM213B
ENST00000378425 0.0643808713129143 0.021754472267934 -0.339133707405332 ENSG00000157870 FAM213B
ENST00000464043 0.0406300605629557 0.0119353051519186 -0.40264674102809 ENSG00000157870 FAM213B
ENST00000444521 0.0643808713129143 0.021754472267934 -0.339133707405332 ENSG00000157870 FAM213B
ENST00000465233 0.0382939557189863 0.0110400631823861 -0.448644270332795 ENSG00000157870 FAM213B
ENST00000498083 0.0364225031521018 0.0103342243685663 -0.453058482645038 ENSG00000157870 FAM213B
ENST00000481683 0.0178162267695434 0.00404448128643797 -0.494834212356223 ENSG00000157870 FAM213B
ENST00000484099 0.0500646416552759 0.0156667271878308 -0.358778713790563 ENSG00000157870 FAM213B
ENST00000477045 0.0470819276225297 0.0144523334126374 -0.448621613969144 ENSG00000157870 FAM213B
ENST00000476686 0.0900195490866107 0.0338577375634489 -0.318358342746299 ENSG00000157870 FAM213B
ENST00000471840 0.224075191480231 0.115206291156844 -0.29591196544409 ENSG00000142606 MMEL1
ENST00000288709 0.31768329563494 0.185913553243276 -0.249828598780947 ENSG00000142606 MMEL1
ENST00000378412 0.31768329563494 0.185913553243276 -0.249828598780947 ENSG00000142606 MMEL1
ENST00000502556 0.79160462463164 0.687785134805647 -0.0864330911915543 ENSG00000142606 MMEL1
ENST00000504800 0.79160462463164 0.687785134805647 -0.0864330911915543 ENSG00000142606 MMEL1
ENST00000401094 0.61764303383195 0.475421818556495 0.17849800282484 ENSG00000215912 TTC34
ENST00000378344 0.0254315957863164 0.0064614026485226 -0.255772035403492 ENSG00000158109 TPRG1L
ENST00000344579 0.0254315957863164 0.0064614026485226 -0.255772035403492 ENSG00000158109 TPRG1L
ENST00000378322 0.0103062626186651 0.00197873041698149 -0.244128627489725 ENSG00000116213 WRAP73
ENST00000270708 0.0103905288289452 0.00199922664052606 -0.244088505778238 ENSG00000116213 WRAP73
ENST00000471223 0.142603412178313 0.0626518635345083 -0.194014968487883 ENSG00000116213 WRAP73
ENST00000424367 0.0100930338096422 0.0019227363467827 -0.258118255073256 ENSG00000116213 WRAP73
ENST00000497940 0.183608219254074 0.0881428259143041 -0.194064852134696 ENSG00000116213 WRAP73
ENST00000469643 0.110764473442112 0.044719840851412 -0.277143960282578 ENSG00000116213 WRAP73
ENST00000494884 0.136547498167848 0.0591855415948389 -0.317789498010611 ENSG00000116213 WRAP73
ENST00000465916 0.00311125282945772 0.000409993018540266 -0.317090528963384 ENSG00000116213 WRAP73
ENST00000419924 0.0064054779000545 0.00106175214027291 -0.317858958825431 ENSG00000116213 WRAP73
ENST00000479331 0.0383144421649344 0.0110494223486237 -0.40833686852815 ENSG00000116213 WRAP73
ENST00000378295 0.00140657236710701 0.000145641701488219 -0.296048324043895 ENSG00000078900 TP73
ENST00000604074 0.00140657236710701 0.000145641701488219 -0.296048324043895 ENSG00000078900 TP73
ENST00000354437 0.0097433333309602 0.00183388500965709 -0.288396921185779 ENSG00000078900 TP73
ENST00000346387 0.00751843723860826 0.00130727738282225 -0.290882818325942 ENSG00000078900 TP73
ENST00000357733 0.00751843723860826 0.00130727738282225 -0.290882818325942 ENSG00000078900 TP73
ENST00000443034 0.651730845038721 0.515189659381897 -0.105574455023462 ENSG00000227589 RP5-1092A11.5
ENST00000603362 0.00134187050192343 0.000137319848465855 -0.392984608707704 ENSG00000078900 TP73
ENST00000604479 0.00134187050192343 0.000137319848465855 -0.392984608707704 ENSG00000078900 TP73
ENST00000378288 0.000143324907418999 7.79422539068479e-06 -0.371767754169091 ENSG00000078900 TP73
ENST00000378285 0.000637679461257418 5.23671616700821e-05 -0.393602586747895 ENSG00000078900 TP73
ENST00000378280 0.000637679461257418 5.23671616700821e-05 -0.393602586747895 ENSG00000078900 TP73
ENST00000603364 0.00562697485325846 0.000891276251576587 -0.357025504133842 ENSG00000078900 TP73
ENST00000604194 0.950711894807582 0.919178364751779 0.0187667264556149 ENSG00000078900 TP73
ENST00000378290 0.00170809724220408 0.000187901167914965 -0.391204707016477 ENSG00000078900 TP73
ENST00000416554 0.100008623431255 0.0389865712809073 -0.390773694511468 ENSG00000235131 RP5-1092A11.2
ENST00000604566 6.56466166518433e-05 2.83271791083323e-06 -0.600535238788806 ENSG00000078900 TP73
ENST00000418088 0.000142352711408089 7.72317516766863e-06 -0.631678183267568 ENSG00000227372 TP73-AS1
ENST00000452079 8.86344837162898e-05 4.25824081245652e-06 -0.639520643801427 ENSG00000227372 TP73-AS1
ENST00000419973 0.56232026212379 0.414133661170362 -0.16606958852663 ENSG00000227372 TP73-AS1
ENST00000423764 2.90121978649315e-05 1.02686896775186e-06 -0.683518548227768 ENSG00000227372 TP73-AS1
ENST00000587071 6.69622622690149e-06 1.60381482667001e-07 -0.831875283771084 ENSG00000227372 TP73-AS1
ENST00000608600 9.40046107212885e-06 2.44629995615611e-07 -0.822305373364594 ENSG00000227372 TP73-AS1
ENST00000544565 0.00551203462094545 0.000866640822409736 -0.696347692196245 ENSG00000227372 TP73-AS1
ENST00000378251 0.0117725375688481 0.00234993674446627 -0.261366432481658 ENSG00000130764 LRRC47
ENST00000462356 0.0127510224356589 0.00260231814882784 -0.356069308592691 ENSG00000130764 LRRC47
ENST00000479239 0.0506136012996404 0.0158988453847459 -0.332939461648724 ENSG00000130764 LRRC47
ENST00000607459 0.35056967351102 0.213213867827172 -0.197133231234669 ENSG00000272153 RP1-286D6.5
ENST00000378230 0.329512211177145 0.195511102343935 -0.0884644012400491 ENSG00000116198 CEP104
ENST00000484420 0.000267209840877178 1.72864618468156e-05 -0.965631196294039 ENSG00000116198 CEP104
ENST00000438539 0.944118899527642 0.908851562669018 0.0131847723751702 ENSG00000116198 CEP104
ENST00000461667 0.950773214527049 0.919280649766021 -0.0129868411111325 ENSG00000116198 CEP104
ENST00000495701 0.547728623635633 0.398955627734466 -0.141076325577029 ENSG00000116198 CEP104
ENST00000460038 0.46839679271156 0.319030310580192 -0.122406780271378 ENSG00000116198 CEP104
ENST00000494653 0.236090499576787 0.123669706720958 -0.136287462459208 ENSG00000116198 CEP104
ENST00000443466 0.243878760997275 0.129352424371332 -0.213124303239577 ENSG00000116198 CEP104
ENST00000428079 0.266846616850771 0.14638332463919 -0.147756224071436 ENSG00000116198 CEP104
ENST00000494951 0.406886738001106 0.262140681870527 -0.168188671997469 ENSG00000116198 CEP104
ENST00000378223 0.717228248724983 0.593976213464892 -0.0633584922484091 ENSG00000116198 CEP104
ENST00000378212 0.832447208588817 0.744445160517851 -0.0453708199085368 ENSG00000169598 DFFB
ENST00000378209 0.605514766463708 0.461374899681541 -0.0808352802752854 ENSG00000169598 DFFB
ENST00000491998 0.605514766463708 0.461374899681541 -0.0808352802752854 ENSG00000169598 DFFB
ENST00000338895 0.644060114392477 0.506181193881527 -0.0891597524133807 ENSG00000169598 DFFB
ENST00000341385 0.524219594852736 0.373887190944326 -0.176171347623505 ENSG00000169598 DFFB
ENST00000468793 0.623962983226291 0.482555528654615 -0.0770390819797031 ENSG00000169598 DFFB
ENST00000339350 0.649391352515708 0.512348498319583 -0.0719628695444761 ENSG00000169598 DFFB
ENST00000477548 0.649391352515708 0.512348498319583 -0.0719628695444761 ENSG00000169598 DFFB
ENST00000378206 0.620155562816495 0.478380233491241 -0.0777748506858081 ENSG00000169598 DFFB
ENST00000475969 0.630042283684072 0.489778374622297 -0.0758206145474837 ENSG00000169598 DFFB
ENST00000481945 0.266128350799064 0.145855321611138 -0.358747048330329 ENSG00000169598 DFFB
ENST00000461150 0.453320256428463 0.304531365845163 -0.176293863570181 ENSG00000169598 DFFB
ENST00000486765 0.0562501838405087 0.0182087029104991 -0.246138312092438 ENSG00000198912 C1orf174
ENST00000361605 0.0562501838405087 0.0182087029104991 -0.246138312092438 ENSG00000198912 C1orf174
ENST00000474140 0.0562501838405087 0.0182087029104991 -0.246138312092438 ENSG00000198912 C1orf174
ENST00000413332 0.53725390064725 0.387629915255665 -0.209453007515569 ENSG00000236423 LINC01134
ENST00000442673 0.203709893530485 0.101176207076733 -0.333586096084556 ENSG00000236423 LINC01134
ENST00000439488 0.170170937860424 0.0795193064990138 -0.359860486088418 ENSG00000236423 LINC01134
ENST00000478423 0.60195647158495 0.457422954635359 0.0821837016440805 ENSG00000131697 NPHP4
ENST00000460696 0.0604787328503732 0.0200249565095349 0.437631419795885 ENSG00000131697 NPHP4
ENST00000378161 0.0715050702994436 0.0249468892425426 0.407225834410629 ENSG00000131697 NPHP4
ENST00000489180 0.601602587669944 0.457025983240884 0.0822073290450571 ENSG00000131697 NPHP4
ENST00000378156 0.601602587669944 0.457025983240884 0.0822073290450571 ENSG00000131697 NPHP4
ENST00000378169 0.585696197733923 0.439800754977098 0.0853387743723991 ENSG00000131697 NPHP4
ENST00000468253 0.88150458406076 0.814100838463023 0.0490226702056575 ENSG00000131697 NPHP4
ENST00000470763 0.330146610170883 0.19605617356599 -0.283055480529945 ENSG00000131697 NPHP4
ENST00000466897 0.64814664553411 0.510844277329554 0.127565321950845 ENSG00000131697 NPHP4
ENST00000378111 0.265411563363762 0.145335926321552 0.135295557142763 ENSG00000069424 KCNAB2
ENST00000378097 0.339728093877133 0.204051485988477 0.119436775082503 ENSG00000069424 KCNAB2
ENST00000493807 0.0091870036738442 0.00170289038535853 0.556203541549734 ENSG00000069424 KCNAB2
ENST00000378092 0.0692234874442913 0.0239118323480596 0.211616735331352 ENSG00000069424 KCNAB2
ENST00000478098 0.00371680515048481 0.000516437429762633 0.361710148356634 ENSG00000069424 KCNAB2
ENST00000445501 0.00343875991145338 0.000467732014044238 0.369037270670604 ENSG00000069424 KCNAB2
ENST00000428161 0.23017036807183 0.119600854888311 0.151158758906892 ENSG00000069424 KCNAB2
ENST00000389632 0.235447923997768 0.12324891328403 0.150241331496904 ENSG00000069424 KCNAB2
ENST00000602612 0.320255633034016 0.187939109588159 0.121645694292286 ENSG00000069424 KCNAB2
ENST00000378087 0.657942290067791 0.522402189698349 0.0591711920728551 ENSG00000069424 KCNAB2
ENST00000341524 0.742561976589524 0.625710493502359 0.0461676186957335 ENSG00000069424 KCNAB2
ENST00000352527 0.742561976589524 0.625710493502359 0.0461676186957335 ENSG00000069424 KCNAB2
ENST00000435937 0.0895928234779383 0.0336436599602237 0.214829975097974 ENSG00000069424 KCNAB2
ENST00000164247 0.797226397444538 0.695217693160119 0.0385930284030911 ENSG00000069424 KCNAB2
ENST00000459822 0.843020047293567 0.759412401172526 -0.0453556001429868 ENSG00000069424 KCNAB2
ENST00000594544 0.361001538202596 0.221940578532258 -0.234803180216788 ENSG00000268332 AL035406.1
ENST00000472700 0.0751549806309012 0.0266819122281068 0.238359808489978 ENSG00000069424 KCNAB2
ENST00000378083 0.879372159326254 0.810976469234295 0.0240975349299668 ENSG00000069424 KCNAB2
ENST00000458166 0.553929517813077 0.405515394559869 0.0822217568771529 ENSG00000069424 KCNAB2
ENST00000462676 0.982614315005504 0.971696192252608 -0.00518959341024092 ENSG00000069424 KCNAB2
ENST00000481789 0.737534000009275 0.61929420294015 -0.0616608834882486 ENSG00000069424 KCNAB2
ENST00000378021 0.261255508576491 0.142230410210313 0.360398309521644 ENSG00000116254 CHD5
ENST00000262450 0.261255508576491 0.142230410210313 0.360398309521644 ENSG00000116254 CHD5
ENST00000484532 0.35704794154743 0.21862724238452 0.105277837934739 ENSG00000116251 RPL22
ENST00000234875 0.3305292516404 0.196395974005321 0.108156089077115 ENSG00000116251 RPL22
ENST00000480661 0.456573970411164 0.307567769489395 0.0901757230431992 ENSG00000116251 RPL22
ENST00000497965 0.453211695707354 0.304434560907297 0.0908329622943229 ENSG00000116251 RPL22
ENST00000471204 0.460623966450536 0.311456914308484 0.0899645611041022 ENSG00000116251 RPL22
ENST00000465387 0.454176811625657 0.305338080419847 0.090956639278185 ENSG00000116251 RPL22
ENST00000462296 0.487111334473291 0.336686968030169 0.087705983952223 ENSG00000116251 RPL22
ENST00000465335 0.494842134878168 0.344342846091756 0.0866334452014818 ENSG00000116251 RPL22
ENST00000466994 0.547106994764638 0.398308275361535 -0.210105446155111 ENSG00000158286 RNF207
ENST00000377948 0.281904749463573 0.157746935149986 -0.196986552091426 ENSG00000158286 RNF207
ENST00000377939 0.27348452378839 0.151416836760642 -0.199738279159223 ENSG00000158286 RNF207
ENST00000485539 0.992601910346308 0.987818408871135 -0.00368049114647633 ENSG00000158286 RNF207
ENST00000496676 0.621925362922284 0.480368009776108 -0.105849751564464 ENSG00000158286 RNF207
ENST00000463453 0.301805496575216 0.1732308250513 -0.33598720071011 ENSG00000158286 RNF207
ENST00000496329 0.180502350073964 0.0860856044611939 -0.428581983724522 ENSG00000158286 RNF207
ENST00000492476 0.169459696660119 0.0791012954669106 -0.387748065361697 ENSG00000158286 RNF207
ENST00000483336 0.905518889785165 0.84944438119066 -0.0320507450240561 ENSG00000158286 RNF207
ENST00000343813 0.0521758905549806 0.0165313095100124 -0.221091358936721 ENSG00000116237 ICMT
ENST00000495791 0.193332997527631 0.0944277814026209 -0.216303218341706 ENSG00000116237 ICMT
ENST00000489498 0.133002956887609 0.0571169380197222 -0.185303016693995 ENSG00000116237 ICMT
ENST00000474756 0.0518009524224847 0.0163869336753712 -0.242715015011478 ENSG00000116237 ICMT
ENST00000362035 0.0278182011510774 0.00727809338695304 -0.413989003260434 ENSG00000116237 ICMT
ENST00000377893 0.341556072652891 0.205515854661699 0.270806215077513 ENSG00000158292 GPR153
ENST00000608083 0.973514968724065 0.957097054247608 0.00426248017081773 ENSG00000097021 ACOT7
ENST00000377845 0.630255387607711 0.490003064788121 -0.0580807785518383 ENSG00000097021 ACOT7
ENST00000377855 0.968574795784718 0.948988552170619 -0.00521117893825651 ENSG00000097021 ACOT7
ENST00000377860 0.973514968724065 0.957097054247608 0.00426248017081773 ENSG00000097021 ACOT7
ENST00000418124 0.973514968724065 0.957097054247608 0.00426248017081773 ENSG00000097021 ACOT7
ENST00000545482 0.973514968724065 0.957097054247608 0.00426248017081773 ENSG00000097021 ACOT7
ENST00000361521 0.983305096499871 0.972848144780571 0.00267672759652866 ENSG00000097021 ACOT7
ENST00000377842 0.635946253133691 0.4966150683912 -0.0576435063840106 ENSG00000097021 ACOT7
ENST00000473466 0.33362872987991 0.198902353945502 -0.115737748777308 ENSG00000097021 ACOT7
ENST00000481175 0.939601226579745 0.90185653457134 -0.0170969662308662 ENSG00000097021 ACOT7
ENST00000541130 0.419043527502839 0.272884222072744 -0.107921798038153 ENSG00000097021 ACOT7
ENST00000377837 0.338168899764573 0.202734777817731 -0.295756478435606 ENSG00000069812 HES2
ENST00000377836 0.300841065087933 0.1724236722237 -0.315316037092118 ENSG00000069812 HES2
ENST00000377834 0.425670827207299 0.27893964881782 -0.252538412221688 ENSG00000069812 HES2
ENST00000377748 0.579767706825108 0.433052511848528 -0.178250375398981 ENSG00000171680 PLEKHG5
ENST00000377728 0.353787939273644 0.215913383170027 -0.300142482193986 ENSG00000171680 PLEKHG5
ENST00000377732 0.590317471615887 0.444773715863714 -0.181027907617978 ENSG00000171680 PLEKHG5
ENST00000400915 0.591147772952935 0.445731500999532 -0.18056871414659 ENSG00000171680 PLEKHG5
ENST00000377740 0.491101431800081 0.340532061034388 -0.218055529296829 ENSG00000171680 PLEKHG5
ENST00000377737 0.491101431800081 0.340532061034388 -0.218055529296829 ENSG00000171680 PLEKHG5
ENST00000537245 0.590164533337998 0.444598185964961 -0.181452131181218 ENSG00000171680 PLEKHG5
ENST00000544978 0.527864771520249 0.377754463094351 -0.21171120859815 ENSG00000171680 PLEKHG5
ENST00000377705 0.414164486994 0.268465674675943 0.112317027189799 ENSG00000162408 NOL9
ENST00000464383 0.903311611202307 0.845926065006523 0.0261958205796631 ENSG00000162408 NOL9
ENST00000462798 0.390353051592716 0.247550200844022 -0.207042363479031 ENSG00000162408 NOL9
ENST00000456162 0.187730621275885 0.0908297905892542 0.376871832954542 ENSG00000229519 RP11-58A11.2
ENST00000460777 0.288012819234083 0.162464800411792 0.270341639861546 ENSG00000162408 NOL9
ENST00000464665 0.660041824092597 0.524819888445485 0.111841174858757 ENSG00000162408 NOL9
ENST00000319084 0.223939185372688 0.115117569621246 -0.255713994251394 ENSG00000204859 ZBTB48
ENST00000435905 0.227608635515197 0.117755802736615 -0.257225055577239 ENSG00000204859 ZBTB48
ENST00000377674 0.384962457773411 0.242895599945482 -0.139787049910452 ENSG00000204859 ZBTB48
ENST00000488936 0.376827279529392 0.235818645001454 -0.144546690135732 ENSG00000204859 ZBTB48
ENST00000482360 0.40387554187735 0.259420091267857 -0.176669971227555 ENSG00000204859 ZBTB48
ENST00000498342 0.995243643103345 0.991938818663505 0.0018940823464443 ENSG00000204859 ZBTB48
ENST00000466813 0.928782103464427 0.884118210807197 -0.0285966940601461 ENSG00000204859 ZBTB48
ENST00000466941 0.922459121110322 0.874312925241459 0.0392134831888947 ENSG00000204859 ZBTB48
ENST00000377658 0.00325139845689004 0.000434053167406673 0.482779646241639 ENSG00000162413 KLHL21
ENST00000377663 0.00319807539008525 0.000424565692750913 0.483630125296334 ENSG00000162413 KLHL21
ENST00000467612 0.0219584552037884 0.00533574307830629 0.397181196912534 ENSG00000162413 KLHL21
ENST00000496707 0.080387332595073 0.029144453040045 0.371922071020953 ENSG00000162413 KLHL21
ENST00000463043 0.0177934960195563 0.00403635210870117 0.417285032036044 ENSG00000162413 KLHL21
ENST00000377648 0.219857561152009 0.112244390915431 -0.186285394484289 ENSG00000116273 PHF13
ENST00000495385 0.392734569126069 0.24967829340706 -0.145917312611146 ENSG00000116273 PHF13
ENST00000054650 0.41616595518382 0.270144771829704 -0.164538292935274 ENSG00000041988 THAP3
ENST00000484676 0.416182898199875 0.270160276537348 -0.243981722484364 ENSG00000041988 THAP3
ENST00000307896 0.489072606170288 0.338596415034045 -0.14491144593092 ENSG00000041988 THAP3
ENST00000377627 0.0849047605191773 0.0312893105680825 -0.224093507221983 ENSG00000041988 THAP3
ENST00000484669 0.470282525323427 0.320808017945387 -0.152796230678693 ENSG00000041988 THAP3
ENST00000487819 0.293328298365496 0.166621802205692 -0.210626613198947 ENSG00000041988 THAP3
ENST00000472925 0.324517822814308 0.191456342046065 -0.202384489846344 ENSG00000041988 THAP3
ENST00000480647 0.272609697064011 0.15072590336358 -0.278984353821125 ENSG00000041988 THAP3
ENST00000465508 0.118292260095806 0.0488063342051168 -0.189538514929652 ENSG00000007923 DNAJC11
ENST00000349363 0.403529299238038 0.259108359212055 -0.0853066523586314 ENSG00000007923 DNAJC11
ENST00000451196 0.403529299238038 0.259108359212055 -0.0853066523586314 ENSG00000007923 DNAJC11
ENST00000377577 0.435849289508734 0.288426184176809 -0.0771224518072762 ENSG00000007923 DNAJC11
ENST00000294401 0.425920862868668 0.279161519163947 -0.0789651046537429 ENSG00000007923 DNAJC11
ENST00000542246 0.452055630098799 0.303419363261345 -0.0792947443361441 ENSG00000007923 DNAJC11
ENST00000377573 0.530908040141729 0.381081934787977 -0.0649990402967474 ENSG00000007923 DNAJC11
ENST00000472414 0.450967591448521 0.302462529064632 -0.11734022848264 ENSG00000007923 DNAJC11
ENST00000426784 0.934058656126916 0.892957784806298 -0.0107660741390803 ENSG00000007923 DNAJC11
ENST00000473993 0.877454975616997 0.80814106022443 -0.0194290345559799 ENSG00000007923 DNAJC11
ENST00000469318 0.662790376900422 0.528074316368383 0.0654775539577413 ENSG00000007923 DNAJC11
ENST00000485073 0.692790943383313 0.563985714094877 0.0546452252082311 ENSG00000007923 DNAJC11
ENST00000460594 0.526428195641716 0.376165850853409 0.086069749660354 ENSG00000007923 DNAJC11
ENST00000465911 0.432006738673863 0.284625378368159 0.118704988860196 ENSG00000007923 DNAJC11
ENST00000303635 0.00661248375071533 0.00110857316562153 0.362505484566813 ENSG00000171735 CAMTA1
ENST00000490738 0.00792135485020257 0.00140131794260148 0.38387036576662 ENSG00000171735 CAMTA1
ENST00000476163 0.0163543766636328 0.00362155701474492 0.334910424262858 ENSG00000171735 CAMTA1
ENST00000473578 0.00787236031265666 0.00139001086686403 0.384218700107013 ENSG00000171735 CAMTA1
ENST00000557126 0.0167647697601134 0.00373841461768076 0.336063007193244 ENSG00000171735 CAMTA1
ENST00000467404 0.00795760307269981 0.00141006291942748 0.383814452985982 ENSG00000171735 CAMTA1
ENST00000439411 0.00685623118133564 0.00116178702437084 0.361624268619869 ENSG00000171735 CAMTA1
ENST00000461311 0.0163620694760726 0.00362409641160814 0.33970561684651 ENSG00000171735 CAMTA1
ENST00000486138 0.0125115260180517 0.00253984574724464 0.370408259543432 ENSG00000171735 CAMTA1
ENST00000482934 0.039266999743409 0.0114214377728879 0.309514815466069 ENSG00000171735 CAMTA1
ENST00000470648 0.145340079720037 0.0643813686696638 0.231794386820877 ENSG00000171735 CAMTA1
ENST00000461580 0.149441791151058 0.0667797963778096 0.230350154867388 ENSG00000171735 CAMTA1
ENST00000472283 0.0825988105578137 0.0301735182222979 0.325538358233707 ENSG00000171735 CAMTA1
ENST00000467267 0.419624279846144 0.273390025386013 0.143299393876621 ENSG00000171735 CAMTA1
ENST00000054666 0.368415794640304 0.228333850790668 0.144579930251271 ENSG00000049245 VAMP3
ENST00000470357 0.530072132548626 0.380205159295621 0.119742233791016 ENSG00000049245 VAMP3
ENST00000487194 0.567249160994351 0.419598805157867 -0.172383516221681 ENSG00000049245 VAMP3
ENST00000377532 0.0163299968729971 0.00361268228280672 0.465158229365966 ENSG00000049246 PER3
ENST00000361923 0.0163299968729971 0.00361268228280672 0.465158229365966 ENSG00000049246 PER3
ENST00000451646 0.668633313198795 0.534722196848904 -0.149461329826605 ENSG00000236266 RP3-467L1.4
ENST00000377516 0.269415846890679 0.14832814619664 0.306592306816388 ENSG00000049247 UTS2
ENST00000377507 0.145395541972 0.064417078422051 0.341239522321505 ENSG00000049249 TNFRSF9
ENST00000493373 0.671172310709755 0.537569887066242 -0.0520299103000495 ENSG00000116288 PARK7
ENST00000460192 0.535031702454547 0.385243052086657 -0.0793618843365567 ENSG00000116288 PARK7
ENST00000338639 0.707031989285438 0.58150899134671 -0.0469296466540033 ENSG00000116288 PARK7
ENST00000493678 0.707685066617699 0.582329860688242 -0.0468048122904581 ENSG00000116288 PARK7
ENST00000377493 0.707031989285438 0.581511040248816 -0.0469296831347961 ENSG00000116288 PARK7
ENST00000465354 0.524865252827977 0.3745487924019 -0.0805183833700541 ENSG00000116288 PARK7
ENST00000377491 0.706587638836135 0.580927806294326 -0.0470141816173097 ENSG00000116288 PARK7
ENST00000377488 0.710649521251399 0.585991788154017 -0.0463606320973525 ENSG00000116288 PARK7
ENST00000497113 0.51217996284058 0.361562910557119 -0.0826725717701023 ENSG00000116288 PARK7
ENST00000469225 0.373016553994319 0.232332807972023 -0.107337144123871 ENSG00000116288 PARK7
ENST00000474874 0.528333965648918 0.378405122747269 0.149652482032526 ENSG00000116285 ERRFI1
ENST00000377482 0.351166443025601 0.21373229724473 0.261465546880989 ENSG00000116285 ERRFI1
ENST00000467067 0.831326886039714 0.74282283324504 0.0778628465486374 ENSG00000116285 ERRFI1
ENST00000469499 0.308985987556636 0.178772944728187 0.318046836577284 ENSG00000116285 ERRFI1
ENST00000487559 0.541603072731465 0.392386464296713 0.207997868249575 ENSG00000116285 ERRFI1
ENST00000337907 0.598074069297542 0.453291340445048 0.0758180012763953 ENSG00000142599 RERE
ENST00000377464 0.804554345919351 0.705036171826136 -0.033927886057158 ENSG00000142599 RERE
ENST00000467350 0.0718991806677856 0.0251244318659031 -0.198220013066399 ENSG00000142599 RERE
ENST00000400907 0.901696958873823 0.843540545282538 0.0199337129242666 ENSG00000142599 RERE
ENST00000476556 0.925354261806499 0.878718849934434 -0.0151697765618716 ENSG00000142599 RERE
ENST00000400908 0.501638676230334 0.351144510667908 0.100553232605177 ENSG00000142599 RERE
ENST00000505225 9.09945922282221e-05 4.39291718832181e-06 -0.521733096389968 ENSG00000142599 RERE
ENST00000464367 0.000291364567267649 1.92509795143124e-05 -0.57392666549809 ENSG00000142599 RERE
ENST00000488215 0.565253699092856 0.417365989930288 0.0989251037477865 ENSG00000142599 RERE
ENST00000460659 0.363453967168951 0.224129121195579 0.156896398485134 ENSG00000142599 RERE
ENST00000492766 0.359451780283806 0.220675628070155 0.157873945347144 ENSG00000142599 RERE
ENST00000465125 0.375383645519619 0.23442300831548 0.152186882023414 ENSG00000142599 RERE
ENST00000464972 0.991575321141321 0.986087582237791 0.00181914407125783 ENSG00000142599 RERE
ENST00000449895 0.484008742886678 0.333792454086849 -0.152485941924455 ENSG00000232912 RP5-1115A15.1
ENST00000444276 0.22685402219658 0.11721280467081 -0.353647559166985 ENSG00000232912 RP5-1115A15.1
ENST00000480342 0.283847518644543 0.15925939952195 0.166843098873427 ENSG00000142599 RERE
ENST00000507012 0.498319860825804 0.34781154716296 -0.108392614571393 ENSG00000142599 RERE
ENST00000469251 0.418037370618819 0.271951376797654 0.155202300669405 ENSG00000142599 RERE
ENST00000514428 0.317240404024972 0.185535923593252 0.17077263455826 ENSG00000142599 RERE
ENST00000468247 0.515563910171036 0.364978933206701 0.124437560623124 ENSG00000142599 RERE
ENST00000234590 0.29350993513481 0.166752468597212 -0.162401369189669 ENSG00000074800 ENO1
ENST00000464920 0.215231837562046 0.109070980417017 -0.196075245165712 ENSG00000074800 ENO1
ENST00000497492 0.512435105672965 0.36180438251657 -0.0988614894079039 ENSG00000074800 ENO1
ENST00000486051 0.615518375770808 0.473011260503116 -0.0790142866976313 ENSG00000074800 ENO1
ENST00000492343 0.643558307992889 0.505649825127579 -0.0715706860792969 ENSG00000074800 ENO1
ENST00000489867 0.629478801395344 0.488954444285946 -0.0736670568267882 ENSG00000074800 ENO1
ENST00000414948 0.981091811065135 0.969105223610198 0.00653541093673375 ENSG00000236269 ENO1-IT1
ENST00000377424 0.139104526051734 0.06061246871146 -0.231887129203894 ENSG00000142583 SLC2A5
ENST00000536305 0.219330282498732 0.111865017558741 -0.259853820762956 ENSG00000142583 SLC2A5
ENST00000535586 0.1166060430925 0.0478961645227537 -0.292412473650744 ENSG00000142583 SLC2A5
ENST00000487492 0.373302425513228 0.232649720198439 -0.283728828318029 ENSG00000142583 SLC2A5
ENST00000377414 0.240614788086652 0.126961545937828 -0.229755864196904 ENSG00000142583 SLC2A5
ENST00000484798 0.238902985931588 0.125651481906597 -0.225426272357107 ENSG00000142583 SLC2A5
ENST00000474145 0.238902985931588 0.125651481906597 -0.225426272357107 ENSG00000142583 SLC2A5
ENST00000479813 0.235483384239377 0.12328552051542 -0.226156542795281 ENSG00000142583 SLC2A5
ENST00000486632 0.272448080874356 0.150608708967097 -0.210284178753432 ENSG00000142583 SLC2A5
ENST00000487835 0.254590793452858 0.137110610685004 -0.217066747585882 ENSG00000142583 SLC2A5
ENST00000464985 0.175730841070308 0.0830804328832326 -0.260920671249654 ENSG00000142583 SLC2A5
ENST00000473209 0.527918908236517 0.377893364035518 -0.157313103873534 ENSG00000142583 SLC2A5
ENST00000377411 0.379645735724412 0.238269001690933 0.197678934415981 ENSG00000180758 GPR157
ENST00000414642 0.350216879370677 0.212911423025763 0.243781069842778 ENSG00000180758 GPR157
ENST00000465853 0.575447191390319 0.428483946005613 0.19660037681207 ENSG00000180758 GPR157
ENST00000466131 0.740633704372446 0.62332844443838 0.108153696366468 ENSG00000180758 GPR157
ENST00000437157 0.926133033968065 0.879802611538843 0.0235483209181769 ENSG00000228526 RP3-510D11.1
ENST00000412639 0.879498054715503 0.811226276866231 0.0389402353442153 ENSG00000234546 RP3-510D11.2
ENST00000377403 0.0110452215434205 0.00216459934834914 -0.315146521021177 ENSG00000049239 H6PD
ENST00000602477 0.0159957024129598 0.00351736093228485 -0.341202913814382 ENSG00000049239 H6PD
ENST00000495451 0.0146024684668445 0.00311549498367098 -0.376137304425379 ENSG00000049239 H6PD
ENST00000328089 0.104136923708429 0.0411022004242552 0.399942244405872 ENSG00000171621 SPSB1
ENST00000450402 0.146399187784767 0.0650075815795175 0.384325659918696 ENSG00000171621 SPSB1
ENST00000302692 0.590387479054785 0.444851596846539 -0.104581321457155 ENSG00000171612 SLC25A33
ENST00000377376 0.00528783271150189 0.00081788339552094 -0.393567309134136 ENSG00000188807 TMEM201
ENST00000340381 0.00535856856277343 0.000832611178581605 -0.395348776553047 ENSG00000188807 TMEM201
ENST00000340305 0.106210182332828 0.0422364049217241 -0.281286893586007 ENSG00000188807 TMEM201
ENST00000416541 0.00633724636826505 0.00104678308310352 -0.39379130207745 ENSG00000188807 TMEM201
ENST00000510900 0.197172800514107 0.0968975180511651 -0.400121254284911 ENSG00000188807 TMEM201
ENST00000508400 0.0802822719124676 0.029092138585541 -0.447336902141243 ENSG00000188807 TMEM201
ENST00000536656 0.488382798650185 0.337886211541487 0.0759073831119227 ENSG00000171608 PIK3CD
ENST00000377346 0.476532111961293 0.326895640594114 0.0780694105362914 ENSG00000171608 PIK3CD
ENST00000377320 0.427690224362743 0.280724004883126 0.205017999318984 ENSG00000179840 C1orf200
ENST00000426570 0.342667888019948 0.206383236793024 -0.304691384438611 ENSG00000233268 RP11-558F24.2
ENST00000415330 0.462672766223135 0.313543355572252 0.127012174808406 ENSG00000231789 RP11-558F24.4
ENST00000484851 0.31457527543622 0.183226358605866 0.243532261037459 ENSG00000171608 PIK3CD
ENST00000361110 0.573260147315861 0.426020810724942 -0.0816836347037985 ENSG00000171608 PIK3CD
ENST00000481137 0.203630009325165 0.101126690568668 -0.259456915949867 ENSG00000171608 PIK3CD
ENST00000479223 0.417251348852947 0.271148718569099 -0.171651035749225 ENSG00000171608 PIK3CD
ENST00000543390 0.298585421292604 0.170645745817034 -0.175045022683522 ENSG00000171608 PIK3CD
ENST00000377298 0.0277707099612767 0.00726065920331916 -0.204780994018647 ENSG00000171603 CLSTN1
ENST00000377288 0.0277707099612767 0.00726065920331916 -0.204780994018647 ENSG00000171603 CLSTN1
ENST00000477264 0.00487951670745523 0.000733290221090056 -0.382471723047115 ENSG00000171603 CLSTN1
ENST00000435891 0.000853466809704489 7.66716190074933e-05 -0.389532575157561 ENSG00000171603 CLSTN1
ENST00000361311 0.0277707099612767 0.00726065920331916 -0.204780994018647 ENSG00000171603 CLSTN1
ENST00000464286 0.0142118563036643 0.00300263097131603 -0.452771036003494 ENSG00000171603 CLSTN1
ENST00000377263 0.0757413696764042 0.0269487803626931 -0.273003418337378 ENSG00000178585 CTNNBIP1
ENST00000454104 0.103971684661939 0.0410192764499661 -0.444683578123279 ENSG00000223989 RP11-84A14.5
ENST00000537447 0.200131730626195 0.0988214512652034 -0.280761670464759 ENSG00000178585 CTNNBIP1
ENST00000400904 0.160704952995473 0.0736067216252168 -0.224135730274271 ENSG00000178585 CTNNBIP1
ENST00000377258 0.241391638474236 0.127531768674872 -0.239288553849522 ENSG00000178585 CTNNBIP1
ENST00000377256 0.376918997237489 0.23588887894172 -0.22093823639921 ENSG00000178585 CTNNBIP1
ENST00000488540 0.988332642557457 0.980927384694824 -0.00259931477591483 ENSG00000162441 LZIC
ENST00000377223 0.889298013149122 0.825828936854078 0.0224048370097695 ENSG00000162441 LZIC
ENST00000400903 0.796183225464698 0.693731782388205 0.0412603029771249 ENSG00000162441 LZIC
ENST00000541052 0.701874121967649 0.57521192239759 0.0581956025692328 ENSG00000162441 LZIC
ENST00000377213 0.840123764497567 0.755068675366356 0.0328845497185076 ENSG00000162441 LZIC
ENST00000471853 0.762621371588355 0.650599507421725 -0.0788616036442482 ENSG00000162441 LZIC
ENST00000445884 0.795787825153396 0.693217869963251 0.068251465781061 ENSG00000228150 RP11-84A14.4
ENST00000403197 0.204039663806074 0.101399624151702 0.215440677629665 ENSG00000173614 NMNAT1
ENST00000377205 0.369547360068466 0.229236538023534 0.131663604289059 ENSG00000173614 NMNAT1
ENST00000462686 0.139336876143691 0.0607392954124093 0.218235697720438 ENSG00000173614 NMNAT1
ENST00000492735 0.380062019459961 0.238609878983888 0.161618006850831 ENSG00000173614 NMNAT1
ENST00000496751 0.625385068456248 0.484246842804581 0.0982142766345225 ENSG00000173614 NMNAT1
ENST00000413148 0.241705876568482 0.127757468083704 -0.288983886620423 ENSG00000241326 RP11-807G9.2
ENST00000253251 3.03459034657454e-12 5.29673575580495e-15 0.840933273313454 ENSG00000130939 UBE4B
ENST00000377157 1.6577347492035e-12 2.62532068108313e-15 0.837647363044796 ENSG00000130939 UBE4B
ENST00000377153 6.61808211506437e-08 5.70815780818763e-10 0.735247670467558 ENSG00000130939 UBE4B
ENST00000343090 1.80869486571083e-12 2.88028547343099e-15 0.870475924547879 ENSG00000130939 UBE4B
ENST00000462658 0.000622827813584788 5.08770693714023e-05 0.638738211372773 ENSG00000130939 UBE4B
ENST00000475795 8.13510563586069e-11 2.23727872793321e-13 0.961018873329894 ENSG00000130939 UBE4B
ENST00000470736 4.27977849316949e-10 1.44301502221844e-12 0.901294994687658 ENSG00000130939 UBE4B
ENST00000466379 7.11388208832382e-13 9.93355921331234e-16 0.951020277923966 ENSG00000130939 UBE4B
ENST00000488228 1.01821803237642e-09 4.01398873535761e-12 0.866191481940816 ENSG00000130939 UBE4B
ENST00000487244 0.0249469192757021 0.00630193913894494 0.399586516976494 ENSG00000130939 UBE4B
ENST00000465408 0.696497202811447 0.568498466132386 -0.110241813308419 ENSG00000130939 UBE4B
ENST00000377093 0.00242195517446202 0.000296207377954265 0.384510239860663 ENSG00000054523 KIF1B
ENST00000263934 0.00186637778861573 0.000211605873520256 0.340512754200878 ENSG00000054523 KIF1B
ENST00000377086 0.00255473060084327 0.000317949196176402 0.308143069172255 ENSG00000054523 KIF1B
ENST00000377083 0.00110687281692171 0.000107447185015704 0.40356928272718 ENSG00000054523 KIF1B
ENST00000377081 0.00386233863617444 0.000543268802104776 0.296712901985654 ENSG00000054523 KIF1B
ENST00000495136 0.05867401688941 0.0192311174320366 0.578048568072017 ENSG00000054523 KIF1B
ENST00000497835 0.0624386188724338 0.0208945664255097 0.470162807307462 ENSG00000054523 KIF1B
ENST00000465635 0.134012596925279 0.0577258094415847 0.299162239287732 ENSG00000054523 KIF1B
ENST00000483340 0.11935558198364 0.0494005363718985 0.309277363837529 ENSG00000054523 KIF1B
ENST00000470616 0.805676861118813 0.706627339648081 0.0931420394042985 ENSG00000054523 KIF1B
ENST00000491493 0.324749034626762 0.191614870841564 -0.131296965689311 ENSG00000142657 PGD
ENST00000487775 0.0927684336273926 0.0352415469241995 -0.200621501911499 ENSG00000142657 PGD
ENST00000541529 0.534586887741729 0.384834588807845 -0.0824882039726127 ENSG00000142657 PGD
ENST00000477958 0.275976659481692 0.153297129690808 -0.134358902323951 ENSG00000142657 PGD
ENST00000270776 0.531254245616802 0.381423974928404 -0.0822844788576433 ENSG00000142657 PGD
ENST00000483936 0.605514766463708 0.461394065656018 -0.0687028654117438 ENSG00000142657 PGD
ENST00000538557 0.52754184493427 0.377424417849901 -0.0826107257053286 ENSG00000142657 PGD
ENST00000465632 0.228825020780159 0.118646186316066 -0.143958941801524 ENSG00000142657 PGD
ENST00000460189 0.367973337783412 0.227984434562407 -0.118161253539532 ENSG00000142657 PGD
ENST00000493288 0.832126603486013 0.744030867211197 -0.039028542410703 ENSG00000142657 PGD
ENST00000498356 0.875473918770345 0.805084467992568 -0.0241047070574355 ENSG00000142657 PGD
ENST00000496718 0.285509596969317 0.160566330541349 -0.1513098482058 ENSG00000142657 PGD
ENST00000400900 0.256897407182858 0.138799144048391 0.153269242460628 ENSG00000251503 APITD1-CORT
ENST00000602296 0.256897407182858 0.138799144048391 0.153269242460628 ENSG00000175279 APITD1
ENST00000602787 0.256897407182858 0.138799144048391 0.153269242460628 ENSG00000175279 APITD1
ENST00000470413 0.314045136401692 0.182745562310446 0.137948246489227 ENSG00000251503 APITD1-CORT
ENST00000309048 0.281820488917698 0.157673846996203 0.162487005569795 ENSG00000175279 APITD1
ENST00000602486 0.29375878601197 0.166963881900441 -0.234141990894881 ENSG00000175279 APITD1
ENST00000477755 0.518077420414544 0.367671404102008 0.101943590115437 ENSG00000175279 APITD1
ENST00000462462 0.199168181120118 0.0981970198435338 0.195881725279196 ENSG00000175279 APITD1
ENST00000465026 0.149726899068665 0.0669453244515552 0.202634176289079 ENSG00000251503 APITD1-CORT
ENST00000602446 0.050014719544436 0.0156481241432791 0.277708772026732 ENSG00000251503 APITD1-CORT
ENST00000464507 0.0759642265493621 0.0270643015512543 0.302345709306368 ENSG00000175279 APITD1
ENST00000377049 0.313203766992907 0.182114624784693 0.301843563176809 ENSG00000241563 CORT
ENST00000320498 0.421903366843942 0.275551720151444 0.246284579658942 ENSG00000241563 CORT
ENST00000377038 0.0302184868948414 0.00810780055028813 -0.177928641033425 ENSG00000160049 DFFA
ENST00000424487 0.580019506080089 0.433345409198246 -0.104261292461453 ENSG00000203469 RP5-1113E3.3
ENST00000476658 0.000821464406669283 7.30286024112535e-05 -0.357249238668519 ENSG00000160049 DFFA
ENST00000377036 0.00144629866068013 0.000151171261822332 -0.351943463138707 ENSG00000160049 DFFA
ENST00000472851 0.149319811201672 0.0667049463108621 0.201080181826559 ENSG00000142655 PEX14
ENST00000356607 0.0182940496904219 0.0041916662137854 0.31636220987528 ENSG00000142655 PEX14
ENST00000538836 0.0184506745117289 0.00423642241296397 0.319481436744939 ENSG00000142655 PEX14
ENST00000491661 0.0165377775482915 0.00367470183125949 0.355101975114591 ENSG00000142655 PEX14
ENST00000377022 0.00181014912308287 0.000202703164522052 -0.504490545755122 ENSG00000130940 CASZ1
ENST00000606802 0.0754060962073545 0.0267914437384405 -0.437928889616857 ENSG00000272078 RP4-734G22.3
ENST00000344008 0.000222848410279042 1.36974888785199e-05 -0.585672688926947 ENSG00000130940 CASZ1
ENST00000496432 0.000904683103329316 8.28680714535322e-05 -0.564799629343596 ENSG00000130940 CASZ1
ENST00000492173 0.738670916404118 0.620732042664427 -0.11625141407393 ENSG00000130940 CASZ1
ENST00000478728 0.00891691339272564 0.00163745209638934 -0.527874272139692 ENSG00000130940 CASZ1
ENST00000418570 0.00448834796466528 0.000659457017573251 -0.789408502761855 ENSG00000175262 C1orf127
ENST00000377004 0.00391951075974994 0.000554462913380607 -0.771501460840445 ENSG00000175262 C1orf127
ENST00000377008 0.00391951075974994 0.000554462913380607 -0.771501460840445 ENSG00000175262 C1orf127
ENST00000520253 0.0046943824536003 0.000698393711359564 -0.766685029758692 ENSG00000175262 C1orf127
ENST00000473118 0.702127194708546 0.575520954248619 0.042660955559386 ENSG00000120948 TARDBP
ENST00000240185 0.0836815876252169 0.0307022962703343 0.156843790260128 ENSG00000120948 TARDBP
ENST00000476201 0.8963974372701 0.835920620561664 0.0157261705740238 ENSG00000120948 TARDBP
ENST00000472476 0.400714780615663 0.25660171254788 0.0817690801149015 ENSG00000120948 TARDBP
ENST00000439080 0.205310890014566 0.102225140450614 0.117042767911692 ENSG00000120948 TARDBP
ENST00000473869 0.0710216642633199 0.0247210395813363 0.16266155847413 ENSG00000120948 TARDBP
ENST00000315091 0.0811028427360109 0.0294792619406061 0.158338723631115 ENSG00000120948 TARDBP
ENST00000477447 0.0271308884131081 0.00703890488416845 0.206469540138954 ENSG00000120948 TARDBP
ENST00000496840 0.010486856344792 0.00202177889972689 0.241128653270334 ENSG00000120948 TARDBP
ENST00000480464 0.0574323676636119 0.018713637338386 0.310936590390892 ENSG00000120948 TARDBP
ENST00000400897 0.715237246063038 0.591516451404834 0.0782192169540238 ENSG00000009724 MASP2
ENST00000607145 0.238348742015127 0.125284888531979 0.289461647787446 ENSG00000271895 RP4-635E18.8
ENST00000475189 0.00727346989955306 0.00125190036458233 -0.482744732846704 ENSG00000116649 SRM
ENST00000376957 8.10610103884118e-05 3.77531951863474e-06 -0.509531478519377 ENSG00000116649 SRM
ENST00000490101 0.00201998905207934 0.000234783653616367 -0.536561755226115 ENSG00000116649 SRM
ENST00000465788 7.67524551425687e-05 3.50211503907283e-06 -0.520296126149627 ENSG00000116649 SRM
ENST00000459997 5.29183543675619e-05 2.15830829812716e-06 -0.514942859277337 ENSG00000116649 SRM
ENST00000487300 0.000591876928017532 4.75575792665813e-05 -0.484564358647191 ENSG00000116649 SRM
ENST00000304457 0.940243142777643 0.902664329045441 0.00854705689966984 ENSG00000171824 EXOSC10
ENST00000376936 0.938496079952206 0.900120280906244 0.00876805294701574 ENSG00000171824 EXOSC10
ENST00000474216 0.994837140289055 0.991218756081744 -0.000925421489186503 ENSG00000171824 EXOSC10
ENST00000544779 0.940261138168735 0.902742655779019 0.00854197115105666 ENSG00000171824 EXOSC10
ENST00000490565 0.983445812535343 0.973079472402528 -0.00593048343597906 ENSG00000171824 EXOSC10
ENST00000452378 0.873297824414744 0.801863894512554 0.0278183632478197 ENSG00000226849 RP4-635E18.7
ENST00000469634 0.659876181217091 0.52463437583874 -0.0797162111349057 ENSG00000171824 EXOSC10
ENST00000478271 0.660895481118092 0.52581616070191 -0.0809911515767803 ENSG00000171824 EXOSC10
ENST00000470611 0.874250088757912 0.803222107464675 -0.0235236285430811 ENSG00000171824 EXOSC10
ENST00000498576 0.360866427373211 0.221842150762663 -0.156431520480067 ENSG00000171824 EXOSC10
ENST00000472078 0.837000918220412 0.750803195724431 0.0433577710949253 ENSG00000171824 EXOSC10
ENST00000485606 0.595005492378369 0.449972650305214 0.0863941787986312 ENSG00000171824 EXOSC10
ENST00000460196 0.311325226958964 0.180637975243049 -0.131595907748888 ENSG00000171824 EXOSC10
ENST00000447600 0.274873164780172 0.152478216390172 -0.297337131228724 ENSG00000230337 RP4-635E18.6
ENST00000435388 0.275011687975887 0.152592523247093 -0.297299304613822 ENSG00000230337 RP4-635E18.6
ENST00000376838 0.492725090494524 0.342211688208644 -0.110573042272207 ENSG00000198793 MTOR
ENST00000361445 0.63003961039934 0.489760203240915 -0.0705742769752054 ENSG00000198793 MTOR
ENST00000473471 0.810729357535706 0.713654167195942 -0.0552025836092106 ENSG00000198793 MTOR
ENST00000490931 0.80463245821144 0.705190661578555 -0.0535011592212605 ENSG00000198793 MTOR
ENST00000455339 0.743421845199532 0.626833338228531 -0.0711224137168348 ENSG00000198793 MTOR
ENST00000495435 0.584388148176502 0.438146815305311 -0.10695899482327 ENSG00000198793 MTOR
ENST00000476768 0.270459365719633 0.149177748200766 -0.270067852086377 ENSG00000198793 MTOR
ENST00000445982 0.988420593306152 0.981098834602927 0.00378099798203219 ENSG00000225602 MTOR-AS1
ENST00000420480 0.966222162270688 0.945181608512817 -0.011054330865298 ENSG00000225602 MTOR-AS1
ENST00000376819 0.311315117671736 0.1806268082779 0.300017817463185 ENSG00000171819 ANGPTL7
ENST00000376810 0.0626935539486818 0.0210055006593094 -0.32669950125349 ENSG00000120942 UBIAD1
ENST00000376804 0.0766873701153719 0.0274048567120111 -0.31302139139382 ENSG00000120942 UBIAD1
ENST00000486588 0.133673080433272 0.0575105642862649 -0.281389271016026 ENSG00000120942 UBIAD1
ENST00000483738 0.140811324923454 0.0616134011992673 -0.277521968637501 ENSG00000120942 UBIAD1
ENST00000251546 0.0257709130183983 0.00657284670208195 -0.456556309502506 ENSG00000132879 FBXO44
ENST00000425796 0.00527633590978236 0.000815525617875858 -0.628258134002902 ENSG00000132879 FBXO44
ENST00000376770 0.0199840455896761 0.00471275340188892 -0.453777661111485 ENSG00000132879 FBXO44
ENST00000376768 0.0169027946597163 0.00377825989545613 -0.512345339584921 ENSG00000132879 FBXO44
ENST00000251547 0.0199840455896761 0.00471275340188892 -0.453777661111485 ENSG00000132879 FBXO44
ENST00000376760 0.0181118965094699 0.00413810898361478 -0.513700559542186 ENSG00000132879 FBXO44
ENST00000376762 0.0262100287037207 0.00672028200736743 -0.454344284072425 ENSG00000132879 FBXO44
ENST00000475435 0.0691590993208811 0.0238819357601404 -0.376575168705504 ENSG00000132879 FBXO44
ENST00000471895 0.131359517234789 0.0561852509049931 -0.318483797534783 ENSG00000132879 FBXO44
ENST00000376753 1.74701426979645e-06 3.08800628712062e-08 -0.671831310824231 ENSG00000116663 FBXO6
ENST00000474239 1.36381566858864e-06 2.27016180104454e-08 -0.733798107029685 ENSG00000116663 FBXO6
ENST00000449067 2.67193727530321e-06 5.16411687021755e-08 -0.684956502775814 ENSG00000116663 FBXO6
ENST00000235310 4.96583144075952e-05 1.99609105577155e-06 -0.580432967542974 ENSG00000116670 MAD2L2
ENST00000376692 4.54477517493593e-05 1.78698417664448e-06 -0.582026401700297 ENSG00000116670 MAD2L2
ENST00000376672 5.44619911145029e-05 2.23740810509737e-06 -0.579030090830617 ENSG00000116670 MAD2L2
ENST00000376669 4.08528762060364e-05 1.56874933323023e-06 -0.585603779658395 ENSG00000116670 MAD2L2
ENST00000376667 3.63314691315573e-05 1.35800651767196e-06 -0.591959835750802 ENSG00000116670 MAD2L2
ENST00000445656 4.01204984653197e-05 1.53562555700911e-06 -0.584937042282565 ENSG00000116670 MAD2L2
ENST00000456915 3.36451330881484e-05 1.2312409067235e-06 -0.587753760295649 ENSG00000116670 MAD2L2
ENST00000376664 8.5448536418745e-05 4.03277397119664e-06 -0.554127811558783 ENSG00000116670 MAD2L2
ENST00000376655 0.000170753337180543 9.77964295012387e-06 -0.569165888702587 ENSG00000116670 MAD2L2
ENST00000376637 0.0835065431251536 0.0306179337317388 -0.357769549890723 ENSG00000177674 AGTRAP
ENST00000476512 0.10768066884753 0.0430399948775497 -0.333305024413311 ENSG00000177674 AGTRAP
ENST00000400895 0.106217594940523 0.0422435789427816 -0.333892748356259 ENSG00000177674 AGTRAP
ENST00000494437 0.256718577789074 0.138678480415399 -0.263948396709918 ENSG00000177674 AGTRAP
ENST00000491346 0.0860649114621472 0.0318821838625955 -0.356113581165953 ENSG00000177674 AGTRAP
ENST00000376629 0.0864704300307831 0.0320980462677274 -0.35503306410151 ENSG00000177674 AGTRAP
ENST00000376627 0.0849036567893317 0.0312873220164082 -0.356169899837852 ENSG00000177674 AGTRAP
ENST00000314340 0.0864704300307831 0.0320980462677274 -0.35503306410151 ENSG00000177674 AGTRAP
ENST00000452018 0.0734169825775107 0.0258310909598331 -0.367199688798076 ENSG00000177674 AGTRAP
ENST00000510878 0.0846135038552304 0.0311364265302023 -0.356079140743698 ENSG00000177674 AGTRAP
ENST00000476309 0.0102184864087426 0.00195524866378033 -0.57663621168083 ENSG00000177674 AGTRAP
ENST00000514733 0.0129990789678189 0.0026687495700566 -0.558599092385975 ENSG00000177674 AGTRAP
ENST00000513739 0.067783782350384 0.0232835053075535 -0.447519133147486 ENSG00000177674 AGTRAP
ENST00000471765 0.00275979241647191 0.000351036534548684 -0.703031669193252 ENSG00000177674 AGTRAP
ENST00000433342 0.719469310086284 0.596711679099632 0.088723657004955 ENSG00000215910 C1orf167
ENST00000312793 0.719720765461713 0.597007664103062 0.0886451125958291 ENSG00000215910 C1orf167
ENST00000444493 0.666311103290984 0.532104854913391 0.106026818320321 ENSG00000215910 C1orf167
ENST00000449278 0.667499969899641 0.533463466169368 0.10586165535383 ENSG00000215910 C1orf167
ENST00000475041 0.530745597159107 0.380933292050262 0.172056086400558 ENSG00000215910 C1orf167
ENST00000376592 0.947089760023423 0.913557415902383 -0.0161183357644493 ENSG00000177000 MTHFR
ENST00000376583 0.947927112033488 0.914852003856991 -0.0159889230355384 ENSG00000177000 MTHFR
ENST00000376590 0.984046803531487 0.973992514278049 0.00479154086993491 ENSG00000177000 MTHFR
ENST00000482358 0.834275580849846 0.747060510506593 0.0589592265605906 ENSG00000215910 C1orf167
ENST00000376585 0.913035602827382 0.860701329972723 -0.0250102977620018 ENSG00000177000 MTHFR
ENST00000418034 0.57370242031209 0.426598609368535 0.140910799545163 ENSG00000177000 MTHFR
ENST00000413656 0.59062139954803 0.445143515995096 0.142782906486644 ENSG00000177000 MTHFR
ENST00000423400 0.492172294549825 0.341567941186412 0.174174081848053 ENSG00000177000 MTHFR
ENST00000431243 0.492172294549825 0.341567941186412 0.174174081848053 ENSG00000177000 MTHFR
ENST00000376486 0.766943344886529 0.656036891542639 0.0687163728549966 ENSG00000177000 MTHFR
ENST00000312413 0.0212670306680458 0.00511648745450158 0.326656649587606 ENSG00000011021 CLCN6
ENST00000346436 0.0212670306680458 0.00511648745450158 0.326656649587606 ENSG00000011021 CLCN6
ENST00000376497 0.0444839990358188 0.0134336768425382 0.315707716805877 ENSG00000011021 CLCN6
ENST00000376487 0.00882195639497334 0.0016143441083779 0.356287771074432 ENSG00000011021 CLCN6
ENST00000376496 0.00879983251565573 0.00160932159426954 0.352369561689418 ENSG00000011021 CLCN6
ENST00000376491 0.00917503575643456 0.00170013704959671 0.366916409917123 ENSG00000011021 CLCN6
ENST00000376492 0.0047370734210242 0.000706842276611344 0.398273830624352 ENSG00000011021 CLCN6
ENST00000376490 0.00917503575643456 0.00170013704959671 0.366916409917123 ENSG00000011021 CLCN6
ENST00000494028 0.00677705186585104 0.00114614621970063 0.408792002050024 ENSG00000011021 CLCN6
ENST00000446542 0.600690823842747 0.456057149302107 0.113825138570531 ENSG00000242349 NPPA-AS1
ENST00000400892 0.763452036909502 0.651607171547257 -0.0975308800147407 ENSG00000242349 NPPA-AS1
ENST00000376480 0.739200701750525 0.621436377705381 -0.118985447508487 ENSG00000175206 NPPA
ENST00000376476 0.713038471151569 0.588953842583904 -0.13382098810428 ENSG00000175206 NPPA
ENST00000364931 0.566549972145381 0.418785014338178 0.203807513726342 ENSG00000201801 RNU5E-4P
ENST00000376572 0.051421245195341 0.0162331032295795 -0.308280137672906 ENSG00000116685 KIAA2013
ENST00000376576 0.0201231570032119 0.00475545111559282 -0.42290866965558 ENSG00000116685 KIAA2013
ENST00000485046 0.824649856772133 0.733205143027385 0.0404888631504702 ENSG00000083444 PLOD1
ENST00000449038 0.712022412964818 0.587566414431384 0.0616958471494747 ENSG00000083444 PLOD1
ENST00000358133 0.708780444482833 0.58373846156542 0.0625099340883558 ENSG00000083444 PLOD1
ENST00000376369 0.931442175034136 0.888924181145778 0.018026469941499 ENSG00000083444 PLOD1
ENST00000429000 0.745821904707166 0.629701795398518 0.0569358699293729 ENSG00000083444 PLOD1
ENST00000196061 0.905122254613884 0.84867927224899 0.0244181690362376 ENSG00000083444 PLOD1
ENST00000465920 0.864943398903089 0.78962481436075 -0.0447490981508447 ENSG00000083444 PLOD1
ENST00000491536 0.936599325233855 0.897101194504653 -0.0200932927651808 ENSG00000083444 PLOD1
ENST00000470133 0.681134035263693 0.549689456307461 -0.108232838764696 ENSG00000083444 PLOD1
ENST00000481933 0.895087162153976 0.834091611100061 -0.0348729854555358 ENSG00000083444 PLOD1
ENST00000444836 6.05805980493219e-05 2.5589226459598e-06 -0.273822853175415 ENSG00000116688 MFN2
ENST00000490079 0.328896004765598 0.194980264660227 -0.126695115292068 ENSG00000116688 MFN2
ENST00000235329 5.85867360993028e-05 2.45175573809748e-06 -0.274346514964999 ENSG00000116688 MFN2
ENST00000484391 0.361981040924962 0.222801660721898 -0.113776842416896 ENSG00000116688 MFN2
ENST00000497302 0.240871781225377 0.127144319844248 -0.134471975651575 ENSG00000116688 MFN2
ENST00000412236 0.169333700952805 0.0790309483152375 -0.156553015675437 ENSG00000116688 MFN2
ENST00000478749 2.12711515964308e-08 1.47062317760216e-10 -0.678485053221573 ENSG00000116691 MIIP
ENST00000235332 5.43446447981007e-09 2.80866420819827e-11 -0.678998420594168 ENSG00000116691 MIIP
ENST00000436478 5.12613033323675e-09 2.61875740748421e-11 -0.680060852916884 ENSG00000116691 MIIP
ENST00000466860 1.04346214373951e-05 2.79149756115858e-07 -0.58975104020609 ENSG00000116691 MIIP
ENST00000498685 0.000196945801839578 1.17297517528425e-05 -0.510945933076427 ENSG00000116691 MIIP
ENST00000492256 0.000194958230488059 1.15831562252714e-05 -0.71341243376834 ENSG00000116691 MIIP
ENST00000460823 1.75949727934386e-05 5.43363584921001e-07 -0.684317413396965 ENSG00000116691 MIIP
ENST00000478299 0.0131958152508541 0.0027237283801886 -0.604393343877278 ENSG00000116691 MIIP
ENST00000263932 0.0826367339435164 0.0301987575136343 -0.155253798076297 ENSG00000120949 TNFRSF8
ENST00000417814 0.187220356455042 0.090486110335594 -0.135611652808005 ENSG00000120949 TNFRSF8
ENST00000514649 0.187220356455042 0.090486110335594 -0.135611652808005 ENSG00000120949 TNFRSF8
ENST00000413146 7.40034814918443e-05 3.32753546896013e-06 -0.350265876265341 ENSG00000120949 TNFRSF8
ENST00000479933 7.22543276848592e-05 3.22489259692827e-06 -0.350284404319578 ENSG00000120949 TNFRSF8
ENST00000536782 0.0407352701122906 0.0119766161386103 -0.311739626569764 ENSG00000028137 TNFRSF1B
ENST00000376259 0.000471354853851412 3.55659246205232e-05 -0.477754987315505 ENSG00000028137 TNFRSF1B
ENST00000492361 0.000471354853851412 3.55659246205232e-05 -0.477754987315505 ENSG00000028137 TNFRSF1B
ENST00000489921 0.0144686199150669 0.00307652914378903 -0.573698399512011 ENSG00000028137 TNFRSF1B
ENST00000356315 0.584469847315208 0.438237927969136 0.0647388590028416 ENSG00000048707 VPS13D
ENST00000358136 0.584469847315208 0.438237927969136 0.0647388590028416 ENSG00000048707 VPS13D
ENST00000476169 0.632652806895517 0.492965859579134 0.12424578783573 ENSG00000048707 VPS13D
ENST00000489961 0.649505923985054 0.51249424229592 0.119203325236917 ENSG00000048707 VPS13D
ENST00000011700 0.492991007627415 0.342467733212192 0.0850691449745301 ENSG00000048707 VPS13D
ENST00000460333 0.534232067588424 0.38448988666571 0.0842513493346996 ENSG00000048707 VPS13D
ENST00000487188 0.330344477661212 0.19625075100367 0.155213084048588 ENSG00000048707 VPS13D
ENST00000469054 0.330006040085545 0.195924929918985 -0.242681557386908 ENSG00000048707 VPS13D
ENST00000496628 0.596736647685907 0.451794289220764 0.0666156238200132 ENSG00000048707 VPS13D
ENST00000466732 0.836416796892027 0.749946420658605 0.0669004202144549 ENSG00000048707 VPS13D
ENST00000476045 0.559270289020122 0.410981377583779 0.163740926390601 ENSG00000048707 VPS13D
ENST00000481484 0.705035591725988 0.579117512473516 0.115722680821095 ENSG00000048707 VPS13D
ENST00000543766 0.810373547260075 0.713071866827359 0.0363980489638112 ENSG00000048707 VPS13D
ENST00000471923 0.911919146423511 0.859191747270547 -0.0178428624276532 ENSG00000048707 VPS13D
ENST00000543710 0.651695916009613 0.51513098656367 -0.0789218090176259 ENSG00000048707 VPS13D
ENST00000473099 0.651299397814038 0.514693330739665 -0.124808429961956 ENSG00000048707 VPS13D
ENST00000376223 0.584220473688951 0.437981306517254 0.172381622323442 ENSG00000162496 DHRS3
ENST00000464917 0.421737302994045 0.275363778694387 0.240424578019353 ENSG00000162496 DHRS3
ENST00000430996 0.522890439397132 0.372556321599273 0.218017908781416 ENSG00000162496 DHRS3
ENST00000482265 0.336956578108494 0.20161506854094 0.286994246727935 ENSG00000162496 DHRS3
ENST00000484063 0.0145286633737299 0.00309554247210865 0.343855287170938 ENSG00000116731 PRDM2
ENST00000376048 1.04323204005955e-05 2.78958580581218e-07 0.327285921960671 ENSG00000116731 PRDM2
ENST00000311066 2.40211993025949e-06 4.53025649268167e-08 0.327597721651439 ENSG00000116731 PRDM2
ENST00000235372 5.01293463806435e-06 1.12339452075688e-07 0.331193270753216 ENSG00000116731 PRDM2
ENST00000491134 1.63060971134463e-07 1.71185696996793e-09 0.331758500893853 ENSG00000116731 PRDM2
ENST00000502727 0.00101750132908763 9.66837650076458e-05 0.399763236855174 ENSG00000116731 PRDM2
ENST00000502724 0.00115483885054372 0.000113450468782554 0.399118999241341 ENSG00000116731 PRDM2
ENST00000413440 3.85603966247466e-07 4.68511051559102e-09 0.315537831160602 ENSG00000116731 PRDM2
ENST00000343137 2.94091200984297e-07 3.41296835145423e-09 0.317476816503964 ENSG00000116731 PRDM2
ENST00000491815 0.000936853917166182 8.66355356782738e-05 0.418955594107413 ENSG00000116731 PRDM2
ENST00000503842 1.19690908881087e-06 1.91386423675739e-08 0.323894258602852 ENSG00000116731 PRDM2
ENST00000407521 0.000472672251294024 3.56975245979326e-05 0.417571733908724 ENSG00000116731 PRDM2
ENST00000505823 1.13937153995036e-06 1.80051901960686e-08 0.324632548809634 ENSG00000116731 PRDM2
ENST00000487453 0.0202524408026822 0.00479876349616718 0.339627592896563 ENSG00000116731 PRDM2
ENST00000491547 0.693797144410315 0.565161755727724 -0.126352581732357 ENSG00000189337 KAZN
ENST00000376030 0.697666888958383 0.570088796746007 -0.124265496564232 ENSG00000189337 KAZN
ENST00000503743 0.717093906862337 0.593796654951497 -0.11689695851105 ENSG00000189337 KAZN
ENST00000422387 0.682363569146413 0.551101165558495 -0.130631242903803 ENSG00000189337 KAZN
ENST00000361144 0.267750085189779 0.147083815784638 -0.339134555252702 ENSG00000189337 KAZN
ENST00000400798 0.34301541942954 0.206633437266359 -0.296450569890961 ENSG00000189337 KAZN
ENST00000428417 0.663225662155915 0.528607353428483 0.111277757294787 ENSG00000171729 TMEM51
ENST00000376014 0.663117662251489 0.528494213002702 0.111348102723325 ENSG00000171729 TMEM51
ENST00000451326 0.732274041813437 0.612738946029369 0.0928285375532417 ENSG00000171729 TMEM51
ENST00000400796 0.664664900664447 0.530184687851209 0.110926602816773 ENSG00000171729 TMEM51
ENST00000434578 0.664664900664447 0.530184687851209 0.110926602816773 ENSG00000171729 TMEM51
ENST00000376008 0.66469641964631 0.53022518044877 0.110886616021926 ENSG00000171729 TMEM51
ENST00000417793 0.465514733921164 0.316329639086884 -0.23733467406372 ENSG00000142621 FHAD1
ENST00000358897 0.465514733921164 0.316329639086884 -0.23733467406372 ENSG00000142621 FHAD1
ENST00000375999 0.432951952318191 0.285631853135497 -0.252039380494646 ENSG00000142621 FHAD1
ENST00000375998 0.395200685899854 0.251803369570833 -0.271622078208593 ENSG00000142621 FHAD1
ENST00000375980 3.03024435454884e-05 1.08130867191559e-06 -0.489607016376963 ENSG00000142634 EFHD2
ENST00000445566 9.19878811128249e-05 4.45261821509442e-06 -0.54199572920523 ENSG00000142634 EFHD2
ENST00000546424 0.875692923488287 0.805405160480624 -0.0369267423224993 ENSG00000132906 CASP9
ENST00000333868 0.856483883945358 0.777747281406719 -0.0418569540394659 ENSG00000132906 CASP9
ENST00000348549 0.856483883945358 0.777747281406719 -0.0418569540394659 ENSG00000132906 CASP9
ENST00000400777 0.868977980484426 0.795591574054341 -0.0385454524932844 ENSG00000132906 CASP9
ENST00000424908 0.646282995028316 0.508645055091664 0.1188022273864 ENSG00000132906 CASP9
ENST00000375890 0.933605328756698 0.892222339335785 -0.0212835010594916 ENSG00000132906 CASP9
ENST00000474305 0.913506218625144 0.861416800929563 -0.027484550293664 ENSG00000132906 CASP9
ENST00000447522 0.844436838740768 0.761263534228894 -0.0495178295554469 ENSG00000132906 CASP9
ENST00000440484 0.671536901716634 0.538044870823147 -0.106106935005635 ENSG00000132906 CASP9
ENST00000546969 0.685898761056514 0.555713017736306 -0.102521179876951 ENSG00000132906 CASP9
ENST00000469637 0.159280149320578 0.0727290021776785 -0.427649749148081 ENSG00000132906 CASP9
ENST00000375849 0.889459909877824 0.826079605523833 0.0181968837097934 ENSG00000116138 DNAJC16
ENST00000375847 0.414078156238338 0.268395611674579 0.100845325469476 ENSG00000116138 DNAJC16
ENST00000475133 0.414078156238338 0.268395611674579 0.100845325469476 ENSG00000116138 DNAJC16
ENST00000375838 0.406886606699693 0.262137132880415 0.129741654882295 ENSG00000116138 DNAJC16
ENST00000483270 0.384570743933353 0.242589233416379 -0.0980873145600022 ENSG00000116138 DNAJC16
ENST00000472665 0.539784579972215 0.390333631709694 -0.151219074386332 ENSG00000116138 DNAJC16
ENST00000606186 0.734544911722845 0.615483442098264 -0.118912833555877 ENSG00000272510 RP4-680D5.8
ENST00000479655 0.760223867932153 0.647563827562295 0.108105024896228 ENSG00000116138 DNAJC16
ENST00000490811 0.918231757049143 0.868076701648624 0.036216256440393 ENSG00000116138 DNAJC16
ENST00000495523 0.848604615850324 0.766857144806832 0.0415490154613522 ENSG00000116138 DNAJC16
ENST00000375826 0.00840152917548657 0.00151358861644405 -0.419431551874371 ENSG00000116771 AGMAT
ENST00000428945 0.689347616831087 0.55991005302433 0.137184133957232 ENSG00000237301 RP4-680D5.2
ENST00000480945 0.879586519481379 0.811367787736642 0.0260989850220812 ENSG00000197312 DDI2
ENST00000486680 0.986063963229167 0.977332028736332 0.00411972411289595 ENSG00000197312 DDI2
ENST00000546927 0.724459058395338 0.602807080075802 -0.088720457012913 ENSG00000197312 DDI2
ENST00000320153 0.995586739705561 0.992467266234649 0.00117547812779146 ENSG00000197312 DDI2
ENST00000483899 0.913202049527634 0.860959281359477 0.0238420291720311 ENSG00000197312 DDI2
ENST00000548451 0.998508780211721 0.997619017429731 0.000534955971985448 ENSG00000197312 DDI2
ENST00000345034 0.930670135590493 0.887491694332808 -0.0164104925407495 ENSG00000215695 RSC1A1
ENST00000375799 0.00140316840793349 0.000145101178717238 -0.326196526026546 ENSG00000116786 PLEKHM2
ENST00000375793 0.00140316840793349 0.000145101178717238 -0.326196526026546 ENSG00000116786 PLEKHM2
ENST00000462455 0.375181947084902 0.234218572899885 -0.125575394389448 ENSG00000116786 PLEKHM2
ENST00000453804 0.00017797824197003 1.03106392477018e-05 -0.48364434278684 ENSG00000237938 RP11-288I21.1
ENST00000477849 0.000995245985687635 9.38128863143092e-05 -0.517611469634524 ENSG00000116786 PLEKHM2
ENST00000395968 0.0845722429241153 0.0311140423379547 -0.524109802912357 ENSG00000178715 RP11-169K16.8
ENST00000321418 0.0845722429241153 0.0311140423379547 -0.524109802912357 ENSG00000178715 RP11-169K16.8
ENST00000535249 0.0735228951385548 0.0258852574243856 -0.43713564181571 ENSG00000179743 RP11-169K16.9
ENST00000317122 0.131875219268453 0.0564844263444207 -0.287543892540718 ENSG00000179743 RP11-169K16.9
ENST00000375759 0.746108256118281 0.630127247435924 0.0240084673846109 ENSG00000065526 SPEN
ENST00000438066 0.396193295369663 0.252738182648371 0.110060603183092 ENSG00000065526 SPEN
ENST00000471538 0.667702495968215 0.53369495976386 0.0640431405497439 ENSG00000065526 SPEN
ENST00000442985 0.197052540667556 0.0968065402899778 0.161666135535423 ENSG00000065526 SPEN
ENST00000487496 0.307822323870306 0.177835593731302 -0.20894526316458 ENSG00000065526 SPEN
ENST00000462525 0.5722925901319 0.425019147892385 -0.157284995637413 ENSG00000116809 ZBTB17
ENST00000440560 0.691423057447579 0.562296351653907 -0.111292654111489 ENSG00000116809 ZBTB17
ENST00000375743 0.528010872577666 0.378051689150482 0.0835334926460612 ENSG00000116809 ZBTB17
ENST00000537142 0.528010872577666 0.378051689150482 0.0835334926460612 ENSG00000116809 ZBTB17
ENST00000375733 0.528010872577666 0.378051689150482 0.0835334926460612 ENSG00000116809 ZBTB17
ENST00000444358 0.590561282137904 0.445088149742872 -0.131039470593385 ENSG00000116809 ZBTB17
ENST00000488008 0.697242388986003 0.569534141320084 -0.135650352173198 ENSG00000116809 ZBTB17
ENST00000471805 0.547654361821439 0.398871774697601 -0.187063909886094 ENSG00000116809 ZBTB17
ENST00000472658 0.429487703265616 0.282360834158658 -0.245238830939929 ENSG00000116809 ZBTB17
ENST00000474511 0.410644072522473 0.265306111836772 -0.247153997283318 ENSG00000116809 ZBTB17
ENST00000487785 0.374567652782969 0.233709319559199 -0.264698788036158 ENSG00000116809 ZBTB17
ENST00000448462 0.316645884807746 0.185054755817477 0.134149768206729 ENSG00000116809 ZBTB17
ENST00000492834 0.12808351190479 0.0543009180638522 -0.337650814477268 ENSG00000116809 ZBTB17
ENST00000490899 0.161103768804648 0.0738524871640408 -0.28713134902212 ENSG00000116809 ZBTB17
ENST00000464719 0.491354798299359 0.340787234860272 -0.171366401429149 ENSG00000116809 ZBTB17
ENST00000479282 0.0448789111256609 0.0135873264917772 0.285590450311206 ENSG00000116809 ZBTB17
ENST00000494020 0.811215106267068 0.714287962556815 0.0565610745685886 ENSG00000116809 ZBTB17
ENST00000358432 0.00771587024678289 0.00135307594512244 -0.792536824082722 ENSG00000142627 EPHA2
ENST00000478117 0.16585801263927 0.0768269656496001 -0.366772708118018 ENSG00000142632 ARHGEF19
ENST00000270747 0.152111020802741 0.0683598179620794 -0.377238748252575 ENSG00000142632 ARHGEF19
ENST00000375599 0.0470998681822645 0.0144600310607814 -0.540702314774971 ENSG00000132881 RSG1
ENST00000375592 0.142596709526242 0.0626477046424338 0.147435601098199 ENSG00000037637 FBXO42
ENST00000456164 0.242515837676573 0.128353058197903 -0.212626378183976 ENSG00000037637 FBXO42
ENST00000444116 0.270521842197146 0.149219118460084 -0.200535702539438 ENSG00000037637 FBXO42
ENST00000478089 0.864791462357937 0.789433670884121 0.0313993735763718 ENSG00000037637 FBXO42
ENST00000475078 0.499807996190794 0.349292797828351 -0.0835647150312869 ENSG00000055070 SZRD1
ENST00000401088 0.0088130673457439 0.00161234229665894 -0.207102941697359 ENSG00000055070 SZRD1
ENST00000471507 0.119874929384664 0.0496899995075522 -0.165266281428994 ENSG00000055070 SZRD1
ENST00000401089 0.00881265942777142 0.00161204256476263 -0.20710297644003 ENSG00000055070 SZRD1
ENST00000486763 0.122491035465349 0.0511512897213509 -0.159797040604651 ENSG00000055070 SZRD1
ENST00000476423 0.476536740313803 0.326902873019062 -0.0868724156623083 ENSG00000055070 SZRD1
ENST00000475554 0.101049918076635 0.03951381494438 -0.169716091353667 ENSG00000055070 SZRD1
ENST00000375590 0.153623993570022 0.0692608140072733 -0.115111237193228 ENSG00000055070 SZRD1
ENST00000472351 0.127623543542966 0.0540320233561274 -0.164928312646629 ENSG00000055070 SZRD1
ENST00000492354 0.00881265942777142 0.00161204256476263 -0.20710297644003 ENSG00000055070 SZRD1
ENST00000472461 0.115216606562521 0.0471518135211119 -0.168487644690604 ENSG00000055070 SZRD1
ENST00000491418 0.00565354157864862 0.000896543252352791 -0.25371911651805 ENSG00000187144 SPATA21
ENST00000466212 0.00623204916246291 0.00102160651969296 -0.247773945875241 ENSG00000187144 SPATA21
ENST00000335496 0.926284616529762 0.880044521281534 0.0357254869498722 ENSG00000187144 SPATA21
ENST00000540400 0.921792817079346 0.873383154115776 0.0377178125337867 ENSG00000187144 SPATA21
ENST00000337132 0.833922126433927 0.74657902906924 0.029807548783763 ENSG00000157191 NECAP2
ENST00000504551 0.770978715403383 0.661057400528463 -0.0465358409459033 ENSG00000157191 NECAP2
ENST00000406746 0.831780007097879 0.743437729591757 0.030186432649514 ENSG00000157191 NECAP2
ENST00000457722 0.876128339397797 0.806118935531845 -0.0256963568379524 ENSG00000157191 NECAP2
ENST00000486390 0.271004496760067 0.149556880129962 -0.226536520107106 ENSG00000157191 NECAP2
ENST00000443980 0.831780007097879 0.743437729591757 0.030186432649514 ENSG00000157191 NECAP2
ENST00000504858 0.461232277594177 0.312025316599412 -0.115599395660182 ENSG00000157191 NECAP2
ENST00000508680 0.343256204218609 0.206848629636708 -0.165601024475771 ENSG00000157191 NECAP2
ENST00000492095 0.831780007097879 0.743437729591757 0.030186432649514 ENSG00000157191 NECAP2
ENST00000459640 0.688206782756175 0.558477746825255 -0.0620018706615396 ENSG00000157191 NECAP2
ENST00000496239 0.831780007097879 0.743437729591757 0.030186432649514 ENSG00000157191 NECAP2
ENST00000513161 0.770978715403383 0.661057400528463 -0.0465358409459033 ENSG00000157191 NECAP2
ENST00000509727 0.612331267335381 0.469357693122639 0.112190055847412 ENSG00000157191 NECAP2
ENST00000457898 0.870237331354145 0.797306805914337 0.048666431361852 ENSG00000226029 RP4-798A10.2
ENST00000263511 0.885481628326663 0.820311483281573 -0.0313160505584898 ENSG00000080947 CROCCP3
ENST00000591348 0.953906908600296 0.924489201845389 0.0142259922957604 ENSG00000080947 CROCCP3
ENST00000420820 0.716450500055094 0.593087553611603 -0.109140525083532 ENSG00000080947 CROCCP3
ENST00000591316 0.998424161484514 0.997489052689445 0.000758517421254332 ENSG00000080947 CROCCP3
ENST00000590118 0.474831336335426 0.325187178213368 -0.221390010984869 ENSG00000080947 CROCCP3
ENST00000589964 0.474148218261811 0.324533640161012 -0.221651382030499 ENSG00000080947 CROCCP3
ENST00000430580 0.343204741831859 0.206805929297923 0.199231771948517 ENSG00000219481 NBPF1
ENST00000392963 0.344714207757908 0.208092659493364 0.221920720964515 ENSG00000219481 NBPF1
ENST00000420031 0.209947654726221 0.105442173231395 0.389031938522766 ENSG00000219481 NBPF1
ENST00000432949 0.355617827573686 0.217477100210136 0.29380444867172 ENSG00000219481 NBPF1
ENST00000420513 0.152486311500114 0.0685648296294619 0.35430991081502 ENSG00000219481 NBPF1
ENST00000599069 0.356159057517947 0.217914224790883 0.231400379984284 ENSG00000219481 NBPF1
ENST00000449853 0.224631198501639 0.115591885292585 0.341131059955705 ENSG00000219481 NBPF1
ENST00000540383 0.638163254379612 0.499308084724352 -0.0633646818154887 ENSG00000215908 CROCCP2
ENST00000412962 0.422163814531778 0.275775255249192 -0.100268556717973 ENSG00000215908 CROCCP2
ENST00000362058 0.855925076207592 0.776977487908457 -0.029517568163399 ENSG00000215908 CROCCP2
ENST00000419267 0.120839534810466 0.0502369726703787 0.477132119295596 ENSG00000236698 EIF1AXP1
ENST00000466256 0.32934292790872 0.195362989957025 -0.257196216758327 ENSG00000058453 CROCC
ENST00000375541 0.0104943349583662 0.00202388282037398 -0.496573018288331 ENSG00000058453 CROCC
ENST00000445545 0.0451783547801304 0.0136979873111542 -0.444024805135845 ENSG00000058453 CROCC
ENST00000467938 0.0318506216191493 0.00867995066892678 -0.50023943863641 ENSG00000058453 CROCC
ENST00000492631 0.0425783595043884 0.0126816428872608 -0.570855077859396 ENSG00000058453 CROCC
ENST00000494191 0.0573296787939143 0.0186743198830017 -0.500062239227718 ENSG00000058453 CROCC
ENST00000486318 0.334225037445356 0.19939160904131 -0.297334002937521 ENSG00000058453 CROCC
ENST00000446261 4.13647517013688e-05 1.59509706811099e-06 -0.618589916188481 ENSG00000226526 RP1-37C10.3
ENST00000326735 4.92844312842134e-05 1.97765526132199e-06 -0.613272624023114 ENSG00000159363 ATP13A2
ENST00000341676 6.00223537472059e-05 2.53003928394518e-06 -0.603443841008996 ENSG00000159363 ATP13A2
ENST00000452699 6.00223537472059e-05 2.53003928394518e-06 -0.603443841008996 ENSG00000159363 ATP13A2
ENST00000466561 0.0714071009255717 0.0248983686150808 -0.421892220296703 ENSG00000159363 ATP13A2
ENST00000502418 0.0933835056218446 0.0355642567175217 -0.426163896455612 ENSG00000159363 ATP13A2
ENST00000503552 0.000745734406596228 6.42567961545009e-05 -0.687324678646211 ENSG00000159363 ATP13A2
ENST00000463860 0.00464455711309925 0.00068897923259066 -0.642884859349045 ENSG00000159363 ATP13A2
ENST00000502860 0.010981611267588 0.00214617721280405 -0.637191213003593 ENSG00000159363 ATP13A2
ENST00000509392 0.021351103306369 0.00514377701860197 -0.661242047952696 ENSG00000159363 ATP13A2
ENST00000506174 0.053937116285754 0.0172454753658013 -0.520342877866278 ENSG00000159363 ATP13A2
ENST00000510069 0.0698216586625379 0.0241824324633081 -0.418393673558194 ENSG00000159363 ATP13A2
ENST00000511957 0.0965970958376162 0.0371705703739972 -0.416299566047528 ENSG00000159363 ATP13A2
ENST00000508222 0.118753216840984 0.049067007438512 -0.389363562633112 ENSG00000159363 ATP13A2
ENST00000509619 0.0859678767913195 0.0318280930150583 -0.458291046941018 ENSG00000159363 ATP13A2
ENST00000375499 0.76322571989584 0.651310035098771 0.0339030463428841 ENSG00000117118 SDHB
ENST00000485092 0.452055630098799 0.303416025658591 0.13538205410209 ENSG00000117118 SDHB
ENST00000475049 0.426333552238268 0.279566317512282 0.141736208475525 ENSG00000117118 SDHB
ENST00000485515 0.855544557716476 0.776362542336239 0.0211833338328681 ENSG00000117118 SDHB
ENST00000491274 0.830598523862341 0.741709885090921 -0.0258731271532404 ENSG00000117118 SDHB
ENST00000475506 0.767790085147412 0.657146675373555 -0.0351380651320222 ENSG00000117118 SDHB
ENST00000463045 0.984831408709832 0.975238677189806 -0.00249697060722801 ENSG00000117118 SDHB
ENST00000466613 0.178076115089507 0.084589490334817 0.15501808276027 ENSG00000117118 SDHB
ENST00000439577 0.803481711825256 0.703559585582836 -0.0368505253039512 ENSG00000227751 RP1-20B21.4
ENST00000375436 0.823670110172582 0.731784971358118 0.0201609842156479 ENSG00000179051 RCC2
ENST00000474892 0.742303683815831 0.625416513932224 0.0366908071229736 ENSG00000179051 RCC2
ENST00000375433 0.620548115895708 0.478915965542357 0.043061891760442 ENSG00000179051 RCC2
ENST00000583469 0.120906912162419 0.0502824843135786 -0.288647185212781 ENSG00000266727 AC004824.1
ENST00000361221 0.0797770861885206 0.0288316378342581 -0.454647398801695 ENSG00000074964 ARHGEF10L
ENST00000452522 0.0797770861885206 0.0288316378342581 -0.454647398801695 ENSG00000074964 ARHGEF10L
ENST00000434513 0.155873782390449 0.0705949716718271 -0.391809069042905 ENSG00000074964 ARHGEF10L
ENST00000375415 0.0215296445479407 0.00520111542775289 -0.587704046709288 ENSG00000074964 ARHGEF10L
ENST00000375420 0.112417853111655 0.0456455842516568 -0.480611595720169 ENSG00000074964 ARHGEF10L
ENST00000469726 0.00330382798824639 0.000443246522808378 -0.796444982381082 ENSG00000074964 ARHGEF10L
ENST00000375408 0.00955476002782311 0.00178765323250617 -0.726082259596442 ENSG00000074964 ARHGEF10L
ENST00000167825 0.00955476002782311 0.00178765323250617 -0.726082259596442 ENSG00000074964 ARHGEF10L
ENST00000475356 0.00980835732283468 0.00185177704228772 -0.724116530868083 ENSG00000074964 ARHGEF10L
ENST00000494072 0.000371398797154146 2.62718922992017e-05 -0.430062089048402 ENSG00000255275 RP13-279N23.2
ENST00000538309 0.00539339277194882 0.000841037874732648 -0.460934800071641 ENSG00000159423 ALDH4A1
ENST00000538839 0.00354957486791311 0.000487519516673816 -0.432098502757304 ENSG00000159423 ALDH4A1
ENST00000290597 0.00353659564929443 0.000485164746112593 -0.432102470105448 ENSG00000159423 ALDH4A1
ENST00000375341 0.00303853288571509 0.000397305612065992 -0.435512194516114 ENSG00000159423 ALDH4A1
ENST00000454547 0.14824953311469 0.0660942889870529 -0.427691316050178 ENSG00000159423 ALDH4A1
ENST00000432718 0.0788981222342418 0.028429334964862 -0.372265459302036 ENSG00000159423 ALDH4A1
ENST00000455833 0.00617523697626793 0.00100940160301062 -0.372846354780732 ENSG00000169991 IFFO2
ENST00000355609 0.226022164939888 0.116588624911052 -0.314305070300421 ENSG00000169991 IFFO2
ENST00000416166 0.0232924324975235 0.0057582570802874 -0.371023537030865 ENSG00000169991 IFFO2
ENST00000606379 0.0645140420209639 0.0218082597942605 0.388089263157773 ENSG00000272084 RP5-1126H10.2
ENST00000375254 7.88360837813749e-05 3.63007919325723e-06 0.486411012276835 ENSG00000127481 UBR4
ENST00000375226 7.88293018315996e-05 3.62888930196442e-06 0.486410888876403 ENSG00000127481 UBR4
ENST00000375267 7.88293018315996e-05 3.62888930196442e-06 0.486410888876403 ENSG00000127481 UBR4
ENST00000375217 7.88293018315996e-05 3.62888930196442e-06 0.486410888876403 ENSG00000127481 UBR4
ENST00000375225 0.0590349111554983 0.0194006749018184 0.326320209988422 ENSG00000127481 UBR4
ENST00000429347 0.0069530052677845 0.00118330383908178 0.373058687608955 ENSG00000127481 UBR4
ENST00000375224 0.00472040390039009 0.000703591297256904 0.390901093751889 ENSG00000127481 UBR4
ENST00000459947 0.0860611255685591 0.0318786975330373 0.322370556231754 ENSG00000127481 UBR4
ENST00000486515 0.246151175809355 0.13100411710983 0.245574105730205 ENSG00000127481 UBR4
ENST00000543981 0.00695591659098177 0.00118403620740164 0.368786809603146 ENSG00000127481 UBR4
ENST00000492606 0.208726363240261 0.104541064324971 0.274211905911731 ENSG00000127481 UBR4
ENST00000467272 0.00573306994432275 0.000914182735485292 0.415291821367486 ENSG00000127481 UBR4
ENST00000483922 0.0159148389355044 0.00349414240166641 0.4515719430024 ENSG00000127481 UBR4
ENST00000494503 0.0153289843310112 0.00332283744366199 0.422071298462893 ENSG00000127481 UBR4
ENST00000466969 0.254729058115878 0.13720467735056 0.214548949208282 ENSG00000127481 UBR4
ENST00000375218 0.0463934860583251 0.0141805714529648 0.318539007147884 ENSG00000127481 UBR4
ENST00000425413 0.000182483598882252 1.06462231757134e-05 0.48443312293971 ENSG00000127481 UBR4
ENST00000417040 0.000381709165420458 2.72157256933359e-05 0.461656581991965 ENSG00000127481 UBR4
ENST00000475973 0.0072256652109907 0.00124225727079494 0.49533557451455 ENSG00000127481 UBR4
ENST00000465036 0.00995371552233967 0.00188729728021748 0.522084255111766 ENSG00000127481 UBR4
ENST00000419533 0.000146872950942915 8.03469373516985e-06 0.492784584518921 ENSG00000127481 UBR4
ENST00000497018 0.00189992515949295 0.000216752070806196 0.48769052319933 ENSG00000127481 UBR4
ENST00000437898 0.283128333370439 0.158682332130893 0.111813716047739 ENSG00000230424 RP1-43E13.2
ENST00000477853 0.402511686213827 0.258255673455648 0.0923147896430083 ENSG00000127463 EMC1
ENST00000480380 0.45365370537545 0.304831898155142 0.119064436329695 ENSG00000127463 EMC1
ENST00000375199 0.530884163336265 0.381054303635741 0.0717127846578484 ENSG00000127463 EMC1
ENST00000375208 0.512579309125189 0.361962657183739 0.0761389365956812 ENSG00000127463 EMC1
ENST00000461353 0.800469943553925 0.699477473494136 0.0573958645482194 ENSG00000127463 EMC1
ENST00000486405 0.395935663068737 0.25247944239042 -0.159233982488218 ENSG00000127463 EMC1
ENST00000486238 0.718905859302134 0.595988921077165 -0.0854446292749698 ENSG00000127463 EMC1
ENST00000494770 0.784502621777475 0.67826399532687 -0.05523490305336 ENSG00000127463 EMC1
ENST00000462505 0.370186159944176 0.229771480772516 -0.187867292152073 ENSG00000127463 EMC1
ENST00000496654 0.872075889278618 0.799951219245698 -0.0438006401688125 ENSG00000127463 EMC1
ENST00000467423 0.201471134315764 0.0996943150417995 -0.232035643611412 ENSG00000127463 EMC1
ENST00000475079 0.898963468081959 0.839506106355402 -0.0256786105127651 ENSG00000127463 EMC1
ENST00000488681 0.999205957533537 0.998686991153441 0.00022524907504075 ENSG00000127463 EMC1
ENST00000356068 0.993257844298318 0.98893338565603 -0.00192378712645726 ENSG00000127463 EMC1
ENST00000330263 0.0228441587834908 0.00561553801033788 -0.29916195337306 ENSG00000053372 MRTO4
ENST00000493700 0.0369849828539369 0.0105461742709824 -0.321996343468326 ENSG00000053372 MRTO4
ENST00000479559 0.00154791671437383 0.000165212613372717 -0.462005784625816 ENSG00000053372 MRTO4
ENST00000235835 0.0426941140658345 0.0127273884755211 -0.271829210820568 ENSG00000053371 AKR7A2
ENST00000330072 0.0420574493595434 0.0124742119784049 -0.271939467244056 ENSG00000053371 AKR7A2
ENST00000489286 0.0285171119899112 0.00752043891478372 -0.290200093759088 ENSG00000053371 AKR7A2
ENST00000481966 0.00990807178910693 0.00187526844050182 -0.375681306943393 ENSG00000053371 AKR7A2
ENST00000492217 0.0105411160340744 0.00203591850602212 -0.436108573186765 ENSG00000053371 AKR7A2
ENST00000375155 0.442581729379173 0.294648763724261 0.171750277904758 ENSG00000040487 PQLC2
ENST00000375153 0.43402356163048 0.286711719476711 0.174576913835157 ENSG00000040487 PQLC2
ENST00000469076 0.43402356163048 0.286711719476711 0.174576913835157 ENSG00000040487 PQLC2
ENST00000400548 0.442581729379173 0.294648763724261 0.171750277904758 ENSG00000040487 PQLC2
ENST00000497827 0.445600529307883 0.297459068683985 0.166485857619576 ENSG00000040487 PQLC2
ENST00000432465 0.688808760519159 0.559218541398007 -0.119999461137689 ENSG00000040487 PQLC2
ENST00000401084 0.5727820538529 0.425480191287569 -0.0496245754480995 ENSG00000077549 CAPZB
ENST00000264203 0.5727820538529 0.425480191287569 -0.0496245754480995 ENSG00000077549 CAPZB
ENST00000375144 0.203372444457194 0.100964146847674 -0.121109167214646 ENSG00000077549 CAPZB
ENST00000375142 0.571704473136528 0.424436344856161 -0.0497433057676986 ENSG00000077549 CAPZB
ENST00000433834 0.540424559129794 0.391003481643402 -0.0515902422795337 ENSG00000077549 CAPZB
ENST00000264202 0.848796055498306 0.767116852290791 -0.0174564562453436 ENSG00000077549 CAPZB
ENST00000413711 0.982059154745187 0.970770926261892 0.00230327519028294 ENSG00000077549 CAPZB
ENST00000459967 0.975050784801344 0.959567594677591 0.00350302090674769 ENSG00000077549 CAPZB
ENST00000457768 0.425962207505427 0.279199621990417 -0.11044932153919 ENSG00000077549 CAPZB
ENST00000489607 0.911887663022991 0.859135838222594 -0.0155016259651952 ENSG00000077549 CAPZB
ENST00000482808 0.760865620847302 0.64831130492365 0.0364367435561371 ENSG00000077549 CAPZB
ENST00000602662 0.704050500612823 0.577984649956468 0.0431256580590114 ENSG00000270136 MINOS1-NBL1
ENST00000486890 0.630910297527954 0.49075933997649 0.0564635628663007 ENSG00000173436 MINOS1
ENST00000322753 0.667389495178029 0.533358127911118 0.0491205166942707 ENSG00000173436 MINOS1
ENST00000498067 0.0174973680472313 0.00394847934595973 -0.449162706340812 ENSG00000173436 MINOS1
ENST00000462646 0.610531501438647 0.467172417021075 0.0605404085968975 ENSG00000173436 MINOS1
ENST00000467029 0.696136768335456 0.568091653847761 0.0456878989088519 ENSG00000173436 MINOS1
ENST00000481464 0.695847116766627 0.567700531805798 0.045701753530656 ENSG00000173436 MINOS1
ENST00000498642 0.697629194072099 0.570034235300023 0.0454783419565131 ENSG00000173436 MINOS1
ENST00000479642 0.154659905325192 0.0698569010761877 -0.244943042938248 ENSG00000173436 MINOS1
ENST00000602293 0.694388607300144 0.565907448363447 0.044834135659883 ENSG00000270136 MINOS1-NBL1
ENST00000602384 0.694502752617936 0.56610357083892 0.0448397665159871 ENSG00000270136 MINOS1-NBL1
ENST00000602450 0.694388607300144 0.565907448363447 0.044834135659883 ENSG00000270136 MINOS1-NBL1
ENST00000485362 0.69641146319501 0.568415611934942 0.0456858803181034 ENSG00000173436 MINOS1
ENST00000375136 0.541711600744802 0.392497378317046 -0.214694366588556 ENSG00000158747 NBL1
ENST00000548815 0.541711600744802 0.392497378317046 -0.214694366588556 ENSG00000158747 NBL1
ENST00000294543 0.689742107293188 0.560383951868784 0.0635246492032089 ENSG00000162542 TMCO4
ENST00000375127 0.642491742749752 0.504464845195629 0.0725426038895652 ENSG00000162542 TMCO4
ENST00000489814 0.580362249393122 0.433680543353126 0.10295860492618 ENSG00000162542 TMCO4
ENST00000375122 0.689742107293188 0.560389034825034 0.0635179579931865 ENSG00000162542 TMCO4
ENST00000494342 0.845798777338476 0.762960216139268 -0.0733496262918771 ENSG00000162542 TMCO4
ENST00000489135 0.558595473450927 0.4102952430709 0.101652212654766 ENSG00000162542 TMCO4
ENST00000496528 0.922866800242872 0.87484862184661 0.0193706747763357 ENSG00000162542 TMCO4
ENST00000462171 0.668849303327712 0.534963267624809 0.0919702407505821 ENSG00000162542 TMCO4
ENST00000488449 0.619618140345271 0.477649574199477 -0.0897605031962553 ENSG00000162542 TMCO4
ENST00000375120 0.00195685552439438 0.000225712841333787 0.395842787627641 ENSG00000169914 OTUD3
ENST00000466697 0.00818091899696517 0.00146269939051556 0.571401678992402 ENSG00000169914 OTUD3
ENST00000264198 0.00464682318067593 0.000689419095457378 -0.348689821114691 ENSG00000090432 MUL1
ENST00000321556 0.686244215858425 0.556197407804129 -0.0766495592013901 ENSG00000158828 PINK1
ENST00000492302 0.386064664218952 0.243890520284631 -0.161508192331945 ENSG00000158828 PINK1
ENST00000451424 0.134927882810797 0.0582468716912184 -0.192154786662684 ENSG00000117242 PINK1-AS
ENST00000400490 0.869602963634687 0.796442527665796 -0.0341661812656152 ENSG00000158828 PINK1
ENST00000535128 0.959543507494253 0.933636617106471 0.0190096789101138 ENSG00000257033 AL391357.1
ENST00000602624 0.0018409693381369 0.000207315291365483 -0.315694797841136 ENSG00000244038 DDOST
ENST00000375048 0.0018409693381369 0.000207315291365483 -0.315694797841136 ENSG00000244038 DDOST
ENST00000415136 0.00175865009476264 0.000195378945886374 -0.318070717525396 ENSG00000244038 DDOST
ENST00000475210 0.00302920954075431 0.000395648068550942 -0.352556303640541 ENSG00000244038 DDOST
ENST00000464364 0.00444269607358211 0.000651190423904332 -0.345890742918071 ENSG00000244038 DDOST
ENST00000477229 0.00164095257489144 0.000178377167117695 -0.440733754130611 ENSG00000244038 DDOST
ENST00000312239 0.250459295703705 0.134105163728826 0.0758703245928107 ENSG00000127483 HP1BP3
ENST00000375003 0.583068232295665 0.436765010395307 0.0444696525717541 ENSG00000127483 HP1BP3
ENST00000413451 0.786823774142435 0.681319658106051 -0.0368910674021562 ENSG00000203394 RP5-930J4.4
ENST00000488722 0.499028377287941 0.348493022246268 0.0585451879341494 ENSG00000127483 HP1BP3
ENST00000491748 0.919118794830754 0.869331367435539 -0.0158950556643597 ENSG00000127483 HP1BP3
ENST00000419948 0.292863543887139 0.166270862502824 0.0856883897236653 ENSG00000127483 HP1BP3
ENST00000438032 0.239267753959215 0.125955379606603 0.0833707899001845 ENSG00000127483 HP1BP3
ENST00000424732 0.220881720929144 0.112996700144624 0.0866094614348036 ENSG00000127483 HP1BP3
ENST00000417710 0.235111830586097 0.122990904565248 0.0967545872406772 ENSG00000127483 HP1BP3
ENST00000487117 0.36654189619719 0.226732415696529 0.0879467710131908 ENSG00000127483 HP1BP3
ENST00000375000 0.289580722006823 0.163723764418458 0.0931327425377548 ENSG00000127483 HP1BP3
ENST00000437575 0.519597207458127 0.369173184944374 0.0633901070018922 ENSG00000127483 HP1BP3
ENST00000419490 0.61280454176402 0.469882210110862 0.0510757134872385 ENSG00000127483 HP1BP3
ENST00000414993 0.604663431038525 0.460433529356274 0.0521963238924845 ENSG00000127483 HP1BP3
ENST00000443615 0.915712583063639 0.864682860495767 -0.0124154947726861 ENSG00000127483 HP1BP3
ENST00000264211 0.149375803264985 0.0667401341557975 0.175419349313447 ENSG00000075151 EIF4G3
ENST00000400422 0.195705406445934 0.0959281089817277 0.198094515715506 ENSG00000075151 EIF4G3
ENST00000602326 0.195702633692341 0.0959250835808245 0.198094248933522 ENSG00000075151 EIF4G3
ENST00000374935 0.151337025584532 0.0678753930223657 0.174794702193995 ENSG00000075151 EIF4G3
ENST00000537738 0.234874962337144 0.122842996998533 0.117816945635506 ENSG00000075151 EIF4G3
ENST00000374937 0.160061891152197 0.073245239058061 0.171987740320218 ENSG00000075151 EIF4G3
ENST00000536266 0.173494746021639 0.0816598797772307 0.142293902854041 ENSG00000075151 EIF4G3
ENST00000435383 0.300922266343374 0.172493271379972 0.150173806368938 ENSG00000075151 EIF4G3
ENST00000496705 0.63263205773397 0.49292791585262 0.0727331372303954 ENSG00000075151 EIF4G3
ENST00000374933 0.185584515118623 0.0893996927309645 0.194867044390397 ENSG00000075151 EIF4G3
ENST00000544689 0.183194431714327 0.0878599546148474 0.195363038338213 ENSG00000075151 EIF4G3
ENST00000485722 0.0640409005354086 0.0216081205299349 0.438709896147619 ENSG00000075151 EIF4G3
ENST00000356916 0.308145224892684 0.17809496854536 0.222055073343109 ENSG00000075151 EIF4G3
ENST00000374927 0.231542233596528 0.120559755901578 0.207412804046302 ENSG00000075151 EIF4G3
ENST00000438975 0.305940156955871 0.176408958086689 0.234632178799568 ENSG00000075151 EIF4G3
ENST00000411888 0.334166624410081 0.199331259720495 0.223346093146879 ENSG00000075151 EIF4G3
ENST00000476088 0.295345514715789 0.168139833376829 0.236109025075476 ENSG00000075151 EIF4G3
ENST00000463775 0.0854229052993316 0.0315484634924716 0.352439243815414 ENSG00000075151 EIF4G3
ENST00000430808 0.830082725731876 0.741001918267087 -0.081678150167824 ENSG00000235112 HSPE1P27
ENST00000415912 0.0326802661984121 0.00897900156584354 -0.28654095566596 ENSG00000117298 ECE1
ENST00000357071 0.0285317638792792 0.00752767579081714 -0.31990022686417 ENSG00000117298 ECE1
ENST00000531334 0.168185887813535 0.0783033557960281 -0.399462139140745 ENSG00000117298 ECE1
ENST00000374893 0.248912636017862 0.132967600842591 -0.194568873384008 ENSG00000117298 ECE1
ENST00000436918 0.246154180060382 0.131007811858988 -0.195038377428129 ENSG00000117298 ECE1
ENST00000264205 0.257748793115727 0.13940398164547 -0.191943208417797 ENSG00000117298 ECE1
ENST00000526194 0.631604231846366 0.491686320054094 -0.104111131245679 ENSG00000117298 ECE1
ENST00000470394 0.824503049005411 0.732967260775883 -0.0791126713820329 ENSG00000117298 ECE1
ENST00000528294 0.761571968483526 0.64918550504646 -0.0893738876364649 ENSG00000117298 ECE1
ENST00000473505 0.129126727134973 0.0549158001299706 -0.401709107296724 ENSG00000117298 ECE1
ENST00000481130 0.285793569129666 0.16079570373706 -0.256772752586508 ENSG00000117298 ECE1
ENST00000527991 0.54273601114013 0.393775660013656 -0.163450467254503 ENSG00000117298 ECE1
ENST00000463334 0.397609485691788 0.253990290716116 -0.169860276790492 ENSG00000117298 ECE1
ENST00000454000 0.547545503178716 0.398775625854828 -0.137847397417844 ENSG00000142794 NBPF3
ENST00000318220 0.68493554336108 0.554534759117019 -0.0966420107078809 ENSG00000142794 NBPF3
ENST00000478653 0.55303046496566 0.404540786872444 -0.187426404934767 ENSG00000142794 NBPF3
ENST00000318249 0.68493554336108 0.554534759117019 -0.0966420107078809 ENSG00000142794 NBPF3
ENST00000342104 0.68493554336108 0.554534759117019 -0.0966420107078809 ENSG00000142794 NBPF3
ENST00000486229 0.808904945538041 0.711061693499512 -0.0672481505690122 ENSG00000142794 NBPF3
ENST00000434838 0.547900639868791 0.399155562028245 -0.139532220394379 ENSG00000142794 NBPF3
ENST00000467103 0.879375152108395 0.81103055374618 -0.0598783005169511 ENSG00000142794 NBPF3
ENST00000469876 0.653261770683472 0.516965636608187 -0.158013221396419 ENSG00000142794 NBPF3
ENST00000400301 1.48520032238071e-07 1.52505925072469e-09 0.365726895065778 ENSG00000090686 USP48
ENST00000308271 1.56601732407628e-07 1.63604595790614e-09 0.36510149355608 ENSG00000090686 USP48
ENST00000374732 4.09407740672688e-06 8.78786283492137e-08 0.32954467730816 ENSG00000090686 USP48
ENST00000479177 0.229486798720426 0.119087016565746 0.21609579550411 ENSG00000090686 USP48
ENST00000529637 6.81948482962172e-08 5.91670785486728e-10 0.371291084293895 ENSG00000090686 USP48
ENST00000464577 0.000132142291143811 7.03870796774472e-06 0.361258622186952 ENSG00000090686 USP48
ENST00000471752 0.0624386188724338 0.0208942951723956 0.258068101951145 ENSG00000090686 USP48
ENST00000487880 0.0108261788753524 0.00210701584303526 0.250337459713371 ENSG00000090686 USP48
ENST00000526044 0.000165669846824197 9.39446546428337e-06 0.312771671563868 ENSG00000090686 USP48
ENST00000534705 0.000175565182538307 1.01289905054115e-05 0.316501938251535 ENSG00000090686 USP48
ENST00000421625 1.97126349420312e-05 6.29573033747352e-07 0.367805412918942 ENSG00000090686 USP48
ENST00000374730 0.00169118653595472 0.000185479308031067 0.31339106082629 ENSG00000090686 USP48
ENST00000527823 4.59283847262672e-05 1.812530338586e-06 0.398325111148196 ENSG00000090686 USP48
ENST00000532737 3.5763017178301e-05 1.3324302834275e-06 0.39677854189748 ENSG00000090686 USP48
ENST00000489108 8.72199641142321e-05 4.15053793537943e-06 0.456678216443304 ENSG00000090686 USP48
ENST00000374695 0.0574964735579279 0.0187404000431769 -0.520766393649553 ENSG00000142798 HSPG2
ENST00000434233 0.79220646372528 0.688614105763255 0.0625245441258818 ENSG00000218510 LINC00339
ENST00000420503 0.804264173701421 0.704594829956554 0.0609400240080999 ENSG00000218510 LINC00339
ENST00000404210 0.877272403513831 0.807767156493263 0.039039781065581 ENSG00000218510 LINC00339
ENST00000416769 0.877272403513831 0.807767156493263 0.039039781065581 ENSG00000218510 LINC00339
ENST00000452322 0.658847001663351 0.523395400085093 -0.121742168056684 ENSG00000218510 LINC00339
ENST00000400259 0.000213771235970754 1.29757436587724e-05 0.226904862023857 ENSG00000070831 CDC42
ENST00000344548 0.000212700320870625 1.2898062846882e-05 0.226906867729076 ENSG00000070831 CDC42
ENST00000315554 0.00115688194987941 0.000113709046766342 0.197429675658253 ENSG00000070831 CDC42
ENST00000498236 0.00181450099935806 0.000203329538626043 0.192746796528384 ENSG00000070831 CDC42
ENST00000421089 0.00436145226607898 0.000636459798279474 0.174709366796816 ENSG00000070831 CDC42
ENST00000411827 0.00728876684907576 0.00125571238696444 0.177410002671123 ENSG00000070831 CDC42
ENST00000431803 0.316986406199838 0.18534506737417 0.238286769426573 ENSG00000230068 CDC42-IT1
ENST00000290167 0.620584444613788 0.478959854420823 0.160991453477982 ENSG00000162552 WNT4
ENST00000542383 0.553694300143663 0.405255692869622 0.1958029810717 ENSG00000162552 WNT4
ENST00000404138 9.46200333553029e-05 4.61627946943231e-06 0.32459099187774 ENSG00000184677 ZBTB40
ENST00000400239 3.88621982614723e-05 1.47212315292972e-06 0.498356637970718 ENSG00000184677 ZBTB40
ENST00000375647 9.87469677439098e-05 4.8815211388967e-06 0.324070701243072 ENSG00000184677 ZBTB40
ENST00000374651 0.000106855346507447 5.40245085111046e-06 0.331426611212656 ENSG00000184677 ZBTB40
ENST00000438551 0.446729188350012 0.298452129996966 0.236256815367687 ENSG00000237200 ZBTB40-IT1
ENST00000544305 0.548880773995841 0.40014779783275 0.188229541222117 ENSG00000133216 EPHB2
ENST00000374630 0.543607133334948 0.394657630935146 0.185828411807163 ENSG00000133216 EPHB2
ENST00000400191 0.635535165459312 0.496191234138704 0.142143111258366 ENSG00000133216 EPHB2
ENST00000374632 0.702134254737407 0.575532719482877 0.119197305723117 ENSG00000133216 EPHB2
ENST00000374627 0.504364089522117 0.353885392047962 0.221254070980392 ENSG00000133216 EPHB2
ENST00000465676 0.18566269127389 0.0894517662257642 0.421297718211477 ENSG00000133216 EPHB2
ENST00000356634 0.375455840502058 0.23450006113368 -0.0746719964003839 ENSG00000004487 KDM1A
ENST00000400181 0.375455840502058 0.23450006113368 -0.0746719964003839 ENSG00000004487 KDM1A
ENST00000542151 0.375455840502058 0.23450006113368 -0.0746719964003839 ENSG00000004487 KDM1A
ENST00000427154 0.494054399744511 0.343538763230834 -0.0576400946550826 ENSG00000240553 RP1-184J9.2
ENST00000481879 0.519768807426336 0.369373832128041 -0.107580688602685 ENSG00000004487 KDM1A
ENST00000465864 0.596127523262006 0.4511511043623 -0.0680588760269455 ENSG00000004487 KDM1A
ENST00000494920 0.0361539169780305 0.0102343954581481 -0.222251056579521 ENSG00000004487 KDM1A
ENST00000602503 0.0647377164023251 0.0219075721886317 -0.243938890952606 ENSG00000004487 KDM1A
ENST00000374623 0.640180531873548 0.501633185310287 -0.055549791521708 ENSG00000169641 LUZP1
ENST00000418342 0.556193174408473 0.407905618466673 0.061935613201141 ENSG00000169641 LUZP1
ENST00000302291 0.589040664664517 0.44335029078621 0.0575275436491028 ENSG00000169641 LUZP1
ENST00000314174 0.327050241206191 0.193411328450588 0.11351656552003 ENSG00000169641 LUZP1
ENST00000471849 0.0918523555266557 0.0347723199324481 0.212791865119839 ENSG00000169641 LUZP1
ENST00000475164 0.0212481861781228 0.00510905913825854 0.32570989436455 ENSG00000169641 LUZP1
ENST00000566551 0.358261132470407 0.219688430288457 0.213835699290747 ENSG00000261326 RP5-1057J7.6
ENST00000604481 0.966476967589238 0.9457303086052 -0.0157949536591258 ENSG00000261326 RP5-1057J7.6
ENST00000464516 0.989063394288297 0.982098989385051 0.00391355155676454 ENSG00000125944 HNRNPR
ENST00000478691 0.904877209318628 0.848310826997794 -0.0130658662918124 ENSG00000125944 HNRNPR
ENST00000374616 0.876236968503193 0.806323333261695 -0.0168590456484866 ENSG00000125944 HNRNPR
ENST00000476660 0.189864421325924 0.0921937193329597 -0.144676127026891 ENSG00000125944 HNRNPR
ENST00000374612 0.875790776318375 0.805547356993065 -0.0169272281955637 ENSG00000125944 HNRNPR
ENST00000302271 0.87670514418241 0.807000486492408 -0.0167992025132857 ENSG00000125944 HNRNPR
ENST00000427764 0.830907367375987 0.742182884422144 -0.0219471038265247 ENSG00000125944 HNRNPR
ENST00000606561 0.727523121303077 0.606552146608508 -0.0333030027388036 ENSG00000125944 HNRNPR
ENST00000426846 0.684158340031059 0.553574783831922 -0.0374937284094975 ENSG00000125944 HNRNPR
ENST00000463552 0.567163342277542 0.419500370748332 0.0578829893985682 ENSG00000125944 HNRNPR
ENST00000470941 0.421042907019739 0.274655858579204 0.0818182357903348 ENSG00000125944 HNRNPR
ENST00000476451 0.431270261927312 0.283934521943903 0.0776802310649631 ENSG00000125944 HNRNPR
ENST00000490652 0.720193401730109 0.597592388670023 -0.0395255052645152 ENSG00000125944 HNRNPR
ENST00000314011 0.189759710642439 0.0921259390254754 0.270726528899361 ENSG00000125945 ZNF436
ENST00000374608 0.183826394113959 0.0882804314012125 0.268989799433945 ENSG00000125945 ZNF436
ENST00000458053 0.511231636040135 0.360716437772272 -0.206742167197578 ENSG00000249087 C1orf213
ENST00000454117 0.600127727719629 0.455465821117987 -0.171768328185024 ENSG00000249087 C1orf213
ENST00000335648 0.600127727719629 0.455465821117987 -0.171768328185024 ENSG00000249087 C1orf213
ENST00000518821 0.668741005155003 0.534852491982054 -0.144330226068404 ENSG00000249087 C1orf213
ENST00000437367 0.575920191429405 0.428918375086592 -0.182414381408283 ENSG00000249087 C1orf213
ENST00000361729 0.0395512564123835 0.011527616115981 -0.203612701039676 ENSG00000007968 E2F2
ENST00000487237 0.156941330210893 0.0712628664613011 -0.339044975293743 ENSG00000007968 E2F2
ENST00000374561 1.29603599130671e-08 7.87897365466412e-11 -0.95890371443367 ENSG00000117318 ID3
ENST00000463312 4.79295851063959e-05 1.9110946721379e-06 -0.741558199781282 ENSG00000117318 ID3
ENST00000486541 4.22392618088691e-07 5.30112661827132e-09 -0.991065545654779 ENSG00000117318 ID3
ENST00000477916 0.729084344202971 0.608708447462344 -0.125301954239818 ENSG00000197880 MDS2
ENST00000374550 0.687669826801009 0.557827672750004 -0.0632010994169187 ENSG00000142676 RPL11
ENST00000467075 0.331156754065386 0.196890070325862 -0.116861483870121 ENSG00000142676 RPL11
ENST00000482370 0.691853282934034 0.562906967396811 -0.062441182589137 ENSG00000142676 RPL11
ENST00000443624 0.641747933885447 0.503478815067151 -0.0726333687255577 ENSG00000142676 RPL11
ENST00000458455 0.69302461454756 0.564271488998996 -0.0623824323610171 ENSG00000142676 RPL11
ENST00000418390 0.238041540546512 0.125059751113077 0.126361311729332 ENSG00000011007 TCEB3
ENST00000609199 0.209067059756213 0.104789861672644 0.135895785839409 ENSG00000011007 TCEB3
ENST00000487554 0.0187314602136049 0.00432131408327613 0.349278721240183 ENSG00000011007 TCEB3
ENST00000427796 0.863604716268882 0.78772091516631 -0.0315337284682148 ENSG00000236810 RP5-886K2.3
ENST00000447961 0.217899205125614 0.110912150317988 -0.390017392589529 ENSG00000236810 RP5-886K2.3
ENST00000246151 0.0253843982531207 0.00644709227861964 0.233478085969396 ENSG00000057757 PITHD1
ENST00000415372 0.019823191383107 0.00466225489007474 0.330918421206322 ENSG00000057757 PITHD1
ENST00000374524 0.020158791727231 0.00476919306359275 0.265584566785662 ENSG00000057757 PITHD1
ENST00000374514 8.49482247363521e-06 2.1680050160275e-07 -0.508670959766721 ENSG00000011009 LYPLA2
ENST00000400061 7.53783783926217e-06 1.86379343072827e-07 -0.511695270296523 ENSG00000011009 LYPLA2
ENST00000420982 0.000109807403514749 5.57881595916922e-06 -0.512318789110678 ENSG00000011009 LYPLA2
ENST00000374505 3.09901886868578e-05 1.11112734623287e-06 -0.511377933653897 ENSG00000011009 LYPLA2
ENST00000495365 8.3570738815112e-06 2.12351272222784e-07 -0.528815432095626 ENSG00000011009 LYPLA2
ENST00000374503 4.72185772417311e-06 1.04570124144934e-07 -0.533223470660901 ENSG00000011009 LYPLA2
ENST00000374502 1.16798514588246e-05 3.21512156583169e-07 -0.525885844563392 ENSG00000011009 LYPLA2
ENST00000492577 4.54283916557676e-05 1.78566878609718e-06 -0.51664732252362 ENSG00000011009 LYPLA2
ENST00000421070 0.000138077691578131 7.43245662895018e-06 -0.531339110725965 ENSG00000011009 LYPLA2
ENST00000374501 2.02465738519977e-05 6.53004067769287e-07 -0.488464178211603 ENSG00000011009 LYPLA2
ENST00000472213 9.54147010882287e-06 2.49325418602083e-07 -0.558697862414526 ENSG00000011009 LYPLA2
ENST00000481736 8.86344837162898e-05 4.25781424668088e-06 -0.511758819352808 ENSG00000117308 GALE
ENST00000374497 0.000138359027614666 7.44995649679135e-06 -0.507937672659251 ENSG00000117308 GALE
ENST00000456977 0.00651784581841631 0.00108851764738569 -0.513138802237111 ENSG00000117308 GALE
ENST00000459934 9.68777010600483e-05 4.75603888758555e-06 -0.510791799573071 ENSG00000117308 GALE
ENST00000469556 0.0113354760253577 0.00223903980739129 -0.470367086561303 ENSG00000117308 GALE
ENST00000429356 0.000257708537452231 1.64809006948072e-05 -0.515421949961324 ENSG00000117308 GALE
ENST00000418277 0.000318123150889071 2.15579844520649e-05 -0.479757955316166 ENSG00000117308 GALE
ENST00000470949 0.000699852230595198 5.89804626594857e-05 -0.521182752638807 ENSG00000117308 GALE
ENST00000425913 0.000225604445812747 1.38957032985612e-05 -0.526148006391609 ENSG00000117308 GALE
ENST00000445705 0.000737122980549527 6.32888438786649e-05 -0.518238660785397 ENSG00000117308 GALE
ENST00000467493 0.00247354608909217 0.000304349282520527 -0.498733126214639 ENSG00000117308 GALE
ENST00000486382 0.00662068893262318 0.00111051335035655 -0.512704256365258 ENSG00000117308 GALE
ENST00000470383 0.000511867327048759 3.94972918496751e-05 -0.584482944574155 ENSG00000117308 GALE
ENST00000466250 0.000587720495160999 4.7111676131792e-05 -0.581977252403427 ENSG00000117308 GALE
ENST00000467070 0.00423517748704752 0.000613128557423446 -0.520271807392886 ENSG00000117308 GALE
ENST00000374490 0.222794802817288 0.114371843296267 -0.247506604976599 ENSG00000117305 HMGCL
ENST00000374487 0.228825020780159 0.118645557805351 -0.242562762281691 ENSG00000117305 HMGCL
ENST00000374483 0.228825020780159 0.118645557805351 -0.242562762281691 ENSG00000117305 HMGCL
ENST00000436439 0.222794802817288 0.114371843296267 -0.247506604976599 ENSG00000117305 HMGCL
ENST00000235958 0.220739129913913 0.11289744222804 -0.248425426472337 ENSG00000117305 HMGCL
ENST00000509389 0.198791904757259 0.0979470910061737 -0.249064608426367 ENSG00000117305 HMGCL
ENST00000496907 0.0620665448939434 0.0207224935709949 -0.396371755159637 ENSG00000117305 HMGCL
ENST00000513148 0.313231055012368 0.182138492532991 -0.211709792994263 ENSG00000117305 HMGCL
ENST00000479458 0.0233361163276997 0.00577230766818341 -0.539352913814642 ENSG00000117305 HMGCL
ENST00000498698 0.471856054977933 0.32226971468271 -0.19704972333183 ENSG00000117305 HMGCL
ENST00000374479 0.708966153725496 0.583994783626097 -0.0775293564833808 ENSG00000179163 FUCA1
ENST00000374472 0.22522067577745 0.115985349718372 0.137864210882714 ENSG00000188822 CNR2
ENST00000536471 0.265294300559598 0.14524009120361 0.127211033007405 ENSG00000188822 CNR2
ENST00000412176 0.129714787277137 0.0552498317003164 -0.451210284172538 ENSG00000229106 RP11-4M23.2
ENST00000471915 1.81207846944099e-06 3.23745844710139e-08 -0.562151088715544 ENSG00000189266 PNRC2
ENST00000334351 5.22477014094857e-05 2.12419772350567e-06 -0.468823695999155 ENSG00000189266 PNRC2
ENST00000374468 3.18309308958508e-05 1.14994414371547e-06 -0.476437840836227 ENSG00000189266 PNRC2
ENST00000579103 0.00648601314836535 0.00108113104868153 -0.333499496953076 ENSG00000189266 PNRC2
ENST00000344989 0.887963828383801 0.823873598041782 -0.0131279567023529 ENSG00000188529 SRSF10
ENST00000453840 0.882049031293714 0.814920282507159 -0.0137715084315396 ENSG00000188529 SRSF10
ENST00000341154 0.88929672235394 0.825799325091661 -0.0129905848336799 ENSG00000188529 SRSF10
ENST00000484146 0.88442746288369 0.818709881753437 -0.0135575291590257 ENSG00000188529 SRSF10
ENST00000473858 0.88213968377453 0.815067384747671 -0.0138316221742056 ENSG00000188529 SRSF10
ENST00000374452 0.878698968972822 0.81003044318976 -0.0142010674687086 ENSG00000188529 SRSF10
ENST00000374453 0.877310423397292 0.807871372107349 -0.0143417337584131 ENSG00000188529 SRSF10
ENST00000343255 0.804888532849976 0.705548552639892 -0.02254319798865 ENSG00000188529 SRSF10
ENST00000492112 0.803964351313846 0.704201252273863 -0.0226566451887456 ENSG00000188529 SRSF10
ENST00000485841 0.992083751648453 0.987045520820405 0.000989713623821774 ENSG00000188529 SRSF10
ENST00000338597 0.771149285687251 0.66128900838905 0.0270612514332179 ENSG00000188529 SRSF10
ENST00000495785 0.960242191216287 0.934934894575461 -0.00493507587093548 ENSG00000188529 SRSF10
ENST00000473754 0.876583637640281 0.806858786277674 0.0183748440331965 ENSG00000188529 SRSF10
ENST00000497214 0.0347964599755303 0.00973487911140228 0.407747530665871 ENSG00000188529 SRSF10
ENST00000485292 0.238943072097729 0.125692909886434 -0.12691628051025 ENSG00000188529 SRSF10
ENST00000469303 0.0987471430443833 0.0383074917057838 -0.184502228770433 ENSG00000188529 SRSF10
ENST00000327535 0.0727042051732862 0.025489927937644 -0.187150222835438 ENSG00000185436 IFNLR1
ENST00000327575 0.154797120528986 0.0699618335339116 -0.18750612878617 ENSG00000185436 IFNLR1
ENST00000374421 0.166576877285545 0.0772932709065317 -0.182855529824461 ENSG00000185436 IFNLR1
ENST00000374419 0.357740718345494 0.219238332575724 -0.133082993132967 ENSG00000185436 IFNLR1
ENST00000374418 0.486489695835276 0.336062614965837 -0.109153101676778 ENSG00000185436 IFNLR1
ENST00000350501 0.338168899764573 0.202727579832255 -0.314364696797753 ENSG00000158055 GRHL3
ENST00000374409 0.800603267484238 0.69973712630717 -0.0857410304492948 ENSG00000001460 STPG1
ENST00000440416 0.555722308036516 0.40736966073972 -0.18171397655654 ENSG00000001460 STPG1
ENST00000003583 0.839871264197958 0.754724528087212 -0.0692951186570544 ENSG00000001460 STPG1
ENST00000468303 0.843302066716363 0.759839230197129 -0.0590412859177703 ENSG00000001460 STPG1
ENST00000337248 0.839871264197958 0.754724528087212 -0.0692951186570544 ENSG00000001460 STPG1
ENST00000497384 0.290820951906771 0.164717156033226 -0.329488219921662 ENSG00000001460 STPG1
ENST00000498488 0.873810712945961 0.802564842532523 -0.055215461794649 ENSG00000001460 STPG1
ENST00000483528 0.922146720132196 0.873867650398417 -0.0395546481606008 ENSG00000001460 STPG1
ENST00000374399 0.129764743902284 0.0552788439728142 0.211663243469857 ENSG00000001461 NIPAL3
ENST00000003912 0.286985855589887 0.161660455861074 0.137672171371274 ENSG00000001461 NIPAL3
ENST00000488155 0.67078179202491 0.537137166885419 -0.126004157089753 ENSG00000001461 NIPAL3
ENST00000358028 0.146655591826867 0.0651526532146179 0.222165771122328 ENSG00000001461 NIPAL3
ENST00000339255 0.122186779757548 0.0509710698397986 0.21435801588717 ENSG00000001461 NIPAL3
ENST00000475663 0.882926434445833 0.816187519351855 0.043666073284059 ENSG00000001461 NIPAL3
ENST00000428131 0.0834697631769945 0.0306018368353502 0.295486473924112 ENSG00000001461 NIPAL3
ENST00000432012 0.739852895592937 0.622287040146689 0.094217688587857 ENSG00000001461 NIPAL3
ENST00000478890 0.434858455711297 0.287518719091045 0.0906662441100694 ENSG00000133226 SRRM1
ENST00000593639 0.385160804227812 0.243089961295133 0.0989550715444176 ENSG00000133226 SRRM1
ENST00000323848 0.257572017295121 0.139268674487905 0.113702962717096 ENSG00000133226 SRRM1
ENST00000466910 0.364308352595814 0.224854509907964 0.128401093626592 ENSG00000133226 SRRM1
ENST00000468822 0.458990886756936 0.309907170150407 0.0866662659245661 ENSG00000133226 SRRM1
ENST00000447431 0.358235894591073 0.219666955936366 0.0905375328838077 ENSG00000133226 SRRM1
ENST00000600523 0.331508001757516 0.197163825171702 0.113143913228473 ENSG00000133226 SRRM1
ENST00000462710 0.371167984016241 0.230621071738856 0.104335685162229 ENSG00000133226 SRRM1
ENST00000374389 0.390265790752494 0.247449869272807 0.0854291250405308 ENSG00000133226 SRRM1
ENST00000490543 0.371167984016241 0.230621071738856 0.104335685162229 ENSG00000133226 SRRM1
ENST00000479034 0.421441496678506 0.275052223991901 0.0798458153530211 ENSG00000133226 SRRM1
ENST00000596378 0.306203367730234 0.176607657261478 0.0956714476589066 ENSG00000133226 SRRM1
ENST00000494934 0.397476915990917 0.253881916114422 0.116898532160945 ENSG00000133226 SRRM1
ENST00000495561 0.243652450353947 0.12917430244652 0.156413984189077 ENSG00000133226 SRRM1
ENST00000537199 0.195122989251298 0.095556237422237 0.126491102617556 ENSG00000133226 SRRM1
ENST00000485441 0.815684054682592 0.720588867038332 0.0413809483789684 ENSG00000133226 SRRM1
ENST00000470243 0.856042307919134 0.777185948258884 -0.0356244312194525 ENSG00000133226 SRRM1
ENST00000496882 0.449354592232447 0.300913925133523 0.0903175875461432 ENSG00000133226 SRRM1
ENST00000461768 0.122269307469532 0.0510114779818054 0.157812370332448 ENSG00000133226 SRRM1
ENST00000485541 0.295390003817241 0.168167676037361 0.122567970687897 ENSG00000133226 SRRM1
ENST00000488317 0.126573637741297 0.0534183255732143 0.179375550807823 ENSG00000133226 SRRM1
ENST00000489130 0.567274129906221 0.419654764465142 -0.122068269372249 ENSG00000133226 SRRM1
ENST00000474843 0.708497456885565 0.583408879251386 -0.0716243069760797 ENSG00000133226 SRRM1
ENST00000374379 0.000953733370041914 8.8610606684638e-05 0.290055505507385 ENSG00000169504 CLIC4
ENST00000497755 0.0025732319028087 0.000320624239371487 0.389444698031207 ENSG00000169504 CLIC4
ENST00000488683 0.000943782427360838 8.75012503536217e-05 0.29018658097781 ENSG00000169504 CLIC4
ENST00000489758 0.00521592216089854 0.000802675031810505 0.392480589013985 ENSG00000169504 CLIC4
ENST00000399916 0.00662476680444273 0.00111138136447663 -0.203102116436379 ENSG00000020633 RUNX3
ENST00000308873 0.00874005260691415 0.00159491730324057 -0.204107297608681 ENSG00000020633 RUNX3
ENST00000338888 0.00668022857782751 0.00112458611884799 -0.22306707819902 ENSG00000020633 RUNX3
ENST00000540420 0.00612163581635987 0.000996053235905567 -0.251389765327119 ENSG00000020633 RUNX3
ENST00000496967 0.0615476347539419 0.0204978861572818 -0.196015796049173 ENSG00000020633 RUNX3
ENST00000479341 0.0969473167696788 0.0373598150415134 -0.193332812613462 ENSG00000020633 RUNX3
ENST00000456316 0.0947612149843612 0.036239823004543 -0.4285158883945 ENSG00000229162 RP11-84D1.1
ENST00000424084 0.454321747596489 0.305474046183308 -0.23360354225865 ENSG00000233755 RP4-799D16.1
ENST00000236273 0.0573252085773709 0.0186723756840125 0.213515220931719 ENSG00000117614 SYF2
ENST00000354361 0.0538035551736551 0.0171917769443237 0.215674147396851 ENSG00000117614 SYF2
ENST00000474160 0.761603418864417 0.649222054000812 -0.0482400433096125 ENSG00000117614 SYF2
ENST00000476231 0.27890190750388 0.155503818804782 -0.163036035357718 ENSG00000117614 SYF2
ENST00000243189 0.334596750160744 0.199705386745766 0.121941711407258 ENSG00000117616 C1orf63
ENST00000569495 0.05269984410072 0.0167399452001359 0.306111801919287 ENSG00000117616 C1orf63
ENST00000498238 0.334596750160744 0.199715925145755 0.121937550703749 ENSG00000117616 C1orf63
ENST00000566395 0.0359308569068438 0.0101525902298082 0.282000094605782 ENSG00000117616 C1orf63
ENST00000565733 0.0411418580545442 0.0121301364068588 0.268371275231131 ENSG00000117616 C1orf63
ENST00000568254 0.334596750160744 0.199715925145755 0.121937550703749 ENSG00000117616 C1orf63
ENST00000473314 0.0632336884124401 0.0212360054837194 0.197150007331959 ENSG00000117616 C1orf63
ENST00000417642 0.334596750160744 0.199715925145755 0.121937550703749 ENSG00000117616 C1orf63
ENST00000570063 0.0434670138572707 0.0130302465562466 0.266816725207462 ENSG00000117616 C1orf63
ENST00000564223 0.445658091613843 0.297501288713304 0.14335368518965 ENSG00000117616 C1orf63
ENST00000475766 0.0311462025716217 0.00843374591710918 0.297112695280705 ENSG00000117616 C1orf63
ENST00000491378 0.0288344908692583 0.00763408907413994 0.31267431722381 ENSG00000117616 C1orf63
ENST00000431849 0.331039087884547 0.196797562795339 -0.125404777196331 ENSG00000117616 C1orf63
ENST00000568212 0.155790630014113 0.0705453739190159 -0.177589810458523 ENSG00000117616 C1orf63
ENST00000568701 0.929021775537926 0.884622558641135 -0.0161725761066045 ENSG00000117616 C1orf63
ENST00000561867 0.442346553176278 0.294405569858008 0.106199084537668 ENSG00000117616 C1orf63
ENST00000568996 0.440039908651508 0.292173490876489 0.106709320945227 ENSG00000117616 C1orf63
ENST00000450820 0.04787462244528 0.0147857450101972 0.326134794279758 ENSG00000117616 C1orf63
ENST00000566714 0.0986550306508524 0.0382614999501595 0.442274987325644 ENSG00000261349 RP3-465N24.5
ENST00000564398 0.0019203970185586 0.000220068655684049 0.783642142454827 ENSG00000187010 RHD
ENST00000328664 0.00156504172352021 0.000167759613364629 0.626654896416117 ENSG00000187010 RHD
ENST00000454452 0.00110923923536702 0.000107784769649296 0.667680717171405 ENSG00000187010 RHD
ENST00000342055 0.00110923923536702 0.000107784769649296 0.667680717171405 ENSG00000187010 RHD
ENST00000423810 0.00110923923536702 0.000107784769649296 0.667680717171405 ENSG00000187010 RHD
ENST00000568195 0.00110923923536702 0.000107784769649296 0.667680717171405 ENSG00000187010 RHD
ENST00000417538 0.00110923923536702 0.000107784769649296 0.667680717171405 ENSG00000187010 RHD
ENST00000357542 0.00110923923536702 0.000107784769649296 0.667680717171405 ENSG00000187010 RHD
ENST00000423253 0.000550361342089672 4.31533751047595e-05 0.707000684246361 ENSG00000187010 RHD
ENST00000568399 0.00571530852884575 0.00090979334050218 0.412061369479254 ENSG00000117616 C1orf63
ENST00000562018 0.00921166655437887 0.00170832461362412 0.381476320880412 ENSG00000117616 C1orf63
ENST00000567741 0.0102780206950638 0.00197049070218948 0.377233240645376 ENSG00000117616 C1orf63
ENST00000566599 0.893537114513956 0.832064974628451 0.0423078345823819 ENSG00000117616 C1orf63
ENST00000564413 0.331654408591404 0.197301729516734 0.292432209170798 ENSG00000117616 C1orf63
ENST00000570165 0.824301795216515 0.732633944360622 -0.077541175199837 ENSG00000259984 RP11-335G20.7
ENST00000374358 0.242700225194912 0.128508289663691 0.115012674097711 ENSG00000183726 TMEM50A
ENST00000498135 0.1810268793352 0.0864258154935234 0.140248553644965 ENSG00000183726 TMEM50A
ENST00000491936 0.233213433851477 0.121699970602507 0.122663093406875 ENSG00000183726 TMEM50A
ENST00000480937 0.228556741846243 0.118430675956694 0.123438042568992 ENSG00000183726 TMEM50A
ENST00000468704 0.736995773016939 0.618547334461428 0.044391454073406 ENSG00000183726 TMEM50A
ENST00000487234 0.115016173475968 0.047047263522005 0.199581588741933 ENSG00000183726 TMEM50A
ENST00000294413 0.690386338089112 0.561059403409096 0.114062489845082 ENSG00000188672 RHCE
ENST00000374352 0.632365538350092 0.492575107928259 0.138534883250058 ENSG00000188672 RHCE
ENST00000243186 0.650941923008247 0.514250104951299 0.129719105789815 ENSG00000188672 RHCE
ENST00000413854 0.650941923008247 0.514250104951299 0.129719105789815 ENSG00000188672 RHCE
ENST00000425135 0.650941923008247 0.514250104951299 0.129719105789815 ENSG00000188672 RHCE
ENST00000455194 0.650941923008247 0.514250104951299 0.129719105789815 ENSG00000188672 RHCE
ENST00000340849 0.946944894443978 0.91331923129512 -0.0229884974377298 ENSG00000188672 RHCE
ENST00000349320 0.940528028591674 0.903168409075815 -0.025511907854678 ENSG00000188672 RHCE
ENST00000527747 0.30615901458498 0.176563828544415 0.312798104853186 ENSG00000188672 RHCE
ENST00000346452 0.508699717752413 0.358200866407621 0.21079821890019 ENSG00000188672 RHCE
ENST00000349438 0.55160204606149 0.403082603392373 0.19161156801894 ENSG00000188672 RHCE
ENST00000399763 9.04482646650989e-09 5.19826464894606e-11 0.565434019033792 ENSG00000204178 TMEM57
ENST00000399766 9.04482646650989e-09 5.19826464894606e-11 0.565434019033792 ENSG00000204178 TMEM57
ENST00000374343 9.04482646650989e-09 5.19826464894606e-11 0.565434019033792 ENSG00000204178 TMEM57
ENST00000470035 0.000277900738487063 1.81247842177892e-05 0.484903260444402 ENSG00000204178 TMEM57
ENST00000374338 0.647257308591627 0.509679652465569 0.0538991958422257 ENSG00000157978 LDLRAP1
ENST00000485476 0.475040443499477 0.32541532322177 0.115667226688421 ENSG00000157978 LDLRAP1
ENST00000488127 0.926910782517203 0.881041925933949 -0.0141871588753611 ENSG00000157978 LDLRAP1
ENST00000462394 0.0555676116216325 0.017909411091385 -0.439837307261494 ENSG00000157978 LDLRAP1
ENST00000484476 0.931077760840767 0.888239287234118 -0.021256747264855 ENSG00000157978 LDLRAP1
ENST00000474283 0.709187115618426 0.584266614222795 0.0749426944468903 ENSG00000157978 LDLRAP1
ENST00000470950 0.718185271408849 0.595030757358595 0.0763132806026683 ENSG00000157978 LDLRAP1
ENST00000374332 0.00230941337364522 0.000278766376593627 -0.745762424976253 ENSG00000117643 MAN1C1
ENST00000263979 0.0049692844297829 0.000752746230589431 -0.693300375492192 ENSG00000117643 MAN1C1
ENST00000374329 0.146608230875658 0.0651253714090053 -0.44672634175147 ENSG00000117643 MAN1C1
ENST00000354177 0.000300855332605078 2.00983493939398e-05 -0.758799680361182 ENSG00000162430 SEPN1
ENST00000361547 0.000300855332605078 2.00983493939398e-05 -0.758799680361182 ENSG00000162430 SEPN1
ENST00000374315 0.000300855332605078 2.00983493939398e-05 -0.758799680361182 ENSG00000162430 SEPN1
ENST00000559265 0.00404394049154711 0.000578005832637433 -0.527680042162908 ENSG00000255054 RP1-317E23.6
ENST00000527604 0.00496606874286645 0.000752089986456692 -0.487562255491164 ENSG00000255054 RP1-317E23.6
ENST00000442055 0.0535340255374062 0.0170855988458223 -0.551741330702576 ENSG00000228172 RP1-317E23.3
ENST00000453649 0.0535340255374062 0.0170855988458223 -0.551741330702576 ENSG00000228172 RP1-317E23.3
ENST00000424294 0.0151004677978628 0.00325753132164772 -0.371109487622449 ENSG00000117640 MTFR1L
ENST00000374303 0.185805152333515 0.089543946488908 -0.16993915456361 ENSG00000117640 MTFR1L
ENST00000533762 0.0144949616243156 0.00308577008968023 -0.394550469610966 ENSG00000117640 MTFR1L
ENST00000529116 0.0146444779014701 0.00312869729159873 -0.3940849130387 ENSG00000117640 MTFR1L
ENST00000474295 0.169026839690568 0.0788316035257351 -0.175720802771555 ENSG00000117640 MTFR1L
ENST00000488327 0.00876562026866382 0.00160104970713317 -0.423152211151753 ENSG00000117640 MTFR1L
ENST00000472643 0.0479502949387874 0.0148217722520412 -0.269050514856201 ENSG00000117640 MTFR1L
ENST00000494293 0.00961450639651205 0.00180226970936593 -0.449980664484121 ENSG00000117640 MTFR1L
ENST00000469815 0.106003837317073 0.042134196729386 -0.209442969520825 ENSG00000117640 MTFR1L
ENST00000526894 0.0479502949387874 0.0148217722520412 -0.269050514856201 ENSG00000117640 MTFR1L
ENST00000478284 0.0233553226907064 0.00577837823331643 -0.346909841104055 ENSG00000117640 MTFR1L
ENST00000524618 0.0927825798232385 0.0352492908496773 -0.212834187304663 ENSG00000117640 MTFR1L
ENST00000374307 0.169094576770538 0.0788761527516341 -0.175719955725407 ENSG00000117640 MTFR1L
ENST00000528624 0.0214546640802308 0.00517879933348489 -0.388235750692646 ENSG00000117640 MTFR1L
ENST00000525713 0.0149624747529707 0.00321854746065536 -0.392135925518177 ENSG00000117640 MTFR1L
ENST00000374301 0.175064468928812 0.0826163345041921 -0.173628791007447 ENSG00000117640 MTFR1L
ENST00000464008 0.0320817324167325 0.00876533198965098 -0.311512920869984 ENSG00000117640 MTFR1L
ENST00000526158 0.0197737132220965 0.00464643874313245 -0.35479585332112 ENSG00000117640 MTFR1L
ENST00000530599 0.0104787900694106 0.00201975988706299 -0.414364815097966 ENSG00000117640 MTFR1L
ENST00000374300 0.172928790302936 0.0813095717841006 -0.171844907567945 ENSG00000117640 MTFR1L
ENST00000466284 0.167997353142059 0.0781786494919429 -0.1723406340655 ENSG00000117640 MTFR1L
ENST00000531361 0.0426535084497865 0.0127120151579242 -0.293432612656833 ENSG00000117640 MTFR1L
ENST00000497956 0.66770532143046 0.533707173942925 -0.0604249662586669 ENSG00000117640 MTFR1L
ENST00000606617 0.61104513616729 0.467820376669049 -0.105360228863945 ENSG00000272478 RP1-317E23.7
ENST00000538789 0.495366539203676 0.3448518406305 0.0772826178115295 ENSG00000127423 AUNIP
ENST00000481602 0.68457338007484 0.553998037281122 0.0848360671963068 ENSG00000127423 AUNIP
ENST00000374298 0.400288473918764 0.256216251577865 0.12803726046076 ENSG00000127423 AUNIP
ENST00000455431 0.00317178324619971 0.000420022008277229 -0.567814392841161 ENSG00000236528 RP1-125I3.2
ENST00000374296 0.00761314508387343 0.00133123731853679 -0.462996425896527 ENSG00000182749 PAQR7
ENST00000426559 0.850651359421847 0.769655223664622 0.0228890344540891 ENSG00000117632 STMN1
ENST00000455785 0.834121934213149 0.746805911119511 0.0251462186654371 ENSG00000117632 STMN1
ENST00000399728 0.834123539845842 0.746823675434776 0.0251461208995228 ENSG00000117632 STMN1
ENST00000465604 0.836517752813352 0.750059524219844 0.0247754416585416 ENSG00000117632 STMN1
ENST00000357865 0.826412465175257 0.735880885993345 0.0260979394800063 ENSG00000117632 STMN1
ENST00000374291 0.839131481698438 0.753802252712636 0.024626134333729 ENSG00000117632 STMN1
ENST00000485226 0.8419076768345 0.757550872146138 -0.0266652896093532 ENSG00000117632 STMN1
ENST00000446334 0.632289129947252 0.492494103709213 -0.0596854210066068 ENSG00000117632 STMN1
ENST00000580971 0.490153857117534 0.339612086002285 -0.115671968936396 ENSG00000264021 MIR3917
ENST00000374282 0.443273608041287 0.29534362012945 -0.109424819882766 ENSG00000158006 PAFAH2
ENST00000374284 0.439146823676015 0.291378598830329 -0.116776778610093 ENSG00000158006 PAFAH2
ENST00000493892 0.820421262922959 0.72711371532749 -0.0561437222475696 ENSG00000158006 PAFAH2
ENST00000464540 0.820421262922959 0.72711371532749 -0.0561437222475696 ENSG00000158006 PAFAH2
ENST00000476611 0.755593907748202 0.641715699851508 -0.101038872682548 ENSG00000158006 PAFAH2
ENST00000439092 0.70498096442172 0.57904863152914 -0.0979496774138551 ENSG00000158006 PAFAH2
ENST00000441420 0.734834842319827 0.615838922328487 -0.0896675626662723 ENSG00000158006 PAFAH2
ENST00000444713 0.00753446137260909 0.00131262417228655 -0.440842858182706 ENSG00000175087 PDIK1L
ENST00000374271 0.633581434565832 0.494059353742528 -0.0761887206038684 ENSG00000175087 PDIK1L
ENST00000374269 0.233840784197467 0.122146807691322 -0.175717916628744 ENSG00000175087 PDIK1L
ENST00000374266 0.00719505638673732 0.00123552463394624 -0.542223930888924 ENSG00000142684 ZNF593
ENST00000270812 0.00719505638673732 0.00123552463394624 -0.542223930888924 ENSG00000142684 ZNF593
ENST00000407889 0.00804980524194692 0.00143123793561692 -0.535863007484059 ENSG00000236782 RP11-96L14.7
ENST00000414762 0.0261666748970213 0.0067049808176879 -0.459831438154338 ENSG00000236782 RP11-96L14.7
ENST00000433939 0.0172872680689326 0.00388672093716568 -0.481256949303629 ENSG00000236782 RP11-96L14.7
ENST00000444682 0.0182979787898158 0.00419310504350098 -0.471325060571635 ENSG00000236782 RP11-96L14.7
ENST00000448923 0.0103981528367311 0.00200104770124478 -0.524478512720939 ENSG00000236782 RP11-96L14.7
ENST00000361530 0.124456869311061 0.0522643095043362 -0.458095643515444 ENSG00000142675 CNKSR1
ENST00000374253 0.126521621728392 0.0533856005040013 -0.457827986027727 ENSG00000142675 CNKSR1
ENST00000482227 0.126521621728392 0.0533856005040013 -0.457827986027727 ENSG00000142675 CNKSR1
ENST00000531191 0.138304538749357 0.0601710181153024 -0.448538788174702 ENSG00000142675 CNKSR1
ENST00000451429 7.45708908499718e-06 1.84001806487312e-07 0.411038185363835 ENSG00000130695 CEP85
ENST00000476272 1.57149988270978e-05 4.70320660013358e-07 0.401603170694376 ENSG00000130695 CEP85
ENST00000252992 1.57149988270978e-05 4.70320660013358e-07 0.401603170694376 ENSG00000130695 CEP85
ENST00000480446 0.100706222268525 0.0393371599811485 0.398047992009416 ENSG00000130695 CEP85
ENST00000453146 7.11095852455814e-05 3.16229619693542e-06 0.45038654125465 ENSG00000130695 CEP85
ENST00000469609 0.00451083761841119 0.000663807384771445 0.367606581915496 ENSG00000130695 CEP85
ENST00000468163 0.126946950093991 0.0536164459606946 0.320550363672143 ENSG00000130695 CEP85
ENST00000491670 0.132175560425702 0.0566457041283573 0.260764536300511 ENSG00000130695 CEP85
ENST00000270792 0.00753848392192854 0.00131362485479693 -0.377173180480098 ENSG00000142669 SH3BGRL3
ENST00000319041 0.00553309228353401 0.000870744077802487 -0.38754738611117 ENSG00000142669 SH3BGRL3
ENST00000314675 0.00132901874855825 0.000135359667855168 -0.360417002710926 ENSG00000158062 UBXN11
ENST00000472155 0.0274503015949792 0.00714499465362506 -0.300422648561065 ENSG00000158062 UBXN11
ENST00000374223 0.0281185361731891 0.0073837253432781 -0.298957205449912 ENSG00000158062 UBXN11
ENST00000475591 0.0281301590227107 0.00738797497798629 -0.298963582755483 ENSG00000158062 UBXN11
ENST00000357089 0.0278910136894918 0.00730593144333846 -0.299029463127195 ENSG00000158062 UBXN11
ENST00000494942 0.0278910136894918 0.00730593144333846 -0.299029463127195 ENSG00000158062 UBXN11
ENST00000374221 0.0272627063722606 0.00707844295446252 -0.3004935402142 ENSG00000158062 UBXN11
ENST00000374217 0.200729074604144 0.0992286294226927 -0.189664192168784 ENSG00000158062 UBXN11
ENST00000374222 0.204129676964407 0.101463475596248 -0.188134991528036 ENSG00000158062 UBXN11
ENST00000496466 0.0112679432495013 0.00222004807909424 -0.385733209257344 ENSG00000158062 UBXN11
ENST00000535108 0.139639469446992 0.060922545646828 -0.243465922129324 ENSG00000158062 UBXN11
ENST00000436301 0.204171447756989 0.101491191531133 -0.215422580250346 ENSG00000158062 UBXN11
ENST00000374215 0.229714055632767 0.119257755161027 -0.21068964565523 ENSG00000158062 UBXN11
ENST00000452980 0.108115828481402 0.0432792867997166 -0.28031231300855 ENSG00000158062 UBXN11
ENST00000442942 0.0986118385832455 0.038236352505628 -0.292740906512166 ENSG00000158062 UBXN11
ENST00000450041 0.104082108582635 0.0410743618511728 -0.297616062068469 ENSG00000158062 UBXN11
ENST00000423664 0.110778256308159 0.0447289563947068 -0.294869808945311 ENSG00000158062 UBXN11
ENST00000421827 0.175185252863231 0.0827001835684641 -0.270165234760127 ENSG00000158062 UBXN11
ENST00000374213 0.138539729613174 0.0603062093562555 -0.236080327257565 ENSG00000169442 CD52
ENST00000492808 0.14601663362218 0.064801656854854 -0.233339417434647 ENSG00000169442 CD52
ENST00000470468 0.12686585898861 0.0535772989394036 -0.242906617736321 ENSG00000169442 CD52
ENST00000434391 0.00232213339933335 0.00028077631295495 0.25399121266765 ENSG00000117682 DHDDS
ENST00000427245 0.054682931386838 0.017548939667638 0.213187233821437 ENSG00000117682 DHDDS
ENST00000527611 0.186122173686093 0.0897517487415028 0.207693164694319 ENSG00000117682 DHDDS
ENST00000374186 0.0885177839094496 0.0331029741236194 0.210176624095495 ENSG00000117682 DHDDS
ENST00000525682 0.0221369957790761 0.00539552517856272 0.216137429124548 ENSG00000117682 DHDDS
ENST00000236342 0.0209022939526677 0.00500465450938684 0.217149070371856 ENSG00000117682 DHDDS
ENST00000526219 0.0191776783377367 0.00446490733317786 0.217786747564516 ENSG00000117682 DHDDS
ENST00000374185 0.0493709052033789 0.0153886834827779 0.219401683250449 ENSG00000117682 DHDDS
ENST00000487944 0.191228014103474 0.093098316377006 0.183620455092841 ENSG00000117682 DHDDS
ENST00000360009 0.00232213339933335 0.00028077631295495 0.25399121266765 ENSG00000117682 DHDDS
ENST00000533087 0.0515013526116365 0.0162645312795298 0.22423012419696 ENSG00000117682 DHDDS
ENST00000531312 0.0588989927798747 0.0193419662533801 0.218031592645738 ENSG00000117682 DHDDS
ENST00000525165 0.0581790958111402 0.0190238232709883 0.220585835069275 ENSG00000117682 DHDDS
ENST00000525546 0.0579890897597108 0.0189488564028181 0.236156222827563 ENSG00000117682 DHDDS
ENST00000528557 0.0924534564446376 0.0350770214833207 0.208349524958444 ENSG00000117682 DHDDS
ENST00000525326 0.0683554296372872 0.023529334764119 0.230019183920813 ENSG00000117682 DHDDS
ENST00000526278 0.0569673235778418 0.0185136040940897 0.217447126955084 ENSG00000117682 DHDDS
ENST00000436153 0.0590349111554983 0.0194003997581761 0.218294275438517 ENSG00000117682 DHDDS
ENST00000529688 0.0591119613960586 0.0194400884555102 0.217230863391513 ENSG00000117682 DHDDS
ENST00000530781 0.208006728966717 0.10404764082884 0.183119836440328 ENSG00000117682 DHDDS
ENST00000531955 0.482754604006396 0.332652153312424 0.108500517137324 ENSG00000117682 DHDDS
ENST00000525410 0.356853020148596 0.218460358189871 0.132386458064984 ENSG00000117682 DHDDS
ENST00000430232 0.0435663428275478 0.0130702647665168 0.223391854297309 ENSG00000117682 DHDDS
ENST00000431933 0.00962118811349739 0.00180384989322264 0.249404044903998 ENSG00000117682 DHDDS
ENST00000416052 0.0950685186262443 0.0363775823818375 0.216746829198358 ENSG00000117682 DHDDS
ENST00000423060 0.978067413871619 0.964401718192141 0.0076679472501748 ENSG00000225891 RP3-476K8.3
ENST00000468388 0.181318504608695 0.0866113577545554 -0.153592441782068 ENSG00000198830 HMGN2
ENST00000479815 0.563443972351137 0.415430069356197 -0.0759733663212489 ENSG00000198830 HMGN2
ENST00000460563 0.626096112838348 0.485098512778469 -0.0668114807706522 ENSG00000198830 HMGN2
ENST00000464888 0.606907292898339 0.462885145561904 -0.0682378936278203 ENSG00000198830 HMGN2
ENST00000463817 0.670733097981876 0.537087099742759 -0.0569312263321991 ENSG00000198830 HMGN2
ENST00000467700 0.670071528936745 0.536300267280694 -0.0574677319355428 ENSG00000198830 HMGN2
ENST00000361427 0.697866762360393 0.570418549236098 -0.0526607981305424 ENSG00000198830 HMGN2
ENST00000466194 0.72037182725698 0.597829861989226 -0.0492660287530919 ENSG00000198830 HMGN2
ENST00000493418 0.706594836748331 0.58096380530481 -0.0533429943230847 ENSG00000198830 HMGN2
ENST00000525525 0.298727040914991 0.170756759517641 -0.174500669898896 ENSG00000117676 RPS6KA1
ENST00000526040 0.542058580308237 0.392850319266883 -0.0852039698877453 ENSG00000117676 RPS6KA1
ENST00000374168 0.486412315181946 0.33599259507255 -0.0794671507442335 ENSG00000117676 RPS6KA1
ENST00000524436 0.723734653240908 0.601822263249438 -0.0568653624938893 ENSG00000117676 RPS6KA1
ENST00000374166 0.486359651768644 0.335935512145185 -0.0794678935976869 ENSG00000117676 RPS6KA1
ENST00000526792 0.446323266501596 0.298101136821837 -0.0875672399781186 ENSG00000117676 RPS6KA1
ENST00000529454 0.574582496093324 0.427541665235575 -0.0795683032754242 ENSG00000117676 RPS6KA1
ENST00000374162 0.448592297935452 0.300239210236122 -0.0870916412369568 ENSG00000117676 RPS6KA1
ENST00000530003 0.533212813650772 0.383506624272202 -0.0724116267662538 ENSG00000117676 RPS6KA1
ENST00000366866 0.607159219074868 0.463175510798241 -0.0761740755834711 ENSG00000117676 RPS6KA1
ENST00000531113 0.648315715775676 0.511062657514231 -0.0556422507105209 ENSG00000117676 RPS6KA1
ENST00000374163 0.505529777687062 0.355026114733194 -0.0770045004240459 ENSG00000117676 RPS6KA1
ENST00000530607 0.823966558587708 0.732223738900259 -0.0393735249792203 ENSG00000117676 RPS6KA1
ENST00000531382 0.428173141000401 0.281170864600447 -0.0910002065479578 ENSG00000117676 RPS6KA1
ENST00000525582 0.691107367527967 0.561893408711451 -0.0927172651251893 ENSG00000117676 RPS6KA1
ENST00000527264 0.738595749242299 0.62065702023493 -0.0519604240899903 ENSG00000117676 RPS6KA1
ENST00000474934 0.203328403643093 0.100930164263268 -0.187465224045827 ENSG00000117676 RPS6KA1
ENST00000488985 0.100280120690615 0.0391179025041534 -0.266401107451266 ENSG00000117676 RPS6KA1
ENST00000403732 0.856547599367119 0.777827018449873 0.0282840446726848 ENSG00000117676 RPS6KA1
ENST00000530305 0.0975701152068035 0.0376912005903266 -0.276790205680866 ENSG00000117676 RPS6KA1
ENST00000438977 0.194199614280124 0.0949585318480797 -0.194788665427639 ENSG00000117676 RPS6KA1
ENST00000324856 0.20888079837864 0.104659154197499 0.119612155042505 ENSG00000117713 ARID1A
ENST00000457599 0.356853020148596 0.218459415323223 0.0964721498879982 ENSG00000117713 ARID1A
ENST00000524572 0.866570354588051 0.792095201056558 -0.0410521117684866 ENSG00000117713 ARID1A
ENST00000374152 0.859861531315763 0.782520263547732 -0.0199517993026263 ENSG00000117713 ARID1A
ENST00000430291 0.962189218672166 0.938209858929528 0.00775757103014276 ENSG00000117713 ARID1A
ENST00000430799 0.266395071253898 0.14604009742333 -0.0952813665156293 ENSG00000117713 ARID1A
ENST00000466382 0.232455967640972 0.121169523878995 -0.105847077060922 ENSG00000117713 ARID1A
ENST00000540690 0.215711809705133 0.109378494341068 -0.108862807786338 ENSG00000117713 ARID1A
ENST00000532781 0.251950930459243 0.135084037965896 -0.108208183642698 ENSG00000117713 ARID1A
ENST00000430292 0.196617385952346 0.0965140788683049 -0.237261783780751 ENSG00000060642 PIGV
ENST00000472757 0.0544710193112923 0.0174653433453498 -0.258187444219129 ENSG00000060642 PIGV
ENST00000078527 0.0504904829383969 0.015844265029439 -0.246918055894715 ENSG00000060642 PIGV
ENST00000431541 0.142818393054888 0.0627797140102854 -0.280463596783888 ENSG00000060642 PIGV
ENST00000449950 0.0506652283253138 0.015920670565476 -0.247249696106441 ENSG00000060642 PIGV
ENST00000374145 0.0467505768749409 0.0143171850439162 -0.248888811863512 ENSG00000060642 PIGV
ENST00000455364 0.0458322633977068 0.0139598503025955 -0.369858795004358 ENSG00000060642 PIGV
ENST00000374142 0.57460391091112 0.427562492220008 -0.0721412866802568 ENSG00000204160 ZDHHC18
ENST00000374141 0.700285798335491 0.573421305698884 0.0631861880229423 ENSG00000204160 ZDHHC18
ENST00000534643 0.527159829108323 0.376986526910533 0.108884355902068 ENSG00000204160 ZDHHC18
ENST00000488397 0.115922013473016 0.0475461074945691 -0.197418714596578 ENSG00000204160 ZDHHC18
ENST00000478902 0.37861587468143 0.237357028105366 -0.204615788782764 ENSG00000204160 ZDHHC18
ENST00000339276 0.0174131012280155 0.00392316660645153 -0.706620939573963 ENSG00000175793 SFN
ENST00000374135 0.63404988289566 0.494588924643126 0.0570391757546938 ENSG00000142751 GPN2
ENST00000448791 0.290197581039818 0.164208168636477 0.17665663263643 ENSG00000226698 RP1-50O24.6
ENST00000374133 0.381861663165644 0.240175405779972 0.117345052932696 ENSG00000142751 GPN2
ENST00000477418 0.380468101192829 0.238981445075245 0.117196135399678 ENSG00000142751 GPN2
ENST00000431781 0.0190106010546266 0.00441079353193392 -0.32212488006419 ENSG00000142751 GPN2
ENST00000461282 0.253117436991587 0.135998252366299 -0.263387865223696 ENSG00000142751 GPN2
ENST00000445019 0.487435287561458 0.337043688595409 0.162334830386695 ENSG00000198746 GPATCH3
ENST00000361720 0.495867232614793 0.345394613494917 0.125040063819801 ENSG00000198746 GPATCH3
ENST00000450844 0.719469310086284 0.596719446014448 -0.106625639726519 ENSG00000198746 GPATCH3
ENST00000435827 0.503515561984005 0.353002787393255 -0.0830812695166332 ENSG00000090273 NUDC
ENST00000321265 0.940462675090294 0.903011684597503 0.0101944216337958 ENSG00000090273 NUDC
ENST00000452707 0.5649569198516 0.417074703151462 -0.0755109178976193 ENSG00000090273 NUDC
ENST00000484772 0.501276005512375 0.350753394436059 0.0943668639689314 ENSG00000090273 NUDC
ENST00000374089 0.0208074150748178 0.00497543972618677 -0.381855685931509 ENSG00000090020 SLC9A1
ENST00000263980 0.516399464382559 0.365862522456756 -0.0807663031753 ENSG00000090020 SLC9A1
ENST00000490329 0.28530614948491 0.160410618104068 -0.270640111848797 ENSG00000090020 SLC9A1
ENST00000545949 0.653892076714107 0.517716524092092 -0.0588161323474914 ENSG00000090020 SLC9A1
ENST00000447808 0.0071496964883153 0.00122572660915664 -0.602885417177065 ENSG00000090020 SLC9A1
ENST00000374086 0.890906083984107 0.828196454222028 0.0214335056623495 ENSG00000090020 SLC9A1
ENST00000374084 0.570040076261191 0.422691064994814 0.0869594833368509 ENSG00000090020 SLC9A1
ENST00000449818 0.977919687409296 0.964122833294818 0.0109216452987229 ENSG00000225159 NPM1P39
ENST00000319394 0.527570449541308 0.377473243460053 -0.090864572807215 ENSG00000142784 WDTC1
ENST00000361771 0.517614687518857 0.367150849244902 -0.0932081072905241 ENSG00000142784 WDTC1
ENST00000447062 0.376702438769587 0.235650712475651 -0.133269601563551 ENSG00000142784 WDTC1
ENST00000491239 0.182067841214108 0.0871010642522398 -0.206395971793567 ENSG00000142784 WDTC1
ENST00000472249 0.845295891049571 0.762341047712628 -0.0529279081340805 ENSG00000142784 WDTC1
ENST00000374076 0.0972561532472995 0.0375227170500552 -0.201117776972065 ENSG00000186501 TMEM222
ENST00000464720 0.0974633613579429 0.0376276428139834 -0.201128244713006 ENSG00000186501 TMEM222
ENST00000608611 0.0974633613579429 0.0376276428139834 -0.201128244713006 ENSG00000186501 TMEM222
ENST00000466759 0.909071394222728 0.854772202191672 -0.0210807491676397 ENSG00000186501 TMEM222
ENST00000486082 0.282348672849746 0.158074564806539 -0.145036320113825 ENSG00000186501 TMEM222
ENST00000464813 0.770807349956602 0.660851400590304 -0.0454420766687687 ENSG00000186501 TMEM222
ENST00000478104 0.150908600739947 0.0676279918154899 -0.180689003659491 ENSG00000186501 TMEM222
ENST00000498220 0.488382798650185 0.337890977928031 -0.100414349650707 ENSG00000186501 TMEM222
ENST00000471456 0.00456602279371612 0.000673730100532441 -0.43645636855588 ENSG00000186501 TMEM222
ENST00000470223 0.00310193318932363 0.000408368613453254 -0.480910443718196 ENSG00000186501 TMEM222
ENST00000318074 0.137592139101902 0.0597695434987395 -0.272990753516168 ENSG00000142765 SYTL1
ENST00000483926 0.139356743458079 0.0607508451830057 -0.272018784295361 ENSG00000142765 SYTL1
ENST00000473280 0.64611040203356 0.508469213942833 -0.125617274857714 ENSG00000142765 SYTL1
ENST00000543823 0.0334667003267992 0.00926027541737891 -0.365148100984578 ENSG00000142765 SYTL1
ENST00000490170 0.0711297556873868 0.0247689594382429 -0.349624232588871 ENSG00000142765 SYTL1
ENST00000496001 0.146984978625327 0.0653440389701331 -0.35347480132521 ENSG00000142765 SYTL1
ENST00000485269 0.174640415512009 0.0823507892163858 -0.340228766924183 ENSG00000142765 SYTL1
ENST00000475199 0.739451973667619 0.621723170660239 -0.0987540594519915 ENSG00000142765 SYTL1
ENST00000472410 0.25925428129877 0.140585026338538 -0.366095085357821 ENSG00000142733 MAP3K6
ENST00000374040 0.119157223830408 0.0492958616105223 -0.481725669526549 ENSG00000142733 MAP3K6
ENST00000493901 0.119157223830408 0.0492958616105223 -0.481725669526549 ENSG00000142733 MAP3K6
ENST00000357582 0.129929548477961 0.0553671185676207 -0.470358347557448 ENSG00000142733 MAP3K6
ENST00000430629 0.359106955210743 0.220354764754462 0.0627180876811065 ENSG00000158195 WASF2
ENST00000536657 0.00415012753741724 0.000596610868995237 0.207355950398826 ENSG00000158195 WASF2
ENST00000492975 0.110164191865951 0.0443872172151123 0.475760294092558 ENSG00000241169 RP4-752I6.1
ENST00000247087 0.650786105189561 0.514021727351806 -0.0883870382844005 ENSG00000126705 AHDC1
ENST00000374011 0.652662776473504 0.516219068113159 -0.0879899095020763 ENSG00000126705 AHDC1
ENST00000490295 0.7327804370465 0.61331241878679 -0.0725618071657352 ENSG00000126705 AHDC1
ENST00000480033 0.80281871403997 0.7026987826274 -0.0556713082939151 ENSG00000126705 AHDC1
ENST00000374005 0.179314608039754 0.085356428305961 -0.262744582268164 ENSG00000000938 FGR
ENST00000399173 0.235171248560244 0.123044012874012 -0.238053879771635 ENSG00000000938 FGR
ENST00000545953 0.17363857091027 0.0817512296254877 -0.265445715522006 ENSG00000000938 FGR
ENST00000374004 0.324509876875919 0.191448891158065 -0.205190424728982 ENSG00000000938 FGR
ENST00000374003 0.194157459274986 0.0949335477068348 -0.260820089109259 ENSG00000000938 FGR
ENST00000457296 0.249482342777335 0.133420628276722 -0.246231854169285 ENSG00000000938 FGR
ENST00000475472 0.0787045580309996 0.0283368038697879 -0.403106601941404 ENSG00000000938 FGR
ENST00000468038 0.151051916189327 0.0677115087829142 -0.345615040093414 ENSG00000000938 FGR
ENST00000361157 0.00435714032732065 0.000635533776201638 -0.432341988483972 ENSG00000126709 IFI6
ENST00000339145 0.00433749375199543 0.000631707910120921 -0.432733947446681 ENSG00000126709 IFI6
ENST00000362020 0.00433749375199543 0.000631707910120921 -0.432733947446681 ENSG00000126709 IFI6
ENST00000430683 0.242763470028405 0.128570648601656 -0.382584597674308 ENSG00000225886 RP11-288L9.4
ENST00000373954 0.820216009315636 0.72676775629598 0.0457467900704211 ENSG00000009780 FAM76A
ENST00000419687 0.974734058820715 0.958973722521242 0.00695262069441497 ENSG00000009780 FAM76A
ENST00000373949 0.920190220766182 0.871057729157771 0.0217727137512756 ENSG00000009780 FAM76A
ENST00000530324 0.724239515588822 0.602525478715485 -0.0716795885038283 ENSG00000009780 FAM76A
ENST00000234549 0.954539847073507 0.925446694489748 -0.0128183528949804 ENSG00000009780 FAM76A
ENST00000010299 0.963877651116094 0.941191281254986 -0.010132269284474 ENSG00000009780 FAM76A
ENST00000446647 0.892674900514453 0.830795801351333 0.0316016590758834 ENSG00000009780 FAM76A
ENST00000373943 7.74230376557624e-05 3.54128259558916e-06 0.382330737390416 ENSG00000117758 STX12
ENST00000440806 1.15653955339898e-05 3.17869157275723e-07 0.479373311089091 ENSG00000117758 STX12
ENST00000468761 4.57578440220911e-05 1.80502087182709e-06 0.508075309024766 ENSG00000117758 STX12
ENST00000481874 0.259396372554621 0.140694836190033 0.233970768232736 ENSG00000117758 STX12
ENST00000472285 0.242943969781228 0.128705612217814 0.216616030286118 ENSG00000117758 STX12
ENST00000311772 0.324752557452809 0.191624435377209 -0.0976275153798128 ENSG00000117751 PPP1R8
ENST00000236412 0.317599658824062 0.185825329976431 -0.0989893100714332 ENSG00000117751 PPP1R8
ENST00000373931 0.323224494842598 0.19039334005007 -0.0979079247446914 ENSG00000117751 PPP1R8
ENST00000431586 0.055536896992315 0.0178963065040243 -0.195258752414989 ENSG00000117751 PPP1R8
ENST00000486634 0.370393344963792 0.229963152385862 -0.11333993932018 ENSG00000117751 PPP1R8
ENST00000601459 0.862627505677038 0.786278713688134 -0.0351075013838789 ENSG00000268552 AL109927.1
ENST00000328928 0.258192367916695 0.139762003195921 -0.179975863400517 ENSG00000130775 THEMIS2
ENST00000373925 0.258192367916695 0.139762003195921 -0.179975863400517 ENSG00000130775 THEMIS2
ENST00000373927 0.260867321611716 0.141872482295371 -0.179387758912473 ENSG00000130775 THEMIS2
ENST00000427466 0.182646790225319 0.0875045348297002 -0.227891297997944 ENSG00000130775 THEMIS2
ENST00000442118 0.125899636834685 0.0530425139177184 -0.251271797790138 ENSG00000130775 THEMIS2
ENST00000467258 0.214219723020734 0.108362116521777 -0.196378612421126 ENSG00000130775 THEMIS2
ENST00000373921 0.258067216108707 0.139646514649655 -0.179983786597854 ENSG00000130775 THEMIS2
ENST00000466068 0.144790786350425 0.0640505185685267 -0.241038423760969 ENSG00000130775 THEMIS2
ENST00000482828 0.16380862598652 0.0755745700076102 -0.235894245992002 ENSG00000130775 THEMIS2
ENST00000456990 0.261964425642963 0.142799251230449 -0.181414827898042 ENSG00000130775 THEMIS2
ENST00000492877 0.834172790978247 0.746905976830303 -0.0456163352428333 ENSG00000130775 THEMIS2
ENST00000373912 0.163922004400995 0.0756468619179036 0.147559523940139 ENSG00000117748 RPA2
ENST00000419958 0.196509008796401 0.0964424747635836 0.173680573029697 ENSG00000117748 RPA2
ENST00000373909 0.199598484245002 0.0984668634387594 0.135682165380781 ENSG00000117748 RPA2
ENST00000313433 0.382071096455005 0.240372192945477 0.0951471633550033 ENSG00000117748 RPA2
ENST00000444045 0.606303819726311 0.462228711552978 0.0557425525295313 ENSG00000117748 RPA2
ENST00000373894 0.00481234121714109 0.000720613190899917 -0.777746237410048 ENSG00000130768 SMPDL3B
ENST00000548116 0.00481234121714109 0.000720613190899917 -0.777746237410048 ENSG00000130768 SMPDL3B
ENST00000411604 0.00632915869248225 0.00104496216373138 -0.767254894646226 ENSG00000130768 SMPDL3B
ENST00000373888 0.00595064560081275 0.000959922106404522 -0.77793434009522 ENSG00000130768 SMPDL3B
ENST00000549094 0.00446743309619038 0.000655615053861601 -0.781804793277996 ENSG00000130768 SMPDL3B
ENST00000448015 0.0233215125537209 0.00576768174368535 -0.657599330160179 ENSG00000227050 RP11-460I13.2
ENST00000373884 0.00211020076382602 0.000248133071618771 -0.695025095937612 ENSG00000158156 XKR8
ENST00000373871 5.54425984121987e-05 2.28524639766921e-06 0.36203412862206 ENSG00000158161 EYA3
ENST00000436342 5.54425984121987e-05 2.28524639766921e-06 0.36203412862206 ENSG00000158161 EYA3
ENST00000373864 0.000226867495095878 1.40082681223632e-05 0.374572794957378 ENSG00000158161 EYA3
ENST00000540618 0.000382876403205173 2.73478488053283e-05 0.39622232699415 ENSG00000158161 EYA3
ENST00000545175 0.000355629765798701 2.48748256763532e-05 0.396058649580461 ENSG00000158161 EYA3
ENST00000373863 0.000509914591127124 3.93177111338399e-05 0.39442567581196 ENSG00000158161 EYA3
ENST00000495923 0.00843594268514529 0.00152273333666883 0.324650018253387 ENSG00000158161 EYA3
ENST00000471498 0.00071152733134682 6.04181300043058e-05 0.398658895600082 ENSG00000158161 EYA3
ENST00000468665 0.000884393962727416 8.04695309314405e-05 0.420637841936178 ENSG00000158161 EYA3
ENST00000543748 0.00183167649551291 0.000205878017652628 0.691307990444632 ENSG00000228589 SPCS2P4
ENST00000436160 0.00214851726196164 0.000253797017764921 0.687904257561815 ENSG00000228589 SPCS2P4
ENST00000373857 0.000479552622923195 3.64294709294389e-05 -0.625828366276269 ENSG00000169403 PTAFR
ENST00000539896 0.000467764047811707 3.5223292340838e-05 -0.596988031045742 ENSG00000169403 PTAFR
ENST00000305392 0.000935065087734382 8.64446892840712e-05 -0.534785078587939 ENSG00000169403 PTAFR
ENST00000603289 0.206472282045427 0.102991559607335 0.146503132239877 ENSG00000126698 DNAJC8
ENST00000321830 0.985277114242741 0.976139139876738 -0.00717201549795786 ENSG00000215902 AL353354.1
ENST00000263697 0.0320637556488681 0.00875905537972792 0.198819985445654 ENSG00000126698 DNAJC8
ENST00000596102 0.212958773109774 0.107500228027375 0.155073708425416 ENSG00000269804 AL353354.2
ENST00000489277 0.0320637556488681 0.00875905537972792 0.198819985445654 ENSG00000126698 DNAJC8
ENST00000470967 0.210579150403066 0.105878289740226 0.150642845656716 ENSG00000126698 DNAJC8
ENST00000482674 0.0231127769508228 0.0057007060586103 0.243458942924677 ENSG00000126698 DNAJC8
ENST00000488868 0.0233336581682781 0.0057714288007329 0.243310623828515 ENSG00000126698 DNAJC8
ENST00000497986 0.494502530365889 0.34396404975573 -0.0939815647394339 ENSG00000130770 ATPIF1
ENST00000335514 0.49553062037173 0.345058887818282 -0.0937544841873588 ENSG00000130770 ATPIF1
ENST00000468425 0.691608673094191 0.56258802288993 -0.049583066991664 ENSG00000130770 ATPIF1
ENST00000465645 0.49553062037173 0.345058887818282 -0.0937544841873588 ENSG00000130770 ATPIF1
ENST00000604716 0.79613219858421 0.693680542962984 -0.0590422097335978 ENSG00000270605 RP5-1092A3.4
ENST00000253063 0.704377132189039 0.578306771725295 0.0611026867833923 ENSG00000130766 SESN2
ENST00000479574 0.579907878546679 0.433237321940955 -0.0895346490706475 ENSG00000130772 MED18
ENST00000373842 0.119122549510808 0.0492625011046587 -0.189530879580839 ENSG00000130772 MED18
ENST00000398997 0.119122549510808 0.0492625011046587 -0.189530879580839 ENSG00000130772 MED18
ENST00000475655 0.672311743838584 0.539009145422527 -0.0836469564070378 ENSG00000130772 MED18
ENST00000474683 0.294812497781429 0.167720920443616 -0.188980551143677 ENSG00000130772 MED18
ENST00000373839 0.213903718762686 0.108135680452759 0.152388214009441 ENSG00000204138 PHACTR4
ENST00000463428 0.130474874812419 0.0556924462238285 0.245880398171297 ENSG00000204138 PHACTR4
ENST00000493669 0.12715525461467 0.0537492640642723 0.198887907494054 ENSG00000204138 PHACTR4
ENST00000373836 0.593440406954233 0.448251486652914 0.06074081992736 ENSG00000204138 PHACTR4
ENST00000398958 0.0239739512049473 0.00597777025608678 -0.18524586445119 ENSG00000180198 RCC1
ENST00000413987 0.296569128277526 0.169065312912708 -0.112324884933173 ENSG00000242125 SNHG3
ENST00000427469 0.0702325026897716 0.02436203391783 -0.168207156540191 ENSG00000180198 RCC1
ENST00000447507 0.434715173231029 0.287393229039141 -0.0906523770813309 ENSG00000242125 SNHG3
ENST00000434290 0.0683541141282033 0.0235282999443232 -0.168415649288066 ENSG00000180198 RCC1
ENST00000373833 0.0234938650898426 0.00582245701221008 -0.185523321858306 ENSG00000180198 RCC1
ENST00000437681 0.427448206151522 0.280492920662224 -0.0860135167804329 ENSG00000242125 SNHG3
ENST00000364938 0.898820800192029 0.83932695695338 -0.0349154413431828 ENSG00000242125 SNHG3
ENST00000363217 0.649478920020962 0.51243993150961 0.119893397341737 ENSG00000200087 SNORA73B
ENST00000419074 0.000318123150889071 2.15564966445254e-05 -0.312481813086902 ENSG00000180198 RCC1
ENST00000373832 5.91535159789282e-06 1.36944358308959e-07 -0.333496394177701 ENSG00000180198 RCC1
ENST00000373831 5.06589464337523e-08 4.17656638948708e-10 -0.404712880567113 ENSG00000180198 RCC1
ENST00000411533 2.05284699625416e-09 8.95169963942885e-12 -0.441468333002933 ENSG00000180198 RCC1
ENST00000486790 0.0029141445139897 0.000375761151626743 -0.313426895776691 ENSG00000180198 RCC1
ENST00000430407 9.31944084119829e-09 5.41957129498879e-11 -0.428553899994165 ENSG00000180198 RCC1
ENST00000429051 1.07613108063841e-05 2.90913100353089e-07 -0.492910141100324 ENSG00000180198 RCC1
ENST00000478232 7.31172538826841e-05 3.27829598607804e-06 -0.492077855750467 ENSG00000180198 RCC1
ENST00000373830 0.384345555006918 0.242388894777326 0.099502399218876 ENSG00000180098 TRNAU1AP
ENST00000495995 0.916417511910941 0.865551377450181 -0.0188279029630433 ENSG00000180098 TRNAU1AP
ENST00000411406 0.727123652568505 0.606051942964002 -0.0884074665762333 ENSG00000180098 TRNAU1AP
ENST00000480930 0.563743092136169 0.415770610319758 0.0713819596895806 ENSG00000180098 TRNAU1AP
ENST00000491577 0.577124472265672 0.430209596504586 0.0691724120216194 ENSG00000180098 TRNAU1AP
ENST00000464880 0.543573716562234 0.394619485806164 -0.107225188938729 ENSG00000180098 TRNAU1AP
ENST00000497790 0.564941356352161 0.417056947086815 -0.106638871924976 ENSG00000180098 TRNAU1AP
ENST00000495215 0.928242101253046 0.883189283696475 0.0148125911386674 ENSG00000180098 TRNAU1AP
ENST00000464093 0.84427042859113 0.76097772495986 -0.0329541693860702 ENSG00000180098 TRNAU1AP
ENST00000484775 0.57697088940729 0.43005573190257 0.068678960020786 ENSG00000180098 TRNAU1AP
ENST00000464612 0.971433200505746 0.95386826120187 0.0067665430978117 ENSG00000197989 SNHG12
ENST00000475441 0.899352501731048 0.840060845671316 -0.0235696078115681 ENSG00000197989 SNHG12
ENST00000531126 0.530423426923648 0.380573083653438 -0.0985164485023807 ENSG00000197989 SNHG12
ENST00000461448 0.530423426923648 0.380574940750096 -0.0985171954602331 ENSG00000197989 SNHG12
ENST00000470977 0.530440395941401 0.380600287841239 -0.098511304437215 ENSG00000197989 SNHG12
ENST00000474814 0.53038568934096 0.380529423460822 -0.0985145889316097 ENSG00000197989 SNHG12
ENST00000481368 0.788410968930527 0.683321280569657 -0.0464870249635412 ENSG00000197989 SNHG12
ENST00000481220 0.533285954997338 0.383581933334456 -0.0977886126079555 ENSG00000197989 SNHG12
ENST00000488745 0.533996796003208 0.384261453700456 -0.0977067930977445 ENSG00000197989 SNHG12
ENST00000483436 0.533422601295225 0.383716554500957 -0.0977847574410193 ENSG00000197989 SNHG12
ENST00000408612 0.630840196126619 0.490661841122596 0.15368218686497 ENSG00000221539 SNORD99
ENST00000384581 0.661822346295105 0.526908591995352 0.089640293362318 ENSG00000197989 SNHG12
ENST00000464115 0.0828780668862861 0.030310108362566 -0.251835194165096 ENSG00000197989 SNHG12
ENST00000461832 0.0806448046233001 0.0292663340304391 -0.253444884416157 ENSG00000197989 SNHG12
ENST00000384584 0.53061267430676 0.380791668369147 -0.170939223422041 ENSG00000197989 SNHG12
ENST00000384342 0.312613786592946 0.181686401292895 -0.225095014534618 ENSG00000197989 SNHG12
ENST00000471683 0.00976082876952755 0.00183892325270193 -0.29650534707584 ENSG00000120656 TAF12
ENST00000373826 0.158135606171298 0.0719774984223252 -0.414308542815355 ENSG00000188060 RAB42
ENST00000465518 0.122126045139119 0.0509440441515483 -0.462273645561954 ENSG00000188060 RAB42
ENST00000373824 0.49870602371543 0.348199969882301 -0.0862210585338172 ENSG00000120656 TAF12
ENST00000263974 0.514114323855858 0.363538498904922 -0.0841407765121032 ENSG00000120656 TAF12
ENST00000495422 0.337386571653536 0.201972894101121 -0.129091650333044 ENSG00000120656 TAF12
ENST00000602813 0.798485422057629 0.696981745677333 0.0932928297031219 ENSG00000270103 RNU11
ENST00000387069 0.798515597892914 0.697021823240766 0.0932635570873375 ENSG00000270103 RNU11
ENST00000373816 0.338168899764573 0.202733805548733 0.10417691423335 ENSG00000162419 GMEB1
ENST00000361872 0.23780244434806 0.124864101053236 0.133846197905587 ENSG00000162419 GMEB1
ENST00000294409 0.246067985645252 0.130947271735695 0.131563906107732 ENSG00000162419 GMEB1
ENST00000480454 0.50633556831271 0.355885167599399 0.0860248063921402 ENSG00000162419 GMEB1
ENST00000474884 0.508578030510716 0.358058887225581 0.0698014827863702 ENSG00000198492 YTHDF2
ENST00000542507 0.0975488903871748 0.0376788486173812 0.139024100754806 ENSG00000198492 YTHDF2
ENST00000373812 0.0957944121640018 0.03675729666391 0.13975054284234 ENSG00000198492 YTHDF2
ENST00000541996 0.0956520411945696 0.0366725339124572 0.139809951079241 ENSG00000198492 YTHDF2
ENST00000478283 0.112461272284346 0.0456718318246924 0.116708378885577 ENSG00000198492 YTHDF2
ENST00000496288 0.755826150092495 0.642024545115308 0.0353070252041802 ENSG00000198492 YTHDF2
ENST00000475796 0.75491108984626 0.64084012131975 0.043861338224953 ENSG00000198492 YTHDF2
ENST00000476976 0.307440825756237 0.177544739248327 0.113232810228881 ENSG00000198492 YTHDF2
ENST00000468863 0.204771820172488 0.10188196687703 0.143531147055911 ENSG00000198492 YTHDF2
ENST00000343067 6.30441954701331e-10 2.27596373538387e-12 0.637531468315042 ENSG00000159023 EPB41
ENST00000356093 6.30441954701331e-10 2.27596373538387e-12 0.637531468315042 ENSG00000159023 EPB41
ENST00000398863 6.30441954701331e-10 2.27596373538387e-12 0.637531468315042 ENSG00000159023 EPB41
ENST00000482464 1.59925859245053e-06 2.77553481194686e-08 0.688911940474637 ENSG00000159023 EPB41
ENST00000373800 3.0947509390704e-10 1.0012987508061e-12 0.736860191414217 ENSG00000159023 EPB41
ENST00000349460 3.0947509390704e-10 1.0012987508061e-12 0.736860191414217 ENSG00000159023 EPB41
ENST00000347529 3.0947509390704e-10 1.0012987508061e-12 0.736860191414217 ENSG00000159023 EPB41
ENST00000373798 3.56416256941847e-10 1.16834904743045e-12 0.643251866048519 ENSG00000159023 EPB41
ENST00000373797 1.50621827679574e-08 9.51581943824023e-11 0.722364705581269 ENSG00000159023 EPB41
ENST00000488277 3.49158450820904e-06 7.16166054788126e-08 0.764579576287824 ENSG00000159023 EPB41
ENST00000490308 4.44725569645928e-05 1.74220280118939e-06 0.688526527824164 ENSG00000159023 EPB41
ENST00000460378 3.7236658488883e-06 7.77084752028576e-08 0.481167209686519 ENSG00000159023 EPB41
ENST00000462032 0.00313835290374337 0.000414739931024801 0.689482627679357 ENSG00000159023 EPB41
ENST00000521452 0.0975909455537537 0.0377009091824885 0.330457782238872 ENSG00000253304 TMEM200B
ENST00000420504 0.0915314454504674 0.034612646335328 0.335100820279674 ENSG00000253304 TMEM200B
ENST00000373795 0.119184464052933 0.0493144899454766 0.0924572049998493 ENSG00000116350 SRSF4
ENST00000546138 0.120710899629778 0.0501649947213219 0.0889239620146758 ENSG00000116350 SRSF4
ENST00000466448 0.199437439057433 0.0983738311378247 0.0774619975040986 ENSG00000116350 SRSF4
ENST00000497015 0.380209282298379 0.238757366641853 -0.0927481154874379 ENSG00000116350 SRSF4
ENST00000605204 0.0196172628570548 0.00459998824231395 0.173950119220713 ENSG00000116350 SRSF4
ENST00000477193 0.802827082188536 0.702726613967971 -0.033739163260502 ENSG00000116350 SRSF4
ENST00000489898 0.788933540722136 0.684063041115894 0.0346218751646662 ENSG00000116350 SRSF4
ENST00000472353 0.0667759440275386 0.0228190562082391 0.163184579216216 ENSG00000116350 SRSF4
ENST00000373791 0.178360612464612 0.0847701909591872 -0.20253808813664 ENSG00000116353 MECR
ENST00000475773 0.549566217807557 0.400841568032377 -0.125103128315566 ENSG00000116353 MECR
ENST00000483435 0.678824032722475 0.547102998489312 -0.0958573766455196 ENSG00000116353 MECR
ENST00000263702 0.203709893530485 0.10117676945809 -0.191032055081277 ENSG00000116353 MECR
ENST00000473030 0.321442511043746 0.188894823472662 -0.159545151801894 ENSG00000116353 MECR
ENST00000463412 0.38560175543538 0.243506155891384 -0.148690731714611 ENSG00000116353 MECR
ENST00000453185 0.492172294549825 0.341557162621976 -0.141515936846548 ENSG00000116353 MECR
ENST00000478505 0.562470780865542 0.414353040366306 -0.10192770393209 ENSG00000116353 MECR
ENST00000490529 0.258203234133004 0.139775078527878 -0.177749491453163 ENSG00000116353 MECR
ENST00000464511 0.313138957267837 0.182067401093064 -0.278238452985821 ENSG00000116353 MECR
ENST00000463052 0.0724555224458448 0.0253836159539262 -0.285467477409784 ENSG00000116353 MECR
ENST00000489248 0.136984429910749 0.0594215801943236 -0.247507088014552 ENSG00000116353 MECR
ENST00000475861 0.124948045927783 0.0525352779001888 -0.254573918004106 ENSG00000116353 MECR
ENST00000474946 0.169225107750311 0.078947988117541 -0.241180086544271 ENSG00000116353 MECR
ENST00000464915 0.494417117478457 0.343883590267162 -0.164402480993256 ENSG00000116353 MECR
ENST00000482610 0.0954733565243167 0.0365788271991111 -0.342714467237287 ENSG00000116353 MECR
ENST00000484012 0.202751514843174 0.100566118598776 -0.286509504851926 ENSG00000116353 MECR
ENST00000493928 0.0705165723825231 0.0244827861865859 -0.403305893212174 ENSG00000116353 MECR
ENST00000373765 0.0484064408296364 0.0149994516817056 -0.560801304571375 ENSG00000162510 MATN1
ENST00000414532 0.00296929069922556 0.000385142143859429 -0.71797080889297 ENSG00000186056 MATN1-AS1
ENST00000454613 0.00306227424696161 0.000401421219363535 -0.71644059346462 ENSG00000186056 MATN1-AS1
ENST00000294507 0.994621543881281 0.990886885982878 0.000814022859063766 ENSG00000162511 LAPTM5
ENST00000464569 0.339803508065684 0.204129224949791 -0.120203076411577 ENSG00000162511 LAPTM5
ENST00000476492 0.167516574685736 0.0778576669025464 -0.184988390886661 ENSG00000162511 LAPTM5
ENST00000424085 0.014615695196794 0.00311981028696636 0.237824365757366 ENSG00000134644 PUM1
ENST00000257075 0.014615695196794 0.00311981028696636 0.237824365757366 ENSG00000134644 PUM1
ENST00000373747 0.014615695196794 0.00311981028696636 0.237824365757366 ENSG00000134644 PUM1
ENST00000525843 0.0200979258275174 0.00474761020484912 0.231652791775284 ENSG00000134644 PUM1
ENST00000426105 0.0242665922606409 0.00607635899966953 0.227928114545715 ENSG00000134644 PUM1
ENST00000440538 0.0239205186569424 0.00596241045979488 0.228494957034737 ENSG00000134644 PUM1
ENST00000498419 0.0148799437916559 0.0031955999442897 0.221449731396397 ENSG00000134644 PUM1
ENST00000373741 0.0240292153876925 0.00599686952718356 0.228481500626249 ENSG00000134644 PUM1
ENST00000423018 0.0238695040268596 0.00594461372510083 0.228639543321082 ENSG00000134644 PUM1
ENST00000373742 0.0190850555321433 0.00443473069381959 0.235175047119557 ENSG00000134644 PUM1
ENST00000530669 0.410332735833568 0.265031597026758 0.113175528312674 ENSG00000134644 PUM1
ENST00000529846 0.118549833683826 0.0489539914160469 0.150946018133865 ENSG00000134644 PUM1
ENST00000525997 0.115785624577522 0.0474625630888583 0.152018118071113 ENSG00000134644 PUM1
ENST00000527498 0.0619018475163848 0.0206502607280539 0.17838892279163 ENSG00000134644 PUM1
ENST00000498627 0.605915664077298 0.461829612530956 -0.124138760718616 ENSG00000134644 PUM1
ENST00000471894 0.440646435295919 0.292797565364492 0.12396656198469 ENSG00000134644 PUM1
ENST00000490546 0.124081754490384 0.0520560613122801 0.218951562921987 ENSG00000134644 PUM1
ENST00000532678 0.00750449229323578 0.00130367614824339 0.329977839864966 ENSG00000134644 PUM1
ENST00000526128 0.285555070210078 0.160613785999572 0.184606779441076 ENSG00000134644 PUM1
ENST00000526215 0.0248193423839659 0.00625977930741978 0.278313209238723 ENSG00000134644 PUM1
ENST00000525948 0.0695252666113884 0.0240409383524769 0.222933386620945 ENSG00000134644 PUM1
ENST00000480602 0.0650748566518154 0.0220560147362136 0.232546319777388 ENSG00000134644 PUM1
ENST00000524516 0.267616338057923 0.146983001011208 0.141390383979303 ENSG00000134644 PUM1
ENST00000531867 0.195132233635858 0.0955645832844526 -0.198016896598007 ENSG00000134644 PUM1
ENST00000263694 0.331922636456812 0.197500864434881 0.0941527058374376 ENSG00000060688 SNRNP40
ENST00000486941 0.408863637804044 0.263793772718473 0.123392194193969 ENSG00000060688 SNRNP40
ENST00000489853 0.051210593376341 0.0161461095355043 0.209756627836136 ENSG00000060688 SNRNP40
ENST00000373720 0.137546290791774 0.0597437715282639 0.171841387698395 ENSG00000060688 SNRNP40
ENST00000491106 0.571662988912526 0.424395812012644 0.0943870619246369 ENSG00000060688 SNRNP40
ENST00000446633 0.344505631820822 0.207908698587247 0.0910678897659458 ENSG00000060688 SNRNP40
ENST00000474025 0.329867946005469 0.195803622503331 0.122288742773081 ENSG00000060688 SNRNP40
ENST00000463988 0.0154167742934094 0.00334843075616936 -0.310967914754711 ENSG00000060688 SNRNP40
ENST00000344147 1.22356517867174e-06 1.97836512694778e-08 0.480391187474561 ENSG00000121766 ZCCHC17
ENST00000479629 0.000220912909248229 1.35409034949765e-05 0.459769877245854 ENSG00000121766 ZCCHC17
ENST00000373714 1.22356517867174e-06 1.97836512694778e-08 0.480391187474561 ENSG00000121766 ZCCHC17
ENST00000546109 2.15019086153764e-06 3.96542589579263e-08 0.49181546816142 ENSG00000121766 ZCCHC17
ENST00000422613 1.54177629288974e-06 2.64384021343909e-08 0.478136964382567 ENSG00000121766 ZCCHC17
ENST00000490049 0.000313823049961221 2.12077987495931e-05 0.482543665700462 ENSG00000121766 ZCCHC17
ENST00000430143 0.00958710216737862 0.00179623635647589 0.364633065601001 ENSG00000229044 RP11-266K22.2
ENST00000373713 0.982134332953295 0.970995761572822 -0.00598874448936575 ENSG00000121769 FABP3
ENST00000497275 0.582368610669286 0.436022762504198 -0.137286658795847 ENSG00000121769 FABP3
ENST00000498148 0.996495894389268 0.994001430516317 0.00124220190427302 ENSG00000121769 FABP3
ENST00000482018 0.915358781646812 0.86423966298305 0.0274540964635371 ENSG00000121769 FABP3
ENST00000373710 0.232609779271251 0.121281972049193 -0.184541823225991 ENSG00000168528 SERINC2
ENST00000536859 0.212434564527065 0.107145173173573 -0.191624757057227 ENSG00000168528 SERINC2
ENST00000487207 0.305719636071973 0.176229742535801 -0.203355471444614 ENSG00000168528 SERINC2
ENST00000373709 0.209975542053796 0.105466906008085 -0.193123252957648 ENSG00000168528 SERINC2
ENST00000536384 0.222550443246919 0.114183869964717 -0.189013761133971 ENSG00000168528 SERINC2
ENST00000491976 0.222550443246919 0.114183869964717 -0.189013761133971 ENSG00000168528 SERINC2
ENST00000596131 0.914338226482215 0.8627382293003 -0.0405898731295433 ENSG00000268950 AC114494.1
ENST00000418618 0.746944220533367 0.631248701343253 -0.0585313752786716 ENSG00000228682 RP11-439L8.3
ENST00000412068 0.126294611302181 0.0532650813657298 0.204869155525692 ENSG00000223907 RP11-439L8.4
ENST00000417514 0.979797067275884 0.967024867579002 -0.00687382982883808 ENSG00000223907 RP11-439L8.4
ENST00000457433 0.0867997934502515 0.032262161674459 -0.490281741179656 ENSG00000142910 TINAGL1
ENST00000271064 0.0867997934502515 0.032262161674459 -0.490281741179656 ENSG00000142910 TINAGL1
ENST00000537531 0.133686788916862 0.0575202389125582 -0.4618215526992 ENSG00000142910 TINAGL1
ENST00000461030 0.133686788916862 0.0575202389125582 -0.4618215526992 ENSG00000142910 TINAGL1
ENST00000478398 0.124118865583717 0.0520830164911745 -0.471147273767257 ENSG00000142910 TINAGL1
ENST00000481165 0.12168660556984 0.0507155307543603 -0.449315331829215 ENSG00000142910 TINAGL1
ENST00000373705 0.0299926928984441 0.00803061962381115 -0.286204993641011 ENSG00000121764 HCRTR1
ENST00000373703 0.0326649232624099 0.00897278586516474 -0.221971247045605 ENSG00000162517 PEF1
ENST00000461006 0.14995967690938 0.0670776141478293 -0.20165447344804 ENSG00000162517 PEF1
ENST00000478502 0.103739340757723 0.0408992566578653 -0.189506591753783 ENSG00000162517 PEF1
ENST00000489164 0.29288023452145 0.166289979896025 -0.146389449487923 ENSG00000162517 PEF1
ENST00000492061 0.191228014103474 0.0930966517246228 -0.178901579568437 ENSG00000162517 PEF1
ENST00000496805 0.193114990340319 0.0942966383508187 -0.182222755203091 ENSG00000162517 PEF1
ENST00000472443 0.212558039659679 0.107229167732071 -0.176068540276899 ENSG00000162517 PEF1
ENST00000471219 0.135023496333137 0.0583019427282062 -0.250226709359993 ENSG00000162517 PEF1
ENST00000440872 0.103056045969704 0.040553617571877 -0.246966294818881 ENSG00000162517 PEF1
ENST00000609625 0.816982773086473 0.722471109718565 -0.0841840232381236 ENSG00000235790 RP11-73M7.6
ENST00000609549 0.816982773086473 0.722471109718565 -0.0841840232381236 ENSG00000235790 RP11-73M7.6
ENST00000610043 0.816982773086473 0.722471109718565 -0.0841840232381236 ENSG00000235790 RP11-73M7.6
ENST00000608332 0.86817487916167 0.794461281968846 -0.0644450496647554 ENSG00000235790 RP11-73M7.6
ENST00000585660 0.728139313445799 0.607282868241859 -0.129633032855483 ENSG00000235790 RP11-73M7.6
ENST00000591592 0.728139313445799 0.607282868241859 -0.129633032855483 ENSG00000235790 RP11-73M7.6
ENST00000608246 0.72674985436287 0.605591876803227 -0.130282757154764 ENSG00000235790 RP11-73M7.6
ENST00000608888 0.710076087493649 0.585278536804824 -0.137673754408511 ENSG00000235790 RP11-73M7.6
ENST00000607926 0.710076087493649 0.585278536804824 -0.137673754408511 ENSG00000235790 RP11-73M7.6
ENST00000610216 0.710076087493649 0.585278536804824 -0.137673754408511 ENSG00000235790 RP11-73M7.6
ENST00000373672 0.812215118073784 0.715916316565865 -0.0743160076750776 ENSG00000084636 COL16A1
ENST00000271069 0.816776078353311 0.722050693815044 -0.0728819319931059 ENSG00000084636 COL16A1
ENST00000488128 0.682192019143382 0.55088871463072 -0.138256201038591 ENSG00000084636 COL16A1
ENST00000488897 0.892767459673628 0.830937794485755 -0.0532860909183608 ENSG00000084636 COL16A1
ENST00000373668 0.730908581476224 0.610969527823482 -0.118837875677293 ENSG00000084636 COL16A1
ENST00000602889 0.108435287031971 0.0434468678662088 0.14241859642744 ENSG00000269967 RP11-84A19.4
ENST00000602725 0.0994073296518819 0.0386619911575571 0.141821053250474 ENSG00000184007 PTP4A2
ENST00000344035 0.0518006516966498 0.0163862401224991 0.16373890950098 ENSG00000184007 PTP4A2
ENST00000356536 0.0191534219022399 0.00445644847851941 0.194987276380976 ENSG00000184007 PTP4A2
ENST00000457805 0.0594266254837495 0.0195653289473267 0.169836373009689 ENSG00000184007 PTP4A2
ENST00000489313 0.090755379658202 0.0342341766994527 0.183324218228086 ENSG00000184007 PTP4A2
ENST00000602683 0.0167929582853513 0.00374627324462306 0.206791099635945 ENSG00000184007 PTP4A2
ENST00000470404 0.0262377668241062 0.0067301185490006 0.191558054804532 ENSG00000184007 PTP4A2
ENST00000532001 0.0536234189511662 0.017121890829028 0.172839162589598 ENSG00000184007 PTP4A2
ENST00000528253 0.0966417473083705 0.0371968035817969 0.158383981330133 ENSG00000184007 PTP4A2
ENST00000391369 0.688888660231425 0.559331982150983 0.116045848134112 ENSG00000212673 AL136115.1
ENST00000484483 0.141532740572613 0.062018786982916 0.169534953161572 ENSG00000184007 PTP4A2
ENST00000468531 0.0577893887397909 0.0188614590164363 0.191390327167889 ENSG00000184007 PTP4A2
ENST00000534796 0.0786966131443397 0.0283305931165778 0.200294771546554 ENSG00000184007 PTP4A2
ENST00000532289 0.0724816948493343 0.0253971050008059 0.202264597123808 ENSG00000184007 PTP4A2
ENST00000526960 0.0711354132608579 0.0247721408825105 0.187190559703587 ENSG00000184007 PTP4A2
ENST00000524384 0.0697579165215998 0.0241540527823709 0.21881641926933 ENSG00000184007 PTP4A2
ENST00000528840 0.0695191569776846 0.0240382338057758 0.219750446024333 ENSG00000184007 PTP4A2
ENST00000494444 0.0798068540295688 0.0288463287317391 0.213733146941449 ENSG00000184007 PTP4A2
ENST00000529477 0.1019845487593 0.0399800285565754 0.185316245825067 ENSG00000184007 PTP4A2
ENST00000533408 0.138291986728655 0.0601642203689068 0.187523506721926 ENSG00000184007 PTP4A2
ENST00000475464 0.041447976815314 0.0122489768006499 0.299818937073668 ENSG00000184007 PTP4A2
ENST00000447478 0.63898021109962 0.500296130247848 0.152975881435683 ENSG00000228634 RP4-534N18.2
ENST00000327300 0.0122839100672866 0.00247903586234926 0.16843510519031 ENSG00000121774 KHDRBS1
ENST00000307714 0.0125059753681502 0.00253829303884241 0.168279787315593 ENSG00000121774 KHDRBS1
ENST00000492989 0.951488219883708 0.920541034746833 0.00664166247832847 ENSG00000121774 KHDRBS1
ENST00000484270 0.000813448384528498 7.21276775805444e-05 0.207840175911321 ENSG00000121774 KHDRBS1
ENST00000366152 0.0145411325504971 0.00309832302019779 0.41177811823134 ENSG00000203325 RP11-277A4.4
ENST00000487305 0.908901501800018 0.854536735689525 0.0166814513959496 ENSG00000121775 TMEM39B
ENST00000336294 0.924652289586271 0.877698520640929 0.0140647549754614 ENSG00000121775 TMEM39B
ENST00000438825 0.964012647994494 0.94139141257224 -0.0092973844907113 ENSG00000121775 TMEM39B
ENST00000441402 0.924492444418242 0.877428719832241 0.0140606359878055 ENSG00000121775 TMEM39B
ENST00000472503 0.699158219432403 0.572099154692559 -0.0670536936720336 ENSG00000121775 TMEM39B
ENST00000456834 0.777417461769922 0.669255698870716 -0.042943569396607 ENSG00000121775 TMEM39B
ENST00000468135 0.924492444418242 0.877428719832241 0.0140606359878055 ENSG00000121775 TMEM39B
ENST00000466321 0.972803821524465 0.95589853067463 -0.00700210216285955 ENSG00000121775 TMEM39B
ENST00000373634 0.924492444418242 0.877428719832241 0.0140606359878055 ENSG00000121775 TMEM39B
ENST00000427288 0.828756474258371 0.739098244557338 -0.0323321534247354 ENSG00000121775 TMEM39B
ENST00000476968 0.984998146680895 0.975531815455492 0.00278358483035345 ENSG00000121775 TMEM39B
ENST00000498613 0.732229836862057 0.612683253507466 -0.0707493889400158 ENSG00000121775 TMEM39B
ENST00000373625 0.040836832913542 0.0120186462646405 0.212141516020038 ENSG00000025800 KPNA6
ENST00000471599 0.0400810344917122 0.0117361451550472 0.208320709560457 ENSG00000025800 KPNA6
ENST00000537234 0.0360740416670022 0.0102055415252816 0.215645799647813 ENSG00000025800 KPNA6
ENST00000469790 0.102460704133675 0.0402277432481783 0.224664851391966 ENSG00000025800 KPNA6
ENST00000545542 0.275126002374775 0.152677034353743 0.126564595778368 ENSG00000025800 KPNA6
ENST00000446515 0.619063723565234 0.476974451750064 0.0638184355800675 ENSG00000025800 KPNA6
ENST00000515055 0.0859508858488974 0.0318173716372566 0.203137471091096 ENSG00000250135 RP4-622L5.2
ENST00000373610 0.842756206301949 0.758981440375112 -0.0209933085326229 ENSG00000084652 TXLNA
ENST00000373609 0.841382608717556 0.756784865488986 -0.0211979764834874 ENSG00000084652 TXLNA
ENST00000373602 0.00415998189653646 0.00059860177141714 -0.447531002501002 ENSG00000160050 CCDC28B
ENST00000469003 0.000766174166629196 6.66181679519222e-05 -0.52336473295857 ENSG00000160050 CCDC28B
ENST00000421922 0.00414437427585824 0.000595646676185431 -0.449243274261851 ENSG00000160050 CCDC28B
ENST00000461819 0.00415853286344539 0.000598208677269174 -0.449215849070119 ENSG00000160050 CCDC28B
ENST00000483009 0.00411695226790834 0.000591035455599095 -0.453071643246272 ENSG00000160050 CCDC28B
ENST00000373604 0.0096668452115349 0.00181430308730556 -0.480716728775694 ENSG00000224066 RP4-622L5.7
ENST00000421616 0.978067413871619 0.964381246134453 -0.0104964820916809 ENSG00000224066 RP4-622L5.7
ENST00000537469 0.87434554813316 0.803384256627087 -0.0409136042943574 ENSG00000160051 IQCC
ENST00000291358 0.889597525213782 0.826283158742986 -0.0360953975043799 ENSG00000160051 IQCC
ENST00000409358 0.682818183815543 0.551845088956571 -0.117922080377203 ENSG00000222046 DCDC2B
ENST00000487056 0.680946647561618 0.549491847648766 -0.118346671969125 ENSG00000222046 DCDC2B
ENST00000466796 0.547162897998751 0.398390278487644 -0.123999361583258 ENSG00000160055 TMEM234
ENST00000491434 0.759215495613222 0.646177371663681 -0.0645696857882737 ENSG00000160055 TMEM234
ENST00000489170 0.759215495613222 0.646177371663681 -0.0645696857882737 ENSG00000160055 TMEM234
ENST00000495091 0.852439877085823 0.772028278776496 -0.069816156580575 ENSG00000160055 TMEM234
ENST00000461402 0.759215495613222 0.646177371663681 -0.0645696857882737 ENSG00000160055 TMEM234
ENST00000483001 0.847149305756389 0.764892556532512 -0.045010938155646 ENSG00000160055 TMEM234
ENST00000545122 0.812507300139335 0.71628459700571 -0.0568481027134121 ENSG00000160055 TMEM234
ENST00000309777 0.812228409589936 0.71594883123772 -0.0566206972749497 ENSG00000160055 TMEM234
ENST00000373593 0.812228409589936 0.71594883123772 -0.0566206972749497 ENSG00000160055 TMEM234
ENST00000344461 0.812744529257668 0.716667995287186 -0.0566040675555253 ENSG00000160055 TMEM234
ENST00000484490 0.96981277996373 0.951303878404189 -0.00962240761571005 ENSG00000160055 TMEM234
ENST00000485689 0.895147893002054 0.834167047930963 -0.0470438883854707 ENSG00000160055 TMEM234
ENST00000487174 0.819930857177593 0.726445279658477 -0.0584391474052912 ENSG00000160055 TMEM234
ENST00000355082 0.0253707400782126 0.00644304719437167 -0.28565975428053 ENSG00000084623 EIF3I
ENST00000373586 0.20765335539979 0.103817837474629 -0.155721348683319 ENSG00000084623 EIF3I
ENST00000489353 0.0262806083543829 0.00674566554287085 -0.260165199299885 ENSG00000084623 EIF3I
ENST00000471486 0.0683530908412477 0.0235260574086209 -0.224783722019652 ENSG00000084623 EIF3I
ENST00000483517 0.0900552027435767 0.0338803486515537 -0.203792784117958 ENSG00000084623 EIF3I
ENST00000474371 0.118750675516873 0.0490621889564042 -0.184679624604361 ENSG00000084623 EIF3I
ENST00000423995 0.646282995028316 0.508650132724609 -0.102577296758335 ENSG00000220785 MTMR9LP
ENST00000403496 0.739138218238999 0.621364968663658 -0.0775635977847201 ENSG00000220785 MTMR9LP
ENST00000441044 0.532036805986333 0.382330107155903 -0.136637311003594 ENSG00000220785 MTMR9LP
ENST00000426597 0.559101406561993 0.41081689497807 -0.129472703834457 ENSG00000220785 MTMR9LP
ENST00000336890 0.000701654412057915 5.92224932059552e-05 -0.418602206791444 ENSG00000182866 LCK
ENST00000482949 0.0124041940652331 0.00251055869086451 -0.317931831417654 ENSG00000182866 LCK
ENST00000495610 0.00113570280229355 0.000111251453753042 -0.403662764828915 ENSG00000182866 LCK
ENST00000355928 0.0594654734205712 0.019585207435244 -0.263111951081427 ENSG00000182866 LCK
ENST00000476457 0.0133793528838598 0.0027725181184764 -0.317012176054534 ENSG00000182866 LCK
ENST00000469765 0.000701654412057915 5.92224932059552e-05 -0.418602206791444 ENSG00000182866 LCK
ENST00000461712 0.0212825087497156 0.00512093605056675 -0.459215525370399 ENSG00000182866 LCK
ENST00000373562 0.00141500622160626 0.000146780028589922 -0.549446720005885 ENSG00000182866 LCK
ENST00000477031 0.0195670542068098 0.00458521614569698 -0.491107258231818 ENSG00000182866 LCK
ENST00000373557 0.00173848871084928 0.000192324976330501 -0.535010700500799 ENSG00000182866 LCK
ENST00000333070 0.000531364008151883 4.13412146476205e-05 -0.491641486060968 ENSG00000182866 LCK
ENST00000373564 0.000144906266836475 7.89379380849198e-06 -0.534747436056597 ENSG00000182866 LCK
ENST00000469956 9.74249299174889e-05 4.79459926880905e-06 -0.609382810694843 ENSG00000182866 LCK
ENST00000373548 0.700712974136736 0.573944112389772 0.0409722477362286 ENSG00000116478 HDAC1
ENST00000481281 0.651551813754019 0.514981565210012 0.0593251773353657 ENSG00000116478 HDAC1
ENST00000463172 0.811182118613455 0.714209200526296 0.0340811493566856 ENSG00000116478 HDAC1
ENST00000428704 0.41044538897641 0.265142800742799 0.0902660907059774 ENSG00000116478 HDAC1
ENST00000472928 0.652964587848866 0.516593015958797 0.0590668855868479 ENSG00000116478 HDAC1
ENST00000373541 0.678547625434476 0.54674710963994 0.0440411499789455 ENSG00000116478 HDAC1
ENST00000490081 0.700608126172236 0.5738012070408 0.0456287615243471 ENSG00000116478 HDAC1
ENST00000482310 0.679309408388286 0.547713743416126 0.048924125275108 ENSG00000116478 HDAC1
ENST00000476391 0.987051977601384 0.978891536638141 0.00214369443632059 ENSG00000116478 HDAC1
ENST00000484305 0.87434554813316 0.803383565939998 0.0226576937803306 ENSG00000116478 HDAC1
ENST00000471488 0.325678823288507 0.192349271645584 -0.119102917849475 ENSG00000116478 HDAC1
ENST00000329421 0.0523313405120324 0.0165899189537881 -0.216762672513002 ENSG00000175130 MARCKSL1
ENST00000574315 0.00062179685261167 5.0782264578802e-05 0.63282159189728 ENSG00000162526 TSSK3
ENST00000416512 0.00409388350202844 0.000586887103430053 0.745823314229953 ENSG00000225828 FAM229A
ENST00000415596 0.00301906401127565 0.000394040189946568 0.763349337736281 ENSG00000225828 FAM229A
ENST00000373534 0.00118604628897828 0.000117293846182845 0.820987933911637 ENSG00000162526 TSSK3
ENST00000455895 0.000529079634117901 4.11198053626133e-05 0.475062791208167 ENSG00000160058 BSDC1
ENST00000413080 0.000529079634117901 4.11198053626133e-05 0.475062791208167 ENSG00000160058 BSDC1
ENST00000444377 0.000611682677242811 4.97531215150584e-05 0.47263633873581 ENSG00000160058 BSDC1
ENST00000341071 0.000732216286183693 6.27678084709609e-05 0.468740712484474 ENSG00000160058 BSDC1
ENST00000526031 0.00218772740153999 0.000259625915491659 0.459215663692682 ENSG00000160058 BSDC1
ENST00000419121 0.00222851217375478 0.000265715555879615 0.458000208648611 ENSG00000160058 BSDC1
ENST00000446293 0.00231657934539742 0.000279907512180154 0.449849826092231 ENSG00000160058 BSDC1
ENST00000463967 0.00260782627962857 0.000326333550436798 0.593198959056271 ENSG00000160058 BSDC1
ENST00000373520 0.00350228089881976 0.000478697936693291 0.444782859016048 ENSG00000160058 BSDC1
ENST00000449308 0.0035696010098451 0.000490725920449552 0.458388137307733 ENSG00000160058 BSDC1
ENST00000527513 0.0345448263169391 0.00963889128152384 0.364774873573962 ENSG00000160058 BSDC1
ENST00000527163 0.0331365780195545 0.00913789982131091 0.373074896244385 ENSG00000160058 BSDC1
ENST00000530485 0.0132669341324304 0.00274255750460866 0.422624164610642 ENSG00000160058 BSDC1
ENST00000474414 0.00990658497297793 0.00187469427043621 0.430052276214859 ENSG00000160058 BSDC1
ENST00000530876 0.0332484986748767 0.00918178092450233 0.382567572594782 ENSG00000160058 BSDC1
ENST00000530753 0.0301471900439551 0.0080835374707465 0.388450600748638 ENSG00000160058 BSDC1
ENST00000533084 0.0626579444630687 0.0209903687155119 0.348746103217275 ENSG00000160058 BSDC1
ENST00000531222 0.525947415816749 0.375670328254777 0.145662682141039 ENSG00000160058 BSDC1
ENST00000480336 0.194034408982205 0.0948628819882691 0.392923210109098 ENSG00000254553 RP1-27O5.3
ENST00000373510 0.365373124575084 0.225754350045677 0.302252841524334 ENSG00000160062 ZBTB8A
ENST00000316459 0.367401443377435 0.227497345879141 0.295290183281742 ENSG00000160062 ZBTB8A
ENST00000341885 0.0488383995321394 0.0151719726630478 0.221550235582779 ENSG00000176261 ZBTB8OS
ENST00000468695 0.0691885098990617 0.0238968045778169 0.201520800402171 ENSG00000176261 ZBTB8OS
ENST00000492007 0.0676101307261472 0.0231991031627932 0.199684402869462 ENSG00000176261 ZBTB8OS
ENST00000373506 0.0647083234751319 0.0218947333305134 0.201552026706424 ENSG00000176261 ZBTB8OS
ENST00000467652 0.00596415402996842 0.000962456672995636 0.372860443381799 ENSG00000176261 ZBTB8OS
ENST00000498691 0.0825079142123982 0.0301297760085787 0.181838138212777 ENSG00000176261 ZBTB8OS
ENST00000478041 0.0619104086777112 0.0206551425980784 0.204688550404376 ENSG00000176261 ZBTB8OS
ENST00000473294 0.0614187722827995 0.0204398042831338 0.204994101856038 ENSG00000176261 ZBTB8OS
ENST00000436661 0.0595688357574257 0.0196339706605505 0.20607783335661 ENSG00000176261 ZBTB8OS
ENST00000373501 0.0604108461310708 0.0199973850204667 0.205611601865844 ENSG00000176261 ZBTB8OS
ENST00000476493 0.0609113929636881 0.0202299801217099 0.205173578464648 ENSG00000176261 ZBTB8OS
ENST00000465588 0.0622740296974006 0.0208182789660875 0.20451184727779 ENSG00000176261 ZBTB8OS
ENST00000483138 0.185803875018597 0.0895417489106039 0.154111338596538 ENSG00000176261 ZBTB8OS
ENST00000479075 0.304267201202969 0.175138613429991 0.130588114315942 ENSG00000176261 ZBTB8OS
ENST00000473383 0.972973054713046 0.956197682368441 -0.00533444379109235 ENSG00000176261 ZBTB8OS
ENST00000466361 0.299473523104992 0.17133356652122 0.127950781051591 ENSG00000176261 ZBTB8OS
ENST00000414241 0.000140746170301524 7.61204681012259e-06 0.222500582850305 ENSG00000162521 RBBP4
ENST00000373493 0.000301972506817794 2.02012634192784e-05 0.223193220675422 ENSG00000162521 RBBP4
ENST00000527118 0.0318864056797634 0.00869458945145446 0.162097952244658 ENSG00000162521 RBBP4
ENST00000401893 0.0759530787138775 0.0270570879053702 0.143169377911577 ENSG00000162521 RBBP4
ENST00000524393 0.0208812562802135 0.00499754131854541 0.172725380620866 ENSG00000162521 RBBP4
ENST00000526193 0.0257264236618743 0.00655689978453906 0.170840099536322 ENSG00000162521 RBBP4
ENST00000492348 0.000280940694948245 1.83541478129716e-05 0.218018832628006 ENSG00000162521 RBBP4
ENST00000544435 0.000280940694948245 1.83541478129716e-05 0.218018832628006 ENSG00000162521 RBBP4
ENST00000525506 0.721064050987122 0.598600895456795 0.0454342274268507 ENSG00000162521 RBBP4
ENST00000465780 0.830685797404852 0.741844401202258 -0.0331225044248379 ENSG00000162521 RBBP4
ENST00000373485 0.000295283058392132 1.95802777293604e-05 0.217266672755039 ENSG00000162521 RBBP4
ENST00000477563 0.0837095269715491 0.0307139725306941 0.147880941227616 ENSG00000162521 RBBP4
ENST00000458695 0.000219424622818322 1.34048401737063e-05 0.218245505379958 ENSG00000162521 RBBP4
ENST00000490500 0.745784799688946 0.629657556852019 0.0425209531839053 ENSG00000162521 RBBP4
ENST00000445722 0.120648029254753 0.0501306491013998 0.144509184915309 ENSG00000162521 RBBP4
ENST00000475321 0.000980566333146744 9.19301809675669e-05 0.240705163515626 ENSG00000162521 RBBP4
ENST00000531983 0.058295086111091 0.019073395900203 0.193231862892041 ENSG00000162521 RBBP4
ENST00000463378 0.00133216747265936 0.000135932293151717 0.251503664863002 ENSG00000162521 RBBP4
ENST00000460669 0.00248427951822381 0.000306516028357922 0.241497269577738 ENSG00000162521 RBBP4
ENST00000482190 0.00387370179242254 0.000545433324980305 0.22947542142022 ENSG00000162521 RBBP4
ENST00000373484 0.0191180559662347 0.00444484057807714 0.250438243325653 ENSG00000162520 SYNC
ENST00000409190 0.0661995581578732 0.0225740471139638 0.250797733617237 ENSG00000162520 SYNC
ENST00000469100 0.0486097946552959 0.015080674748442 -0.212423653091492 ENSG00000134684 YARS
ENST00000373477 0.438807766396822 0.291049017457193 -0.0636644011843377 ENSG00000134684 YARS
ENST00000490826 0.104590994542305 0.0413642386885731 -0.191173393714822 ENSG00000134684 YARS
ENST00000487404 0.0517066664130576 0.016348742058178 -0.199402577004109 ENSG00000134684 YARS
ENST00000478828 0.27514525142681 0.152695411574431 -0.118972829344406 ENSG00000134684 YARS
ENST00000481895 0.987186398208192 0.979117304291906 0.00167955771555186 ENSG00000134684 YARS
ENST00000466052 0.96154494848902 0.93714773485833 -0.00640062676861822 ENSG00000134684 YARS
ENST00000470377 0.929021775537926 0.884615087201261 -0.0133378711318087 ENSG00000134684 YARS
ENST00000472692 0.434041726084809 0.286742196775768 -0.112681019145698 ENSG00000134684 YARS
ENST00000530710 0.404829398093884 0.260311976137935 -0.0823420928215412 ENSG00000116497 S100PBP
ENST00000373476 0.316235938464791 0.184701360812967 0.107032113886773 ENSG00000116497 S100PBP
ENST00000373475 0.344086913704211 0.207527932524619 0.100161874524311 ENSG00000116497 S100PBP
ENST00000529027 0.769909097202066 0.659705764602089 -0.0383113107409105 ENSG00000116497 S100PBP
ENST00000531123 0.245121881529404 0.130212656905408 0.11996454499723 ENSG00000116497 S100PBP
ENST00000398243 0.310249623477733 0.179752368101537 0.109127611378362 ENSG00000116497 S100PBP
ENST00000356689 0.30704927040051 0.177247176917561 0.106987120826443 ENSG00000116497 S100PBP
ENST00000526230 0.929121797871434 0.884836464579388 -0.0124363689569272 ENSG00000116497 S100PBP
ENST00000531256 0.960253104380553 0.934989310254336 -0.00704268355000072 ENSG00000116497 S100PBP
ENST00000477248 0.447498885067774 0.299183531888936 -0.162010730901423 ENSG00000116497 S100PBP
ENST00000482212 0.979764306172469 0.966917454531695 -0.00354388619761726 ENSG00000116497 S100PBP
ENST00000474103 0.823123179616664 0.731081793489138 -0.0626538020243265 ENSG00000116497 S100PBP
ENST00000530552 0.316429136874072 0.184865656765133 -0.186684280988669 ENSG00000116497 S100PBP
ENST00000525203 0.28324050974114 0.15878137696135 0.181590489526652 ENSG00000116497 S100PBP
ENST00000524535 0.365514411486191 0.225875880996324 0.153316576145664 ENSG00000116497 S100PBP
ENST00000527692 0.639336176935207 0.500758155953754 -0.107864910700422 ENSG00000116497 S100PBP
ENST00000475486 0.653617351777692 0.517444208415999 -0.103508320966367 ENSG00000116497 S100PBP
ENST00000373471 0.628045551360862 0.487322450672792 0.161931882713262 ENSG00000160097 FNDC5
ENST00000609187 0.628045551360862 0.487322450672792 0.161931882713262 ENSG00000160097 FNDC5
ENST00000373456 0.0160858086873739 0.00354345789080902 0.320827799326171 ENSG00000116514 RNF19B
ENST00000356990 0.0161056414989329 0.00355002083581138 0.320828579837441 ENSG00000116514 RNF19B
ENST00000235150 0.0139773121085423 0.00293668114983335 0.326975741994354 ENSG00000116514 RNF19B
ENST00000427524 0.420887368192034 0.274521693325023 -0.0796980713346995 ENSG00000236065 RP1-117O3.2
ENST00000373449 0.330714523720671 0.19654343788205 -0.0954692791295019 ENSG00000004455 AK2
ENST00000548033 0.114494570378324 0.046759813387769 -0.157214489258757 ENSG00000004455 AK2
ENST00000482191 0.604546167291977 0.460276192691647 -0.0701502341844409 ENSG00000004455 AK2
ENST00000491241 0.138576982493391 0.0603236053994713 -0.150938414449907 ENSG00000004455 AK2
ENST00000467905 0.0409942597679482 0.0120758206113716 -0.192511525982083 ENSG00000004455 AK2
ENST00000354858 0.0194518716602146 0.00455058080529089 -0.231305348060703 ENSG00000004455 AK2
ENST00000480134 0.0194518716602146 0.00455060644486118 -0.231308225028003 ENSG00000004455 AK2
ENST00000550338 0.0203886184286708 0.00484474459426592 -0.230125279692235 ENSG00000004455 AK2
ENST00000469238 0.236465374732107 0.123934529383298 -0.143375048745075 ENSG00000004455 AK2
ENST00000466029 0.221519420746249 0.113481361862608 -0.147537297712736 ENSG00000004455 AK2
ENST00000487289 0.0504752599870005 0.0158351902925637 -0.213408276094363 ENSG00000004455 AK2
ENST00000548559 0.0340803572561306 0.00947156989644234 -0.246756835996713 ENSG00000004455 AK2
ENST00000551979 0.00816908172839792 0.00145988740887324 -0.287711622035303 ENSG00000004455 AK2
ENST00000291416 0.449688370415748 0.301179559509512 -0.152014281413733 ENSG00000116525 TRIM62
ENST00000543586 0.306200374192266 0.176600880850647 -0.223450215385224 ENSG00000116525 TRIM62
ENST00000485148 0.429209495268594 0.282102698877493 -0.217303103711732 ENSG00000116525 TRIM62
ENST00000483388 0.777879534259945 0.669828935510568 -0.0772688192298725 ENSG00000160094 ZNF362
ENST00000539719 0.606857859091232 0.462811300947125 -0.10330778464095 ENSG00000160094 ZNF362
ENST00000490959 0.54314453615521 0.39418767431372 -0.16502326283181 ENSG00000160094 ZNF362
ENST00000373428 0.883290304553368 0.816814902656807 0.0408905630004255 ENSG00000160094 ZNF362
ENST00000543783 0.954435362606814 0.925173718380245 -0.0223324338679426 ENSG00000256142 AL513327.1
ENST00000588828 0.0717984348112946 0.0250788348009208 -0.315818663051832 ENSG00000225313 RP11-415J8.3
ENST00000457957 0.0647719540390964 0.0219230188420591 -0.321829885818599 ENSG00000225313 RP11-415J8.3
ENST00000587696 0.0684854638049312 0.0235857574414367 -0.319984903621122 ENSG00000225313 RP11-415J8.3
ENST00000431992 0.247625966929506 0.132045127060028 -0.147497162197444 ENSG00000134686 PHC2
ENST00000485928 0.254646581111846 0.137155916444335 -0.149453179833347 ENSG00000134686 PHC2
ENST00000373418 0.254646581111846 0.137155916444335 -0.149453179833347 ENSG00000134686 PHC2
ENST00000373422 0.251605013896678 0.13484501736706 -0.145918965797151 ENSG00000134686 PHC2
ENST00000257118 0.247625966929506 0.132045127060028 -0.147497162197444 ENSG00000134686 PHC2
ENST00000419414 0.442809569305935 0.294882575009557 -0.10824108663303 ENSG00000134686 PHC2
ENST00000467894 0.448999546042311 0.300588237404373 -0.109809474540483 ENSG00000134686 PHC2
ENST00000373416 0.567016157729213 0.419304605707186 -0.0882470780373587 ENSG00000134686 PHC2
ENST00000486897 0.58082590337233 0.434165483523462 -0.0904539064419834 ENSG00000134686 PHC2
ENST00000493483 0.571061729063452 0.42380843854606 -0.0920609753714358 ENSG00000134686 PHC2
ENST00000473158 0.0658738229574025 0.0224323056282977 -0.376077109785865 ENSG00000134686 PHC2
ENST00000583214 0.082100426031542 0.0299356776754609 -0.49988715526582 ENSG00000266239 MIR3605
ENST00000361328 0.0866609370279207 0.0321923746814859 0.250804569319231 ENSG00000121903 ZSCAN20
ENST00000373413 0.0241946383243851 0.00605339764970076 0.368066694165406 ENSG00000121903 ZSCAN20
ENST00000480917 0.0137892900506244 0.00288576187039624 0.438362027854339 ENSG00000121903 ZSCAN20
ENST00000241312 0.0240263029333013 0.00599593810856773 0.600250548026989 ENSG00000121904 CSMD2
ENST00000373381 0.0240263029333013 0.00599593810856773 0.600250548026989 ENSG00000121904 CSMD2
ENST00000426886 0.109117099841672 0.0437940501894244 -0.162101478694468 ENSG00000163866 SMIM12
ENST00000429293 0.617224347544646 0.474958793903863 -0.171485673499132 ENSG00000230163 RP5-997D16.2
ENST00000521580 0.123482302833163 0.0517266905261427 -0.189629674738213 ENSG00000163866 SMIM12
ENST00000446026 0.073365880169075 0.0258081137114751 -0.233716401904904 ENSG00000163866 SMIM12
ENST00000456842 0.0506987915912494 0.0159351022715668 -0.245376493599386 ENSG00000163866 SMIM12
ENST00000423898 0.0328778201105928 0.00904711609204172 -0.269971293123016 ENSG00000163866 SMIM12
ENST00000417239 0.00489009215010526 0.000735476733746255 -0.441272147002006 ENSG00000163866 SMIM12
ENST00000417456 0.00590760366085286 0.000950815952601165 -0.364705251573387 ENSG00000241014 RP11-244H3.1
ENST00000311990 0.789768799708946 0.685272375534337 -0.0878933357106199 ENSG00000241014 RP11-244H3.1
ENST00000487874 1.34770748472047e-09 5.58829052056117e-12 0.449505020557646 ENSG00000271741 RP11-244H3.4
ENST00000373337 0.000811877544053294 7.19538294057859e-05 -0.503724197949025 ENSG00000243749 ZMYM6NB
ENST00000373340 3.25448835937551e-11 7.42628976493968e-14 0.526240814414433 ENSG00000163867 ZMYM6
ENST00000493328 1.1183606738113e-14 8.66518129868781e-18 0.621831216863379 ENSG00000163867 ZMYM6
ENST00000357182 6.56809389188244e-15 4.7167381681343e-18 0.622532845507418 ENSG00000163867 ZMYM6
ENST00000466345 0.0491144541814309 0.0152807307935739 0.409033629098974 ENSG00000163867 ZMYM6
ENST00000472971 0.000626643016291295 5.12794260402531e-05 0.667984865689416 ENSG00000163867 ZMYM6
ENST00000415531 9.7321908392331e-05 4.78455741313023e-06 0.517083274513743 ENSG00000163867 ZMYM6
ENST00000317538 7.80344996666835e-05 3.57655908747494e-06 0.560518669925296 ENSG00000163867 ZMYM6
ENST00000460607 8.53223966262075e-05 4.02609428940843e-06 0.558207988008122 ENSG00000163867 ZMYM6
ENST00000373333 0.0003789097242721 2.69590947042699e-05 0.536549743041325 ENSG00000163867 ZMYM6
ENST00000471566 0.00860552895601163 0.00156250344822345 0.505466902885293 ENSG00000163867 ZMYM6
ENST00000417119 0.779554624942776 0.671935093841164 0.0856761839458978 ENSG00000197056 ZMYM1
ENST00000359858 0.936986845849202 0.897847333335271 0.0248827044713045 ENSG00000197056 ZMYM1
ENST00000466390 0.883895604638158 0.817713311647319 0.0539873577729603 ENSG00000197056 ZMYM1
ENST00000488455 0.825681556172811 0.734830432693304 0.0672267085942253 ENSG00000197056 ZMYM1
ENST00000475654 0.815959107284239 0.72095978655419 0.074596808334713 ENSG00000197056 ZMYM1
ENST00000373329 0.936986845849202 0.897847333335271 0.0248827044713045 ENSG00000197056 ZMYM1
ENST00000373330 0.936986845849202 0.897847333335271 0.0248827044713045 ENSG00000197056 ZMYM1
ENST00000471991 0.856324827241291 0.777514166805749 0.0479599495808038 ENSG00000116560 SFPQ
ENST00000468598 0.0193284817086956 0.00451301813481335 0.211969087435193 ENSG00000116560 SFPQ
ENST00000460428 0.0560655288443474 0.0181264817224197 0.157563284382981 ENSG00000116560 SFPQ
ENST00000470472 0.110469027838659 0.0445580108286286 0.130858289037806 ENSG00000116560 SFPQ
ENST00000466745 0.109924416693699 0.0442488566772233 0.18400592594781 ENSG00000116560 SFPQ
ENST00000466213 0.057823710291091 0.0188789247452828 0.20666034180646 ENSG00000116560 SFPQ
ENST00000490668 0.0474489445156313 0.0146065394119976 0.188233801847216 ENSG00000116560 SFPQ
ENST00000485365 0.0430534492762008 0.0128675003107179 0.190929192484614 ENSG00000116560 SFPQ
ENST00000485454 0.567380088579365 0.419781459004018 0.114426319577446 ENSG00000116560 SFPQ
ENST00000357214 0.186760374645295 0.0901776177213293 0.112807019486642 ENSG00000116560 SFPQ
ENST00000373297 0.00144733030623515 0.000151414647100941 0.364873377108642 ENSG00000146463 ZMYM4
ENST00000314607 0.00144733030623515 0.000151414647100941 0.364873377108642 ENSG00000146463 ZMYM4
ENST00000441447 0.0251851943148888 0.00638207337034025 0.37569821629444 ENSG00000146463 ZMYM4
ENST00000432683 0.00113718413950312 0.000111406245394753 0.488948744549405 ENSG00000227409 ZMYM4-AS1
ENST00000457946 0.000429089129462311 3.15474476611526e-05 0.347697636523664 ENSG00000146463 ZMYM4
ENST00000482131 0.000985162205128463 9.25204271044798e-05 0.443463999917162 ENSG00000146463 ZMYM4
ENST00000470175 0.0610869495084772 0.0203026571804286 0.294850139824736 ENSG00000146463 ZMYM4
ENST00000492456 0.250443226552805 0.1340837654591 0.229699489179445 ENSG00000146463 ZMYM4
ENST00000325722 0.951648272519439 0.920893694939584 -0.00660968005847493 ENSG00000142687 KIAA0319L
ENST00000373266 0.031581617210431 0.00858448828995514 -0.214248673716367 ENSG00000142687 KIAA0319L
ENST00000426982 0.780124463419529 0.672765817067147 0.029999433058614 ENSG00000142687 KIAA0319L
ENST00000461312 0.0438962666537776 0.0132010906388611 -0.231271975739925 ENSG00000142687 KIAA0319L
ENST00000485551 0.408956960992075 0.263877397327463 -0.07843657620729 ENSG00000142687 KIAA0319L
ENST00000473423 0.068508099844284 0.0235968376694347 -0.316844009837449 ENSG00000142687 KIAA0319L
ENST00000473844 0.779621219570502 0.672072151050976 -0.048879141280674 ENSG00000142687 KIAA0319L
ENST00000474856 0.924011715050681 0.876681369044407 -0.0194225316979715 ENSG00000142687 KIAA0319L
ENST00000492544 0.385596416380742 0.243492790645015 -0.157992446633981 ENSG00000142687 KIAA0319L
ENST00000440579 0.318159073968709 0.186294309459694 0.127914871375767 ENSG00000142687 KIAA0319L
ENST00000467109 0.20130266436958 0.0995818132268971 -0.277852009666633 ENSG00000142687 KIAA0319L
ENST00000431916 0.37582104337718 0.234830554035157 0.120442474492976 ENSG00000142687 KIAA0319L
ENST00000482929 0.16765843582047 0.0779464407321124 0.195503752133019 ENSG00000142687 KIAA0319L
ENST00000478463 0.191824925891621 0.0934852357218984 0.200511661935997 ENSG00000142687 KIAA0319L
ENST00000470388 0.192111685596576 0.0936562460169876 0.200353401001591 ENSG00000142687 KIAA0319L
ENST00000492888 0.206911635232299 0.103306070587722 0.208591044979708 ENSG00000142687 KIAA0319L
ENST00000469892 0.201335099964448 0.0996012871920708 0.21230209674265 ENSG00000142687 KIAA0319L
ENST00000494948 0.220997970020045 0.113078749815703 0.212854092705187 ENSG00000142687 KIAA0319L
ENST00000476329 0.194554059305149 0.0951920013148622 0.228804482707414 ENSG00000142687 KIAA0319L
ENST00000473465 0.500700779393852 0.350172513100535 -0.209414810291108 ENSG00000142687 KIAA0319L
ENST00000373253 0.000758718185155132 6.57954559958877e-05 -0.392561076987057 ENSG00000020129 NCDN
ENST00000356090 0.000683978404075473 5.73282083110734e-05 -0.397505391529956 ENSG00000020129 NCDN
ENST00000373243 0.000681657645013649 5.70756528937421e-05 -0.397540037541643 ENSG00000020129 NCDN
ENST00000459931 0.00248413773656837 0.000306445649724419 -0.530637057102679 ENSG00000020129 NCDN
ENST00000437806 0.0015853124181151 0.000170682136154429 -0.598831782924343 ENSG00000020129 NCDN
ENST00000423723 0.110018481549474 0.0443041525046311 -0.266299979019625 ENSG00000020129 NCDN
ENST00000425881 0.837386166968799 0.751378833236895 0.0638517637895089 ENSG00000239636 RP4-728D4.2
ENST00000444348 0.98246651998168 0.971474753350865 -0.00638158834440055 ENSG00000239636 RP4-728D4.2
ENST00000373235 0.465514733921164 0.316333448966761 -0.129716168555096 ENSG00000116819 TFAP2E
ENST00000373237 1.10664237448634e-05 3.00875260839399e-07 0.355822531086516 ENSG00000126067 PSMB2
ENST00000270815 0.210311307511915 0.105691220456706 0.151302129497466 ENSG00000142686 C1orf216
ENST00000503824 0.662253422961789 0.527484390326808 -0.139281236027653 ENSG00000142686 C1orf216
ENST00000453178 0.705865429721752 0.580081614087202 0.102089862036557 ENSG00000142686 C1orf216
ENST00000251195 0.340865594224075 0.204949472680007 0.144724788712434 ENSG00000092853 CLSPN
ENST00000466308 0.710321460363368 0.585642650120615 0.0973336944914799 ENSG00000092853 CLSPN
ENST00000318121 0.346461805783303 0.209674172667611 0.145645012500525 ENSG00000092853 CLSPN
ENST00000373220 0.346461805783303 0.209674172667611 0.145645012500525 ENSG00000092853 CLSPN
ENST00000520551 0.346461805783303 0.209674172667611 0.145645012500525 ENSG00000092853 CLSPN
ENST00000373226 0.977226327105795 0.963089794089032 0.00680079844815614 ENSG00000232335 RP11-435D7.3
ENST00000517467 0.447734546493804 0.299386833954979 0.161850960311816 ENSG00000092853 CLSPN
ENST00000373210 0.843227253533531 0.75970807644333 0.0417517369873828 ENSG00000134698 AGO4
ENST00000488778 0.89909593596411 0.839645123360258 -0.0490411638228015 ENSG00000134698 AGO4
ENST00000496257 0.521425563457636 0.371042005534125 0.184380486470631 ENSG00000134698 AGO4
ENST00000373206 0.688946421022409 0.559411598776951 0.0528384823974928 ENSG00000092847 AGO1
ENST00000373204 0.00958671838999941 0.00179608125684173 0.211339132983405 ENSG00000092847 AGO1
ENST00000324350 0.109474351073389 0.0439964822305617 0.316073429596148 ENSG00000126070 AGO3
ENST00000373191 0.0378230503321414 0.0108588944396625 0.306263628591639 ENSG00000126070 AGO3
ENST00000397828 0.189741725560209 0.0921131391446977 0.290625543557895 ENSG00000126070 AGO3
ENST00000246314 0.0640170449142831 0.0215890190975148 0.283540333301741 ENSG00000126070 AGO3
ENST00000491443 0.457724065362095 0.308654302572604 0.161154073522769 ENSG00000126070 AGO3
ENST00000466576 0.370417476953107 0.229993904445613 0.167734155050385 ENSG00000271554 RP4-665N4.8
ENST00000479395 0.948056222932655 0.915097691853079 0.020053418607132 ENSG00000271554 RP4-665N4.8
ENST00000471099 0.0983410864757401 0.0380819677985418 0.31817375534134 ENSG00000126070 AGO3
ENST00000373178 7.43890948787839e-05 3.35152567012569e-06 -0.569768858481106 ENSG00000116863 ADPRHL2
ENST00000373166 0.910594994537807 0.856959919970169 0.0186394284593589 ENSG00000054116 TRAPPC3
ENST00000462715 0.721433270534331 0.599036300397189 -0.0565510626269654 ENSG00000054116 TRAPPC3
ENST00000373163 0.989152515975355 0.982280126040781 0.00229395619471274 ENSG00000054116 TRAPPC3
ENST00000373162 0.934895626604369 0.894362892707926 -0.0139668527953254 ENSG00000054116 TRAPPC3
ENST00000469757 0.727192737836476 0.606160355050532 -0.0535214824082183 ENSG00000054116 TRAPPC3
ENST00000373159 0.618992608486166 0.476890919178731 -0.0743439391654653 ENSG00000054116 TRAPPC3
ENST00000497251 0.37956911055134 0.238178433079842 -0.133154797593391 ENSG00000054116 TRAPPC3
ENST00000429533 0.610915391717313 0.467679430766768 -0.0719104014241198 ENSG00000116871 MAP7D1
ENST00000316156 0.128831448970474 0.0547211162671229 -0.179279231379931 ENSG00000116871 MAP7D1
ENST00000527764 0.625651601830165 0.484543674642072 0.07640785915757 ENSG00000116871 MAP7D1
ENST00000373150 0.129012129981936 0.0548524413827394 -0.179259031291926 ENSG00000116871 MAP7D1
ENST00000373151 0.129012129981936 0.0548524413827394 -0.179259031291926 ENSG00000116871 MAP7D1
ENST00000530729 0.969921518200212 0.951493267305316 0.00590129257925782 ENSG00000116871 MAP7D1
ENST00000462118 0.0531848588146986 0.0169415565865362 -0.360619376289725 ENSG00000116871 MAP7D1
ENST00000474796 0.166075038785911 0.076958698006257 -0.242313549101054 ENSG00000116871 MAP7D1
ENST00000530975 0.0459164948798419 0.0139945069368471 -0.317211890596909 ENSG00000116871 MAP7D1
ENST00000487131 0.02739494801027 0.00712304102528459 -0.344029894106922 ENSG00000116871 MAP7D1
ENST00000373148 0.0300803455910591 0.00806228457582035 -0.27803934410952 ENSG00000116871 MAP7D1
ENST00000532131 0.0395442448420332 0.0115240861335082 -0.327017276382689 ENSG00000116871 MAP7D1
ENST00000487114 0.110658507816576 0.0446579929287008 -0.250809385711282 ENSG00000116871 MAP7D1
ENST00000354618 0.00442049030942513 0.000647032294371359 0.198567727333486 ENSG00000054118 THRAP3
ENST00000469141 0.00904982059987751 0.00167021925722826 0.184078049034844 ENSG00000054118 THRAP3
ENST00000478853 0.0107918281358957 0.00209895213292917 0.333916095144041 ENSG00000054118 THRAP3
ENST00000466743 0.322873488800146 0.190101360806645 0.106112528700385 ENSG00000054118 THRAP3
ENST00000373139 0.42771936967074 0.280762761432853 0.218205838430171 ENSG00000214193 SH3D21
ENST00000453908 0.48165804409783 0.331638180744323 0.206360413759485 ENSG00000214193 SH3D21
ENST00000426732 0.48165804409783 0.331638180744323 0.206360413759485 ENSG00000214193 SH3D21
ENST00000312808 0.40566678980746 0.26103811323027 0.221215293351474 ENSG00000214193 SH3D21
ENST00000505871 0.413949865454699 0.268264516314065 0.217689697370463 ENSG00000214193 SH3D21
ENST00000480549 0.229427683709525 0.119040712635164 0.322404529920078 ENSG00000214193 SH3D21
ENST00000496636 0.244955402390647 0.130090323110775 0.333890303146454 ENSG00000214193 SH3D21
ENST00000508854 0.565069995025311 0.417191858598144 0.19048085253988 ENSG00000214193 SH3D21
ENST00000474766 0.233833716528715 0.122135165139041 0.338635338835299 ENSG00000214193 SH3D21
ENST00000270824 0.168064635023303 0.0782211459052415 0.407373523244663 ENSG00000142694 EVA1B
ENST00000490466 0.298585421292604 0.170642906202299 0.329421458925904 ENSG00000142694 EVA1B
ENST00000373137 3.5195714267137e-05 1.30087013515464e-06 1.09783894938142 ENSG00000116883 RP11-268J15.5
ENST00000359297 0.556962992030147 0.40862668668052 0.107276914332033 ENSG00000196182 STK40
ENST00000373129 0.161362381719648 0.0740232477546762 0.212064483105271 ENSG00000196182 STK40
ENST00000373130 0.161362381719648 0.0740232477546762 0.212064483105271 ENSG00000196182 STK40
ENST00000373132 0.161362381719648 0.0740232477546762 0.212064483105271 ENSG00000196182 STK40
ENST00000460417 0.291928072804538 0.16556046142433 0.195386985679709 ENSG00000196182 STK40
ENST00000473733 0.47164010465997 0.322083537266065 0.148157527042321 ENSG00000196182 STK40
ENST00000482458 0.0142160253125117 0.00300387490787926 0.364359279261324 ENSG00000196182 STK40
ENST00000460017 0.00197014592239417 0.000227608126690747 0.508773565531864 ENSG00000196182 STK40
ENST00000476041 0.000256945242223816 1.64102093004636e-05 -0.526221281180108 ENSG00000181817 LSM10
ENST00000315732 0.000397475407277657 2.86782797601566e-05 -0.531208600709387 ENSG00000181817 LSM10
ENST00000489912 1.90386205736973e-05 6.02048879595324e-07 -0.666579510387262 ENSG00000181817 LSM10
ENST00000235532 0.9384354688942 0.899973870430919 0.0260382720700515 ENSG00000116885 OSCP1
ENST00000356637 0.938981199474135 0.900901645517531 0.0257849276238231 ENSG00000116885 OSCP1
ENST00000433045 0.95200051960298 0.921531483498672 0.0220380388909834 ENSG00000116885 OSCP1
ENST00000445843 0.82727277291713 0.737007261399312 0.0698844090760365 ENSG00000116885 OSCP1
ENST00000315643 0.92927940374021 0.885101321314913 0.029916818240202 ENSG00000116885 OSCP1
ENST00000528112 0.995708199320293 0.992639212465226 -0.00223151689174932 ENSG00000116885 OSCP1
ENST00000354267 0.361351460363052 0.222278775333671 0.290928691381946 ENSG00000116885 OSCP1
ENST00000373116 0.69080447448126 0.561510966221885 -0.0638065516270774 ENSG00000116898 MRPS15
ENST00000488606 0.956690569907086 0.92926415865379 -0.0105184133350052 ENSG00000116898 MRPS15
ENST00000477040 0.77076178085768 0.660772956465824 -0.0610734820133583 ENSG00000116898 MRPS15
ENST00000462067 0.691215964920051 0.562053652579589 -0.0638228163361241 ENSG00000116898 MRPS15
ENST00000424989 0.990648129844823 0.984558218141363 0.00420394615982557 ENSG00000233621 LINC01137
ENST00000373087 0.980152729932229 0.967608908886749 0.00547307413849264 ENSG00000163874 ZC3H12A
ENST00000472312 0.732341504007566 0.612822866253196 0.0868303450938476 ENSG00000163874 ZC3H12A
ENST00000471012 0.683095863336447 0.552290519980777 -0.122780976405202 ENSG00000163874 ZC3H12A
ENST00000373075 0.907081864150155 0.851597938395313 0.0136009695913167 ENSG00000163875 MEAF6
ENST00000296214 0.897143266988406 0.83703479031846 0.0149372855029718 ENSG00000163875 MEAF6
ENST00000373074 0.90948324712363 0.855305170934898 0.0133203306917895 ENSG00000163875 MEAF6
ENST00000475828 0.909730610408352 0.855742272126336 0.0132625841243404 ENSG00000163875 MEAF6
ENST00000487788 0.913114001272784 0.860821882440954 0.0128049699191397 ENSG00000163875 MEAF6
ENST00000373073 0.757871371094822 0.644559767011099 -0.0372256532947631 ENSG00000163875 MEAF6
ENST00000487792 0.888259385777324 0.824359587139351 -0.0189864443878517 ENSG00000163875 MEAF6
ENST00000448519 0.958994100444932 0.932824424571984 -0.00745151355855026 ENSG00000163875 MEAF6
ENST00000485039 0.340031109948147 0.204311656469593 -0.130827104866476 ENSG00000163875 MEAF6
ENST00000296215 0.00021349763757148 1.29563437680458e-05 0.421663404394836 ENSG00000163877 SNIP1
ENST00000468040 0.0228217832194646 0.00560848315052964 0.364359673745635 ENSG00000163877 SNIP1
ENST00000493916 0.620840925397136 0.479215950316759 0.13839422727682 ENSG00000163877 SNIP1
ENST00000296218 0.933407353036851 0.891969559811473 -0.0271084664945028 ENSG00000163879 DNALI1
ENST00000497858 0.880057024457972 0.812019848984 -0.0481028253008344 ENSG00000163879 DNALI1
ENST00000490029 0.653537528584325 0.517313393330657 0.104726762691288 ENSG00000134697 GNL2
ENST00000373062 0.567079368539626 0.4194109733431 0.0691910803050213 ENSG00000134697 GNL2
ENST00000462812 0.695720644077883 0.567526971486699 0.0689203430179048 ENSG00000134697 GNL2
ENST00000479255 0.481662652161483 0.33164895206229 0.143577009268261 ENSG00000134697 GNL2
ENST00000538069 0.133949024521489 0.0576874498443687 0.201580795202062 ENSG00000134697 GNL2
ENST00000469191 0.0606243123234001 0.0200923077207645 0.268532361937917 ENSG00000134697 GNL2
ENST00000489146 0.404316940321776 0.25984131407506 0.169173895385369 ENSG00000134697 GNL2
ENST00000463351 0.285532324446833 0.160583974411541 -0.168660432547631 ENSG00000134697 GNL2
ENST00000488496 0.0325804437642168 0.00894038251243374 -0.327581809130799 ENSG00000134697 GNL2
ENST00000358011 0.619531175275039 0.477524510456742 -0.0856062589417148 ENSG00000116922 C1orf109
ENST00000494120 0.531428568524346 0.381607955722003 -0.10267201493012 ENSG00000116922 C1orf109
ENST00000609516 0.460058954249823 0.310910354511928 0.155280025983768 ENSG00000116922 C1orf109
ENST00000464178 0.603345835952899 0.458977025689767 -0.0952742281903903 ENSG00000116922 C1orf109
ENST00000464085 0.066428751999746 0.0226687380917327 -0.269148547369265 ENSG00000116922 C1orf109
ENST00000491981 0.0453568023257416 0.0137645754564228 -0.28198820186174 ENSG00000116922 C1orf109
ENST00000461359 0.00777359700149977 0.0013660451307298 -0.400098262399099 ENSG00000116922 C1orf109
ENST00000477060 0.000295307223287813 1.95869088397594e-05 -0.503342073317068 ENSG00000116922 C1orf109
ENST00000486637 0.00133050729994235 0.000135601903653617 -0.47396676146073 ENSG00000116922 C1orf109
ENST00000491797 0.0026426626567971 0.000331997884178881 -0.56886127410736 ENSG00000116922 C1orf109
ENST00000488137 0.000191266878361576 1.13149842556385e-05 -0.695300975102647 ENSG00000116922 C1orf109
ENST00000472584 0.000397964932842329 2.87644260855743e-05 -0.697492973250384 ENSG00000116922 C1orf109
ENST00000373055 2.76914212891094e-06 5.38983967942444e-08 -0.37489811833387 ENSG00000134690 CDCA8
ENST00000327331 2.76914212891094e-06 5.38983967942444e-08 -0.37489811833387 ENSG00000134690 CDCA8
ENST00000373045 0.39093733912576 0.24806053965166 0.176464581309787 ENSG00000185090 MANEAL
ENST00000397631 0.39093733912576 0.24806053965166 0.176464581309787 ENSG00000185090 MANEAL
ENST00000532512 0.996554760485946 0.994136514907149 -0.00133849642923574 ENSG00000185090 MANEAL
ENST00000525897 0.698064706425944 0.570663779670754 -0.093578125820338 ENSG00000185090 MANEAL
ENST00000329006 0.39044855263502 0.247620738054454 0.174419049599909 ENSG00000185090 MANEAL
ENST00000433474 0.591738780666925 0.446378659072505 0.126655979341862 ENSG00000233728 RP11-109P14.9
ENST00000373044 0.199303154044495 0.0982770491054161 -0.156209132326198 ENSG00000196449 YRDC
ENST00000373043 0.00377994433030418 0.000528364434222837 -0.400311441659979 ENSG00000197982 C1orf122
ENST00000419397 0.00583576979714599 0.000935428463669628 -0.455784364089794 ENSG00000197982 C1orf122
ENST00000468084 0.000511942780272842 3.95176865161909e-05 -0.487549234764435 ENSG00000197982 C1orf122
ENST00000373042 0.000244249631760188 1.53664645551736e-05 -0.610553469050907 ENSG00000197982 C1orf122
ENST00000446260 0.000538604765231269 4.20389438975125e-05 -0.581368857218182 ENSG00000197982 C1orf122
ENST00000373036 0.493878495558925 0.34337860321462 0.0911458810259831 ENSG00000188786 MTF1
ENST00000468190 0.908196307044276 0.853479350870946 -0.0319092626253776 ENSG00000188786 MTF1
ENST00000419993 0.7507665856709 0.635800498182895 -0.0660325232457905 ENSG00000230955 RP11-109P14.10
ENST00000373027 0.256566813798737 0.138561545811253 0.1196372690374 ENSG00000204084 INPP5B
ENST00000373023 0.300712195066263 0.17229604371802 0.110064850304585 ENSG00000204084 INPP5B
ENST00000373026 0.275077915015521 0.152633954121369 0.121183512933097 ENSG00000204084 INPP5B
ENST00000373024 0.267008432593964 0.146514989232538 0.122719547374708 ENSG00000204084 INPP5B
ENST00000487328 0.875360488304994 0.804908074458669 0.0406462058003682 ENSG00000204084 INPP5B
ENST00000470364 0.456546009433245 0.307521847806173 0.132433439694102 ENSG00000204084 INPP5B
ENST00000474758 0.287412430883473 0.161969267785611 0.180754562495633 ENSG00000204084 INPP5B
ENST00000458109 0.738132083463111 0.620091786552102 0.0448892557543693 ENSG00000204084 INPP5B
ENST00000467066 0.688358235682761 0.558696178874559 0.0792847602439449 ENSG00000204084 INPP5B
ENST00000373021 0.300000990462599 0.17174861100349 -0.186657810546891 ENSG00000204084 INPP5B
ENST00000491406 0.90948324712363 0.855302448137729 -0.0342225151136062 ENSG00000204084 INPP5B
ENST00000373019 0.362443837081799 0.223222298476559 0.0952203083140071 ENSG00000183431 SF3A3
ENST00000448721 0.377789095658589 0.236619982168632 0.0918596853468776 ENSG00000183431 SF3A3
ENST00000487062 0.172177322391552 0.0807817857525378 0.20101605395322 ENSG00000183431 SF3A3
ENST00000460925 0.200739651327643 0.0992366400086358 0.173254600067501 ENSG00000183431 SF3A3
ENST00000489537 0.892163887240911 0.830034192109931 0.0173966495617647 ENSG00000183431 SF3A3
ENST00000461869 0.839096433108327 0.753735046087872 0.0257343247741293 ENSG00000183431 SF3A3
ENST00000470585 0.863164815287888 0.787018344924853 0.0219979472199512 ENSG00000183431 SF3A3
ENST00000488934 0.871937563962758 0.79975371294435 0.0313366772388301 ENSG00000183431 SF3A3
ENST00000462258 0.930920023867496 0.887935423216749 -0.0117786427654684 ENSG00000183431 SF3A3
ENST00000485803 0.0778957782516388 0.0279607163981727 -0.280966438833358 ENSG00000183386 FHL3
ENST00000373016 0.0778957782516388 0.0279607163981727 -0.280966438833358 ENSG00000183386 FHL3
ENST00000475084 0.0607412919226359 0.0201460755871054 -0.292403756867294 ENSG00000183386 FHL3
ENST00000477194 0.130755768138461 0.0558465804079547 -0.264143906352163 ENSG00000183386 FHL3
ENST00000483132 0.11876942603351 0.0490782152728815 -0.401033906860653 ENSG00000183386 FHL3
ENST00000483182 0.126465148519341 0.0533531575163886 0.174988977501488 ENSG00000183520 UTP11L
ENST00000486563 0.401687429598835 0.257501588571081 0.115224839403237 ENSG00000183520 UTP11L
ENST00000373014 0.00143623280479967 0.000149678917740174 0.316537834718664 ENSG00000183520 UTP11L
ENST00000537711 0.00107489420808776 0.000103665679236854 0.318903193446421 ENSG00000183520 UTP11L
ENST00000488453 0.00212253261813126 0.000249955287798629 0.358260603411327 ENSG00000183520 UTP11L
ENST00000373012 0.0499600705757942 0.0156237946340367 -0.38688078632084 ENSG00000185668 POU3F1
ENST00000432922 0.20706425096923 0.103405187383755 -0.251919087457449 ENSG00000224592 RP5-884C9.2
ENST00000428151 0.267979065296121 0.147241615001934 -0.224379278856198 ENSG00000224592 RP5-884C9.2
ENST00000373001 0.000170565826066141 9.75592111231e-06 0.40385128382132 ENSG00000116954 RRAGC
ENST00000474456 0.0195563700182138 0.00458088086277399 0.319417261489836 ENSG00000116954 RRAGC
ENST00000493015 0.018849385116538 0.004359907329847 0.320331847493753 ENSG00000116954 RRAGC
ENST00000496778 0.312124669258323 0.181290516337401 0.194738705726006 ENSG00000116954 RRAGC
ENST00000433671 0.102485312681599 0.0402443857781772 0.161963818286454 ENSG00000228436 RP5-864K19.4
ENST00000456813 0.95810789064385 0.931538196823376 -0.00762229596934557 ENSG00000228436 RP5-864K19.4
ENST00000397572 0.583102639303259 0.436810643103155 -0.0734505584626458 ENSG00000214114 MYCBP
ENST00000494695 0.815687072222257 0.720601828490606 -0.036413602089686 ENSG00000214114 MYCBP
ENST00000495043 0.842688849433095 0.75885620420477 -0.0307050691222211 ENSG00000214114 MYCBP
ENST00000489803 0.267298450660785 0.146726416874809 0.144529589548702 ENSG00000214114 MYCBP
ENST00000454994 0.264698596240551 0.144819304701903 0.14527850134121 ENSG00000131233 GJA9
ENST00000489575 0.264698596240551 0.144819304701903 0.14527850134121 ENSG00000214114 MYCBP
ENST00000465771 0.775725589864424 0.667069319184126 0.0490220567255449 ENSG00000214114 MYCBP
ENST00000462027 0.676637331792314 0.544499832791937 -0.0655971579703561 ENSG00000214114 MYCBP
ENST00000443161 0.000121073146399017 6.29446761045224e-06 1.06641309052312 ENSG00000228436 RP5-864K19.4
ENST00000357771 1.18987298552769e-07 1.14418382854789e-09 1.23027567668636 ENSG00000131233 GJA9
ENST00000360786 0.000161556406789504 9.08417776750466e-06 1.11255504337092 ENSG00000131233 GJA9
ENST00000372990 6.71118619974891e-05 2.91594434790875e-06 1.04464461484346 ENSG00000158315 RHBDL2
ENST00000289248 4.57578440220911e-05 1.80464057213047e-06 1.07462774242458 ENSG00000158315 RHBDL2
ENST00000538156 4.57578440220911e-05 1.80464057213047e-06 1.07462774242458 ENSG00000158315 RHBDL2
ENST00000372985 4.8975713230396e-05 1.96156388389571e-06 1.07071126905324 ENSG00000158315 RHBDL2
ENST00000540558 0.00120263699634946 0.000119282732532481 0.957140366206936 ENSG00000158315 RHBDL2
ENST00000432648 0.00321507297217484 0.000427698216378821 0.245384388222368 ENSG00000174574 AKIRIN1
ENST00000446189 0.00112856826020583 0.000110276309417231 0.2742752766899 ENSG00000174574 AKIRIN1
ENST00000372984 0.00149915581061694 0.00015829159464155 0.265227838627857 ENSG00000174574 AKIRIN1
ENST00000531822 0.000109975726170125 5.58830404760665e-06 0.363182538291865 ENSG00000174574 AKIRIN1
ENST00000372967 0.772109919789788 0.66251344930808 0.0378314989899339 ENSG00000168653 NDUFS5
ENST00000372969 0.772109919789788 0.66251344930808 0.0378314989899339 ENSG00000168653 NDUFS5
ENST00000545844 0.000766162002472368 6.66105868745773e-05 0.262982204091838 ENSG00000127603 MACF1
ENST00000567887 0.000767987853421334 6.68870287501432e-05 0.26297744475117 ENSG00000127603 MACF1
ENST00000372915 0.000766790237823326 6.67611799264416e-05 0.262979469741134 ENSG00000127603 MACF1
ENST00000539005 0.000766303909347271 6.66555474583792e-05 0.262981340694045 ENSG00000127603 MACF1
ENST00000317713 0.000766303909347271 6.66555474583792e-05 0.262981340694045 ENSG00000127603 MACF1
ENST00000361689 0.000766790237823326 6.67611799264416e-05 0.262979469741134 ENSG00000127603 MACF1
ENST00000524432 0.00203039278063758 0.00023627268196201 0.329074605603389 ENSG00000127603 MACF1
ENST00000467673 0.0149771212245369 0.0032222081185001 0.405008080197448 ENSG00000127603 MACF1
ENST00000564288 0.00112576436516065 0.000109932834139598 0.241260763869679 ENSG00000127603 MACF1
ENST00000494012 0.188014017117225 0.0910310697787192 0.225812729332309 ENSG00000127603 MACF1
ENST00000536367 0.0202329018969894 0.00479103292229047 0.292926645202225 ENSG00000127603 MACF1
ENST00000480624 0.254167281513127 0.13679388352059 0.183335814564394 ENSG00000127603 MACF1
ENST00000469366 0.303373207470323 0.17442708159163 0.184829396121706 ENSG00000127603 MACF1
ENST00000289890 0.77683930522967 0.668556181924761 0.0692673685337918 ENSG00000226438 RP11-420K8.1
ENST00000496804 0.000312494949647001 2.10942455565943e-05 0.277464420537542 ENSG00000127603 MACF1
ENST00000530262 0.000206778865510887 1.24720853763293e-05 0.272009517220986 ENSG00000127603 MACF1
ENST00000485063 0.00969223737804451 0.0018208842870594 0.385438779554481 ENSG00000127603 MACF1
ENST00000472385 0.044770161772138 0.0135479217998055 0.254703443558214 ENSG00000127603 MACF1
ENST00000484393 0.157318588975166 0.0714837301430223 0.187508151148206 ENSG00000127603 MACF1
ENST00000476350 0.000645543735754198 5.32053620504447e-05 0.253407517919788 ENSG00000127603 MACF1
ENST00000372925 0.00222101607701264 0.00026444629811444 0.23015063361777 ENSG00000127603 MACF1
ENST00000528611 0.24717541359168 0.131739802635054 0.20988724535812 ENSG00000127603 MACF1
ENST00000289893 0.00324342498352045 0.000432540561028924 0.228475605036904 ENSG00000127603 MACF1
ENST00000530275 0.135232980311587 0.0584396046142487 0.277091955931239 ENSG00000255103 KIAA0754
ENST00000482035 0.00749656417012292 0.00130204356401418 0.295956553292077 ENSG00000127603 MACF1
ENST00000473843 0.155621136470034 0.0704593484174318 0.200178917680724 ENSG00000127603 MACF1
ENST00000469490 0.0197776793932669 0.00464821269236043 0.202143358372471 ENSG00000127603 MACF1
ENST00000487656 0.775935323204517 0.667368594386488 -0.0650922407665359 ENSG00000127603 MACF1
ENST00000360115 0.167172701895729 0.0776394846877294 0.145300213390698 ENSG00000127603 MACF1
ENST00000497964 0.625385068456248 0.484239999815229 0.0644725387704096 ENSG00000127603 MACF1
ENST00000446276 0.198761568306969 0.0979236821993236 0.135624664428382 ENSG00000127603 MACF1
ENST00000442046 0.143617191467243 0.0632953567938785 0.155457232098903 ENSG00000127603 MACF1
ENST00000422234 0.778465549996094 0.670592050011535 0.0412543953834566 ENSG00000127603 MACF1
ENST00000462496 0.740375814248686 0.622979019167005 0.046732639338783 ENSG00000127603 MACF1
ENST00000462103 0.99558381816911 0.992430446631417 -0.00116791017966918 ENSG00000127603 MACF1
ENST00000496360 0.590556468208905 0.445049323966097 0.0760984890353248 ENSG00000127603 MACF1
ENST00000497807 0.273288626258109 0.151275800101255 0.136638654785198 ENSG00000127603 MACF1
ENST00000331593 0.022326780156014 0.00545413842258871 -0.483262088165801 ENSG00000183682 BMP8A
ENST00000441741 0.454735072665965 0.305860521553311 -0.236754883061099 ENSG00000182109 RP11-69E11.4
ENST00000331856 0.195464045303877 0.0957731882629095 -0.348844889790805 ENSG00000182109 RP11-69E11.4
ENST00000458207 0.953590493108854 0.923996112321675 -0.0137477213482778 ENSG00000182109 RP11-69E11.4
ENST00000450157 0.672820848165869 0.539566252521956 -0.0822766285558326 ENSG00000182109 RP11-69E11.4
ENST00000431553 0.691510226489941 0.562461446227983 -0.0769341517813985 ENSG00000182109 RP11-69E11.4
ENST00000417869 0.774516316060853 0.665542830457511 -0.0557880095283442 ENSG00000182109 RP11-69E11.4
ENST00000440190 0.557181421847955 0.408867591120888 -0.101967892188427 ENSG00000182109 RP11-69E11.4
ENST00000427240 0.8301319400002 0.741102395723222 0.0370418720688855 ENSG00000243970 PPIEL
ENST00000482028 0.221871187657712 0.113708794764432 0.167464794841796 ENSG00000090621 PABPC4
ENST00000372856 0.773745838097085 0.664523609963685 0.0218190118016918 ENSG00000090621 PABPC4
ENST00000372857 0.773736574403895 0.664509066028984 0.0218204687339677 ENSG00000090621 PABPC4
ENST00000372858 0.713054620023015 0.589001711918663 0.0272202014256171 ENSG00000090621 PABPC4
ENST00000372862 0.754961685665524 0.640940924304453 0.0234626184069695 ENSG00000090621 PABPC4
ENST00000468476 0.953119289895604 0.923255609209784 0.00815616451135128 ENSG00000090621 PABPC4
ENST00000437136 0.984341285867753 0.974451609437981 0.00272112596963512 ENSG00000090621 PABPC4
ENST00000492468 0.98503579965688 0.975633978157873 0.00255327596352728 ENSG00000090621 PABPC4
ENST00000530186 0.749307412744428 0.634041618298771 0.0432215181005769 ENSG00000090621 PABPC4
ENST00000421687 0.454321747596489 0.305474202080471 0.0547112159779271 ENSG00000090621 PABPC4
ENST00000484555 0.133740727580863 0.0575533329932566 -0.206869114733396 ENSG00000090621 PABPC4
ENST00000525045 0.00973118277055202 0.00183023876911342 -0.252102887239443 ENSG00000090621 PABPC4
ENST00000527718 0.817361405784571 0.722983717713297 -0.0202082829410861 ENSG00000090621 PABPC4
ENST00000477556 0.0440476595069899 0.0132629029937095 -0.266865925030299 ENSG00000090621 PABPC4
ENST00000461578 0.153080799200743 0.0689142522319741 -0.20895885479298 ENSG00000090621 PABPC4
ENST00000483770 0.105514681804014 0.0418687949628282 -0.184758705435027 ENSG00000090621 PABPC4
ENST00000525669 0.94861051666293 0.915918844421864 0.00623527026072975 ENSG00000090621 PABPC4
ENST00000470443 0.409808467190024 0.264616210802141 0.0580248306973276 ENSG00000090621 PABPC4
ENST00000415255 0.325425824203413 0.192141660814877 0.0673892516541213 ENSG00000228060 RP11-69E11.8
ENST00000513632 0.920709406998347 0.871828661410258 0.0105649845781409 ENSG00000090621 PABPC4
ENST00000525751 0.0574746910769522 0.0187313428100308 0.170470675846722 ENSG00000090621 PABPC4
ENST00000474378 0.134810188489653 0.0581776990974564 0.127804690106977 ENSG00000090621 PABPC4
ENST00000529216 0.0569781588132476 0.0185185808035836 0.173576414171988 ENSG00000090621 PABPC4
ENST00000492519 0.141837330704349 0.0622041859369218 0.151178020395546 ENSG00000090621 PABPC4
ENST00000451091 0.209468750165868 0.105073240474695 -0.119143697497572 ENSG00000090621 PABPC4
ENST00000531243 0.175169828582968 0.0826854448505822 -0.181938622994367 ENSG00000090621 PABPC4
ENST00000235628 0.0499302550517311 0.0156089439111723 -0.554097125964312 ENSG00000116981 NT5C1A
ENST00000470018 0.997100701826439 0.995152528153662 -0.000603244681255874 ENSG00000084072 PPIE
ENST00000485507 0.303267298121986 0.174348743584349 0.154422308917972 ENSG00000084072 PPIE
ENST00000324379 0.505217779803504 0.354682255961262 -0.0861098186989357 ENSG00000084072 PPIE
ENST00000356511 0.298338183738454 0.170455737701665 -0.113588002379194 ENSG00000084072 PPIE
ENST00000456578 0.35549595799937 0.21737415636282 0.147114141748106 ENSG00000084072 PPIE
ENST00000495526 0.508150121584978 0.357614844864164 -0.0855634347374949 ENSG00000084072 PPIE
ENST00000482751 0.508150121584978 0.357614844864164 -0.0855634347374949 ENSG00000084072 PPIE
ENST00000372830 0.298338183738454 0.170455737701665 -0.113588002379194 ENSG00000084072 PPIE
ENST00000497370 0.619798071341414 0.477877991539419 -0.0634959021365142 ENSG00000084072 PPIE
ENST00000372835 0.48842399379876 0.337947750766828 -0.0878712559205139 ENSG00000084072 PPIE
ENST00000470213 0.6105310463216 0.467166870460765 -0.0647528297292766 ENSG00000084072 PPIE
ENST00000474804 0.858735809719462 0.7809547360205 -0.0265023131310838 ENSG00000084072 PPIE
ENST00000475350 0.508150121584978 0.357614844864164 -0.0855634347374949 ENSG00000084072 PPIE
ENST00000480169 0.839617137381837 0.754406681120827 -0.0316151193657303 ENSG00000084072 PPIE
ENST00000372827 0.105908177640463 0.0420835496756248 -0.243636861669881 ENSG00000116985 BMP8B
ENST00000467741 0.166347112593359 0.0771455838220753 -0.401686452412244 ENSG00000084072 PPIE
ENST00000397360 0.326800234965205 0.193211929666864 -0.191762291243149 ENSG00000116985 BMP8B
ENST00000327582 0.584316153371527 0.438082886768015 -0.186750533910448 ENSG00000198754 OXCT2
ENST00000441669 0.121449462106547 0.0505732651321853 0.152742385239742 ENSG00000043514 TRIT1
ENST00000462797 0.121449462106547 0.0505732651321853 0.152742385239742 ENSG00000043514 TRIT1
ENST00000316891 0.121449462106547 0.0505732651321853 0.152742385239742 ENSG00000043514 TRIT1
ENST00000372818 0.121449462106547 0.0505732651321853 0.152742385239742 ENSG00000043514 TRIT1
ENST00000495175 0.138692868120469 0.0603811366114011 0.147484989353018 ENSG00000043514 TRIT1
ENST00000491865 0.144659053878931 0.0639677966438602 0.146357572325644 ENSG00000043514 TRIT1
ENST00000537223 0.129154612472191 0.0549353570998293 0.154312652158383 ENSG00000043514 TRIT1
ENST00000537440 0.129154612472191 0.0549353570998293 0.154312652158383 ENSG00000043514 TRIT1
ENST00000541099 0.129154612472191 0.0549353570998293 0.154312652158383 ENSG00000043514 TRIT1
ENST00000545233 0.129154612472191 0.0549353570998293 0.154312652158383 ENSG00000043514 TRIT1
ENST00000465417 0.44141786799382 0.293524390833231 0.114055432904188 ENSG00000043514 TRIT1
ENST00000492612 0.118213894089349 0.0487671464649729 0.169019598842314 ENSG00000043514 TRIT1
ENST00000467774 0.856347225447792 0.77755027304831 0.048804280406051 ENSG00000043514 TRIT1
ENST00000489945 0.170309917841733 0.0796170734205804 0.162851091399491 ENSG00000043514 TRIT1
ENST00000486825 0.174488983904346 0.0822615543796711 0.162300122792539 ENSG00000043514 TRIT1
ENST00000469476 0.48945210017418 0.338943222753533 0.0932282994875164 ENSG00000043514 TRIT1
ENST00000544981 0.250508929114616 0.134136005161093 0.164443636778298 ENSG00000043514 TRIT1
ENST00000462243 0.944655533637518 0.909836602662816 -0.0135745967555956 ENSG00000043514 TRIT1
ENST00000397332 0.948127553330383 0.91523528791293 0.0246172179327582 ENSG00000116990 MYCL
ENST00000372811 0.668574941222224 0.534664130333051 -0.0783567612994362 ENSG00000168389 MFSD2A
ENST00000420632 0.734148907178256 0.614965090315057 -0.0637531439131616 ENSG00000168389 MFSD2A
ENST00000434861 0.631778779306385 0.491945922484051 -0.0926835700760065 ENSG00000168389 MFSD2A
ENST00000372809 0.668574941222224 0.534664130333051 -0.0783567612994362 ENSG00000168389 MFSD2A
ENST00000483824 0.668574941222224 0.534664130333051 -0.0783567612994362 ENSG00000168389 MFSD2A
ENST00000469745 0.834566513376079 0.747463145749862 0.0431477400144457 ENSG00000168389 MFSD2A
ENST00000480630 0.688905533274336 0.559357413188025 -0.0900469256315508 ENSG00000168389 MFSD2A
ENST00000491515 0.984248472747866 0.974242404730863 -0.00618043685739549 ENSG00000168389 MFSD2A
ENST00000459917 0.51392815075544 0.363287539818205 -0.182975362945024 ENSG00000168389 MFSD2A
ENST00000481612 0.599532844452695 0.454805346275435 -0.1506894532124 ENSG00000168389 MFSD2A
ENST00000372797 0.55160204606149 0.403081593528334 0.0551998410872369 ENSG00000131236 CAP1
ENST00000372802 0.552551785944534 0.404068313120855 0.055067509287203 ENSG00000131236 CAP1
ENST00000449311 0.390193434886971 0.247399142733193 -0.0985362786783401 ENSG00000131236 CAP1
ENST00000421589 0.341519483622056 0.20548220753144 -0.107231740604507 ENSG00000131236 CAP1
ENST00000414893 0.317270826363832 0.185559995349074 -0.105793664127021 ENSG00000131236 CAP1
ENST00000414281 0.344198324662974 0.207618572580408 -0.106905871992782 ENSG00000131236 CAP1
ENST00000420216 0.398245560437664 0.254505117411703 -0.0965271755673033 ENSG00000131236 CAP1
ENST00000372792 0.93843512486388 0.899954234926679 -0.00954183516666055 ENSG00000131236 CAP1
ENST00000372798 0.967292539240183 0.946945116639128 -0.00503168114766196 ENSG00000131236 CAP1
ENST00000340450 0.542195369336311 0.393097182534877 0.056434839231735 ENSG00000131236 CAP1
ENST00000372805 0.669912300763317 0.536145449100453 0.042475369429539 ENSG00000131236 CAP1
ENST00000435719 0.306827380398625 0.17708773932039 -0.110797250685938 ENSG00000131236 CAP1
ENST00000427843 0.382764692272364 0.240978023261385 -0.0981020618615437 ENSG00000131236 CAP1
ENST00000417287 0.402683960482067 0.258383846007501 -0.0957480422520692 ENSG00000131236 CAP1
ENST00000424977 0.347528266330556 0.210630275374701 -0.10620744203729 ENSG00000131236 CAP1
ENST00000446031 0.699887577392767 0.572934330434322 -0.0490349205066331 ENSG00000131236 CAP1
ENST00000479759 0.546563895636097 0.397734297373592 0.0704365342170441 ENSG00000131236 CAP1
ENST00000461993 0.30745966817916 0.177565235959099 0.107393793722099 ENSG00000131236 CAP1
ENST00000494114 0.140811324923454 0.061611977956312 0.146165767099603 ENSG00000131236 CAP1
ENST00000433473 0.0403870847011994 0.0118463921731857 0.199713633624003 ENSG00000131238 PPT1
ENST00000529905 0.0409783250302649 0.0120700580350196 0.199023842313475 ENSG00000131238 PPT1
ENST00000530704 0.115729488495877 0.0474314036186613 0.151059279352586 ENSG00000131238 PPT1
ENST00000372775 0.509021266674725 0.3585269673762 0.0994866317444511 ENSG00000131238 PPT1
ENST00000449045 0.127155245144648 0.0537395690283775 0.143924766217702 ENSG00000131238 PPT1
ENST00000439754 0.345343850615976 0.208641812616288 0.113029237952049 ENSG00000131238 PPT1
ENST00000530076 0.900575464252715 0.84197763629635 0.0203612358307663 ENSG00000131238 PPT1
ENST00000527311 0.0807597383144168 0.0293181064174085 0.157935425284412 ENSG00000131238 PPT1
ENST00000372779 0.15344418372775 0.0691327138985243 0.13668448444974 ENSG00000131238 PPT1
ENST00000526547 0.167679872149996 0.0779800883533439 0.16545336284013 ENSG00000131238 PPT1
ENST00000372771 0.00427373291879684 0.000620529659630156 0.300638895514844 ENSG00000117000 RLF
ENST00000567508 0.543650647683253 0.394693851122672 -0.156008024702557 ENSG00000259943 RP1-39G22.7
ENST00000372759 0.113585560941755 0.0462541433073473 0.199209402878763 ENSG00000084073 ZMPSTE24
ENST00000479131 0.96011267315513 0.934680903127666 -0.00940999436286149 ENSG00000084073 ZMPSTE24
ENST00000472583 0.925485840004653 0.878931021338116 0.0172465206417499 ENSG00000084073 ZMPSTE24
ENST00000474142 0.130029391021067 0.0554192598115041 0.288270685665707 ENSG00000084073 ZMPSTE24
ENST00000372748 0.544201022981801 0.395325104546363 -0.116485220120223 ENSG00000049089 COL9A2
ENST00000482722 0.550812832098996 0.402144768125678 -0.11432866274099 ENSG00000049089 COL9A2
ENST00000466267 0.620330266991952 0.478626357745928 -0.117517206997764 ENSG00000049089 COL9A2
ENST00000427563 0.575180045403694 0.428216470183005 -0.136964522457429 ENSG00000049089 COL9A2
ENST00000488463 0.540839956088697 0.391507803340603 -0.131705000617183 ENSG00000049089 COL9A2
ENST00000417105 0.751039260599736 0.636160043133555 -0.0772366136730565 ENSG00000049089 COL9A2
ENST00000496215 0.769130036015739 0.65877158489748 -0.0768232033705544 ENSG00000049089 COL9A2
ENST00000372736 0.661166003421437 0.526141189565742 -0.110811847756229 ENSG00000049089 COL9A2
ENST00000461118 0.136354772069546 0.0590764642800121 -0.343188319202557 ENSG00000049089 COL9A2
ENST00000435168 0.251901158674303 0.135044903182672 0.144205179419458 ENSG00000084070 SMAP2
ENST00000372718 0.306416350958948 0.17676441511581 0.113578809292746 ENSG00000084070 SMAP2
ENST00000372708 0.217714996909692 0.110794629540694 0.134990325924516 ENSG00000084070 SMAP2
ENST00000539317 0.258050049256714 0.13962623952911 0.127506624083154 ENSG00000084070 SMAP2
ENST00000487871 0.596963823223918 0.452063572283353 -0.0875336156360235 ENSG00000084070 SMAP2
ENST00000469416 0.387131724717736 0.244795353415021 0.176457789830744 ENSG00000187801 ZFP69B
ENST00000361584 0.382422547992902 0.24068699182647 0.177815752738264 ENSG00000187801 ZFP69B
ENST00000484445 0.382422547992902 0.24068699182647 0.177815752738264 ENSG00000187801 ZFP69B
ENST00000411995 0.386273478285493 0.244075057646984 0.176579151155695 ENSG00000187801 ZFP69B
ENST00000565390 0.236286900432638 0.12381483476369 0.27729534032328 ENSG00000260920 RP1-228H13.5
ENST00000372706 0.976305774388293 0.961367916982669 0.00558808361063228 ENSG00000187815 ZFP69
ENST00000372705 0.983223225436677 0.97265831406738 0.00401034683401949 ENSG00000187815 ZFP69
ENST00000482712 0.387384029827574 0.244984578838661 0.252159544132965 ENSG00000187815 ZFP69
ENST00000450713 0.553353905864771 0.404843344026652 0.103475950866032 ENSG00000238287 RP11-656D10.3
ENST00000358527 0.853607006334205 0.773535924759518 -0.0372196981785702 ENSG00000164002 EXO5
ENST00000372703 0.853607006334205 0.773535924759518 -0.0372196981785702 ENSG00000164002 EXO5
ENST00000420209 0.930920023867496 0.887913158802771 0.0196484162136225 ENSG00000164002 EXO5
ENST00000296380 0.890606454081122 0.827743506186458 -0.0280584000623254 ENSG00000164002 EXO5
ENST00000432259 0.80433842516019 0.704748058541095 0.0576864353122045 ENSG00000164002 EXO5
ENST00000418186 0.948545648861298 0.915796239708886 0.0148204797833519 ENSG00000164002 EXO5
ENST00000415550 0.933215983180702 0.891691336289291 0.021125832611358 ENSG00000164002 EXO5
ENST00000443729 0.920324353135065 0.87123955179287 -0.0223282690137023 ENSG00000164002 EXO5
ENST00000419161 0.920324353135065 0.87123955179287 -0.0223282690137023 ENSG00000164002 EXO5
ENST00000471429 0.991626439124173 0.986159208206871 0.00316085316728557 ENSG00000164002 EXO5
ENST00000453437 0.969368259083238 0.95032721475975 -0.0111604899086847 ENSG00000227278 RP11-656D10.5
ENST00000437060 0.959467172383052 0.933513327220419 0.0179213434941435 ENSG00000238186 RP11-656D10.6
ENST00000372699 0.246118920610679 0.130982759457551 0.21883665657611 ENSG00000117010 ZNF684
ENST00000465152 0.440547778715364 0.292702002728833 0.162902118576322 ENSG00000117010 ZNF684
ENST00000372696 0.713909436355697 0.590017142474134 0.0854011974294363 ENSG00000117010 ZNF684
ENST00000372697 0.713909436355697 0.590017142474134 0.0854011974294363 ENSG00000117010 ZNF684
ENST00000493756 0.233871379511129 0.122170754266963 0.222844163406211 ENSG00000117010 ZNF684
ENST00000472043 0.669286084682249 0.535472176905969 0.138328854816857 ENSG00000117010 ZNF684
ENST00000372684 0.110571433021725 0.044614379465521 0.321063019769919 ENSG00000117016 RIMS3
ENST00000372683 0.432652787243564 0.285275734767121 0.203092744416448 ENSG00000117016 RIMS3
ENST00000440100 0.788346293647231 0.683249198939957 0.086858659475178 ENSG00000237899 RP4-739H11.3
ENST00000606277 0.765554296202541 0.65400764857198 -0.0746562078236299 ENSG00000272145 NFYC-AS1
ENST00000467203 0.025284682206638 0.00641318284940419 0.251823571238037 ENSG00000066136 NFYC
ENST00000424419 0.0324767155909726 0.008903389488098 0.21673136040892 ENSG00000066136 NFYC
ENST00000427410 0.0560385113018773 0.0181120316141549 0.176886848967127 ENSG00000066136 NFYC
ENST00000447388 0.0577987287060001 0.0188675682129528 0.171174772616776 ENSG00000066136 NFYC
ENST00000425457 0.0562739700265459 0.0182202358337261 0.176706507241251 ENSG00000066136 NFYC
ENST00000453631 0.014245458841273 0.00301142847993262 0.279306864975752 ENSG00000066136 NFYC
ENST00000456393 0.0582870805801954 0.0190685622329273 0.171229879715017 ENSG00000066136 NFYC
ENST00000372654 0.0539920021496752 0.0172721611271901 0.180051221498509 ENSG00000066136 NFYC
ENST00000534399 0.00805802216373273 0.00143352219781547 0.334643263469122 ENSG00000066136 NFYC
ENST00000372653 0.0514048433563652 0.0162244239014466 0.181896814463016 ENSG00000066136 NFYC
ENST00000372669 0.0305264475894254 0.00822065954084948 0.225192240742458 ENSG00000066136 NFYC
ENST00000372652 0.300834036706986 0.172396591177063 0.10048190659574 ENSG00000066136 NFYC
ENST00000372651 0.312397320316348 0.181499417181274 0.103850356685609 ENSG00000066136 NFYC
ENST00000531464 0.168040594859306 0.0782056647623601 0.189454927779239 ENSG00000066136 NFYC
ENST00000440226 0.849354739155142 0.767823973801666 -0.0201649607309069 ENSG00000066136 NFYC
ENST00000525290 0.955136039212455 0.92653433079758 0.00860393866211297 ENSG00000066136 NFYC
ENST00000530965 0.698640521454345 0.571467340913404 0.0565930821668772 ENSG00000066136 NFYC
ENST00000416859 0.931284835447669 0.888573548244504 -0.0121933127160253 ENSG00000066136 NFYC
ENST00000308733 0.790818671321306 0.686721056558795 -0.0266408788917472 ENSG00000066136 NFYC
ENST00000414185 0.322262891809534 0.189582708805566 -0.104985662743136 ENSG00000066136 NFYC
ENST00000525349 0.491441696085634 0.340876794595193 -0.114522770539619 ENSG00000066136 NFYC
ENST00000483091 0.736075286949607 0.617442623075645 -0.0836431790166728 ENSG00000066136 NFYC
ENST00000488635 0.230594662734885 0.119920752256722 -0.203493967323164 ENSG00000066136 NFYC
ENST00000496608 0.48972874289626 0.339204954583031 -0.106115169982867 ENSG00000066136 NFYC
ENST00000347132 0.112313748688126 0.0455822759431256 -0.446612226967358 ENSG00000117013 KCNQ4
ENST00000509682 0.180425013931374 0.0860355468396787 -0.390056118411832 ENSG00000117013 KCNQ4
ENST00000443478 0.0743465816370176 0.0262923614560786 -0.531027686618716 ENSG00000117013 KCNQ4
ENST00000506017 0.024584112949846 0.00618496159527663 -0.645810472424691 ENSG00000117013 KCNQ4
ENST00000372621 0.947778894670535 0.914555632381194 -0.0112460583343832 ENSG00000171793 CTPS1
ENST00000541520 0.969655125159289 0.950791868976065 -0.00648453141075338 ENSG00000171793 CTPS1
ENST00000470271 0.701401424126212 0.574711060634169 -0.0667123295637462 ENSG00000171793 CTPS1
ENST00000475060 0.64876700631631 0.511620462885844 -0.078214435916205 ENSG00000171793 CTPS1
ENST00000479480 0.842805016278755 0.759054102299893 -0.0337427575781257 ENSG00000171793 CTPS1
ENST00000543104 0.842937128495667 0.759262107621977 -0.0339172819188422 ENSG00000171793 CTPS1
ENST00000372616 0.988237178886919 0.980780356133766 -0.00252730571967569 ENSG00000171793 CTPS1
ENST00000480420 0.828934342431133 0.739341564837467 0.0392078250467375 ENSG00000171793 CTPS1
ENST00000463285 0.622817263942049 0.481298257038385 0.0850190714634514 ENSG00000171793 CTPS1
ENST00000486889 0.531461183984582 0.381642632903238 0.122132131864117 ENSG00000171793 CTPS1
ENST00000497210 0.611406323679522 0.468253077180108 0.105695086604488 ENSG00000171793 CTPS1
ENST00000464283 0.673354035503871 0.54021170216055 -0.0749024037033382 ENSG00000171793 CTPS1
ENST00000463423 0.685593772721653 0.555331656395417 -0.0723847844269883 ENSG00000171793 CTPS1
ENST00000498694 0.644572906641356 0.506748853405163 -0.0826891770557614 ENSG00000171793 CTPS1
ENST00000302946 0.125683722320789 0.0529335989084346 -0.33276973266892 ENSG00000171790 SLFNL1
ENST00000372613 0.126947577150664 0.0536204567748293 -0.332417669085175 ENSG00000171790 SLFNL1
ENST00000397197 0.126947577150664 0.0536204567748293 -0.332417669085175 ENSG00000171790 SLFNL1
ENST00000439569 0.126947577150664 0.0536204567748293 -0.332417669085175 ENSG00000171790 SLFNL1
ENST00000372611 0.126825526923133 0.0535559467447695 -0.332892112096253 ENSG00000171790 SLFNL1
ENST00000359345 0.205506263843845 0.102357685293383 -0.267169048299916 ENSG00000171790 SLFNL1
ENST00000456518 0.448788131465121 0.300415371260912 0.143230614490615 ENSG00000010803 SCMH1
ENST00000397174 0.457204465709583 0.308165420903387 0.139236965567492 ENSG00000010803 SCMH1
ENST00000402904 0.457204465709583 0.308165420903387 0.139236965567492 ENSG00000010803 SCMH1
ENST00000361191 0.462060131859548 0.312861830151112 0.138231264967979 ENSG00000010803 SCMH1
ENST00000361705 0.462060131859548 0.312861830151112 0.138231264967979 ENSG00000010803 SCMH1
ENST00000397171 0.462060131859548 0.312861830151112 0.138231264967979 ENSG00000010803 SCMH1
ENST00000372597 0.268012145078109 0.147277977005493 0.232052480136624 ENSG00000010803 SCMH1
ENST00000372596 0.268012145078109 0.147277977005493 0.232052480136624 ENSG00000010803 SCMH1
ENST00000337495 0.268012145078109 0.147277977005493 0.232052480136624 ENSG00000010803 SCMH1
ENST00000326197 0.466834605776609 0.317536408893093 0.138239044665536 ENSG00000010803 SCMH1
ENST00000372595 0.42741735079065 0.28045897380996 0.146894246126088 ENSG00000010803 SCMH1
ENST00000472037 0.395823644320294 0.252332239975203 -0.140791470110935 ENSG00000010803 SCMH1
ENST00000460215 0.821151766992119 0.728380767510068 -0.0412200594969424 ENSG00000010803 SCMH1
ENST00000498793 0.794776852296424 0.691836440564141 -0.0459093009025069 ENSG00000010803 SCMH1
ENST00000489421 0.917464898303164 0.86697027001974 -0.0217601444604212 ENSG00000010803 SCMH1
ENST00000482530 0.616238189885831 0.473811024974969 0.0936674497555181 ENSG00000010803 SCMH1
ENST00000488592 0.174048079784007 0.081995898631981 0.323016703065632 ENSG00000010803 SCMH1
ENST00000425554 0.1520269928432 0.0682974612031347 0.389077768524365 ENSG00000235358 RP11-399E6.1
ENST00000445073 0.133497128171042 0.0574088599162824 0.398977345951634 ENSG00000235358 RP11-399E6.1
ENST00000372583 0.945612128314836 0.911314494534531 -0.0110735640293882 ENSG00000127124 HIVEP3
ENST00000372584 0.944134712667727 0.909025855018615 -0.0113532179779878 ENSG00000127124 HIVEP3
ENST00000247584 0.185793205548354 0.0895350252097209 -0.183683470739872 ENSG00000127124 HIVEP3
ENST00000460604 0.507261424687267 0.356773465587253 -0.115775478391401 ENSG00000127124 HIVEP3
ENST00000429157 0.173089159967153 0.0814026611844023 -0.187925095496563 ENSG00000127124 HIVEP3
ENST00000491442 0.0805708805643942 0.029233081308243 0.331937742604877 ENSG00000127124 HIVEP3
ENST00000489103 0.0383544766272345 0.0110657412676628 0.34860570469174 ENSG00000127124 HIVEP3
ENST00000479350 0.233374025168387 0.121812341320905 0.302398008449797 ENSG00000127124 HIVEP3
ENST00000372571 0.291746118159525 0.165427461386756 0.102478631080393 ENSG00000198815 FOXJ3
ENST00000372572 0.0690899626202644 0.0238474728787455 0.182011113408688 ENSG00000198815 FOXJ3
ENST00000372573 0.065572017107366 0.0222912344982057 0.183905458092558 ENSG00000198815 FOXJ3
ENST00000361346 0.0675048318965293 0.0231554999882116 0.182792366727101 ENSG00000198815 FOXJ3
ENST00000361776 0.0675048318965293 0.0231554999882116 0.182792366727101 ENSG00000198815 FOXJ3
ENST00000545068 0.0530384506895802 0.0168781027395619 0.180781871021887 ENSG00000198815 FOXJ3
ENST00000445886 0.12246245229778 0.0511254253888082 0.23724493405883 ENSG00000198815 FOXJ3
ENST00000422278 0.960242191216287 0.934943024191799 0.0106430176675207 ENSG00000198815 FOXJ3
ENST00000454417 0.345471058270037 0.208759846710739 0.21749447969211 ENSG00000198815 FOXJ3
ENST00000410070 0.880145389256728 0.812115624223074 0.0595772638475257 ENSG00000177181 RIMKLA
ENST00000431473 0.897399128061854 0.837418684331135 0.0513392774349119 ENSG00000177181 RIMKLA
ENST00000372562 0.382123312922335 0.240427818736988 -0.124569696374584 ENSG00000127125 PPCS
ENST00000455780 0.322015607974835 0.189396108641149 -0.138427246425222 ENSG00000127125 PPCS
ENST00000372560 0.0179884631226961 0.00410058173135297 -0.428691910217875 ENSG00000127125 PPCS
ENST00000472013 0.322128373517033 0.18947888900663 -0.138404025183894 ENSG00000127125 PPCS
ENST00000372561 0.322015607974835 0.189396108641149 -0.138427246425222 ENSG00000127125 PPCS
ENST00000372556 0.322015607974835 0.189396108641149 -0.138427246425222 ENSG00000127125 PPCS
ENST00000471420 0.593095854951337 0.447846756831614 -0.0753539301521879 ENSG00000127125 PPCS
ENST00000482168 0.751825232391516 0.637129783432855 -0.0534010262965523 ENSG00000127125 PPCS
ENST00000469615 0.357603175524211 0.219117503291668 -0.140621405151761 ENSG00000127125 PPCS
ENST00000475614 0.347810444726604 0.2108812561217 0.25636175174999 ENSG00000186409 CCDC30
ENST00000428554 0.0837784738123059 0.0307442631744294 0.31442135081261 ENSG00000186409 CCDC30
ENST00000477155 0.0837784738123059 0.0307442631744294 0.31442135081261 ENSG00000186409 CCDC30
ENST00000468651 0.504632653998635 0.354168355667644 0.212427266983186 ENSG00000186409 CCDC30
ENST00000492422 0.372223411543133 0.231584268172126 0.277054356275416 ENSG00000186409 CCDC30
ENST00000495044 0.206757611149035 0.103208044997228 0.313316127107565 ENSG00000186409 CCDC30
ENST00000507855 0.0881286942583945 0.0329259510937466 0.351930128437125 ENSG00000186409 CCDC30
ENST00000509712 0.434097812982778 0.286801426130812 0.194134514432192 ENSG00000186409 CCDC30
ENST00000471390 0.305028450458752 0.175717039891171 0.245013781392798 ENSG00000186409 CCDC30
ENST00000342022 0.255151934153448 0.137519349702399 0.272112953969314 ENSG00000186409 CCDC30
ENST00000340612 0.238810090801075 0.125582290273619 0.287198908051178 ENSG00000186409 CCDC30
ENST00000514642 0.820654009388073 0.727514391918683 0.0733709965319954 ENSG00000186409 CCDC30
ENST00000390640 0.198829528389779 0.0979724002705306 0.317742974023141 ENSG00000186409 CCDC30
ENST00000304979 0.372782554862406 0.232059108295588 0.0842918888383649 ENSG00000171960 PPIH
ENST00000372550 0.410349298618348 0.265045839232686 0.0885945688983672 ENSG00000171960 PPIH
ENST00000440068 0.483161013634485 0.33305561324031 0.0760569488935777 ENSG00000171960 PPIH
ENST00000372549 0.905407570708044 0.849293701530332 -0.0166458125001903 ENSG00000171960 PPIH
ENST00000455203 0.367456804253586 0.227563564013428 0.0946519308394245 ENSG00000171960 PPIH
ENST00000436387 0.203268898110754 0.100890242034503 -0.144629451722215 ENSG00000171960 PPIH
ENST00000461351 0.315856464656716 0.184377218265084 0.113427640324596 ENSG00000171960 PPIH
ENST00000321358 0.653376914204541 0.517094422391093 -0.0524329006505622 ENSG00000065978 YBX1
ENST00000332220 0.0817844346302629 0.0297910707917709 -0.200006807884853 ENSG00000065978 YBX1
ENST00000436427 0.697230625462102 0.569512659415923 -0.0455520768346485 ENSG00000065978 YBX1
ENST00000467957 0.0808583474156669 0.0293643114476786 -0.191663873908547 ENSG00000065978 YBX1
ENST00000397054 0.610778894204031 0.467481329070593 -0.0886470378563962 ENSG00000117385 LEPRE1
ENST00000460031 0.610117386578363 0.466670577819963 -0.088696573452087 ENSG00000117385 LEPRE1
ENST00000236040 0.610117386578363 0.466670577819963 -0.088696573452087 ENSG00000117385 LEPRE1
ENST00000495874 0.610117386578363 0.466670577819963 -0.088696573452087 ENSG00000117385 LEPRE1
ENST00000296388 0.610117386578363 0.466670577819963 -0.088696573452087 ENSG00000117385 LEPRE1
ENST00000462474 0.359811430487235 0.220954633548727 -0.190998950630434 ENSG00000117385 LEPRE1
ENST00000472802 0.362998948801488 0.223714303624862 -0.209801840575665 ENSG00000117385 LEPRE1
ENST00000431412 0.505674329907619 0.355213741962727 -0.138793818161503 ENSG00000117385 LEPRE1
ENST00000460831 0.121028833006359 0.0503424628674788 -0.379709824302206 ENSG00000117385 LEPRE1
ENST00000481465 0.348494082899378 0.211435212733814 -0.219276711071524 ENSG00000117385 LEPRE1
ENST00000447502 0.656488645244327 0.520733760299084 -0.112670947556662 ENSG00000117385 LEPRE1
ENST00000463465 0.833898772259701 0.7465384894632 0.045601888840669 ENSG00000117385 LEPRE1
ENST00000372526 0.670527504378622 0.536796523326881 -0.102882858285607 ENSG00000117385 LEPRE1
ENST00000492956 0.632589074965518 0.492840793691632 -0.123393287110982 ENSG00000117385 LEPRE1
ENST00000372525 0.35566244103994 0.217507411706753 -0.16223659233165 ENSG00000164008 C1orf50
ENST00000464081 0.707289186567739 0.581896030083904 -0.0507843063281677 ENSG00000164008 C1orf50
ENST00000603943 0.672053395955009 0.538702900277136 -0.0575335639536597 ENSG00000164008 C1orf50
ENST00000536543 0.753186101441294 0.638779384854271 -0.042736854771546 ENSG00000164008 C1orf50
ENST00000468913 0.573259545368686 0.426010601455784 -0.12486731694943 ENSG00000164008 C1orf50
ENST00000494155 0.464758674714607 0.315593417858564 -0.194854645277646 ENSG00000164008 C1orf50
ENST00000447572 0.400473254182688 0.25637544305129 -0.266047347358046 ENSG00000228452 RP5-994D16.9
ENST00000372522 0.976781003988689 0.962368144851774 0.00735127179552912 ENSG00000177868 CCDC23
ENST00000372521 0.933268254601211 0.891759290113044 0.0204601012242263 ENSG00000177868 CCDC23
ENST00000537227 0.885976544511884 0.821029125743557 0.0337540640268269 ENSG00000177868 CCDC23
ENST00000497437 0.965685276958971 0.94422523870491 -0.0110292050138178 ENSG00000177868 CCDC23
ENST00000487556 0.000150307622033436 8.27377883357883e-06 0.39868603991655 ENSG00000164010 ERMAP
ENST00000372517 0.000150307622033436 8.27377883357883e-06 0.39868603991655 ENSG00000164010 ERMAP
ENST00000470938 0.0285322815181558 0.00752849810156133 0.648694641902062 ENSG00000164010 ERMAP
ENST00000372514 0.0343394765524825 0.00956810187368646 0.258512439270154 ENSG00000164010 ERMAP
ENST00000328249 0.0462640203744715 0.0141304798481572 0.266750600850645 ENSG00000164010 ERMAP
ENST00000414798 0.0123408212790186 0.00249331915511403 0.35323183213321 ENSG00000228192 RP11-342M1.3
ENST00000416809 0.0364775798522297 0.0103536595084968 0.325319616653288 ENSG00000228192 RP11-342M1.3
ENST00000425076 0.107262511503492 0.042803448242164 0.274798688156207 ENSG00000228192 RP11-342M1.3
ENST00000444563 0.107262511503492 0.042803448242164 0.274798688156207 ENSG00000228192 RP11-342M1.3
ENST00000372508 0.752293689648767 0.637721477037676 0.0556823956604853 ENSG00000164011 ZNF691
ENST00000372507 0.752293689648767 0.637721477037676 0.0556823956604853 ENSG00000164011 ZNF691
ENST00000372506 0.752293689648767 0.637721477037676 0.0556823956604853 ENSG00000164011 ZNF691
ENST00000397044 0.801611397807433 0.701041809843238 0.0477079396338122 ENSG00000164011 ZNF691
ENST00000372504 0.752293689648767 0.637721477037676 0.0556823956604853 ENSG00000164011 ZNF691
ENST00000397034 0.672169082323828 0.538851449345753 0.0844415446186561 ENSG00000164011 ZNF691
ENST00000372503 0.972904286787629 0.95605523597939 0.00786193425566169 ENSG00000164011 ZNF691
ENST00000372502 0.944813900849318 0.910137008936158 -0.0160543539563195 ENSG00000164011 ZNF691
ENST00000426263 0.0421879798737691 0.0125269362621571 -0.358731052405767 ENSG00000117394 SLC2A1
ENST00000475162 0.00144733030623515 0.000151407968836847 -0.553437323826088 ENSG00000117394 SLC2A1
ENST00000439722 0.000177853629937971 1.02994158239574e-05 -0.697699726060392 ENSG00000117394 SLC2A1
ENST00000415851 0.0503602767083557 0.0157901129843437 -0.354618179514599 ENSG00000117394 SLC2A1
ENST00000372500 0.076013410705636 0.0270908771994118 -0.329503441369353 ENSG00000117394 SLC2A1
ENST00000460369 0.298878616336937 0.170884118636688 -0.223445192768421 ENSG00000117394 SLC2A1
ENST00000431759 0.956638466826479 0.929153548592786 -0.0201111519121819 ENSG00000227533 SLC2A1-AS1
ENST00000416689 0.877449320563677 0.808111339975234 -0.05867813611008 ENSG00000227533 SLC2A1-AS1
ENST00000431635 0.0391722500669657 0.0113799909090395 -0.281152933417301 ENSG00000117395 EBNA1BP2
ENST00000236051 0.0386036789013606 0.0111569654368553 -0.282078552259567 ENSG00000117395 EBNA1BP2
ENST00000463906 0.495311727983576 0.344796814390038 -0.11576652312407 ENSG00000117395 EBNA1BP2
ENST00000491223 4.10458466605982e-05 1.5796542036127e-06 -0.53735586143364 ENSG00000117395 EBNA1BP2
ENST00000472982 4.56304567715411e-05 1.79611063325756e-06 -0.54237190589764 ENSG00000117395 EBNA1BP2
ENST00000483082 6.38074254127115e-05 2.72510426631497e-06 -0.548161126143434 ENSG00000117395 EBNA1BP2
ENST00000461557 0.000418164772178557 3.0587609476415e-05 -0.431142093359803 ENSG00000117395 EBNA1BP2
ENST00000372492 0.108423951018549 0.0434369761715483 -0.217503138045625 ENSG00000243710 WDR65
ENST00000528956 0.910327027733956 0.856566825224226 -0.0360170229284285 ENSG00000243710 WDR65
ENST00000533339 0.948996791983427 0.916411631267286 -0.0211517705100667 ENSG00000243710 WDR65
ENST00000466927 0.331591629930007 0.197241990702565 -0.148123427831132 ENSG00000117395 EBNA1BP2
ENST00000474566 0.410612364201538 0.265278633700738 -0.126883872567314 ENSG00000117395 EBNA1BP2
ENST00000428122 0.838567965189645 0.752989022757564 -0.0629304753475209 ENSG00000243710 WDR65
ENST00000424948 0.429894030858812 0.282702689474324 -0.232799750748092 ENSG00000234694 RP1-92O14.3
ENST00000310955 9.33265121124028e-07 1.39719053959464e-08 -0.536984261366827 ENSG00000117399 CDC20
ENST00000372462 9.45981710863538e-07 1.42483622242831e-08 -0.536962490819982 ENSG00000117399 CDC20
ENST00000478882 0.000950707388652846 8.8297086331187e-05 -0.432958016861728 ENSG00000117399 CDC20
ENST00000482046 5.54026158637699e-06 1.26656923569769e-07 -0.603252796292672 ENSG00000117399 CDC20
ENST00000372458 0.00366775523695349 0.000508185588268375 -0.331100956854658 ENSG00000066322 ELOVL1
ENST00000413844 0.0036658911057736 0.000507802452147594 -0.331104100550023 ENSG00000066322 ELOVL1
ENST00000468865 0.015578835094912 0.00339437359579386 -0.312318832453731 ENSG00000066322 ELOVL1
ENST00000464204 0.00514799476697851 0.000788583661302962 -0.337297281926947 ENSG00000066322 ELOVL1
ENST00000470968 0.00552692916619142 0.000869406174182502 -0.336374251044735 ENSG00000066322 ELOVL1
ENST00000487209 0.0107918281358957 0.00209884948697225 -0.313953466136236 ENSG00000066322 ELOVL1
ENST00000470769 0.0241986810979557 0.00605461517219984 -0.287723489067517 ENSG00000066322 ELOVL1
ENST00000497569 0.0266036194438768 0.0068559000554102 -0.280249542957214 ENSG00000066322 ELOVL1
ENST00000482302 0.0276483065211295 0.0072181082227954 -0.281018983877659 ENSG00000066322 ELOVL1
ENST00000497050 0.0146387766162063 0.003127219431428 -0.303923188310803 ENSG00000066322 ELOVL1
ENST00000478481 0.0561612161645536 0.0181631669742729 -0.284746475832972 ENSG00000066322 ELOVL1
ENST00000479439 0.06917202242702 0.0238887541862131 -0.271990538012704 ENSG00000066322 ELOVL1
ENST00000465321 0.0231119630046855 0.00570026081633341 -0.317281953723351 ENSG00000066322 ELOVL1
ENST00000479686 0.014521400434099 0.00309337448346765 -0.347864051297459 ENSG00000066322 ELOVL1
ENST00000496932 0.0152948773734026 0.00331231869416674 -0.34372966419333 ENSG00000066322 ELOVL1
ENST00000290663 0.638439691968917 0.499671143704302 0.0607182686409735 ENSG00000159479 MED8
ENST00000372457 0.629780181554869 0.489397670544835 0.0621553887865244 ENSG00000159479 MED8
ENST00000372455 0.877683440280196 0.808571848754403 0.0232931956008433 ENSG00000159479 MED8
ENST00000436713 0.706561847880476 0.580868834615811 0.0621278482343471 ENSG00000229431 RP1-92O14.6
ENST00000460803 0.506217590124303 0.355750523241602 -0.125462360823756 ENSG00000159479 MED8
ENST00000473560 0.537751125103598 0.388237952748268 -0.0964722896506199 ENSG00000159479 MED8
ENST00000310739 0.21329240649177 0.107742791911358 0.219017727568004 ENSG00000198198 SZT2
ENST00000372450 0.21329240649177 0.107742791911358 0.219017727568004 ENSG00000198198 SZT2
ENST00000357658 0.0531664680117375 0.0169334349577265 0.311481899549376 ENSG00000198198 SZT2
ENST00000406439 0.0495858972033069 0.0154768052217051 0.289750208401311 ENSG00000198198 SZT2
ENST00000562955 0.88996790200329 0.826758986910249 -0.0138466265709926 ENSG00000198198 SZT2
ENST00000470139 0.0809948217038148 0.0294337918495038 -0.242223420805936 ENSG00000198198 SZT2
ENST00000372442 0.19639451667244 0.0963678904351946 -0.124654507520713 ENSG00000198198 SZT2
ENST00000478140 0.337978151740341 0.202488187514552 -0.273102435774671 ENSG00000198198 SZT2
ENST00000470897 0.396721760450446 0.253201493117902 -0.236689870290996 ENSG00000198198 SZT2
ENST00000471177 0.788460025790769 0.683377225030408 0.0729346680845734 ENSG00000198198 SZT2
ENST00000460536 0.161158013674778 0.0738787260256772 -0.167163225168916 ENSG00000198198 SZT2
ENST00000396885 0.888906960666706 0.825274793451105 0.0427490398466462 ENSG00000229372 SZT2-AS1
ENST00000583037 0.524457244928366 0.374092412760318 0.128877044046811 ENSG00000178922 HYI
ENST00000483618 0.761544898752398 0.649142977733114 0.110407267705253 ENSG00000178922 HYI
ENST00000372425 0.524457244928366 0.374092412760318 0.128877044046811 ENSG00000178922 HYI
ENST00000372433 0.564260151631464 0.416329711531297 0.118889507617425 ENSG00000178922 HYI
ENST00000372434 0.551818378070279 0.403348751111789 0.12158574829949 ENSG00000178922 HYI
ENST00000470662 0.541809877379878 0.392596083196694 0.125538313545975 ENSG00000178922 HYI
ENST00000487366 0.568292729843797 0.420800231111604 0.118039473197673 ENSG00000178922 HYI
ENST00000372430 0.623237722394557 0.481755839735988 0.10353267550136 ENSG00000178922 HYI
ENST00000372432 0.56347917141785 0.415470414876737 0.116301217253831 ENSG00000178922 HYI
ENST00000372427 0.611421879066638 0.468275731982281 0.102943414729053 ENSG00000178922 HYI
ENST00000372426 0.583402461124207 0.437114721187317 0.11427960500507 ENSG00000178922 HYI
ENST00000486909 0.745850702770841 0.629776702828352 0.0715798155591982 ENSG00000178922 HYI
ENST00000496142 0.393028130350569 0.249962785442631 -0.278394874865295 ENSG00000178922 HYI
ENST00000469587 0.581578993882713 0.435139415634522 0.183630599569949 ENSG00000178922 HYI
ENST00000372396 0.240768428222604 0.127062589557416 0.094014973812968 ENSG00000066135 KDM4A
ENST00000463151 0.276886837471241 0.153996024712715 0.135177076805039 ENSG00000066135 KDM4A
ENST00000485249 0.14057112435902 0.0614638100653193 0.192104289850083 ENSG00000066135 KDM4A
ENST00000472265 0.392833598741771 0.24978095012387 0.169868787074279 ENSG00000066135 KDM4A
ENST00000481296 0.9702638150742 0.95198999552049 0.00906760176802817 ENSG00000066135 KDM4A
ENST00000398804 0.884951752435838 0.819466468051091 -0.0237658930317132 ENSG00000236200 KDM4A-AS1
ENST00000439057 0.831087444127626 0.742495346900885 -0.0346018847056259 ENSG00000236200 KDM4A-AS1
ENST00000434346 0.773748413002906 0.664549003890369 -0.0558044718144303 ENSG00000236200 KDM4A-AS1
ENST00000453015 0.125687204602474 0.0529361356759245 -0.255966273348384 ENSG00000236200 KDM4A-AS1
ENST00000418149 0.713805755121986 0.589913221250301 -0.0697199133266033 ENSG00000236200 KDM4A-AS1
ENST00000532911 0.065291932886005 0.0221640561970586 0.339451133122976 ENSG00000126091 ST3GAL3
ENST00000489897 0.0880814868123218 0.0329045640103758 0.268087683417112 ENSG00000126091 ST3GAL3
ENST00000372374 0.0861608463932061 0.0319457139929037 0.261694001062428 ENSG00000126091 ST3GAL3
ENST00000372375 0.0861608463932061 0.0319457139929037 0.261694001062428 ENSG00000126091 ST3GAL3
ENST00000545417 0.0861608463932061 0.0319457139929037 0.261694001062428 ENSG00000126091 ST3GAL3
ENST00000372377 0.0861608463932061 0.0319457139929037 0.261694001062428 ENSG00000126091 ST3GAL3
ENST00000361392 0.0861608463932061 0.0319457139929037 0.261694001062428 ENSG00000126091 ST3GAL3
ENST00000361400 0.0861608463932061 0.0319457139929037 0.261694001062428 ENSG00000126091 ST3GAL3
ENST00000353126 0.0861608463932061 0.0319457139929037 0.261694001062428 ENSG00000126091 ST3GAL3
ENST00000530154 0.0750122814958839 0.0266152833125849 0.280469664351682 ENSG00000126091 ST3GAL3
ENST00000262915 0.0861608463932061 0.0319457139929037 0.261694001062428 ENSG00000126091 ST3GAL3
ENST00000330208 0.0861608463932061 0.0319457139929037 0.261694001062428 ENSG00000126091 ST3GAL3
ENST00000335430 0.0861608463932061 0.0319457139929037 0.261694001062428 ENSG00000126091 ST3GAL3
ENST00000351035 0.0861608463932061 0.0319457139929037 0.261694001062428 ENSG00000126091 ST3GAL3
ENST00000479383 0.0731196786952364 0.0256872653682094 0.334770656577669 ENSG00000126091 ST3GAL3
ENST00000347631 0.0882297938933641 0.0329689817161473 0.268073718452674 ENSG00000126091 ST3GAL3
ENST00000484868 0.0860474307500919 0.0318699614946955 0.348444806079052 ENSG00000126091 ST3GAL3
ENST00000461066 0.0780573229224872 0.0280339889840051 0.330053631946603 ENSG00000126091 ST3GAL3
ENST00000437753 0.0398638366088627 0.0116538794186815 0.439473730929214 ENSG00000229444 RP11-184I16.4
ENST00000533997 0.128869807514222 0.0547703265434909 0.242678783568181 ENSG00000126091 ST3GAL3
ENST00000469715 0.128869807514222 0.0547703265434909 0.242678783568181 ENSG00000126091 ST3GAL3
ENST00000490541 0.128869807514222 0.0547703265434909 0.242678783568181 ENSG00000126091 ST3GAL3
ENST00000528371 0.128869807514222 0.0547703265434909 0.242678783568181 ENSG00000126091 ST3GAL3
ENST00000530581 0.128869807514222 0.0547703265434909 0.242678783568181 ENSG00000126091 ST3GAL3
ENST00000531816 0.128869807514222 0.0547703265434909 0.242678783568181 ENSG00000126091 ST3GAL3
ENST00000531993 0.128869807514222 0.0547703265434909 0.242678783568181 ENSG00000126091 ST3GAL3
ENST00000533212 0.128869807514222 0.0547703265434909 0.242678783568181 ENSG00000126091 ST3GAL3
ENST00000533933 0.128869807514222 0.0547703265434909 0.242678783568181 ENSG00000126091 ST3GAL3
ENST00000372369 0.128869807514222 0.0547703265434909 0.242678783568181 ENSG00000126091 ST3GAL3
ENST00000372372 0.128869807514222 0.0547703265434909 0.242678783568181 ENSG00000126091 ST3GAL3
ENST00000372368 0.128869807514222 0.0547703265434909 0.242678783568181 ENSG00000126091 ST3GAL3
ENST00000372367 0.128869807514222 0.0547703265434909 0.242678783568181 ENSG00000126091 ST3GAL3
ENST00000372366 0.128869807514222 0.0547703265434909 0.242678783568181 ENSG00000126091 ST3GAL3
ENST00000372365 0.128869807514222 0.0547703265434909 0.242678783568181 ENSG00000126091 ST3GAL3
ENST00000361746 0.128869807514222 0.0547703265434909 0.242678783568181 ENSG00000126091 ST3GAL3
ENST00000332628 0.128869807514222 0.0547703265434909 0.242678783568181 ENSG00000126091 ST3GAL3
ENST00000531451 0.130475416991109 0.0556971213325576 0.241978305489985 ENSG00000126091 ST3GAL3
ENST00000372362 0.130475416991109 0.0556971213325576 0.241978305489985 ENSG00000126091 ST3GAL3
ENST00000361812 0.130475416991109 0.0556971213325576 0.241978305489985 ENSG00000126091 ST3GAL3
ENST00000461375 0.0871590136078151 0.032443762245031 0.248936923258871 ENSG00000126091 ST3GAL3
ENST00000490502 0.439385647072453 0.291615935793992 0.151567676454045 ENSG00000126091 ST3GAL3
ENST00000495482 0.829915101006553 0.740774553707342 -0.0612712419989274 ENSG00000126091 ST3GAL3
ENST00000446167 0.79001045253892 0.685608911143097 -0.0884291748408908 ENSG00000237950 RP11-7O11.3
ENST00000445226 0.792692106472394 0.689245543602848 -0.0876000175481318 ENSG00000237950 RP11-7O11.3
ENST00000412378 0.679445254303937 0.547902632740828 -0.127902760252525 ENSG00000237950 RP11-7O11.3
ENST00000372343 0.707089483414155 0.58160908638776 -0.0477197047489578 ENSG00000117408 IPO13
ENST00000489061 0.837000918220412 0.750782007755141 -0.0573895361530255 ENSG00000117408 IPO13
ENST00000489773 0.65937733657168 0.524018815483682 -0.0893034742796077 ENSG00000117408 IPO13
ENST00000492152 0.620417511240343 0.478730649935863 -0.10602101616225 ENSG00000117408 IPO13
ENST00000480902 0.562161827796159 0.413943866148997 -0.153266959714553 ENSG00000117408 IPO13
ENST00000372339 0.311010287872394 0.180351965773152 -0.200012108967856 ENSG00000117408 IPO13
ENST00000486876 0.490376328858119 0.339828858576486 -0.182332986162901 ENSG00000117408 IPO13
ENST00000471934 0.00211496579521742 0.000248812090393358 -0.526057328744945 ENSG00000132768 DPH2
ENST00000476260 0.000601534965484987 4.85999360354118e-05 -0.54911187715852 ENSG00000132768 DPH2
ENST00000255108 0.00511898565595463 0.000782483733067856 -0.446586189082983 ENSG00000132768 DPH2
ENST00000412950 9.1171353072973e-05 4.40533196554323e-06 -0.587439570756436 ENSG00000132768 DPH2
ENST00000524776 9.1171353072973e-05 4.40533196554323e-06 -0.587439570756436 ENSG00000132768 DPH2
ENST00000495421 0.00511898565595463 0.000782483733067856 -0.446586189082983 ENSG00000132768 DPH2
ENST00000530988 0.00313304892307462 0.000413638858057992 -0.518703336001149 ENSG00000132768 DPH2
ENST00000527567 0.000770803885367994 6.72311762077186e-05 -0.563292798897438 ENSG00000132768 DPH2
ENST00000492306 0.000566281321995105 4.476037897485e-05 -0.54739264889805 ENSG00000132768 DPH2
ENST00000490861 0.00044600787032496 3.30913475070815e-05 -0.554352127970335 ENSG00000132768 DPH2
ENST00000396758 0.00512728447115985 0.000784145184856049 -0.446714283005625 ENSG00000132768 DPH2
ENST00000477294 0.000578941326330063 4.60992037654004e-05 -0.564154492772456 ENSG00000132768 DPH2
ENST00000529729 0.000766790237823326 6.67647978509378e-05 -0.528216418281125 ENSG00000132768 DPH2
ENST00000532140 0.00105298298782157 0.000100871122505113 -0.551512439077688 ENSG00000132768 DPH2
ENST00000534786 0.00109439403976468 0.000105956292369084 -0.550610244589715 ENSG00000132768 DPH2
ENST00000534655 0.00339198295744059 0.000458856900311765 -0.552164340239819 ENSG00000132768 DPH2
ENST00000459879 0.000161196013471562 9.05705071945744e-06 -0.609407327657468 ENSG00000132768 DPH2
ENST00000527319 0.000254125851213836 1.61630688352918e-05 -0.604632858127956 ENSG00000132768 DPH2
ENST00000472505 0.161198972645984 0.0739016201480688 -0.171431812381511 ENSG00000117410 ATP6V0B
ENST00000472174 0.519393368836359 0.368928141831316 -0.0752555114903122 ENSG00000117410 ATP6V0B
ENST00000532642 0.542453932850437 0.393441678614063 -0.0716393936839333 ENSG00000117410 ATP6V0B
ENST00000236067 0.540065544115036 0.390613043703836 -0.0721524760456635 ENSG00000117410 ATP6V0B
ENST00000471859 0.449737624246828 0.301240871156669 -0.0893766189913582 ENSG00000117410 ATP6V0B
ENST00000472277 0.237754543105476 0.124815171533998 -0.137836459402812 ENSG00000117410 ATP6V0B
ENST00000461670 0.152942578057355 0.0688324943034847 -0.181061325602627 ENSG00000117410 ATP6V0B
ENST00000468183 0.540065544115036 0.390613043703836 -0.0721524760456635 ENSG00000117410 ATP6V0B
ENST00000473485 0.540065544115036 0.390613043703836 -0.0721524760456635 ENSG00000117410 ATP6V0B
ENST00000496131 0.199044663546817 0.0981146310413021 -0.150387161033501 ENSG00000117410 ATP6V0B
ENST00000498208 0.0590229396373583 0.0193947305141388 -0.238577652732522 ENSG00000117410 ATP6V0B
ENST00000532072 0.148969364184447 0.0665065360129358 -0.192292156562611 ENSG00000117410 ATP6V0B
ENST00000498664 0.784134753953323 0.677759004389786 -0.0357486471988274 ENSG00000117410 ATP6V0B
ENST00000498543 0.000206658984784523 1.24490184366741e-05 -0.764822695338343 ENSG00000117411 B4GALT2
ENST00000372324 1.17238655263604e-05 3.23123022178569e-07 -0.57066661564343 ENSG00000117411 B4GALT2
ENST00000497866 8.68642956135605e-06 2.22914810792241e-07 -0.827333219177257 ENSG00000117411 B4GALT2
ENST00000434555 1.7688302338947e-05 5.47254126694757e-07 -0.562126823047615 ENSG00000117411 B4GALT2
ENST00000356836 2.2123801640645e-05 7.2918428709673e-07 -0.558166651341803 ENSG00000117411 B4GALT2
ENST00000309519 2.0971250987742e-05 6.82090616895771e-07 -0.571645806649554 ENSG00000117411 B4GALT2
ENST00000485678 0.000131137125545109 6.96559686055916e-06 -0.64486332346373 ENSG00000117411 B4GALT2
ENST00000481924 0.0401335295216993 0.0117569836585007 -0.42994058738341 ENSG00000117411 B4GALT2
ENST00000486064 0.202844007947533 0.100624085476459 -0.378307785508758 ENSG00000159214 CCDC24
ENST00000372307 0.0154070774303856 0.00334566874518557 -0.440973863692389 ENSG00000196517 SLC6A9
ENST00000372318 0.22474200318948 0.115669952734808 -0.363868587032624 ENSG00000159214 CCDC24
ENST00000460543 0.454398299650438 0.305545018362115 -0.245939849164651 ENSG00000159214 CCDC24
ENST00000463846 0.222714688534811 0.114307961181786 -0.36505895598857 ENSG00000159214 CCDC24
ENST00000490563 0.222714688534811 0.114307961181786 -0.36505895598857 ENSG00000159214 CCDC24
ENST00000490064 0.323486439681091 0.1906440373221 -0.305042733699485 ENSG00000159214 CCDC24
ENST00000486504 0.250147371883204 0.133887031633761 -0.350200131707797 ENSG00000159214 CCDC24
ENST00000485811 0.352649322551455 0.214980129044676 -0.292163354261096 ENSG00000159214 CCDC24
ENST00000372306 0.00835603067460499 0.0015031150812477 -0.47757936094684 ENSG00000196517 SLC6A9
ENST00000466180 0.319959691678376 0.187706158206789 -0.307593362471643 ENSG00000159214 CCDC24
ENST00000479055 0.27422177488943 0.152023482603584 -0.337408893786447 ENSG00000159214 CCDC24
ENST00000372310 0.0281161028181685 0.00738236818597747 -0.452265885185888 ENSG00000196517 SLC6A9
ENST00000475075 0.0602872580492095 0.0199441550664463 -0.404601570603664 ENSG00000196517 SLC6A9
ENST00000357730 0.14295732906384 0.0628730831982119 -0.320599647084017 ENSG00000196517 SLC6A9
ENST00000360584 0.14295732906384 0.0628730831982119 -0.320599647084017 ENSG00000196517 SLC6A9
ENST00000537678 0.131064818349723 0.0560190281344745 -0.354126763581008 ENSG00000196517 SLC6A9
ENST00000492434 0.227887303538728 0.117955470830982 -0.31153860963173 ENSG00000196517 SLC6A9
ENST00000528803 0.717855596330798 0.594714830210672 -0.115757713305539 ENSG00000196517 SLC6A9
ENST00000489764 0.117722274899634 0.0484912926615345 -0.409480901089327 ENSG00000196517 SLC6A9
ENST00000466926 0.102057896060788 0.0400169805002517 -0.420053860120016 ENSG00000196517 SLC6A9
ENST00000361745 0.540759866956981 0.391421042245196 -0.084412315491851 ENSG00000178028 DMAP1
ENST00000446292 0.632367946989556 0.492587752590368 -0.0684874099553337 ENSG00000178028 DMAP1
ENST00000440641 0.796845383491636 0.694675107028857 -0.0408642416761815 ENSG00000178028 DMAP1
ENST00000436069 0.0031568800298195 0.000417672150937991 -0.441356442591004 ENSG00000178028 DMAP1
ENST00000437511 0.648069826861282 0.510772695944089 -0.0674861110462596 ENSG00000178028 DMAP1
ENST00000475794 0.0286984658820505 0.0075883016991952 -0.320149413072176 ENSG00000178028 DMAP1
ENST00000471829 0.927285662767111 0.881593349779792 -0.0158451877065012 ENSG00000178028 DMAP1
ENST00000487922 0.999874576140658 0.999797956094466 -2.79488366018507e-05 ENSG00000178028 DMAP1
ENST00000315913 0.540759866956981 0.391421042245196 -0.084412315491851 ENSG00000178028 DMAP1
ENST00000372289 0.540759866956981 0.391421042245196 -0.084412315491851 ENSG00000178028 DMAP1
ENST00000463950 0.00193663078024127 0.000222638008265936 -0.50113983755053 ENSG00000178028 DMAP1
ENST00000372290 0.647656516459775 0.510253943230531 0.0721560318772294 ENSG00000178028 DMAP1
ENST00000488433 0.846035216780142 0.763216719340243 0.0335323767948759 ENSG00000178028 DMAP1
ENST00000483741 0.112785038448238 0.0458433860995232 -0.29588500293069 ENSG00000178028 DMAP1
ENST00000494092 0.242939947591578 0.12869737395846 -0.273485092482346 ENSG00000178028 DMAP1
ENST00000372257 0.00135306565554244 0.000138776555468498 0.291206430490471 ENSG00000117419 ERI3
ENST00000372259 0.0388074290636485 0.0112356772178352 0.207696453223761 ENSG00000117419 ERI3
ENST00000456170 0.0340055425986777 0.00944614490908198 0.209084433871848 ENSG00000117419 ERI3
ENST00000537474 0.00319857295198331 0.00042465898133877 0.285832568308997 ENSG00000117419 ERI3
ENST00000489710 0.236768269719632 0.124139647172069 0.135275023169759 ENSG00000117419 ERI3
ENST00000479101 0.181601188094908 0.0867927754422668 0.152987393797868 ENSG00000117419 ERI3
ENST00000462341 0.051413221523926 0.0162296947414989 0.215930264625309 ENSG00000117419 ERI3
ENST00000452396 0.00103161470072903 9.83498212320595e-05 0.344428777687714 ENSG00000117419 ERI3
ENST00000495828 0.000257829121297393 1.64930027612842e-05 0.350066498879003 ENSG00000117419 ERI3
ENST00000457571 0.000570417927097786 4.51825316377521e-05 0.368944907044613 ENSG00000117419 ERI3
ENST00000355387 0.0105385331637126 0.00203512136556028 -0.25350866160004 ENSG00000187147 RNF220
ENST00000361799 0.0105385331637126 0.00203512136556028 -0.25350866160004 ENSG00000187147 RNF220
ENST00000372247 0.0105532505237744 0.00203916173444022 -0.253506405793066 ENSG00000187147 RNF220
ENST00000443020 0.00810196688712428 0.00144403031850838 -0.269758958449027 ENSG00000187147 RNF220
ENST00000453863 0.0181858478939378 0.00415904804195193 -0.319673359450009 ENSG00000187147 RNF220
ENST00000335497 0.0117765399509985 0.00235083593719059 -0.264865061916676 ENSG00000187147 RNF220
ENST00000440132 0.0100718401421141 0.00191703098604824 -0.267086618591942 ENSG00000187147 RNF220
ENST00000474064 0.0114976985680126 0.00227970200062729 -0.25119794955568 ENSG00000187147 RNF220
ENST00000471494 0.0171988185428504 0.0038618558222537 -0.257958731406235 ENSG00000187147 RNF220
ENST00000488865 0.012510960613857 0.00253962444652072 -0.334855572394651 ENSG00000187147 RNF220
ENST00000497469 0.00485084360225675 0.000727866092249937 -0.290796927232657 ENSG00000187147 RNF220
ENST00000475378 0.00381951571718569 0.000535749454438705 -0.295281318794335 ENSG00000187147 RNF220
ENST00000484745 0.00544724738809806 0.000852744112097021 -0.269602641409047 ENSG00000187147 RNF220
ENST00000372242 0.0135886943645107 0.00283070802671921 -0.24719976081798 ENSG00000126106 TMEM53
ENST00000372243 0.0135886943645107 0.00283070802671921 -0.24719976081798 ENSG00000126106 TMEM53
ENST00000372244 0.0135886943645107 0.00283070802671921 -0.24719976081798 ENSG00000126106 TMEM53
ENST00000495630 0.0135787683771148 0.00282667485229275 -0.246611429058406 ENSG00000126106 TMEM53
ENST00000474394 0.0516636153875595 0.0163302913429582 -0.253803885869387 ENSG00000187147 RNF220
ENST00000480686 0.0305207174262192 0.00821825564168126 -0.268104904267827 ENSG00000187147 RNF220
ENST00000474956 0.0735743453175852 0.0259127681532416 -0.252080165449983 ENSG00000187147 RNF220
ENST00000476724 0.802689085020054 0.702510141076998 -0.0632471386246775 ENSG00000126106 TMEM53
ENST00000468117 0.802689085020054 0.702510141076998 -0.0632471386246775 ENSG00000126106 TMEM53
ENST00000372237 0.802689085020054 0.702510141076998 -0.0632471386246775 ENSG00000126106 TMEM53
ENST00000372235 0.859459081076972 0.781949114225538 -0.0465786323956699 ENSG00000126106 TMEM53
ENST00000420706 0.991254277659086 0.985641716400969 -0.00309118702392846 ENSG00000126106 TMEM53
ENST00000424484 0.732063644345966 0.612425765543633 -0.0785531671878121 ENSG00000198520 C1orf228
ENST00000455805 0.810262275539269 0.712911865399168 0.0597281228574083 ENSG00000198520 C1orf228
ENST00000458657 0.536966222944188 0.387317795785819 -0.129380046467652 ENSG00000198520 C1orf228
ENST00000418644 0.877636434933006 0.808500372198859 0.0398889715607693 ENSG00000198520 C1orf228
ENST00000441519 0.810262275539269 0.712911865399168 0.0597281228574083 ENSG00000198520 C1orf228
ENST00000357508 0.536966222944188 0.387317795785819 -0.129380046467652 ENSG00000198520 C1orf228
ENST00000535358 0.536966222944188 0.387317795785819 -0.129380046467652 ENSG00000198520 C1orf228
ENST00000445071 0.88512060238479 0.819788621405346 0.037461521230511 ENSG00000198520 C1orf228
ENST00000453711 0.967661959653796 0.947492723249323 0.0109751238348638 ENSG00000198520 C1orf228
ENST00000421398 0.740123317071582 0.622671680422745 -0.0761679137414242 ENSG00000198520 C1orf228
ENST00000444751 0.715035328096715 0.591337284739067 -0.0832449353708828 ENSG00000198520 C1orf228
ENST00000434068 0.383855655784497 0.241900451556151 -0.216062366215705 ENSG00000198520 C1orf228
ENST00000434520 0.454465888277608 0.305609813622005 -0.202407238475864 ENSG00000198520 C1orf228
ENST00000427321 0.419949093965916 0.273732035222438 -0.268388474777858 ENSG00000198520 C1orf228
ENST00000446792 0.363371738254059 0.224038192921047 -0.298630417037836 ENSG00000198520 C1orf228
ENST00000444525 0.300204410366803 0.171920753365499 -0.336006124353304 ENSG00000198520 C1orf228
ENST00000440383 0.356276335294165 0.218001148047776 -0.303088640015387 ENSG00000198520 C1orf228
ENST00000427336 0.365129836091715 0.225563243389947 -0.297528660789872 ENSG00000198520 C1orf228
ENST00000418779 0.249335508940861 0.133308135927665 -0.36641141362134 ENSG00000198520 C1orf228
ENST00000568406 0.233902427168931 0.122200913860479 -0.383597292435907 ENSG00000198520 C1orf228
ENST00000452259 0.0983696334936661 0.0380988853650968 -0.141725171858563 ENSG00000142945 KIF2C
ENST00000372224 0.00891691339272564 0.00163728773774007 -0.191030910442605 ENSG00000142945 KIF2C
ENST00000493027 0.0999316804034149 0.0389438135350478 -0.141308806607684 ENSG00000142945 KIF2C
ENST00000372218 0.00899303275327078 0.00165759462096252 -0.191019058464623 ENSG00000142945 KIF2C
ENST00000455186 0.113106239961 0.0460194705978504 -0.141184353936448 ENSG00000142945 KIF2C
ENST00000372222 0.0338296444175448 0.00938432170086855 -0.168401803681424 ENSG00000142945 KIF2C
ENST00000480574 0.129718786626654 0.0552570575482896 -0.207724211701599 ENSG00000142945 KIF2C
ENST00000372217 0.041430078556365 0.0122419236276488 -0.162076089946689 ENSG00000142945 KIF2C
ENST00000440985 0.0342699516797539 0.00954243862584861 -0.274089771158592 ENSG00000225721 RP11-269F19.2
ENST00000428791 0.00664068438015255 0.00111511117554465 -0.266636197675418 ENSG00000225721 RP11-269F19.2
ENST00000423289 0.0795146556190323 0.0287076829082984 -0.237029801831098 ENSG00000142945 KIF2C
ENST00000472235 0.0297841948177491 0.00795349177567149 -0.303288800588404 ENSG00000142945 KIF2C
ENST00000497035 0.0223694466870401 0.00546818008297223 -0.233432274231179 ENSG00000142937 RPS8
ENST00000396651 0.0256836282616653 0.00654402438296381 -0.226765544150066 ENSG00000142937 RPS8
ENST00000372209 0.0257496346744815 0.0065650080094397 -0.2266879073012 ENSG00000142937 RPS8
ENST00000470475 0.00223395587274959 0.000266538584265717 -0.319926176410205 ENSG00000142937 RPS8
ENST00000485390 0.0257167837724707 0.0065542239004612 -0.226732683410453 ENSG00000142937 RPS8
ENST00000364043 0.486535460468181 0.336143939481558 -0.23958564061706 ENSG00000200913 SNORD46
ENST00000464658 0.045007982617943 0.0136382832691061 -0.212019447461327 ENSG00000142937 RPS8
ENST00000484599 0.044230912525866 0.0133335217115514 -0.21331166055849 ENSG00000142937 RPS8
ENST00000365161 0.925311350389623 0.878639253464106 -0.0366170029673066 ENSG00000202031 SNORD38A
ENST00000474582 0.500176022370374 0.349652203227597 -0.090174759663267 ENSG00000142937 RPS8
ENST00000384690 0.398220211565583 0.254482136597088 -0.260189708851875 ENSG00000207421 SNORD38B
ENST00000372201 0.633581434565832 0.494061545761321 -0.0961067729881918 ENSG00000173846 PLK3
ENST00000465443 0.607343098872771 0.463379056373389 -0.102843134711033 ENSG00000173846 PLK3
ENST00000476731 0.942802154435993 0.906794120971663 -0.0211597768483705 ENSG00000173846 PLK3
ENST00000492398 0.801713975440022 0.701226683766664 -0.0527201986876638 ENSG00000173846 PLK3
ENST00000461358 0.719795317960625 0.59713079162572 -0.0830761074684092 ENSG00000173846 PLK3
ENST00000461769 0.651159609893028 0.514488610442437 -0.113532510672275 ENSG00000173846 PLK3
ENST00000493100 0.907254638077365 0.85201506041839 -0.0359031325508974 ENSG00000173846 PLK3
ENST00000450269 0.705706738662963 0.579903132067819 0.107208932446947 ENSG00000222009 BTBD19
ENST00000453418 0.705706738662963 0.579903132067819 0.107208932446947 ENSG00000222009 BTBD19
ENST00000409335 0.581116786427085 0.434481874955173 0.155331663275232 ENSG00000222009 BTBD19
ENST00000439563 0.720759165971733 0.598249500159682 0.112728932505576 ENSG00000222009 BTBD19
ENST00000485668 0.569917774603799 0.422585739492887 0.145124284291784 ENSG00000222009 BTBD19
ENST00000482715 0.765335986583969 0.653782049911306 0.0951552721845808 ENSG00000222009 BTBD19
ENST00000475105 0.469937905818093 0.320471499648257 0.222885589635456 ENSG00000222009 BTBD19
ENST00000495433 0.659829417165645 0.524557869701964 0.148369970703744 ENSG00000222009 BTBD19
ENST00000447098 0.379588525943773 0.238218883946408 0.275155297550226 ENSG00000117425 PTCH2
ENST00000439363 0.488555371397684 0.338084410210023 0.141222313452963 ENSG00000070785 EIF2B3
ENST00000360403 0.590871756806992 0.445473072764021 0.103466601904921 ENSG00000070785 EIF2B3
ENST00000486491 0.961588048144038 0.93724663088608 0.0117464829756628 ENSG00000070785 EIF2B3
ENST00000372183 0.502275174344101 0.351782501968506 0.129915437886603 ENSG00000070785 EIF2B3
ENST00000480675 0.845411262344266 0.762517078559471 0.0400398327957387 ENSG00000070785 EIF2B3
ENST00000477953 0.841064643292077 0.756312241775135 0.0412615990264416 ENSG00000070785 EIF2B3
ENST00000372182 0.94313430656498 0.907311917406838 -0.0140068712986907 ENSG00000070785 EIF2B3
ENST00000487532 0.675251250238382 0.542647929317651 -0.0707021566703472 ENSG00000070785 EIF2B3
ENST00000497010 0.428015310258627 0.281025434224403 -0.128812468785697 ENSG00000070785 EIF2B3
ENST00000372168 0.000100690402626967 5.00931495256939e-06 -0.473194404291657 ENSG00000126107 HECTD3
ENST00000372172 0.000766303909347271 6.66548675755051e-05 -0.372954651196381 ENSG00000126107 HECTD3
ENST00000486132 0.000127456231137398 6.71204949922355e-06 -0.543711978357838 ENSG00000126107 HECTD3
ENST00000486296 7.48063804769451e-05 3.37956078273509e-06 -0.602609447494361 ENSG00000126107 HECTD3
ENST00000466423 0.000214200286086457 1.30109056002723e-05 -0.530728209235012 ENSG00000126107 HECTD3
ENST00000487488 0.00158704133911611 0.00017090881800576 -0.540752108179643 ENSG00000126107 HECTD3
ENST00000484564 0.0438463008439761 0.0131795003635216 -0.48082521329573 ENSG00000126107 HECTD3
ENST00000246337 0.000955151529364118 8.88737372628803e-05 -0.428207832714443 ENSG00000126088 UROD
ENST00000491773 0.00315514344794239 0.00041736179932594 -0.415927808820371 ENSG00000126088 UROD
ENST00000463092 0.0031844117248194 0.000422073916288601 -0.423557735373472 ENSG00000126088 UROD
ENST00000461035 0.00817493307292291 0.00146135644674094 -0.434245922631008 ENSG00000126088 UROD
ENST00000491300 0.00583511016556443 0.000935223364864322 -0.376823421021964 ENSG00000126088 UROD
ENST00000434478 0.00359763083347883 0.000495903863142662 -0.395187361578563 ENSG00000126088 UROD
ENST00000494399 0.000965732982320718 9.01611455244573e-05 -0.428164731980748 ENSG00000126088 UROD
ENST00000460334 0.00219245796155339 0.000260261978918137 -0.425851159181807 ENSG00000126088 UROD
ENST00000462688 0.00577042771150599 0.00092176107124484 -0.378361610049292 ENSG00000126088 UROD
ENST00000460906 0.00218987526756213 0.000259909272878222 -0.420954945175285 ENSG00000126088 UROD
ENST00000490385 0.00210631168780232 0.000247614650513305 -0.422209796949805 ENSG00000126088 UROD
ENST00000469548 0.00364695832053078 0.000504491075224451 -0.397660456516982 ENSG00000126088 UROD
ENST00000486699 0.00359282454952096 0.000494935582895874 -0.398607810698996 ENSG00000126088 UROD
ENST00000478467 0.00320183384347183 0.000425200960907212 -0.402874196640903 ENSG00000126088 UROD
ENST00000428106 0.00289450086390691 0.000372627322041707 -0.404433930218806 ENSG00000126088 UROD
ENST00000496439 0.00185339976499361 0.000209250739764111 -0.428989868024471 ENSG00000126088 UROD
ENST00000473012 0.00231863225770547 0.000280195044901691 -0.429687459272061 ENSG00000126088 UROD
ENST00000472254 0.00336962647815094 0.000454684970588994 -0.44498267230604 ENSG00000126088 UROD
ENST00000466193 0.00324391317398243 0.000432689769250004 -0.503784499542783 ENSG00000126088 UROD
ENST00000465678 0.00262532608836818 0.000329149297146154 -0.522442521621833 ENSG00000126088 UROD
ENST00000359600 0.13078491550834 0.0558637597601229 0.461067008265543 ENSG00000162415 ZSWIM5
ENST00000464588 0.200956256941775 0.0993728074608712 0.359059984609201 ENSG00000162415 ZSWIM5
ENST00000334815 0.00439443288648696 0.00064220431279448 -0.692323445217171 ENSG00000186603 HPDL
ENST00000528332 0.00282476314662578 0.000361296846166921 -0.333610391982154 ENSG00000132781 MUTYH
ENST00000529984 0.00282476314662578 0.000361296846166921 -0.333610391982154 ENSG00000132781 MUTYH
ENST00000372110 0.00318510468976747 0.000422247122298204 -0.330428769452329 ENSG00000132781 MUTYH
ENST00000372115 0.00283853754481348 0.000363469502558152 -0.334819379853134 ENSG00000132781 MUTYH
ENST00000481571 0.00318510468976747 0.000422247122298204 -0.330428769452329 ENSG00000132781 MUTYH
ENST00000372098 0.00318510468976747 0.000422247122298204 -0.330428769452329 ENSG00000132781 MUTYH
ENST00000355498 0.00573032398467346 0.000913458233407324 -0.316720957487263 ENSG00000132781 MUTYH
ENST00000475516 0.00573032398467346 0.000913458233407324 -0.316720957487263 ENSG00000132781 MUTYH
ENST00000485271 0.809412125696254 0.711819275141246 0.0735217335792326 ENSG00000132781 MUTYH
ENST00000372104 0.00645829822506197 0.00107502665264595 -0.313993572187042 ENSG00000132781 MUTYH
ENST00000448481 0.00645829822506197 0.00107502665264595 -0.313993572187042 ENSG00000132781 MUTYH
ENST00000456914 0.00599015830455675 0.000968081148923708 -0.316500262460915 ENSG00000132781 MUTYH
ENST00000354383 0.00573032398467346 0.000913458233407324 -0.316720957487263 ENSG00000132781 MUTYH
ENST00000488731 0.00603559089424968 0.0009781884357958 -0.316445940694516 ENSG00000132781 MUTYH
ENST00000372100 0.00573023726164624 0.000912950409031439 -0.316722843760812 ENSG00000132781 MUTYH
ENST00000450313 0.0028367490176838 0.000363168025252823 -0.334822625205943 ENSG00000132781 MUTYH
ENST00000531105 0.00540463531660066 0.00084363445319835 -0.318956008479305 ENSG00000132781 MUTYH
ENST00000467459 0.0933407466491951 0.0355424091652928 -0.333713635147642 ENSG00000132781 MUTYH
ENST00000482094 0.173329176271354 0.0815450551297055 -0.292912457625351 ENSG00000132781 MUTYH
ENST00000529892 0.125520138715167 0.0528443973410374 -0.310398836092937 ENSG00000132781 MUTYH
ENST00000533178 0.0180835353503192 0.004128258887446 -0.350820290754262 ENSG00000132781 MUTYH
ENST00000528013 0.00493200335358188 0.000745041239520892 -0.322703269402779 ENSG00000132781 MUTYH
ENST00000412971 0.00267950054393395 0.000337812176912592 -0.371369477855149 ENSG00000132781 MUTYH
ENST00000462388 0.0298998213779276 0.00799887939934682 -0.495291832909618 ENSG00000132781 MUTYH
ENST00000466231 0.0264864983218162 0.00681421593634629 -0.562172799205973 ENSG00000132781 MUTYH
ENST00000470256 0.00918615553549991 0.00170265496093844 -0.334755615553082 ENSG00000132781 MUTYH
ENST00000461495 0.00364695832053078 0.00050450074002303 -0.356531891065338 ENSG00000132781 MUTYH
ENST00000435155 0.0107034790999613 0.00207648296516432 -0.333886056944694 ENSG00000132781 MUTYH
ENST00000467940 0.00570712223225173 0.000907809903471553 -0.343139029535216 ENSG00000132781 MUTYH
ENST00000478796 0.0582376110788681 0.0190479156050647 -0.435982024677963 ENSG00000132781 MUTYH
ENST00000525160 0.00967233803991422 0.0018156634150091 -0.326923959025726 ENSG00000132781 MUTYH
ENST00000479746 0.0178864795438737 0.00406886486719837 -0.314845900684074 ENSG00000132781 MUTYH
ENST00000492494 0.0172141803609895 0.00386633117415827 -0.31666049383052 ENSG00000132781 MUTYH
ENST00000483642 0.0120247103464306 0.00241266176787717 -0.322722053353437 ENSG00000132781 MUTYH
ENST00000481139 0.0133637733961028 0.00276883439326993 -0.319809172166046 ENSG00000132781 MUTYH
ENST00000485484 0.0256383413386254 0.00652854254176013 -0.292602235770575 ENSG00000132781 MUTYH
ENST00000476789 0.0129567384504876 0.00265703158487154 -0.317914827818829 ENSG00000132781 MUTYH
ENST00000462387 0.0129914946581079 0.0026659288600492 -0.322451813930239 ENSG00000132781 MUTYH
ENST00000474703 0.0557294453809112 0.0179808221788728 -0.266642263694162 ENSG00000132781 MUTYH
ENST00000483127 0.0603097724249739 0.0199546842554534 -0.279910245250888 ENSG00000132781 MUTYH
ENST00000534453 0.071475943560034 0.0249339357298392 -0.277921808028786 ENSG00000132781 MUTYH
ENST00000372090 0.0439032982174456 0.0132044828880274 -0.281147968648199 ENSG00000132773 TOE1
ENST00000477731 0.0334631613434631 0.00925901125756523 -0.328068638882834 ENSG00000132773 TOE1
ENST00000539779 0.0819681357878059 0.0298740383182092 -0.251158325720739 ENSG00000132773 TOE1
ENST00000471337 0.0101200945309042 0.00192970094867175 -0.38278343640547 ENSG00000132773 TOE1
ENST00000495703 0.112185734417453 0.0455177963147141 -0.231288546274514 ENSG00000132773 TOE1
ENST00000460057 0.0760387266644334 0.0271031368295175 -0.314565299823725 ENSG00000132773 TOE1
ENST00000372084 0.0138733995720007 0.0029080888909397 0.37820611283544 ENSG00000070759 TESK2
ENST00000372086 0.00569591999574828 0.000905252048912177 0.419547827134295 ENSG00000070759 TESK2
ENST00000341771 0.00569591999574828 0.000905252048912177 0.419547827134295 ENSG00000070759 TESK2
ENST00000486676 0.00588475646351313 0.000945485274048879 0.420090277274869 ENSG00000070759 TESK2
ENST00000538496 0.00795230942289242 0.00140896061900559 0.40970772389667 ENSG00000070759 TESK2
ENST00000493974 0.00278821150643424 0.000355414743102878 0.564204916649556 ENSG00000070759 TESK2
ENST00000451835 0.00107370581922375 0.000103505357990356 0.593099526213793 ENSG00000070759 TESK2
ENST00000415578 0.264550167758154 0.144713320599673 -0.290667588427965 ENSG00000236624 CCDC163P
ENST00000515561 0.277001604312929 0.154074005559487 -0.284071122415145 ENSG00000236624 CCDC163P
ENST00000502793 0.493279031399627 0.342756015202406 -0.208290139284301 ENSG00000236624 CCDC163P
ENST00000490551 0.442770331141516 0.294838414088922 -0.218673689747538 ENSG00000236624 CCDC163P
ENST00000432082 0.249427787765453 0.133370215513848 -0.32292073422204 ENSG00000236624 CCDC163P
ENST00000514299 0.249427787765453 0.133370215513848 -0.32292073422204 ENSG00000236624 CCDC163P
ENST00000486476 0.123785712535753 0.0519002438730169 -0.41704705900784 ENSG00000236624 CCDC163P
ENST00000488405 0.048412363108955 0.0150021111926165 -0.525058055812812 ENSG00000236624 CCDC163P
ENST00000401061 0.841278006271004 0.756611549335822 0.0278598296879131 ENSG00000132763 MMACHC
ENST00000477188 0.167953930696109 0.0781496011733846 -0.2864179795953 ENSG00000132763 MMACHC
ENST00000262746 0.0107629170097334 0.00209140463861569 0.318522196329205 ENSG00000117450 PRDX1
ENST00000319248 0.0107730529429356 0.00209438319806253 0.318620664553334 ENSG00000117450 PRDX1
ENST00000372079 0.0107583413395497 0.00209020094937759 0.318658374741212 ENSG00000117450 PRDX1
ENST00000447184 0.0187841682301127 0.00433858500424244 0.303218673996048 ENSG00000117450 PRDX1
ENST00000424390 0.0187477146901855 0.00432617467758844 0.303376456277901 ENSG00000117450 PRDX1
ENST00000483583 0.0367711975073492 0.0104642340177869 0.290407945033337 ENSG00000117450 PRDX1
ENST00000372070 0.350162819777672 0.212849370588864 -0.0957502884724586 ENSG00000117448 AKR1A1
ENST00000434299 0.0972093343179752 0.0374963404997589 -0.175695391767809 ENSG00000117448 AKR1A1
ENST00000496999 0.122430507434017 0.0511037497143014 -0.172785768459272 ENSG00000117448 AKR1A1
ENST00000476957 0.057794594566656 0.0188646343684637 -0.173074020519834 ENSG00000117448 AKR1A1
ENST00000481885 0.107460752064748 0.0429127506010213 -0.168075284147554 ENSG00000117448 AKR1A1
ENST00000351829 0.379550128936233 0.23815600735607 -0.0878962757906586 ENSG00000117448 AKR1A1
ENST00000471651 0.138512869754674 0.0602921585762907 -0.15835723636131 ENSG00000117448 AKR1A1
ENST00000497973 0.236367782059648 0.123873317157835 -0.120994281500424 ENSG00000117448 AKR1A1
ENST00000473038 0.523968165120856 0.373641272476725 -0.0762609455568884 ENSG00000117448 AKR1A1
ENST00000495913 0.553582195712384 0.40513855504195 -0.0718606953419533 ENSG00000117448 AKR1A1
ENST00000487654 0.901781351873942 0.843650207750265 0.019046964548489 ENSG00000117448 AKR1A1
ENST00000475919 0.363165727733061 0.223880254964383 0.143510857526806 ENSG00000117448 AKR1A1
ENST00000475985 0.165427909198842 0.0765671713783892 0.242468368928824 ENSG00000117448 AKR1A1
ENST00000437901 0.8312609820064 0.74274026558761 0.0239897990820234 ENSG00000132780 NASP
ENST00000437362 0.832634082341628 0.744728807387552 0.0238061916034246 ENSG00000132780 NASP
ENST00000464190 0.831793194377478 0.743479603857045 0.0256440395889287 ENSG00000132780 NASP
ENST00000528084 0.98906743627104 0.982111424228605 -0.00183208495254109 ENSG00000132780 NASP
ENST00000527359 0.895380429424529 0.834559086651992 0.0157026534771145 ENSG00000132780 NASP
ENST00000525515 0.955826651720064 0.927799981721123 0.00646179739887704 ENSG00000132780 NASP
ENST00000453748 0.840672270558603 0.755701725944806 0.0235157631964588 ENSG00000132780 NASP
ENST00000402363 0.997499034678013 0.995808905362052 -0.000384150121332166 ENSG00000132780 NASP
ENST00000537798 0.998340068229624 0.997372503733717 -0.000240720207405887 ENSG00000132780 NASP
ENST00000527470 0.868877477828793 0.795437770703883 0.0204955992607893 ENSG00000132780 NASP
ENST00000529333 0.883477695900358 0.817078458606301 0.0181540362440428 ENSG00000132780 NASP
ENST00000531532 0.955430402139715 0.927044955223424 -0.00772758489463195 ENSG00000132780 NASP
ENST00000530840 0.603959245238095 0.459666210424718 -0.0817918988042069 ENSG00000132780 NASP
ENST00000528238 0.957683483005556 0.930758623826307 -0.00650217295176207 ENSG00000132780 NASP
ENST00000534101 0.869295664301673 0.795990846346121 0.0203916265503431 ENSG00000132780 NASP
ENST00000350030 0.99726893842602 0.995409375917376 0.000425194346792684 ENSG00000132780 NASP
ENST00000470768 0.908196307044276 0.853472138154879 0.0145027670048641 ENSG00000132780 NASP
ENST00000372052 0.997499034678013 0.995787266610784 -0.000386099364118715 ENSG00000132780 NASP
ENST00000351223 0.997499034678013 0.995787266610784 -0.000386099364118715 ENSG00000132780 NASP
ENST00000530073 0.812123057303622 0.715738416477425 0.0291241408214832 ENSG00000132780 NASP
ENST00000481782 0.806389753200157 0.707664544927006 0.0307412710768082 ENSG00000132780 NASP
ENST00000531612 0.835243543184531 0.748268639115098 0.0274280791760446 ENSG00000132780 NASP
ENST00000527932 0.671437601490387 0.537912233538354 -0.0624752400035061 ENSG00000132780 NASP
ENST00000534450 0.823123179616664 0.731076931010024 -0.0311835467272293 ENSG00000132780 NASP
ENST00000472408 0.618067999446474 0.475896782626724 0.0875366442492056 ENSG00000132780 NASP
ENST00000491755 0.951862214763255 0.921267569807774 -0.0216841132166543 ENSG00000159588 CCDC17
ENST00000482416 0.951862214763255 0.921267569807774 -0.0216841132166543 ENSG00000159588 CCDC17
ENST00000372044 0.945181104688823 0.910638110063468 -0.0248469026336179 ENSG00000159588 CCDC17
ENST00000421127 0.951862214763255 0.921267569807774 -0.0216841132166543 ENSG00000159588 CCDC17
ENST00000343901 0.972803821524465 0.955897940725203 -0.0121412903726068 ENSG00000159588 CCDC17
ENST00000528266 0.970883425535736 0.953069126594677 -0.0128996600567933 ENSG00000159588 CCDC17
ENST00000445048 0.903195863855241 0.845742554315168 -0.0432490583496576 ENSG00000159588 CCDC17
ENST00000479529 0.889236238714862 0.8256977321818 -0.0485038229311687 ENSG00000159588 CCDC17
ENST00000464739 0.897951145032043 0.838193753253806 -0.0497131329969723 ENSG00000159588 CCDC17
ENST00000479235 0.0781161045435063 0.0280624164132179 0.187233474384679 ENSG00000159592 GPBP1L1
ENST00000290795 0.00143246922952999 0.000149164725471287 0.235322891884088 ENSG00000159592 GPBP1L1
ENST00000355105 0.00143365620405479 0.000149325350825007 0.23541686659582 ENSG00000159592 GPBP1L1
ENST00000467032 0.323322674857237 0.190476496212972 0.126839484225763 ENSG00000159592 GPBP1L1
ENST00000487436 0.328824331436108 0.19491294912975 0.129191675611987 ENSG00000159592 GPBP1L1
ENST00000468724 0.339447456595531 0.203761565310559 0.129879432522636 ENSG00000159592 GPBP1L1
ENST00000498128 0.0270095614487403 0.00699776643360741 0.240610886282811 ENSG00000159592 GPBP1L1
ENST00000437848 0.755294341394683 0.641432463935046 0.104101276439682 ENSG00000234329 RP11-767N6.2
ENST00000496278 0.844381713195182 0.761128356485828 -0.0344267937686919 ENSG00000159592 GPBP1L1
ENST00000495616 0.221853385198785 0.113697782069512 0.192062147495139 ENSG00000159592 GPBP1L1
ENST00000488278 0.0173770226393588 0.0039116351452504 0.233348959008367 ENSG00000159592 GPBP1L1
ENST00000480941 0.0201997771503292 0.00478060933920162 0.230434910988221 ENSG00000159592 GPBP1L1
ENST00000480083 0.0155185709329747 0.00337793973419299 0.237823418708685 ENSG00000159592 GPBP1L1
ENST00000493083 0.0205956493912821 0.00490954631843647 0.238985681165744 ENSG00000159592 GPBP1L1
ENST00000460859 0.0460107366824931 0.0140338074737497 0.214066007717212 ENSG00000159592 GPBP1L1
ENST00000372025 0.130459491093544 0.0556803258467244 0.165921255935355 ENSG00000159596 TMEM69
ENST00000496366 0.1301052161144 0.0554737322675636 0.17084363026001 ENSG00000159596 TMEM69
ENST00000359942 0.469018361584003 0.319632493303564 0.103112293132747 ENSG00000197429 IPP
ENST00000430643 0.809752644683972 0.71224973359889 -0.0670316844749783 ENSG00000230896 RP11-767N6.7
ENST00000461718 0.724174057989064 0.602409623540048 -0.106964614286944 ENSG00000197429 IPP
ENST00000495072 0.746108256118281 0.63012124819117 0.0638329996867452 ENSG00000197429 IPP
ENST00000396478 0.306416350958948 0.176764254867934 0.144054242365019 ENSG00000197429 IPP
ENST00000470809 0.436226695998552 0.288798504422105 0.1626491041655 ENSG00000086015 MAST2
ENST00000372009 0.812724727034318 0.716614672084215 -0.0401528754569481 ENSG00000086015 MAST2
ENST00000361297 0.810621501105475 0.713508671199654 -0.0406549384204848 ENSG00000086015 MAST2
ENST00000372008 0.832869241840789 0.745153263144403 -0.0357990367298828 ENSG00000086015 MAST2
ENST00000482881 0.640516353099776 0.502001202399407 0.0919415250066249 ENSG00000086015 MAST2
ENST00000488619 0.774465681237684 0.665451763229532 -0.0894684881930987 ENSG00000086015 MAST2
ENST00000467367 0.041563475382608 0.012288418016362 -0.387491719104542 ENSG00000086015 MAST2
ENST00000498668 0.47471949632643 0.325106542878753 -0.213089062945168 ENSG00000086015 MAST2
ENST00000477968 0.00463230985944514 0.000686516461868249 -0.596078194152335 ENSG00000086015 MAST2
ENST00000492813 0.109949259031703 0.0442669152524786 -0.422097749768817 ENSG00000086015 MAST2
ENST00000262741 0.373016553994319 0.232340527194678 0.115290210967041 ENSG00000117461 PIK3R3
ENST00000372006 0.373125125289786 0.232435764959812 0.115107487379387 ENSG00000117461 PIK3R3
ENST00000340332 0.373852023602299 0.233119566110431 0.114847522536441 ENSG00000117461 PIK3R3
ENST00000354242 0.373852023602299 0.233119566110431 0.114847522536441 ENSG00000117461 PIK3R3
ENST00000420542 0.373852023602299 0.233119566110431 0.114847522536441 ENSG00000117461 PIK3R3
ENST00000488808 0.932036669874972 0.889850281540941 0.012140303834722 ENSG00000117461 PIK3R3
ENST00000540385 0.236111807009153 0.123694940513812 0.177565120066665 ENSG00000117461 PIK3R3
ENST00000423209 0.227393354277791 0.117594987921562 0.18206035186071 ENSG00000117461 PIK3R3
ENST00000450004 0.305817434429506 0.176299136919475 0.332363960153903 ENSG00000226957 RP4-533D7.4
ENST00000493202 0.215343656468825 0.109153176997495 0.198135109442954 ENSG00000117461 PIK3R3
ENST00000425892 0.203712660531764 0.101181612731766 0.205183028615094 ENSG00000117461 PIK3R3
ENST00000396420 0.0127448083695058 0.00260044094209214 -0.331897621965043 ENSG00000085998 POMGNT1
ENST00000371984 0.0101551283101012 0.00193862928139074 -0.335013462783335 ENSG00000085998 POMGNT1
ENST00000371992 0.0127448083695058 0.00260044094209214 -0.331897621965043 ENSG00000085998 POMGNT1
ENST00000475642 0.559823662199871 0.411554855269237 -0.148962822375478 ENSG00000085998 POMGNT1
ENST00000535522 0.0158871580016062 0.00348550862126234 -0.323157078166873 ENSG00000085998 POMGNT1
ENST00000371986 0.0101551283101012 0.00193862928139074 -0.335013462783335 ENSG00000085998 POMGNT1
ENST00000480972 0.235312999498751 0.123160252981641 -0.273694810978088 ENSG00000085998 POMGNT1
ENST00000485714 0.0140524732448018 0.00295735117832373 -0.398107212841896 ENSG00000085998 POMGNT1
ENST00000463030 0.201681690105376 0.0998568895282825 -0.330809026300457 ENSG00000085998 POMGNT1
ENST00000477114 0.0155523704234789 0.00338701834592111 -0.506281327507656 ENSG00000085998 POMGNT1
ENST00000497439 0.0119045963039115 0.00238227749242926 -0.450452766465387 ENSG00000085998 POMGNT1
ENST00000489985 0.0201098412863896 0.00475144826388964 -0.504106977810771 ENSG00000085998 POMGNT1
ENST00000463715 0.29275006855811 0.166183671248874 -0.106459865274178 ENSG00000085999 RAD54L
ENST00000442598 0.549567603354369 0.400847257861795 0.0579979937551711 ENSG00000085999 RAD54L
ENST00000493985 0.184927132179785 0.0889696512824295 -0.130574554404104 ENSG00000085999 RAD54L
ENST00000371975 0.551883986917804 0.403415503413147 0.0577462628759448 ENSG00000085999 RAD54L
ENST00000469835 0.279094589989935 0.155644518894836 -0.11497755163468 ENSG00000085999 RAD54L
ENST00000493032 0.598442753777341 0.453703253200071 -0.0644501438527742 ENSG00000085999 RAD54L
ENST00000487700 0.619765850814906 0.477826764110838 0.0567080941202595 ENSG00000085999 RAD54L
ENST00000472889 0.298007567918517 0.170180140768886 0.116364331922771 ENSG00000085999 RAD54L
ENST00000473251 0.0608197805691345 0.0201860897279258 0.191167026666599 ENSG00000085999 RAD54L
ENST00000496156 0.429443355943826 0.282303940317034 0.0846667712884624 ENSG00000132128 LRRC41
ENST00000476687 0.0131332600350431 0.00270620211589877 0.269718323472845 ENSG00000085999 RAD54L
ENST00000488942 0.476472954264517 0.326830717776872 0.0980413109327937 ENSG00000085999 RAD54L
ENST00000459678 0.383550877739811 0.24163953491419 0.114297315702011 ENSG00000085999 RAD54L
ENST00000343304 0.454193464807964 0.305353143359077 -0.0685544076106636 ENSG00000132128 LRRC41
ENST00000472710 0.394061369184161 0.250802344429127 -0.0778061662626025 ENSG00000132128 LRRC41
ENST00000498402 0.447148127788719 0.298838617894897 -0.0826641362179424 ENSG00000132128 LRRC41
ENST00000469150 0.969743611752119 0.950995948101225 0.00577894674849143 ENSG00000132128 LRRC41
ENST00000311672 0.190915527543858 0.092888678732893 0.156511835353834 ENSG00000173660 UQCRH
ENST00000489056 0.190214606547154 0.0924197042458555 0.15655408895533 ENSG00000173660 UQCRH
ENST00000486951 0.224290888180362 0.115355656124709 0.16241734579668 ENSG00000173660 UQCRH
ENST00000496387 0.189258967262001 0.0918062621998732 0.156869731601177 ENSG00000173660 UQCRH
ENST00000460947 0.443923149693567 0.295938687150122 0.102229183001499 ENSG00000173660 UQCRH
ENST00000474844 0.619848340534661 0.478023892926044 -0.0557640248699327 ENSG00000117481 NSUN4
ENST00000307089 0.94204313823411 0.905764435197592 -0.00843761913494919 ENSG00000117481 NSUN4
ENST00000486270 0.370757621848731 0.230274551149253 -0.105605947638893 ENSG00000117481 NSUN4
ENST00000536062 0.48844795357655 0.337972646578502 -0.0749213324431365 ENSG00000117481 NSUN4
ENST00000469918 0.370810338023418 0.230323078887221 -0.128047350981632 ENSG00000117481 NSUN4
ENST00000472157 0.167670200306956 0.0779547654090435 -0.281968712170084 ENSG00000117481 NSUN4
ENST00000471871 0.618005276957318 0.475827440098565 -0.0559016160652685 ENSG00000117481 NSUN4
ENST00000537428 0.650984221158266 0.514305691855582 -0.0510572580378793 ENSG00000117481 NSUN4
ENST00000498008 0.645117292578972 0.507334297710429 -0.0520728294460493 ENSG00000117481 NSUN4
ENST00000495427 0.699502758324678 0.572476373630612 -0.0442921885982593 ENSG00000117481 NSUN4
ENST00000475281 0.440646435295919 0.292797096327259 -0.143734878748395 ENSG00000117481 NSUN4
ENST00000243167 0.229943475502783 0.119429721656778 0.285529212958359 ENSG00000117480 FAAH
ENST00000468718 0.332651176606834 0.198121294561406 0.310719924407383 ENSG00000117480 FAAH
ENST00000493735 0.175171561214382 0.0826892456686068 0.379018919627301 ENSG00000117480 FAAH
ENST00000484697 0.512435105672965 0.361812832683709 0.187179967720864 ENSG00000117480 FAAH
ENST00000493636 0.658274836640265 0.522733487494502 0.154091180804339 ENSG00000117480 FAAH
ENST00000602433 0.642345502490806 0.50424843878693 -0.0783624756275248 ENSG00000269956 MKNK1-AS1
ENST00000342571 0.951279049728194 0.920241472940522 0.0089084345404522 ENSG00000079277 MKNK1
ENST00000371946 0.616238189885831 0.473810014338836 0.0590707107452943 ENSG00000079277 MKNK1
ENST00000341183 0.610253946979328 0.466824940504826 0.0599554244675199 ENSG00000079277 MKNK1
ENST00000371944 0.951279049728194 0.920241472940522 0.0089084345404522 ENSG00000079277 MKNK1
ENST00000371945 0.616238189885831 0.473810014338836 0.0590707107452943 ENSG00000079277 MKNK1
ENST00000524749 0.462560007381221 0.313419772047183 -0.141674312443993 ENSG00000079277 MKNK1
ENST00000528077 0.491590555074589 0.341017717493249 0.0796733444397438 ENSG00000079277 MKNK1
ENST00000428112 0.471286117122452 0.3217866451867 0.0837125029108683 ENSG00000079277 MKNK1
ENST00000532897 0.688997032659684 0.559490370196337 -0.0702480641520821 ENSG00000079277 MKNK1
ENST00000530528 0.0805595124043416 0.0292244887207752 -0.393630452762895 ENSG00000079277 MKNK1
ENST00000531355 0.483750066111114 0.33356969137163 0.0823996943802794 ENSG00000079277 MKNK1
ENST00000470237 0.912547294311851 0.860019289988619 0.0251258715414332 ENSG00000079277 MKNK1
ENST00000524417 0.653501241765039 0.517251285128055 -0.109457561762268 ENSG00000079277 MKNK1
ENST00000460098 0.842248730948933 0.758115649827987 0.0479848029972426 ENSG00000079277 MKNK1
ENST00000532783 0.943792022930301 0.908329910359704 -0.0120758266949748 ENSG00000079277 MKNK1
ENST00000496619 0.471171741454965 0.321669952432924 0.089953966140839 ENSG00000079277 MKNK1
ENST00000528237 0.841064643292077 0.756307338078969 0.0336262831156403 ENSG00000079277 MKNK1
ENST00000526513 0.442647919219263 0.29470036737545 0.0959658023701759 ENSG00000079277 MKNK1
ENST00000484301 0.541229075730966 0.391862053460107 0.0852735535969461 ENSG00000079277 MKNK1
ENST00000545730 0.653939482342464 0.517792874985781 0.057049608463907 ENSG00000079277 MKNK1
ENST00000486716 0.425445079756727 0.278741004037535 0.106104373418045 ENSG00000079277 MKNK1
ENST00000480531 0.464954876914022 0.315797144218963 0.131495960562119 ENSG00000079277 MKNK1
ENST00000529170 0.171573285369876 0.0804253427282979 0.169648474591499 ENSG00000079277 MKNK1
ENST00000531769 0.60466245171743 0.460412663626524 0.0658434581098922 ENSG00000079277 MKNK1
ENST00000465783 0.489596133111497 0.33908392360496 0.106579181743425 ENSG00000079277 MKNK1
ENST00000474868 0.485445526053884 0.335122248202803 0.107688113180035 ENSG00000079277 MKNK1
ENST00000532110 0.449130010628017 0.30070234704485 0.116377580349857 ENSG00000079277 MKNK1
ENST00000477883 0.700301470856148 0.573452026923567 0.121715995082419 ENSG00000079277 MKNK1
ENST00000525888 0.391001688193029 0.248124674943078 0.126455255712768 ENSG00000079277 MKNK1
ENST00000468852 0.238259542543704 0.125209601060384 0.243690896818336 ENSG00000079277 MKNK1
ENST00000319928 0.353366878717285 0.215546936160556 -0.150984689653882 ENSG00000142961 MOB3C
ENST00000271139 0.37476581881561 0.23386487319337 -0.148326558330547 ENSG00000142961 MOB3C
ENST00000371940 0.397280014210073 0.253712174458709 -0.140674803191466 ENSG00000142961 MOB3C
ENST00000477318 0.27353547392607 0.151459138423869 -0.235090383131701 ENSG00000142961 MOB3C
ENST00000576409 0.839961278992107 0.754859526962728 0.0255317147217084 ENSG00000123472 ATPAF1
ENST00000371937 0.839961278992107 0.754859526962728 0.0255317147217084 ENSG00000123472 ATPAF1
ENST00000574428 0.839961278992107 0.754859526962728 0.0255317147217084 ENSG00000123472 ATPAF1
ENST00000492233 0.969682322483004 0.950866284636989 0.00596277069362912 ENSG00000123472 ATPAF1
ENST00000526821 0.639868973020757 0.501301884097915 0.0602237703532439 ENSG00000123472 ATPAF1
ENST00000542495 0.581791456927223 0.435427175050745 0.0682738971301572 ENSG00000123472 ATPAF1
ENST00000529214 0.581791456927223 0.435427175050745 0.0682738971301572 ENSG00000123472 ATPAF1
ENST00000329231 0.575720666225483 0.428716996010273 0.0680444709713154 ENSG00000123472 ATPAF1
ENST00000534216 0.86497453415621 0.789683413469031 0.0241419666129627 ENSG00000123472 ATPAF1
ENST00000532925 0.582628314409709 0.436276733014409 0.0659296169124499 ENSG00000123472 ATPAF1
ENST00000474020 0.743158900786854 0.626459769194899 0.0525323562045437 ENSG00000123472 ATPAF1
ENST00000487193 0.80691849798539 0.70837589175451 0.0396327566515511 ENSG00000123472 ATPAF1
ENST00000544071 0.488251659332685 0.337749523725257 0.0680973461203582 ENSG00000159658 EFCAB14
ENST00000525633 0.596607223167294 0.451630977090778 -0.0848357265272385 ENSG00000123472 ATPAF1
ENST00000460928 0.672359781277257 0.539075371036254 -0.0896486067729832 ENSG00000123472 ATPAF1
ENST00000442839 0.184110881955773 0.088453189119881 0.144916480170893 ENSG00000228237 EFCAB14-AS1
ENST00000418985 0.18320330479784 0.0878673298758798 0.145200618540004 ENSG00000228237 EFCAB14-AS1
ENST00000371933 0.417400405266621 0.271274013473251 0.0843432412755823 ENSG00000159658 EFCAB14
ENST00000479745 0.293605883857156 0.166828008396157 0.136550293293259 ENSG00000159658 EFCAB14
ENST00000487741 0.260505077621668 0.141608934810961 0.146994561433978 ENSG00000159658 EFCAB14
ENST00000481623 0.529773970374211 0.379884899767877 0.0889805287951215 ENSG00000159658 EFCAB14
ENST00000459797 0.92169989631594 0.873232331439167 -0.0240577577998433 ENSG00000159658 EFCAB14
ENST00000484461 0.639454150763234 0.500895225257704 0.0685217611370025 ENSG00000159658 EFCAB14
ENST00000444042 0.160464948766789 0.0734749337134766 0.450513628152225 ENSG00000225506 CYP4A22-AS1
ENST00000337817 0.00535319326909188 0.00083141133456087 0.226374948130095 ENSG00000123473 STIL
ENST00000360380 0.00535319326909188 0.00083141133456087 0.226374948130095 ENSG00000123473 STIL
ENST00000371877 0.00535319326909188 0.00083141133456087 0.226374948130095 ENSG00000123473 STIL
ENST00000243182 0.00687765339703914 0.00116661252534821 0.225311410803728 ENSG00000123473 STIL
ENST00000396221 0.00687765339703914 0.00116661252534821 0.225311410803728 ENSG00000123473 STIL
ENST00000447475 0.00875246463001473 0.00159775255149101 0.237331024520866 ENSG00000123473 STIL
ENST00000418131 0.038140397603384 0.0109831401968491 0.240886461382564 ENSG00000123473 STIL
ENST00000436811 0.259852204870494 0.141065975838991 0.155503912412948 ENSG00000123473 STIL
ENST00000433827 0.705569624700722 0.579742400828398 0.085402608526541 ENSG00000123473 STIL
ENST00000413565 0.0497055108801926 0.0155238730723073 0.350547824141872 ENSG00000123473 STIL
ENST00000371873 3.03295314821726e-06 6.00661486168632e-08 0.422564738514629 ENSG00000162368 CMPK1
ENST00000371871 2.29106706076745e-07 2.53591987858259e-09 0.405088240917977 ENSG00000162368 CMPK1
ENST00000471289 0.000344413227976165 2.38586099619753e-05 0.503814670585604 ENSG00000162368 CMPK1
ENST00000450808 2.60009375087417e-07 2.92889111130588e-09 0.401891026831483 ENSG00000162368 CMPK1
ENST00000371870 2.17777725044547e-05 7.14998048303736e-07 0.347840150396821 ENSG00000162368 CMPK1
ENST00000420876 0.110080294976598 0.0443431036342706 0.41454744661894 ENSG00000225762 RP11-511I2.2
ENST00000445551 0.00461303611870431 0.000682928741365153 -0.708900288079923 ENSG00000237424 FOXD2-AS1
ENST00000334793 0.348715722823494 0.21162015895138 -0.297020529895527 ENSG00000186564 FOXD2
ENST00000371839 0.94614449561511 0.912100436640334 -0.0260797543284419 ENSG00000186094 AGBL4
ENST00000416121 0.740938416797842 0.623654290148697 -0.118842648544529 ENSG00000186094 AGBL4
ENST00000371838 0.72040754161405 0.597871768686253 -0.126450780528136 ENSG00000186094 AGBL4
ENST00000371833 0.253817231020233 0.136539594345613 -0.365375721673703 ENSG00000162373 BEND5
ENST00000463562 0.253817231020233 0.136539594345613 -0.365375721673703 ENSG00000162373 BEND5
ENST00000396153 0.0227569908559305 0.00558868509687353 0.42975192043256 ENSG00000185104 FAF1
ENST00000371778 0.0219706687713708 0.00533983328859392 0.433125709316477 ENSG00000185104 FAF1
ENST00000545823 0.00168862974898041 0.000185075979885446 0.423557103487919 ENSG00000185104 FAF1
ENST00000494400 0.0018685768709161 0.00021195065964805 0.472528377385 ENSG00000185104 FAF1
ENST00000424664 0.0825584371344148 0.0301531462376359 0.434646822296826 ENSG00000225767 RP5-850O15.3
ENST00000472808 0.000509449202612791 3.92644760408945e-05 0.501493210203795 ENSG00000185104 FAF1
ENST00000487898 0.0507751577293771 0.0159664543054063 0.415149405596652 ENSG00000185104 FAF1
ENST00000262662 0.141672067080548 0.062103964083186 -0.224104183943249 ENSG00000123080 CDKN2C
ENST00000396148 0.129643726017799 0.0552085259585538 -0.232028691848642 ENSG00000123080 CDKN2C
ENST00000371761 0.383697919243163 0.241758307692879 -0.149047571562373 ENSG00000123080 CDKN2C
ENST00000242719 0.0107629095136922 0.00209131154223119 0.223926472013612 ENSG00000123091 RNF11
ENST00000494873 0.0172210725346916 0.00386866626227992 0.29821094721678 ENSG00000123091 RNF11
ENST00000486691 0.32101096866919 0.188566374660556 0.157797114817428 ENSG00000123091 RNF11
ENST00000447632 0.000712739183178115 6.05398652287385e-05 0.94275230590898 ENSG00000085831 TTC39A
ENST00000413473 0.00262075795478279 0.000328398055484455 0.846602017687917 ENSG00000085831 TTC39A
ENST00000530004 0.0241889171680145 0.0060509364688736 0.670122180486322 ENSG00000085831 TTC39A
ENST00000262675 0.00289196856429226 0.000372108754032293 0.851972670073974 ENSG00000085831 TTC39A
ENST00000451380 0.0031504996720008 0.000416667047588622 0.845519476037084 ENSG00000085831 TTC39A
ENST00000371750 0.00346235031346418 0.000471707201193211 0.837707442162801 ENSG00000085831 TTC39A
ENST00000371747 0.00154895926351023 0.000165396585073239 0.943840389311441 ENSG00000085831 TTC39A
ENST00000262676 0.00275642515494929 0.000350438972468451 0.897399166209861 ENSG00000085831 TTC39A
ENST00000371730 8.74537025463537e-07 1.28297399263817e-08 0.438381522894473 ENSG00000085832 EPS15
ENST00000371733 8.74537025463537e-07 1.28297399263817e-08 0.438381522894473 ENSG00000085832 EPS15
ENST00000396122 3.80203890424151e-08 2.95881033178661e-10 0.444472170682017 ENSG00000085832 EPS15
ENST00000486505 0.00752385974195927 0.00130869849212344 0.377486664723674 ENSG00000085832 EPS15
ENST00000478657 0.00877087587798898 0.00160245772248048 0.431478920720663 ENSG00000085832 EPS15
ENST00000493793 6.08502695073104e-05 2.57238597595358e-06 0.321339750500794 ENSG00000085832 EPS15
ENST00000371727 6.83845157039426e-05 2.9852139841812e-06 0.393369642661492 ENSG00000085832 EPS15
ENST00000464478 0.00619501906134473 0.00101353187166865 0.294393532781004 ENSG00000085832 EPS15
ENST00000471391 0.000110214329161357 5.60324364333545e-06 0.384507761513871 ENSG00000085832 EPS15
ENST00000465467 0.000231244301873575 1.43415255674607e-05 0.382591728919483 ENSG00000085832 EPS15
ENST00000424246 0.653445955153562 0.517179706825612 0.157396815970332 ENSG00000238140 RP11-253A20.1
ENST00000415031 0.0715815323408956 0.0249829592005454 0.284973230716968 ENSG00000227070 RP11-191G24.1
ENST00000426017 0.0649755584661461 0.022011847968897 0.289944711625986 ENSG00000227070 RP11-191G24.1
ENST00000431943 0.414383914999772 0.268672911894414 0.191839688040529 ENSG00000227742 CALR4P
ENST00000371714 0.000343175581242876 2.37524206450799e-05 0.215223237384131 ENSG00000117859 OSBPL9
ENST00000337809 0.000251528038348135 1.59335927841268e-05 0.218477937974208 ENSG00000117859 OSBPL9
ENST00000371710 0.000251528038348135 1.59335927841268e-05 0.218477937974208 ENSG00000117859 OSBPL9
ENST00000447887 0.000284870380188458 1.86910882932648e-05 0.217272186093704 ENSG00000117859 OSBPL9
ENST00000495776 0.000284870380188458 1.86910882932648e-05 0.217272186093704 ENSG00000117859 OSBPL9
ENST00000435686 0.00028488545439169 1.8696760118956e-05 0.217271899416449 ENSG00000117859 OSBPL9
ENST00000435274 0.000398528909701758 2.88119761279683e-05 0.221115222682719 ENSG00000117859 OSBPL9
ENST00000428468 0.000285635214741475 1.87532622170792e-05 0.217270655038813 ENSG00000117859 OSBPL9
ENST00000453295 0.000285635214741475 1.87532622170792e-05 0.217270655038813 ENSG00000117859 OSBPL9
ENST00000489990 0.00241994381716217 0.000295920178309406 0.266646241141165 ENSG00000117859 OSBPL9
ENST00000530544 0.00032167503504078 2.1856198314364e-05 0.214884542524487 ENSG00000117859 OSBPL9
ENST00000484890 0.00904871019507278 0.00166993727843984 0.263070952797347 ENSG00000117859 OSBPL9
ENST00000534040 0.0378791306574906 0.0108804087527199 0.224420643887791 ENSG00000117859 OSBPL9
ENST00000532975 0.0341148077104955 0.0094820157252692 0.208256438250155 ENSG00000117859 OSBPL9
ENST00000527631 0.0393203765054532 0.0114407672018327 0.208088939187579 ENSG00000117859 OSBPL9
ENST00000531828 0.00126451890832907 0.000127336907642598 0.193304263952494 ENSG00000117859 OSBPL9
ENST00000361556 0.000816526348064768 7.24583250061084e-05 0.189769866907442 ENSG00000117859 OSBPL9
ENST00000473207 0.0288603537758213 0.00764434813629541 0.22941280448103 ENSG00000117859 OSBPL9
ENST00000533884 0.0296509733923841 0.00790781826484611 0.228747172573757 ENSG00000117859 OSBPL9
ENST00000481937 0.0302478636866055 0.00811825794504102 0.223105350474508 ENSG00000117859 OSBPL9
ENST00000526917 0.0329160098631642 0.00906081498940891 0.209541224617418 ENSG00000117859 OSBPL9
ENST00000462759 0.000805421676936692 7.12445150338472e-05 0.189882969154811 ENSG00000117859 OSBPL9
ENST00000486942 0.000911692487941967 8.36954942186354e-05 0.188223468366094 ENSG00000117859 OSBPL9
ENST00000467064 0.931520458298425 0.889032249941496 -0.0172797630842565 ENSG00000117859 OSBPL9
ENST00000524620 0.00607331637637308 0.000985502209496272 0.317967519987155 ENSG00000117859 OSBPL9
ENST00000528603 0.0032733072953125 0.000437748308384099 0.251568533530721 ENSG00000117859 OSBPL9
ENST00000475697 0.0135595734130504 0.00282202966090698 0.156311311156126 ENSG00000117859 OSBPL9
ENST00000531061 0.0879815880524725 0.0328530117637527 0.166316359234625 ENSG00000117859 OSBPL9
ENST00000531819 0.0128614425012049 0.00263207890075925 0.16315318362739 ENSG00000117859 OSBPL9
ENST00000533825 0.0268238248938008 0.00693137611284961 0.199222660212104 ENSG00000117859 OSBPL9
ENST00000440943 0.000552743644307041 4.33898936478842e-05 0.26710162028157 ENSG00000078618 NRD1
ENST00000352171 1.55025046669316e-06 2.66629141638869e-08 0.290073545721728 ENSG00000078618 NRD1
ENST00000354831 1.55025046669316e-06 2.66629141638869e-08 0.290073545721728 ENSG00000078618 NRD1
ENST00000485608 1.28546325657316e-05 3.61293015628024e-07 0.289167682442218 ENSG00000078618 NRD1
ENST00000539524 1.49193102395004e-07 1.53772659878582e-09 0.31862271653031 ENSG00000078618 NRD1
ENST00000464385 0.212160421621456 0.106938273889164 0.212824935666679 ENSG00000078618 NRD1
ENST00000588291 0.115856639300646 0.0475084429309856 0.181289325275208 ENSG00000266993 RP4-657D16.3
ENST00000586761 0.0712135463938034 0.0248072323377978 0.202418396007058 ENSG00000266993 RP4-657D16.3
ENST00000475310 0.898910405359373 0.839433592130985 0.0230415168528955 ENSG00000078618 NRD1
ENST00000497358 0.0261103209975102 0.00668508215074736 0.237347713367248 ENSG00000078618 NRD1
ENST00000544028 9.64850423453584e-07 1.46232244092994e-08 0.301042426340717 ENSG00000078618 NRD1
ENST00000591675 0.0397674606080699 0.0116100090308838 0.252462082852025 ENSG00000266993 RP4-657D16.3
ENST00000483007 0.00418467589281103 0.000603213576290428 0.281573322265813 ENSG00000078618 NRD1
ENST00000473805 0.00144968493027366 0.000151781455568494 0.254895739412236 ENSG00000078618 NRD1
ENST00000475715 0.00343349537411356 0.000466868418371631 0.251153286945373 ENSG00000078618 NRD1
ENST00000390787 0.790699776935297 0.68656142042804 0.0921653820134777 ENSG00000212076 MIR761
ENST00000491410 0.00037899960558108 2.69827279573591e-05 0.27533929159185 ENSG00000078618 NRD1
ENST00000468722 0.083123390560645 0.0304288455636909 0.160816725453092 ENSG00000078618 NRD1
ENST00000371655 0.0584605965234931 0.0191412560393615 0.373172058492634 ENSG00000169213 RAB3B
ENST00000469458 0.0639579710942164 0.0215582058415455 0.242974567042005 ENSG00000117862 TXNDC12
ENST00000371626 0.556469612075412 0.408160472735581 0.0597516490014583 ENSG00000117862 TXNDC12
ENST00000472624 0.899703915325846 0.840634225837071 0.0150905701407043 ENSG00000117862 TXNDC12
ENST00000471493 0.60257509609412 0.458062352312335 0.101620980788137 ENSG00000117862 TXNDC12
ENST00000371614 0.000696802960305325 5.86650288710562e-05 -0.429845594551208 ENSG00000198841 KTI12
ENST00000425802 0.582910473299892 0.436612787883896 0.0907484293096998 ENSG00000223390 RP11-91A18.4
ENST00000610127 0.721064050987122 0.598646332054115 0.0554879774364237 ENSG00000117862 TXNDC12
ENST00000313334 0.291036226557067 0.164876441558496 0.101618383315108 ENSG00000134717 BTF3L4
ENST00000477828 0.325940921469047 0.192554023016214 0.0941114247441364 ENSG00000134717 BTF3L4
ENST00000489308 0.394159963781732 0.250890696924551 0.0834295794953197 ENSG00000134717 BTF3L4
ENST00000526132 0.375830895437209 0.234839910039727 0.0868051210159671 ENSG00000134717 BTF3L4
ENST00000472944 0.383479803702582 0.241574953007408 0.0856613993608787 ENSG00000134717 BTF3L4
ENST00000524414 0.280641807717819 0.156736757845537 -0.1649406637474 ENSG00000134717 BTF3L4
ENST00000484036 0.350449530904247 0.213125878638774 0.0906855714547712 ENSG00000134717 BTF3L4
ENST00000533836 0.297343061147564 0.169700390041049 0.110520040623526 ENSG00000134717 BTF3L4
ENST00000361625 0.567609804675286 0.42005290667493 0.130786746178857 ENSG00000157077 ZFYVE9
ENST00000357206 0.650121904450605 0.513203733799886 0.0893515434542049 ENSG00000157077 ZFYVE9
ENST00000287727 0.633528358491823 0.493944769731751 0.0928662120647442 ENSG00000157077 ZFYVE9
ENST00000371591 0.603659825568842 0.459282701222503 0.10032727596257 ENSG00000157077 ZFYVE9
ENST00000469134 0.561265787304626 0.413069025077055 -0.157978445589925 ENSG00000157077 ZFYVE9
ENST00000470844 0.894461337786921 0.833263679657017 0.0262044306781864 ENSG00000154222 CC2D1B
ENST00000371586 0.948658647398108 0.915986109519852 -0.0109924865883314 ENSG00000154222 CC2D1B
ENST00000284376 0.99043244704388 0.984250954596908 -0.00207406984106224 ENSG00000154222 CC2D1B
ENST00000491136 0.99043244704388 0.984250954596908 -0.00207406984106224 ENSG00000154222 CC2D1B
ENST00000438021 0.700086720526368 0.573186763155567 0.0639412426299811 ENSG00000154222 CC2D1B
ENST00000460261 0.992159444601631 0.987175331868209 -0.00181049706615201 ENSG00000154222 CC2D1B
ENST00000606527 0.415093279568247 0.26925216778622 -0.2016578716496 ENSG00000272100 RP11-155O18.6
ENST00000450942 0.968870923585201 0.949363767206336 0.00747186876169669 ENSG00000154222 CC2D1B
ENST00000460370 0.434980338391715 0.287628933997832 0.155390563797232 ENSG00000154222 CC2D1B
ENST00000438831 0.960736136179276 0.935759141012566 -0.00836411651013649 ENSG00000154222 CC2D1B
ENST00000492426 0.41653935560597 0.270435917335213 0.210389501438125 ENSG00000154222 CC2D1B
ENST00000485966 0.518447307352082 0.368026606741348 0.140875741591846 ENSG00000154222 CC2D1B
ENST00000494789 0.256401928479432 0.138435384925565 -0.313067939797649 ENSG00000154222 CC2D1B
ENST00000371568 0.0430825590631696 0.0128784013656236 0.235152243399185 ENSG00000085840 ORC1
ENST00000371566 0.0432926165812258 0.0129585172664753 0.23491447907373 ENSG00000085840 ORC1
ENST00000257181 0.176998327681428 0.0839033404118472 0.111507874166085 ENSG00000134748 PRPF38A
ENST00000487160 0.437581572137035 0.289948834279174 0.0877154437308625 ENSG00000134748 PRPF38A
ENST00000474048 0.466082008106318 0.31684988908481 0.0647060317211195 ENSG00000134748 PRPF38A
ENST00000528457 0.432812787262439 0.2854659913536 0.076412168198818 ENSG00000134744 ZCCHC11
ENST00000527941 0.390645086619695 0.247804392336337 0.0829199554224809 ENSG00000134744 ZCCHC11
ENST00000257177 0.00600186262789325 0.000970739241872661 0.251890032663338 ENSG00000134744 ZCCHC11
ENST00000371544 0.00602793168087101 0.00097629007248764 0.251627235818465 ENSG00000134744 ZCCHC11
ENST00000466440 0.954435362606814 0.925191512369052 0.0102592625154651 ENSG00000134744 ZCCHC11
ENST00000494469 0.937832891815794 0.899121173782937 0.0161497526972707 ENSG00000134744 ZCCHC11
ENST00000471623 0.484484927982731 0.334281729991218 0.138411596240939 ENSG00000134744 ZCCHC11
ENST00000531722 0.484475545912628 0.334269510866458 0.0864523165270814 ENSG00000134744 ZCCHC11
ENST00000474453 0.531254245616802 0.381416245410654 0.0818806012224414 ENSG00000134744 ZCCHC11
ENST00000470212 0.495870129336791 0.345400853236441 -0.119665143236276 ENSG00000134744 ZCCHC11
ENST00000469810 0.205822880134757 0.102576720275592 0.156381915670964 ENSG00000134744 ZCCHC11
ENST00000528642 0.00175690922599665 0.000195091150483798 0.298639430429832 ENSG00000134744 ZCCHC11
ENST00000497120 0.337257696100774 0.201867028627037 0.170935498966515 ENSG00000134744 ZCCHC11
ENST00000484723 0.0029624280246491 0.000383623530564687 0.292278436521709 ENSG00000134744 ZCCHC11
ENST00000481528 0.789147383855488 0.684382841172132 -0.0932303912105898 ENSG00000134744 ZCCHC11
ENST00000371541 0.000381745235324145 2.72215477985126e-05 0.33355701922085 ENSG00000134744 ZCCHC11
ENST00000481133 0.242861276792772 0.128639057534214 0.240607203725863 ENSG00000134744 ZCCHC11
ENST00000473856 0.00502877287507311 0.00076411246448262 0.269904658259451 ENSG00000134744 ZCCHC11
ENST00000355809 0.0692724657285313 0.023934059215977 0.220347106377397 ENSG00000134744 ZCCHC11
ENST00000470626 0.327380698385119 0.193711210523597 0.153568854914846 ENSG00000134744 ZCCHC11
ENST00000524582 0.442239967550712 0.294297401721828 0.12217663097646 ENSG00000134744 ZCCHC11
ENST00000361314 0.861541575871939 0.784768074977282 -0.0600772702443847 ENSG00000116157 GPX7
ENST00000459779 0.0872892099878408 0.0325082593562101 -0.49544098540633 ENSG00000116157 GPX7
ENST00000517870 0.826211633410707 0.735506190991955 0.0842084967520472 ENSG00000182183 FAM159A
ENST00000440303 0.769932720002858 0.659754094355014 0.106506585643477 ENSG00000182183 FAM159A
ENST00000401050 0.803954766168783 0.704186011341881 0.0923501347405711 ENSG00000182183 FAM159A
ENST00000424164 0.735270490162293 0.616429473586865 0.122580367064522 ENSG00000182183 FAM159A
ENST00000371538 0.9641579362517 0.941574337700609 -0.00806369207546935 ENSG00000162377 COA7
ENST00000486918 0.39452171083508 0.251209790687482 -0.135161283413736 ENSG00000162377 COA7
ENST00000443756 0.343077879993383 0.206688025971738 0.121831643760037 ENSG00000162378 ZYG11B
ENST00000545132 0.31457527543622 0.183230171668757 0.130506604606721 ENSG00000162378 ZYG11B
ENST00000294353 0.0390018702379445 0.0113112330907709 0.203138981651837 ENSG00000162378 ZYG11B
ENST00000437890 0.329506462229612 0.195504885740673 0.31886278700269 ENSG00000228929 RP11-159C21.4
ENST00000371532 0.337575671227302 0.202134958915701 0.173644377829555 ENSG00000203995 ZYG11A
ENST00000371528 0.337575671227302 0.202134958915701 0.173644377829555 ENSG00000203995 ZYG11A
ENST00000446786 0.458433161264225 0.309374466672932 -0.245597792658801 ENSG00000242391 RP4-631H13.2
ENST00000371522 0.771399020341898 0.661605639891333 0.0370956006964662 ENSG00000121310 ECHDC2
ENST00000460612 0.80347910332658 0.703540050724515 0.0328365117658712 ENSG00000121310 ECHDC2
ENST00000539680 0.771399020341898 0.661608253159527 0.064641459109331 ENSG00000121310 ECHDC2
ENST00000479183 0.529542907820665 0.379640712327224 0.110764379651892 ENSG00000121310 ECHDC2
ENST00000543419 0.689422381054643 0.560009433563426 0.0644227905987771 ENSG00000121310 ECHDC2
ENST00000463923 0.689063251244271 0.559567609926721 0.0644770963607369 ENSG00000121310 ECHDC2
ENST00000371520 0.786347470636903 0.680722703107717 0.0354602010537171 ENSG00000121310 ECHDC2
ENST00000358358 0.786347470636903 0.680722703107717 0.0354602010537171 ENSG00000121310 ECHDC2
ENST00000498544 0.617008165588031 0.47469723481344 0.0857100895580344 ENSG00000121310 ECHDC2
ENST00000476477 0.813356995816944 0.717566910280026 0.0310339454283876 ENSG00000121310 ECHDC2
ENST00000536120 0.813356995816944 0.717566910280026 0.0310339454283876 ENSG00000121310 ECHDC2
ENST00000479593 0.595363808841319 0.450325925703063 0.0741651914147894 ENSG00000121310 ECHDC2
ENST00000467988 0.776107912253551 0.667616156724476 0.0372834069143134 ENSG00000121310 ECHDC2
ENST00000487866 0.877872532140649 0.808874526948665 0.028904657955843 ENSG00000121310 ECHDC2
ENST00000486170 0.630010141579988 0.489731196663297 0.0880182200270188 ENSG00000121310 ECHDC2
ENST00000487851 0.937832891815794 0.899115117186677 0.0179964673190734 ENSG00000121310 ECHDC2
ENST00000541281 0.997010042246937 0.994898178644225 0.000726160718274347 ENSG00000121310 ECHDC2
ENST00000488268 0.930209877683374 0.886644100179398 0.0166128257043022 ENSG00000121310 ECHDC2
ENST00000544365 0.983270194096095 0.972763381774126 0.00387504566442664 ENSG00000121310 ECHDC2
ENST00000495920 0.972763881784714 0.955842719989825 0.00640049413514577 ENSG00000121310 ECHDC2
ENST00000492992 0.861444077929307 0.784637770068145 -0.0620229755796385 ENSG00000121310 ECHDC2
ENST00000480312 0.945289962153047 0.910771572259258 -0.0133022750676167 ENSG00000121310 ECHDC2
ENST00000544531 0.903719402805453 0.846623154164775 -0.0227513562974419 ENSG00000121310 ECHDC2
ENST00000493896 0.365046271447435 0.225477800523489 -0.249916618325833 ENSG00000121310 ECHDC2
ENST00000487040 0.149348752346783 0.0667255047501257 -0.434808809917136 ENSG00000121310 ECHDC2
ENST00000542552 0.825576472730896 0.734722853171203 0.043314948874505 ENSG00000121310 ECHDC2
ENST00000474789 0.893179870369894 0.831500074455527 -0.0265676381854533 ENSG00000121310 ECHDC2
ENST00000371514 0.00205661490682459 0.000240213909916046 0.296600122570083 ENSG00000116171 SCP2
ENST00000478631 0.00181689585348126 0.000203752599330782 0.301388268225159 ENSG00000116171 SCP2
ENST00000528311 0.00100281309621587 9.47832215037779e-05 0.335512270718097 ENSG00000116171 SCP2
ENST00000371509 0.00124941255785403 0.000125358265630337 0.328721537590395 ENSG00000116171 SCP2
ENST00000407246 0.00145916061392655 0.000153049856983185 0.308424937812688 ENSG00000116171 SCP2
ENST00000371513 0.134603127952975 0.0580631281203728 0.246124124624256 ENSG00000116171 SCP2
ENST00000528809 0.507858070035338 0.357301208424324 0.147998390902752 ENSG00000116171 SCP2
ENST00000529363 0.32270144004474 0.189947857376651 0.195639840066218 ENSG00000116171 SCP2
ENST00000473584 0.884732757954807 0.81919588211012 0.0405008122479252 ENSG00000116171 SCP2
ENST00000430330 0.000379580783855731 2.70316538056786e-05 0.341519805067012 ENSG00000116171 SCP2
ENST00000408941 0.00184233637877111 0.000207578139263999 0.304928881209368 ENSG00000116171 SCP2
ENST00000478274 0.00156189153750457 0.000167203037097651 0.433145747929761 ENSG00000116171 SCP2
ENST00000484100 0.000433038022674928 3.18982778436955e-05 0.358587594747643 ENSG00000116171 SCP2
ENST00000533119 0.000355446542714539 2.485898356598e-05 0.356864078588642 ENSG00000116171 SCP2
ENST00000435345 0.000352754462234028 2.46136402323399e-05 0.34677923633409 ENSG00000116171 SCP2
ENST00000488965 0.00226087697620459 0.000270926870913867 0.300759422310397 ENSG00000116171 SCP2
ENST00000371486 0.026473099042234 0.00680986707533524 -0.30047701868382 ENSG00000157184 CPT2
ENST00000468572 0.745253147271178 0.628980254837104 -0.0867302925374651 ENSG00000157184 CPT2
ENST00000452466 0.00430055758419995 0.00062537653242755 -0.433837492952668 ENSG00000236723 RP5-1024G6.2
ENST00000294360 0.95923711742819 0.933228993061013 0.00810749346461898 ENSG00000162384 C1orf123
ENST00000483739 0.856421855390064 0.777639911673405 -0.0276228345581851 ENSG00000162384 C1orf123
ENST00000470385 0.960890425054439 0.936051659554258 -0.00835826373294918 ENSG00000162384 C1orf123
ENST00000478839 0.459289066635437 0.310245369027335 -0.131815050230065 ENSG00000162384 C1orf123
ENST00000489755 0.200444873297138 0.0990298768356501 -0.193845989347011 ENSG00000162384 C1orf123
ENST00000474227 0.953034156056725 0.923107805948276 0.0141964000556184 ENSG00000162384 C1orf123
ENST00000602807 0.547469607653706 0.398706367252334 -0.134064827828772 ENSG00000162384 C1orf123
ENST00000371470 0.991093226810756 0.985287490314214 -0.00165485271603124 ENSG00000162385 MAGOH
ENST00000371466 0.991093226810756 0.985286015348697 -0.00165508524632163 ENSG00000162385 MAGOH
ENST00000495868 0.932465655106526 0.890561953454059 -0.0138623548988215 ENSG00000162385 MAGOH
ENST00000462941 0.890205071795116 0.827167443828371 -0.0197577467170874 ENSG00000162385 MAGOH
ENST00000458151 0.0809217116637017 0.0293996444102084 0.471908991291955 ENSG00000226754 RP5-1024G6.5
ENST00000602943 0.504364089522117 0.353881655029389 0.169705473131049 ENSG00000270172 RP5-1024G6.8
ENST00000306052 0.0125573273369123 0.00255181639151017 0.281098887418158 ENSG00000157193 LRP8
ENST00000529670 0.0377854752161135 0.01084681984292 0.333817600082969 ENSG00000157193 LRP8
ENST00000371454 0.0142777268292727 0.00302121944217356 0.265025897695649 ENSG00000157193 LRP8
ENST00000465675 0.0132060642838074 0.00272703376718476 0.268636123742129 ENSG00000157193 LRP8
ENST00000354412 0.0138267282022402 0.00289583356309776 0.266738587256164 ENSG00000157193 LRP8
ENST00000480045 0.0121244148406333 0.00243886060733228 0.265809143207962 ENSG00000157193 LRP8
ENST00000347547 0.0118324191447902 0.00236460995289294 0.267424820880977 ENSG00000157193 LRP8
ENST00000459674 0.00638013280724933 0.00105544241121217 0.37885019229644 ENSG00000157193 LRP8
ENST00000460214 0.0418586519232554 0.0123995671195932 0.351637933000964 ENSG00000157193 LRP8
ENST00000481431 0.150972622536995 0.0676618242326802 0.25281644527202 ENSG00000157193 LRP8
ENST00000475501 0.142706275364512 0.0627079913262642 0.184974718613406 ENSG00000157193 LRP8
ENST00000421637 0.89680659568594 0.836545053104087 -0.0412355159743007 ENSG00000228838 RP4-784A16.2
ENST00000496580 0.0940988920874085 0.035911203089971 0.24270658400024 ENSG00000157193 LRP8
ENST00000446686 0.0584648005384774 0.0191433655782203 0.473159101510006 ENSG00000232762 RP4-784A16.4
ENST00000445039 0.557153044938589 0.408823048607108 -0.200530902892769 ENSG00000225675 RP4-784A16.5
ENST00000371429 0.254898023982858 0.137323838632659 0.118653274385926 ENSG00000058804 NDC1
ENST00000540001 0.254856169111238 0.137290502720343 0.11865254860443 ENSG00000058804 NDC1
ENST00000537333 0.142081524546115 0.062343677488831 0.149269869168838 ENSG00000058804 NDC1
ENST00000234725 0.144417807023052 0.0637846953861011 0.15051846595607 ENSG00000058804 NDC1
ENST00000480952 0.960373418744715 0.935163698272761 -0.00743823859211966 ENSG00000058804 NDC1
ENST00000464950 0.00297096805473709 0.000385587375335106 0.326112808313195 ENSG00000058799 YIPF1
ENST00000371399 0.00297096805473709 0.000385587375335106 0.326112808313195 ENSG00000058799 YIPF1
ENST00000072644 0.00297096805473709 0.000385587375335106 0.326112808313195 ENSG00000058799 YIPF1
ENST00000539954 0.00527633590978236 0.000815610980536908 0.322006903870227 ENSG00000058799 YIPF1
ENST00000469457 0.174147497801053 0.0820545976160724 0.205438416218506 ENSG00000058799 YIPF1
ENST00000480151 0.174147497801053 0.0820545976160724 0.205438416218506 ENSG00000058799 YIPF1
ENST00000412288 0.206051539595541 0.102711731026675 0.207673591606669 ENSG00000058799 YIPF1
ENST00000465897 0.198800275547722 0.097956203526238 0.214773680754761 ENSG00000058799 YIPF1
ENST00000472983 0.325789769039154 0.192436988601954 0.192792397490273 ENSG00000058799 YIPF1
ENST00000534069 0.704016695803574 0.577944909599119 0.102605507680805 ENSG00000211452 DIO1
ENST00000529589 0.951892352641684 0.921320752368543 0.0187505787267567 ENSG00000211452 DIO1
ENST00000361921 0.832869241840789 0.745143286418155 0.0576802720578091 ENSG00000211452 DIO1
ENST00000322679 0.832869241840789 0.745143286418155 0.0576802720578091 ENSG00000211452 DIO1
ENST00000530084 0.962364156267376 0.938585285775857 0.0140907518458586 ENSG00000211452 DIO1
ENST00000525044 0.962364156267376 0.938585285775857 0.0140907518458586 ENSG00000211452 DIO1
ENST00000527060 0.962364156267376 0.938585285775857 0.0140907518458586 ENSG00000211452 DIO1
ENST00000528946 0.962364156267376 0.938585285775857 0.0140907518458586 ENSG00000211452 DIO1
ENST00000526329 0.96783171709209 0.947757828538549 0.0141657585688214 ENSG00000211452 DIO1
ENST00000525202 0.997010042246937 0.994946749670641 0.00116096308936999 ENSG00000211452 DIO1
ENST00000529329 0.997010042246937 0.994946749670641 0.00116096308936999 ENSG00000211452 DIO1
ENST00000532493 0.997010042246937 0.994946749670641 0.00116096308936999 ENSG00000211452 DIO1
ENST00000524406 0.997010042246937 0.994946749670641 0.00116096308936999 ENSG00000211452 DIO1
ENST00000388876 0.997010042246937 0.994946749670641 0.00116096308936999 ENSG00000211452 DIO1
ENST00000371378 0.881200507302782 0.81367646301387 0.0185201347883271 ENSG00000081870 HSPB11
ENST00000194214 0.982114823932039 0.970944553092842 0.00280691331891447 ENSG00000081870 HSPB11
ENST00000489675 0.0302169827924447 0.00810662515161723 0.285900195109314 ENSG00000081870 HSPB11
ENST00000371377 0.894818654495863 0.833723099097709 -0.0165103627605203 ENSG00000081870 HSPB11
ENST00000371376 0.681807348004481 0.550447625653778 -0.0529836087043613 ENSG00000081870 HSPB11
ENST00000488884 0.421456760717679 0.275065774464378 -0.101965081597888 ENSG00000081870 HSPB11
ENST00000371370 0.159386851100838 0.0727926512686281 -0.163896472235907 ENSG00000116212 LRRC42
ENST00000371368 0.365281423205533 0.225685249586934 -0.133232371786323 ENSG00000116212 LRRC42
ENST00000319223 0.155790630014113 0.0705445233818397 -0.165459067385964 ENSG00000116212 LRRC42
ENST00000444987 0.289828287569282 0.163918023310653 -0.140754861590328 ENSG00000116212 LRRC42
ENST00000477905 0.221832139832276 0.113683116480186 -0.19333656531902 ENSG00000116212 LRRC42
ENST00000371348 0.00701422168120203 0.00119652894372729 0.296500256423049 ENSG00000116209 TMEM59
ENST00000371344 0.026362422506757 0.0067739740758163 0.249776701194642 ENSG00000116209 TMEM59
ENST00000234831 0.0183601359846555 0.00421063162205141 0.262740738978457 ENSG00000116209 TMEM59
ENST00000371341 0.01701584133725 0.00380917938525114 0.263038305562293 ENSG00000116209 TMEM59
ENST00000470395 0.00623296715348333 0.00102181007401717 0.33098109515138 ENSG00000116209 TMEM59
ENST00000420738 0.0241733110651686 0.00604559180162453 0.260428059096259 ENSG00000116209 TMEM59
ENST00000440019 0.0241794880718493 0.00604796012777328 0.260416970272634 ENSG00000116209 TMEM59
ENST00000452421 0.0241733110651686 0.00604559180162453 0.260428059096259 ENSG00000116209 TMEM59
ENST00000371337 0.296513487001319 0.169015061611143 0.161056284284656 ENSG00000116209 TMEM59
ENST00000498272 0.179718919332008 0.08560091330931 0.123738417035366 ENSG00000116205 TCEANC2
ENST00000234827 0.36975578432786 0.22941934741792 0.0981387600864983 ENSG00000116205 TCEANC2
ENST00000371331 0.184410497348681 0.0886535786160788 0.205559485660923 ENSG00000116205 TCEANC2
ENST00000391366 0.981114631104764 0.969177324314962 -0.00808705540807716 ENSG00000212670 AL161915.1
ENST00000525949 0.360536251144421 0.22158085007924 -0.19466281357197 ENSG00000256407 RP11-446E24.4
ENST00000311841 0.223578186220781 0.114864758630117 -0.169032120216951 ENSG00000256407 RP11-446E24.4
ENST00000536061 0.0556831428664638 0.0179606677100525 -0.394263244560874 ENSG00000248835 AL357673.1
ENST00000420054 0.488492537571138 0.338028451003691 -0.113853962641853 ENSG00000215883 CYB5RL
ENST00000421415 0.432767669848174 0.285425179433531 -0.120170981946439 ENSG00000215883 CYB5RL
ENST00000490863 0.432613409538066 0.285231627906861 -0.120216637914616 ENSG00000215883 CYB5RL
ENST00000401046 0.48825303947479 0.337754635627416 -0.113909391756212 ENSG00000215883 CYB5RL
ENST00000419823 0.378675963220327 0.237420491652946 -0.13668766164169 ENSG00000215883 CYB5RL
ENST00000528287 0.379220354705157 0.237871244990255 -0.134949373389614 ENSG00000215883 CYB5RL
ENST00000534324 0.263732390977054 0.144122269580489 -0.177734798907937 ENSG00000215883 CYB5RL
ENST00000287899 0.186420825185245 0.089942238770536 -0.198044195222488 ENSG00000215883 CYB5RL
ENST00000542737 0.486535460468181 0.336142545391147 -0.113557409436912 ENSG00000215883 CYB5RL
ENST00000537208 0.486535460468181 0.336142545391147 -0.113557409436912 ENSG00000215883 CYB5RL
ENST00000493530 0.615454478042717 0.472914994550108 -0.0902590668757838 ENSG00000215883 CYB5RL
ENST00000487096 0.107660403101043 0.0430218113440948 -0.155519995156906 ENSG00000116221 MRPL37
ENST00000462299 0.825254215341468 0.734196970541017 -0.0683691985318361 ENSG00000215883 CYB5RL
ENST00000497820 0.746984943125018 0.631300477399752 -0.0905267811206732 ENSG00000215883 CYB5RL
ENST00000360840 0.0990697958164331 0.0384830923024429 -0.163962842775589 ENSG00000116221 MRPL37
ENST00000605337 0.102482051956493 0.0402396530499724 -0.158080513566235 ENSG00000116221 MRPL37
ENST00000490670 0.11531170275689 0.0472042724171814 -0.161511395058783 ENSG00000116221 MRPL37
ENST00000336230 0.0997142877067237 0.0388166442506591 -0.16366018080741 ENSG00000116221 MRPL37
ENST00000398219 0.733549310329457 0.614285564319943 -0.0481061580743462 ENSG00000116221 MRPL37
ENST00000326956 0.206151364454544 0.102794826360222 0.176742564015062 ENSG00000157216 SSBP3
ENST00000528930 0.444661484290471 0.296646697079655 0.146145040629703 ENSG00000157216 SSBP3
ENST00000417664 0.0985893299479377 0.0382249513992004 0.240639059262454 ENSG00000157216 SSBP3
ENST00000371320 0.104200894070085 0.0411380854291023 0.233005178869112 ENSG00000157216 SSBP3
ENST00000371319 0.103737799767749 0.0408969723183565 0.23363876604045 ENSG00000157216 SSBP3
ENST00000533946 0.095306543517211 0.0364970633917145 0.244365610877013 ENSG00000157216 SSBP3
ENST00000357475 0.122964210889182 0.0514249379338503 0.22442783559393 ENSG00000157216 SSBP3
ENST00000426150 0.391780612641102 0.24881252543899 0.136006919599852 ENSG00000157216 SSBP3
ENST00000444533 0.937439375961692 0.89848183850516 -0.021506287809123 ENSG00000157216 SSBP3
ENST00000420121 0.904169689905457 0.847347296325386 -0.0309408765649013 ENSG00000157216 SSBP3
ENST00000530618 0.881606577757849 0.81425350292067 -0.0446188820582044 ENSG00000157216 SSBP3
ENST00000533209 0.375013043608724 0.234076622964307 0.149964204866558 ENSG00000157216 SSBP3
ENST00000525990 0.0916333668053483 0.0346605503740174 0.25188861519556 ENSG00000157216 SSBP3
ENST00000528787 0.32854554708793 0.194677391343321 0.168332762346496 ENSG00000157216 SSBP3
ENST00000606515 0.399276078333654 0.255377860878211 0.111931874919292 ENSG00000271723 MROH7-TTC4
ENST00000425300 0.449954895084052 0.301480660026985 0.100351246928946 ENSG00000271723 MROH7-TTC4
ENST00000414150 0.443241287080123 0.295287882861327 0.102865308076249 ENSG00000271723 MROH7-TTC4
ENST00000460155 0.474029225443322 0.324380494726957 0.0968500053424931 ENSG00000271723 MROH7-TTC4
ENST00000371281 0.467340820955208 0.317995042456094 0.0966149967927699 ENSG00000243725 TTC4
ENST00000486621 0.629719006645121 0.48930187680869 0.0907699906722233 ENSG00000243725 TTC4
ENST00000371284 0.475333867304289 0.325762025008425 0.0952056444232156 ENSG00000243725 TTC4
ENST00000486091 0.898751044608471 0.839246513898067 0.0257052570750274 ENSG00000243725 TTC4
ENST00000371279 0.00432293062010016 0.000629071650672058 -0.597897786116269 ENSG00000162396 PARS2
ENST00000371276 0.451835119277948 0.303206125422706 -0.236186158215115 ENSG00000006555 TTC22
ENST00000371274 0.921934869571493 0.87358314487788 -0.0383412161509045 ENSG00000006555 TTC22
ENST00000371269 0.000768969105654055 6.69855844283992e-05 -0.302436835662636 ENSG00000116133 DHCR24
ENST00000436604 0.000564438063773529 4.45406645924415e-05 -0.378155612903982 ENSG00000116133 DHCR24
ENST00000537443 1.56166900435009e-05 4.66713626904571e-07 -0.445353629214658 ENSG00000116133 DHCR24
ENST00000535035 3.29971064552868e-05 1.20175569553527e-06 -0.384486439749743 ENSG00000116133 DHCR24
ENST00000415336 5.04665835142077e-05 2.03502605002459e-06 -0.705255701748639 ENSG00000242396 RP11-67L3.5
ENST00000443284 0.287944299590609 0.162416099167113 -0.348830869782541 ENSG00000233203 RP11-67L3.4
ENST00000455380 0.21324886058718 0.107701132956285 -0.403129830753232 ENSG00000233203 RP11-67L3.4
ENST00000433690 0.21324886058718 0.107701132956285 -0.403129830753232 ENSG00000233203 RP11-67L3.4
ENST00000294383 0.295130033556113 0.167946800224123 0.126165793593831 ENSG00000162402 USP24
ENST00000407756 0.296369517650975 0.168907005938676 0.125779397703905 ENSG00000162402 USP24
ENST00000484447 0.966066706444597 0.944935436700914 0.0110071293457172 ENSG00000162402 USP24
ENST00000480962 0.992184480562029 0.987208689922333 0.00300487803865824 ENSG00000162402 USP24
ENST00000472566 0.703819069275162 0.577692784016713 -0.0783646235368248 ENSG00000162402 USP24
ENST00000512504 0.846775353350873 0.764324201003275 -0.0484341362603663 ENSG00000162402 USP24
ENST00000482197 0.827884000128421 0.737876074939062 0.0517168480483121 ENSG00000162402 USP24
ENST00000371250 0.049636979589065 0.0154965527773334 0.59057026631413 ENSG00000162407 PPAP2B
ENST00000461655 0.658384697457789 0.522868820089454 0.162108375969743 ENSG00000162407 PPAP2B
ENST00000485760 0.606737215331769 0.462657274118611 0.0842526454853999 ENSG00000173406 DAB1
ENST00000371234 0.103855809172871 0.0409549911606969 0.421237873678157 ENSG00000173406 DAB1
ENST00000467509 0.625997169596158 0.484954860643655 0.095298148850595 ENSG00000162600 OMA1
ENST00000460671 0.448531551071633 0.300171819990382 0.162119253276601 ENSG00000162600 OMA1
ENST00000421528 0.721125647122835 0.598731748122881 0.0666580778717847 ENSG00000162600 OMA1
ENST00000358603 0.841440171721357 0.756876488377944 0.0366987944052221 ENSG00000162600 OMA1
ENST00000371226 0.855746314583192 0.776662205032702 0.0335536335411583 ENSG00000162600 OMA1
ENST00000476933 0.788637186170091 0.683597921957344 0.0568346963828248 ENSG00000162600 OMA1
ENST00000456980 0.87391096463489 0.802694751140233 0.0305789791433749 ENSG00000162600 OMA1
ENST00000467063 0.964464738617452 0.942054614377898 0.00880468165719185 ENSG00000162600 OMA1
ENST00000419242 0.927780215582131 0.882366002829409 -0.0180317454686316 ENSG00000162600 OMA1
ENST00000426139 0.88363876178843 0.817354261444682 -0.0283982176107701 ENSG00000162600 OMA1
ENST00000453710 0.793130493817549 0.689809053219084 -0.0535934465173503 ENSG00000162600 OMA1
ENST00000482274 0.935986552756396 0.896039252869917 -0.0190605127767832 ENSG00000162600 OMA1
ENST00000472487 0.00522056440781497 0.000803522774334781 0.296995017025524 ENSG00000162601 MYSM1
ENST00000493821 0.00329798543761974 0.000442125712786278 0.32240271513413 ENSG00000162601 MYSM1
ENST00000401044 0.00911567442574917 0.00168602100972813 0.316150258897052 ENSG00000162601 MYSM1
ENST00000481973 0.0539615069839001 0.017256490027998 0.33994379385913 ENSG00000162601 MYSM1
ENST00000466774 0.038211490408081 0.0110101069996924 0.249582810951644 ENSG00000162601 MYSM1
ENST00000483003 0.5659260486535 0.418050354668696 0.0878178520473511 ENSG00000162601 MYSM1
ENST00000489282 0.761211335132252 0.648767909503809 -0.0519970255081505 ENSG00000162601 MYSM1
ENST00000371222 0.0758696105193089 0.0270112068449323 -0.328148332971345 ENSG00000177606 JUN
ENST00000544621 0.695876372361591 0.567742879848378 0.10129882099069 ENSG00000234807 LINC01135
ENST00000419531 0.695979781323122 0.567845025417956 0.101262035341237 ENSG00000234807 LINC01135
ENST00000447329 0.118579041428393 0.0489715687481389 0.397630632121866 ENSG00000230812 RP4-794H19.4
ENST00000438195 0.0749150330149452 0.0265680212105655 0.41571264118193 ENSG00000230812 RP4-794H19.4
ENST00000424308 0.464182850370567 0.315010719622401 0.243576209021383 ENSG00000230812 RP4-794H19.4
ENST00000451090 0.0128533943891368 0.00262941746213581 0.577499910941031 ENSG00000235215 RP11-145M4.2
ENST00000449812 0.000938493890921688 8.68518917593322e-05 0.735861088131072 ENSG00000237352 RP11-145M4.3
ENST00000582567 0.380622134986445 0.239110605234401 -0.228207695847325 ENSG00000172456 FGGY
ENST00000413489 0.717228248724983 0.593981360606262 -0.0849197827217504 ENSG00000172456 FGGY
ENST00000474476 0.761322070661012 0.64889469860236 0.0590368180375032 ENSG00000172456 FGGY
ENST00000462744 0.619503447412881 0.477492842923487 -0.118264592062168 ENSG00000172456 FGGY
ENST00000371218 0.720032310608713 0.597407095391805 0.069296796782425 ENSG00000172456 FGGY
ENST00000495718 0.75662508290684 0.643048860138912 0.0608752387114741 ENSG00000172456 FGGY
ENST00000583635 0.503703302939404 0.353211605335837 -0.185079321486486 ENSG00000172456 FGGY
ENST00000303721 0.720346420727134 0.597802644024864 0.0692707557525169 ENSG00000172456 FGGY
ENST00000430447 0.719836541602365 0.597177248067455 0.0708663732794139 ENSG00000172456 FGGY
ENST00000371212 0.623011719011979 0.481506877581188 0.0956912188375185 ENSG00000172456 FGGY
ENST00000475949 0.502838755016506 0.352356829145649 0.130627354318948 ENSG00000172456 FGGY
ENST00000485720 0.782064047935437 0.675150176659201 0.0579259749170391 ENSG00000172456 FGGY
ENST00000371210 0.400587648066274 0.256485008356206 0.160062645644167 ENSG00000172456 FGGY
ENST00000493891 0.650088551931511 0.513166335213221 0.103971966780354 ENSG00000172456 FGGY
ENST00000466791 0.362523111638075 0.223299844557298 -0.262516064127546 ENSG00000172456 FGGY
ENST00000476939 0.764500712445568 0.652779399611784 0.082926602786533 ENSG00000172456 FGGY
ENST00000472783 0.359892603762866 0.221022866432904 0.221254693421573 ENSG00000172456 FGGY
ENST00000471169 0.370514411746074 0.230073019963228 0.217727271557432 ENSG00000172456 FGGY
ENST00000443012 0.941049095669741 0.904172422697989 0.0289808172660166 ENSG00000226883 RP4-782L23.2
ENST00000455990 0.68212915230537 0.550817780426137 0.0875410109603428 ENSG00000134709 HOOK1
ENST00000371208 0.18462806496246 0.0887811821940149 0.144127144721817 ENSG00000134709 HOOK1
ENST00000465876 0.0643098786539196 0.0217233653688181 0.183236698197377 ENSG00000134709 HOOK1
ENST00000395561 0.0803295656509518 0.0291101484383345 0.175337822836403 ENSG00000134709 HOOK1
ENST00000474695 0.161781650966134 0.0743175161171316 0.276748229027131 ENSG00000134709 HOOK1
ENST00000466803 0.792413635345444 0.68893730001093 0.0602675482016058 ENSG00000134709 HOOK1
ENST00000491135 0.415614885870728 0.269674780392604 -0.20735023991018 ENSG00000134709 HOOK1
ENST00000371204 0.230287542313411 0.119677052249858 -0.279015141347527 ENSG00000134716 CYP2J2
ENST00000492633 0.0494061183394574 0.0154030245650634 -0.528033816551574 ENSG00000134716 CYP2J2
ENST00000466095 0.230287542313411 0.119677052249858 -0.279015141347527 ENSG00000134716 CYP2J2
ENST00000469406 0.230287542313411 0.119677052249858 -0.279015141347527 ENSG00000134716 CYP2J2
ENST00000468257 0.472019284830691 0.322430735152709 -0.197432161288155 ENSG00000134716 CYP2J2
ENST00000606498 0.00884093595920477 0.00161963401220936 0.366472324951785 ENSG00000162604 TM2D1
ENST00000294613 0.00896027175225337 0.0016477415477928 0.365133997884755 ENSG00000162604 TM2D1
ENST00000472357 0.19098936688163 0.0929334797350169 0.215387901267025 ENSG00000162604 TM2D1
ENST00000371180 0.00896027175225337 0.0016477415477928 0.365133997884755 ENSG00000162604 TM2D1
ENST00000488206 0.00865659995559802 0.00157450351007667 0.367635561194262 ENSG00000162604 TM2D1
ENST00000472989 0.0344502394137764 0.0096073558508617 0.316388204435937 ENSG00000162604 TM2D1
ENST00000488410 0.0395457032439646 0.0115255212693354 0.326788730607979 ENSG00000162604 TM2D1
ENST00000468586 0.00694974504392978 0.00118251230295869 0.385155327220565 ENSG00000162604 TM2D1
ENST00000371178 0.0105116641091039 0.00202859842569936 0.356041373528627 ENSG00000162604 TM2D1
ENST00000494926 0.0082062911698611 0.00146863321724772 0.360189282257999 ENSG00000162604 TM2D1
ENST00000496465 0.00823468736978904 0.00147490705257546 0.3601733808793 ENSG00000162604 TM2D1
ENST00000371177 0.023756206437389 0.00590648614006367 0.33705516488898 ENSG00000162604 TM2D1
ENST00000316485 1.59767666557558e-06 2.77098577053457e-08 0.656599021500332 ENSG00000132849 INADL
ENST00000459752 1.45435202177501e-06 2.46792076442135e-08 0.657632599165349 ENSG00000132849 INADL
ENST00000484562 1.45205031556229e-06 2.46154228108143e-08 0.657843218308124 ENSG00000132849 INADL
ENST00000371158 1.70468533236119e-07 1.79833213574988e-09 0.663463481060101 ENSG00000132849 INADL
ENST00000484937 6.36194295753265e-07 8.61815547768752e-09 0.662898244348193 ENSG00000132849 INADL
ENST00000488913 0.00303351619374152 0.000396494679263385 0.666665638745437 ENSG00000132849 INADL
ENST00000493967 0.597192247488289 0.452318350981193 0.181365622083287 ENSG00000132849 INADL
ENST00000494842 0.00226477981771264 0.000271778206106889 0.617746158761611 ENSG00000132849 INADL
ENST00000490547 0.00109629287000788 0.000106224140561693 0.683039942351669 ENSG00000132849 INADL
ENST00000307297 0.000205024209541465 1.23086446893678e-05 0.682421649902192 ENSG00000132849 INADL
ENST00000543708 4.37112019079114e-05 1.70418903290244e-06 0.647145640132013 ENSG00000132849 INADL
ENST00000545929 0.000284500470256689 1.86521151571462e-05 0.590584783399657 ENSG00000132849 INADL
ENST00000465798 0.0176018644809792 0.00397723485794758 0.47614389737293 ENSG00000132849 INADL
ENST00000472512 0.229806147636084 0.119309478733208 0.343306090011114 ENSG00000132849 INADL
ENST00000498273 0.900037428950889 0.841076118597813 -0.0490862388374194 ENSG00000240563 L1TD1
ENST00000452143 0.392734569126069 0.249675537058053 0.103244274203092 ENSG00000162607 USP1
ENST00000442679 0.70846144492831 0.583372023131599 0.0544646293298027 ENSG00000162607 USP1
ENST00000371146 0.356544202442006 0.218201481838125 0.0983868742631334 ENSG00000162607 USP1
ENST00000339950 0.360044942058299 0.221151326760981 0.0977540310690157 ENSG00000162607 USP1
ENST00000251157 0.328071262475534 0.194281546987728 0.102099516014586 ENSG00000116641 DOCK7
ENST00000454575 0.225792343695037 0.116400867053534 0.133346849236303 ENSG00000116641 DOCK7
ENST00000340370 0.333727276477226 0.198985117217732 0.101230179790422 ENSG00000116641 DOCK7
ENST00000489185 0.326774105417021 0.193188134405276 0.212707072146091 ENSG00000116641 DOCK7
ENST00000467758 0.505612731089806 0.355131726600635 0.173626103262192 ENSG00000116641 DOCK7
ENST00000479983 0.76717666893296 0.656438758807453 0.0968050452177172 ENSG00000116641 DOCK7
ENST00000404627 0.75653037813955 0.642945284667041 0.0481149668692502 ENSG00000116641 DOCK7
ENST00000371129 0.834856775009252 0.747823542421774 0.0757514019355216 ENSG00000132855 ANGPTL3
ENST00000464312 0.20823392536961 0.104198736826113 0.269009532378191 ENSG00000116641 DOCK7
ENST00000453229 0.990150642247147 0.983650692097527 -0.00443512913123839 ENSG00000235545 RP11-230B22.1
ENST00000443289 0.962455268890619 0.938731510261794 0.00879614782995699 ENSG00000125703 ATG4C
ENST00000317868 0.418679285655086 0.272525821717234 0.114591685600519 ENSG00000125703 ATG4C
ENST00000371120 0.418679285655086 0.272525821717234 0.114591685600519 ENSG00000125703 ATG4C
ENST00000371118 0.819604621699615 0.726025356625384 0.0400350248641638 ENSG00000125703 ATG4C
ENST00000414558 0.363937466038204 0.224535732635671 0.152469667980487 ENSG00000125703 ATG4C
ENST00000371108 0.577782806434227 0.430910001394261 0.105490568811306 ENSG00000088035 ALG6
ENST00000487136 0.902576549983348 0.844855239557245 -0.0308043942532059 ENSG00000088035 ALG6
ENST00000263440 0.581567827937009 0.435106711801669 0.104021144289881 ENSG00000088035 ALG6
ENST00000603108 0.58165379144022 0.435210236736119 0.104017964940335 ENSG00000088035 ALG6
ENST00000465969 0.59920600674844 0.454450267787594 0.11447913932518 ENSG00000088035 ALG6
ENST00000462390 0.686238064661724 0.55618073647133 0.104166207940785 ENSG00000088035 ALG6
ENST00000494765 0.545071919754646 0.396161954346571 0.141434016990059 ENSG00000088035 ALG6
ENST00000492655 0.00397165783958013 0.000564326561771279 0.350203736078425 ENSG00000142856 ITGB3BP
ENST00000371092 0.00522922816201616 0.000805390540687881 0.288053076693074 ENSG00000142856 ITGB3BP
[truncated: 10,740,779 more chars]
