# Supplementary material for: High-throughput allele-specific expression across 250 environmental conditions
Source: Genome Res. 2016 Dec;26(12):1627–38. doi: 10.1101/gr.209759.116 (PMC5131815; doi:10.1101/gr.209759.116)
Supplement: Supplemental Material [file supp_gr.209759.116_Supplemental_Table_S6.tar.gz › DEG_results/DP1_DEG_stats_T12C1.txt]

t.id padj pval logFC ensg g.id
ENST00000541675 0.971309169109945 0.903260455396377 -0.0135353678877378 ENSG00000227232 WASH7P
ENST00000423562 0.97089157076962 0.901404092720095 -0.0136652053919534 ENSG00000227232 WASH7P
ENST00000438504 0.97089157076962 0.901404092720095 -0.0136652053919534 ENSG00000227232 WASH7P
ENST00000488147 0.967669760762907 0.889256722803741 -0.0153958181291727 ENSG00000227232 WASH7P
ENST00000538476 0.96452883095547 0.880347401083806 -0.0166309462743869 ENSG00000227232 WASH7P
ENST00000477740 0.87207755871261 0.639474824218967 0.118459740884102 ENSG00000238009 RP11-34P13.7
ENST00000471248 0.914209836673505 0.736372397074575 0.0852830740607586 ENSG00000238009 RP11-34P13.7
ENST00000423372 0.680617601525915 0.333603476305183 -0.229742881266522 ENSG00000237683 AL627309.1
ENST00000466557 0.360170469657076 0.087944142158672 0.378471018237862 ENSG00000241860 RP11-34P13.13
ENST00000448958 0.874574450361267 0.645583075304997 -0.113956476869651 ENSG00000228463 AP006222.2
ENST00000424587 0.950296379646415 0.838229457396342 -0.0495943868523103 ENSG00000228463 AP006222.2
ENST00000440200 0.593173216068276 0.240331381668335 0.124654825168337 ENSG00000230021 RP5-857K21.4
ENST00000416931 0.675500957256249 0.327374085731336 0.144979109723363 ENSG00000225972 MTND1P23
ENST00000414273 0.790859082527754 0.485807302866533 -0.121281496708799 ENSG00000237973 hsa-mir-6723
ENST00000427426 0.893843794711017 0.685925349265688 -0.101227679291556 ENSG00000229344 RP5-857K21.7
ENST00000467115 0.510721471823912 0.175015150851838 0.335759918974681 ENSG00000240409 MTATP8P1
ENST00000514057 0.189206031505853 0.0298269546300439 0.502861404698632 ENSG00000248527 MTATP6P1
ENST00000416718 0.00826978635070048 0.000460973113468343 0.776677771118655 ENSG00000198744 RP5-857K21.11
ENST00000441245 0.93045765718213 0.780786390174667 0.0691867414125464 ENSG00000230021 RP5-857K21.4
ENST00000419394 0.887093184170198 0.672890803803368 0.10495005542147 ENSG00000230021 RP5-857K21.4
ENST00000414688 0.935934418978787 0.796066940434113 0.0646173473354525 ENSG00000230021 RP5-857K21.4
ENST00000506640 0.0936800896621457 0.010728006691207 0.621929265850716 ENSG00000224956 RP11-206L10.1
ENST00000416385 0.29034332749146 0.0595586754851311 0.463826599549241 ENSG00000235373 RP11-206L10.3
ENST00000417659 0.837902004779112 0.568142360420792 0.125266967453865 ENSG00000240618 RP11-206L10.5
ENST00000428504 0.19376459514342 0.0309621764370214 0.354481957101564 ENSG00000228327 RP11-206L10.2
ENST00000434264 0.556672881904892 0.2097982414342 -0.170629374948869 ENSG00000237491 RP11-206L10.9
ENST00000457084 0.370449671603258 0.0927763888948673 -0.270738342103037 ENSG00000237491 RP11-206L10.9
ENST00000589899 0.523493591744864 0.184557654067361 -0.180572121456364 ENSG00000237491 RP11-206L10.9
ENST00000609830 0.531118893803036 0.190583313865564 -0.175902696388837 ENSG00000237491 RP11-206L10.9
ENST00000429505 0.333695489546374 0.0765345124307968 -0.189342994881916 ENSG00000237491 RP11-206L10.9
ENST00000591440 0.396912156816706 0.105735329718862 -0.195415631183756 ENSG00000237491 RP11-206L10.9
ENST00000587530 0.396912156816706 0.105735329718862 -0.195415631183756 ENSG00000237491 RP11-206L10.9
ENST00000593022 0.347006620144315 0.0823744558613644 -0.205109860214114 ENSG00000237491 RP11-206L10.9
ENST00000589531 0.416912797995853 0.116160820537597 -0.187480765640692 ENSG00000237491 RP11-206L10.9
ENST00000588951 0.465915785469314 0.144621559993195 -0.182687185639483 ENSG00000237491 RP11-206L10.9
ENST00000585768 0.456376776021141 0.138877636159719 -0.186883106329006 ENSG00000237491 RP11-206L10.9
ENST00000585745 0.091139378434503 0.0103228607228501 -0.356884010871884 ENSG00000237491 RP11-206L10.9
ENST00000586928 0.988469407936189 0.960342342884475 -0.00936686963909179 ENSG00000237491 RP11-206L10.9
ENST00000592547 0.851735926070462 0.59616656823914 -0.127585791070283 ENSG00000237491 RP11-206L10.9
ENST00000585826 0.886970648278601 0.672663312107052 -0.10518042664806 ENSG00000237491 RP11-206L10.9
ENST00000590848 0.432957917755761 0.125065625757365 -0.187843178512047 ENSG00000237491 RP11-206L10.9
ENST00000586288 0.407400971067767 0.11126556335738 -0.189154765618362 ENSG00000237491 RP11-206L10.9
ENST00000591702 0.975955855144176 0.918312936510685 0.0202863559722078 ENSG00000237491 RP11-206L10.9
ENST00000358533 0.920163690366809 0.753320929767201 -0.0664979213153148 ENSG00000237491 RP11-206L10.9
ENST00000447500 0.914209836673505 0.736256523483364 0.054627265589774 ENSG00000230092 RP11-206L10.8
ENST00000590817 0.914209836673505 0.736256523483364 0.054627265589774 ENSG00000230092 RP11-206L10.8
ENST00000443772 0.855233497561835 0.603667627923225 -0.112546257884634 ENSG00000237491 RP11-206L10.9
ENST00000412115 0.939603882572788 0.806852108391267 -0.0502020840084835 ENSG00000237491 RP11-206L10.9
ENST00000435300 0.965376855466985 0.882748157036053 0.024660658321763 ENSG00000240453 RP11-206L10.10
ENST00000326734 0.92918183335805 0.777479449318321 -0.0669221299902391 ENSG00000177757 FAM87B
ENST00000473798 0.817877507476458 0.531418207916642 0.147599337737238 ENSG00000225880 LINC00115
ENST00000536430 0.817877507476458 0.531418207916642 0.147599337737238 ENSG00000225880 LINC00115
ENST00000445118 0.0539953381235182 0.00506173963918974 0.243585597999944 ENSG00000228794 LINC01128
ENST00000610067 0.174426959541796 0.0263361648053143 0.208455721409295 ENSG00000228794 LINC01128
ENST00000441765 0.621385567288714 0.267696450441227 0.139474747716206 ENSG00000228794 LINC01128
ENST00000609139 0.177919628072222 0.0271583286838248 0.206200618632993 ENSG00000228794 LINC01128
ENST00000449005 0.285137045724189 0.0577180904991092 0.174301738488309 ENSG00000228794 LINC01128
ENST00000416570 0.270900392268774 0.0529273998818535 0.17812520323451 ENSG00000228794 LINC01128
ENST00000448975 0.270900392268774 0.0529273998818535 0.17812520323451 ENSG00000228794 LINC01128
ENST00000609009 0.20613065790185 0.0341290337312048 0.198507446065418 ENSG00000228794 LINC01128
ENST00000608189 0.20613065790185 0.0341290337312048 0.198507446065418 ENSG00000228794 LINC01128
ENST00000415295 0.887823168723223 0.674514820703514 0.0552138653689117 ENSG00000228794 LINC01128
ENST00000425657 0.965987988206172 0.884584478925359 -0.0333018118636794 ENSG00000228794 LINC01128
ENST00000607769 0.991769762399521 0.971927399362435 -0.00885136591996804 ENSG00000272438 RP11-54O7.16
ENST00000342066 0.977537061850932 0.924896968903811 0.0134247390979956 ENSG00000187634 SAMD11
ENST00000341065 0.965301091064997 0.8824366983891 0.0210161543004288 ENSG00000187634 SAMD11
ENST00000455979 0.644993672193546 0.291448998178772 0.227122360730525 ENSG00000187634 SAMD11
ENST00000483767 0.752917263836199 0.427280248307952 0.0896166987930722 ENSG00000188976 NOC2L
ENST00000327044 0.896674993351956 0.6923789040606 -0.0317909592244286 ENSG00000188976 NOC2L
ENST00000477976 0.946599357476486 0.826284769338743 -0.0186008757799779 ENSG00000188976 NOC2L
ENST00000496938 0.94498415551589 0.820818807789733 0.0371762472672094 ENSG00000188976 NOC2L
ENST00000487214 0.506900077037225 0.172163405724569 -0.110377565847702 ENSG00000188976 NOC2L
ENST00000469563 0.36829297521875 0.0917335415863889 -0.180322120201549 ENSG00000188976 NOC2L
ENST00000338591 0.697735576000022 0.354149934215266 0.126889382652017 ENSG00000187961 KLHL17
ENST00000463212 0.711722935379273 0.371913531402724 0.194904890992806 ENSG00000187961 KLHL17
ENST00000466300 0.68620328382527 0.340340525039607 0.151229654293403 ENSG00000187961 KLHL17
ENST00000481067 0.926287468888807 0.769502798869714 0.0568680558917264 ENSG00000187961 KLHL17
ENST00000379410 0.523841337834566 0.18488549577051 0.315807978135179 ENSG00000187583 PLEKHN1
ENST00000379407 0.604330189417707 0.251080531529807 0.27430183490208 ENSG00000187583 PLEKHN1
ENST00000379409 0.604330189417707 0.251080531529807 0.27430183490208 ENSG00000187583 PLEKHN1
ENST00000491024 0.815438385298079 0.52710927813781 0.158123492880657 ENSG00000187583 PLEKHN1
ENST00000433179 0.750917807754571 0.424682420224721 0.200530550733285 ENSG00000187642 C1orf170
ENST00000341290 0.807215509474344 0.513519140332153 0.164380768433164 ENSG00000187642 C1orf170
ENST00000428771 0.352332980858887 0.0845896196620397 0.391436440219059 ENSG00000188290 HES4
ENST00000304952 0.383884478900387 0.0991708462238901 0.374263196521264 ENSG00000188290 HES4
ENST00000481869 0.396882321054671 0.105700304560762 0.367061137325141 ENSG00000188290 HES4
ENST00000484667 0.337155468191221 0.0780225170929196 0.40535003804737 ENSG00000188290 HES4
ENST00000379389 0.00313371192943509 0.000143005503837349 -0.673249245060211 ENSG00000187608 ISG15
ENST00000379370 0.0458599593415603 0.00404536861120345 -0.357631553403378 ENSG00000188157 AGRN
ENST00000477585 0.0663543680079548 0.00670928395303018 -0.44933098164454 ENSG00000188157 AGRN
ENST00000469403 0.0693142810965007 0.00709987726310998 -0.42603975322324 ENSG00000188157 AGRN
ENST00000479707 0.339049565852588 0.0788425041881293 -0.281827965433187 ENSG00000188157 AGRN
ENST00000466223 0.490573953156233 0.16096961695497 -0.235047380911798 ENSG00000188157 AGRN
ENST00000478677 0.242717734086385 0.0443682039076872 -0.39848276684882 ENSG00000188157 AGRN
ENST00000492947 0.344244054834491 0.0812403146354939 -0.279315357232317 ENSG00000188157 AGRN
ENST00000419249 0.0525586200974061 0.00488551457650012 -0.423915259192803 ENSG00000188157 AGRN
ENST00000461111 0.0255926441146738 0.00188610284395601 -0.431091007158156 ENSG00000188157 AGRN
ENST00000418300 0.241167882446096 0.0439241465657755 -0.304152211643078 ENSG00000242590 RP11-54O7.14
ENST00000427998 0.35981313645544 0.0877614735569565 -0.339045416190201 ENSG00000217801 RP11-465B22.3
ENST00000394517 0.330373894984347 0.0751739348290611 -0.358034350959228 ENSG00000217801 RP11-465B22.3
ENST00000442292 0.88617008579893 0.670711953710083 -0.102713729139908 ENSG00000273443 RP11-54O7.18
ENST00000456409 0.272576463912214 0.0534115469938476 -0.377981763321137 ENSG00000217801 RP11-465B22.3
ENST00000412397 0.382495541314011 0.0984319801877021 -0.312667152815023 ENSG00000217801 RP11-465B22.3
ENST00000433695 0.203757086870358 0.0335170452343748 -0.417547685444269 ENSG00000217801 RP11-465B22.3
ENST00000451054 0.23494125395914 0.0422694075832843 -0.399844703201773 ENSG00000217801 RP11-465B22.3
ENST00000379339 0.0920742711805217 0.0104691333760697 -0.233264329685272 ENSG00000131591 C1orf159
ENST00000294576 0.0920742711805217 0.0104691333760697 -0.233264329685272 ENSG00000131591 C1orf159
ENST00000448924 0.0920742711805217 0.0104691333760697 -0.233264329685272 ENSG00000131591 C1orf159
ENST00000465822 0.863436320745833 0.620627629301072 0.0693586894814563 ENSG00000131591 C1orf159
ENST00000379325 0.0920742711805217 0.0104691333760697 -0.233264329685272 ENSG00000131591 C1orf159
ENST00000421241 0.0920742711805217 0.0104691333760697 -0.233264329685272 ENSG00000131591 C1orf159
ENST00000487177 0.940302485184762 0.809204901861489 -0.0361018368094157 ENSG00000131591 C1orf159
ENST00000467751 0.0920742711805217 0.0104691333760697 -0.233264329685272 ENSG00000131591 C1orf159
ENST00000477196 0.0920742711805217 0.0104691333760697 -0.233264329685272 ENSG00000131591 C1orf159
ENST00000464905 0.929671520873804 0.778397326574018 0.0536455304506339 ENSG00000131591 C1orf159
ENST00000379320 0.876200934338571 0.649098176604328 0.0651159511784514 ENSG00000131591 C1orf159
ENST00000379319 0.496976325218312 0.165174717529207 -0.14562861944644 ENSG00000131591 C1orf159
ENST00000434641 0.0714518949399692 0.00740097787691735 -0.262674160399599 ENSG00000131591 C1orf159
ENST00000482816 0.0630785968637279 0.00626122656644575 -0.273268017390297 ENSG00000131591 C1orf159
ENST00000437760 0.08135791535794 0.00882000968133636 -0.270657380593992 ENSG00000131591 C1orf159
ENST00000462097 0.0919834209922865 0.0104521941542378 -0.272923142134187 ENSG00000131591 C1orf159
ENST00000473600 0.818623042628771 0.532498360982021 0.117765209664236 ENSG00000131591 C1orf159
ENST00000475119 0.0779288557350031 0.00833689936489304 -0.281022377760941 ENSG00000131591 C1orf159
ENST00000442117 0.948289884545286 0.831312493245544 0.0407287709537772 ENSG00000131591 C1orf159
ENST00000427787 0.970847412533171 0.901294001642721 0.02709839980343 ENSG00000131591 C1orf159
ENST00000472741 0.0545715836100018 0.00513691196086078 -0.307496162470073 ENSG00000131591 C1orf159
ENST00000480643 0.0544103085446888 0.00511236923790032 -0.306153730813066 ENSG00000131591 C1orf159
ENST00000328596 0.970538265930709 0.899770047158936 0.0309845282036791 ENSG00000186891 TNFRSF18
ENST00000379268 0.931385878471833 0.783623199044726 0.0673789256047614 ENSG00000186891 TNFRSF18
ENST00000486728 0.827554585460344 0.548247645271163 -0.150987773003484 ENSG00000186891 TNFRSF18
ENST00000379265 0.987746862964569 0.957805651267196 0.0130972226161703 ENSG00000186891 TNFRSF18
ENST00000379236 0.476582536422625 0.151315792385126 0.294746341604859 ENSG00000186827 TNFRSF4
ENST00000497869 0.490205735307057 0.160463232359202 0.28826656658403 ENSG00000186827 TNFRSF4
ENST00000453580 0.425007432286059 0.120575344113429 0.363925200144475 ENSG00000186827 TNFRSF4
ENST00000360001 0.680207860379313 0.333249641254941 0.0846611756993591 ENSG00000078808 SDF4
ENST00000465727 0.680001732860067 0.332943439341608 0.0846734804130835 ENSG00000078808 SDF4
ENST00000263741 0.680001732860067 0.332943439341608 0.0846734804130835 ENSG00000078808 SDF4
ENST00000494748 0.442476942927212 0.130782553738448 0.149645385284833 ENSG00000078808 SDF4
ENST00000478938 0.401478887064261 0.108104030337998 0.16621025995382 ENSG00000078808 SDF4
ENST00000403997 0.874529268409602 0.645444994396481 0.0451619000852307 ENSG00000078808 SDF4
ENST00000545427 0.988993798362662 0.961909470837443 0.00468829766695166 ENSG00000078808 SDF4
ENST00000459994 0.511459038315396 0.175511326705851 0.14410236976829 ENSG00000078808 SDF4
ENST00000379198 0.796948860916245 0.495187877432173 0.081229797987307 ENSG00000176022 B3GALT6
ENST00000450390 0.757804792163249 0.434036482041448 -0.06838205981773 ENSG00000160087 UBE2J2
ENST00000347370 0.757804792163249 0.434036482041448 -0.06838205981773 ENSG00000160087 UBE2J2
ENST00000349431 0.739301099214833 0.407974647269224 -0.0718021724228107 ENSG00000160087 UBE2J2
ENST00000348298 0.784717907774937 0.475994975986187 -0.0600395000496876 ENSG00000160087 UBE2J2
ENST00000339385 0.791752234955109 0.487572756031348 -0.063629106673345 ENSG00000160087 UBE2J2
ENST00000400929 0.780681975989618 0.468869672845859 -0.0616790893803348 ENSG00000160087 UBE2J2
ENST00000464036 0.801564261104468 0.503914991508672 -0.0571352977107229 ENSG00000160087 UBE2J2
ENST00000360466 0.862991037257558 0.619675356585362 -0.0427035715030021 ENSG00000160087 UBE2J2
ENST00000400930 0.828687357031369 0.550823207896994 -0.0514016007636718 ENSG00000160087 UBE2J2
ENST00000467339 0.806746617342427 0.512931014178293 0.0784093782010757 ENSG00000160087 UBE2J2
ENST00000473215 0.827554585460344 0.548247328051988 -0.0523358398361729 ENSG00000160087 UBE2J2
ENST00000435198 0.823995558904842 0.541829916210035 -0.0516280893019324 ENSG00000160087 UBE2J2
ENST00000509720 0.814342535503142 0.525250155228483 -0.0532074208910152 ENSG00000160087 UBE2J2
ENST00000491779 0.69939063634585 0.35649625222055 -0.077255151772547 ENSG00000160087 UBE2J2
ENST00000466752 0.611500134953797 0.257827984860208 -0.100878594536295 ENSG00000160087 UBE2J2
ENST00000503294 0.612382257816499 0.258728277157574 -0.0994999189214941 ENSG00000160087 UBE2J2
ENST00000477894 0.582539972964738 0.230603603941782 -0.106706158969103 ENSG00000160087 UBE2J2
ENST00000471154 0.583014016950103 0.231040203798754 -0.129107185332669 ENSG00000160087 UBE2J2
ENST00000422076 0.587546940642364 0.235007518411752 -0.106506965687675 ENSG00000160087 UBE2J2
ENST00000502382 0.479211684675446 0.153286831434873 -0.132138271402573 ENSG00000160087 UBE2J2
ENST00000461142 0.772096553556694 0.45596177167649 -0.0758533594882851 ENSG00000160087 UBE2J2
ENST00000488418 0.611659965127517 0.257968967377142 -0.133437344040134 ENSG00000160087 UBE2J2
ENST00000434139 0.943892245334708 0.818211194350191 -0.0580241309215601 ENSG00000230415 RP5-902P8.10
ENST00000379116 0.961045902560818 0.868373320304731 0.0386548158789139 ENSG00000162572 SCNN1D
ENST00000379101 0.921260835969779 0.756046724230046 0.0726562177266877 ENSG00000162572 SCNN1D
ENST00000338555 0.939941898273055 0.807758474433475 0.0570168532116592 ENSG00000162572 SCNN1D
ENST00000325425 0.748464523873441 0.421289154424931 0.19919623611283 ENSG00000162572 SCNN1D
ENST00000400928 0.778234767301724 0.465562134719912 0.181547739830937 ENSG00000162572 SCNN1D
ENST00000354700 0.221403636721174 0.038360651179368 0.286386787760389 ENSG00000131584 ACAP3
ENST00000353662 0.217274092298398 0.0372425221152778 0.287960788490032 ENSG00000131584 ACAP3
ENST00000492936 0.150464058649948 0.021151650577284 0.313623773075649 ENSG00000131584 ACAP3
ENST00000467278 0.18810326136573 0.0295469412033814 0.308998522803694 ENSG00000131584 ACAP3
ENST00000470659 0.645907976686302 0.292750929100116 0.20694845168568 ENSG00000131584 ACAP3
ENST00000379037 0.354221106803352 0.0853426946502488 0.300283340253078 ENSG00000131584 ACAP3
ENST00000476572 0.547966951741693 0.202810243946742 0.201947883511234 ENSG00000131584 ACAP3
ENST00000493992 0.362846525287552 0.0892197589922343 0.355144085975386 ENSG00000131584 ACAP3
ENST00000472541 0.325559393082443 0.0731323421086471 0.261846142082525 ENSG00000131584 ACAP3
ENST00000354980 0.351751114690405 0.0843022874550419 0.276079224840316 ENSG00000131584 ACAP3
ENST00000478065 0.155113980533177 0.0221163545407582 0.374916272874219 ENSG00000131584 ACAP3
ENST00000479108 0.259505231756646 0.049328184071916 0.30740481758156 ENSG00000131584 ACAP3
ENST00000438966 0.264966409071536 0.0510318839212632 0.311278099650121 ENSG00000131584 ACAP3
ENST00000379031 0.902224177470473 0.705530720756334 0.0582374941386257 ENSG00000169972 PUSL1
ENST00000470520 0.891022560344762 0.679931466790492 0.0715865954496904 ENSG00000169972 PUSL1
ENST00000463758 0.914456325296213 0.737158097656827 0.0638091319216709 ENSG00000169972 PUSL1
ENST00000467712 0.88545790701603 0.668605421243746 0.0718327184145263 ENSG00000169972 PUSL1
ENST00000493657 0.948206556999665 0.830695137312737 0.0334547829831474 ENSG00000169972 PUSL1
ENST00000470030 0.700640879744656 0.358185141578602 0.100770434525198 ENSG00000127054 CPSF3L
ENST00000435064 0.746735677491549 0.418857748042886 0.069493656297951 ENSG00000127054 CPSF3L
ENST00000497304 0.712667675635535 0.372947729470509 0.1078892091377 ENSG00000127054 CPSF3L
ENST00000323275 0.756826477894099 0.432640173377897 0.0674739311380085 ENSG00000127054 CPSF3L
ENST00000411962 0.756826477894099 0.432640173377897 0.0674739311380085 ENSG00000127054 CPSF3L
ENST00000462432 0.667138039948808 0.317022527673611 0.0988218653090803 ENSG00000127054 CPSF3L
ENST00000478641 0.674248648535274 0.325841629887089 0.107430357467066 ENSG00000127054 CPSF3L
ENST00000458452 0.755703121436333 0.431227890118333 0.0677853211205462 ENSG00000127054 CPSF3L
ENST00000419704 0.755703121436333 0.431227890118333 0.0677853211205462 ENSG00000127054 CPSF3L
ENST00000540437 0.755703121436333 0.431227890118333 0.0677853211205462 ENSG00000127054 CPSF3L
ENST00000421495 0.755703121436333 0.431227890118333 0.0677853211205462 ENSG00000127054 CPSF3L
ENST00000532772 0.766003302335629 0.446455279171987 0.0655482711587487 ENSG00000127054 CPSF3L
ENST00000450926 0.762900681996313 0.441759186836828 0.066936703321329 ENSG00000127054 CPSF3L
ENST00000545578 0.763705847426152 0.442965963638773 0.0666880578531291 ENSG00000127054 CPSF3L
ENST00000527098 0.763705847426152 0.442965963638773 0.0666880578531291 ENSG00000127054 CPSF3L
ENST00000485710 0.640499681515269 0.286792046990035 0.13066986714773 ENSG00000127054 CPSF3L
ENST00000461514 0.603652144812616 0.250380263823989 0.139432923859164 ENSG00000127054 CPSF3L
ENST00000525164 0.599399798744054 0.245725338498183 0.140411286311121 ENSG00000127054 CPSF3L
ENST00000528879 0.7142398897677 0.37486034934826 0.0774059475064627 ENSG00000127054 CPSF3L
ENST00000525769 0.651056913423415 0.298996767363585 0.126069678796019 ENSG00000127054 CPSF3L
ENST00000531377 0.668364898354182 0.318572494248424 0.0841126206280789 ENSG00000127054 CPSF3L
ENST00000527383 0.822725384359994 0.539800229429912 0.0724539579688156 ENSG00000127054 CPSF3L
ENST00000531292 0.854407314354865 0.602122776510775 0.0593262910389024 ENSG00000127054 CPSF3L
ENST00000467408 0.84871140381292 0.590065017960371 0.0633539918698645 ENSG00000127054 CPSF3L
ENST00000434694 0.834859816121057 0.562658564040775 0.049735686157016 ENSG00000127054 CPSF3L
ENST00000531020 0.841689193312878 0.575461150464626 0.0749541535759247 ENSG00000127054 CPSF3L
ENST00000533916 0.855260162862201 0.603824809785576 0.0679551419898547 ENSG00000127054 CPSF3L
ENST00000488042 0.848747948590372 0.590212395558844 0.0476410734936892 ENSG00000127054 CPSF3L
ENST00000526797 0.867218466688757 0.629663915924259 0.0421077862994852 ENSG00000127054 CPSF3L
ENST00000526332 0.867155625223008 0.629590596166296 0.0420986353027187 ENSG00000127054 CPSF3L
ENST00000430786 0.892042213136468 0.682386964356956 0.0357478159732974 ENSG00000127054 CPSF3L
ENST00000527719 0.913241343965434 0.734175862009384 0.0298221777787013 ENSG00000127054 CPSF3L
ENST00000530031 0.913235522811141 0.734129267104647 0.0298047195386779 ENSG00000127054 CPSF3L
ENST00000526113 0.930565364185209 0.78140715366638 0.0244668870962505 ENSG00000127054 CPSF3L
ENST00000526904 0.931046354400425 0.782752364115042 0.0243736538107849 ENSG00000127054 CPSF3L
ENST00000525603 0.932699612075578 0.787102291559023 0.0234699728352127 ENSG00000127054 CPSF3L
ENST00000444968 0.967585040558456 0.889111869787367 -0.0171879411942006 ENSG00000240731 RP5-890O3.9
ENST00000429572 0.911049887721057 0.727704932572592 0.0388003425171757 ENSG00000127054 CPSF3L
ENST00000498173 0.911049887721057 0.727704932572592 0.0388003425171757 ENSG00000127054 CPSF3L
ENST00000496353 0.918580820215051 0.749593049794301 0.0356684447443524 ENSG00000127054 CPSF3L
ENST00000493534 0.898257489074587 0.696436202839424 0.0479600328707383 ENSG00000127054 CPSF3L
ENST00000534345 0.929743235584605 0.778601320123679 0.0349895149070267 ENSG00000127054 CPSF3L
ENST00000532952 0.903258375584234 0.70841724835123 0.0458416572741848 ENSG00000127054 CPSF3L
ENST00000490853 0.945989358746012 0.82465929034007 0.0275484588171675 ENSG00000127054 CPSF3L
ENST00000531019 0.945989358746012 0.82465929034007 0.0275484588171675 ENSG00000127054 CPSF3L
ENST00000498476 0.946781312628204 0.826976584926001 0.0272310904878904 ENSG00000127054 CPSF3L
ENST00000470679 0.974449441249422 0.91361292313967 0.0144789272651218 ENSG00000127054 CPSF3L
ENST00000525285 0.969680643385845 0.896723971433907 -0.0177796436961055 ENSG00000127054 CPSF3L
ENST00000530233 0.919129431302065 0.750796127210137 0.0473312398638396 ENSG00000127054 CPSF3L
ENST00000464957 0.98477838488185 0.948003327585562 -0.0111636951627671 ENSG00000224051 GLTPD1
ENST00000343938 0.977142847168829 0.923474783886627 0.0139377848190403 ENSG00000224051 GLTPD1
ENST00000488011 0.678148676464253 0.33073662218056 -0.183100573349178 ENSG00000224051 GLTPD1
ENST00000339381 0.934543263498287 0.792246766419197 0.062454317095221 ENSG00000169962 TAS1R3
ENST00000378891 0.845037544645434 0.581614347607163 0.0627568913612938 ENSG00000107404 DVL1
ENST00000378888 0.833295331713235 0.559785999476755 0.0671343308565186 ENSG00000107404 DVL1
ENST00000472445 0.963888546020011 0.878397942851058 0.02423175104658 ENSG00000107404 DVL1
ENST00000474033 0.627752929722145 0.273413625250702 0.247491761574387 ENSG00000162576 MXRA8
ENST00000309212 0.307062439815821 0.0658805144632201 0.367507284366282 ENSG00000162576 MXRA8
ENST00000477278 0.508741245423329 0.173589646921317 0.266699107870411 ENSG00000162576 MXRA8
ENST00000342753 0.299740573856328 0.0630724825362012 0.371218124801188 ENSG00000162576 MXRA8
ENST00000445648 0.299740573856328 0.0630724825362012 0.371218124801188 ENSG00000162576 MXRA8
ENST00000473097 0.722794977460971 0.386447410468032 0.205364780926071 ENSG00000162576 MXRA8
ENST00000478517 0.702612356818108 0.360746816753923 0.224672708086139 ENSG00000162576 MXRA8
ENST00000476718 0.935516916464786 0.79520049891809 0.0647531521267162 ENSG00000162576 MXRA8
ENST00000338370 0.507939241825883 0.172901983403104 0.147391380560036 ENSG00000175756 AURKAIP1
ENST00000338338 0.531962338803713 0.191249200951475 0.143023259318119 ENSG00000175756 AURKAIP1
ENST00000321751 0.51566247530155 0.17843297342107 0.145667947221937 ENSG00000175756 AURKAIP1
ENST00000378853 0.515517177940487 0.178314357851261 0.145691523401623 ENSG00000175756 AURKAIP1
ENST00000489799 0.743954760595873 0.414598485344191 0.0980192422473159 ENSG00000175756 AURKAIP1
ENST00000496905 0.512876121767313 0.176525546864601 0.163752301700543 ENSG00000175756 AURKAIP1
ENST00000480479 0.80564427668051 0.510570975159787 0.0589224989945268 ENSG00000221978 CCNL2
ENST00000482621 0.892042213136468 0.682257519950438 0.0300751628518327 ENSG00000221978 CCNL2
ENST00000408952 0.892042213136468 0.682257519950438 0.0300751628518327 ENSG00000221978 CCNL2
ENST00000463260 0.74072478439513 0.410186065640097 0.0862415465169605 ENSG00000221978 CCNL2
ENST00000400809 0.864396256364407 0.623494866273963 0.0355808594306445 ENSG00000221978 CCNL2
ENST00000496007 0.864563965329012 0.62395405229168 0.0355115550030809 ENSG00000221978 CCNL2
ENST00000482365 0.733948634051899 0.401328003568714 0.0692337170010082 ENSG00000221978 CCNL2
ENST00000481223 0.87207755871261 0.639606707582418 0.0338994849907708 ENSG00000221978 CCNL2
ENST00000418865 0.815479017225998 0.527203357795221 0.0488337839179095 ENSG00000221978 CCNL2
ENST00000505849 0.806047569921061 0.511649074663129 0.0539260486255223 ENSG00000221978 CCNL2
ENST00000488340 0.920019701278842 0.753030796853233 0.0228581599512469 ENSG00000221978 CCNL2
ENST00000492998 0.982607524010122 0.940324084059823 0.00774733941867138 ENSG00000221978 CCNL2
ENST00000469113 0.93604713395568 0.796451500078586 0.0207385169604548 ENSG00000221978 CCNL2
ENST00000480646 0.980577551490935 0.9339035130258 -0.00879827318237354 ENSG00000221978 CCNL2
ENST00000471930 0.957461874043957 0.857236972618836 0.0144381784519901 ENSG00000221978 CCNL2
ENST00000408918 0.921262563677394 0.756292997733145 0.026466090048035 ENSG00000221978 CCNL2
ENST00000473872 0.969911256673384 0.897888402230277 -0.0125689938896165 ENSG00000221978 CCNL2
ENST00000425598 0.88669897119118 0.672103322178842 0.039407665185241 ENSG00000221978 CCNL2
ENST00000463895 0.96422218639949 0.879488397886226 0.0172726788396797 ENSG00000221978 CCNL2
ENST00000497013 0.970591750088485 0.899991847209132 0.0148534461345014 ENSG00000221978 CCNL2
ENST00000448629 0.62894384954887 0.274638211750937 0.154646536160881 ENSG00000224870 RP4-758J18.2
ENST00000444362 0.841409171645875 0.574853583337363 0.0541905046255359 ENSG00000224870 RP4-758J18.2
ENST00000418833 0.855249833592121 0.603805608830787 0.049967772505804 ENSG00000224870 RP4-758J18.2
ENST00000576232 0.968049539370714 0.891521256982255 -0.02309111333285 ENSG00000224870 RP4-758J18.2
ENST00000570344 0.883506409135064 0.664137020883717 -0.074941299333249 ENSG00000224870 RP4-758J18.2
ENST00000447725 0.893658070482209 0.685446991487592 0.0396967997309789 ENSG00000224870 RP4-758J18.2
ENST00000572242 0.837401293953939 0.567153021605283 0.054572257398235 ENSG00000224870 RP4-758J18.2
ENST00000453521 0.826209942667804 0.545417557078086 0.0595481236072065 ENSG00000224870 RP4-758J18.2
ENST00000344843 0.893843794711017 0.685901829916557 -0.0337590050289266 ENSG00000242485 MRPL20
ENST00000493287 0.966535682204238 0.886075923323677 -0.013832241363508 ENSG00000242485 MRPL20
ENST00000487659 0.893977921516486 0.686299362894379 -0.0337619661584991 ENSG00000242485 MRPL20
ENST00000492508 0.802825563429347 0.505829586129851 -0.0570347033459967 ENSG00000242485 MRPL20
ENST00000482352 0.863079335661634 0.619866954796134 -0.0448681849525704 ENSG00000242485 MRPL20
ENST00000582431 0.764839139043853 0.444831117393224 -0.185671587373048 ENSG00000264293 RN7SL657P
ENST00000477686 0.856663269541208 0.607045997387786 -0.0507365556370882 ENSG00000242485 MRPL20
ENST00000607307 0.663379166782839 0.312459650228933 0.223131023981738 ENSG00000272455 RP4-758J18.13
ENST00000430109 0.442493651285795 0.130813612593453 0.381040152879233 ENSG00000225285 RP4-758J18.10
ENST00000454562 0.482481736337963 0.155353603086849 0.358035694080802 ENSG00000225285 RP4-758J18.10
ENST00000417917 0.499134975322198 0.166697118602528 0.348656104801594 ENSG00000225285 RP4-758J18.10
ENST00000495558 0.861733298305997 0.616823763050619 0.125170754407253 ENSG00000179403 VWA1
ENST00000338660 0.917262877709152 0.74569347002295 0.0809814095354309 ENSG00000179403 VWA1
ENST00000404702 0.906825078218518 0.717070612962503 0.090341679520826 ENSG00000179403 VWA1
ENST00000476993 0.905041043060618 0.712665176614333 0.0918046515779722 ENSG00000179403 VWA1
ENST00000471398 0.838576197640675 0.569301543961279 0.143392720727272 ENSG00000179403 VWA1
ENST00000378785 0.972850691804308 0.908470866611376 0.0289012291982382 ENSG00000215915 ATAD3C
ENST00000378741 0.360943578931075 0.0882619665251956 -0.201530551388305 ENSG00000160072 ATAD3B
ENST00000308647 0.682442469192817 0.335865838146061 -0.10136323965592 ENSG00000160072 ATAD3B
ENST00000472194 0.997031144822948 0.988412877938296 -0.00146411341788304 ENSG00000160072 ATAD3B
ENST00000378736 0.949688136043816 0.835651706608923 -0.0285768621412123 ENSG00000160072 ATAD3B
ENST00000485748 0.931647311662468 0.784631381473242 -0.0299757516643991 ENSG00000160072 ATAD3B
ENST00000474481 0.929665574658332 0.778364192149378 0.0310804031745914 ENSG00000160072 ATAD3B
ENST00000378756 0.697817029222953 0.3543451804287 -0.0945782876246213 ENSG00000197785 ATAD3A
ENST00000378755 0.697817029222953 0.3543451804287 -0.0945782876246213 ENSG00000197785 ATAD3A
ENST00000339113 0.660975882960298 0.30978558086882 -0.104850512251599 ENSG00000197785 ATAD3A
ENST00000536055 0.660975882960298 0.30978558086882 -0.104850512251599 ENSG00000197785 ATAD3A
ENST00000439513 0.308035948999933 0.0662276306649439 -0.414839194493772 ENSG00000197785 ATAD3A
ENST00000429957 0.799168940185683 0.49993358782964 -0.102968408805389 ENSG00000197785 ATAD3A
ENST00000400830 0.942325355341758 0.813821655761757 -0.0304131845060818 ENSG00000197785 ATAD3A
ENST00000291386 0.377654461494395 0.0960809440221776 -0.109970543526637 ENSG00000160075 SSU72
ENST00000378726 0.894400169827076 0.687548229679955 -0.0356305024366064 ENSG00000160075 SSU72
ENST00000378725 0.22649760007805 0.0398200776914379 -0.145308118696644 ENSG00000160075 SSU72
ENST00000359060 0.257100832468356 0.0485610123374787 -0.144054090461717 ENSG00000160075 SSU72
ENST00000539195 0.0791690943451575 0.00851382529243526 -0.2906506512709 ENSG00000215791 AL645728.2
ENST00000607222 0.838926868504336 0.569947314318236 0.140570696588722 ENSG00000272106 RP11-345P4.9
ENST00000520777 0.00570261265679591 0.000293471300262714 0.421921077582091 ENSG00000197530 MIB2
ENST00000378710 0.00570261265679591 0.000293471300262714 0.421921077582091 ENSG00000197530 MIB2
ENST00000360522 0.00570261265679591 0.000293471300262714 0.421921077582091 ENSG00000197530 MIB2
ENST00000357210 0.00570261265679591 0.000293471300262714 0.421921077582091 ENSG00000197530 MIB2
ENST00000355826 0.00570261265679591 0.000293471300262714 0.421921077582091 ENSG00000197530 MIB2
ENST00000518681 0.00549128099491348 0.000279351428271609 0.422752127792311 ENSG00000197530 MIB2
ENST00000505820 0.00563547729290361 0.000288775303880041 0.42254265831376 ENSG00000197530 MIB2
ENST00000479659 0.00570242297640735 0.000293233908084561 0.422412737727835 ENSG00000197530 MIB2
ENST00000489635 0.00522526348528492 0.000262689884451357 0.425251767709745 ENSG00000197530 MIB2
ENST00000511502 0.00522526348528492 0.000262689884451357 0.425251767709745 ENSG00000197530 MIB2
ENST00000477990 0.00165340942506442 6.72156287317814e-05 0.677879522536907 ENSG00000197530 MIB2
ENST00000514363 0.00221976329669507 9.49353312656444e-05 0.516632454373811 ENSG00000197530 MIB2
ENST00000487053 0.00669846468940359 0.000356325207778439 0.420705260790672 ENSG00000197530 MIB2
ENST00000502470 0.00206296832776195 8.69154140057098e-05 0.544611736029599 ENSG00000197530 MIB2
ENST00000378712 0.00684944822119319 0.000366457869240917 0.420586884440611 ENSG00000197530 MIB2
ENST00000507082 0.00859404214829031 0.00048405639136 0.639333850582267 ENSG00000197530 MIB2
ENST00000463492 0.0618520608710283 0.00610639478133691 0.590582573426959 ENSG00000197530 MIB2
ENST00000510793 0.00232235225024884 0.000100083488590113 0.527764042196029 ENSG00000197530 MIB2
ENST00000504599 0.00561724037225832 0.000287283977012573 0.418327899939915 ENSG00000197530 MIB2
ENST00000507229 0.00390161520769611 0.000185337313069169 0.441420561823009 ENSG00000197530 MIB2
ENST00000503789 0.0122500715616311 0.000744455712517848 0.461075542912592 ENSG00000197530 MIB2
ENST00000378708 0.0216048104584064 0.00151700763222268 0.370042414899022 ENSG00000197530 MIB2
ENST00000506488 0.0199987085935592 0.00137389735779186 0.376295382826904 ENSG00000197530 MIB2
ENST00000512004 0.208161032865389 0.034661496443278 0.454048260595509 ENSG00000197530 MIB2
ENST00000508455 0.307121204971728 0.0659083635884912 0.437150183353258 ENSG00000197530 MIB2
ENST00000514234 0.150622245235306 0.0211774953761813 0.329487754481406 ENSG00000197530 MIB2
ENST00000467597 0.693906581588154 0.349526807966242 0.188625302599398 ENSG00000197530 MIB2
ENST00000508148 0.983927104056827 0.945181748857975 -0.015117909936589 ENSG00000197530 MIB2
ENST00000486072 0.708400889394458 0.368015331588166 0.18966749540987 ENSG00000197530 MIB2
ENST00000505370 0.308360773625908 0.0663393192094377 0.37284829139959 ENSG00000197530 MIB2
ENST00000473511 0.586472641106392 0.234048731485799 0.210479778171192 ENSG00000197530 MIB2
ENST00000464570 0.38224601487164 0.0982714294795983 0.306262668852775 ENSG00000197530 MIB2
ENST00000483015 0.574321252910404 0.223577941281569 0.236578966854541 ENSG00000197530 MIB2
ENST00000511910 0.59369505576697 0.240917259808101 0.256386151712207 ENSG00000197530 MIB2
ENST00000470373 0.987051134605037 0.955186232544142 0.0140681192251072 ENSG00000197530 MIB2
ENST00000513088 0.962657480864678 0.874207807467264 0.0174919763705235 ENSG00000248333 CDK11B
ENST00000341832 0.861045861800303 0.615654350275285 0.0468874505206199 ENSG00000248333 CDK11B
ENST00000317673 0.864341665015988 0.623399505885027 0.0428845178535635 ENSG00000248333 CDK11B
ENST00000340677 0.864341665015988 0.623399505885027 0.0428845178535635 ENSG00000248333 CDK11B
ENST00000407249 0.864341665015988 0.623399505885027 0.0428845178535635 ENSG00000248333 CDK11B
ENST00000341028 0.837954701879669 0.568363635772282 0.0845509948129082 ENSG00000248333 CDK11B
ENST00000607013 0.599579922126207 0.246011458951618 0.159011417838368 ENSG00000272004 RP11-345P4.10
ENST00000378662 0.0465165264625088 0.00412445346244988 0.27420403018293 ENSG00000189339 SLC35E2B
ENST00000234800 0.0431724986078355 0.00373686082546768 0.276102808532806 ENSG00000189339 SLC35E2B
ENST00000480991 0.171951562144737 0.0258416060373358 0.268688556532789 ENSG00000189339 SLC35E2B
ENST00000481276 0.0339740129364731 0.0027123463641159 0.316005972917328 ENSG00000189339 SLC35E2B
ENST00000596308 0.0991581946617388 0.0116086715727769 0.489584968197697 ENSG00000269737 RP11-345P4.7
ENST00000597891 0.696813106581622 0.353135198150892 0.206899204415654 ENSG00000269227 RP11-345P4.6
ENST00000356200 0.362935449258406 0.0892648047622766 -0.129209447138946 ENSG00000008128 CDK11A
ENST00000598846 0.943268382454812 0.816617014607023 -0.0176438136443475 ENSG00000268575 RP1-283E3.8
ENST00000463652 0.956012567662313 0.853539288113871 -0.0308042548812654 ENSG00000008128 CDK11A
ENST00000358779 0.417052850903811 0.116259775140579 -0.12147029873486 ENSG00000008128 CDK11A
ENST00000460465 0.417052850903811 0.116259775140579 -0.12147029873486 ENSG00000008128 CDK11A
ENST00000404249 0.417052850903811 0.116259775140579 -0.12147029873486 ENSG00000008128 CDK11A
ENST00000378633 0.417052850903811 0.116259775140579 -0.12147029873486 ENSG00000008128 CDK11A
ENST00000357760 0.417052850903811 0.116259775140579 -0.12147029873486 ENSG00000008128 CDK11A
ENST00000509982 0.362935449258406 0.0892648047622766 -0.129209447138946 ENSG00000008128 CDK11A
ENST00000378638 0.362935449258406 0.0892648047622766 -0.129209447138946 ENSG00000008128 CDK11A
ENST00000356937 0.709065715005497 0.368855502582081 -0.0803118251844052 ENSG00000008128 CDK11A
ENST00000478901 0.849660828983499 0.591606653666244 -0.0934571725321535 ENSG00000008128 CDK11A
ENST00000468397 0.909800472366953 0.724302111162475 -0.0571925912915589 ENSG00000008128 CDK11A
ENST00000491311 0.932461234359315 0.786502512791748 -0.0435312062171719 ENSG00000008128 CDK11A
ENST00000495016 0.921017959195623 0.755242667871732 0.0539672812060265 ENSG00000008128 CDK11A
ENST00000468800 0.80920807123053 0.516505206032522 0.0788427291842903 ENSG00000008128 CDK11A
ENST00000464748 0.942048026295272 0.813391834320516 -0.0444400597936203 ENSG00000008128 CDK11A
ENST00000489300 0.911229499881211 0.728836745682965 -0.0646595837136932 ENSG00000008128 CDK11A
ENST00000492390 0.77283061203376 0.457259346121718 0.0946901989504462 ENSG00000008128 CDK11A
ENST00000474916 0.816119644423627 0.528517906182241 0.0812609004237197 ENSG00000008128 CDK11A
ENST00000378635 0.403547495767205 0.109328687818091 -0.127889923344662 ENSG00000008128 CDK11A
ENST00000479362 0.0586112127930469 0.00567932778225905 -0.223060293831037 ENSG00000008128 CDK11A
ENST00000498810 0.0382006292914023 0.00317240647864506 -0.295830920542824 ENSG00000008128 CDK11A
ENST00000487462 0.0733700628060621 0.00766643819063152 -0.277337949974008 ENSG00000008128 CDK11A
ENST00000401096 0.119320040128608 0.0150607542507608 -0.259369132909506 ENSG00000008128 CDK11A
ENST00000577672 0.441293797236998 0.130028303126787 0.176538542485106 ENSG00000227775 RP1-283E3.4
ENST00000417099 0.351705214233826 0.0842676213863716 0.226049976694754 ENSG00000227775 RP1-283E3.4
ENST00000355439 0.436881233137553 0.127439907764426 0.167428240158997 ENSG00000215790 SLC35E2
ENST00000400924 0.391274436401019 0.102744838472136 0.178567262676273 ENSG00000215790 SLC35E2
ENST00000246421 0.650396125812642 0.298373428669653 0.13018601343069 ENSG00000215790 SLC35E2
ENST00000475229 0.59161962245157 0.238785607180807 0.181712581825141 ENSG00000215790 SLC35E2
ENST00000424604 0.877216208641784 0.651393892733681 0.0672862932935365 ENSG00000227775 RP1-283E3.4
ENST00000418950 0.853539061833478 0.600003157462939 0.116705689822316 ENSG00000227775 RP1-283E3.4
ENST00000341426 0.0638681795138271 0.00637134096354095 -0.186234067488531 ENSG00000008130 NADK
ENST00000341991 0.0638550195505528 0.00636786301020275 -0.186238467436625 ENSG00000008130 NADK
ENST00000378625 0.0657405020326356 0.00662307111156215 -0.184654066290484 ENSG00000008130 NADK
ENST00000344463 0.0638681795138271 0.00637134096354095 -0.186234067488531 ENSG00000008130 NADK
ENST00000342348 0.331887621928136 0.0758098354648552 -0.142608096779332 ENSG00000008130 NADK
ENST00000498806 0.464196124952072 0.143528866667216 -0.181808366835548 ENSG00000008130 NADK
ENST00000469045 0.508273298169159 0.173150887346862 -0.135210509040232 ENSG00000008130 NADK
ENST00000480499 0.391593075075094 0.10287227865608 -0.180894655867888 ENSG00000008130 NADK
ENST00000497747 0.563572605278171 0.214812181825601 -0.159869207025971 ENSG00000008130 NADK
ENST00000477235 0.450086002133016 0.135223800095004 -0.155158090765042 ENSG00000008130 NADK
ENST00000489538 0.575393458196718 0.224520705618802 -0.129533159316195 ENSG00000008130 NADK
ENST00000497615 0.622524016258222 0.268847912558857 -0.139086299619005 ENSG00000008130 NADK
ENST00000497186 0.562431547006203 0.21369758776029 -0.127951258498843 ENSG00000008130 NADK
ENST00000400922 0.552229091548404 0.20604984050749 -0.133013452236914 ENSG00000008130 NADK
ENST00000492845 0.172947355881301 0.0260378209478166 -0.207018759437265 ENSG00000008130 NADK
ENST00000492768 0.12672435504908 0.016491082162132 -0.215033697549401 ENSG00000008130 NADK
ENST00000460602 0.150699013080089 0.0211931014514735 -0.226865107194747 ENSG00000008130 NADK
ENST00000464373 0.195727430019962 0.0314102084597246 -0.234462676477398 ENSG00000008130 NADK
ENST00000480542 0.999125154187799 0.996141039220506 0.00117535494096073 ENSG00000008130 NADK
ENST00000378609 0.188909375799551 0.0297353999270609 -0.101198545607272 ENSG00000078369 GNB1
ENST00000461893 0.937198843109367 0.79985344947778 0.0186219260981614 ENSG00000078369 GNB1
ENST00000471354 0.911276958140449 0.729188627622675 0.0239477016664239 ENSG00000078369 GNB1
ENST00000439272 0.723052301337894 0.386913940401051 -0.0739828056945358 ENSG00000078369 GNB1
ENST00000434686 0.743364776974643 0.413682712037886 -0.07050137054919 ENSG00000078369 GNB1
ENST00000437146 0.937148756087641 0.799671749190133 0.02209240718889 ENSG00000078369 GNB1
ENST00000472614 0.660246378681663 0.308947053299471 -0.114095853658601 ENSG00000078369 GNB1
ENST00000607589 0.826174356944094 0.54538638073579 0.0796313032189774 ENSG00000078369 GNB1
ENST00000378567 0.853072689794968 0.599022444898661 -0.0895327653288209 ENSG00000067606 PRKCZ
ENST00000468310 0.419126032073134 0.117309513575557 -0.340400010239351 ENSG00000067606 PRKCZ
ENST00000479566 0.957802682458922 0.858134243396928 -0.0450066105683649 ENSG00000067606 PRKCZ
ENST00000466651 0.362992371511496 0.0892932949400604 -0.382198796681257 ENSG00000067606 PRKCZ
ENST00000400921 0.847294498876903 0.587132692471656 -0.0984585980901688 ENSG00000067606 PRKCZ
ENST00000495347 0.18475323529516 0.0287758739491383 -0.515146159174295 ENSG00000067606 PRKCZ
ENST00000461106 0.6835599869289 0.337113999110294 -0.179389636895754 ENSG00000067606 PRKCZ
ENST00000461465 0.305804889742296 0.065418778424775 -0.432191299034543 ENSG00000067606 PRKCZ
ENST00000470596 0.318182812166244 0.0701314993156868 -0.419840853039429 ENSG00000067606 PRKCZ
ENST00000496325 0.412510032204469 0.11408055559572 -0.371826181958882 ENSG00000067606 PRKCZ
ENST00000481140 0.318393160169605 0.0702580520130836 -0.430854224741441 ENSG00000067606 PRKCZ
ENST00000482686 0.796556806220175 0.494660616193096 -0.171950637184958 ENSG00000067606 PRKCZ
ENST00000400920 0.972830732703913 0.908273593323484 0.0218565439662919 ENSG00000067606 PRKCZ
ENST00000486681 0.721519811394585 0.385051231714931 -0.216768185112946 ENSG00000067606 PRKCZ
ENST00000470986 0.89583942298169 0.690575801977809 -0.100511905689576 ENSG00000067606 PRKCZ
ENST00000479263 0.815754068633202 0.527931103737743 0.129292501470276 ENSG00000067606 PRKCZ
ENST00000478770 0.888675119832621 0.675921233244986 0.0901327540503683 ENSG00000067606 PRKCZ
ENST00000505322 0.872434770535532 0.640527530395929 0.100075403347533 ENSG00000067606 PRKCZ
ENST00000469733 0.0541564341630141 0.00507943562421831 0.284138894419016 ENSG00000162585 C1orf86
ENST00000414253 0.0390838378960177 0.00327945277102211 0.30162407947325 ENSG00000162585 C1orf86
ENST00000428120 0.0390838378960177 0.00327945277102211 0.30162407947325 ENSG00000162585 C1orf86
ENST00000400919 0.0390838378960177 0.00327945277102211 0.30162407947325 ENSG00000162585 C1orf86
ENST00000400918 0.0377445178024782 0.00312398141452938 0.310047359619101 ENSG00000162585 C1orf86
ENST00000497675 0.0165243212269562 0.0010780861041921 0.336146490013722 ENSG00000162585 C1orf86
ENST00000378543 0.0431415987066893 0.00373359304129552 0.300220430504178 ENSG00000162585 C1orf86
ENST00000378546 0.0431415987066893 0.00373359304129552 0.300220430504178 ENSG00000162585 C1orf86
ENST00000401813 0.0769228777864241 0.00818014891194968 0.275854598829564 ENSG00000162585 C1orf86
ENST00000487186 0.0620076843608406 0.00612670931252605 0.285133964204071 ENSG00000162585 C1orf86
ENST00000378545 0.041544182989692 0.00355289397861644 0.298704742395759 ENSG00000162585 C1orf86
ENST00000476803 0.0220454638013715 0.00155727680681592 0.325053983458529 ENSG00000162585 C1orf86
ENST00000440825 0.045403527372339 0.00399628369579951 0.298031139900305 ENSG00000162585 C1orf86
ENST00000597060 0.689096971959656 0.343816785324605 0.212093910311075 ENSG00000269554 AL590822.2
ENST00000420515 0.0986406325206301 0.0115165789262127 0.27239414569946 ENSG00000162585 C1orf86
ENST00000378536 0.856503143234035 0.60656026353269 0.0408659440202623 ENSG00000157933 SKI
ENST00000508416 0.729146393941892 0.395064413554393 -0.0907027813724028 ENSG00000157933 SKI
ENST00000478223 0.732574152312984 0.399776962907239 -0.0917932016017406 ENSG00000157933 SKI
ENST00000507179 0.922766703535346 0.76022020239525 0.0694143457103646 ENSG00000157933 SKI
ENST00000378531 0.481652980943346 0.154832960318738 -0.206866152788095 ENSG00000116151 MORN1
ENST00000606372 0.484537617911148 0.156580356710972 -0.207092775304187 ENSG00000116151 MORN1
ENST00000378529 0.517446850060313 0.179884916108882 -0.194383798652714 ENSG00000116151 MORN1
ENST00000607342 0.877564315776828 0.651978229271597 -0.0869221455972599 ENSG00000116151 MORN1
ENST00000469374 0.262758943229857 0.0503570961249978 -0.298300615903351 ENSG00000116151 MORN1
ENST00000419785 0.22372294716502 0.0390125551828125 -0.336785486342311 ENSG00000116151 MORN1
ENST00000378525 0.656344503132564 0.304564326372856 -0.167268271070041 ENSG00000116151 MORN1
ENST00000449373 0.700021511293812 0.357250123283673 -0.152168897028623 ENSG00000116151 MORN1
ENST00000317490 0.861763548743585 0.616972504288255 0.109548776959032 ENSG00000178642 AL513477.1
ENST00000607031 0.926443393380272 0.770123514220083 0.0635552012014488 ENSG00000116151 MORN1
ENST00000475812 0.992218555281764 0.973658421834862 0.00761939807672371 ENSG00000116151 MORN1
ENST00000494279 0.979110598378198 0.929514681497853 -0.0207559079681718 ENSG00000116151 MORN1
ENST00000378518 0.878580907703733 0.653970765954725 -0.0295844779678509 ENSG00000157916 RER1
ENST00000605895 0.906839876161735 0.717123276885849 -0.023189049767465 ENSG00000157916 RER1
ENST00000378513 0.878781472569686 0.654301272049633 -0.0302984922051587 ENSG00000157916 RER1
ENST00000306256 0.890783298147546 0.67951597811442 -0.0274691249503104 ENSG00000157916 RER1
ENST00000493207 0.636901570011069 0.283187704689807 -0.0857312856874583 ENSG00000157916 RER1
ENST00000378512 0.878776792955554 0.654275052792229 -0.0302994090032665 ENSG00000157916 RER1
ENST00000443438 0.976146902938657 0.919272021913825 -0.00690344669248121 ENSG00000157916 RER1
ENST00000488353 0.974864010857848 0.915203442217874 -0.00742692220538692 ENSG00000157916 RER1
ENST00000462129 0.914209836673505 0.736398154669929 0.0339747352758386 ENSG00000157916 RER1
ENST00000288774 0.563701118222506 0.214974731871149 0.139970355130202 ENSG00000157911 PEX10
ENST00000447513 0.619520859117948 0.266116189631696 0.128066518472906 ENSG00000157911 PEX10
ENST00000507596 0.630561809927433 0.276273170742317 0.125007158625011 ENSG00000157911 PEX10
ENST00000510434 0.45838045461486 0.140091190706325 0.210437555636665 ENSG00000157911 PEX10
ENST00000508384 0.415084717972083 0.115284174124266 0.275612033708122 ENSG00000157911 PEX10
ENST00000515760 0.904671075980369 0.711575486017931 0.0874194480500438 ENSG00000157911 PEX10
ENST00000502666 0.991950532277381 0.972753942171994 -0.00742988215335372 ENSG00000157911 PEX10
ENST00000504111 0.916610488107303 0.743842261325948 0.0674066857173581 ENSG00000157911 PEX10
ENST00000514502 0.720758534130521 0.383770030881592 0.152528872977399 ENSG00000157911 PEX10
ENST00000449969 0.982615698593933 0.94038157812726 0.0147321951605769 ENSG00000149527 PLCH2
ENST00000288766 0.924963480712787 0.766128458784486 0.061678463690875 ENSG00000149527 PLCH2
ENST00000419816 0.977155769676004 0.92369512261121 -0.0188760527599501 ENSG00000149527 PLCH2
ENST00000378488 0.977155769676004 0.92369512261121 -0.0188760527599501 ENSG00000149527 PLCH2
ENST00000378486 0.977155769676004 0.92369512261121 -0.0188760527599501 ENSG00000149527 PLCH2
ENST00000343889 0.989518828590577 0.963638529834579 -0.00900650045022817 ENSG00000149527 PLCH2
ENST00000278878 0.999386604202137 0.997059192745165 -0.000738778606592767 ENSG00000149527 PLCH2
ENST00000473964 0.76438874223278 0.444106613109725 -0.172030045119576 ENSG00000149527 PLCH2
ENST00000462379 0.745601514990361 0.417270831836499 -0.185189923173884 ENSG00000149527 PLCH2
ENST00000378466 0.687242205658838 0.34160498469021 0.0805339392852048 ENSG00000157881 PANK4
ENST00000435556 0.687242205658838 0.34160498469021 0.0805339392852048 ENSG00000157881 PANK4
ENST00000505228 0.482461340386715 0.155316221405869 0.124808780944155 ENSG00000157881 PANK4
ENST00000502512 0.588234471908146 0.23583608714886 0.165412120660331 ENSG00000157881 PANK4
ENST00000471361 0.727635871393654 0.392823043367398 0.145306919340772 ENSG00000157881 PANK4
ENST00000487804 0.635487422492639 0.281828450002925 0.179168909859665 ENSG00000157881 PANK4
ENST00000515423 0.658698475729979 0.307284964747829 0.194587648862742 ENSG00000157881 PANK4
ENST00000468002 0.924314339850539 0.764164452493309 -0.0384729092325155 ENSG00000157881 PANK4
ENST00000486396 0.855895606216411 0.605219738486769 0.0622098951224265 ENSG00000157881 PANK4
ENST00000502770 0.973236308819236 0.910301786347838 0.0146084300125081 ENSG00000157881 PANK4
ENST00000491212 0.858009552576855 0.609339758788089 -0.076419628087985 ENSG00000157881 PANK4
ENST00000514922 0.838583744894049 0.569319201591582 -0.0901485964683667 ENSG00000157881 PANK4
ENST00000606645 0.701523269235366 0.359316514408607 -0.224910812058355 ENSG00000272449 RP3-395M20.12
ENST00000416860 0.577294177465239 0.22639696281861 0.183345024688801 ENSG00000238164 RP3-395M20.8
ENST00000443892 0.364717837785769 0.0901370424290754 0.288496239853853 ENSG00000238164 RP3-395M20.8
ENST00000449660 0.518865051421966 0.18110004989145 0.250937408272665 ENSG00000238164 RP3-395M20.8
ENST00000448624 0.672833623254336 0.323916593519738 0.193951218064457 ENSG00000238164 RP3-395M20.8
ENST00000432521 0.381584041479203 0.0978727605911282 0.282697100594491 ENSG00000238164 RP3-395M20.8
ENST00000452793 0.728278377092481 0.393568796363761 0.136104633821234 ENSG00000238164 RP3-395M20.8
ENST00000426449 0.715313142180301 0.376776142655208 0.121485161088619 ENSG00000157873 TNFRSF14
ENST00000434817 0.775260891279244 0.460925453260246 0.100951239036656 ENSG00000157873 TNFRSF14
ENST00000435221 0.776691739417834 0.463243444437622 0.100329259312593 ENSG00000157873 TNFRSF14
ENST00000451778 0.779833485129182 0.467815418603554 0.0992897463805847 ENSG00000157873 TNFRSF14
ENST00000409119 0.766191471469715 0.446837639534339 0.103291049873583 ENSG00000157873 TNFRSF14
ENST00000355716 0.766512932980288 0.447545658202816 0.0992628272516216 ENSG00000157873 TNFRSF14
ENST00000475523 0.768845602009058 0.451298422403014 0.0991805630336215 ENSG00000157873 TNFRSF14
ENST00000442392 0.755254905744011 0.430742995957358 0.118649182714472 ENSG00000157873 TNFRSF14
ENST00000482074 0.802939838165053 0.505951114894734 0.100711280854832 ENSG00000157873 TNFRSF14
ENST00000496064 0.810085431890506 0.517744293004427 0.0872949785907121 ENSG00000157873 TNFRSF14
ENST00000463471 0.755541682238706 0.430978920088371 0.102201635427983 ENSG00000157873 TNFRSF14
ENST00000466750 0.786359296813293 0.478717616368288 0.0918485825436957 ENSG00000157873 TNFRSF14
ENST00000471768 0.959852355653524 0.864390074330187 0.0241214982254064 ENSG00000157873 TNFRSF14
ENST00000463835 0.815231403959291 0.526652926397434 0.0807380165876819 ENSG00000157873 TNFRSF14
ENST00000482602 0.709065715005497 0.368870042167835 0.118090522808646 ENSG00000157873 TNFRSF14
ENST00000480305 0.829164542917452 0.551446391918966 0.0813669945645975 ENSG00000157873 TNFRSF14
ENST00000456687 0.987307129858132 0.95617541372298 -0.0131915729230062 ENSG00000225931 RP3-395M20.7
ENST00000424215 0.435261093614852 0.126558480467625 0.296819750226615 ENSG00000228037 RP3-395M20.9
ENST00000493183 0.151232591045974 0.021297116892284 0.356764053968434 ENSG00000157870 FAM213B
ENST00000474659 0.179345810948964 0.027492646388445 0.338473152596618 ENSG00000157870 FAM213B
ENST00000419916 0.156275183772853 0.0223773473484237 0.328281966917791 ENSG00000157870 FAM213B
ENST00000378424 0.156275183772853 0.0223773473484237 0.328281966917791 ENSG00000157870 FAM213B
ENST00000537325 0.116987063134071 0.0146766199630261 0.36834151742833 ENSG00000157870 FAM213B
ENST00000378427 0.156275183772853 0.0223773473484237 0.328281966917791 ENSG00000157870 FAM213B
ENST00000378425 0.156275183772853 0.0223773473484237 0.328281966917791 ENSG00000157870 FAM213B
ENST00000464043 0.129890837684318 0.0171212458649328 0.3649985574248 ENSG00000157870 FAM213B
ENST00000444521 0.156275183772853 0.0223773473484237 0.328281966917791 ENSG00000157870 FAM213B
ENST00000465233 0.0994926788879958 0.0116788086613831 0.423547154890322 ENSG00000157870 FAM213B
ENST00000498083 0.106851778943722 0.0129013322591524 0.418384785243485 ENSG00000157870 FAM213B
ENST00000481683 0.193917800002275 0.0310021391793252 0.353134923614819 ENSG00000157870 FAM213B
ENST00000484099 0.167751163111916 0.0249384812568419 0.323590612350517 ENSG00000157870 FAM213B
ENST00000477045 0.130868808356264 0.0173250509369895 0.415485047415004 ENSG00000157870 FAM213B
ENST00000476686 0.326067613298848 0.0733325010643926 0.259352145608696 ENSG00000157870 FAM213B
ENST00000471840 0.678595570941469 0.331209205383428 0.175366732822211 ENSG00000142606 MMEL1
ENST00000288709 0.719581074639055 0.382233776618195 0.159367225397283 ENSG00000142606 MMEL1
ENST00000378412 0.719581074639055 0.382233776618195 0.159367225397283 ENSG00000142606 MMEL1
ENST00000502556 0.86010844481404 0.613758504406324 0.104903409149379 ENSG00000142606 MMEL1
ENST00000504800 0.86010844481404 0.613758504406324 0.104903409149379 ENSG00000142606 MMEL1
ENST00000401094 0.926184367323292 0.769284050450384 0.0725753076271982 ENSG00000215912 TTC34
ENST00000401095 0.692611391786124 0.347993066018185 0.237131151688013 ENSG00000215912 TTC34
ENST00000511072 0.916558307515181 0.743660883918957 0.0825847046754907 ENSG00000142611 PRDM16
ENST00000378398 0.916558307515181 0.743660883918957 0.0825847046754907 ENSG00000142611 PRDM16
ENST00000441472 0.916558307515181 0.743660883918957 0.0825847046754907 ENSG00000142611 PRDM16
ENST00000442529 0.916558307515181 0.743660883918957 0.0825847046754907 ENSG00000142611 PRDM16
ENST00000378391 0.916558307515181 0.743660883918957 0.0825847046754907 ENSG00000142611 PRDM16
ENST00000514189 0.916558307515181 0.743660883918957 0.0825847046754907 ENSG00000142611 PRDM16
ENST00000270722 0.916558307515181 0.743660883918957 0.0825847046754907 ENSG00000142611 PRDM16
ENST00000356575 0.688039318650205 0.342558888401875 -0.237205603457445 ENSG00000162591 MEGF6
ENST00000485002 0.822459967876741 0.5394619306129 -0.154015683231818 ENSG00000162591 MEGF6
ENST00000378344 0.00904471149398453 0.000513917191213897 0.30972595412475 ENSG00000158109 TPRG1L
ENST00000344579 0.00904471149398453 0.000513917191213897 0.30972595412475 ENSG00000158109 TPRG1L
ENST00000378322 0.0388013298019185 0.00324149833179468 0.217852559217589 ENSG00000116213 WRAP73
ENST00000270708 0.0400801876345975 0.00339153340949015 0.217013306662628 ENSG00000116213 WRAP73
ENST00000471223 0.318313304391147 0.0701964330901657 0.178014864249944 ENSG00000116213 WRAP73
ENST00000424367 0.115413340744828 0.0143891920388078 0.191121648806287 ENSG00000116213 WRAP73
ENST00000497940 0.585569372373248 0.233356332561977 0.128016787302283 ENSG00000116213 WRAP73
ENST00000469643 0.816831310118161 0.529775752401832 0.0818056908262965 ENSG00000116213 WRAP73
ENST00000494884 0.87756402171598 0.651933140250072 0.0719651323110693 ENSG00000116213 WRAP73
ENST00000465916 0.0659405417006285 0.00664954159657532 0.226773797798683 ENSG00000116213 WRAP73
ENST00000419924 0.211584357657555 0.0356323085555061 0.190772441599233 ENSG00000116213 WRAP73
ENST00000479331 0.333511674654749 0.0764390780161311 0.268682036606625 ENSG00000116213 WRAP73
ENST00000378295 0.30842787531163 0.0663906908583395 0.140030919651632 ENSG00000078900 TP73
ENST00000604074 0.30842787531163 0.0663906908583395 0.140030919651632 ENSG00000078900 TP73
ENST00000354437 0.740516437087584 0.409688011391498 0.0750121196480104 ENSG00000078900 TP73
ENST00000346387 0.664803715555439 0.314194338159385 0.0894963292603466 ENSG00000078900 TP73
ENST00000357733 0.664803715555439 0.314194338159385 0.0894963292603466 ENSG00000078900 TP73
ENST00000443034 0.969680643385845 0.896662971401456 -0.0205930209687879 ENSG00000227589 RP5-1092A11.5
ENST00000603362 0.438422853314871 0.128320433852206 0.152752060451737 ENSG00000078900 TP73
ENST00000604479 0.438422853314871 0.128320433852206 0.152752060451737 ENSG00000078900 TP73
ENST00000378288 0.0299687944751597 0.00230455569701043 0.244918046562118 ENSG00000078900 TP73
ENST00000378285 0.317933935841079 0.0700444070993521 0.170450113863805 ENSG00000078900 TP73
ENST00000378280 0.317933935841079 0.0700444070993521 0.170450113863805 ENSG00000078900 TP73
ENST00000603364 0.523697771532354 0.184738344152432 0.138145929520555 ENSG00000078900 TP73
ENST00000604194 0.838271640350891 0.568819535990161 0.102783840604475 ENSG00000078900 TP73
ENST00000378290 0.404562464245098 0.109900063936288 0.162345125034233 ENSG00000078900 TP73
ENST00000416554 0.97874881442299 0.928335673621199 0.0161161701597459 ENSG00000235131 RP5-1092A11.2
ENST00000604566 0.121367256791673 0.0154829101701646 0.289527975346421 ENSG00000078900 TP73
ENST00000418088 0.887990878698309 0.674720220175913 -0.0580073758300168 ENSG00000227372 TP73-AS1
ENST00000452079 0.899005986971377 0.698378038457517 -0.05271836474757 ENSG00000227372 TP73-AS1
ENST00000419973 0.487581092206685 0.158634354199454 0.277285790422945 ENSG00000227372 TP73-AS1
ENST00000423764 0.848943426022321 0.590562690124564 -0.0735369667250956 ENSG00000227372 TP73-AS1
ENST00000587071 0.0118968697689302 0.000717672191144828 -0.532793399978323 ENSG00000227372 TP73-AS1
ENST00000608600 0.0371416792811653 0.00305451585772565 -0.466921247792331 ENSG00000227372 TP73-AS1
ENST00000544565 0.654519819681296 0.302581767045703 0.206520579992821 ENSG00000227372 TP73-AS1
ENST00000378251 0.923888122365549 0.763084170796749 0.0250291926568628 ENSG00000130764 LRRC47
ENST00000462356 0.818890244491548 0.532936354827054 -0.0704445729243909 ENSG00000130764 LRRC47
ENST00000479239 0.9769888465262 0.92282372597991 -0.0129214699358004 ENSG00000130764 LRRC47
ENST00000607459 0.605764364775991 0.252421163498101 0.170594293961888 ENSG00000272153 RP1-286D6.5
ENST00000378230 0.758928175627221 0.435925514879469 -0.0515626741445094 ENSG00000116198 CEP104
ENST00000484420 0.502282757805953 0.168942316034615 -0.2928219121472 ENSG00000116198 CEP104
ENST00000438539 0.781058296808551 0.469542036513165 0.0796559624986382 ENSG00000116198 CEP104
ENST00000461667 0.974020235959381 0.912420571224204 -0.013564871710684 ENSG00000116198 CEP104
ENST00000495701 0.962793065135673 0.874664551859139 0.0248492354479826 ENSG00000116198 CEP104
ENST00000460038 0.629236945049932 0.27487973553921 -0.131045599420466 ENSG00000116198 CEP104
ENST00000494653 0.691240184059299 0.346178769528798 -0.0808940135434658 ENSG00000116198 CEP104
ENST00000443466 0.375087497705446 0.094850624199632 -0.229359852252502 ENSG00000116198 CEP104
ENST00000428079 0.983573284895332 0.94380302560683 -0.00683077859657054 ENSG00000116198 CEP104
ENST00000494951 0.937989208391227 0.802330279491717 -0.0364402874106178 ENSG00000116198 CEP104
ENST00000378223 0.925329425257255 0.76706330367685 0.03374826968318 ENSG00000116198 CEP104
ENST00000378212 0.998187578016263 0.993258507283692 0.00111881378245091 ENSG00000169598 DFFB
ENST00000378209 0.850207799816578 0.59258446764569 -0.0565621719471118 ENSG00000169598 DFFB
ENST00000491998 0.850207799816578 0.59258446764569 -0.0565621719471118 ENSG00000169598 DFFB
ENST00000338895 0.939096640520859 0.80530556061597 -0.0315826138139071 ENSG00000169598 DFFB
ENST00000341385 0.959574215390093 0.863335876068118 0.0329592972783163 ENSG00000169598 DFFB
ENST00000468793 0.836284919287491 0.565421704027749 -0.0607256436142809 ENSG00000169598 DFFB
ENST00000339350 0.831707975366103 0.55652301089897 -0.0621797787223378 ENSG00000169598 DFFB
ENST00000477548 0.831707975366103 0.55652301089897 -0.0621797787223378 ENSG00000169598 DFFB
ENST00000378206 0.826567614022269 0.5462805791658 -0.0637062707695685 ENSG00000169598 DFFB
ENST00000475969 0.831681361670509 0.556404039033416 -0.0621325543324329 ENSG00000169598 DFFB
ENST00000481945 0.744225775131368 0.414912978107738 -0.195811629058966 ENSG00000169598 DFFB
ENST00000461150 0.972162139291001 0.905935184227649 0.0195677767132982 ENSG00000169598 DFFB
ENST00000579705 0.523661366448287 0.184679513967288 -0.333875518631022 ENSG00000264428 AL691523.1
ENST00000486765 0.976172517563666 0.919466957589465 -0.0103093533892364 ENSG00000198912 C1orf174
ENST00000361605 0.976172517563666 0.919466957589465 -0.0103093533892364 ENSG00000198912 C1orf174
ENST00000474140 0.976172517563666 0.919466957589465 -0.0103093533892364 ENSG00000198912 C1orf174
ENST00000413332 0.490573953156233 0.160947409640518 -0.333386230198715 ENSG00000236423 LINC01134
ENST00000442673 0.281997189322067 0.0566511406632111 -0.382233507342256 ENSG00000236423 LINC01134
ENST00000439488 0.313407747836813 0.0683807719852199 -0.369270174415039 ENSG00000236423 LINC01134
ENST00000478423 0.943126641512896 0.815681150965004 0.0253737167635004 ENSG00000131697 NPHP4
ENST00000460696 0.699247777376818 0.356287840470799 -0.164998726456847 ENSG00000131697 NPHP4
ENST00000378161 0.704226622837773 0.362930613762406 -0.155683397568568 ENSG00000131697 NPHP4
ENST00000489180 0.939936864712105 0.807669131610173 0.0264817714155742 ENSG00000131697 NPHP4
ENST00000378156 0.939936864712105 0.807669131610173 0.0264817714155742 ENSG00000131697 NPHP4
ENST00000378169 0.969637426031212 0.896327242325867 0.0141634515889781 ENSG00000131697 NPHP4
ENST00000468253 0.858753847386295 0.61076453759085 -0.101780494563779 ENSG00000131697 NPHP4
ENST00000506941 0.726091449577938 0.390640706873514 0.213968562714048 ENSG00000131697 NPHP4
ENST00000470763 0.707493662404924 0.36693551685087 0.19485450592074 ENSG00000131697 NPHP4
ENST00000466897 0.785450839925499 0.477210960171871 -0.133000807632488 ENSG00000131697 NPHP4
ENST00000378111 0.875222632415564 0.646804945631725 -0.0424612304813746 ENSG00000069424 KCNAB2
ENST00000378097 0.923888122365549 0.763079879197223 -0.0282787163197237 ENSG00000069424 KCNAB2
ENST00000493807 0.780840548134044 0.469117750272906 -0.12733047745136 ENSG00000069424 KCNAB2
ENST00000378092 0.677294443276982 0.329619888208687 -0.0910955299450349 ENSG00000069424 KCNAB2
ENST00000478098 0.32721285118043 0.0738590482006794 -0.185777732486766 ENSG00000069424 KCNAB2
ENST00000445501 0.337666179071246 0.0782358337279056 -0.185319981232318 ENSG00000069424 KCNAB2
ENST00000428161 0.643698966736042 0.290059215371046 -0.102341491530685 ENSG00000069424 KCNAB2
ENST00000389632 0.649750773222835 0.297394883912448 -0.101175375129103 ENSG00000069424 KCNAB2
ENST00000602612 0.763226759116756 0.442162165144772 -0.0707256274472176 ENSG00000069424 KCNAB2
ENST00000378087 0.925598944685624 0.767816856118672 -0.0272179201402281 ENSG00000069424 KCNAB2
ENST00000341524 0.952739677284936 0.844697830213721 -0.0184823875223669 ENSG00000069424 KCNAB2
ENST00000352527 0.952739677284936 0.844697830213721 -0.0184823875223669 ENSG00000069424 KCNAB2
ENST00000435937 0.606471128918822 0.253224065684083 -0.114979240814032 ENSG00000069424 KCNAB2
ENST00000164247 0.988594538696528 0.960764483354294 0.00483140261351932 ENSG00000069424 KCNAB2
ENST00000459822 0.795775952780158 0.493484973984987 0.0989889378367193 ENSG00000069424 KCNAB2
ENST00000594544 0.837844758050032 0.568048257513611 0.107140222488327 ENSG00000268332 AL035406.1
ENST00000472700 0.658698475729979 0.307341085593402 -0.109153859142566 ENSG00000069424 KCNAB2
ENST00000378083 0.9776338767377 0.925217700468517 0.00942731692252009 ENSG00000069424 KCNAB2
ENST00000458166 0.867241703666224 0.62969831325448 -0.0474671821102847 ENSG00000069424 KCNAB2
ENST00000462676 0.869096642287218 0.633314660116206 -0.0685709666295845 ENSG00000069424 KCNAB2
ENST00000481789 0.977991992970904 0.926311203216526 0.0113738747482842 ENSG00000069424 KCNAB2
ENST00000378021 0.961894861542229 0.870829408247998 0.0386130537297323 ENSG00000116254 CHD5
ENST00000262450 0.961894861542229 0.870829408247998 0.0386130537297323 ENSG00000116254 CHD5
ENST00000462991 0.764934873465492 0.444959140618878 0.190402263779041 ENSG00000116254 CHD5
ENST00000496404 0.904947117413261 0.712423532096575 0.0893049818401658 ENSG00000116254 CHD5
ENST00000484532 0.925868303820098 0.768408009638776 -0.0251735782295323 ENSG00000116251 RPL22
ENST00000234875 0.918239308116207 0.748839756316875 -0.0267763189951475 ENSG00000116251 RPL22
ENST00000480661 0.815231403959291 0.526540777380141 -0.0559118499263401 ENSG00000116251 RPL22
ENST00000497965 0.817712035578255 0.531190323808008 -0.0553278639473962 ENSG00000116251 RPL22
ENST00000471204 0.829307659457626 0.551785945098028 -0.0528386978034675 ENSG00000116251 RPL22
ENST00000465387 0.820183788254698 0.535595085902584 -0.0549131174216971 ENSG00000116251 RPL22
ENST00000462296 0.844936785439853 0.581104714999995 -0.0503223397535876 ENSG00000116251 RPL22
ENST00000465335 0.850321147162307 0.593069235608346 -0.0489110959839591 ENSG00000116251 RPL22
ENST00000466994 0.698639955774651 0.3554052447947 0.22758385513694 ENSG00000158286 RNF207
ENST00000377948 0.583390063282813 0.231388662769769 0.162232581669161 ENSG00000158286 RNF207
ENST00000484435 0.785895044229705 0.477904112096634 0.178587027424815 ENSG00000158286 RNF207
ENST00000377939 0.574398570254252 0.223630969191247 0.164715529587351 ENSG00000158286 RNF207
ENST00000485539 0.667138039948808 0.317029608086141 0.23069366366439 ENSG00000158286 RNF207
ENST00000496676 0.884061192660085 0.665487906737824 0.063217316570465 ENSG00000158286 RNF207
ENST00000463453 0.457154876615964 0.139376474439627 0.355368516188793 ENSG00000158286 RNF207
ENST00000496329 0.564152871141534 0.215457815120015 0.304184687023601 ENSG00000158286 RNF207
ENST00000492476 0.619398575654698 0.265902610887904 0.234492169709077 ENSG00000158286 RNF207
ENST00000483336 0.860254161626042 0.614064018060715 0.0836073676745846 ENSG00000158286 RNF207
ENST00000343813 0.689539109712984 0.344347549246438 0.086139055928347 ENSG00000116237 ICMT
ENST00000495791 0.308353876467757 0.0663304500187396 0.232344376017167 ENSG00000116237 ICMT
ENST00000489498 0.999002296865668 0.995733441065305 0.000513427896658666 ENSG00000116237 ICMT
ENST00000474756 0.823079784203309 0.540446739891112 -0.0605188557486399 ENSG00000116237 ICMT
ENST00000362035 0.392778358004017 0.103461826648847 -0.242414936977031 ENSG00000116237 ICMT
ENST00000377893 0.953370016229607 0.846293234372305 0.0408824749916409 ENSG00000158292 GPR153
ENST00000608083 0.581746525778901 0.229876769204633 -0.0926255432629064 ENSG00000097021 ACOT7
ENST00000377845 0.788465525837026 0.481460868128973 -0.0576498199262118 ENSG00000097021 ACOT7
ENST00000377855 0.598458099209938 0.244780332588647 -0.0922855439877009 ENSG00000097021 ACOT7
ENST00000377860 0.581746525778901 0.229876769204633 -0.0926255432629064 ENSG00000097021 ACOT7
ENST00000418124 0.581746525778901 0.229876769204633 -0.0926255432629064 ENSG00000097021 ACOT7
ENST00000545482 0.581746525778901 0.229876769204633 -0.0926255432629064 ENSG00000097021 ACOT7
ENST00000361521 0.570282321738016 0.220421201717303 -0.0938029103405532 ENSG00000097021 ACOT7
ENST00000377842 0.791068484444834 0.486112771026688 -0.057500992726251 ENSG00000097021 ACOT7
ENST00000473466 0.864625623709144 0.6241407608273 -0.0428572166923154 ENSG00000097021 ACOT7
ENST00000481175 0.904947117413261 0.71244243633306 0.0491702226922924 ENSG00000097021 ACOT7
ENST00000541130 0.494230219976874 0.163315041234295 -0.132168974009002 ENSG00000097021 ACOT7
ENST00000377837 0.935891635840806 0.795882208435584 -0.0592622763584439 ENSG00000069812 HES2
ENST00000377836 0.866420529777223 0.628169523921139 -0.11015387195599 ENSG00000069812 HES2
ENST00000471190 0.839829783919817 0.571499420883547 -0.141784919149994 ENSG00000069812 HES2
ENST00000377834 0.938169702267933 0.802890540542205 -0.0573233952292756 ENSG00000069812 HES2
ENST00000377828 0.360656852572197 0.0881227483950636 -0.421430056705817 ENSG00000187017 ESPN
ENST00000377748 0.992686180862921 0.974951083940212 -0.00689123153182318 ENSG00000171680 PLEKHG5
ENST00000400913 0.862703228401647 0.61888178935724 0.118707686193989 ENSG00000171680 PLEKHG5
ENST00000489097 0.963638471128567 0.877669853093019 -0.037530130702434 ENSG00000171680 PLEKHG5
ENST00000340850 0.958708364011299 0.861351842324178 0.0413156456936778 ENSG00000171680 PLEKHG5
ENST00000377725 0.900458524641551 0.701415136916968 0.0914972280272944 ENSG00000171680 PLEKHG5
ENST00000377728 0.912448318067845 0.732466037023406 0.0813765671988183 ENSG00000171680 PLEKHG5
ENST00000377732 0.964989079828057 0.881537894154736 0.0344962440023519 ENSG00000171680 PLEKHG5
ENST00000400915 0.963389059264831 0.87688521430836 0.0358446319511603 ENSG00000171680 PLEKHG5
ENST00000377740 0.9791004803961 0.929383580022686 0.0196078773838245 ENSG00000171680 PLEKHG5
ENST00000377737 0.9791004803961 0.929383580022686 0.0196078773838245 ENSG00000171680 PLEKHG5
ENST00000535355 0.800241276686846 0.501422178254857 0.161606401978117 ENSG00000171680 PLEKHG5
ENST00000537245 0.959719852979745 0.863675844252809 0.0398106364055111 ENSG00000171680 PLEKHG5
ENST00000544978 0.944815545808755 0.820362332467289 0.0532415282374448 ENSG00000171680 PLEKHG5
ENST00000377705 0.909403658040455 0.723088298515688 -0.0356941748350628 ENSG00000162408 NOL9
ENST00000464383 0.886351746091457 0.671330636070899 -0.0566077342368537 ENSG00000162408 NOL9
ENST00000462798 0.90914887831748 0.722769583932889 -0.0623536470193908 ENSG00000162408 NOL9
ENST00000456162 0.975410038761594 0.916539642525227 -0.0224705366830542 ENSG00000229519 RP11-58A11.2
ENST00000460777 0.990915515522494 0.969280593702614 0.00735026854344208 ENSG00000162408 NOL9
ENST00000464665 0.924212596080876 0.763713519070983 -0.0517925997926183 ENSG00000162408 NOL9
ENST00000319084 0.966452529471564 0.885930250318747 -0.0218548950721837 ENSG00000204859 ZBTB48
ENST00000435905 0.953881285848579 0.847539088464106 -0.029807988192153 ENSG00000204859 ZBTB48
ENST00000377674 0.908117013363586 0.720509705524691 -0.0410166734208877 ENSG00000204859 ZBTB48
ENST00000488936 0.916084690147559 0.742409954808934 -0.038267865311634 ENSG00000204859 ZBTB48
ENST00000482360 0.89954241114098 0.69948859104427 -0.0568918535133325 ENSG00000204859 ZBTB48
ENST00000498342 0.969725821506681 0.897208581539394 -0.0229487190978701 ENSG00000204859 ZBTB48
ENST00000466813 0.929498360426315 0.778062317113262 0.0522859054668738 ENSG00000204859 ZBTB48
ENST00000466941 0.937372587647717 0.800624361964322 -0.0607874944335631 ENSG00000204859 ZBTB48
ENST00000377658 0.922791557938453 0.760248045908721 0.0415974454158099 ENSG00000162413 KLHL21
ENST00000377663 0.924529344832229 0.764675113542783 0.0408095864727478 ENSG00000162413 KLHL21
ENST00000467612 0.800119477376739 0.501256429949485 0.094745297795353 ENSG00000162413 KLHL21
ENST00000496707 0.977923665784278 0.926124090361065 -0.0154837998509772 ENSG00000162413 KLHL21
ENST00000463043 0.799668630795083 0.50062284987383 0.0962458026418183 ENSG00000162413 KLHL21
ENST00000377648 0.320788133171565 0.0711641746218807 0.20554646334207 ENSG00000116273 PHF13
ENST00000495385 0.565163386132113 0.216267853521574 0.151808128467118 ENSG00000116273 PHF13
ENST00000054650 0.590598287599806 0.237871418705035 0.168104017065787 ENSG00000041988 THAP3
ENST00000484676 0.977490526690348 0.924693353245661 -0.0200528156657333 ENSG00000041988 THAP3
ENST00000307896 0.562219013513393 0.213580243982136 0.179970506079437 ENSG00000041988 THAP3
ENST00000377627 0.99083422587208 0.968843110492981 0.00394574573439252 ENSG00000041988 THAP3
ENST00000484669 0.514126197592665 0.177392747713162 0.198908458604423 ENSG00000041988 THAP3
ENST00000487819 0.662097238882483 0.310829851967224 0.146794918885988 ENSG00000041988 THAP3
ENST00000472925 0.632411977752984 0.278490647159773 0.160130859753702 ENSG00000041988 THAP3
ENST00000480647 0.744068747400395 0.414748870991549 0.153297597058272 ENSG00000041988 THAP3
ENST00000465508 0.675588671951822 0.327530194994846 -0.0927891295347615 ENSG00000007923 DNAJC11
ENST00000349363 0.0670356018541558 0.00679743229186332 -0.202882574098675 ENSG00000007923 DNAJC11
ENST00000451196 0.0670356018541558 0.00679743229186332 -0.202882574098675 ENSG00000007923 DNAJC11
ENST00000377577 0.0577126020577843 0.00556132879457279 -0.199659569937914 ENSG00000007923 DNAJC11
ENST00000294401 0.0465835187463311 0.00413262486674676 -0.207360783168537 ENSG00000007923 DNAJC11
ENST00000542246 0.053211994517021 0.00496621491907753 -0.214600496544977 ENSG00000007923 DNAJC11
ENST00000377573 0.0396761438903954 0.00334942474210449 -0.215790047622863 ENSG00000007923 DNAJC11
ENST00000472414 0.480049176299464 0.153719521717085 -0.159107603902091 ENSG00000007923 DNAJC11
ENST00000426784 0.0192403243539708 0.00130597526391917 -0.254503766952258 ENSG00000007923 DNAJC11
ENST00000473993 0.0210543954408236 0.00147079549169067 -0.251711651466834 ENSG00000007923 DNAJC11
ENST00000469318 0.0118040597708704 0.000710565646933979 -0.345246219195044 ENSG00000007923 DNAJC11
ENST00000485073 0.0167911481945453 0.00109951617081545 -0.304466786419134 ENSG00000007923 DNAJC11
ENST00000460594 0.033679137640959 0.00268237112079427 -0.2871162136013 ENSG00000007923 DNAJC11
ENST00000465911 0.24992837820745 0.0464615051299776 -0.215864173470221 ENSG00000007923 DNAJC11
ENST00000303635 0.851253771468126 0.594890844603779 -0.0588692914159232 ENSG00000171735 CAMTA1
ENST00000490738 0.780799212739221 0.469034064001328 -0.0865717266254249 ENSG00000171735 CAMTA1
ENST00000476163 0.750508877273674 0.424050618898762 -0.0916461525724991 ENSG00000171735 CAMTA1
ENST00000473578 0.780812642310402 0.469063764683807 -0.0865808151671278 ENSG00000171735 CAMTA1
ENST00000557126 0.753395461060317 0.428004360814093 -0.0914989119367954 ENSG00000171735 CAMTA1
ENST00000467404 0.780887916789779 0.469183333943215 -0.0865783440095236 ENSG00000171735 CAMTA1
ENST00000439411 0.854034168973012 0.601442530073649 -0.0579214735002852 ENSG00000171735 CAMTA1
ENST00000461311 0.740558261237049 0.409759020803713 -0.09587441502078 ENSG00000171735 CAMTA1
ENST00000486138 0.898014197803326 0.695634027749142 -0.0476945501434181 ENSG00000171735 CAMTA1
ENST00000482934 0.875504898154617 0.647374278735424 -0.0557113943761497 ENSG00000171735 CAMTA1
ENST00000470648 0.903154711740602 0.707979715673368 -0.0465781020932838 ENSG00000171735 CAMTA1
ENST00000461580 0.901719672053506 0.704178733486505 -0.0473429027177414 ENSG00000171735 CAMTA1
ENST00000472283 0.961306299617268 0.869003406378908 0.0244707794255937 ENSG00000171735 CAMTA1
ENST00000467267 0.760482080520756 0.438311346619077 -0.0999361925065519 ENSG00000171735 CAMTA1
ENST00000054666 0.487385959458857 0.158520424560026 0.164848743677875 ENSG00000049245 VAMP3
ENST00000470357 0.714325923901089 0.374990314237978 0.116392916339946 ENSG00000049245 VAMP3
ENST00000602406 0.959852355653524 0.864238383876195 -0.0431565609052538 ENSG00000269925 RP3-467L1.6
ENST00000487194 0.800488140820615 0.501828099778581 0.139469198326862 ENSG00000049245 VAMP3
ENST00000377541 0.885841409741146 0.669593303577329 -0.105973369084148 ENSG00000049246 PER3
ENST00000377532 0.177439368081881 0.027054488819919 -0.352081270218921 ENSG00000049246 PER3
ENST00000361923 0.177439368081881 0.027054488819919 -0.352081270218921 ENSG00000049246 PER3
ENST00000451646 0.409619331090738 0.112339874031017 -0.378256986332028 ENSG00000236266 RP3-467L1.4
ENST00000494684 0.755529475149673 0.430953877511205 -0.196310512371936 ENSG00000049246 PER3
ENST00000377516 0.960555852350641 0.866445059893217 -0.0348252388923977 ENSG00000049247 UTS2
ENST00000054668 0.795237911511934 0.492560417472367 0.173601785339446 ENSG00000049247 UTS2
ENST00000377507 0.371507490600552 0.0932165101535945 -0.302512065132194 ENSG00000049249 TNFRSF9
ENST00000474475 0.923235255221551 0.761405586885495 0.073958472504893 ENSG00000049249 TNFRSF9
ENST00000492571 0.952141504002086 0.843323304959479 -0.0498749270360333 ENSG00000049249 TNFRSF9
ENST00000493373 0.991101132755681 0.96980505001576 0.00318430461298027 ENSG00000116288 PARK7
ENST00000460192 0.998956807628015 0.995535394917467 0.000509732166817525 ENSG00000116288 PARK7
ENST00000338639 0.971067362971906 0.902455106406917 0.0104025461055971 ENSG00000116288 PARK7
ENST00000493678 0.970976603659722 0.901978863765766 0.0104484704532983 ENSG00000116288 PARK7
ENST00000377493 0.97093409794426 0.901572204598135 0.0104972512626454 ENSG00000116288 PARK7
ENST00000465354 0.995513263624287 0.98382200723105 0.00183241905624003 ENSG00000116288 PARK7
ENST00000377491 0.97110768799758 0.902703115512408 0.0103786818329308 ENSG00000116288 PARK7
ENST00000377488 0.972902742375434 0.908684934373935 0.00973232355665649 ENSG00000116288 PARK7
ENST00000497113 0.999873082507154 0.999379195190131 7.02616775695254e-05 ENSG00000116288 PARK7
ENST00000469225 0.895374994635991 0.689271400492123 0.0358025587541667 ENSG00000116288 PARK7
ENST00000474874 0.657605093032121 0.306258666227053 -0.168357693723552 ENSG00000116285 ERRFI1
ENST00000377482 0.901679238883464 0.704079003621669 -0.0778655517073272 ENSG00000116285 ERRFI1
ENST00000467067 0.745493818607643 0.417103338980334 -0.188644256369036 ENSG00000116285 ERRFI1
ENST00000469499 0.851411983897743 0.595193067632657 0.123044172539913 ENSG00000116285 ERRFI1
ENST00000487559 0.740687148602935 0.410000201753783 0.196586575102275 ENSG00000116285 ERRFI1
ENST00000337907 0.48166303999008 0.154840039345345 -0.14368594507199 ENSG00000142599 RERE
ENST00000377464 0.879467289817524 0.655521058030384 -0.0398724496827902 ENSG00000142599 RERE
ENST00000467350 0.396113921919736 0.105353349898081 0.140564621355355 ENSG00000142599 RERE
ENST00000400907 0.58586821389502 0.233541909282027 -0.120132827749689 ENSG00000142599 RERE
ENST00000476556 0.984162044123505 0.945700191242974 -0.00674926536324161 ENSG00000142599 RERE
ENST00000400908 0.423150423035834 0.11948727950027 -0.167761385761963 ENSG00000142599 RERE
ENST00000505225 0.802285283774936 0.505050345021422 -0.0745527507273825 ENSG00000142599 RERE
ENST00000464367 0.275542371551927 0.0543412695769938 0.244743309735855 ENSG00000142599 RERE
ENST00000488215 0.957421806487566 0.857054414163506 -0.0219091314814714 ENSG00000142599 RERE
ENST00000460659 0.920019701278842 0.752928215652364 -0.0405202289198345 ENSG00000142599 RERE
ENST00000492766 0.91485915331559 0.738402064127907 -0.0429375682582004 ENSG00000142599 RERE
ENST00000465125 0.921597611686913 0.757451282358861 -0.0394218092308339 ENSG00000142599 RERE
ENST00000464972 0.377612926491171 0.0960522885205915 -0.172055746281016 ENSG00000142599 RERE
ENST00000449895 0.902428382929347 0.706068740061504 0.0580072152870015 ENSG00000232912 RP5-1115A15.1
ENST00000444276 0.900245337652327 0.700955294218052 -0.0854828633694436 ENSG00000232912 RP5-1115A15.1
ENST00000480342 0.157873782423651 0.0227265959750178 -0.269612277260288 ENSG00000142599 RERE
ENST00000507012 0.342957392837207 0.0805589545575165 -0.194464243750327 ENSG00000142599 RERE
ENST00000469251 0.101969648447234 0.0120770241322948 -0.351928304446652 ENSG00000142599 RERE
ENST00000514428 0.206145578176276 0.0341387748275726 -0.271921885350089 ENSG00000142599 RERE
ENST00000468247 0.299830489209372 0.063131249899358 -0.253897567827687 ENSG00000142599 RERE
ENST00000437586 0.900553016768254 0.701642786823896 -0.0966563773659589 ENSG00000234619 RPL7P11
ENST00000428803 0.233053225716319 0.0417645525979911 -0.511575639663192 ENSG00000224315 RPL7P7
ENST00000445254 0.61536407751654 0.262017087773756 0.283700556801694 ENSG00000226545 RP4-633I8.3
ENST00000433876 0.668879537364984 0.319172423426963 -0.244212305307778 ENSG00000228423 RP4-633I8.4
ENST00000234590 0.945192871063807 0.821925558558976 0.02642872426887 ENSG00000074800 ENO1
ENST00000464920 0.881976969517004 0.660706378137617 0.0536959420466958 ENSG00000074800 ENO1
ENST00000497492 0.973068419576715 0.90983902098513 -0.0122709713408032 ENSG00000074800 ENO1
ENST00000486051 0.91690734261652 0.744602901867114 -0.0358488159024658 ENSG00000074800 ENO1
ENST00000492343 0.885323311031521 0.668023000109563 -0.0460815819095773 ENSG00000074800 ENO1
ENST00000489867 0.763960282177129 0.443441509430961 -0.0815100879266565 ENSG00000074800 ENO1
ENST00000414948 0.880882147808133 0.658411161478037 0.0728039386123721 ENSG00000236269 ENO1-IT1
ENST00000377424 1.5173627524922e-08 1.80257694298748e-10 0.735365370274606 ENSG00000142583 SLC2A5
ENST00000536305 2.47181596721256e-05 5.93602097254853e-07 0.77535603947296 ENSG00000142583 SLC2A5
ENST00000535586 2.65451593260394e-05 6.40020287767763e-07 0.703429429229153 ENSG00000142583 SLC2A5
ENST00000487492 0.0945123734498079 0.0108638395852863 0.587907997411696 ENSG00000142583 SLC2A5
ENST00000377414 5.99304803945439e-06 1.23587238023813e-07 0.749492066962154 ENSG00000142583 SLC2A5
ENST00000484798 5.73961202628181e-06 1.17478322957283e-07 0.730165208290851 ENSG00000142583 SLC2A5
ENST00000474145 5.73961202628181e-06 1.17478322957283e-07 0.730165208290851 ENSG00000142583 SLC2A5
ENST00000479813 5.14557437699629e-06 1.03650861618259e-07 0.730530334760006 ENSG00000142583 SLC2A5
ENST00000486632 6.73671256073989e-06 1.40859122090581e-07 0.719090688871818 ENSG00000142583 SLC2A5
ENST00000487835 4.08221033139296e-05 1.03280677493967e-06 0.666159854078394 ENSG00000142583 SLC2A5
ENST00000464985 4.2102109176437e-05 1.06888857364972e-06 0.685114099477804 ENSG00000142583 SLC2A5
ENST00000473209 0.00104607977191848 3.96614360736479e-05 0.681061501862652 ENSG00000142583 SLC2A5
ENST00000377411 0.0403910561207148 0.00342461052565938 0.478161421773307 ENSG00000180758 GPR157
ENST00000414642 0.256173628840248 0.0482916394246605 0.368074958465991 ENSG00000180758 GPR157
ENST00000465853 0.803440819710529 0.506852260106395 0.160549170113378 ENSG00000180758 GPR157
ENST00000466131 0.442167184292991 0.130598639968125 0.321912563087115 ENSG00000180758 GPR157
ENST00000437157 0.615165118861373 0.261786077935414 -0.170778951065602 ENSG00000228526 RP3-510D11.1
ENST00000412639 0.618438088653842 0.26498992549015 -0.176390205633108 ENSG00000234546 RP3-510D11.2
ENST00000377403 0.990277549574744 0.966799449204048 0.00417353888712985 ENSG00000049239 H6PD
ENST00000602477 0.959478148579248 0.862922118825452 0.0196242118151225 ENSG00000049239 H6PD
ENST00000495451 0.801871397195183 0.504421768212302 0.0825347996028472 ENSG00000049239 H6PD
ENST00000328089 8.63040789403534e-05 2.38056933591142e-06 -0.931729597532997 ENSG00000171621 SPSB1
ENST00000450402 0.000189076348244801 5.74975897732999e-06 -0.950281812556273 ENSG00000171621 SPSB1
ENST00000357898 0.0112076847679682 0.000667597049672757 -0.845867042279818 ENSG00000171621 SPSB1
ENST00000377399 0.0255138776725747 0.00187846474337744 -0.77613513009843 ENSG00000171621 SPSB1
ENST00000302692 0.225622395640601 0.0395627669562561 -0.2792892479946 ENSG00000171612 SLC25A33
ENST00000377376 0.278200444153148 0.0553397889618338 -0.218385716718423 ENSG00000188807 TMEM201
ENST00000340381 0.285305939694978 0.0577924654444358 -0.217608135369669 ENSG00000188807 TMEM201
ENST00000340305 0.167765283995165 0.0249436210506558 -0.301353630396134 ENSG00000188807 TMEM201
ENST00000416541 0.34795546883414 0.082747885882433 -0.201623817476939 ENSG00000188807 TMEM201
ENST00000510900 0.876299296858306 0.649469602241448 0.108296428113072 ENSG00000188807 TMEM201
ENST00000508400 0.663035893984263 0.311947642286658 -0.197895355081998 ENSG00000188807 TMEM201
ENST00000536656 0.00364654470868195 0.000170949978678709 -0.29698351058901 ENSG00000171608 PIK3CD
ENST00000377346 0.00254218231059254 0.000111363562130527 -0.307041270697394 ENSG00000171608 PIK3CD
ENST00000377320 0.295714058828185 0.061612001128031 -0.340966097208026 ENSG00000179840 C1orf200
ENST00000426570 0.556594749215841 0.209638007289593 -0.299578717189498 ENSG00000233268 RP11-558F24.2
ENST00000415330 0.288640818307098 0.0589513429610732 -0.231674198396151 ENSG00000231789 RP11-558F24.4
ENST00000484851 0.66762310778318 0.317586634937957 -0.180481350614702 ENSG00000171608 PIK3CD
ENST00000361110 0.0517031077731536 0.00477668425585148 -0.288611469721192 ENSG00000171608 PIK3CD
ENST00000481137 0.438976193268956 0.12867167734674 -0.23416676128051 ENSG00000171608 PIK3CD
ENST00000479223 0.0304167431382896 0.00235138694999089 -0.478659970359378 ENSG00000171608 PIK3CD
ENST00000543390 0.263353615904106 0.0505394617176408 -0.247744015843032 ENSG00000171608 PIK3CD
ENST00000377298 0.73701288025299 0.405169971269565 -0.0628358266007699 ENSG00000171603 CLSTN1
ENST00000377288 0.73701288025299 0.405169971269565 -0.0628358266007699 ENSG00000171603 CLSTN1
ENST00000477264 0.980717555064538 0.934907656403341 0.00909406069771222 ENSG00000171603 CLSTN1
ENST00000435891 0.896168419535499 0.691157802132978 -0.0387555043754833 ENSG00000171603 CLSTN1
ENST00000361311 0.73701288025299 0.405169971269565 -0.0628358266007699 ENSG00000171603 CLSTN1
ENST00000464286 0.963728017321785 0.877899781549644 0.0228336245015609 ENSG00000171603 CLSTN1
ENST00000377263 0.521099604953675 0.182850793124487 0.155796593410369 ENSG00000178585 CTNNBIP1
ENST00000454104 0.471927359349832 0.148281704306157 0.301451632495428 ENSG00000223989 RP11-84A14.5
ENST00000537447 0.618307369326091 0.264836858465717 0.180450385535182 ENSG00000178585 CTNNBIP1
ENST00000400904 0.599892810600496 0.246382611931902 0.137215709251791 ENSG00000178585 CTNNBIP1
ENST00000377258 0.679488767759863 0.332407232300358 0.144688479800525 ENSG00000178585 CTNNBIP1
ENST00000377256 0.600192156328365 0.246712092686051 0.207573093050668 ENSG00000178585 CTNNBIP1
ENST00000488540 0.922135611574327 0.758845907878173 -0.0328186631841404 ENSG00000162441 LZIC
ENST00000377223 0.856785268234724 0.607300459327175 -0.0513892983288652 ENSG00000162441 LZIC
ENST00000400903 0.848660949627592 0.589955410255184 -0.0553972055328399 ENSG00000162441 LZIC
ENST00000541052 0.793241166013669 0.489753084343274 -0.0702077008501249 ENSG00000162441 LZIC
ENST00000377213 0.833704389526969 0.560781617059671 -0.0599837795547915 ENSG00000162441 LZIC
ENST00000471853 0.809194877747709 0.516483864176535 -0.109630725122311 ENSG00000162441 LZIC
ENST00000445884 0.424926377759643 0.120486725047195 -0.250041266269408 ENSG00000228150 RP11-84A14.4
ENST00000403197 0.867892129558085 0.631080785302857 0.0603038303927096 ENSG00000173614 NMNAT1
ENST00000377205 0.579892831213791 0.228353404282342 0.127093179998817 ENSG00000173614 NMNAT1
ENST00000462686 0.684675564047357 0.338414322164097 0.106256198363746 ENSG00000173614 NMNAT1
ENST00000492735 0.863436672156916 0.620679551965644 -0.0646792272458165 ENSG00000173614 NMNAT1
ENST00000496751 0.262332438641627 0.0501948072871486 0.264875731665554 ENSG00000173614 NMNAT1
ENST00000413148 0.854414317555986 0.602227069701014 0.0942241421010775 ENSG00000241326 RP11-807G9.2
ENST00000253251 0.814867566220537 0.526011092226005 -0.068124474588539 ENSG00000130939 UBE4B
ENST00000377157 0.790428048130812 0.484993514395267 -0.0739000295843934 ENSG00000130939 UBE4B
ENST00000377153 0.834960664552584 0.562829012840803 -0.0681798354518224 ENSG00000130939 UBE4B
ENST00000343090 0.770981241057418 0.454244695883274 -0.0824267410441917 ENSG00000130939 UBE4B
ENST00000462658 0.934924817226013 0.792964870406527 -0.0405445480992866 ENSG00000130939 UBE4B
ENST00000475795 0.864288862828463 0.623065337009786 -0.0641771179084356 ENSG00000130939 UBE4B
ENST00000470736 0.962009068420833 0.871311895519083 -0.0205921930744678 ENSG00000130939 UBE4B
ENST00000466379 0.95149937396824 0.841248472458337 -0.0236720334043097 ENSG00000130939 UBE4B
ENST00000488228 0.490573953156233 0.160957351330014 -0.174040266051788 ENSG00000130939 UBE4B
ENST00000487244 0.855034633971757 0.603384182530293 -0.0754694047280445 ENSG00000130939 UBE4B
ENST00000465408 0.754432416165335 0.429601158865278 -0.151976902139591 ENSG00000130939 UBE4B
ENST00000377093 0.810676585599183 0.518714508563864 -0.0678002197865079 ENSG00000054523 KIF1B
ENST00000263934 0.819294795207751 0.533693980025789 -0.0565680010677225 ENSG00000054523 KIF1B
ENST00000377086 0.845817369903867 0.583942076897234 -0.0463238024193074 ENSG00000054523 KIF1B
ENST00000377083 0.701057744099631 0.358824139175727 -0.0944494049719103 ENSG00000054523 KIF1B
ENST00000377081 0.870586376132265 0.636015420584525 -0.0401329422213559 ENSG00000054523 KIF1B
ENST00000495136 0.986023242645285 0.951826523890757 -0.0146767798350934 ENSG00000054523 KIF1B
ENST00000497835 0.971041074356582 0.902291024042379 0.024579706942015 ENSG00000054523 KIF1B
ENST00000584329 0.351391980867644 0.0841308529271235 -0.434257567988734 ENSG00000264501 RN7SL731P
ENST00000465635 0.86692062188822 0.629016728498098 -0.0731645019101732 ENSG00000054523 KIF1B
ENST00000483340 0.794393461644416 0.491303726156058 -0.104054812713251 ENSG00000054523 KIF1B
ENST00000470616 0.592341921659825 0.239483835143827 -0.284868345323696 ENSG00000054523 KIF1B
ENST00000491493 0.917651496755567 0.747112029253203 -0.0322063325814577 ENSG00000142657 PGD
ENST00000487775 0.845884542009756 0.584311076741315 -0.050942174656103 ENSG00000142657 PGD
ENST00000541529 0.97517849347727 0.915868681864973 -0.00998139673197617 ENSG00000142657 PGD
ENST00000477958 0.790611962279349 0.485233831712951 -0.0650676598350649 ENSG00000142657 PGD
ENST00000270776 0.967944111815619 0.890875495325094 -0.012841551108993 ENSG00000142657 PGD
ENST00000483936 0.952876851882446 0.845226005630088 -0.0181108277138488 ENSG00000142657 PGD
ENST00000538557 0.974750426090578 0.914499530608198 -0.0100036853129931 ENSG00000142657 PGD
ENST00000465632 0.857802295199533 0.609011220881688 -0.0467331529746095 ENSG00000142657 PGD
ENST00000460189 0.905454686500876 0.713962904507134 -0.0357165968255337 ENSG00000142657 PGD
ENST00000493288 0.935411284305324 0.794918718011532 0.0307484483777886 ENSG00000142657 PGD
ENST00000498356 0.907780649712471 0.719300152143589 0.0346865236163255 ENSG00000142657 PGD
ENST00000496718 0.967944852282803 0.890891823709441 -0.0145191977905655 ENSG00000142657 PGD
ENST00000607572 0.79865604827126 0.498408679336749 -0.170794506120296 ENSG00000271989 RP4-736L20.3
ENST00000400900 0.86692062188822 0.629020007867586 -0.0486387474821485 ENSG00000251503 APITD1-CORT
ENST00000602296 0.86692062188822 0.629020007867586 -0.0486387474821485 ENSG00000175279 APITD1
ENST00000602787 0.86692062188822 0.629020007867586 -0.0486387474821485 ENSG00000175279 APITD1
ENST00000470413 0.866452660161342 0.628201697961711 -0.0486914978826645 ENSG00000251503 APITD1-CORT
ENST00000309048 0.775953784507113 0.461863977804878 -0.0824008574171473 ENSG00000175279 APITD1
ENST00000602486 0.938222280719581 0.802986645600667 0.0400683271851186 ENSG00000175279 APITD1
ENST00000477755 0.825236588279618 0.543602267854339 -0.0663403014703489 ENSG00000175279 APITD1
ENST00000462462 0.829867232871577 0.552827483920279 -0.0686104575811338 ENSG00000175279 APITD1
ENST00000465026 0.907279938467129 0.718128698204085 -0.0388751636886962 ENSG00000251503 APITD1-CORT
ENST00000602446 0.810004341629468 0.517621331649163 -0.0722736246404098 ENSG00000251503 APITD1-CORT
ENST00000464507 0.62134378421425 0.267643725917286 -0.14753869481361 ENSG00000175279 APITD1
ENST00000377049 0.927437307234792 0.772662545513398 -0.0629454950287196 ENSG00000241563 CORT
ENST00000320498 0.842608754947115 0.577147697616017 -0.122092158260354 ENSG00000241563 CORT
ENST00000377038 0.919443956816601 0.75147939985959 -0.0208175816451881 ENSG00000160049 DFFA
ENST00000424487 0.901296427175318 0.703236580477351 0.0483124227954249 ENSG00000203469 RP5-1113E3.3
ENST00000476658 0.925914148320336 0.768603364032449 -0.0256905926798883 ENSG00000160049 DFFA
ENST00000377036 0.875803806369921 0.647993850636556 -0.0411093287950575 ENSG00000160049 DFFA
ENST00000472851 0.836354326430633 0.565486885994335 -0.0623521835221257 ENSG00000142655 PEX14
ENST00000356607 0.716430080508403 0.378216118655108 -0.0969400813632348 ENSG00000142655 PEX14
ENST00000538836 0.706847964066019 0.366228462700329 -0.100509349901934 ENSG00000142655 PEX14
ENST00000491661 0.66692890602678 0.316589821180438 -0.121993207272397 ENSG00000142655 PEX14
ENST00000492696 0.280252673983285 0.0561104981649807 -0.479302714432215 ENSG00000142655 PEX14
ENST00000377022 0.96742101171198 0.888698132807717 0.0180390705841855 ENSG00000130940 CASZ1
ENST00000478524 0.950213883297418 0.837918443939439 0.0509830913663009 ENSG00000130940 CASZ1
ENST00000606802 0.994135164335318 0.979055193617452 -0.00491550538036006 ENSG00000272078 RP4-734G22.3
ENST00000344008 0.981566376348914 0.937362959269542 0.00997450385160692 ENSG00000130940 CASZ1
ENST00000496432 0.954476635949727 0.848917763105213 0.0259203358437799 ENSG00000130940 CASZ1
ENST00000492173 0.645904802286059 0.292735943503572 -0.240556196658394 ENSG00000130940 CASZ1
ENST00000478728 0.955686640101882 0.852591875132087 -0.0295498389844131 ENSG00000130940 CASZ1
ENST00000418570 0.00100305512444012 3.77739271730221e-05 -0.947151140135669 ENSG00000175262 C1orf127
ENST00000377004 0.000505916911266977 1.73316205710433e-05 -0.950193201321489 ENSG00000175262 C1orf127
ENST00000377008 0.000505916911266977 1.73316205710433e-05 -0.950193201321489 ENSG00000175262 C1orf127
ENST00000520253 0.00163971225924967 6.66457104796583e-05 -0.89348918684569 ENSG00000175262 C1orf127
ENST00000473118 0.184500076599423 0.0286966731518647 -0.165770472431245 ENSG00000120948 TARDBP
ENST00000240185 0.453440727727214 0.137039333430045 -0.107781849901642 ENSG00000120948 TARDBP
ENST00000476201 0.186835477957646 0.0292583021982119 -0.164402668784138 ENSG00000120948 TARDBP
ENST00000472476 0.19155709845626 0.0304595606593962 -0.15518755263661 ENSG00000120948 TARDBP
ENST00000439080 0.443845016469436 0.131667051732074 -0.107722143890479 ENSG00000120948 TARDBP
ENST00000473869 0.47007599963787 0.147144566278674 -0.104863929301798 ENSG00000120948 TARDBP
ENST00000315091 0.465875782954961 0.144602403794812 -0.105967805430141 ENSG00000120948 TARDBP
ENST00000477447 0.587906778060334 0.235445952520367 -0.0907705449451118 ENSG00000120948 TARDBP
ENST00000496840 0.623727285569361 0.269676211648195 -0.0859422872984491 ENSG00000120948 TARDBP
ENST00000480464 0.949599429117107 0.83543301720272 -0.0268647410696948 ENSG00000120948 TARDBP
ENST00000400897 0.656566300755169 0.304857567586542 -0.145813000726029 ENSG00000009724 MASP2
ENST00000607145 0.993242592685727 0.976520763224691 0.00537783234447412 ENSG00000271895 RP4-635E18.8
ENST00000475189 0.879424387717516 0.655425891312237 0.0650368964271104 ENSG00000116649 SRM
ENST00000376957 0.677534053616164 0.329923293375129 -0.106526521306963 ENSG00000116649 SRM
ENST00000490101 0.900885756348363 0.702362343124825 0.0545187670480707 ENSG00000116649 SRM
ENST00000465788 0.731742396559838 0.398286199376627 -0.0936395557959022 ENSG00000116649 SRM
ENST00000459997 0.53448043146905 0.192954194853731 -0.140115990203571 ENSG00000116649 SRM
ENST00000487300 0.656915528172935 0.305250482901013 -0.120808875205283 ENSG00000116649 SRM
ENST00000304457 0.917113804735913 0.745260638374879 0.022457208016412 ENSG00000171824 EXOSC10
ENST00000376936 0.918000176272245 0.748106821174151 0.0221882137287513 ENSG00000171824 EXOSC10
ENST00000474216 0.987307129858132 0.956187834654271 0.00454573280785008 ENSG00000171824 EXOSC10
ENST00000544779 0.917128515930328 0.745338986959601 0.0224549684331375 ENSG00000171824 EXOSC10
ENST00000490565 0.736499927711201 0.404329381659426 0.143358954699089 ENSG00000171824 EXOSC10
ENST00000452378 0.961314693765377 0.869038280633865 0.0180040212857621 ENSG00000226849 RP4-635E18.7
ENST00000469634 0.980717555064538 0.934618171787617 -0.0101344112922497 ENSG00000171824 EXOSC10
ENST00000478271 0.991246377640633 0.970063830495954 -0.00472548420521659 ENSG00000171824 EXOSC10
ENST00000470611 0.749542410645165 0.42276954213507 0.0735323284613076 ENSG00000171824 EXOSC10
ENST00000498576 0.986361956900484 0.95288419937335 -0.00733407683481075 ENSG00000171824 EXOSC10
ENST00000472078 0.746629661593736 0.418702721319744 -0.107018001143892 ENSG00000171824 EXOSC10
ENST00000485606 0.605438085303086 0.252076809720101 -0.124008738075587 ENSG00000171824 EXOSC10
ENST00000460196 0.674030346349959 0.325546757221303 0.0934834922489156 ENSG00000171824 EXOSC10
ENST00000447600 0.959852355653524 0.864371786296133 0.0342581374482333 ENSG00000230337 RP4-635E18.6
ENST00000435388 0.959535581968798 0.863180578996803 0.0345684440091836 ENSG00000230337 RP4-635E18.6
ENST00000376838 0.871879113294575 0.639074997648746 0.0540400444323946 ENSG00000198793 MTOR
ENST00000361445 0.917418682339222 0.746252230738937 -0.032915037004221 ENSG00000198793 MTOR
ENST00000473471 0.731404482696194 0.397911693402707 0.124906037516447 ENSG00000198793 MTOR
ENST00000490931 0.803639840024926 0.507311443370145 0.092031452271469 ENSG00000198793 MTOR
ENST00000455339 0.93145226824239 0.78384773693407 0.0389803445911882 ENSG00000198793 MTOR
ENST00000495435 0.608496279731817 0.254850255866691 -0.153088205345578 ENSG00000198793 MTOR
ENST00000476768 0.830983168299316 0.555109971906405 0.104804588608969 ENSG00000198793 MTOR
ENST00000445982 0.977923665784278 0.926145038972722 0.0143248942364394 ENSG00000225602 MTOR-AS1
ENST00000420480 0.963963012971567 0.878652380303203 0.0237729624583721 ENSG00000225602 MTOR-AS1
ENST00000376819 0.668984647444025 0.319347215901308 -0.218618258625897 ENSG00000171819 ANGPTL7
ENST00000476934 0.958990155782346 0.862015124240084 -0.0436505764979134 ENSG00000171819 ANGPTL7
ENST00000376810 0.86174085943148 0.616933173955871 -0.0698033819276784 ENSG00000120942 UBIAD1
ENST00000376804 0.924606086491762 0.76502044601254 -0.0418202314779499 ENSG00000120942 UBIAD1
ENST00000486588 0.911229499881211 0.728798075081035 -0.05070151029527 ENSG00000120942 UBIAD1
ENST00000483738 0.9104337898209 0.726298744812814 -0.0513238877825222 ENSG00000120942 UBIAD1
ENST00000465901 0.761652632545021 0.440085919761531 -0.192007102374297 ENSG00000116661 FBXO2
ENST00000251546 0.816264854356318 0.528803503279232 -0.103146031729938 ENSG00000132879 FBXO44
ENST00000425796 0.991441052593244 0.971035363176486 0.0065272431692327 ENSG00000132879 FBXO44
ENST00000376770 0.829541868202511 0.552235988257716 -0.0928998967466443 ENSG00000132879 FBXO44
ENST00000376768 0.876065378496761 0.648746919768052 -0.0778404995437727 ENSG00000132879 FBXO44
ENST00000251547 0.829541868202511 0.552235988257716 -0.0928998967466443 ENSG00000132879 FBXO44
ENST00000376760 0.836417089024952 0.565573192030117 -0.0992935330794499 ENSG00000132879 FBXO44
ENST00000376762 0.798151205410629 0.497622480364784 -0.110801290807146 ENSG00000132879 FBXO44
ENST00000475435 0.948598031497408 0.832213385709392 -0.0344354410070297 ENSG00000132879 FBXO44
ENST00000471895 0.701057744099631 0.358780641245365 -0.149214438434498 ENSG00000132879 FBXO44
ENST00000376753 0.000307590932795347 9.9357548867118e-06 -0.517741758743776 ENSG00000116663 FBXO6
ENST00000474239 0.000458208704910373 1.54704334568082e-05 -0.541267285766724 ENSG00000116663 FBXO6
ENST00000449067 0.000146859531951227 4.34401997412737e-06 -0.55979325375635 ENSG00000116663 FBXO6
ENST00000235310 0.54812753295091 0.20290468576623 0.14958871798205 ENSG00000116670 MAD2L2
ENST00000376692 0.540592293080481 0.197258181286672 0.151149472641538 ENSG00000116670 MAD2L2
ENST00000376672 0.550551288094891 0.204545633369605 0.149444829649987 ENSG00000116670 MAD2L2
ENST00000376669 0.529458015489405 0.189141274530775 0.153921119243127 ENSG00000116670 MAD2L2
ENST00000376667 0.543048001573983 0.199258163099673 0.151148516877421 ENSG00000116670 MAD2L2
ENST00000445656 0.618200139859943 0.264683618629936 0.129642158345606 ENSG00000116670 MAD2L2
ENST00000456915 0.625024310401797 0.270808357132179 0.127380992792369 ENSG00000116670 MAD2L2
ENST00000376664 0.648396731396626 0.295750048297545 0.119730577321182 ENSG00000116670 MAD2L2
ENST00000376655 0.639780399495696 0.286076679879247 0.131226048366875 ENSG00000116670 MAD2L2
ENST00000376637 0.896614411262632 0.692260542284494 0.0639183821602969 ENSG00000177674 AGTRAP
ENST00000476512 0.805834880485042 0.511250119144011 0.10531645607491 ENSG00000177674 AGTRAP
ENST00000400895 0.81487739509413 0.526024515055015 0.101438293332361 ENSG00000177674 AGTRAP
ENST00000494437 0.649357450774952 0.297010424349714 0.181693965600036 ENSG00000177674 AGTRAP
ENST00000491346 0.899876653911037 0.700156878881344 0.0623537369641279 ENSG00000177674 AGTRAP
ENST00000376629 0.892165251522716 0.683077430616064 0.0660089676153828 ENSG00000177674 AGTRAP
ENST00000376627 0.891630043628952 0.681471697696961 0.0662409431771369 ENSG00000177674 AGTRAP
ENST00000314340 0.892165251522716 0.683077430616064 0.0660089676153828 ENSG00000177674 AGTRAP
ENST00000452018 0.878703525841273 0.654201144845772 0.0719087539748917 ENSG00000177674 AGTRAP
ENST00000510878 0.891198175022335 0.680181094205349 0.0664514498433415 ENSG00000177674 AGTRAP
ENST00000476309 0.833696760478246 0.560763833011891 -0.103529242411046 ENSG00000177674 AGTRAP
ENST00000514733 0.768220352530988 0.450257143790507 -0.134029512922288 ENSG00000177674 AGTRAP
ENST00000513739 0.82882870872515 0.550990842100385 -0.111883759310128 ENSG00000177674 AGTRAP
ENST00000471765 0.728910535681532 0.394676137159308 -0.16003722488648 ENSG00000177674 AGTRAP
ENST00000433342 0.810325420214654 0.518234081494819 -0.107445648217899 ENSG00000215910 C1orf167
ENST00000312793 0.810313979725662 0.518211085020205 -0.107442585682515 ENSG00000215910 C1orf167
ENST00000444493 0.81385370759446 0.524382572263292 -0.107124924402309 ENSG00000215910 C1orf167
ENST00000449278 0.814029356243298 0.524679714149483 -0.107240711062794 ENSG00000215910 C1orf167
ENST00000475041 0.80218449729446 0.504883474591379 -0.12987603179849 ENSG00000215910 C1orf167
ENST00000376592 0.802561082392848 0.50539182694606 -0.098395919968712 ENSG00000177000 MTHFR
ENST00000376583 0.82235257803916 0.53889998295815 -0.0914340060547919 ENSG00000177000 MTHFR
ENST00000376590 0.740687148602935 0.410007844963454 -0.120530994205965 ENSG00000177000 MTHFR
ENST00000482358 0.95432424917789 0.848579554838512 -0.0343359736708569 ENSG00000215910 C1orf167
ENST00000376585 0.77226657143747 0.45621042255017 -0.105562750150322 ENSG00000177000 MTHFR
ENST00000418034 0.474480585188419 0.150019596787515 -0.252083054702672 ENSG00000177000 MTHFR
ENST00000413656 0.372602090873714 0.0937353057082869 -0.311214927223068 ENSG00000177000 MTHFR
ENST00000423400 0.308558505994184 0.0664311269012676 -0.334279730882401 ENSG00000177000 MTHFR
ENST00000431243 0.308558505994184 0.0664311269012676 -0.334279730882401 ENSG00000177000 MTHFR
ENST00000376486 0.378658946093059 0.0965602078715463 -0.252093768575251 ENSG00000177000 MTHFR
ENST00000312413 0.425201507851337 0.120720891791286 -0.180498171853153 ENSG00000011021 CLCN6
ENST00000346436 0.425201507851337 0.120720891791286 -0.180498171853153 ENSG00000011021 CLCN6
ENST00000376497 0.547761225841344 0.202651288685609 -0.160983298809045 ENSG00000011021 CLCN6
ENST00000376487 0.36663760794746 0.0910258499021303 -0.19015529157006 ENSG00000011021 CLCN6
ENST00000376496 0.341843523382037 0.0800980836665661 -0.194570322412224 ENSG00000011021 CLCN6
ENST00000376491 0.330633478978094 0.0753412272225903 -0.206484542863269 ENSG00000011021 CLCN6
ENST00000376492 0.385523196095256 0.100015777744103 -0.192105742125046 ENSG00000011021 CLCN6
ENST00000376490 0.330633478978094 0.0753412272225903 -0.206484542863269 ENSG00000011021 CLCN6
ENST00000494028 0.648409027978047 0.295779416807033 -0.129760726649832 ENSG00000011021 CLCN6
ENST00000446542 0.593096707217992 0.240274767482111 -0.178063898104576 ENSG00000242349 NPPA-AS1
ENST00000400892 0.774570246564663 0.459784976901376 -0.156616289231188 ENSG00000242349 NPPA-AS1
ENST00000376480 0.940492649197159 0.809595858995858 0.0573322055966525 ENSG00000175206 NPPA
ENST00000376476 0.912844829765093 0.73334498127557 0.0835364026923403 ENSG00000175206 NPPA
ENST00000364931 0.987802724299379 0.958426154544867 0.0129535210316227 ENSG00000201801 RNU5E-4P
ENST00000376572 0.635093003675821 0.281394835520859 0.135949438878999 ENSG00000116685 KIAA2013
ENST00000376576 0.493192948907776 0.162527346810263 0.205738450593749 ENSG00000116685 KIAA2013
ENST00000485046 0.435303841002547 0.126609138337196 -0.180812312393932 ENSG00000083444 PLOD1
ENST00000449038 0.374211603906833 0.094434235389052 -0.188833530423388 ENSG00000083444 PLOD1
ENST00000358133 0.325367664242875 0.0730555038414656 -0.203281316339689 ENSG00000083444 PLOD1
ENST00000376369 0.722121555924586 0.38580486781051 -0.111737917686995 ENSG00000083444 PLOD1
ENST00000429000 0.41425443351582 0.11495712664125 -0.185476663266862 ENSG00000083444 PLOD1
ENST00000196061 0.712929920511514 0.373306460928772 -0.113732608235229 ENSG00000083444 PLOD1
ENST00000465920 0.790717972306984 0.485531062080328 -0.116706061222381 ENSG00000083444 PLOD1
ENST00000491536 0.980610292053777 0.934065461109334 -0.0128067413827815 ENSG00000083444 PLOD1
ENST00000470133 0.958367363643375 0.85995674035043 -0.0316485922785004 ENSG00000083444 PLOD1
ENST00000481933 0.970095891320756 0.89825414730936 0.021129329616641 ENSG00000083444 PLOD1
ENST00000444836 0.255566560264087 0.0481264980989507 -0.113167271005636 ENSG00000116688 MFN2
ENST00000490079 0.869427487649118 0.634002660905528 0.0453436606063724 ENSG00000116688 MFN2
ENST00000235329 0.256309467351639 0.048331204168889 -0.113068711192581 ENSG00000116688 MFN2
ENST00000484391 0.885943073168738 0.669955902491092 0.0387285271956816 ENSG00000116688 MFN2
ENST00000497302 0.902178465033984 0.705316072218832 0.0323894359717385 ENSG00000116688 MFN2
ENST00000412236 0.928365269904137 0.775399134980089 0.0247428245051484 ENSG00000116688 MFN2
ENST00000478749 0.836701778943532 0.566062929260583 0.057410186410399 ENSG00000116691 MIIP
ENST00000235332 0.828308433475063 0.549898844425395 0.057742810157918 ENSG00000116691 MIIP
ENST00000436478 0.828308433475063 0.549934026656998 0.0577356886034478 ENSG00000116691 MIIP
ENST00000466860 0.808249765401292 0.514977238833915 0.0704653164981244 ENSG00000116691 MIIP
ENST00000498685 0.783494472034915 0.474224723031818 0.0785020563299928 ENSG00000116691 MIIP
ENST00000492256 0.974199511562612 0.913095203259772 0.0161459507881639 ENSG00000116691 MIIP
ENST00000460823 0.71685704351381 0.378650316134281 0.109893355450111 ENSG00000116691 MIIP
ENST00000478299 0.774570320380832 0.459797547435623 0.138880032179225 ENSG00000116691 MIIP
ENST00000263932 0.00969228147920977 0.000559455795288742 -0.244698912977344 ENSG00000120949 TNFRSF8
ENST00000417814 0.0175524119622026 0.0011630981293214 -0.257899395216872 ENSG00000120949 TNFRSF8
ENST00000514649 0.0175524119622026 0.0011630981293214 -0.257899395216872 ENSG00000120949 TNFRSF8
ENST00000413146 0.011401621603315 0.000681333730127199 -0.24841877177248 ENSG00000120949 TNFRSF8
ENST00000479933 0.011762837381653 0.000707614642578041 -0.247315606999067 ENSG00000120949 TNFRSF8
ENST00000536782 0.175716088666613 0.0266332147229326 -0.269732182460166 ENSG00000028137 TNFRSF1B
ENST00000376259 0.827421874674223 0.54791544216444 -0.0689021130617115 ENSG00000028137 TNFRSF1B
ENST00000492361 0.827421874674223 0.54791544216444 -0.0689021130617115 ENSG00000028137 TNFRSF1B
ENST00000489921 0.930681586659691 0.781828040468606 0.0524326205154302 ENSG00000028137 TNFRSF1B
ENST00000356315 0.0442480844072271 0.00386255792064748 0.239136855239931 ENSG00000048707 VPS13D
ENST00000358136 0.0442480844072271 0.00386255792064748 0.239136855239931 ENSG00000048707 VPS13D
ENST00000476169 0.700379171166577 0.357949562329751 0.155882216169721 ENSG00000048707 VPS13D
ENST00000489961 0.753037904930529 0.427452537527628 0.140321293207835 ENSG00000048707 VPS13D
ENST00000011700 0.0476287703032029 0.00426642079263218 0.253465443214864 ENSG00000048707 VPS13D
ENST00000460333 0.0270118278220384 0.00202153089675375 0.292699021033157 ENSG00000048707 VPS13D
ENST00000487188 0.384631453621142 0.0995143034336852 0.191798709261733 ENSG00000048707 VPS13D
ENST00000469054 0.639517362569841 0.285720082140466 0.19277010830646 ENSG00000048707 VPS13D
ENST00000496628 0.0335776467744941 0.0026724457957695 0.259369332834755 ENSG00000048707 VPS13D
ENST00000466732 0.279351648869165 0.0558163578291546 0.386772623360496 ENSG00000048707 VPS13D
ENST00000476045 0.00114951574409022 4.39961237558962e-05 0.791637866259456 ENSG00000048707 VPS13D
ENST00000481484 0.00261887259879485 0.000115622129649163 0.779926972812726 ENSG00000048707 VPS13D
ENST00000543766 0.0301822307235929 0.00232713769283614 0.29242777374463 ENSG00000048707 VPS13D
ENST00000471923 0.0176977291614369 0.00117724882938217 0.311565962826692 ENSG00000048707 VPS13D
ENST00000543710 0.066376437687709 0.00671310526144774 0.311929490002279 ENSG00000048707 VPS13D
ENST00000473099 0.650758375090376 0.298735851411436 0.187742294196596 ENSG00000048707 VPS13D
ENST00000376223 1.89518524750818e-12 1.21073873920499e-14 1.6560684801533 ENSG00000162496 DHRS3
ENST00000464917 6.51238940049782e-13 4.00312807290448e-15 1.65613041084434 ENSG00000162496 DHRS3
ENST00000430996 3.80233081340823e-07 5.99843974523748e-09 1.37165266864948 ENSG00000162496 DHRS3
ENST00000482265 8.79203445485483e-13 5.46799741356256e-15 1.68108138195816 ENSG00000162496 DHRS3
ENST00000484063 0.798136114453494 0.497573407815434 -0.0781816756977891 ENSG00000116731 PRDM2
ENST00000376048 0.646205503158057 0.293128507045048 -0.0666978213906764 ENSG00000116731 PRDM2
ENST00000311066 0.447637351370734 0.133884509280209 -0.0893930622723232 ENSG00000116731 PRDM2
ENST00000235372 0.605496976830764 0.252130882517102 -0.0711754832026492 ENSG00000116731 PRDM2
ENST00000491134 0.345391387037344 0.0817592433323119 -0.0953515655157848 ENSG00000116731 PRDM2
ENST00000502727 0.660010249697705 0.308792824008291 -0.103681035562373 ENSG00000116731 PRDM2
ENST00000502724 0.659828056454919 0.308625861569312 -0.10460061610293 ENSG00000116731 PRDM2
ENST00000413440 0.43688573074319 0.127449420397874 -0.0815934376049541 ENSG00000116731 PRDM2
ENST00000343137 0.43101240311561 0.12396389651785 -0.0821229252473319 ENSG00000116731 PRDM2
ENST00000491815 0.735028696059518 0.402811640030126 -0.0886638274774756 ENSG00000116731 PRDM2
ENST00000503842 0.599019070570567 0.245280428674165 -0.0665774217243912 ENSG00000116731 PRDM2
ENST00000407521 0.692415119784456 0.347623648365028 -0.0942693616467916 ENSG00000116731 PRDM2
ENST00000505823 0.595939454620656 0.242836668613386 -0.0669509565080387 ENSG00000116731 PRDM2
ENST00000487453 0.989644569808844 0.964297193249772 -0.00527242684903249 ENSG00000116731 PRDM2
ENST00000491547 0.563572605278171 0.214785100455455 -0.271405099920895 ENSG00000189337 KAZN
ENST00000376030 0.577647537398094 0.226824906663578 -0.263409447660367 ENSG00000189337 KAZN
ENST00000503743 0.5670128069258 0.217631951409631 -0.269072776089174 ENSG00000189337 KAZN
ENST00000422387 0.569614157923195 0.219831557467473 -0.267813802374725 ENSG00000189337 KAZN
ENST00000361144 0.749560933166782 0.42279195798338 -0.185069088453834 ENSG00000189337 KAZN
ENST00000376028 0.673508702637879 0.324919447964961 -0.245211870416383 ENSG00000189337 KAZN
ENST00000400798 0.775380841996181 0.461046291995525 -0.170821167013513 ENSG00000189337 KAZN
ENST00000400797 0.907780649712471 0.719126057783762 -0.0886061729452719 ENSG00000189337 KAZN
ENST00000428417 0.798178276906916 0.497735178948662 -0.117057498693012 ENSG00000171729 TMEM51
ENST00000376014 0.79818091598163 0.497773392659745 -0.117091273551848 ENSG00000171729 TMEM51
ENST00000451326 0.894660302224259 0.688009029119959 -0.0724374454999062 ENSG00000171729 TMEM51
ENST00000400796 0.797930183905833 0.497101033019299 -0.117311948842123 ENSG00000171729 TMEM51
ENST00000434578 0.797930183905833 0.497101033019299 -0.117311948842123 ENSG00000171729 TMEM51
ENST00000376008 0.797930183905833 0.497069506387425 -0.117288021135628 ENSG00000171729 TMEM51
ENST00000417793 0.895334375451998 0.689145081572802 -0.0929172245398446 ENSG00000142621 FHAD1
ENST00000358897 0.895334375451998 0.689145081572802 -0.0929172245398446 ENSG00000142621 FHAD1
ENST00000375999 0.88442030461416 0.666457329721664 -0.0997172325193726 ENSG00000142621 FHAD1
ENST00000433640 0.918060502520786 0.748240504019027 -0.0809276010659579 ENSG00000142621 FHAD1
ENST00000375998 0.943979286929044 0.818654150502089 -0.0533653686414807 ENSG00000142621 FHAD1
ENST00000375980 0.061185112733784 0.00601026399594813 -0.271424131630344 ENSG00000142634 EFHD2
ENST00000445566 0.0430549957040084 0.0037243794984107 -0.336004070569941 ENSG00000142634 EFHD2
ENST00000375910 0.0259008460233892 0.001915226702662 0.773155128935785 ENSG00000215704 CELA2B
ENST00000546424 0.672484864180493 0.32328678539418 0.143664434196777 ENSG00000132906 CASP9
ENST00000333868 0.744919218328401 0.416281518795514 0.116578017026575 ENSG00000132906 CASP9
ENST00000348549 0.744919218328401 0.416281518795514 0.116578017026575 ENSG00000132906 CASP9
ENST00000400777 0.752217877896154 0.426095304455576 0.11454894169919 ENSG00000132906 CASP9
ENST00000424908 0.392689589156898 0.103403687414665 0.275103755992378 ENSG00000132906 CASP9
ENST00000375890 0.715492982005512 0.377082440930014 0.133944346124123 ENSG00000132906 CASP9
ENST00000474305 0.733301209527686 0.400526189384127 0.127686251083042 ENSG00000132906 CASP9
ENST00000447522 0.751380741014804 0.425218599418195 0.12579447645815 ENSG00000132906 CASP9
ENST00000440484 0.98500666800072 0.948578835497577 0.0106905751294546 ENSG00000132906 CASP9
ENST00000546969 0.923601196700123 0.762380246573853 0.0507413586751372 ENSG00000132906 CASP9
ENST00000469637 0.718742488047006 0.380935354885103 0.202300601124204 ENSG00000132906 CASP9
ENST00000375849 0.917005106931706 0.744904079889545 -0.0262483112993777 ENSG00000116138 DNAJC16
ENST00000375847 0.926118836190935 0.769152930013863 0.0261058947181884 ENSG00000116138 DNAJC16
ENST00000475133 0.926118836190935 0.769152930013863 0.0261058947181884 ENSG00000116138 DNAJC16
ENST00000375838 0.93267073977162 0.787039597722909 0.0303283704545021 ENSG00000116138 DNAJC16
ENST00000483270 0.860020795004341 0.613455572709751 -0.041023420871623 ENSG00000116138 DNAJC16
ENST00000472665 0.976172517563666 0.919404844279174 0.0174310446149269 ENSG00000116138 DNAJC16
ENST00000606186 0.689539109712984 0.344338663975641 -0.220252237586711 ENSG00000272510 RP4-680D5.8
ENST00000479655 0.800522237262278 0.501873041814324 0.155762054311403 ENSG00000116138 DNAJC16
ENST00000490811 0.248846516831569 0.0461491324924995 0.429033173362942 ENSG00000116138 DNAJC16
ENST00000495523 0.508577806412274 0.173403528601017 0.182000647761432 ENSG00000116138 DNAJC16
ENST00000375826 0.582672085146434 0.230768959570354 -0.150292195226699 ENSG00000116771 AGMAT
ENST00000428945 0.989814728616971 0.965096228336634 0.00989818843330194 ENSG00000237301 RP4-680D5.2
ENST00000480945 0.9791004803961 0.929432564668017 -0.00965149197262615 ENSG00000197312 DDI2
ENST00000486680 0.905095353766131 0.712890790294244 -0.0519783277197737 ENSG00000197312 DDI2
ENST00000546927 0.875219929603265 0.64678173692792 0.0746227053512601 ENSG00000197312 DDI2
ENST00000320153 0.935157229689515 0.793562232388535 -0.032324970608747 ENSG00000197312 DDI2
ENST00000483899 0.902696307141899 0.707024184168072 -0.0504682345718908 ENSG00000197312 DDI2
ENST00000548451 0.833172008619031 0.559231873759269 -0.102315718945471 ENSG00000197312 DDI2
ENST00000345034 0.854048989702362 0.601473443260732 0.0595771883446307 ENSG00000215695 RSC1A1
ENST00000375799 0.480849294159766 0.154290524857693 -0.120339499672182 ENSG00000116786 PLEKHM2
ENST00000375793 0.480849294159766 0.154290524857693 -0.120339499672182 ENSG00000116786 PLEKHM2
ENST00000462455 0.101064685410651 0.0119351474308164 -0.259967441233261 ENSG00000116786 PLEKHM2
ENST00000453804 0.887449629401002 0.673536689415093 -0.0454298304770008 ENSG00000237938 RP11-288I21.1
ENST00000477849 0.99419854645368 0.979146215618486 -0.00335559830000607 ENSG00000116786 PLEKHM2
ENST00000294454 0.44267037080359 0.130900398938037 0.378149250999026 ENSG00000162461 SLC25A34
ENST00000395968 0.0170658815675716 0.00112159367267236 -0.792881862449085 ENSG00000178715 RP11-169K16.8
ENST00000321418 0.0170658815675716 0.00112159367267236 -0.792881862449085 ENSG00000178715 RP11-169K16.8
ENST00000535249 0.753525160658665 0.428174297316854 0.145851750893631 ENSG00000179743 RP11-169K16.9
ENST00000317122 0.98500666800072 0.948568285800218 0.00921514042287133 ENSG00000179743 RP11-169K16.9
ENST00000375759 0.34273725479525 0.0804579919524776 -0.0865558498637036 ENSG00000065526 SPEN
ENST00000438066 0.515872051012197 0.178636394287683 -0.128022108342961 ENSG00000065526 SPEN
ENST00000471538 0.166453321875607 0.0246565029545891 -0.227946533824645 ENSG00000065526 SPEN
ENST00000442985 0.837976312848981 0.568399089764952 -0.0550159021118602 ENSG00000065526 SPEN
ENST00000487496 0.83837174102341 0.568994552791084 -0.0861140790329919 ENSG00000065526 SPEN
ENST00000462525 0.704496329847753 0.363260841473039 0.169645616733488 ENSG00000116809 ZBTB17
ENST00000440560 0.722008266279871 0.38564566804126 0.158021132896842 ENSG00000116809 ZBTB17
ENST00000375743 0.920019701278842 0.753006476514546 -0.0288721784491158 ENSG00000116809 ZBTB17
ENST00000537142 0.920019701278842 0.753006476514546 -0.0288721784491158 ENSG00000116809 ZBTB17
ENST00000375733 0.920019701278842 0.753006476514546 -0.0288721784491158 ENSG00000116809 ZBTB17
ENST00000444358 0.932083264459068 0.78570297213635 -0.043976649548297 ENSG00000116809 ZBTB17
ENST00000488008 0.439185779474461 0.128821657548474 -0.348897183234165 ENSG00000116809 ZBTB17
ENST00000471805 0.814899587478738 0.526065313304524 -0.135082379042897 ENSG00000116809 ZBTB17
ENST00000472658 0.764784687144833 0.44475670771064 -0.167803169314619 ENSG00000116809 ZBTB17
ENST00000474511 0.948353052709909 0.83143675456893 -0.0454182591526786 ENSG00000116809 ZBTB17
ENST00000487785 0.967782111517046 0.889547492209572 -0.0297376477870675 ENSG00000116809 ZBTB17
ENST00000448462 0.786899182958806 0.479329026237219 -0.0695944345272517 ENSG00000116809 ZBTB17
ENST00000492834 0.97170780403461 0.904693576238978 -0.0205206625176642 ENSG00000116809 ZBTB17
ENST00000490899 0.875372650240022 0.647096158820766 0.0708504341264364 ENSG00000116809 ZBTB17
ENST00000464719 0.972739798213058 0.90807996906378 0.0200144499833433 ENSG00000116809 ZBTB17
ENST00000479282 0.855929533588455 0.605367645651284 -0.0580339151415383 ENSG00000116809 ZBTB17
ENST00000494020 0.805834880485042 0.511251201120145 0.0983211885427954 ENSG00000116809 ZBTB17
ENST00000311890 0.962836949760642 0.874820990104905 0.0378294538850172 ENSG00000173641 HSPB7
ENST00000375718 0.953881285848579 0.847513413591977 -0.0472707734468243 ENSG00000173641 HSPB7
ENST00000464764 0.89420698203087 0.686932599863469 -0.101573925565802 ENSG00000186510 CLCNKA
ENST00000358432 0.794100003990692 0.490929998634982 -0.168825101542313 ENSG00000142627 EPHA2
ENST00000478117 0.977155769676004 0.923633459279265 -0.0189030665808313 ENSG00000142632 ARHGEF19
ENST00000270747 0.951231622399346 0.840620645039008 -0.0395365334652554 ENSG00000142632 ARHGEF19
ENST00000449495 0.862873873888717 0.619264340023276 0.122962620613162 ENSG00000142632 ARHGEF19
ENST00000478210 0.706666246298998 0.36600962615192 0.223497458277826 ENSG00000142632 ARHGEF19
ENST00000471928 0.306645423876238 0.0656984173895737 0.46451691028444 ENSG00000142632 ARHGEF19
ENST00000375605 0.993242592685727 0.976464992324272 0.00722685803284506 ENSG00000204377 C1orf134
ENST00000375599 0.862980327019874 0.619603563662421 0.106464127966851 ENSG00000132881 RSG1
ENST00000434014 0.974669319742559 0.914077237637395 -0.0271097476283557 ENSG00000132881 RSG1
ENST00000375592 0.977490526690348 0.924673455618717 0.00738733532779751 ENSG00000037637 FBXO42
ENST00000456164 0.678148548021838 0.33072652110464 0.129505379746455 ENSG00000037637 FBXO42
ENST00000444116 0.655695952984746 0.30377767337172 0.136460130441834 ENSG00000037637 FBXO42
ENST00000478089 0.831825774691132 0.556749000701043 0.0670808631110719 ENSG00000037637 FBXO42
ENST00000475078 0.331831912056005 0.0757891625159529 -0.154871664134861 ENSG00000055070 SZRD1
ENST00000401088 0.328131522758214 0.0743015178244103 -0.116112948433366 ENSG00000055070 SZRD1
ENST00000471507 0.126127847045682 0.0163892894433442 -0.199484643025562 ENSG00000055070 SZRD1
ENST00000401089 0.328131522758214 0.0742973038132911 -0.116112613499128 ENSG00000055070 SZRD1
ENST00000486763 0.158394478008037 0.0228443846619339 -0.183305261787192 ENSG00000055070 SZRD1
ENST00000476423 0.350685682575014 0.0838833567703741 -0.149639707578814 ENSG00000055070 SZRD1
ENST00000475554 0.114053783092699 0.0141541484940041 -0.199130815083433 ENSG00000055070 SZRD1
ENST00000375590 0.0747620602632051 0.00787455978996986 -0.165869632356166 ENSG00000055070 SZRD1
ENST00000472351 0.145615274093861 0.0201433532463462 -0.196435218239165 ENSG00000055070 SZRD1
ENST00000492354 0.328131522758214 0.0742973038132911 -0.116112613499128 ENSG00000055070 SZRD1
ENST00000472461 0.107214954347856 0.0129604234216873 -0.208212924980508 ENSG00000055070 SZRD1
ENST00000445689 0.680327867388421 0.33334197066298 -0.242749380546992 ENSG00000226457 RP11-430L17.1
ENST00000491418 0.52869143379197 0.188382146833653 -0.0997262591314791 ENSG00000187144 SPATA21
ENST00000466212 0.679488767759863 0.332420903675583 -0.072233433750082 ENSG00000187144 SPATA21
ENST00000335496 0.602629037146304 0.249156527006256 -0.266664260380769 ENSG00000187144 SPATA21
ENST00000540400 0.599490538060358 0.24591031103654 -0.268328363324361 ENSG00000187144 SPATA21
ENST00000337132 0.839294926235244 0.570519691728826 0.0518282919709597 ENSG00000157191 NECAP2
ENST00000504551 0.726410323566009 0.391193287008117 0.0900558587204563 ENSG00000157191 NECAP2
ENST00000406746 0.839294926235244 0.570562443834992 0.0518151407560691 ENSG00000157191 NECAP2
ENST00000457722 0.709285777614415 0.369082745843332 0.0930990326714951 ENSG00000157191 NECAP2
ENST00000486390 0.67315243821827 0.324290767923028 0.151207766661478 ENSG00000157191 NECAP2
ENST00000443980 0.839294926235244 0.570562443834992 0.0518151407560691 ENSG00000157191 NECAP2
ENST00000504858 0.718074838440045 0.380020941032566 0.0989777336844525 ENSG00000157191 NECAP2
ENST00000508680 0.754357811790144 0.429470812752481 0.102252150093834 ENSG00000157191 NECAP2
ENST00000492095 0.839294926235244 0.570562443834992 0.0518151407560691 ENSG00000157191 NECAP2
ENST00000459640 0.70421975174626 0.362916612296493 0.0953018813545823 ENSG00000157191 NECAP2
ENST00000496239 0.839294926235244 0.570562443834992 0.0518151407560691 ENSG00000157191 NECAP2
ENST00000513161 0.726410323566009 0.391193287008117 0.0900558587204563 ENSG00000157191 NECAP2
ENST00000509727 0.938169702267933 0.802773245317309 0.0381525717403152 ENSG00000157191 NECAP2
ENST00000457898 0.820107439630044 0.535515963206085 0.116177035730233 ENSG00000226029 RP4-798A10.2
ENST00000263511 0.366743637722464 0.0910622555151558 0.221838767976501 ENSG00000080947 CROCCP3
ENST00000591348 0.422794498275924 0.119321912834945 0.222566948131251 ENSG00000080947 CROCCP3
ENST00000420820 0.737230520567964 0.405436762939928 0.162834180437282 ENSG00000080947 CROCCP3
ENST00000591316 0.988993798362662 0.961788486709787 -0.0112569426255216 ENSG00000080947 CROCCP3
ENST00000590118 0.602745097885892 0.249282506150373 0.246958092837835 ENSG00000080947 CROCCP3
ENST00000589964 0.612618490864078 0.259028612558699 0.241900705140356 ENSG00000080947 CROCCP3
ENST00000430580 0.140097542475961 0.0190747228826168 0.364945335544629 ENSG00000219481 NBPF1
ENST00000392963 0.366138561699075 0.090800936817864 0.295360785131611 ENSG00000219481 NBPF1
ENST00000420031 0.838102228711301 0.568657741836617 0.135432856315662 ENSG00000219481 NBPF1
ENST00000432949 0.871132819329102 0.637165750485691 0.111049644547671 ENSG00000219481 NBPF1
ENST00000420513 0.518972616268473 0.181256746534273 0.25323929369196 ENSG00000219481 NBPF1
ENST00000599069 0.234439937753022 0.0421410167856972 0.368211518736731 ENSG00000219481 NBPF1
ENST00000599908 0.873885776554672 0.643983328166177 0.114618035746792 ENSG00000219481 NBPF1
ENST00000449853 0.290109717022002 0.0594806447822223 0.392209111585575 ENSG00000219481 NBPF1
ENST00000540383 0.0963303958650944 0.0111453351286721 0.230368368261633 ENSG00000215908 CROCCP2
ENST00000412962 0.0706540547979095 0.00729464645722812 0.239139572912414 ENSG00000215908 CROCCP2
ENST00000362058 0.352697640827412 0.0847503799708072 0.169790082464281 ENSG00000215908 CROCCP2
ENST00000334429 0.393137887269812 0.103591971397299 0.402865222835103 ENSG00000186301 MST1P2
ENST00000457982 0.537415935279891 0.19496375203596 0.321497647570321 ENSG00000186301 MST1P2
ENST00000419267 0.27784197019699 0.0551778669818617 0.453688313841271 ENSG00000236698 EIF1AXP1
ENST00000466256 0.158254166013703 0.0228153040962146 0.437572323221327 ENSG00000058453 CROCC
ENST00000375541 8.05648076246388e-05 2.20360725970822e-06 0.696140330729666 ENSG00000058453 CROCC
ENST00000445545 0.00292925876943181 0.000132014959390709 0.636742435710784 ENSG00000058453 CROCC
ENST00000467938 0.00219697810058387 9.37102885029771e-05 0.691730996014894 ENSG00000058453 CROCC
ENST00000492631 0.0144104503358808 0.000908533932924977 0.723164333509019 ENSG00000058453 CROCC
ENST00000494191 0.0501740909576934 0.00457653916133078 0.561844183953241 ENSG00000058453 CROCC
ENST00000486318 0.235443229462377 0.0423909091048376 0.444038912673312 ENSG00000058453 CROCC
ENST00000498688 0.613758408715181 0.260431800989998 0.267814443227246 ENSG00000058453 CROCC
ENST00000465021 0.17390049058618 0.0262178008576788 0.537675504682661 ENSG00000058453 CROCC
ENST00000446261 0.0118628210418506 0.000714860551381875 0.410729859746115 ENSG00000226526 RP1-37C10.3
ENST00000326735 0.00562013909851263 0.000287543075790536 0.441843976508041 ENSG00000159363 ATP13A2
ENST00000341676 0.00544128508564186 0.000276156425955046 0.44086797773225 ENSG00000159363 ATP13A2
ENST00000452699 0.00544128508564186 0.000276156425955046 0.44086797773225 ENSG00000159363 ATP13A2
ENST00000466561 0.0431804485254779 0.00373812744323015 0.51898246092786 ENSG00000159363 ATP13A2
ENST00000502418 0.120178821225358 0.0152410728584581 0.472645088625375 ENSG00000159363 ATP13A2
ENST00000503552 0.373755459735157 0.0942117034730322 0.267294911697503 ENSG00000159363 ATP13A2
ENST00000463860 0.0774247679239441 0.0082594825716911 0.480610947122432 ENSG00000159363 ATP13A2
ENST00000502860 0.189427689920231 0.0298805116245849 0.436349167480227 ENSG00000159363 ATP13A2
ENST00000509392 0.211469267911322 0.0355977319562355 0.488252230868408 ENSG00000159363 ATP13A2
ENST00000506174 0.115348801476442 0.0143762385821736 0.521343120943925 ENSG00000159363 ATP13A2
ENST00000510069 0.264352195221687 0.0508207260405747 0.34414404485615 ENSG00000159363 ATP13A2
ENST00000511957 0.241350745706552 0.0439882813895932 0.382674204369984 ENSG00000159363 ATP13A2
ENST00000508222 0.294322032447312 0.0610091180197131 0.352827126080457 ENSG00000159363 ATP13A2
ENST00000509619 0.599299759008557 0.245583908398729 0.237107970632435 ENSG00000159363 ATP13A2
ENST00000375499 0.604872322072458 0.25150859262772 -0.0844011502542635 ENSG00000117118 SDHB
ENST00000485092 0.586090415387468 0.233741781713176 -0.153097502852815 ENSG00000117118 SDHB
ENST00000475049 0.579067742910021 0.22778347353356 -0.154629131701967 ENSG00000117118 SDHB
ENST00000485515 0.613079921465627 0.259552564056887 -0.0824323332263835 ENSG00000117118 SDHB
ENST00000491274 0.607440849304529 0.253992679324546 -0.087739758977958 ENSG00000117118 SDHB
ENST00000475506 0.743646030233299 0.414047024880806 -0.0630539004396327 ENSG00000117118 SDHB
ENST00000463045 0.691240184059299 0.346139196178467 -0.0740233875179763 ENSG00000117118 SDHB
ENST00000466613 0.898451749123799 0.697064739252817 -0.0337622956521178 ENSG00000117118 SDHB
ENST00000375486 0.741573991060737 0.41118187151158 -0.206728838325061 ENSG00000117115 PADI2
ENST00000444885 0.886980822621648 0.672690113719687 -0.104158937584466 ENSG00000117115 PADI2
ENST00000375448 0.973564376650535 0.911270200442596 -0.0276707841164038 ENSG00000159339 PADI4
ENST00000439577 0.878184721034532 0.653310090338505 -0.0424604462240154 ENSG00000227751 RP1-20B21.4
ENST00000375436 0.874245981536394 0.644865992256742 -0.0268853007832309 ENSG00000179051 RCC2
ENST00000474892 0.963082286479105 0.875905409011358 0.0115093758879977 ENSG00000179051 RCC2
ENST00000375433 0.944627927085374 0.819922740933326 -0.0136753942598055 ENSG00000179051 RCC2
ENST00000583469 0.955453025395148 0.852027485081835 0.0263811726976007 ENSG00000266727 AC004824.1
ENST00000361221 0.0473555603615448 0.00423363004509627 -0.587194516952064 ENSG00000074964 ARHGEF10L
ENST00000452522 0.0473555603615448 0.00423363004509627 -0.587194516952064 ENSG00000074964 ARHGEF10L
ENST00000434513 0.0869248928509359 0.00967543954882599 -0.553467380653954 ENSG00000074964 ARHGEF10L
ENST00000375415 0.045073536511877 0.00395728492863505 -0.597956779450964 ENSG00000074964 ARHGEF10L
ENST00000375420 0.496844335401143 0.165013720893683 -0.330843293178404 ENSG00000074964 ARHGEF10L
ENST00000469726 0.313042838102541 0.0682063301930163 -0.406224306410054 ENSG00000074964 ARHGEF10L
ENST00000375408 0.129681281816824 0.0170777666823826 -0.546583546409043 ENSG00000074964 ARHGEF10L
ENST00000167825 0.129681281816824 0.0170777666823826 -0.546583546409043 ENSG00000074964 ARHGEF10L
ENST00000475356 0.150707270450047 0.0211954658958296 -0.528131386654822 ENSG00000074964 ARHGEF10L
ENST00000494072 0.231300381257382 0.0412956402852731 -0.204528027590249 ENSG00000255275 RP13-279N23.2
ENST00000538309 0.147893022976168 0.0206449951039335 -0.299872751150342 ENSG00000159423 ALDH4A1
ENST00000538839 0.0679960065318774 0.00691816046530502 -0.314349583743896 ENSG00000159423 ALDH4A1
ENST00000290597 0.0678693202683474 0.00689896548135415 -0.314324333720522 ENSG00000159423 ALDH4A1
ENST00000375341 0.0660489426472061 0.00666603795181611 -0.313455846069713 ENSG00000159423 ALDH4A1
ENST00000454547 0.555151223179417 0.208394451065602 -0.2793980106092 ENSG00000159423 ALDH4A1
ENST00000432718 0.362545871853424 0.0890675122673037 -0.276707425775118 ENSG00000159423 ALDH4A1
ENST00000455833 0.487234600557465 0.15831156809644 -0.157376285292369 ENSG00000169991 IFFO2
ENST00000355609 0.583723435718058 0.23164205384015 -0.232011410046382 ENSG00000169991 IFFO2
ENST00000416166 0.457579633095933 0.139616293172865 -0.193856910326071 ENSG00000169991 IFFO2
ENST00000606379 0.671415822477707 0.321937175721631 0.167680214854189 ENSG00000272084 RP5-1126H10.2
ENST00000375254 0.75725985457658 0.433301167507809 -0.0822775654565354 ENSG00000127481 UBR4
ENST00000375226 0.75725985457658 0.433292633120596 -0.0822778654716179 ENSG00000127481 UBR4
ENST00000375267 0.75725985457658 0.433292633120596 -0.0822778654716179 ENSG00000127481 UBR4
ENST00000375217 0.75725985457658 0.433292633120596 -0.0822778654716179 ENSG00000127481 UBR4
ENST00000375225 0.886135835165769 0.670598971604764 -0.0590830857866063 ENSG00000127481 UBR4
ENST00000429347 0.714478315395476 0.375454120854157 -0.101818797979691 ENSG00000127481 UBR4
ENST00000375224 0.719606478750389 0.382266525221094 -0.1007228881735 ENSG00000127481 UBR4
ENST00000459947 0.963888546020011 0.878424007857382 -0.0228593045860615 ENSG00000127481 UBR4
ENST00000486515 0.845547912411578 0.582961233294581 0.0888142031979663 ENSG00000127481 UBR4
ENST00000543981 0.726264487100931 0.390900020173752 -0.0974596084797475 ENSG00000127481 UBR4
ENST00000492606 0.922691451739621 0.759963594894897 0.0511487738601639 ENSG00000127481 UBR4
ENST00000467272 0.934195566777807 0.79062652213182 -0.0332053072431177 ENSG00000127481 UBR4
ENST00000483922 0.730801586392429 0.397111103457143 -0.130228568133837 ENSG00000127481 UBR4
ENST00000494503 0.982083363718198 0.938856636094458 0.010989375305566 ENSG00000127481 UBR4
ENST00000466969 0.931302028549969 0.783212635649016 -0.0389740471488477 ENSG00000127481 UBR4
ENST00000375218 0.747757851321523 0.420188888095644 -0.104384140134709 ENSG00000127481 UBR4
ENST00000425413 0.841559423219775 0.575111645872671 -0.0616042574902418 ENSG00000127481 UBR4
ENST00000417040 0.775769035420443 0.461450531336108 -0.0810136092099406 ENSG00000127481 UBR4
ENST00000475973 0.975801113762009 0.917738421932617 0.0158014152151436 ENSG00000127481 UBR4
ENST00000465036 0.848725098968015 0.590099682846641 0.0903133308227751 ENSG00000127481 UBR4
ENST00000419533 0.734101343286354 0.401595077605362 -0.0925775435136382 ENSG00000127481 UBR4
ENST00000497018 0.774779716884015 0.460199866222065 -0.0962480006686417 ENSG00000127481 UBR4
ENST00000437898 0.381647825541805 0.0979145358962624 -0.13026367380459 ENSG00000230424 RP1-43E13.2
ENST00000477853 0.388960629195788 0.101675782100251 -0.132870113924898 ENSG00000127463 EMC1
ENST00000480380 0.976725198135346 0.921576097814308 -0.0113130067902755 ENSG00000127463 EMC1
ENST00000375199 0.443659303944876 0.131545560783214 -0.12265431851427 ENSG00000127463 EMC1
ENST00000375208 0.471311851043449 0.147885118235531 -0.120047097753491 ENSG00000127463 EMC1
ENST00000461353 0.941606540432187 0.81216872630833 -0.0349157776739933 ENSG00000127463 EMC1
ENST00000486405 0.699778274359735 0.356995527013373 -0.126512321875863 ENSG00000127463 EMC1
ENST00000486238 0.622743602144858 0.269018540669314 -0.175104276492261 ENSG00000127463 EMC1
ENST00000494770 0.418717952292116 0.117061579911264 -0.206185219197126 ENSG00000127463 EMC1
ENST00000462505 0.39556312047226 0.104853154546848 -0.249785428014287 ENSG00000127463 EMC1
ENST00000496654 0.687123792525745 0.341440300103948 -0.160690206403775 ENSG00000127463 EMC1
ENST00000467423 0.291107249994001 0.0598010846961132 -0.259299797678689 ENSG00000127463 EMC1
ENST00000475079 0.817595906267974 0.530997766159841 -0.0780392511879254 ENSG00000127463 EMC1
ENST00000488681 0.696687401514949 0.352904629329697 -0.124465649088518 ENSG00000127463 EMC1
ENST00000356068 0.711639370138425 0.371830093712711 -0.121433009544923 ENSG00000127463 EMC1
ENST00000330263 0.195558943692102 0.0313715629839096 -0.230381744309655 ENSG00000053372 MRTO4
ENST00000493700 0.300077133415061 0.0632618038607783 -0.229305372365638 ENSG00000053372 MRTO4
ENST00000479559 0.58465330986804 0.232291120735876 -0.142131438055814 ENSG00000053372 MRTO4
ENST00000604801 0.911911411206257 0.731237138449494 -0.0864997474924984 ENSG00000270728 RP4-657E11.10
ENST00000235835 0.0637785480543889 0.00635718187120014 0.286031608324802 ENSG00000053371 AKR7A2
ENST00000330072 0.0592379408826531 0.00575703722268423 0.28868103308459 ENSG00000053371 AKR7A2
ENST00000489286 0.0571285272536693 0.00548306668068847 0.287914826275129 ENSG00000053371 AKR7A2
ENST00000481966 0.0750276131426011 0.00791091593835292 0.303867678878286 ENSG00000053371 AKR7A2
ENST00000492217 0.660246378681663 0.308961698111456 0.136171339464581 ENSG00000053371 AKR7A2
ENST00000375155 0.515606704371964 0.178393222567779 -0.216412560029656 ENSG00000040487 PQLC2
ENST00000375153 0.5147701220982 0.177854391403332 -0.216628107754475 ENSG00000040487 PQLC2
ENST00000469076 0.5147701220982 0.177854391403332 -0.216628107754475 ENSG00000040487 PQLC2
ENST00000400548 0.515606704371964 0.178393222567779 -0.216412560029656 ENSG00000040487 PQLC2
ENST00000497827 0.436566361229876 0.127272603681023 -0.237810436005632 ENSG00000040487 PQLC2
ENST00000432465 0.859951508527548 0.613107207122527 -0.101444109946509 ENSG00000040487 PQLC2
ENST00000401084 0.398241022915382 0.10645342412118 -0.100002985726304 ENSG00000077549 CAPZB
ENST00000264203 0.398241022915382 0.10645342412118 -0.100002985726304 ENSG00000077549 CAPZB
ENST00000375144 0.857387239681077 0.608488490620724 -0.0376327718613011 ENSG00000077549 CAPZB
ENST00000375142 0.394724039740716 0.10428068474801 -0.100643215548846 ENSG00000077549 CAPZB
ENST00000433834 0.385041508426591 0.0996871577698814 -0.0983899303121407 ENSG00000077549 CAPZB
ENST00000264202 0.147082049053373 0.0204648555829835 -0.135674023780528 ENSG00000077549 CAPZB
ENST00000413711 0.140295971758412 0.0191120928325633 -0.146305744502324 ENSG00000077549 CAPZB
ENST00000459967 0.203973325113262 0.0335755781940358 -0.145830771745131 ENSG00000077549 CAPZB
ENST00000457768 0.914965536470415 0.738928339432076 -0.0337305380333725 ENSG00000077549 CAPZB
ENST00000489607 0.783219593175147 0.47366726865468 -0.0620706309972002 ENSG00000077549 CAPZB
ENST00000482808 0.267196124837351 0.0517813017683931 -0.154400093711418 ENSG00000077549 CAPZB
ENST00000602662 0.728851886989082 0.39455849924967 -0.0653155692949178 ENSG00000270136 MINOS1-NBL1
ENST00000486890 0.702067613837455 0.360125217067897 -0.0742023743312504 ENSG00000173436 MINOS1
ENST00000322753 0.78293049335291 0.473198649715692 -0.0559945757908853 ENSG00000173436 MINOS1
ENST00000498067 0.775393343819433 0.461066106595064 0.113330390000263 ENSG00000173436 MINOS1
ENST00000462646 0.737279161206133 0.405475285007071 -0.0685432149898358 ENSG00000173436 MINOS1
ENST00000467029 0.786327368818908 0.478598398532034 -0.0561544635899246 ENSG00000173436 MINOS1
ENST00000481464 0.786008418131556 0.478190262237968 -0.056166044863288 ENSG00000173436 MINOS1
ENST00000498642 0.786366518633315 0.478747138751203 -0.0561599409767298 ENSG00000173436 MINOS1
ENST00000479642 0.932948282651262 0.787711932847874 0.0359639261778629 ENSG00000173436 MINOS1
ENST00000602293 0.749031862557441 0.422101409708942 -0.0620479382564781 ENSG00000270136 MINOS1-NBL1
ENST00000602384 0.748204765453678 0.420892060888353 -0.0622507266481351 ENSG00000270136 MINOS1-NBL1
ENST00000602450 0.749031862557441 0.422101409708942 -0.0620479382564781 ENSG00000270136 MINOS1-NBL1
ENST00000485362 0.784813051691982 0.476102863915505 -0.0565199549522992 ENSG00000173436 MINOS1
ENST00000457263 0.732409586144796 0.399458598535863 -0.201771574357502 ENSG00000226396 RPS14P3
ENST00000375136 0.954750221969663 0.849523713084502 -0.0469053355095773 ENSG00000158747 NBL1
ENST00000548815 0.954750221969663 0.849523713084502 -0.0469053355095773 ENSG00000158747 NBL1
ENST00000289753 0.371360721592352 0.0931455562229906 -0.422807358221544 ENSG00000158748 HTR6
ENST00000294543 0.507346960110419 0.172477552016845 -0.147379690141605 ENSG00000162542 TMCO4
ENST00000375127 0.475093798028114 0.150357613588431 -0.154748945254982 ENSG00000162542 TMCO4
ENST00000489814 0.326911136421608 0.073736135803341 -0.23147095588205 ENSG00000162542 TMCO4
ENST00000375122 0.508294344647664 0.173172964676298 -0.147127935962439 ENSG00000162542 TMCO4
ENST00000494342 0.795533816522019 0.493086635024574 -0.16276071715561 ENSG00000162542 TMCO4
ENST00000489135 0.507064639042141 0.172281281487239 -0.166124400176851 ENSG00000162542 TMCO4
ENST00000496528 0.609627039413699 0.255884016445903 -0.137699824582565 ENSG00000162542 TMCO4
ENST00000462171 0.54169072351702 0.198225522155634 -0.187953086373879 ENSG00000162542 TMCO4
ENST00000488449 0.758928175627221 0.435783061565006 -0.0949381734988877 ENSG00000162542 TMCO4
ENST00000375120 0.953490435690725 0.84664433859565 -0.020573618888583 ENSG00000169914 OTUD3
ENST00000466697 0.953628125758247 0.846951299627951 0.033773158983419 ENSG00000169914 OTUD3
ENST00000481686 0.956289933876174 0.85433823586463 -0.0451608215464593 ENSG00000169914 OTUD3
ENST00000264198 0.886277839383039 0.67092794762837 -0.0413084759515514 ENSG00000090432 MUL1
ENST00000321556 0.660010249697705 0.308796230623959 0.128107924995594 ENSG00000158828 PINK1
ENST00000492302 0.645667399158171 0.292315144692778 0.140924609128236 ENSG00000158828 PINK1
ENST00000451424 0.770984514351049 0.454252779703911 0.0741085070932669 ENSG00000117242 PINK1-AS
ENST00000400490 0.74072478439513 0.410161646122368 0.105226182279432 ENSG00000158828 PINK1
ENST00000535128 0.815884532308484 0.528169370609925 0.138796995559678 ENSG00000257033 AL391357.1
ENST00000602624 0.911049887721057 0.727796379146277 -0.0293948139164101 ENSG00000244038 DDOST
ENST00000375048 0.911049887721057 0.727796379146277 -0.0293948139164101 ENSG00000244038 DDOST
ENST00000415136 0.916226885385835 0.743013787089124 -0.027785244714698 ENSG00000244038 DDOST
ENST00000475210 0.894326592560285 0.68729544133497 -0.0390444265329675 ENSG00000244038 DDOST
ENST00000464364 0.976367860216374 0.920470067490982 -0.0100291654634624 ENSG00000244038 DDOST
ENST00000477229 0.979570565445667 0.931091393641839 -0.0100400916491275 ENSG00000244038 DDOST
ENST00000312239 0.63151123894484 0.277413909308359 0.0545622102779527 ENSG00000127483 HP1BP3
ENST00000375003 0.799269086596325 0.500138610939642 0.0382095565856907 ENSG00000127483 HP1BP3
ENST00000413451 0.917863108851782 0.747625633543011 0.0282068743000885 ENSG00000203394 RP5-930J4.4
ENST00000488722 0.647289503083807 0.294255856766103 0.0644019698388024 ENSG00000127483 HP1BP3
ENST00000491748 0.926752691126597 0.770592169483578 0.0275476635865402 ENSG00000127483 HP1BP3
ENST00000419948 0.743525040198074 0.413881952710976 0.0501167552511528 ENSG00000127483 HP1BP3
ENST00000438032 0.683340927738384 0.336892019616785 0.0517185437453672 ENSG00000127483 HP1BP3
ENST00000424732 0.673527306227133 0.324955308886745 0.0531673129557731 ENSG00000127483 HP1BP3
ENST00000417710 0.734447905762341 0.401950156725699 0.0520051965846569 ENSG00000127483 HP1BP3
ENST00000487117 0.645792119317192 0.292583637290307 0.0753755259101535 ENSG00000127483 HP1BP3
ENST00000375000 0.599198900907521 0.245469452926571 0.0762475666133439 ENSG00000127483 HP1BP3
ENST00000437575 0.663420910849642 0.312563331292525 0.069245063607429 ENSG00000127483 HP1BP3
ENST00000419490 0.692696857743004 0.348145759767958 0.0643658903205854 ENSG00000127483 HP1BP3
ENST00000414993 0.669549182719539 0.31999843749812 0.0682480656060785 ENSG00000127483 HP1BP3
ENST00000443615 0.713965680055135 0.374434803858224 0.0625791835988397 ENSG00000127483 HP1BP3
ENST00000264211 0.661821743718414 0.310605409756714 -0.0967926722639175 ENSG00000075151 EIF4G3
ENST00000400422 0.763395775774467 0.442583477627874 -0.0912638423160924 ENSG00000075151 EIF4G3
ENST00000602326 0.763395775774467 0.44258150715637 -0.09126328039601 ENSG00000075151 EIF4G3
ENST00000374935 0.670755502094254 0.321035843738619 -0.0947831904187998 ENSG00000075151 EIF4G3
ENST00000537738 0.671555784064305 0.322079771031311 -0.0751181398346897 ENSG00000075151 EIF4G3
ENST00000374937 0.661652354836232 0.310462523558072 -0.0971549925955258 ENSG00000075151 EIF4G3
ENST00000536266 0.672307439560959 0.323073122183412 -0.0804504812405833 ENSG00000075151 EIF4G3
ENST00000435383 0.767188470783579 0.44843663236355 -0.081991923405396 ENSG00000075151 EIF4G3
ENST00000496705 0.536196138787168 0.194022116381624 -0.136795676340979 ENSG00000075151 EIF4G3
ENST00000374933 0.695511970825841 0.351643203248011 -0.106352638405492 ENSG00000075151 EIF4G3
ENST00000544689 0.68300786791693 0.336547252027568 -0.109500549862864 ENSG00000075151 EIF4G3
ENST00000485722 0.989644569808844 0.964028531073425 0.00851552369376193 ENSG00000075151 EIF4G3
ENST00000356916 0.854857176390059 0.6030600515758 -0.0856698786612504 ENSG00000075151 EIF4G3
ENST00000374927 0.729333743208716 0.395294510114911 -0.113254340714821 ENSG00000075151 EIF4G3
ENST00000438975 0.86374921602094 0.621821374275534 -0.085536758721399 ENSG00000075151 EIF4G3
ENST00000411888 0.869970239639582 0.634676267228918 -0.0826101448034168 ENSG00000075151 EIF4G3
ENST00000476088 0.96788572266768 0.890522514598646 -0.0230359008422642 ENSG00000075151 EIF4G3
ENST00000463775 0.785747897338327 0.477723469369025 -0.115583433594973 ENSG00000075151 EIF4G3
ENST00000430808 0.851746397391332 0.596649880387571 0.128075342056256 ENSG00000235112 HSPE1P27
ENST00000415912 0.00304202541586777 0.000137801400409032 -0.412631982100664 ENSG00000117298 ECE1
ENST00000357071 0.0383350819433711 0.0031881630309454 -0.348498407900583 ENSG00000117298 ECE1
ENST00000531334 0.357331675425929 0.0866626879038839 -0.373364328868456 ENSG00000117298 ECE1
ENST00000374893 0.0359741988599146 0.00292576135104067 -0.381287193768704 ENSG00000117298 ECE1
ENST00000436918 0.0307804356771374 0.00238589169372587 -0.388487952516361 ENSG00000117298 ECE1
ENST00000264205 0.0410243217232138 0.00349467899970214 -0.375931057582246 ENSG00000117298 ECE1
ENST00000526194 0.322586276916931 0.0719184852055414 -0.269933188382069 ENSG00000117298 ECE1
ENST00000470394 0.498006411068814 0.1657974293933 -0.31725202837634 ENSG00000117298 ECE1
ENST00000528294 0.997313390764203 0.989178911305565 0.00264583957533138 ENSG00000117298 ECE1
ENST00000473505 0.776167928855007 0.462300175206321 -0.149842594124757 ENSG00000117298 ECE1
ENST00000481130 0.277366179812957 0.0550254854232305 -0.336645582191741 ENSG00000117298 ECE1
ENST00000527991 0.249773411092872 0.04640876761484 -0.369908910436802 ENSG00000117298 ECE1
ENST00000463334 0.0323432743463158 0.00255067113745376 -0.440318415283452 ENSG00000117298 ECE1
ENST00000449034 0.962446995696479 0.873391296327808 0.0397778681707447 ENSG00000231105 RP5-1071N3.1
ENST00000454000 0.888618403226485 0.675753194930504 0.0643781231310833 ENSG00000142794 NBPF3
ENST00000318220 0.937148756087641 0.799657548264034 0.0393584919381985 ENSG00000142794 NBPF3
ENST00000478653 0.848411822769572 0.589538383936859 0.11495444749661 ENSG00000142794 NBPF3
ENST00000318249 0.937148756087641 0.799657548264034 0.0393584919381985 ENSG00000142794 NBPF3
ENST00000485941 0.713404195022353 0.373873303942433 0.212430652476741 ENSG00000142794 NBPF3
ENST00000342104 0.937148756087641 0.799657548264034 0.0393584919381985 ENSG00000142794 NBPF3
ENST00000486229 0.867182468293089 0.62961700861843 0.0821094806860052 ENSG00000142794 NBPF3
ENST00000434838 0.962240987947395 0.872505270854293 0.0250919390305891 ENSG00000142794 NBPF3
ENST00000467103 0.825992795642688 0.545021075004561 0.149021509442669 ENSG00000142794 NBPF3
ENST00000469876 0.951135023048311 0.840216350236895 -0.0480332954551293 ENSG00000142794 NBPF3
ENST00000477050 0.79694038492663 0.495103731505482 0.16775401043097 ENSG00000142794 NBPF3
ENST00000374765 0.70478782719012 0.363574323416759 -0.228883258279066 ENSG00000076864 RAP1GAP
ENST00000495204 0.70478782719012 0.363574323416759 -0.228883258279066 ENSG00000076864 RAP1GAP
ENST00000542643 0.70478782719012 0.363574323416759 -0.228883258279066 ENSG00000076864 RAP1GAP
ENST00000400301 0.855929533588455 0.60532913739151 -0.0311809551169287 ENSG00000090686 USP48
ENST00000308271 0.853943927570542 0.600881841542799 -0.0315713244010957 ENSG00000090686 USP48
ENST00000374732 0.74158536070397 0.411309199383601 -0.0502798126885867 ENSG00000090686 USP48
ENST00000479177 0.417362584017524 0.11648939721253 0.215074663197864 ENSG00000090686 USP48
ENST00000529637 0.851837116551696 0.596910292176494 -0.0316048784418698 ENSG00000090686 USP48
ENST00000464577 0.853835218121027 0.600654354658767 -0.0415907279857077 ENSG00000090686 USP48
ENST00000471752 0.544027744108235 0.200083472434477 -0.14105791117637 ENSG00000090686 USP48
ENST00000487880 0.643243953978832 0.289660933576763 -0.0852825017991696 ENSG00000090686 USP48
ENST00000526044 0.956525128048593 0.854966498698157 -0.0127905082486893 ENSG00000090686 USP48
ENST00000534705 0.946718415322794 0.826685686002217 -0.01556349608021 ENSG00000090686 USP48
ENST00000421625 0.920762157109497 0.754819727728152 -0.0229494709480239 ENSG00000090686 USP48
ENST00000374730 0.939871263525503 0.807340591990919 -0.0202159590688165 ENSG00000090686 USP48
ENST00000527823 0.924558098073213 0.764771793787992 0.0246519555847795 ENSG00000090686 USP48
ENST00000532737 0.897452937727645 0.694061511023338 0.0318151490191617 ENSG00000090686 USP48
ENST00000489108 0.765250938042521 0.445399206182777 0.0742955441294867 ENSG00000090686 USP48
ENST00000434488 0.930219297728693 0.779623821908433 0.0705386988003913 ENSG00000231978 RP11-132G19.3
ENST00000344642 0.938169702267933 0.802842049831689 -0.0630058217572977 ENSG00000187942 LDLRAD2
ENST00000543870 0.781871469169095 0.471111248966321 -0.181539784494906 ENSG00000187942 LDLRAD2
ENST00000486901 0.975401818107535 0.916520189836963 0.0262225783099674 ENSG00000142798 HSPG2
ENST00000374695 0.850711768076317 0.593866284944118 0.113209444931945 ENSG00000142798 HSPG2
ENST00000434233 0.0737205379581863 0.00772130466782786 0.401589429310014 ENSG00000218510 LINC00339
ENST00000420503 0.109132775910079 0.0132826334447496 0.385122207698105 ENSG00000218510 LINC00339
ENST00000404210 0.0973564671260912 0.0113114634515393 0.393369394817446 ENSG00000218510 LINC00339
ENST00000416769 0.0973564671260912 0.0113114634515393 0.393369394817446 ENSG00000218510 LINC00339
ENST00000452322 0.559529690111241 0.211887199389751 0.230700379867234 ENSG00000218510 LINC00339
ENST00000400259 0.560962810474646 0.212837681268738 0.0644994205155253 ENSG00000070831 CDC42
ENST00000344548 0.561637384513972 0.213249883085819 0.0644222852569963 ENSG00000070831 CDC42
ENST00000315554 0.471787116731822 0.14821503994537 0.0730467633918383 ENSG00000070831 CDC42
ENST00000498236 0.535655019765183 0.193664760371448 0.0666126711664961 ENSG00000070831 CDC42
ENST00000421089 0.753476877303741 0.428073530300268 0.0401255522692367 ENSG00000070831 CDC42
ENST00000411827 0.48174706589348 0.15489915224883 0.0773056983695574 ENSG00000070831 CDC42
ENST00000431803 0.843930732999526 0.579277359017358 0.097445322490844 ENSG00000230068 CDC42-IT1
ENST00000604049 0.961025797920534 0.868182191890767 0.041540640644569 ENSG00000271428 RP1-224A6.8
ENST00000606754 0.716318319274856 0.378117891628464 0.21311047555084 ENSG00000271840 RP1-224A6.9
ENST00000290167 0.934543263498287 0.792014572533813 -0.0588169807205459 ENSG00000162552 WNT4
ENST00000542383 0.896322714653349 0.691505789804973 -0.0911701550507799 ENSG00000162552 WNT4
ENST00000441048 0.703888158489768 0.362556549351091 -0.228877637856906 ENSG00000162552 WNT4
ENST00000404138 0.0972467442965369 0.0112940568857518 -0.178342677670927 ENSG00000184677 ZBTB40
ENST00000400239 0.188455940398292 0.0296173850892602 -0.22387531613286 ENSG00000184677 ZBTB40
ENST00000375647 0.0977337070088625 0.0113747077616631 -0.178336595676609 ENSG00000184677 ZBTB40
ENST00000374651 0.139685207846334 0.0190018542544364 -0.169617986675867 ENSG00000184677 ZBTB40
ENST00000438551 0.689686044683184 0.344529012230317 -0.213362061955579 ENSG00000237200 ZBTB40-IT1
ENST00000544305 0.126779709553589 0.0165073951196708 0.525483712153729 ENSG00000133216 EPHB2
ENST00000374630 0.0945351858852966 0.0108749879720032 0.544224061027302 ENSG00000133216 EPHB2
ENST00000400191 0.0494003015274829 0.00447914051580462 0.580156907617064 ENSG00000133216 EPHB2
ENST00000374632 0.0618184614409804 0.00609768821464096 0.571197923113081 ENSG00000133216 EPHB2
ENST00000374627 0.176006238018806 0.0267193477033243 0.522016644177633 ENSG00000133216 EPHB2
ENST00000465676 0.269576444788093 0.0525503612792271 0.475363707370159 ENSG00000133216 EPHB2
ENST00000356634 0.918580820215051 0.749685638840357 0.0198004460802403 ENSG00000004487 KDM1A
ENST00000400181 0.918580820215051 0.749685638840357 0.0198004460802403 ENSG00000004487 KDM1A
ENST00000542151 0.918580820215051 0.749685638840357 0.0198004460802403 ENSG00000004487 KDM1A
ENST00000427154 0.960745154605881 0.867106711358223 0.0100797759003871 ENSG00000240553 RP1-184J9.2
ENST00000481879 0.711949443956528 0.372202412967086 -0.10433254598935 ENSG00000004487 KDM1A
ENST00000465864 0.943892245334708 0.818310398925357 0.0202259077499385 ENSG00000004487 KDM1A
ENST00000494920 0.911396207864159 0.729411100959646 0.0293142990479893 ENSG00000004487 KDM1A
ENST00000602503 0.924570864074739 0.764820985491816 0.0312511374431543 ENSG00000004487 KDM1A
ENST00000374623 0.898487952150927 0.697171732751331 0.0317369594693018 ENSG00000169641 LUZP1
ENST00000418342 0.920294509963524 0.753539918865848 -0.0232406687620245 ENSG00000169641 LUZP1
ENST00000302291 0.918162390867407 0.74860552921484 -0.0237891112946697 ENSG00000169641 LUZP1
ENST00000314174 0.905655968115926 0.714429769135446 -0.0315274089573898 ENSG00000169641 LUZP1
ENST00000471849 0.769360871847589 0.452030837978856 -0.0748512018126211 ENSG00000169641 LUZP1
ENST00000475164 0.693629040722589 0.34925741230893 -0.105193660506056 ENSG00000169641 LUZP1
ENST00000566551 0.864414738313808 0.623536467763417 -0.0838681878955663 ENSG00000261326 RP5-1057J7.6
ENST00000604481 0.817985600207373 0.53164216317049 -0.139708771876676 ENSG00000261326 RP5-1057J7.6
ENST00000464516 0.987051134605037 0.955028691930298 0.00968190598852105 ENSG00000125944 HNRNPR
ENST00000478691 0.801564261104468 0.503807691728729 -0.0455377256428296 ENSG00000125944 HNRNPR
ENST00000374616 0.796329455050516 0.49438087663376 -0.0468568082310004 ENSG00000125944 HNRNPR
ENST00000476660 0.839883676371973 0.571811989918211 -0.048349286414304 ENSG00000125944 HNRNPR
ENST00000374612 0.795726794772931 0.493382500278613 -0.0469631616046037 ENSG00000125944 HNRNPR
ENST00000302271 0.795803530609659 0.493609630677378 -0.046941414602872 ENSG00000125944 HNRNPR
ENST00000427764 0.724231453888718 0.38821851043888 -0.0573778700304116 ENSG00000125944 HNRNPR
ENST00000606561 0.724309455117888 0.388335229588157 -0.0555728639835282 ENSG00000125944 HNRNPR
ENST00000426846 0.709889756044348 0.369975117156664 -0.056511282090461 ENSG00000125944 HNRNPR
ENST00000463552 0.795533816522019 0.493092052949713 -0.0489417564396124 ENSG00000125944 HNRNPR
ENST00000470941 0.673426216938336 0.324762739455653 -0.0734505087352233 ENSG00000125944 HNRNPR
ENST00000476451 0.757053826954091 0.433044266091898 -0.0565740168210074 ENSG00000125944 HNRNPR
ENST00000490652 0.972942701597346 0.909165506763158 0.00835211860272528 ENSG00000125944 HNRNPR
ENST00000314011 0.790886407891761 0.485853121084859 0.110540348139803 ENSG00000125945 ZNF436
ENST00000374608 0.749031862557441 0.422116462113408 0.124697754313518 ENSG00000125945 ZNF436
ENST00000458053 0.962240987947395 0.8725002372144 0.0349107132173 ENSG00000249087 C1orf213
ENST00000454117 0.997441416794409 0.990322817422146 -0.00267566497637715 ENSG00000249087 C1orf213
ENST00000335648 0.997441416794409 0.990322817422146 -0.00267566497637715 ENSG00000249087 C1orf213
ENST00000518821 0.964787159603484 0.881062438441587 -0.0334659725380565 ENSG00000249087 C1orf213
ENST00000437367 0.972962533491563 0.909282176067057 -0.0252056480571363 ENSG00000249087 C1orf213
ENST00000361729 0.398484138358987 0.106667392418537 0.125609851197788 ENSG00000007968 E2F2
ENST00000487237 0.926304548369489 0.769590814953082 0.0531120673858458 ENSG00000007968 E2F2
ENST00000374561 8.14044130881079e-06 1.73459457856039e-07 -0.755418944941683 ENSG00000117318 ID3
ENST00000463312 1.33116492265235e-08 1.56118770468186e-10 -1.00056739193459 ENSG00000117318 ID3
ENST00000486541 0.00071360532809719 2.56454886618684e-05 -0.698998261820877 ENSG00000117318 ID3
ENST00000477916 0.851724356730836 0.59577729800831 -0.128556381764999 ENSG00000197880 MDS2
ENST00000374550 0.870681801776539 0.636196120497471 0.0509818612433749 ENSG00000142676 RPL11
ENST00000467075 0.721523428606275 0.385093793770458 0.0784915624480967 ENSG00000142676 RPL11
ENST00000482370 0.870808202669789 0.636420806099491 0.050991557054615 ENSG00000142676 RPL11
ENST00000443624 0.865464719364727 0.625620756622924 0.0529391455543946 ENSG00000142676 RPL11
ENST00000458455 0.870471642976149 0.6356547500677 0.0512383371147859 ENSG00000142676 RPL11
ENST00000418390 0.517051700155304 0.179640283802629 0.108341014997056 ENSG00000011007 TCEB3
ENST00000609199 0.641820422198618 0.288120507457547 0.0868045745324596 ENSG00000011007 TCEB3
ENST00000487554 0.360989381976225 0.0882818128368758 0.201151853933172 ENSG00000011007 TCEB3
ENST00000427796 0.839543506920445 0.57102980353905 0.0644614572431899 ENSG00000236810 RP5-886K2.3
ENST00000447961 0.537433844376375 0.19500727145256 -0.31049999683465 ENSG00000236810 RP5-886K2.3
ENST00000246151 0.955685739458149 0.852581815343945 -0.0157191322841667 ENSG00000057757 PITHD1
ENST00000415372 0.985931900176147 0.951526318144319 -0.00692178318305115 ENSG00000057757 PITHD1
ENST00000374524 0.953043295836546 0.845501030848412 -0.0181200212983515 ENSG00000057757 PITHD1
ENST00000374514 0.916738785542522 0.744154077834081 -0.03134122180158 ENSG00000011009 LYPLA2
ENST00000400061 0.919061084756628 0.750595569405812 -0.0305371693076151 ENSG00000011009 LYPLA2
ENST00000420982 0.813850417527138 0.524373776786539 -0.0703187953429376 ENSG00000011009 LYPLA2
ENST00000374505 0.908678980600517 0.721743105495818 -0.0365345564212413 ENSG00000011009 LYPLA2
ENST00000495365 0.905480282562306 0.714025027484108 -0.0364697174098868 ENSG00000011009 LYPLA2
ENST00000374503 0.951404090988906 0.840955354903851 -0.0196317986924753 ENSG00000011009 LYPLA2
ENST00000374502 0.89420698203087 0.686963397084772 -0.0405149265618923 ENSG00000011009 LYPLA2
ENST00000492577 0.910626153196776 0.726655766096402 -0.0369570196144999 ENSG00000011009 LYPLA2
ENST00000421070 0.788993053944505 0.482639049516845 -0.0813656067481245 ENSG00000011009 LYPLA2
ENST00000374501 0.986585948176337 0.953464472494455 -0.00548445777045651 ENSG00000011009 LYPLA2
ENST00000472213 0.904911134453939 0.712119984362925 0.0379331386273341 ENSG00000011009 LYPLA2
ENST00000481736 0.38272328397189 0.0985682954720669 0.175261290506719 ENSG00000117308 GALE
ENST00000374497 0.482966989807253 0.155652280787537 0.153822286260579 ENSG00000117308 GALE
ENST00000456977 0.556454554670769 0.209496770091728 0.188842901172628 ENSG00000117308 GALE
ENST00000459934 0.377122274273701 0.0957829637819285 0.177334902179391 ENSG00000117308 GALE
ENST00000469556 0.504795785067122 0.17072948634944 0.197996058294275 ENSG00000117308 GALE
ENST00000429356 0.461101544771602 0.141634052001076 0.167166905370414 ENSG00000117308 GALE
ENST00000418277 0.386073718780886 0.100284062857657 0.174976573729724 ENSG00000117308 GALE
ENST00000470949 0.481339169528159 0.154655866148448 0.174367379569866 ENSG00000117308 GALE
ENST00000425913 0.511921116966433 0.175878464897784 0.1538688562445 ENSG00000117308 GALE
ENST00000445705 0.510249832763764 0.174694655970503 0.165838723499685 ENSG00000117308 GALE
ENST00000467493 0.549818403253578 0.204039797202817 0.166335928775958 ENSG00000117308 GALE
ENST00000486382 0.752720093648195 0.426805916686797 0.118610986024026 ENSG00000117308 GALE
ENST00000470383 0.558041894032029 0.210872813562158 0.167086148917016 ENSG00000117308 GALE
ENST00000466250 0.558898654252468 0.211420898286632 0.167940319083655 ENSG00000117308 GALE
ENST00000467070 0.629939418858368 0.275721711530714 0.153873411622243 ENSG00000117308 GALE
ENST00000374490 0.308568193752595 0.0664603111312633 0.283231789625097 ENSG00000117305 HMGCL
ENST00000374487 0.295656817344442 0.0615880890188988 0.28589702881205 ENSG00000117305 HMGCL
ENST00000374483 0.295656817344442 0.0615880890188988 0.28589702881205 ENSG00000117305 HMGCL
ENST00000436439 0.308568193752595 0.0664603111312633 0.283231789625097 ENSG00000117305 HMGCL
ENST00000235958 0.307185748052328 0.0659320211261102 0.283669828869913 ENSG00000117305 HMGCL
ENST00000509389 0.306716566918139 0.0657316326213907 0.271557288301933 ENSG00000117305 HMGCL
ENST00000496907 0.112867572592167 0.0139165133096492 0.40702634659411 ENSG00000117305 HMGCL
ENST00000513148 0.442437905398032 0.130760378176443 0.234924468135137 ENSG00000117305 HMGCL
ENST00000479458 0.266461791171975 0.0514900778687367 0.367068216620444 ENSG00000117305 HMGCL
ENST00000498698 0.667789954399393 0.317795619271049 0.193858817494305 ENSG00000117305 HMGCL
ENST00000374479 6.46757390109447e-10 6.04644012117712e-12 0.938667231633504 ENSG00000179163 FUCA1
ENST00000374472 1.46327934816523e-10 1.2476706455902e-12 0.594861927371986 ENSG00000188822 CNR2
ENST00000536471 1.61491100683435e-10 1.3821171036329e-12 0.591305303808297 ENSG00000188822 CNR2
ENST00000412176 0.72029914991904 0.383130232182665 0.194864926837595 ENSG00000229106 RP11-4M23.2
ENST00000411815 0.358342612074295 0.0870908205614605 0.432796541865867 ENSG00000232557 RP11-4M23.3
ENST00000471915 0.230741640913806 0.0411133354243655 -0.205056297007797 ENSG00000189266 PNRC2
ENST00000334351 0.392878543627032 0.103495404815079 -0.159473260615902 ENSG00000189266 PNRC2
ENST00000374468 0.334259599314606 0.0768214081504984 -0.171506066376848 ENSG00000189266 PNRC2
ENST00000579103 0.492162712778234 0.161923725020203 -0.140130583200729 ENSG00000189266 PNRC2
ENST00000344989 0.98372327797598 0.944307158063367 -0.00407018938223563 ENSG00000188529 SRSF10
ENST00000453840 0.986047248520802 0.951936764968392 -0.00350242318652777 ENSG00000188529 SRSF10
ENST00000341154 0.98547202321175 0.950240627350936 -0.00363838984769643 ENSG00000188529 SRSF10
ENST00000484146 0.998187578016263 0.993264692346907 -0.000493220477963294 ENSG00000188529 SRSF10
ENST00000473858 0.998187578016263 0.993244753477477 -0.000494557747938369 ENSG00000188529 SRSF10
ENST00000374452 0.999824661440615 0.998714373833909 -9.40205201983233e-05 ENSG00000188529 SRSF10
ENST00000374453 1 0.999802982469418 -1.43835359920484e-05 ENSG00000188529 SRSF10
ENST00000343255 0.985143516374255 0.948991130164702 -0.00376988954490635 ENSG00000188529 SRSF10
ENST00000492112 0.985143516374255 0.948958054609382 -0.0037731840193142 ENSG00000188529 SRSF10
ENST00000485841 0.969458221216859 0.895589430394114 -0.00789436133895085 ENSG00000188529 SRSF10
ENST00000338597 0.906331079926939 0.716143263563431 -0.0221771711355063 ENSG00000188529 SRSF10
ENST00000495785 0.945779298628684 0.823402148293897 -0.013327476547635 ENSG00000188529 SRSF10
ENST00000473754 0.976927099344417 0.922487740528356 -0.00724679066073326 ENSG00000188529 SRSF10
ENST00000497214 0.812190167070827 0.521644269021156 0.0978258382020819 ENSG00000188529 SRSF10
ENST00000485292 0.906673811348442 0.716856897547984 -0.0294380216437621 ENSG00000188529 SRSF10
ENST00000469303 0.891652713024506 0.681545218802032 -0.0357681666682988 ENSG00000188529 SRSF10
ENST00000327535 0.00044058060337541 1.48154619452739e-05 0.344276035017182 ENSG00000185436 IFNLR1
ENST00000327575 0.0172546971627531 0.0011390998502172 0.320968169070561 ENSG00000185436 IFNLR1
ENST00000374421 0.0171350441632377 0.00112819113826261 0.321367611284695 ENSG00000185436 IFNLR1
ENST00000374419 0.0771304743725369 0.00820838301866511 0.273483821743884 ENSG00000185436 IFNLR1
ENST00000374418 0.14761629108815 0.0205816161107128 0.251338117788923 ENSG00000185436 IFNLR1
ENST00000361548 0.502702350734312 0.169269117244488 -0.345444633687948 ENSG00000158055 GRHL3
ENST00000342072 0.502702350734312 0.169269117244488 -0.345444633687948 ENSG00000158055 GRHL3
ENST00000350501 0.359336568819734 0.0875198624773856 -0.415450716330758 ENSG00000158055 GRHL3
ENST00000356046 0.49719529729117 0.165327237764868 -0.348414549359385 ENSG00000158055 GRHL3
ENST00000374409 0.972917533205333 0.908923016002131 0.0250700491440939 ENSG00000001460 STPG1
ENST00000440416 0.988017639186245 0.959231436948956 -0.0110698968312855 ENSG00000001460 STPG1
ENST00000003583 0.968609336604302 0.893552475287628 0.029229795390556 ENSG00000001460 STPG1
ENST00000468303 0.998165968506887 0.992862399300931 0.00167773041551532 ENSG00000001460 STPG1
ENST00000337248 0.968609336604302 0.893552475287628 0.029229795390556 ENSG00000001460 STPG1
ENST00000497384 0.981389959329869 0.936816226505672 0.0186253176416802 ENSG00000001460 STPG1
ENST00000435187 0.911229499881211 0.728793368055369 -0.0874649400914678 ENSG00000001460 STPG1
ENST00000498488 0.576311202883404 0.225680476288003 0.255850812852312 ENSG00000001460 STPG1
ENST00000483528 0.529125507140519 0.188727175999632 0.32310717050145 ENSG00000001460 STPG1
ENST00000475760 0.914639111388881 0.737883073113035 0.0846378783900236 ENSG00000001460 STPG1
ENST00000492753 0.959006699331157 0.86207701282087 0.0438652180724255 ENSG00000001460 STPG1
ENST00000374399 0.625998520639941 0.27179288239681 0.117023424143995 ENSG00000001461 NIPAL3
ENST00000003912 0.490747712096566 0.161082464554944 0.133343965818094 ENSG00000001461 NIPAL3
ENST00000488155 0.873748210490643 0.643564744237106 0.0917434533233865 ENSG00000001461 NIPAL3
ENST00000358028 0.703177131530809 0.361550410798043 0.105683455128858 ENSG00000001461 NIPAL3
ENST00000339255 0.698533814471501 0.355282331672077 0.0978067153250045 ENSG00000001461 NIPAL3
ENST00000475663 0.982534784568917 0.940067489468562 0.0136475644809644 ENSG00000001461 NIPAL3
ENST00000428131 0.772186761131277 0.456080647521406 0.0982535045766103 ENSG00000001461 NIPAL3
ENST00000432012 0.893232593964228 0.684543520149248 0.0756590308485612 ENSG00000001461 NIPAL3
ENST00000374395 0.291777501268426 0.0600855612447452 0.469692384137528 ENSG00000117602 RCAN3
ENST00000478890 0.916033448126811 0.742269678507048 -0.0276706224588589 ENSG00000133226 SRRM1
ENST00000593639 0.917262877709152 0.745618203564284 -0.0271377386084054 ENSG00000133226 SRRM1
ENST00000323848 0.907775526398733 0.71907428623106 -0.0275476731690368 ENSG00000133226 SRRM1
ENST00000466910 0.959535581968798 0.863136036079035 -0.0180106776247554 ENSG00000133226 SRRM1
ENST00000468822 0.930498626845484 0.78129167260799 -0.0234532216381068 ENSG00000133226 SRRM1
ENST00000447431 0.756438599463585 0.432076355920848 -0.0576660208438695 ENSG00000133226 SRRM1
ENST00000600523 0.980717555064538 0.934845578450282 -0.00705606932472954 ENSG00000133226 SRRM1
ENST00000462710 0.937108413005772 0.799545243257919 -0.0218431654238862 ENSG00000133226 SRRM1
ENST00000374389 0.722843201129773 0.386534245427367 -0.0636360467400002 ENSG00000133226 SRRM1
ENST00000490543 0.937108413005772 0.799545243257919 -0.0218431654238862 ENSG00000133226 SRRM1
ENST00000479034 0.801564261104468 0.503764936505852 -0.0486050102465744 ENSG00000133226 SRRM1
ENST00000596378 0.695673820697175 0.351883663818353 -0.0654211358521273 ENSG00000133226 SRRM1
ENST00000494934 0.705772148630474 0.364902989026613 -0.0919073358148121 ENSG00000133226 SRRM1
ENST00000495561 0.690448983788406 0.345235516499552 -0.0962719274734249 ENSG00000133226 SRRM1
ENST00000537199 0.553783949957481 0.207369052230053 -0.0948440561751939 ENSG00000133226 SRRM1
ENST00000485441 0.754732134923356 0.430053186543956 -0.0902237325291863 ENSG00000133226 SRRM1
ENST00000470243 0.934554796284151 0.792285437087416 -0.0327556551602999 ENSG00000133226 SRRM1
ENST00000496882 0.591639955984395 0.238866487849789 -0.101532922422993 ENSG00000133226 SRRM1
ENST00000461768 0.526800160333289 0.186988488420189 -0.105217176925726 ENSG00000133226 SRRM1
ENST00000485541 0.357885674474773 0.0869056226833422 -0.150238505321722 ENSG00000133226 SRRM1
ENST00000488317 0.601097822730534 0.247530064000455 -0.105342998418093 ENSG00000133226 SRRM1
ENST00000489130 0.306255010177983 0.0655635506316871 -0.27358165522505 ENSG00000133226 SRRM1
ENST00000474843 0.977089706207378 0.923274147212947 0.0123621153510574 ENSG00000133226 SRRM1
ENST00000374379 0.00121266560252439 4.67744236321864e-05 -0.301175439836525 ENSG00000169504 CLIC4
ENST00000497755 0.00730031962536573 0.000395509747858241 -0.382612990345907 ENSG00000169504 CLIC4
ENST00000488683 0.00114371064849586 4.37465488035996e-05 -0.302232698537169 ENSG00000169504 CLIC4
ENST00000489758 0.0141273782688718 0.000884032628148886 -0.38807251966591 ENSG00000169504 CLIC4
ENST00000399916 2.64035244578609e-14 1.3701771490076e-16 -0.5142418013846 ENSG00000020633 RUNX3
ENST00000308873 2.05488285969878e-11 1.54539475461156e-13 -0.476446351997624 ENSG00000020633 RUNX3
ENST00000338888 9.24522041031466e-15 4.6353056282155e-17 -0.574142484441083 ENSG00000020633 RUNX3
ENST00000540420 5.44369062981136e-08 7.22748412641014e-10 -0.468348707022718 ENSG00000020633 RUNX3
ENST00000496967 4.34096662123888e-07 6.92095415997161e-09 -0.48839082836214 ENSG00000020633 RUNX3
ENST00000479341 5.86206882578651e-09 6.36957564659213e-11 -0.605178005469802 ENSG00000020633 RUNX3
ENST00000456316 0.260842466168962 0.0497419935724582 -0.390408218049897 ENSG00000229162 RP11-84D1.1
ENST00000424084 0.728102934858924 0.393362982371023 -0.186375157533157 ENSG00000233755 RP4-799D16.1
ENST00000236273 0.399353212760243 0.107094865049312 0.144268557733414 ENSG00000117614 SYF2
ENST00000354361 0.394229029826985 0.104058888868715 0.145077932075981 ENSG00000117614 SYF2
ENST00000474160 0.513630213294747 0.177031541831361 0.139729736865344 ENSG00000117614 SYF2
ENST00000476231 0.464055009759311 0.14341179080982 0.162002448680833 ENSG00000117614 SYF2
ENST00000243189 0.778720154755544 0.466296382117481 0.0686034230971696 ENSG00000117616 C1orf63
ENST00000569495 0.5864745114566 0.234069990604425 0.150787050316954 ENSG00000117616 C1orf63
ENST00000498238 0.776660298367182 0.463152815248361 0.0690877312729972 ENSG00000117616 C1orf63
ENST00000566395 0.752432382849652 0.426461048002233 0.0864776920060832 ENSG00000117616 C1orf63
ENST00000565733 0.760664752179861 0.438719184076238 0.0821105513028997 ENSG00000117616 C1orf63
ENST00000568254 0.776660298367182 0.463152815248361 0.0690877312729972 ENSG00000117616 C1orf63
ENST00000473314 0.759674934939997 0.437314298499664 0.0659549654392197 ENSG00000117616 C1orf63
ENST00000417642 0.776660298367182 0.463152815248361 0.0690877312729972 ENSG00000117616 C1orf63
ENST00000570063 0.749727432662208 0.422985296298296 0.0853342704470373 ENSG00000117616 C1orf63
ENST00000564223 0.521723372357322 0.183290399266822 0.180257397979381 ENSG00000117616 C1orf63
ENST00000475766 0.73597346530281 0.4037994543655 0.0933883041865905 ENSG00000117616 C1orf63
ENST00000491378 0.939573469245139 0.806773434657979 0.0281269152847751 ENSG00000117616 C1orf63
ENST00000431849 0.968587860954581 0.893424403647318 0.0127032646072034 ENSG00000117616 C1orf63
ENST00000568212 0.892523493032956 0.683580819910216 0.0389486807309784 ENSG00000117616 C1orf63
ENST00000568701 0.875227053825477 0.646846668070868 0.0503598832638306 ENSG00000117616 C1orf63
ENST00000561867 0.899402603583607 0.699222221617381 0.038695724357366 ENSG00000117616 C1orf63
ENST00000568996 0.879316449044542 0.655275965235089 0.0447236877491543 ENSG00000117616 C1orf63
ENST00000450820 0.680636319692326 0.33364525475114 0.127436288334908 ENSG00000117616 C1orf63
ENST00000566714 0.684343750851343 0.338046887146525 0.199847023360296 ENSG00000261349 RP3-465N24.5
ENST00000564398 0.987381742601796 0.956689880143742 -0.0111434061001008 ENSG00000187010 RHD
ENST00000328664 0.877435808747102 0.651727643113329 0.0735109632774646 ENSG00000187010 RHD
ENST00000454452 0.929062402511721 0.777166743023203 0.0477600865420657 ENSG00000187010 RHD
ENST00000342055 0.929062402511721 0.777166743023203 0.0477600865420657 ENSG00000187010 RHD
ENST00000423810 0.929062402511721 0.777166743023203 0.0477600865420657 ENSG00000187010 RHD
ENST00000568195 0.929062402511721 0.777166743023203 0.0477600865420657 ENSG00000187010 RHD
ENST00000417538 0.929062402511721 0.777166743023203 0.0477600865420657 ENSG00000187010 RHD
ENST00000357542 0.929062402511721 0.777166743023203 0.0477600865420657 ENSG00000187010 RHD
ENST00000423253 0.895498679818941 0.689484320095094 0.0672228261335067 ENSG00000187010 RHD
ENST00000568399 0.844950432443126 0.581487372058858 0.0666645669955657 ENSG00000117616 C1orf63
ENST00000562018 0.878025178963584 0.652967086769958 0.0531208652422128 ENSG00000117616 C1orf63
ENST00000567741 0.873633200716007 0.643234543072668 0.0548613272119915 ENSG00000117616 C1orf63
ENST00000566599 0.911999919006708 0.731377976817915 -0.066773511691087 ENSG00000117616 C1orf63
ENST00000564413 0.92549996116499 0.767518589656491 -0.0655263356215346 ENSG00000117616 C1orf63
ENST00000570165 0.877123392790097 0.651210930814484 -0.100575601946042 ENSG00000259984 RP11-335G20.7
ENST00000374358 0.672686173025856 0.323607518943422 -0.0739986232452481 ENSG00000183726 TMEM50A
ENST00000498135 0.741162059835177 0.410569319503446 -0.0667049142513208 ENSG00000183726 TMEM50A
ENST00000491936 0.681654772417286 0.334900978365274 -0.0756919445782279 ENSG00000183726 TMEM50A
ENST00000480937 0.683183070580069 0.336720850596064 -0.0752185254541389 ENSG00000183726 TMEM50A
ENST00000468704 0.789698471303145 0.483701246744387 -0.0618375631461994 ENSG00000183726 TMEM50A
ENST00000487234 0.830474795931871 0.553893632209198 -0.0584924067915579 ENSG00000183726 TMEM50A
ENST00000294413 0.701398229021909 0.359143972533144 -0.177083114805664 ENSG00000188672 RHCE
ENST00000374352 0.71742661083595 0.379155404591456 -0.17445722382558 ENSG00000188672 RHCE
ENST00000243186 0.737199107228837 0.405413601769528 -0.162590574359522 ENSG00000188672 RHCE
ENST00000413854 0.737199107228837 0.405413601769528 -0.162590574359522 ENSG00000188672 RHCE
ENST00000425135 0.737199107228837 0.405413601769528 -0.162590574359522 ENSG00000188672 RHCE
ENST00000455194 0.737199107228837 0.405413601769528 -0.162590574359522 ENSG00000188672 RHCE
ENST00000340849 0.959719852979745 0.863654795960191 0.0355776506692339 ENSG00000188672 RHCE
ENST00000349320 0.989429784310272 0.96332497103539 -0.00945415368908289 ENSG00000188672 RHCE
ENST00000527747 0.774410913896503 0.459523625018822 -0.165185468642866 ENSG00000188672 RHCE
ENST00000346452 0.771258182214959 0.454672633909232 -0.16579248481081 ENSG00000188672 RHCE
ENST00000349438 0.734804277388277 0.4025572207073 -0.18535310423362 ENSG00000188672 RHCE
ENST00000527187 0.782198060318012 0.471856720936554 -0.176834536610165 ENSG00000188672 RHCE
ENST00000533771 0.764428158291501 0.44415030050593 -0.18813164009925 ENSG00000188672 RHCE
ENST00000399763 0.614364025133817 0.26109751115186 -0.0971385607645834 ENSG00000204178 TMEM57
ENST00000399766 0.614364025133817 0.26109751115186 -0.0971385607645834 ENSG00000204178 TMEM57
ENST00000374343 0.614364025133817 0.26109751115186 -0.0971385607645834 ENSG00000204178 TMEM57
ENST00000470035 0.972913331943675 0.908847824807319 -0.0131021611363909 ENSG00000204178 TMEM57
ENST00000374338 0.466009440144935 0.144684814442393 -0.118212829280309 ENSG00000157978 LDLRAP1
ENST00000485476 0.434604321463467 0.126086466418063 -0.17691084599883 ENSG00000157978 LDLRAP1
ENST00000488127 0.535174167430666 0.193349912169796 -0.12204039343629 ENSG00000157978 LDLRAP1
ENST00000462394 0.652672279651253 0.300668198572816 -0.18826144695446 ENSG00000157978 LDLRAP1
ENST00000484476 0.89195100463602 0.681957055364949 0.0602199491226525 ENSG00000157978 LDLRAP1
ENST00000474283 0.980474856608205 0.933264669080994 -0.0112188625186721 ENSG00000157978 LDLRAP1
ENST00000470950 0.96788572266768 0.890126242839767 -0.0193001694870806 ENSG00000157978 LDLRAP1
ENST00000374332 0.373636495931596 0.0941668016188336 -0.337024200187139 ENSG00000117643 MAN1C1
ENST00000263979 0.395346342061084 0.104716784749318 -0.326981305320498 ENSG00000117643 MAN1C1
ENST00000473891 0.640230055591367 0.2864254279015 -0.26772392005682 ENSG00000117643 MAN1C1
ENST00000374329 0.679436226947047 0.332274309335551 -0.230298425921871 ENSG00000117643 MAN1C1
ENST00000354177 0.73102569189991 0.39747432905115 -0.144030421719482 ENSG00000162430 SEPN1
ENST00000361547 0.73102569189991 0.39747432905115 -0.144030421719482 ENSG00000162430 SEPN1
ENST00000374315 0.73102569189991 0.39747432905115 -0.144030421719482 ENSG00000162430 SEPN1
ENST00000559265 0.908246685841843 0.720768895856207 0.0534011623159955 ENSG00000255054 RP1-317E23.6
ENST00000494537 0.911049887721057 0.727768642638896 -0.0845387384371031 ENSG00000162430 SEPN1
ENST00000527604 0.721309061031338 0.384743083577351 0.122072668496693 ENSG00000255054 RP1-317E23.6
ENST00000442055 0.751710371977294 0.425534709997302 -0.180100220814555 ENSG00000228172 RP1-317E23.3
ENST00000453649 0.751710371977294 0.425534709997302 -0.180100220814555 ENSG00000228172 RP1-317E23.3
ENST00000424294 0.610840853863657 0.25727725686938 0.13848579022012 ENSG00000117640 MTFR1L
ENST00000536896 0.453111138905529 0.13683777587495 0.362684609632489 ENSG00000223474 AL020996.1
ENST00000374303 0.568591179069142 0.218945916753392 0.120193142728637 ENSG00000117640 MTFR1L
ENST00000533762 0.490399817552641 0.160599614816872 0.180303595747566 ENSG00000117640 MTFR1L
ENST00000529116 0.520031020923974 0.182009829198262 0.171683107121591 ENSG00000117640 MTFR1L
ENST00000474295 0.567675804931561 0.218244462432772 0.120211866056765 ENSG00000117640 MTFR1L
ENST00000488327 0.544165700028413 0.200182563118008 0.16637858180981 ENSG00000117640 MTFR1L
ENST00000472643 0.608811991806654 0.255144464000421 0.121434460404185 ENSG00000117640 MTFR1L
ENST00000494293 0.600644386102168 0.24726181963807 0.160563379133364 ENSG00000117640 MTFR1L
ENST00000469815 0.526926901587174 0.187059554879409 0.132459058056739 ENSG00000117640 MTFR1L
ENST00000526894 0.608811991806654 0.255144464000421 0.121434460404185 ENSG00000117640 MTFR1L
ENST00000478284 0.578675233421898 0.227503788345778 0.14713865198664 ENSG00000117640 MTFR1L
ENST00000524618 0.489000968070941 0.159568695854598 0.138342761887927 ENSG00000117640 MTFR1L
ENST00000374307 0.567736463217529 0.218336070310472 0.120206201035821 ENSG00000117640 MTFR1L
ENST00000528624 0.50600531738193 0.171504357029863 0.183310140236468 ENSG00000117640 MTFR1L
ENST00000525713 0.542622216426595 0.198834981873506 0.164819440666311 ENSG00000117640 MTFR1L
ENST00000374301 0.605842816919939 0.252549605688918 0.111796070979705 ENSG00000117640 MTFR1L
ENST00000464008 0.591366991130451 0.238537282524389 0.135613560175805 ENSG00000117640 MTFR1L
ENST00000526158 0.713025977541347 0.37340278307486 0.108240058387491 ENSG00000117640 MTFR1L
ENST00000530599 0.639582893257592 0.285814754320755 0.138640482477516 ENSG00000117640 MTFR1L
ENST00000374300 0.63134671051252 0.277253829536687 0.104568296195844 ENSG00000117640 MTFR1L
ENST00000466284 0.640903241480152 0.287142751439259 0.101577830732559 ENSG00000117640 MTFR1L
ENST00000531361 0.516477795960573 0.179219861167074 0.152746369679376 ENSG00000117640 MTFR1L
ENST00000497956 0.619821355710842 0.26641493543935 0.104416147856864 ENSG00000117640 MTFR1L
ENST00000606617 0.908935032012323 0.722156923267311 0.0499273223871976 ENSG00000272478 RP1-317E23.7
ENST00000538789 0.935593924255723 0.795332517938469 -0.0202359780288069 ENSG00000127423 AUNIP
ENST00000481602 0.994911048964579 0.981415856141953 0.00316772550711978 ENSG00000127423 AUNIP
ENST00000374298 0.829262744856055 0.551609952152966 -0.0633004144087508 ENSG00000127423 AUNIP
ENST00000455431 0.34821421115483 0.0828557222748496 0.262887334677197 ENSG00000236528 RP1-125I3.2
ENST00000374296 0.514314629437264 0.177554353841202 0.18350413699913 ENSG00000182749 PAQR7
ENST00000513116 0.408614611123986 0.111832706488642 0.400862552158205 ENSG00000117632 STMN1
ENST00000426559 0.000301178280843926 9.70456937381112e-06 0.343823376605118 ENSG00000117632 STMN1
ENST00000455785 0.000269944955078795 8.59617074063204e-06 0.344611115161986 ENSG00000117632 STMN1
ENST00000399728 0.000270141447922006 8.60635497273716e-06 0.344615892088432 ENSG00000117632 STMN1
ENST00000465604 0.000230358435821793 7.17617213208659e-06 0.347046245284622 ENSG00000117632 STMN1
ENST00000357865 0.000226184246197894 7.0298849591908e-06 0.345556535836745 ENSG00000117632 STMN1
ENST00000374291 0.000312303623236117 1.00979567773702e-05 0.344657871454194 ENSG00000117632 STMN1
ENST00000485226 0.00758740934402491 0.000415243110535949 0.302871123639665 ENSG00000117632 STMN1
ENST00000446334 0.0111778677193961 0.000665464006383222 0.293361565418803 ENSG00000117632 STMN1
ENST00000580971 0.251258095559469 0.0468190262371304 0.236103326514359 ENSG00000264021 MIR3917
ENST00000374282 0.969483114591752 0.895677635141476 0.0130988855953061 ENSG00000158006 PAFAH2
ENST00000374284 0.931268346597348 0.783134999391581 0.0291762090666847 ENSG00000158006 PAFAH2
ENST00000493892 0.92292724626347 0.760723980811163 -0.0471080186364886 ENSG00000158006 PAFAH2
ENST00000464540 0.92292724626347 0.760723980811163 -0.0471080186364886 ENSG00000158006 PAFAH2
ENST00000476611 0.908187650963912 0.720678542884636 -0.074415823516907 ENSG00000158006 PAFAH2
ENST00000439092 0.934069922660134 0.790196098081353 -0.0454883000985761 ENSG00000158006 PAFAH2
ENST00000441420 0.944386835776403 0.819462580792847 -0.0395794817380872 ENSG00000158006 PAFAH2
ENST00000444713 0.996135027580546 0.985422005151668 0.0024097966239933 ENSG00000175087 PDIK1L
ENST00000374271 0.990312633537528 0.967177012223395 0.00451409989788206 ENSG00000175087 PDIK1L
ENST00000374269 0.938930517670564 0.804477851596788 0.0274701181445895 ENSG00000175087 PDIK1L
ENST00000374266 0.218828854900143 0.0376869983813623 -0.335143847642394 ENSG00000142684 ZNF593
ENST00000270812 0.218828854900143 0.0376869983813623 -0.335143847642394 ENSG00000142684 ZNF593
ENST00000407889 0.245890001079467 0.045298522824525 -0.32319032593702 ENSG00000236782 RP11-96L14.7
ENST00000414762 0.174003243921748 0.0262430165495125 -0.361213829629427 ENSG00000236782 RP11-96L14.7
ENST00000433939 0.167765283995165 0.0249435627009392 -0.35698758575533 ENSG00000236782 RP11-96L14.7
ENST00000444682 0.13964065709626 0.0189913344960304 -0.36809703875035 ENSG00000236782 RP11-96L14.7
ENST00000448923 0.132702072906071 0.017671610621893 -0.38320847661439 ENSG00000236782 RP11-96L14.7
ENST00000361530 0.526780862813201 0.186928047001038 -0.307672979847619 ENSG00000142675 CNKSR1
ENST00000481077 0.370145819518251 0.0926251083140133 -0.423826871325792 ENSG00000142675 CNKSR1
ENST00000374253 0.590595473326915 0.237853585073579 -0.276645643539516 ENSG00000142675 CNKSR1
ENST00000525687 0.727056892503128 0.392121745195091 -0.215104532305923 ENSG00000142675 CNKSR1
ENST00000482227 0.590595473326915 0.237853585073579 -0.276645643539516 ENSG00000142675 CNKSR1
ENST00000531191 0.50344062352102 0.169824947926922 -0.323766506452379 ENSG00000142675 CNKSR1
ENST00000528281 0.986128234890536 0.952046441372931 0.0150914911928882 ENSG00000142675 CNKSR1
ENST00000451429 0.796111339088424 0.494140752294945 -0.0534833343569059 ENSG00000130695 CEP85
ENST00000476272 0.792889310175711 0.489352271532967 -0.0547854267282717 ENSG00000130695 CEP85
ENST00000252992 0.792889310175711 0.489352271532967 -0.0547854267282717 ENSG00000130695 CEP85
ENST00000480446 0.694557184235302 0.350352153703749 -0.176667433100388 ENSG00000130695 CEP85
ENST00000453146 0.952406096709972 0.843894030173055 -0.0188960753832306 ENSG00000130695 CEP85
ENST00000469609 0.961526748162029 0.869837568799885 0.017567955488032 ENSG00000130695 CEP85
ENST00000468163 0.8197450934345 0.534526733300303 0.10159644231713 ENSG00000130695 CEP85
ENST00000491670 0.70827675722497 0.367816242936276 0.121389003599528 ENSG00000130695 CEP85
ENST00000270792 0.864288862828463 0.622985996282049 -0.0571226558824269 ENSG00000142669 SH3BGRL3
ENST00000319041 0.851735926070462 0.596024073995325 -0.0610453767254083 ENSG00000142669 SH3BGRL3
ENST00000314675 0.706144237636366 0.365376267106681 -0.0828297443045686 ENSG00000158062 UBXN11
ENST00000472155 0.768432523285519 0.450468037173056 -0.0797156938151134 ENSG00000158062 UBXN11
ENST00000374223 0.771272890132347 0.454736722682137 -0.0788895142687259 ENSG00000158062 UBXN11
ENST00000475591 0.768021735502806 0.449997475651067 -0.0797273653517647 ENSG00000158062 UBXN11
ENST00000357089 0.767707236803908 0.449414218952712 -0.0797220045397874 ENSG00000158062 UBXN11
ENST00000494942 0.767707236803908 0.449414218952712 -0.0797220045397874 ENSG00000158062 UBXN11
ENST00000374221 0.768001904385509 0.449932520164408 -0.0797252422003122 ENSG00000158062 UBXN11
ENST00000374217 0.553901291446855 0.207471595996408 0.14146020468393 ENSG00000158062 UBXN11
ENST00000374222 0.540996746522314 0.197630208471258 0.144331772878616 ENSG00000158062 UBXN11
ENST00000496466 0.839731534435168 0.571308533355581 -0.0675465148186625 ENSG00000158062 UBXN11
ENST00000535108 0.648817439771527 0.296304066591072 -0.12814639177727 ENSG00000158062 UBXN11
ENST00000436301 0.58849773170039 0.236073777120599 -0.147568903560824 ENSG00000158062 UBXN11
ENST00000374215 0.592962811474017 0.240139574180232 -0.150808007259083 ENSG00000158062 UBXN11
ENST00000452980 0.604058145774243 0.250808360376198 -0.150533836613768 ENSG00000158062 UBXN11
ENST00000442942 0.612700244927909 0.259116987404366 -0.151115562564632 ENSG00000158062 UBXN11
ENST00000450041 0.758142741133485 0.434526246049837 -0.106876052539709 ENSG00000158062 UBXN11
ENST00000423664 0.749727432662208 0.422984886701672 -0.110645440067069 ENSG00000158062 UBXN11
ENST00000421827 0.860589954098352 0.614606994905745 -0.0733147567044021 ENSG00000158062 UBXN11
ENST00000374213 0.22968097401398 0.0407987920755301 0.25453223950811 ENSG00000169442 CD52
ENST00000492808 0.267383373325596 0.0518432059508959 0.242760303784429 ENSG00000169442 CD52
ENST00000470468 0.236895205238534 0.0427679335723758 0.252392165315666 ENSG00000169442 CD52
ENST00000434391 0.518265530303285 0.180451206390008 0.0919451748630538 ENSG00000117682 DHDDS
ENST00000427245 0.838341315010144 0.568937348460427 0.0499772412455827 ENSG00000117682 DHDDS
ENST00000527611 0.515913073783635 0.178672424695506 0.162101110656198 ENSG00000117682 DHDDS
ENST00000374186 0.648866273963053 0.296405854929889 0.100511530647679 ENSG00000117682 DHDDS
ENST00000525682 0.556594749215841 0.2096739525241 0.0957145732215281 ENSG00000117682 DHDDS
ENST00000236342 0.541509859500645 0.19810981392151 0.0978107163018459 ENSG00000117682 DHDDS
ENST00000526219 0.556594749215841 0.209688141879552 0.0942211700271244 ENSG00000117682 DHDDS
ENST00000374185 0.858179226501947 0.609548694227811 0.045223293452853 ENSG00000117682 DHDDS
ENST00000487944 0.65454800996081 0.302661043310581 0.110610368972899 ENSG00000117682 DHDDS
ENST00000360009 0.518265530303285 0.180451206390008 0.0919451748630538 ENSG00000117682 DHDDS
ENST00000533087 0.860869574147812 0.61521860709199 0.0459170226930475 ENSG00000117682 DHDDS
ENST00000531312 0.903566162558865 0.709155451048347 0.0340032646646722 ENSG00000117682 DHDDS
ENST00000525165 0.892254783758436 0.683174419080545 0.0375500727806896 ENSG00000117682 DHDDS
ENST00000525546 0.65327217433959 0.301387129156911 0.101456600802185 ENSG00000117682 DHDDS
ENST00000528557 0.647579699476543 0.294847913562203 0.101062948798815 ENSG00000117682 DHDDS
ENST00000525326 0.697817029222953 0.354356277324557 0.0918231122777444 ENSG00000117682 DHDDS
ENST00000526278 0.892752023239096 0.683982786534297 0.036779440014145 ENSG00000117682 DHDDS
ENST00000436153 0.866797038923857 0.628790471895466 0.0441940076864965 ENSG00000117682 DHDDS
ENST00000529688 0.899633155758728 0.699669188447951 0.035062124468071 ENSG00000117682 DHDDS
ENST00000530781 0.653197150605177 0.301295894594788 0.114292255151855 ENSG00000117682 DHDDS
ENST00000531955 0.638800878425774 0.285045566117879 0.116650071832072 ENSG00000117682 DHDDS
ENST00000525410 0.878309451406663 0.653522087258492 0.0472553157911272 ENSG00000117682 DHDDS
ENST00000430232 0.689206280038629 0.343964863781175 0.0833096351387511 ENSG00000117682 DHDDS
ENST00000431933 0.627398119915399 0.273041602116532 0.0857379710671138 ENSG00000117682 DHDDS
ENST00000416052 0.667404387814684 0.317355197051188 0.10129103534648 ENSG00000117682 DHDDS
ENST00000423060 0.822365766688362 0.539260790391116 0.103446934028116 ENSG00000225891 RP3-476K8.3
ENST00000468388 0.970538265930709 0.899701359925401 0.0112371603163307 ENSG00000198830 HMGN2
ENST00000479815 0.83393485667357 0.561189636177231 0.0540424135150722 ENSG00000198830 HMGN2
ENST00000460563 0.90549769364232 0.714088507708378 0.0349829723680312 ENSG00000198830 HMGN2
ENST00000464888 0.848475263087573 0.589650206185604 0.0499772774137605 ENSG00000198830 HMGN2
ENST00000463817 0.902526664809497 0.70630585025962 0.0346805177797105 ENSG00000198830 HMGN2
ENST00000467700 0.90315861483125 0.708102598841642 0.0347182486163945 ENSG00000198830 HMGN2
ENST00000361427 0.89555074521661 0.6896583076807 0.0369822255057795 ENSG00000198830 HMGN2
ENST00000466194 0.897708501156576 0.694882683768737 0.0365511853625196 ENSG00000198830 HMGN2
ENST00000493418 0.909111323416162 0.722681663733053 0.0342141865113263 ENSG00000198830 HMGN2
ENST00000525525 0.605899262633662 0.252635778838931 -0.142247231628685 ENSG00000117676 RPS6KA1
ENST00000526040 0.765563714257912 0.445820905700039 -0.0748511510771061 ENSG00000117676 RPS6KA1
ENST00000374168 0.923697764148786 0.762574822228687 -0.0247596519651339 ENSG00000117676 RPS6KA1
ENST00000524436 0.673008617067313 0.324187699510687 -0.105810615047911 ENSG00000117676 RPS6KA1
ENST00000374166 0.925329425257255 0.767076403738242 -0.0242735191896091 ENSG00000117676 RPS6KA1
ENST00000526792 0.897705840747591 0.694858273650127 -0.0327449494761125 ENSG00000117676 RPS6KA1
ENST00000529454 0.735914016675944 0.403737460863651 -0.0825406404839239 ENSG00000117676 RPS6KA1
ENST00000374162 0.895599211874267 0.689825039630785 -0.0332798502394536 ENSG00000117676 RPS6KA1
ENST00000530003 0.898836244728759 0.697836666146875 -0.0320075105547418 ENSG00000117676 RPS6KA1
ENST00000366866 0.674786932188582 0.326450623939926 -0.100304174786396 ENSG00000117676 RPS6KA1
ENST00000531113 0.890021886520073 0.678081900130375 -0.0348202416442857 ENSG00000117676 RPS6KA1
ENST00000374163 0.898908238309529 0.698011357343749 -0.0320486127212769 ENSG00000117676 RPS6KA1
ENST00000530607 0.470162071447294 0.147205291211188 -0.164220662381301 ENSG00000117676 RPS6KA1
ENST00000531382 0.914239570353544 0.736557535910323 -0.0281681406488754 ENSG00000117676 RPS6KA1
ENST00000525582 0.563465828422358 0.214651078343562 -0.194482325945336 ENSG00000117676 RPS6KA1
ENST00000527264 0.90549769364232 0.714126941374169 -0.0378355118916536 ENSG00000117676 RPS6KA1
ENST00000474934 0.993223818065471 0.976268243393392 -0.00330776315616592 ENSG00000117676 RPS6KA1
ENST00000488985 0.850503630288309 0.59349544964185 0.0661647153681426 ENSG00000117676 RPS6KA1
ENST00000403732 0.903979677228376 0.710245002198689 -0.0367157123043166 ENSG00000117676 RPS6KA1
ENST00000530305 0.948375937335673 0.831690696151332 0.0274956756700902 ENSG00000117676 RPS6KA1
ENST00000438977 0.945082168569999 0.82113850260725 -0.0258231473297133 ENSG00000117676 RPS6KA1
ENST00000569378 0.816685824796276 0.529450636086455 -0.158398030563271 ENSG00000260063 RP5-968P14.2
ENST00000324856 0.6255193926095 0.271315091341585 0.0807432848769807 ENSG00000117713 ARID1A
ENST00000457599 0.814000145195269 0.524626394913806 0.0496687972704548 ENSG00000117713 ARID1A
ENST00000524572 0.367601159811703 0.0914424613384831 -0.258858153842116 ENSG00000117713 ARID1A
ENST00000374152 0.434770619512316 0.126182123414804 0.109629995467449 ENSG00000117713 ARID1A
ENST00000430291 0.724613495500201 0.388831248587333 0.0838159518243491 ENSG00000117713 ARID1A
ENST00000430799 0.120243813713313 0.0152627929538542 0.155825125078028 ENSG00000117713 ARID1A
ENST00000466382 0.231144113546484 0.0412365803732839 0.136616984823212 ENSG00000117713 ARID1A
ENST00000540690 0.229788774125794 0.0408316467531918 0.13626516801593 ENSG00000117713 ARID1A
ENST00000532781 0.359446207021949 0.0875858855824624 0.121073930044706 ENSG00000117713 ARID1A
ENST00000430292 0.0249989479332591 0.00182658213167582 0.41424657709713 ENSG00000060642 PIGV
ENST00000472757 0.000142851913413061 4.21407214074583e-06 0.469699944826535 ENSG00000060642 PIGV
ENST00000078527 5.71474308701057e-05 1.50166904188294e-06 0.464260673725688 ENSG00000060642 PIGV
ENST00000431541 0.0656117096732793 0.00660642909241392 0.385238686359699 ENSG00000060642 PIGV
ENST00000449950 3.10864087110801e-05 7.63165972131772e-07 0.478205299341821 ENSG00000060642 PIGV
ENST00000374145 2.19632974204218e-05 5.20781386429813e-07 0.480483602612538 ENSG00000060642 PIGV
ENST00000455364 0.033048331124369 0.00262236829409452 0.428788075092856 ENSG00000060642 PIGV
ENST00000374142 0.667535533227694 0.31746024645333 -0.0891895702567595 ENSG00000204160 ZDHHC18
ENST00000374141 0.973200020595993 0.910221501955545 -0.0122875262867357 ENSG00000204160 ZDHHC18
ENST00000534643 0.85174628991891 0.596300175659488 -0.0630590262290127 ENSG00000204160 ZDHHC18
ENST00000488397 0.667497417892539 0.317420452508073 -0.0976596889984477 ENSG00000204160 ZDHHC18
ENST00000478902 0.986454509781001 0.953132022643008 0.00978971704351554 ENSG00000204160 ZDHHC18
ENST00000339276 0.931396359567521 0.783659062576658 0.0670836739931439 ENSG00000175793 SFN
ENST00000374135 0.984081533720228 0.94552738629894 0.00561983179084153 ENSG00000142751 GPN2
ENST00000448791 0.82781386368257 0.54898778672894 0.0750774261758795 ENSG00000226698 RP1-50O24.6
ENST00000374133 0.95118331840698 0.840356752850542 -0.0197808481031902 ENSG00000142751 GPN2
ENST00000477418 0.992324006943392 0.974055028531088 -0.00317739402198505 ENSG00000142751 GPN2
ENST00000431781 0.851735926070462 0.596019626162856 -0.0568314943628916 ENSG00000142751 GPN2
ENST00000461282 0.76433195572879 0.44397474055502 -0.132608603549434 ENSG00000142751 GPN2
ENST00000445019 0.875472783386541 0.647322421936739 0.0752100990247922 ENSG00000198746 GPATCH3
ENST00000361720 0.999097517034702 0.99601860950472 -0.000647311773600995 ENSG00000198746 GPATCH3
ENST00000450844 0.913574651643766 0.734611385125125 0.0667533284520073 ENSG00000198746 GPATCH3
ENST00000435827 0.465860628400681 0.144586542194198 -0.129197630034727 ENSG00000090273 NUDC
ENST00000321265 0.118431873891714 0.0149105681586024 -0.202687078715645 ENSG00000090273 NUDC
ENST00000452707 0.370385212028688 0.0927382402411359 -0.154959107764091 ENSG00000090273 NUDC
ENST00000484772 0.0780736269024991 0.0083555036774925 -0.265012115740918 ENSG00000090273 NUDC
ENST00000374089 0.99539401529694 0.983506900954973 0.00267604488889018 ENSG00000090020 SLC9A1
ENST00000263980 0.758664057238071 0.435431109686122 -0.0680287909966416 ENSG00000090020 SLC9A1
ENST00000490329 0.993446183924839 0.977202828040266 -0.00537474939296038 ENSG00000090020 SLC9A1
ENST00000545949 0.774197403281669 0.459197969239518 -0.0654338509079843 ENSG00000090020 SLC9A1
ENST00000447808 0.991429829414331 0.970946714652808 0.00633160962918473 ENSG00000090020 SLC9A1
ENST00000374086 0.711559777591372 0.371712622127271 -0.0860307237692994 ENSG00000090020 SLC9A1
ENST00000374084 0.745114541451358 0.416641031555661 -0.0859447118810805 ENSG00000090020 SLC9A1
ENST00000449818 0.738734851995694 0.407173164086398 0.195845744309132 ENSG00000225159 NPM1P39
ENST00000319394 0.0343088534094439 0.00274813762420124 0.300547969917507 ENSG00000142784 WDTC1
ENST00000361771 0.0354399859108523 0.00286929885292484 0.300463907300579 ENSG00000142784 WDTC1
ENST00000447062 0.0578968548179487 0.00558773872893129 0.304107816150716 ENSG00000142784 WDTC1
ENST00000491239 0.0564759127259864 0.00539776398868913 0.327470035910586 ENSG00000142784 WDTC1
ENST00000472249 0.262662517556815 0.0503197433359946 0.333474337128687 ENSG00000142784 WDTC1
ENST00000374076 0.706664434914465 0.365830787725362 -0.084895277484753 ENSG00000186501 TMEM222
ENST00000464720 0.709399810903495 0.369215710805149 -0.0843531165150565 ENSG00000186501 TMEM222
ENST00000608611 0.709399810903495 0.369215710805149 -0.0843531165150565 ENSG00000186501 TMEM222
ENST00000466759 0.895718983007769 0.690141653370477 -0.0443659673709309 ENSG00000186501 TMEM222
ENST00000486082 0.701901465190531 0.359923925001411 -0.0912279148253914 ENSG00000186501 TMEM222
ENST00000464813 0.700479672779248 0.358030027551576 -0.0918220112835004 ENSG00000186501 TMEM222
ENST00000478104 0.726735071616271 0.391710762431113 -0.0821319187470728 ENSG00000186501 TMEM222
ENST00000498220 0.714478315395476 0.375336693372004 -0.0899732702142821 ENSG00000186501 TMEM222
ENST00000471456 0.696097224018592 0.352366708891381 -0.1148759485938 ENSG00000186501 TMEM222
ENST00000470223 0.729088698134285 0.394967331626043 -0.111550946018429 ENSG00000186501 TMEM222
ENST00000318074 0.992452270479698 0.974410709038472 0.00457150994629143 ENSG00000142765 SYTL1
ENST00000483926 0.994421458976199 0.979788850457455 0.00361141105282849 ENSG00000142765 SYTL1
ENST00000473280 0.96503697938255 0.881616891555037 -0.0276172753339112 ENSG00000142765 SYTL1
ENST00000543823 0.890584766514444 0.679137008551767 0.0564843359722315 ENSG00000142765 SYTL1
ENST00000490170 0.990894340092366 0.96913921909813 -0.00589965101004669 ENSG00000142765 SYTL1
ENST00000496001 0.957951864054381 0.858658504446713 0.0333895894570904 ENSG00000142765 SYTL1
ENST00000485269 0.927793824668091 0.773472500127808 0.0553207235328061 ENSG00000142765 SYTL1
ENST00000475199 0.606138681662389 0.252921968057245 -0.223979103250603 ENSG00000142765 SYTL1
ENST00000472410 0.13201966682502 0.0175290531309232 0.581638222443171 ENSG00000142733 MAP3K6
ENST00000374040 0.0868002428017551 0.00965200819915379 0.623015683904343 ENSG00000142733 MAP3K6
ENST00000493901 0.0868002428017551 0.00965200819915379 0.623015683904343 ENSG00000142733 MAP3K6
ENST00000357582 0.0826490499199274 0.00901738771959609 0.630014981639204 ENSG00000142733 MAP3K6
ENST00000430629 0.00440966769216794 0.000213977456034016 0.186484384193531 ENSG00000158195 WASF2
ENST00000536657 0.0431139325950409 0.00372982191352002 0.171622967107671 ENSG00000158195 WASF2
ENST00000492975 0.486708555546836 0.157998974504191 -0.324863446391509 ENSG00000241169 RP4-752I6.1
ENST00000247087 0.945005287197987 0.820959924293807 0.0303805635537793 ENSG00000126705 AHDC1
ENST00000374011 0.942230931177993 0.813628682216929 0.0316684870336573 ENSG00000126705 AHDC1
ENST00000487743 0.664532407846282 0.313873549463736 0.243884195568318 ENSG00000126705 AHDC1
ENST00000490295 0.959743242360378 0.8638041644911 0.0243156834665565 ENSG00000126705 AHDC1
ENST00000480033 0.968547130847736 0.893079652358009 -0.019342776767191 ENSG00000126705 AHDC1
ENST00000374005 0.46336591466126 0.142946623781901 0.220373422161131 ENSG00000000938 FGR
ENST00000399173 0.449437910544132 0.134816906796952 0.227221368794701 ENSG00000000938 FGR
ENST00000545953 0.439189888750144 0.128826369216397 0.228139128235233 ENSG00000000938 FGR
ENST00000374004 0.368275555145826 0.0917195249697938 0.260459787191786 ENSG00000000938 FGR
ENST00000374003 0.458169616311032 0.13996822801416 0.226422224908413 ENSG00000000938 FGR
ENST00000457296 0.665606352750516 0.314992725749421 0.161432682931914 ENSG00000000938 FGR
ENST00000475472 0.843105332278202 0.577952896689851 0.0996689377477468 ENSG00000000938 FGR
ENST00000468038 0.890021886520073 0.678037206502133 0.0762881220802141 ENSG00000000938 FGR
ENST00000361157 0.00979001894753274 0.000565957137375332 -0.434843697584742 ENSG00000126709 IFI6
ENST00000339145 0.00985791884792687 0.000571062936390731 -0.434722843055331 ENSG00000126709 IFI6
ENST00000362020 0.00985791884792687 0.000571062936390731 -0.434722843055331 ENSG00000126709 IFI6
ENST00000430683 0.0183307722864122 0.00122989565605646 -0.80591021968114 ENSG00000225886 RP11-288L9.4
ENST00000373954 0.399407833185537 0.107125378296195 0.205437452316681 ENSG00000009780 FAM76A
ENST00000419687 0.389278252836354 0.101817073445962 0.214269353088084 ENSG00000009780 FAM76A
ENST00000373949 0.355347246186239 0.0858381365192649 0.223969331784368 ENSG00000009780 FAM76A
ENST00000530324 0.221600817458552 0.0384142759586569 0.274327250387737 ENSG00000009780 FAM76A
ENST00000234549 0.333546396293751 0.0764513683102616 0.234536051871624 ENSG00000009780 FAM76A
ENST00000010299 0.335259327476398 0.0772717807761659 0.234468133500805 ENSG00000009780 FAM76A
ENST00000446647 0.698371136575676 0.355045471721933 0.13062946634351 ENSG00000009780 FAM76A
ENST00000373943 0.84315345955636 0.578028897394972 -0.0457082507630011 ENSG00000117758 STX12
ENST00000440806 0.987329761414162 0.956267401264747 -0.00509730499886476 ENSG00000117758 STX12
ENST00000468761 0.960984625148108 0.867710736136904 0.017366427025553 ENSG00000117758 STX12
ENST00000481874 0.810533308008585 0.518544853532622 0.101501289439951 ENSG00000117758 STX12
ENST00000472285 0.948375937335673 0.831729300994508 0.0300345790903864 ENSG00000117758 STX12
ENST00000311772 0.677409547020581 0.329737977277295 -0.0719972246286554 ENSG00000117751 PPP1R8
ENST00000236412 0.681492094744974 0.334766614753493 -0.0713039300238765 ENSG00000117751 PPP1R8
ENST00000373931 0.6774484993796 0.329783980405498 -0.0719968226016146 ENSG00000117751 PPP1R8
ENST00000431586 0.805031581330118 0.509640485446404 -0.053254859891044 ENSG00000117751 PPP1R8
ENST00000486634 0.684643293016117 0.338369763158354 -0.0893468383848884 ENSG00000117751 PPP1R8
ENST00000601459 0.577374967586123 0.226536794900204 -0.153359014793946 ENSG00000268552 AL109927.1
ENST00000328928 0.797448411068065 0.496126032519808 0.0824664447353788 ENSG00000130775 THEMIS2
ENST00000373925 0.797448411068065 0.496126032519808 0.0824664447353788 ENSG00000130775 THEMIS2
ENST00000373927 0.809285278155599 0.516573869188673 0.0787572194049303 ENSG00000130775 THEMIS2
ENST00000427466 0.749105043917082 0.422235782761623 0.105671131069124 ENSG00000130775 THEMIS2
ENST00000442118 0.651606005648808 0.299594349694345 0.133323792918708 ENSG00000130775 THEMIS2
ENST00000467258 0.712314526493309 0.372637811066939 0.108244798544024 ENSG00000130775 THEMIS2
ENST00000373921 0.797400393704391 0.496064722201966 0.0824575020531134 ENSG00000130775 THEMIS2
ENST00000466068 0.650758375090376 0.298730728123569 0.1339132967541 ENSG00000130775 THEMIS2
ENST00000482828 0.738710886397415 0.407147320314651 0.108933710963239 ENSG00000130775 THEMIS2
ENST00000456990 0.813477203620879 0.523639905262377 0.0783665222719448 ENSG00000130775 THEMIS2
ENST00000492877 0.924441643019718 0.764461319159381 0.0420113693747541 ENSG00000130775 THEMIS2
ENST00000373912 0.252433734703529 0.0471529674495312 0.163028068135908 ENSG00000117748 RPA2
ENST00000419958 0.406230114076148 0.110757733139742 0.164888313348104 ENSG00000117748 RPA2
ENST00000373909 0.320133987266942 0.0709244918140261 0.146526398477543 ENSG00000117748 RPA2
ENST00000313433 0.350530757148204 0.0838071384741319 0.138165589249999 ENSG00000117748 RPA2
ENST00000444045 0.207839128962047 0.0345838002842281 0.15523973219958 ENSG00000117748 RPA2
ENST00000373894 0.76539015727773 0.445609885588883 -0.168254129861155 ENSG00000130768 SMPDL3B
ENST00000548116 0.76539015727773 0.445609885588883 -0.168254129861155 ENSG00000130768 SMPDL3B
ENST00000411604 0.673934984723473 0.32543698435396 -0.220379857076952 ENSG00000130768 SMPDL3B
ENST00000373888 0.82045184796646 0.536048715287341 -0.140438469963852 ENSG00000130768 SMPDL3B
ENST00000466793 0.676753316093774 0.328824648232603 -0.244587458681974 ENSG00000130768 SMPDL3B
ENST00000549094 0.763596585745348 0.442852612076861 -0.168671169478813 ENSG00000130768 SMPDL3B
ENST00000448015 0.678965225492239 0.331620835149708 -0.224155529990597 ENSG00000227050 RP11-460I13.2
ENST00000373884 0.225233820205736 0.0394450491795445 0.364796560267359 ENSG00000158156 XKR8
ENST00000481387 0.995956612719078 0.984896259136876 0.00462845019513393 ENSG00000158156 XKR8
ENST00000373871 0.374120272545766 0.09439027953145 0.127066645617005 ENSG00000158161 EYA3
ENST00000436342 0.374120272545766 0.09439027953145 0.127066645617005 ENSG00000158161 EYA3
ENST00000373864 0.614859850885837 0.261463683157559 0.0959120058132429 ENSG00000158161 EYA3
ENST00000540618 0.661375269947034 0.310211064614775 0.0951551670203377 ENSG00000158161 EYA3
ENST00000545175 0.641085349557876 0.287407443308688 0.0991959268905746 ENSG00000158161 EYA3
ENST00000373863 0.678549923688984 0.331154422025164 0.0925498954950957 ENSG00000158161 EYA3
ENST00000495923 0.834288771516982 0.561707181722377 0.0576354817093499 ENSG00000158161 EYA3
ENST00000471498 0.686215405884891 0.34037244743319 0.094055533712057 ENSG00000158161 EYA3
ENST00000468665 0.822838471017028 0.540084643100482 0.0643298912962447 ENSG00000158161 EYA3
ENST00000543748 0.00313362490931749 0.000142976514951375 0.669748055406457 ENSG00000228589 SPCS2P4
ENST00000436160 0.00236087564835914 0.000101866940612124 0.693982849063853 ENSG00000228589 SPCS2P4
ENST00000373857 3.13656899204805e-08 3.94719567697329e-10 0.930019896323338 ENSG00000169403 PTAFR
ENST00000539896 1.25966905541677e-08 1.46024100120166e-10 0.905735496648779 ENSG00000169403 PTAFR
ENST00000305392 9.02346413104799e-10 8.60880088506926e-12 0.889382252300145 ENSG00000169403 PTAFR
ENST00000603289 0.766196652207726 0.446887617450521 -0.0680811430629406 ENSG00000126698 DNAJC8
ENST00000321830 0.746047870494637 0.417916426164354 -0.186855775035152 ENSG00000215902 AL353354.1
ENST00000263697 0.72095227279836 0.384241021782777 -0.0657393170864035 ENSG00000126698 DNAJC8
ENST00000596102 0.772690684030883 0.457022332873698 0.069791832863968 ENSG00000269804 AL353354.2
ENST00000489277 0.72095227279836 0.384241021782777 -0.0657393170864035 ENSG00000126698 DNAJC8
ENST00000470967 0.590255345694924 0.237517825148984 -0.109828150925322 ENSG00000126698 DNAJC8
ENST00000482674 0.782859447046425 0.473068208684166 -0.0624188902330999 ENSG00000126698 DNAJC8
ENST00000488868 0.777885486465696 0.464958525590163 -0.0636160693150389 ENSG00000126698 DNAJC8
ENST00000497986 0.460393134308339 0.141235598979673 0.144483291292079 ENSG00000130770 ATPIF1
ENST00000335514 0.460255823577056 0.141167742403713 0.144485275406346 ENSG00000130770 ATPIF1
ENST00000468425 0.482425117384438 0.155274873608261 0.120283881978453 ENSG00000130770 ATPIF1
ENST00000465645 0.460255823577056 0.141167742403713 0.144485275406346 ENSG00000130770 ATPIF1
ENST00000604716 0.903327879154588 0.708587391748319 -0.0541167885768596 ENSG00000270605 RP5-1092A3.4
ENST00000253063 0.53814107648896 0.195508780630921 0.14084417979988 ENSG00000130766 SESN2
ENST00000479574 0.176157508896987 0.02675639403573 0.240728983371882 ENSG00000130772 MED18
ENST00000373842 0.21733749434614 0.0372692089884775 0.191019973180801 ENSG00000130772 MED18
ENST00000398997 0.21733749434614 0.0372692089884775 0.191019973180801 ENSG00000130772 MED18
ENST00000475655 0.208161032865389 0.0346733929381081 0.268117662446833 ENSG00000130772 MED18
ENST00000474683 0.217841383048961 0.0373950832976892 0.269062877419704 ENSG00000130772 MED18
ENST00000373839 0.800488140820615 0.501832487862823 -0.063428725059109 ENSG00000204138 PHACTR4
ENST00000463428 0.858610799318802 0.610437382938232 -0.0651507283407528 ENSG00000204138 PHACTR4
ENST00000493669 0.885533239557949 0.66893389321064 -0.0439022303052205 ENSG00000204138 PHACTR4
ENST00000373836 0.578849102540321 0.227651255350951 -0.0958893295365244 ENSG00000204138 PHACTR4
ENST00000398958 0.156435399360854 0.0224189045261455 -0.153044951230735 ENSG00000180198 RCC1
ENST00000413987 0.25511392731711 0.0479835617747955 -0.160574666202695 ENSG00000242125 SNHG3
ENST00000427469 0.213873713660942 0.0362739762806815 -0.155597871146966 ENSG00000180198 RCC1
ENST00000447507 0.369977260486435 0.0925711131095107 -0.141829826516711 ENSG00000242125 SNHG3
ENST00000434290 0.20942402128183 0.0350310731134388 -0.155914737359552 ENSG00000180198 RCC1
ENST00000373833 0.156377925431199 0.0224037321314977 -0.152809941586357 ENSG00000180198 RCC1
ENST00000437681 0.276893444441736 0.0548210957265257 -0.151932391113329 ENSG00000242125 SNHG3
ENST00000364938 0.909476291826144 0.723392497085527 -0.0603327920783568 ENSG00000242125 SNHG3
ENST00000363217 0.988585361862517 0.960685548062131 -0.00894869721312857 ENSG00000200087 SNORA73B
ENST00000419074 0.211448871166568 0.0355875459304338 -0.152198164052486 ENSG00000180198 RCC1
ENST00000373832 0.361401498361119 0.0884423509846036 -0.105917745652208 ENSG00000180198 RCC1
ENST00000373831 0.284020985960839 0.0573252742070317 -0.120049086635698 ENSG00000180198 RCC1
ENST00000411533 0.312849814437721 0.0681517854374055 -0.114133370922641 ENSG00000180198 RCC1
ENST00000486790 0.47293096773841 0.148884939444078 -0.120640169352925 ENSG00000180198 RCC1
ENST00000430407 0.395921051929235 0.105292570102947 -0.101766287280979 ENSG00000180198 RCC1
ENST00000447051 0.562867533919809 0.214211946455061 -0.295425466804641 ENSG00000231468 PRDX3P2
ENST00000429051 0.829867232871577 0.55290714363543 -0.0551471234938096 ENSG00000180198 RCC1
ENST00000478232 0.0802212240674654 0.00865511407983147 -0.269370805387543 ENSG00000180198 RCC1
ENST00000373830 0.397622715849637 0.106106325641374 0.134218767391783 ENSG00000180098 TRNAU1AP
ENST00000495995 0.209959497503701 0.0352240589341032 0.22676540476435 ENSG00000180098 TRNAU1AP
ENST00000411406 0.676261546064544 0.328180351260884 0.164121267261828 ENSG00000180098 TRNAU1AP
ENST00000480930 0.374439655070894 0.094589600769581 0.143028628010297 ENSG00000180098 TRNAU1AP
ENST00000491577 0.371807397075078 0.0933585173197953 0.143536777970414 ENSG00000180098 TRNAU1AP
ENST00000464880 0.281026949761902 0.0563395584680264 0.230704400355103 ENSG00000180098 TRNAU1AP
ENST00000497790 0.610442381704932 0.256909610330647 0.143519287732522 ENSG00000180098 TRNAU1AP
ENST00000495215 0.158441137971606 0.0228700882554658 0.222365780344042 ENSG00000180098 TRNAU1AP
ENST00000464093 0.281297134026748 0.0564385865449542 0.198999451806221 ENSG00000180098 TRNAU1AP
ENST00000484775 0.327297039096186 0.0739146335897188 0.151350032711992 ENSG00000180098 TRNAU1AP
ENST00000464612 0.777959194086441 0.465194207685702 0.0847742717298332 ENSG00000197989 SNHG12
ENST00000475441 0.781020501008807 0.469493985305759 0.0838233666416723 ENSG00000197989 SNHG12
ENST00000531126 0.670145879531495 0.32056071245168 0.110754453222252 ENSG00000197989 SNHG12
ENST00000461448 0.669210439071545 0.31963897972965 0.110966738939866 ENSG00000197989 SNHG12
ENST00000470977 0.668300940683963 0.318446001348586 0.111239431295844 ENSG00000197989 SNHG12
ENST00000474814 0.66912207016279 0.319517861504254 0.110980689512731 ENSG00000197989 SNHG12
ENST00000481368 0.760558202799665 0.438497726044107 0.087606746843115 ENSG00000197989 SNHG12
ENST00000481220 0.66827459427367 0.318332654605561 0.111140586802755 ENSG00000197989 SNHG12
ENST00000488745 0.670786910439067 0.321073309290284 0.110582113569787 ENSG00000197989 SNHG12
ENST00000483436 0.671809291242126 0.322494572787369 0.110217124292708 ENSG00000197989 SNHG12
ENST00000408612 0.812025300765717 0.521249768973513 0.139039904636019 ENSG00000221539 SNORD99
ENST00000384581 0.676380079198374 0.328416073135712 0.136559494827763 ENSG00000197989 SNHG12
ENST00000464115 0.463026061033062 0.14275417768597 0.167990770246658 ENSG00000197989 SNHG12
ENST00000461832 0.46306328260913 0.142775627310185 0.167975720812702 ENSG00000197989 SNHG12
ENST00000384584 0.688039318650205 0.342558090844931 0.175924333159103 ENSG00000197989 SNHG12
ENST00000384342 0.689814304278344 0.344675848243313 0.155441576948756 ENSG00000197989 SNHG12
ENST00000471683 0.053749765186536 0.00503164459387496 0.256091713335568 ENSG00000120656 TAF12
ENST00000373826 0.683169554311589 0.336697826265911 0.219778050921417 ENSG00000188060 RAB42
ENST00000465518 0.881162751178784 0.658867130972471 0.102952684796392 ENSG00000188060 RAB42
ENST00000373824 0.792707514287278 0.489157798383249 0.0619992006694756 ENSG00000120656 TAF12
ENST00000263974 0.814411317317475 0.525357102167236 0.0573809759131952 ENSG00000120656 TAF12
ENST00000495422 0.989795271665678 0.965061452923952 0.00431160672273584 ENSG00000120656 TAF12
ENST00000420776 0.314675770657138 0.0688297524587927 0.445237046474111 ENSG00000229388 RP11-442N24__B.1
ENST00000602813 0.956790824491889 0.855616473798947 0.0426982187394436 ENSG00000270103 RNU11
ENST00000387069 0.956792146157046 0.855640571786065 0.0426818392043242 ENSG00000270103 RNU11
ENST00000373816 0.745927658576219 0.417657792672016 -0.064943993442153 ENSG00000162419 GMEB1
ENST00000361872 0.286351252924318 0.0581545249080985 -0.160797411064706 ENSG00000162419 GMEB1
ENST00000294409 0.28527552783584 0.0577811852621452 -0.160806330777647 ENSG00000162419 GMEB1
ENST00000480454 0.26288015069898 0.0503824239771325 -0.177621931509919 ENSG00000162419 GMEB1
ENST00000474884 0.750323125105517 0.423792090655105 -0.0595921682240052 ENSG00000198492 YTHDF2
ENST00000542507 0.65566843730855 0.30369735363839 -0.0683707844577466 ENSG00000198492 YTHDF2
ENST00000373812 0.657556501537567 0.306190986285749 -0.0680427910797512 ENSG00000198492 YTHDF2
ENST00000541996 0.650577249792282 0.298601185352653 -0.0691188605730953 ENSG00000198492 YTHDF2
ENST00000478283 0.441699403832982 0.130310069536311 -0.0874342399673619 ENSG00000198492 YTHDF2
ENST00000496288 0.752340977040513 0.426283550737279 -0.0593324683386288 ENSG00000198492 YTHDF2
ENST00000475796 0.507623560680885 0.172672275263559 -0.124787673420802 ENSG00000198492 YTHDF2
ENST00000476976 0.732201867138075 0.399048436918026 -0.0696437703452962 ENSG00000198492 YTHDF2
ENST00000468863 0.528915266965428 0.188587000146602 -0.11376595050396 ENSG00000198492 YTHDF2
ENST00000343067 0.180417945144993 0.0277419814100128 -0.199909457699956 ENSG00000159023 EPB41
ENST00000356093 0.180417945144993 0.0277419814100128 -0.199909457699956 ENSG00000159023 EPB41
ENST00000398863 0.180417945144993 0.0277419814100128 -0.199909457699956 ENSG00000159023 EPB41
ENST00000482464 0.426101627546188 0.121187363317569 -0.191743419045852 ENSG00000159023 EPB41
ENST00000373800 0.291107249994001 0.0598060201834294 -0.194343226432108 ENSG00000159023 EPB41
ENST00000349460 0.291107249994001 0.0598060201834294 -0.194343226432108 ENSG00000159023 EPB41
ENST00000347529 0.291107249994001 0.0598060201834294 -0.194343226432108 ENSG00000159023 EPB41
ENST00000373798 0.163222117889782 0.0239779832475596 -0.204209371896076 ENSG00000159023 EPB41
ENST00000373797 0.257787309265011 0.04875599856684 -0.219729460012986 ENSG00000159023 EPB41
ENST00000488277 0.303536024601342 0.064518610836895 -0.260834746583163 ENSG00000159023 EPB41
ENST00000490308 0.305804889742296 0.0654208008042294 -0.262967346370845 ENSG00000159023 EPB41
ENST00000460378 0.32756756997242 0.0740541840623126 -0.159853796763351 ENSG00000159023 EPB41
ENST00000462032 0.725875753659536 0.390360849403207 -0.162663262162022 ENSG00000159023 EPB41
ENST00000521452 0.569817570127577 0.220005009811424 -0.192916915769563 ENSG00000253304 TMEM200B
ENST00000420504 0.554883964961019 0.208247614590467 -0.197391899745506 ENSG00000253304 TMEM200B
ENST00000413004 0.783233890994486 0.473682168603614 0.180092306989887 ENSG00000225750 RP11-242O24.3
ENST00000373795 0.736453473552176 0.40428878611767 -0.0388155350541319 ENSG00000116350 SRSF4
ENST00000546138 0.767707236803908 0.449411446580581 -0.0339303676858438 ENSG00000116350 SRSF4
ENST00000466448 0.653799913733379 0.301887109684835 -0.0477888270678028 ENSG00000116350 SRSF4
ENST00000497015 0.867122376759805 0.629504151206509 0.0372257896562212 ENSG00000116350 SRSF4
ENST00000605204 0.860052288463602 0.613578276145607 -0.0307201435858261 ENSG00000116350 SRSF4
ENST00000477193 0.978486482274674 0.927740424689758 -0.00775649845394147 ENSG00000116350 SRSF4
ENST00000489898 0.752741002068189 0.426856654937455 -0.0651349416115193 ENSG00000116350 SRSF4
ENST00000472353 0.896388448632719 0.691649536908463 -0.0277109826117516 ENSG00000116350 SRSF4
ENST00000373791 0.543048001573983 0.199243303960641 -0.146319757454778 ENSG00000116353 MECR
ENST00000475773 0.9548548999612 0.849844950362255 -0.0272340406886145 ENSG00000116353 MECR
ENST00000483435 0.937372587647717 0.800632848029419 0.0389958714796828 ENSG00000116353 MECR
ENST00000263702 0.490747712096566 0.161094498365257 -0.158234350712553 ENSG00000116353 MECR
ENST00000473030 0.636125409130526 0.282495514421003 -0.125476011235787 ENSG00000116353 MECR
ENST00000463412 0.761862114520427 0.440349853000295 -0.0947978799656309 ENSG00000116353 MECR
ENST00000453185 0.882206748976072 0.661112733063798 -0.0629022771690702 ENSG00000116353 MECR
ENST00000478505 0.463356278033767 0.142928853822497 -0.176353150422442 ENSG00000116353 MECR
ENST00000490529 0.349335356918963 0.0833020787249737 -0.201672553500197 ENSG00000116353 MECR
ENST00000464511 0.596722998890168 0.243472014195843 -0.23469661117387 ENSG00000116353 MECR
ENST00000463052 0.130349459838479 0.0172042638280779 -0.290905809120929 ENSG00000116353 MECR
ENST00000489248 0.162711731198642 0.0238725887812506 -0.283705812871402 ENSG00000116353 MECR
ENST00000475861 0.152503685479073 0.0215698672474552 -0.288196956455545 ENSG00000116353 MECR
ENST00000474946 0.125220423255195 0.0162298803480093 -0.316176233920266 ENSG00000116353 MECR
ENST00000464915 0.396176868367843 0.10540488390463 -0.268182835110393 ENSG00000116353 MECR
ENST00000482610 0.503968358530389 0.17020087211486 -0.215865014304578 ENSG00000116353 MECR
ENST00000484012 0.413938537824377 0.114816588583639 -0.265899853382835 ENSG00000116353 MECR
ENST00000493928 0.620438001673497 0.266919174160641 -0.189839718672291 ENSG00000116353 MECR
ENST00000345512 0.433227052205243 0.125244783120261 -0.380306150123527 ENSG00000060656 PTPRU
ENST00000373779 0.478375008936417 0.152633034720263 -0.351457638516322 ENSG00000060656 PTPRU
ENST00000323874 0.478375008936417 0.152633034720263 -0.351457638516322 ENSG00000060656 PTPRU
ENST00000356870 0.478375008936417 0.152633034720263 -0.351457638516322 ENSG00000060656 PTPRU
ENST00000428026 0.478375008936417 0.152633034720263 -0.351457638516322 ENSG00000060656 PTPRU
ENST00000460170 0.478375008936417 0.152633034720263 -0.351457638516322 ENSG00000060656 PTPRU
ENST00000373765 0.688543486778161 0.343260278855907 0.209866995152493 ENSG00000162510 MATN1
ENST00000414532 0.865818401515177 0.626624309170541 0.0914154852896956 ENSG00000186056 MATN1-AS1
ENST00000454613 0.863561074885661 0.621127485777919 0.0929692836980231 ENSG00000186056 MATN1-AS1
ENST00000414763 0.475223066903185 0.150434566104159 0.341664804810533 ENSG00000186056 MATN1-AS1
ENST00000294507 0.000359053374419554 1.18216781320355e-05 0.31160984336304 ENSG00000162511 LAPTM5
ENST00000464569 0.0160766728889609 0.00104109121254283 0.309499354857232 ENSG00000162511 LAPTM5
ENST00000583944 0.419629365935118 0.11757478600882 0.394771113115388 ENSG00000264773 MIR4420
ENST00000476492 0.184650266202144 0.0287353953280898 0.228338203154019 ENSG00000162511 LAPTM5
ENST00000336798 0.688627319279168 0.343329824044864 -0.238633748018062 ENSG00000162512 SDC3
ENST00000339394 0.767643052160917 0.449268771354349 -0.189489172083584 ENSG00000162512 SDC3
ENST00000424085 0.923097359956393 0.761044160053695 0.0243828778202811 ENSG00000134644 PUM1
ENST00000257075 0.923097359956393 0.761044160053695 0.0243828778202811 ENSG00000134644 PUM1
ENST00000373747 0.923097359956393 0.761044160053695 0.0243828778202811 ENSG00000134644 PUM1
ENST00000525843 0.931365119746508 0.783454321365612 0.0224668530398483 ENSG00000134644 PUM1
ENST00000426105 0.939906106563687 0.807525166813173 0.0201630760065272 ENSG00000134644 PUM1
ENST00000440538 0.938643008393087 0.803911842014856 0.020553798524013 ENSG00000134644 PUM1
ENST00000498419 0.926304548369489 0.769635312107692 0.0218375816563869 ENSG00000134644 PUM1
ENST00000373741 0.939096640520859 0.804977111984473 0.0204527659987036 ENSG00000134644 PUM1
ENST00000423018 0.936955504919674 0.798796798529784 0.0211074499317821 ENSG00000134644 PUM1
ENST00000373742 0.948928080983977 0.833524256355784 0.0173050451501633 ENSG00000134644 PUM1
ENST00000530669 0.860130716072854 0.613840686387566 -0.0504957407364964 ENSG00000134644 PUM1
ENST00000529846 0.668584288495655 0.31884363184196 -0.0747605228344198 ENSG00000134644 PUM1
ENST00000525997 0.677534053616164 0.329970785488015 -0.073096860213541 ENSG00000134644 PUM1
ENST00000527498 0.863079335661634 0.619822794915902 -0.0374938806493691 ENSG00000134644 PUM1
ENST00000498627 0.948707662779053 0.832646802764235 0.0344915477608446 ENSG00000134644 PUM1
ENST00000471894 0.863753688503864 0.621845281779112 0.0566225819491048 ENSG00000134644 PUM1
ENST00000490546 0.607932430914146 0.254383382075718 0.125715492303956 ENSG00000134644 PUM1
ENST00000532678 0.764839139043853 0.444806342970771 0.0776690428999339 ENSG00000134644 PUM1
ENST00000526128 0.772086786154573 0.455883777590032 0.0950183223338028 ENSG00000134644 PUM1
ENST00000526215 0.918739573533298 0.750054782171201 0.0322807460315947 ENSG00000134644 PUM1
ENST00000525948 0.932398975571048 0.786340597363308 0.0266027000259036 ENSG00000134644 PUM1
ENST00000480602 0.952739677284936 0.844660118791091 0.0197676454739417 ENSG00000134644 PUM1
ENST00000524516 0.794750003862774 0.491940963303064 0.0660485461832619 ENSG00000134644 PUM1
ENST00000417263 0.968069413836016 0.891688941837366 -0.0343788869926262 ENSG00000237329 RP11-201O14.1
ENST00000531867 0.359206090382334 0.0874499466701706 0.195777292025685 ENSG00000134644 PUM1
ENST00000263694 0.516349603866766 0.17906094844631 -0.0972209060974464 ENSG00000060688 SNRNP40
ENST00000486941 0.552054064969685 0.205902071877998 -0.137701435734976 ENSG00000060688 SNRNP40
ENST00000489853 0.667817563076576 0.317844606428515 -0.0862904345840772 ENSG00000060688 SNRNP40
ENST00000373720 0.601494401259941 0.247966842865028 -0.104342805811421 ENSG00000060688 SNRNP40
ENST00000491106 0.58312957216791 0.231168957223586 -0.139216745175061 ENSG00000060688 SNRNP40
ENST00000446633 0.516869549463908 0.179474095570941 -0.0960888018702832 ENSG00000060688 SNRNP40
ENST00000452686 0.940701052784605 0.810203340154589 -0.0603580735351115 ENSG00000229447 RP11-490K7.4
ENST00000474025 0.512430213336282 0.176237081200425 -0.126359153443541 ENSG00000060688 SNRNP40
ENST00000463988 0.730966162960015 0.397404785122079 -0.0867015703111952 ENSG00000060688 SNRNP40
ENST00000344147 0.649317458640963 0.29688820380639 -0.0884276203035277 ENSG00000121766 ZCCHC17
ENST00000479629 0.673316059100071 0.324443366498502 -0.102997155084814 ENSG00000121766 ZCCHC17
ENST00000373714 0.649317458640963 0.29688820380639 -0.0884276203035277 ENSG00000121766 ZCCHC17
ENST00000546109 0.48837580428626 0.159150248925054 -0.124958493613749 ENSG00000121766 ZCCHC17
ENST00000422613 0.576369053108967 0.225787800168861 -0.103133643075111 ENSG00000121766 ZCCHC17
ENST00000490049 0.731033737578345 0.397511559258328 -0.0947044271598168 ENSG00000121766 ZCCHC17
ENST00000430143 0.964659288750653 0.880655332242238 0.0171256426969398 ENSG00000229044 RP11-266K22.2
ENST00000373713 0.651036276248652 0.29896881420327 -0.169118365270112 ENSG00000121769 FABP3
ENST00000497275 0.479994914514943 0.153689460530251 -0.247955008670176 ENSG00000121769 FABP3
ENST00000498148 0.650003854910157 0.297861350068126 -0.1700374283417 ENSG00000121769 FABP3
ENST00000482018 0.671809291242126 0.322495510916733 -0.157008286652395 ENSG00000121769 FABP3
ENST00000373710 1.02101666175448e-14 5.15170954069132e-17 0.930104377532522 ENSG00000168528 SERINC2
ENST00000536859 8.62317788644154e-15 4.28900797027933e-17 0.930343554215446 ENSG00000168528 SERINC2
ENST00000487207 6.27603960134996e-13 3.84811778584401e-15 1.07464223412757 ENSG00000168528 SERINC2
ENST00000373709 8.92815079996389e-15 4.45819769052532e-17 0.933677092936359 ENSG00000168528 SERINC2
ENST00000536384 1.27794066053975e-14 6.52968339038001e-17 0.931791481172188 ENSG00000168528 SERINC2
ENST00000491976 1.27794066053975e-14 6.52968339038001e-17 0.931791481172188 ENSG00000168528 SERINC2
ENST00000596131 0.0386165602173505 0.00322020479234708 0.665234140258263 ENSG00000268950 AC114494.1
ENST00000418618 0.381960096726596 0.0981216870439074 0.195658898238324 ENSG00000228682 RP11-439L8.3
ENST00000412068 0.687480296296677 0.341895977972413 0.0988778953088171 ENSG00000223907 RP11-439L8.4
ENST00000417514 0.602249960455401 0.24865233290889 0.184050706477142 ENSG00000223907 RP11-439L8.4
ENST00000435872 0.681654772417286 0.33490638927125 0.242175560027954 ENSG00000229167 RP11-73M7.1
ENST00000457433 0.707806994598982 0.367304411569857 0.202108464451936 ENSG00000142910 TINAGL1
ENST00000271064 0.707806994598982 0.367304411569857 0.202108464451936 ENSG00000142910 TINAGL1
ENST00000537531 0.594090501793899 0.241205790291313 0.280917750699884 ENSG00000142910 TINAGL1
ENST00000461030 0.594090501793899 0.241205790291313 0.280917750699884 ENSG00000142910 TINAGL1
ENST00000478398 0.620549640069209 0.26704402742392 0.266004235127918 ENSG00000142910 TINAGL1
ENST00000481165 0.672686173025856 0.323589321115352 0.2222133120724 ENSG00000142910 TINAGL1
ENST00000468635 0.476629386955514 0.151338778536443 0.343251707939419 ENSG00000142910 TINAGL1
ENST00000498429 0.454946856840893 0.137988487882755 0.367686863815554 ENSG00000142910 TINAGL1
ENST00000463112 0.811011598620037 0.519572920508917 0.162141363389066 ENSG00000142910 TINAGL1
ENST00000468521 0.965376855466985 0.882740170189742 0.0366107034145135 ENSG00000121764 HCRTR1
ENST00000403528 0.928169056695545 0.774853593927007 0.0711521101137099 ENSG00000121764 HCRTR1
ENST00000373706 0.991829504428159 0.972233771447124 0.00868947706807449 ENSG00000121764 HCRTR1
ENST00000373705 0.910196413171704 0.72578382947257 0.0368331015600645 ENSG00000121764 HCRTR1
ENST00000373703 0.689791913711294 0.344617156384305 0.0778269297437263 ENSG00000162517 PEF1
ENST00000461006 0.754605013517109 0.429847325664623 0.0844991895537639 ENSG00000162517 PEF1
ENST00000478502 0.880237969922105 0.657119461307069 0.0397858546200119 ENSG00000162517 PEF1
ENST00000489164 0.721355846033024 0.384803090830442 0.0887005365280373 ENSG00000162517 PEF1
ENST00000492061 0.532907789619396 0.191833359888141 0.132864056253394 ENSG00000162517 PEF1
ENST00000496805 0.717029623516933 0.378799103544518 0.0914090005286353 ENSG00000162517 PEF1
ENST00000472443 0.804584386800728 0.508691316518681 0.0688684049446826 ENSG00000162517 PEF1
ENST00000471219 0.547167678846478 0.202196248178029 0.159446139335423 ENSG00000162517 PEF1
ENST00000440872 0.746028590787833 0.417887680480667 0.0937645667832039 ENSG00000162517 PEF1
ENST00000609625 0.944624531828856 0.819906282793416 -0.0529710111503998 ENSG00000235790 RP11-73M7.6
ENST00000609549 0.944624531828856 0.819906282793416 -0.0529710111503998 ENSG00000235790 RP11-73M7.6
ENST00000610043 0.944624531828856 0.819906282793416 -0.0529710111503998 ENSG00000235790 RP11-73M7.6
ENST00000608332 0.806476145912688 0.512546573380752 -0.159820094267119 ENSG00000235790 RP11-73M7.6
ENST00000585660 0.758889786505645 0.435730309653134 -0.194263073113132 ENSG00000235790 RP11-73M7.6
ENST00000591592 0.758889786505645 0.435730309653134 -0.194263073113132 ENSG00000235790 RP11-73M7.6
ENST00000608246 0.758996951020459 0.436093058894288 -0.194200743064738 ENSG00000235790 RP11-73M7.6
ENST00000608888 0.758358012338866 0.43487240301696 -0.194706019963345 ENSG00000235790 RP11-73M7.6
ENST00000607926 0.758358012338866 0.43487240301696 -0.194706019963345 ENSG00000235790 RP11-73M7.6
ENST00000610216 0.758358012338866 0.43487240301696 -0.194706019963345 ENSG00000235790 RP11-73M7.6
ENST00000585413 0.740121616003645 0.409159811108229 -0.205811308414806 ENSG00000235790 RP11-73M7.6
ENST00000609033 0.740121616003645 0.409159811108229 -0.205811308414806 ENSG00000235790 RP11-73M7.6
ENST00000589462 0.740121616003645 0.409159811108229 -0.205811308414806 ENSG00000235790 RP11-73M7.6
ENST00000593188 0.76722913253921 0.448475473365209 -0.188850758540189 ENSG00000235790 RP11-73M7.6
ENST00000609373 0.816713709987277 0.529583313575131 -0.157012101304532 ENSG00000235790 RP11-73M7.6
ENST00000587445 0.816713709987277 0.529583313575131 -0.157012101304532 ENSG00000235790 RP11-73M7.6
ENST00000591929 0.856953055366812 0.607788358079625 -0.128651729638362 ENSG00000235790 RP11-73M7.6
ENST00000609338 0.856953055366812 0.607788358079625 -0.128651729638362 ENSG00000235790 RP11-73M7.6
ENST00000373672 0.0358452217677349 0.00291126525709879 -0.596672552455407 ENSG00000084636 COL16A1
ENST00000271069 0.036329170532316 0.00297116324114649 -0.59717199417595 ENSG00000084636 COL16A1
ENST00000488128 0.298475535767545 0.0626423076280356 -0.422082425907658 ENSG00000084636 COL16A1
ENST00000488897 0.3125752981873 0.068054551932569 -0.44756232725259 ENSG00000084636 COL16A1
ENST00000440437 0.689096971959656 0.343812170325559 -0.237685414924722 ENSG00000084636 COL16A1
ENST00000470799 0.770849141784861 0.45401301124812 -0.18888040983308 ENSG00000084636 COL16A1
ENST00000482910 0.805664345539209 0.510650907955627 -0.166125317379528 ENSG00000084636 COL16A1
ENST00000458715 0.0542634292090403 0.00509250343578167 -0.703202151529322 ENSG00000084636 COL16A1
ENST00000373668 0.193279112290877 0.030839850691747 -0.495674864636249 ENSG00000084636 COL16A1
ENST00000474000 0.672382811160516 0.323148158418103 -0.24888446450136 ENSG00000084636 COL16A1
ENST00000482478 0.634398639266158 0.280559107269466 -0.271927712421439 ENSG00000084636 COL16A1
ENST00000529928 0.471429888388886 0.147986277960995 -0.364997724301053 ENSG00000084636 COL16A1
ENST00000373667 0.530689703020706 0.190208720759178 -0.325126411887033 ENSG00000084636 COL16A1
ENST00000602889 0.840123289817865 0.572188779228717 -0.039694692495115 ENSG00000269967 RP11-84A19.4
ENST00000602725 0.83477853059302 0.562591033040458 -0.039554416814384 ENSG00000184007 PTP4A2
ENST00000344035 0.682835524950078 0.336368679824308 -0.0653700927652837 ENSG00000184007 PTP4A2
ENST00000356536 0.677949015899566 0.330498521498845 -0.0664401615402525 ENSG00000184007 PTP4A2
ENST00000457805 0.868180545809567 0.631611119368897 -0.0346953438116554 ENSG00000184007 PTP4A2
ENST00000489313 0.954779849659234 0.849721535895104 0.0162036327243362 ENSG00000184007 PTP4A2
ENST00000602683 0.907152282884973 0.71788812287278 -0.0255579666775977 ENSG00000184007 PTP4A2
ENST00000470404 0.963995651294235 0.878700253433807 -0.0106956960298758 ENSG00000184007 PTP4A2
ENST00000532001 0.914007884920863 0.735768466473228 -0.0243220134183214 ENSG00000184007 PTP4A2
ENST00000528253 0.867128923449579 0.629522749608514 -0.0364459877422841 ENSG00000184007 PTP4A2
ENST00000391369 0.609768316227268 0.256250235906495 0.217323839948213 ENSG00000212673 AL136115.1
ENST00000484483 0.993880799503906 0.978327352223459 0.00244142560368955 ENSG00000184007 PTP4A2
ENST00000468531 0.686044561115765 0.340131644502277 -0.0773979920672829 ENSG00000184007 PTP4A2
ENST00000534796 0.694144143987751 0.349825555026697 -0.0850594759155525 ENSG00000184007 PTP4A2
ENST00000532289 0.679601362864174 0.332609452923808 -0.0872589468464015 ENSG00000184007 PTP4A2
ENST00000526960 0.595698640900386 0.242671958633384 -0.0968665983292837 ENSG00000184007 PTP4A2
ENST00000524384 0.700987954535107 0.358675975651107 -0.08869187447552 ENSG00000184007 PTP4A2
ENST00000528840 0.690995102413356 0.345829236542779 -0.0914068625187574 ENSG00000184007 PTP4A2
ENST00000494444 0.690152537084986 0.344960559887588 -0.0919536185528467 ENSG00000184007 PTP4A2
ENST00000529477 0.619398575654698 0.265847826278181 -0.0998602736342515 ENSG00000184007 PTP4A2
ENST00000533408 0.694726454854568 0.350612944497822 -0.092566394822926 ENSG00000184007 PTP4A2
ENST00000475464 0.668155972043988 0.318149697297116 -0.118861981263674 ENSG00000184007 PTP4A2
ENST00000447478 0.299436339990433 0.0629730477424473 -0.408219691442305 ENSG00000228634 RP4-534N18.2
ENST00000327300 0.963918175335076 0.878504879141329 -0.00846612360633589 ENSG00000121774 KHDRBS1
ENST00000307714 0.964156890641199 0.879191710707664 -0.00843015047977595 ENSG00000121774 KHDRBS1
ENST00000492989 0.996059017400864 0.985053191890846 -0.00123728305048538 ENSG00000121774 KHDRBS1
ENST00000484270 0.923278435782115 0.761597425561037 -0.0158010204161858 ENSG00000121774 KHDRBS1
ENST00000366152 0.997409812836237 0.989929727307051 -0.0017165562217529 ENSG00000203325 RP11-277A4.4
ENST00000487305 0.947619418689055 0.828901652901668 -0.0190578069294742 ENSG00000121775 TMEM39B
ENST00000336294 0.958649511998494 0.861113701803884 -0.0154979222268118 ENSG00000121775 TMEM39B
ENST00000438825 0.865999581035972 0.627313182491352 0.0592930704830967 ENSG00000121775 TMEM39B
ENST00000441402 0.961526748162029 0.869959197660323 -0.0144633727501078 ENSG00000121775 TMEM39B
ENST00000472503 0.94874869013929 0.832838447486076 0.0241057968429033 ENSG00000121775 TMEM39B
ENST00000456834 0.945824934563946 0.824097412545482 -0.0216239812627802 ENSG00000121775 TMEM39B
ENST00000468135 0.961526748162029 0.869959197660323 -0.0144633727501078 ENSG00000121775 TMEM39B
ENST00000466321 0.87207755871261 0.639506614813671 0.0572767208987893 ENSG00000121775 TMEM39B
ENST00000373634 0.961526748162029 0.869959197660323 -0.0144633727501078 ENSG00000121775 TMEM39B
ENST00000427288 0.977125239323479 0.923383860455664 -0.00901914869049415 ENSG00000121775 TMEM39B
ENST00000476968 0.95629445451638 0.854382724635324 -0.0161087253263521 ENSG00000121775 TMEM39B
ENST00000498613 0.851379460754409 0.595107228196018 -0.0723463700175785 ENSG00000121775 TMEM39B
ENST00000373625 0.855211604642201 0.603644641198998 -0.0436514821250266 ENSG00000025800 KPNA6
ENST00000471599 0.711792452671435 0.372063511957566 -0.0732209357521618 ENSG00000025800 KPNA6
ENST00000537234 0.683443534572731 0.33701291684937 -0.0796867695940361 ENSG00000025800 KPNA6
ENST00000469790 0.980610292053777 0.934084768795053 -0.00891447704068865 ENSG00000025800 KPNA6
ENST00000545542 0.880692615251463 0.657979485665013 -0.0385988078303086 ENSG00000025800 KPNA6
ENST00000446515 0.953701310598662 0.847123026123838 -0.0169232269492376 ENSG00000025800 KPNA6
ENST00000515055 0.955798489380925 0.852897793603266 0.0174517701741737 ENSG00000250135 RP4-622L5.2
ENST00000373610 0.838884644665413 0.569905233706638 0.0385183535445731 ENSG00000084652 TXLNA
ENST00000373609 0.835257598387123 0.563798526893427 0.0391419871065336 ENSG00000084652 TXLNA
ENST00000373602 0.827099697311818 0.547248172036521 -0.0776828886140003 ENSG00000160050 CCDC28B
ENST00000469003 0.792810648239091 0.489261520356912 -0.0886471378689826 ENSG00000160050 CCDC28B
ENST00000421922 0.829307775241705 0.55180979421744 -0.0770686559474694 ENSG00000160050 CCDC28B
ENST00000461819 0.829307775241705 0.551898304605076 -0.0770735051303364 ENSG00000160050 CCDC28B
ENST00000483009 0.849817079073277 0.591875095936342 -0.0699826516543807 ENSG00000160050 CCDC28B
ENST00000373604 0.856899660398263 0.607716282114218 -0.0775019948953548 ENSG00000224066 RP4-622L5.7
ENST00000421616 0.362420653346957 0.0888314849460699 0.391337630920999 ENSG00000224066 RP4-622L5.7
ENST00000537469 0.339134403208821 0.0788811849578927 0.274026869083186 ENSG00000160051 IQCC
ENST00000291358 0.330363552583987 0.0751644508459638 0.277710954317528 ENSG00000160051 IQCC
ENST00000409358 0.772425954951893 0.456619082793742 -0.143084077767535 ENSG00000222046 DCDC2B
ENST00000487056 0.780513939570128 0.468685652942807 -0.138923676098549 ENSG00000222046 DCDC2B
ENST00000466796 0.41063104248801 0.112877598014175 -0.222296359566678 ENSG00000160055 TMEM234
ENST00000491434 0.57535567901572 0.224449164461144 -0.163081805417727 ENSG00000160055 TMEM234
ENST00000489170 0.57535567901572 0.224449164461144 -0.163081805417727 ENSG00000160055 TMEM234
ENST00000495091 0.933461671720685 0.788973943457603 -0.0629842691056557 ENSG00000160055 TMEM234
ENST00000461402 0.57535567901572 0.224449164461144 -0.163081805417727 ENSG00000160055 TMEM234
ENST00000483001 0.595746931933566 0.242710438022016 -0.168287269867671 ENSG00000160055 TMEM234
ENST00000545122 0.661138318043831 0.310020750385646 -0.151986107301682 ENSG00000160055 TMEM234
ENST00000309777 0.617130060819198 0.263705149814986 -0.166171166726121 ENSG00000160055 TMEM234
ENST00000373593 0.617130060819198 0.263705149814986 -0.166171166726121 ENSG00000160055 TMEM234
ENST00000344461 0.59509231027519 0.242071762458613 -0.174474883223738 ENSG00000160055 TMEM234
ENST00000484490 0.552680168156206 0.206440359343599 -0.190331319369339 ENSG00000160055 TMEM234
ENST00000485689 0.601903443357086 0.248289685765284 -0.251569266212718 ENSG00000160055 TMEM234
ENST00000487174 0.691934467202927 0.346878720373263 -0.150216644626699 ENSG00000160055 TMEM234
ENST00000355082 0.789046210742646 0.482786557077734 -0.0731301916894777 ENSG00000084623 EIF3I
ENST00000373586 0.899048084033903 0.698480324490897 -0.0369540470316145 ENSG00000084623 EIF3I
ENST00000489353 0.72470475623931 0.388949649024299 -0.0821783623029739 ENSG00000084623 EIF3I
ENST00000471486 0.852457692723541 0.597910025360334 -0.0521270790602835 ENSG00000084623 EIF3I
ENST00000483517 0.898923310033614 0.698116728125427 -0.0371012738208543 ENSG00000084623 EIF3I
ENST00000474371 0.90615135348127 0.715563678248749 -0.0340514747897835 ENSG00000084623 EIF3I
ENST00000423995 0.799652977671761 0.500587513829441 0.0999456038738056 ENSG00000220785 MTMR9LP
ENST00000403496 0.911049887721057 0.727917667660807 0.0522580749241591 ENSG00000220785 MTMR9LP
ENST00000441044 0.608669031977643 0.25502132271657 0.170895691973235 ENSG00000220785 MTMR9LP
ENST00000426597 0.615715137246142 0.262437600253935 0.169579060885589 ENSG00000220785 MTMR9LP
ENST00000373582 0.537005300183142 0.194630454297437 0.323194265299749 ENSG00000183615 FAM167B
ENST00000336890 0.0367519124556552 0.00301571306938769 -0.30758775069407 ENSG00000182866 LCK
ENST00000482949 0.0460731589346519 0.00407373886441584 -0.297315228524077 ENSG00000182866 LCK
ENST00000495610 0.0449973745025008 0.00394844273453556 -0.29898530874798 ENSG00000182866 LCK
ENST00000355928 0.0489929414400418 0.00442343021288747 -0.316107906828359 ENSG00000182866 LCK
ENST00000476457 0.0545027735355213 0.00512410312603227 -0.291596898158028 ENSG00000182866 LCK
ENST00000469765 0.0367519124556552 0.00301571306938769 -0.30758775069407 ENSG00000182866 LCK
ENST00000461712 0.609627039413699 0.255887944747771 -0.183063954579234 ENSG00000182866 LCK
ENST00000373562 0.579585551476487 0.228096691926043 -0.170811401533371 ENSG00000182866 LCK
ENST00000477031 0.699523440809237 0.356697979853149 -0.157067715438157 ENSG00000182866 LCK
ENST00000373557 0.321181343634817 0.0713308952643652 -0.256137478388645 ENSG00000182866 LCK
ENST00000333070 0.152472692582582 0.0215629036962317 -0.274206227674064 ENSG00000182866 LCK
ENST00000373564 0.152472692582582 0.0215600588803433 -0.273453322906375 ENSG00000182866 LCK
ENST00000469956 0.120221360832197 0.015255210985542 -0.320077689171506 ENSG00000182866 LCK
ENST00000373548 0.229048828275261 0.0406050746619098 -0.148673575780809 ENSG00000116478 HDAC1
ENST00000481281 0.545129889109224 0.200820148121982 -0.11580995607334 ENSG00000116478 HDAC1
ENST00000463172 0.501121157088345 0.168024576510477 -0.127389385293658 ENSG00000116478 HDAC1
ENST00000428704 0.540106657148683 0.196811413181321 -0.103900508966588 ENSG00000116478 HDAC1
ENST00000472928 0.552738865507734 0.20651806034758 -0.11430313122688 ENSG00000116478 HDAC1
ENST00000373541 0.229656546047792 0.0407898158964459 -0.148952503828562 ENSG00000116478 HDAC1
ENST00000490081 0.66979942561214 0.320199589690149 -0.0801281139196588 ENSG00000116478 HDAC1
ENST00000482310 0.653590542259559 0.301699807026651 -0.0834991687831163 ENSG00000116478 HDAC1
ENST00000476391 0.16080219456109 0.0234182037930532 -0.182747484633202 ENSG00000116478 HDAC1
ENST00000484305 0.448822576469841 0.13443966154573 -0.134347413058376 ENSG00000116478 HDAC1
ENST00000471488 0.0864269105669515 0.00958274999963134 -0.234396474255933 ENSG00000116478 HDAC1
ENST00000329421 0.0642189299546341 0.00642055997175291 -0.245640267280402 ENSG00000175130 MARCKSL1
ENST00000574315 0.0736741061488977 0.00771287642023278 0.402528093966001 ENSG00000162526 TSSK3
ENST00000416512 0.309232745376183 0.0667483267965364 0.390372954328071 ENSG00000225828 FAM229A
ENST00000415596 0.29164701758158 0.0600426458004104 0.397873373546106 ENSG00000225828 FAM229A
ENST00000373534 0.300765565054759 0.0635081880413724 0.387980211148086 ENSG00000162526 TSSK3
ENST00000455895 0.0651584957993046 0.00654987082941371 0.313141058177835 ENSG00000160058 BSDC1
ENST00000413080 0.0651584957993046 0.00654987082941371 0.313141058177835 ENSG00000160058 BSDC1
ENST00000444377 0.0674155090693456 0.00684241367119013 0.313273582239634 ENSG00000160058 BSDC1
ENST00000341071 0.0679873436439786 0.00691565071028878 0.31454544987149 ENSG00000160058 BSDC1
ENST00000526031 0.0691756927596651 0.00708126343300462 0.336336999307162 ENSG00000160058 BSDC1
ENST00000419121 0.0692953784702118 0.00709683460286036 0.335905309786763 ENSG00000160058 BSDC1
ENST00000446293 0.0682066238410924 0.00694884657689995 0.331751218444211 ENSG00000160058 BSDC1
ENST00000463967 0.752741002068189 0.426870219619384 0.129223368392937 ENSG00000160058 BSDC1
ENST00000373520 0.198509047935546 0.0320990791410116 0.270676161685615 ENSG00000160058 BSDC1
ENST00000449308 0.211267058938642 0.0355350194618965 0.274117424929877 ENSG00000160058 BSDC1
ENST00000527513 0.206637650322915 0.0342746361300766 0.295191455019677 ENSG00000160058 BSDC1
ENST00000527163 0.204906584558574 0.0338244263837579 0.3004298244361 ENSG00000160058 BSDC1
ENST00000530485 0.156864402795839 0.0225024612793796 0.317660234847241 ENSG00000160058 BSDC1
ENST00000474414 0.16860782187977 0.0251089105633531 0.305114196607135 ENSG00000160058 BSDC1
ENST00000530876 0.211918486652711 0.0357599496054605 0.303482909217529 ENSG00000160058 BSDC1
ENST00000530753 0.202906948794888 0.0332654088175452 0.307031860115252 ENSG00000160058 BSDC1
ENST00000533084 0.127816221260145 0.0167239896710139 0.355534960685136 ENSG00000160058 BSDC1
ENST00000531222 0.0579787668636071 0.00559855963159711 0.44774238028381 ENSG00000160058 BSDC1
ENST00000480336 0.846115853831033 0.584761191518464 0.125886419546728 ENSG00000254553 RP1-27O5.3
ENST00000373510 0.851411983897743 0.59524041072836 0.131632597778606 ENSG00000160062 ZBTB8A
ENST00000316459 0.852964358148113 0.598823799244048 0.126567066930382 ENSG00000160062 ZBTB8A
ENST00000341885 0.894036583900739 0.686573186851644 0.0365977649776321 ENSG00000176261 ZBTB8OS
ENST00000468695 0.91485915331559 0.738362412998234 0.029616485148436 ENSG00000176261 ZBTB8OS
ENST00000492007 0.941030754371943 0.811058281591121 0.0208943913732962 ENSG00000176261 ZBTB8OS
ENST00000373506 0.937523605431808 0.801234226992919 0.0220007262909464 ENSG00000176261 ZBTB8OS
ENST00000467652 0.652975999624897 0.300995786759455 0.115384877073954 ENSG00000176261 ZBTB8OS
ENST00000498691 0.61035073439553 0.256728249233246 0.0941171550495685 ENSG00000176261 ZBTB8OS
ENST00000478041 0.948439969844637 0.831919295001801 0.0186600359032154 ENSG00000176261 ZBTB8OS
ENST00000473294 0.950534142261715 0.838850782010185 0.0178756275642583 ENSG00000176261 ZBTB8OS
ENST00000436661 0.948130839748177 0.830495811117235 0.01879358998537 ENSG00000176261 ZBTB8OS
ENST00000373501 0.948371807311141 0.831650055207382 0.0186766106265708 ENSG00000176261 ZBTB8OS
ENST00000476493 0.949487614223817 0.834989833349426 0.0182958628001064 ENSG00000176261 ZBTB8OS
ENST00000465588 0.951027775167083 0.839933396224813 0.0177654607050325 ENSG00000176261 ZBTB8OS
ENST00000483138 0.956364193545039 0.854509605007238 0.0165201362015298 ENSG00000176261 ZBTB8OS
ENST00000479075 0.994595731392061 0.980469575310545 0.00234222283506865 ENSG00000176261 ZBTB8OS
ENST00000473383 0.797817809319138 0.496824228700681 0.0651943586895322 ENSG00000176261 ZBTB8OS
ENST00000466361 0.90980696809978 0.724409146399752 -0.032706181054201 ENSG00000176261 ZBTB8OS
ENST00000414241 0.997494648685821 0.99052645700159 0.000586116098475612 ENSG00000162521 RBBP4
ENST00000373493 0.860775274166914 0.614917483220947 0.0261970623890465 ENSG00000162521 RBBP4
ENST00000527118 0.897389405881263 0.69389058199537 0.0240596213638539 ENSG00000162521 RBBP4
ENST00000401893 0.817339924178087 0.530524450050511 0.0401105533495487 ENSG00000162521 RBBP4
ENST00000524393 0.900141468274623 0.700783158322155 0.0233998613150965 ENSG00000162521 RBBP4
ENST00000526193 0.930681586659691 0.781769621718474 0.0172501821350852 ENSG00000162521 RBBP4
ENST00000492348 0.940233151861114 0.809070182140489 0.0122144254750647 ENSG00000162521 RBBP4
ENST00000544435 0.940233151861114 0.809070182140489 0.0122144254750647 ENSG00000162521 RBBP4
ENST00000525506 0.775260891279244 0.460921058923247 0.0629274278123269 ENSG00000162521 RBBP4
ENST00000465780 0.839323385448575 0.570598871746009 0.0564402978164017 ENSG00000162521 RBBP4
ENST00000373485 0.975988592261674 0.918939523394538 0.00514511820381178 ENSG00000162521 RBBP4
ENST00000477563 0.825258525509974 0.543636484135523 0.0410716355346375 ENSG00000162521 RBBP4
ENST00000458695 0.997257395392064 0.988950270169685 0.000689695388286196 ENSG00000162521 RBBP4
ENST00000490500 0.840903937924183 0.574008783419582 0.0490949278345667 ENSG00000162521 RBBP4
ENST00000445722 0.815479017225998 0.527178013414402 0.0461502377879309 ENSG00000162521 RBBP4
ENST00000475321 0.840609355756605 0.573365430071737 -0.0343221024213335 ENSG00000162521 RBBP4
ENST00000531983 0.747106099910327 0.419295822199306 -0.0656668645485065 ENSG00000162521 RBBP4
ENST00000463378 0.905770915770548 0.71463890552967 -0.0239108198266658 ENSG00000162521 RBBP4
ENST00000460669 0.918162390867407 0.748601288456889 -0.0213074666200476 ENSG00000162521 RBBP4
ENST00000482190 0.926785819460897 0.770972059082609 -0.0191970639348878 ENSG00000162521 RBBP4
ENST00000373484 0.864533739756154 0.623906647410747 0.0429500288442865 ENSG00000162520 SYNC
ENST00000409190 0.682038973753013 0.335220391367733 0.104964529938766 ENSG00000162520 SYNC
ENST00000401073 0.89632896044685 0.69151776436084 0.0995476208435635 ENSG00000162522 KIAA1522
ENST00000373481 0.907279938467129 0.718129492335964 0.0906541575447561 ENSG00000162522 KIAA1522
ENST00000373480 0.934252336428382 0.790781850101853 0.0667601290659875 ENSG00000162522 KIAA1522
ENST00000469100 0.646170615294691 0.293102363787628 -0.0911252046931947 ENSG00000134684 YARS
ENST00000373477 0.449597197840506 0.134961967366671 -0.0895121932326213 ENSG00000134684 YARS
ENST00000490826 0.705945652968253 0.365107183248199 -0.0842264120592515 ENSG00000134684 YARS
ENST00000487404 0.285382979433433 0.0578234546452153 -0.156159899607818 ENSG00000134684 YARS
ENST00000478828 0.362545871853424 0.0889226354424499 -0.140495796137869 ENSG00000134684 YARS
ENST00000481895 0.4730749713091 0.14902345160002 -0.091592958495994 ENSG00000134684 YARS
ENST00000466052 0.741866950761742 0.411819740582816 -0.0654418051334297 ENSG00000134684 YARS
ENST00000470377 0.653007061828281 0.301068673612962 -0.0937690674840566 ENSG00000134684 YARS
ENST00000472692 0.900141468274623 0.700776959184166 0.0400285766824363 ENSG00000134684 YARS
ENST00000530710 0.00360682759679366 0.000168800084406371 0.261875320490789 ENSG00000116497 S100PBP
ENST00000373476 0.00188571705941245 7.82553911575168e-05 0.313980836910472 ENSG00000116497 S100PBP
ENST00000373475 0.00173865429645839 7.12640604682998e-05 0.311086818320402 ENSG00000116497 S100PBP
ENST00000529027 0.0142412020237888 0.000894225058417153 0.274935156796759 ENSG00000116497 S100PBP
ENST00000531123 0.00799277182639269 0.000441766936147702 0.272471709857728 ENSG00000116497 S100PBP
ENST00000398243 0.00909713414798339 0.000517839995490209 0.274744516082781 ENSG00000116497 S100PBP
ENST00000356689 0.003560032496065 0.000166439534209592 0.290648187592713 ENSG00000116497 S100PBP
ENST00000526230 0.00649816321580031 0.000343387481041884 0.294537190853931 ENSG00000116497 S100PBP
ENST00000531256 0.00904672586390142 0.00051410387286238 0.287899636718899 ENSG00000116497 S100PBP
ENST00000477248 0.799789935582014 0.500810323033761 0.100328427342388 ENSG00000116497 S100PBP
ENST00000482212 0.0089865876386256 0.000509251445511309 0.284584108548218 ENSG00000116497 S100PBP
ENST00000474103 0.247457587235 0.045744576512123 0.342521709520349 ENSG00000116497 S100PBP
ENST00000530552 0.870670531279362 0.636146663113034 0.0632045978814358 ENSG00000116497 S100PBP
ENST00000525203 0.00273859531477934 0.000121957308758376 0.475382492995089 ENSG00000116497 S100PBP
ENST00000524535 0.00124825251744078 4.83667600685297e-05 0.492306397240907 ENSG00000116497 S100PBP
ENST00000527692 0.188682845482464 0.0296830360465128 0.330716519385566 ENSG00000116497 S100PBP
ENST00000475486 0.216263145039408 0.0370059265359425 0.316691255955646 ENSG00000116497 S100PBP
ENST00000481487 0.777885486465696 0.46497365710465 -0.182342464228429 ENSG00000160097 FNDC5
ENST00000373471 0.983647399014535 0.944097481395448 -0.0159046353308077 ENSG00000160097 FNDC5
ENST00000609187 0.983647399014535 0.944097481395448 -0.0159046353308077 ENSG00000160097 FNDC5
ENST00000496770 0.782723473686227 0.472639112210286 0.178520911322048 ENSG00000160097 FNDC5
ENST00000373456 0.790379147947344 0.484933337978623 0.07550670401976 ENSG00000116514 RNF19B
ENST00000356990 0.7867826874153 0.479155399175329 0.0765269938399338 ENSG00000116514 RNF19B
ENST00000235150 0.745819417418978 0.417555506050994 0.0875783726512041 ENSG00000116514 RNF19B
ENST00000427524 0.710192411053097 0.370257591066211 -0.0651387540709191 ENSG00000236065 RP1-117O3.2
ENST00000373449 0.685403878944258 0.339260036171242 -0.0704167469123183 ENSG00000004455 AK2
ENST00000548033 0.616052822382723 0.26274549783307 -0.0882179745106415 ENSG00000004455 AK2
ENST00000482191 0.643249378669553 0.289671747886208 -0.0998919289839305 ENSG00000004455 AK2
ENST00000491241 0.526656382231821 0.186770106811151 -0.104742137654545 ENSG00000004455 AK2
ENST00000467905 0.58548234540387 0.233171159793281 -0.0909532979084714 ENSG00000004455 AK2
ENST00000354858 0.682259773774077 0.335547113834376 -0.0780838028747926 ENSG00000004455 AK2
ENST00000480134 0.680369821857965 0.333389686371721 -0.0784344386414002 ENSG00000004455 AK2
ENST00000550338 0.689187615933955 0.343950046781371 -0.0768869725594273 ENSG00000004455 AK2
ENST00000469238 0.624514542013059 0.270420540454447 -0.102188425189816 ENSG00000004455 AK2
ENST00000466029 0.61275472184971 0.259149810270698 -0.104661726699083 ENSG00000004455 AK2
ENST00000487289 0.656536599164438 0.304827184166103 -0.0902584273617132 ENSG00000004455 AK2
ENST00000548559 0.748181886582283 0.420764618449062 -0.0761551227134942 ENSG00000004455 AK2
ENST00000551979 0.60538641621937 0.251993014057973 -0.102588200731859 ENSG00000004455 AK2
ENST00000291416 0.677722315300748 0.330199492796435 0.135771023024417 ENSG00000116525 TRIM62
ENST00000543586 0.432406945754537 0.124719091820303 0.23898458291093 ENSG00000116525 TRIM62
ENST00000485148 0.987770460181364 0.958092586490872 0.0102672061064397 ENSG00000116525 TRIM62
ENST00000483388 0.882209235255275 0.661121639494089 -0.0762979230291541 ENSG00000160094 ZNF362
ENST00000539719 0.760482080520756 0.43832633808517 0.103637875619969 ENSG00000160094 ZNF362
ENST00000490959 0.820032864852412 0.535286030317046 -0.11541254912932 ENSG00000160094 ZNF362
ENST00000373428 0.594537259932245 0.241572294397009 0.197712681268497 ENSG00000160094 ZNF362
ENST00000543783 0.404044940182158 0.109640124799222 0.367536715221092 ENSG00000256142 AL513327.1
ENST00000588828 0.102752425000072 0.01222103110614 0.335313356103891 ENSG00000225313 RP11-415J8.3
ENST00000457957 0.106278886791427 0.0128071590760507 0.331803083695042 ENSG00000225313 RP11-415J8.3
ENST00000587696 0.108957326375908 0.0132543174138541 0.332324950619616 ENSG00000225313 RP11-415J8.3
ENST00000431992 0.00508452735135831 0.000253559527348833 0.342788817551838 ENSG00000134686 PHC2
ENST00000485928 0.0160766728889609 0.00104117942833278 0.31622216750952 ENSG00000134686 PHC2
ENST00000373418 0.0160766728889609 0.00104117942833278 0.31622216750952 ENSG00000134686 PHC2
ENST00000373422 0.00862566838222582 0.000485975456452127 0.325749768859971 ENSG00000134686 PHC2
ENST00000257118 0.00508452735135831 0.000253559527348833 0.342788817551838 ENSG00000134686 PHC2
ENST00000419414 0.00337095364642187 0.000156092571607323 0.37291570327832 ENSG00000134686 PHC2
ENST00000467894 0.00902813303332484 0.000512260989989157 0.352190508451432 ENSG00000134686 PHC2
ENST00000373416 0.0133726667001607 0.000827612494272318 0.348393691697306 ENSG00000134686 PHC2
ENST00000486897 0.0697555237469601 0.00716983722138734 0.295805347219104 ENSG00000134686 PHC2
ENST00000493483 0.0665131923816652 0.00672959129345375 0.296546310970416 ENSG00000134686 PHC2
ENST00000473158 0.161592504993161 0.023613476624035 0.346318322274279 ENSG00000134686 PHC2
ENST00000583214 0.669923929926937 0.320344640195655 0.216221899980369 ENSG00000266239 MIR3605
ENST00000432703 0.0486558381418842 0.00438056369935195 0.7098021311651 ENSG00000233246 RP11-415J8.5
ENST00000361328 0.939941898273055 0.807822840633692 0.0280010647156378 ENSG00000121903 ZSCAN20
ENST00000373413 0.817392642248361 0.530653567354545 0.0815026299502874 ENSG00000121903 ZSCAN20
ENST00000480917 1 0.999738802273866 -4.67180905210608e-05 ENSG00000121903 ZSCAN20
ENST00000241312 0.752552287924407 0.426612430721591 -0.169028425064351 ENSG00000121904 CSMD2
ENST00000373381 0.752552287924407 0.426612430721591 -0.169028425064351 ENSG00000121904 CSMD2
ENST00000426886 0.714364591826187 0.375042810211703 0.0689247904655822 ENSG00000163866 SMIM12
ENST00000429293 0.892161233362864 0.683044793573066 0.095968308862704 ENSG00000230163 RP5-997D16.2
ENST00000521580 0.904241674706147 0.710824761995046 0.035165320092064 ENSG00000163866 SMIM12
ENST00000446026 0.908654261684971 0.721656779562807 0.0363500012047372 ENSG00000163866 SMIM12
ENST00000456842 0.913551626438518 0.734564601740071 0.0335293691477061 ENSG00000163866 SMIM12
ENST00000423898 0.881839425436152 0.660471370780176 0.0439519478761726 ENSG00000163866 SMIM12
ENST00000417239 0.986809864257981 0.954170450617969 0.00726219538611216 ENSG00000163866 SMIM12
ENST00000373347 0.830731813389917 0.554241841253381 0.149719516016373 ENSG00000116544 DLGAP3
ENST00000417456 0.743525040198074 0.41386393019951 -0.0869372766795511 ENSG00000241014 RP11-244H3.1
ENST00000311990 0.834502597147497 0.562104700030798 -0.121278349391596 ENSG00000241014 RP11-244H3.1
ENST00000487874 0.5134420617628 0.176882963172736 0.0866667758585282 ENSG00000271741 RP11-244H3.4
ENST00000373337 0.435652740230476 0.126766266072525 -0.186310471489587 ENSG00000243749 ZMYM6NB
ENST00000373340 0.351793419081614 0.0843334696620371 0.119584967850176 ENSG00000163867 ZMYM6
ENST00000493328 0.217479209613837 0.0373101497436777 0.148309925102022 ENSG00000163867 ZMYM6
ENST00000357182 0.237712973434617 0.0430097627437909 0.143084859390123 ENSG00000163867 ZMYM6
ENST00000466345 0.475187271738059 0.150402371048535 0.235345211477459 ENSG00000163867 ZMYM6
ENST00000472971 0.383782807780733 0.0990924170214336 0.267511970454009 ENSG00000163867 ZMYM6
ENST00000415531 0.916692972326004 0.744033613867207 0.0364592003787498 ENSG00000163867 ZMYM6
ENST00000317538 0.957999621211384 0.858721186057377 -0.0212718213347429 ENSG00000163867 ZMYM6
ENST00000460607 0.957898469830724 0.858495931741852 -0.0213303285912888 ENSG00000163867 ZMYM6
ENST00000373333 0.925004096533112 0.766258103853514 -0.0376143860819126 ENSG00000163867 ZMYM6
ENST00000471566 0.845464173757176 0.582608501404686 0.0865686384609273 ENSG00000163867 ZMYM6
ENST00000417119 0.463890400793915 0.143306483247807 -0.291517737574173 ENSG00000197056 ZMYM1
ENST00000359858 0.327556583741852 0.0740371560004667 -0.34225584812912 ENSG00000197056 ZMYM1
ENST00000466390 0.844936785439853 0.581356091448503 -0.126330064165893 ENSG00000197056 ZMYM1
ENST00000488455 0.265065384024189 0.0510638290702215 -0.381924655794781 ENSG00000197056 ZMYM1
ENST00000475654 0.454816727838046 0.137901814602361 -0.304887310975038 ENSG00000197056 ZMYM1
ENST00000373329 0.327556583741852 0.0740371560004667 -0.34225584812912 ENSG00000197056 ZMYM1
ENST00000373330 0.327556583741852 0.0740371560004667 -0.34225584812912 ENSG00000197056 ZMYM1
ENST00000476269 0.883506409135064 0.664166750225681 -0.109348202469869 ENSG00000197056 ZMYM1
ENST00000463393 0.914965536470415 0.738935330349638 0.0841597093536192 ENSG00000197056 ZMYM1
ENST00000471991 0.922511216214947 0.759683994071498 0.0495605852366295 ENSG00000116560 SFPQ
ENST00000468598 0.99650275544799 0.986335334155097 -0.00126414082265456 ENSG00000116560 SFPQ
ENST00000460428 0.771481457399742 0.455007582101132 -0.0497008036846166 ENSG00000116560 SFPQ
ENST00000470472 0.672686173025856 0.32359490261196 -0.0641826478274856 ENSG00000116560 SFPQ
ENST00000466745 0.965877277527432 0.88386068172538 -0.0131366695828812 ENSG00000116560 SFPQ
ENST00000466213 0.987336976604392 0.956362934731108 -0.00473770894789929 ENSG00000116560 SFPQ
ENST00000490668 0.9322686324472 0.786074587480045 -0.0207488368723901 ENSG00000116560 SFPQ
ENST00000485365 0.914808334000807 0.738173834739906 -0.025459043341334 ENSG00000116560 SFPQ
ENST00000485454 0.984520441666014 0.947385097084276 -0.00906223439248456 ENSG00000116560 SFPQ
ENST00000357214 0.622462111851815 0.268785718019585 -0.073484705032212 ENSG00000116560 SFPQ
ENST00000373297 0.44855115353978 0.134308224863555 -0.143985266382976 ENSG00000146463 ZMYM4
ENST00000314607 0.44855115353978 0.134308224863555 -0.143985266382976 ENSG00000146463 ZMYM4
ENST00000441447 0.718074838440045 0.380000835507297 -0.120416466119052 ENSG00000146463 ZMYM4
ENST00000434805 0.127968802145365 0.0167599721959146 0.59796909692356 ENSG00000229994 RPL5P4
ENST00000432683 0.732201867138075 0.399111279929521 -0.105705463403136 ENSG00000227409 ZMYM4-AS1
ENST00000457946 0.298583216170295 0.0626744420989764 -0.155210488483737 ENSG00000146463 ZMYM4
ENST00000482131 0.275853638094134 0.0544843898234103 -0.216810158467134 ENSG00000146463 ZMYM4
ENST00000470175 0.485944059815867 0.157461611066508 -0.17795196312791 ENSG00000146463 ZMYM4
ENST00000492456 0.557949517359287 0.210807952585331 -0.189577468428997 ENSG00000146463 ZMYM4
ENST00000325722 0.980577551490935 0.933899609246098 -0.00545797449643569 ENSG00000142687 KIAA0319L
ENST00000373266 0.864755817611242 0.624347956264411 0.0391977409632029 ENSG00000142687 KIAA0319L
ENST00000426982 0.972869282475737 0.908614866407041 -0.00807042693631238 ENSG00000142687 KIAA0319L
ENST00000461312 0.795448686108052 0.492855824419217 0.0625119092155925 ENSG00000142687 KIAA0319L
ENST00000485551 0.812802960645997 0.522700830005276 0.0438062906269579 ENSG00000142687 KIAA0319L
ENST00000473423 0.718074838440045 0.380068354823643 0.117966796860075 ENSG00000142687 KIAA0319L
ENST00000473844 0.951212852501601 0.84056593782345 0.0225073717636442 ENSG00000142687 KIAA0319L
ENST00000474856 0.896432249626954 0.691840783189532 0.0476136717062834 ENSG00000142687 KIAA0319L
ENST00000492544 0.867660633785998 0.630587080964557 0.0626443824531439 ENSG00000142687 KIAA0319L
ENST00000440579 0.887449629401002 0.67353019077365 -0.0404445253513183 ENSG00000142687 KIAA0319L
ENST00000467109 0.865621891836361 0.626157981541476 0.0781297253672849 ENSG00000142687 KIAA0319L
ENST00000431916 0.959838167041901 0.864112453997002 -0.0170323270341176 ENSG00000142687 KIAA0319L
ENST00000482929 0.837030495567433 0.566590133438189 -0.0631004798264834 ENSG00000142687 KIAA0319L
ENST00000478463 0.870993523450271 0.636757903300958 -0.0560594061666539 ENSG00000142687 KIAA0319L
ENST00000470388 0.87154708308809 0.638363403672327 -0.0557768642211653 ENSG00000142687 KIAA0319L
ENST00000492888 0.874449326241784 0.645148629106227 -0.0585860626630839 ENSG00000142687 KIAA0319L
ENST00000469892 0.869051437372943 0.633221949314037 -0.0611127368693855 ENSG00000142687 KIAA0319L
ENST00000494948 0.717859605285213 0.379624947263901 -0.117044731204883 ENSG00000142687 KIAA0319L
ENST00000442276 0.91620958807838 0.742792324356177 0.0826093381170821 ENSG00000236274 RP4-728D4.3
ENST00000476329 0.845817369903867 0.583810457357307 -0.0740051305122081 ENSG00000142687 KIAA0319L
ENST00000473465 0.443533215211056 0.131488462671905 0.319368255144837 ENSG00000142687 KIAA0319L
ENST00000373253 0.264568425319986 0.0509003154608243 -0.186295932050268 ENSG00000020129 NCDN
ENST00000356090 0.242962079437235 0.0444630751283978 -0.192638348857456 ENSG00000020129 NCDN
ENST00000373243 0.242758044843272 0.0443800913813991 -0.192678044849698 ENSG00000020129 NCDN
ENST00000459931 0.128639679935284 0.0168861660718524 -0.334828210899882 ENSG00000020129 NCDN
ENST00000437806 0.386101745903922 0.100307665209328 -0.248121267178418 ENSG00000020129 NCDN
ENST00000423723 0.60354761690451 0.250131386512515 -0.14953116475652 ENSG00000020129 NCDN
ENST00000425881 0.87957399361637 0.655747362380537 -0.0855700654023276 ENSG00000239636 RP4-728D4.2
ENST00000444348 0.958967192513879 0.861953197456111 0.0293096314676743 ENSG00000239636 RP4-728D4.2
ENST00000373235 0.851746397391332 0.596704997986554 -0.0655156952143327 ENSG00000116819 TFAP2E
ENST00000373237 0.659493622464804 0.308284782309124 -0.0704798739819532 ENSG00000126067 PSMB2
ENST00000270815 0.975747024180256 0.917573573490879 0.00954212739125116 ENSG00000142686 C1orf216
ENST00000503824 0.463119390133181 0.142817621033746 0.314743261159877 ENSG00000142686 C1orf216
ENST00000453178 0.671013989542491 0.321370814974216 0.178775658693392 ENSG00000142686 C1orf216
ENST00000251195 0.975380217116492 0.916346259254512 0.0119442872670432 ENSG00000092853 CLSPN
ENST00000466308 0.999497965670611 0.99738871352097 0.000575350753946199 ENSG00000092853 CLSPN
ENST00000318121 0.955810047224977 0.85302727229923 0.0214078951085927 ENSG00000092853 CLSPN
ENST00000373220 0.955810047224977 0.85302727229923 0.0214078951085927 ENSG00000092853 CLSPN
ENST00000520551 0.955810047224977 0.85302727229923 0.0214078951085927 ENSG00000092853 CLSPN
ENST00000373226 0.580158924215344 0.228659249390009 0.173476531211722 ENSG00000232335 RP11-435D7.3
ENST00000517467 0.909461062695338 0.723170246402511 -0.05306829715353 ENSG00000092853 CLSPN
ENST00000373210 0.120920141710914 0.0153882213935618 0.322893545324932 ENSG00000134698 AGO4
ENST00000488778 0.90865242592578 0.72164221573273 0.0831326891305439 ENSG00000134698 AGO4
ENST00000496257 0.617680649157668 0.264191919732172 0.224241430373229 ENSG00000134698 AGO4
ENST00000373206 0.709865918005705 0.369850447724637 -0.0801830989170072 ENSG00000092847 AGO1
ENST00000373204 0.334275971299926 0.0768456358150467 -0.118898271907729 ENSG00000092847 AGO1
ENST00000324350 0.390251848928515 0.10226133826349 -0.255638630035436 ENSG00000126070 AGO3
ENST00000373191 0.464617462236465 0.143817476267689 -0.17541652205947 ENSG00000126070 AGO3
ENST00000397828 0.507609604511179 0.172641999346634 -0.234734326281591 ENSG00000126070 AGO3
ENST00000246314 0.168502596614067 0.0250878594578762 -0.275967304719368 ENSG00000126070 AGO3
ENST00000491443 0.181063535587943 0.0278976270463028 -0.346000373858032 ENSG00000126070 AGO3
ENST00000466576 0.220102763777535 0.03801194737499 -0.287732341334345 ENSG00000271554 RP4-665N4.8
ENST00000479395 0.149727063271294 0.0210014272738501 -0.431652030273802 ENSG00000271554 RP4-665N4.8
ENST00000471099 0.467378866750417 0.145444526732114 -0.217314892049036 ENSG00000126070 AGO3
ENST00000373178 0.745493818607643 0.417091146779009 -0.0975674419149114 ENSG00000116863 ADPRHL2
ENST00000373166 0.65474633237393 0.302799146808605 -0.105666436091138 ENSG00000054116 TRAPPC3
ENST00000462715 0.597305478816764 0.243846327994629 -0.124062422722281 ENSG00000054116 TRAPPC3
ENST00000373163 0.607201683359858 0.253790874121309 -0.116807199382574 ENSG00000054116 TRAPPC3
ENST00000373162 0.584703164969516 0.232347690508545 -0.124482942551268 ENSG00000054116 TRAPPC3
ENST00000469757 0.458523544495042 0.14016786835533 -0.151375843280964 ENSG00000054116 TRAPPC3
ENST00000373159 0.715396576136411 0.376973220299145 -0.0909190408542737 ENSG00000054116 TRAPPC3
ENST00000497251 0.861602672342908 0.616608672293762 -0.0554888784463372 ENSG00000054116 TRAPPC3
ENST00000429533 0.760246410918003 0.438056545348642 -0.0755468958760561 ENSG00000116871 MAP7D1
ENST00000316156 0.825789666930149 0.544283048578529 -0.0560872742048532 ENSG00000116871 MAP7D1
ENST00000527764 0.206145578176276 0.0341360500241639 -0.228935043467411 ENSG00000116871 MAP7D1
ENST00000373150 0.826335162104468 0.545659503848889 -0.0559196440413114 ENSG00000116871 MAP7D1
ENST00000373151 0.826335162104468 0.545659503848889 -0.0559196440413114 ENSG00000116871 MAP7D1
ENST00000530729 0.85944413769792 0.612206418885724 -0.0479971650117406 ENSG00000116871 MAP7D1
ENST00000462118 0.80564427668051 0.510554789159165 0.0972322670942004 ENSG00000116871 MAP7D1
ENST00000474796 0.935934418978787 0.796092713581936 0.0347843045163663 ENSG00000116871 MAP7D1
ENST00000530975 0.653691725914062 0.301821498249888 -0.130618119306763 ENSG00000116871 MAP7D1
ENST00000487131 0.732292803278345 0.399271928746657 -0.106278863427086 ENSG00000116871 MAP7D1
ENST00000373148 0.87809675076893 0.653139858176672 -0.0465497997765059 ENSG00000116871 MAP7D1
ENST00000532131 0.925288127191121 0.766972924124963 -0.0378437449367844 ENSG00000116871 MAP7D1
ENST00000487114 0.988197858004947 0.959811705700053 0.0061796854699477 ENSG00000116871 MAP7D1
ENST00000354618 0.265873428173817 0.0513254414418703 -0.113095686534927 ENSG00000054118 THRAP3
ENST00000469141 0.288793966472699 0.0589895384828193 -0.110190285142031 ENSG00000054118 THRAP3
ENST00000478853 0.403599526897838 0.109412427771559 -0.17286566984162 ENSG00000054118 THRAP3
ENST00000466743 0.552153801746446 0.205982074265554 -0.100465461458782 ENSG00000054118 THRAP3
ENST00000373139 0.952141504002086 0.843341180153822 0.0397746570788066 ENSG00000214193 SH3D21
ENST00000453908 0.867555787890054 0.630371979615264 0.101964180458544 ENSG00000214193 SH3D21
ENST00000426732 0.867555787890054 0.630371979615264 0.101964180458544 ENSG00000214193 SH3D21
ENST00000312808 0.826154091443581 0.54535594571679 0.118630944088725 ENSG00000214193 SH3D21
ENST00000505871 0.828419288766241 0.550083741180189 0.117132527030812 ENSG00000214193 SH3D21
ENST00000480549 0.761652632545021 0.440069555054086 0.159083543924769 ENSG00000214193 SH3D21
ENST00000496636 0.98416825401353 0.945722708355931 -0.0148926024022424 ENSG00000214193 SH3D21
ENST00000508854 0.838095519189136 0.568627364927775 0.133606095891091 ENSG00000214193 SH3D21
ENST00000474766 0.61852203745844 0.26505547744315 0.24195841652167 ENSG00000214193 SH3D21
ENST00000270824 0.725875753659536 0.390350037790134 0.195131802177768 ENSG00000142694 EVA1B
ENST00000490466 0.961513901962283 0.869711428837575 0.0386162420853912 ENSG00000142694 EVA1B
ENST00000373137 0.862621873893448 0.618468534546267 0.111829753934911 ENSG00000116883 RP11-268J15.5
ENST00000359297 0.544027744108235 0.200083019043 -0.165928458746825 ENSG00000196182 STK40
ENST00000373129 0.456837790031346 0.139211065325393 -0.175210714198564 ENSG00000196182 STK40
ENST00000373130 0.456837790031346 0.139211065325393 -0.175210714198564 ENSG00000196182 STK40
ENST00000373132 0.456837790031346 0.139211065325393 -0.175210714198564 ENSG00000196182 STK40
ENST00000460417 0.3644092654778 0.0900216923798774 -0.237831264106677 ENSG00000196182 STK40
ENST00000473733 0.440736132004008 0.129698647774699 -0.225643166262145 ENSG00000196182 STK40
ENST00000482458 0.351138694779758 0.0840533905408244 -0.211686184735217 ENSG00000196182 STK40
ENST00000460017 0.486089570132596 0.157590257264678 -0.19425909697235 ENSG00000196182 STK40
ENST00000476041 0.790717972306984 0.485537550329302 -0.0828128541283035 ENSG00000181817 LSM10
ENST00000315732 0.875219929603265 0.646767043453668 -0.0566988912274038 ENSG00000181817 LSM10
ENST00000489912 0.85052505110133 0.593557386989002 -0.0687256995864831 ENSG00000181817 LSM10
ENST00000468441 0.714617064638609 0.375803657314702 -0.222988584833564 ENSG00000116885 OSCP1
ENST00000495222 0.984081533720228 0.945505041677883 -0.0171588215277114 ENSG00000116885 OSCP1
ENST00000235532 0.921260835969779 0.756040494020706 -0.0613965423393345 ENSG00000116885 OSCP1
ENST00000356637 0.913893763966073 0.735397628393477 -0.0667665397761114 ENSG00000116885 OSCP1
ENST00000433045 0.955752873821351 0.852719637447767 -0.0399161422213622 ENSG00000116885 OSCP1
ENST00000445843 0.929597984744534 0.778235993004798 -0.0558194045445644 ENSG00000116885 OSCP1
ENST00000315643 0.931302028549969 0.783273923507554 -0.0541536049176856 ENSG00000116885 OSCP1
ENST00000528112 0.949487614223817 0.834980691001439 -0.0480871763502679 ENSG00000116885 OSCP1
ENST00000354267 0.872199263047863 0.639979064227981 -0.105499413345365 ENSG00000116885 OSCP1
ENST00000524789 0.993701750009967 0.977681086948677 0.00686764147451191 ENSG00000116885 OSCP1
ENST00000373116 0.729726367017024 0.395722867404606 -0.0926730977044792 ENSG00000116898 MRPS15
ENST00000488606 0.917649723401113 0.747028584140504 -0.0378229405943365 ENSG00000116898 MRPS15
ENST00000477040 0.563572605278171 0.214863157239351 -0.170854763806043 ENSG00000116898 MRPS15
ENST00000462067 0.732935957634579 0.400134196166173 -0.091964047121313 ENSG00000116898 MRPS15
ENST00000424989 1.47750007166256e-18 5.27274168130202e-21 1.8876258495861 ENSG00000233621 LINC01137
ENST00000373087 5.97291611118651e-15 2.93743718823121e-17 1.10540797413144 ENSG00000163874 ZC3H12A
ENST00000472312 2.07799802450619e-08 2.52002219392676e-10 1.01703789711204 ENSG00000163874 ZC3H12A
ENST00000471012 0.00306809086723975 0.000139251585395174 0.761738963923989 ENSG00000163874 ZC3H12A
ENST00000373075 0.0796115152202476 0.00857665729691209 0.185176799870494 ENSG00000163875 MEAF6
ENST00000296214 0.0967834211003381 0.0112151465931082 0.178319131141879 ENSG00000163875 MEAF6
ENST00000373074 0.0969473517205856 0.0112484500746892 0.179303837439585 ENSG00000163875 MEAF6
ENST00000475828 0.0975261738682447 0.0113420816147627 0.178866500766539 ENSG00000163875 MEAF6
ENST00000487788 0.0985894032169873 0.0115058751375257 0.178735508787235 ENSG00000163875 MEAF6
ENST00000373073 0.0502250627952746 0.00458485188202141 0.221126498763803 ENSG00000163875 MEAF6
ENST00000487792 0.0624376391782046 0.0061801578409927 0.226922358038784 ENSG00000163875 MEAF6
ENST00000448519 0.0578353164295635 0.00557916689354934 0.23707958499449 ENSG00000163875 MEAF6
ENST00000580821 0.694608128649686 0.350468636629317 0.231860725437853 ENSG00000263675 MIR5581
ENST00000485039 0.233539976288902 0.0418822929630326 0.20195820377194 ENSG00000163875 MEAF6
ENST00000296215 0.946781312628204 0.826966247780546 0.0207657658209485 ENSG00000163877 SNIP1
ENST00000468040 0.921458394014513 0.756840212450867 0.0393635680089024 ENSG00000163877 SNIP1
ENST00000493916 0.841169323546895 0.574589058282506 0.106432131740649 ENSG00000163877 SNIP1
ENST00000296218 0.938266266513004 0.803128732089747 -0.0481719578824977 ENSG00000163879 DNALI1
ENST00000497858 0.952509866245858 0.844077230820811 -0.038479201857357 ENSG00000163879 DNALI1
ENST00000490029 0.762422480528325 0.441094298668053 -0.122296542555446 ENSG00000134697 GNL2
ENST00000373062 0.575408429688053 0.224632525673276 -0.103461800795973 ENSG00000134697 GNL2
ENST00000462812 0.505886570395515 0.171411287398563 -0.163680320327048 ENSG00000134697 GNL2
ENST00000479255 0.592824586244628 0.240000813884196 -0.171575407996312 ENSG00000134697 GNL2
ENST00000538069 0.763317693576289 0.442311456220683 -0.0806523065588742 ENSG00000134697 GNL2
ENST00000469191 0.64695171042315 0.293875960507593 -0.118956763657294 ENSG00000134697 GNL2
ENST00000489146 0.59531914968659 0.242365273672463 -0.173393301302554 ENSG00000134697 GNL2
ENST00000463351 0.939231547933659 0.8057119191556 -0.0287423899209467 ENSG00000134697 GNL2
ENST00000488496 0.96788572266768 0.890190054466571 -0.0165040494890116 ENSG00000134697 GNL2
ENST00000358011 0.601725737820837 0.248148934878451 -0.136796075212801 ENSG00000116922 C1orf109
ENST00000494120 0.636382939499626 0.282728474622175 -0.123747651953559 ENSG00000116922 C1orf109
ENST00000609516 0.592431281944281 0.239554740524561 -0.17796594351472 ENSG00000116922 C1orf109
ENST00000464178 0.703748940165259 0.362420366172958 -0.114313651909255 ENSG00000116922 C1orf109
ENST00000464085 0.67514305870944 0.326932867271672 -0.111088566823963 ENSG00000116922 C1orf109
ENST00000491981 0.718893273766897 0.381210411026995 -0.0957936735176401 ENSG00000116922 C1orf109
ENST00000461359 0.689859049877269 0.344725744003227 -0.111410575797439 ENSG00000116922 C1orf109
ENST00000477060 0.768645260586429 0.450754606557676 -0.0827382406079875 ENSG00000116922 C1orf109
ENST00000486637 0.788812500348679 0.482290548189353 -0.0812782629638679 ENSG00000116922 C1orf109
ENST00000491797 0.926785819460897 0.770738481124566 -0.0429802373156954 ENSG00000116922 C1orf109
ENST00000488137 0.974864010857848 0.915200433320478 -0.015608126989724 ENSG00000116922 C1orf109
ENST00000472584 0.90067306348989 0.701947569718414 -0.0590530167034438 ENSG00000116922 C1orf109
ENST00000498448 0.936792446989255 0.798369456003987 0.063044417872032 ENSG00000116922 C1orf109
ENST00000373055 0.369183161182784 0.0922132622849571 0.112298214245211 ENSG00000134690 CDCA8
ENST00000327331 0.369183161182784 0.0922132622849571 0.112298214245211 ENSG00000134690 CDCA8
ENST00000373045 0.984278725148453 0.946232842022713 0.0099329109134551 ENSG00000185090 MANEAL
ENST00000397631 0.984278725148453 0.946232842022713 0.0099329109134551 ENSG00000185090 MANEAL
ENST00000532512 0.855206561272735 0.603634253705392 -0.0912348890589202 ENSG00000185090 MANEAL
ENST00000525897 0.779735210901051 0.467719113941365 -0.114658538626869 ENSG00000185090 MANEAL
ENST00000329006 0.971067362971906 0.902512964662535 0.0178517509746183 ENSG00000185090 MANEAL
ENST00000433474 0.987977703292677 0.959093064237799 -0.00818865151052367 ENSG00000233728 RP11-109P14.9
ENST00000373044 0.104420557436985 0.0125031896311546 -0.231458544068434 ENSG00000196449 YRDC
ENST00000373043 0.885615212931706 0.669242205259902 0.0461099944445378 ENSG00000197982 C1orf122
ENST00000419397 0.857617446192919 0.608780736171527 0.0664818225666151 ENSG00000197982 C1orf122
ENST00000468084 0.671270825205957 0.321674987235805 0.108642507996064 ENSG00000197982 C1orf122
ENST00000373042 0.310857286651786 0.0674273617315128 0.233542402026533 ENSG00000197982 C1orf122
ENST00000446260 0.285187186128018 0.0577428005635871 0.242366517198619 ENSG00000197982 C1orf122
ENST00000373036 0.339499639142303 0.079021382478051 -0.167990938651361 ENSG00000188786 MTF1
ENST00000468190 0.806268428225871 0.512054090797565 -0.111352077933425 ENSG00000188786 MTF1
ENST00000419993 0.572254969978484 0.221972620842806 0.164352634361211 ENSG00000230955 RP11-109P14.10
ENST00000373027 0.931641641767726 0.784528796988228 -0.0218539943907474 ENSG00000204084 INPP5B
ENST00000373023 0.956609270810802 0.85519765262172 -0.0145703261409065 ENSG00000204084 INPP5B
ENST00000373026 0.878334448029724 0.653575748021352 -0.037659786632391 ENSG00000204084 INPP5B
ENST00000373024 0.884865602435282 0.667153172405179 -0.035996537892902 ENSG00000204084 INPP5B
ENST00000487328 0.680207860379313 0.333250587277551 0.150664503677792 ENSG00000204084 INPP5B
ENST00000470364 0.698533814471501 0.355282523635677 -0.117278749516092 ENSG00000204084 INPP5B
ENST00000474758 0.820749253680681 0.536430602376387 -0.0776361886875508 ENSG00000204084 INPP5B
ENST00000458109 0.787158002551599 0.479643771386167 0.0622763893009999 ENSG00000204084 INPP5B
ENST00000516639 0.947619418689055 0.828885659790193 -0.0545104471336615 ENSG00000252448 SNORA63
ENST00000467066 0.890090671308731 0.678227290814238 -0.0548127032011099 ENSG00000204084 INPP5B
ENST00000373021 0.921025381444621 0.755278166755159 0.0415164269407673 ENSG00000204084 INPP5B
ENST00000491406 0.397993060486288 0.106278915877446 0.292813307427814 ENSG00000204084 INPP5B
ENST00000373019 0.982666815343348 0.941119626825257 -0.00574838685585284 ENSG00000183431 SF3A3
ENST00000448721 0.920564285642586 0.754294752181877 -0.0241729510727867 ENSG00000183431 SF3A3
ENST00000487062 0.667610869360362 0.317559682542077 -0.113689525674371 ENSG00000183431 SF3A3
ENST00000460925 0.976254933554364 0.92012230143703 -0.0104263838867377 ENSG00000183431 SF3A3
ENST00000489537 0.962154675504163 0.872293089508084 -0.0129343000443873 ENSG00000183431 SF3A3
ENST00000461869 0.981692686265568 0.937891504283391 -0.00634440863192804 ENSG00000183431 SF3A3
ENST00000470585 0.983159390568852 0.94261827275982 -0.00581423583411553 ENSG00000183431 SF3A3
ENST00000488934 0.941693135085453 0.812380990968845 0.0287766496134025 ENSG00000183431 SF3A3
ENST00000462258 0.953484774280929 0.846631084425103 -0.0160207623960604 ENSG00000183431 SF3A3
ENST00000485803 0.673316059100071 0.324467189523385 -0.122515704544671 ENSG00000183386 FHL3
ENST00000373016 0.673316059100071 0.324467189523385 -0.122515704544671 ENSG00000183386 FHL3
ENST00000475084 0.600063736884694 0.24651909516987 -0.141695201466234 ENSG00000183386 FHL3
ENST00000477194 0.810884409184365 0.519290555214724 -0.0859837723108549 ENSG00000183386 FHL3
ENST00000483132 0.94131360486974 0.81156509471393 0.0477881631562216 ENSG00000183386 FHL3
ENST00000483182 0.448316292918654 0.134162553152264 -0.133748970699416 ENSG00000183520 UTP11L
ENST00000486563 0.593964539170911 0.241102486344812 -0.116156234898228 ENSG00000183520 UTP11L
ENST00000373014 0.720327615918455 0.383177264647972 -0.0720779617406315 ENSG00000183520 UTP11L
ENST00000537711 0.72953659861657 0.395451051444008 -0.069093981483113 ENSG00000183520 UTP11L
ENST00000488453 0.919407387096729 0.751333829940141 -0.0307367556852857 ENSG00000183520 UTP11L
ENST00000373012 0.0419133170379549 0.00359582824186652 0.438655160834422 ENSG00000185668 POU3F1
ENST00000432922 0.251913952458687 0.0469975509441032 0.298908746054258 ENSG00000224592 RP5-884C9.2
ENST00000428151 0.204770896090489 0.0337773348538314 0.321939547572187 ENSG00000224592 RP5-884C9.2
ENST00000373001 2.03339556634781e-15 9.74035048068506e-18 0.76105324936061 ENSG00000116954 RRAGC
ENST00000474456 1.53421511524641e-12 9.71316812280772e-15 0.802343660979221 ENSG00000116954 RRAGC
ENST00000493015 2.29277644976057e-11 1.73162684539942e-13 0.786925265806913 ENSG00000116954 RRAGC
ENST00000496778 8.80033289593209e-05 2.43095355271804e-06 0.65013999673529 ENSG00000116954 RRAGC
ENST00000433671 0.00965614994708655 0.000556984762148722 0.267344593034983 ENSG00000228436 RP5-864K19.4
ENST00000456813 0.352435513983355 0.0846508146371371 0.150432835820437 ENSG00000228436 RP5-864K19.4
ENST00000397572 0.723440857624513 0.387309817355725 0.0803562410919952 ENSG00000214114 MYCBP
ENST00000494695 0.675522924349217 0.327420627838389 0.0976548643130955 ENSG00000214114 MYCBP
ENST00000495043 0.761521180250522 0.43981289279957 0.0754769782029021 ENSG00000214114 MYCBP
ENST00000489803 0.588936575084668 0.236407231014296 0.115096251905538 ENSG00000214114 MYCBP
ENST00000454994 0.590590553033964 0.237823313090631 0.11480395099207 ENSG00000131233 GJA9
ENST00000489575 0.590590553033964 0.237823313090631 0.11480395099207 ENSG00000214114 MYCBP
ENST00000465771 0.867555787890054 0.630386747772764 0.0537451219734251 ENSG00000214114 MYCBP
ENST00000462027 0.918076940469535 0.74828615045728 0.0334963909609627 ENSG00000214114 MYCBP
ENST00000443161 0.409192308118846 0.112082286670894 0.365407173474325 ENSG00000228436 RP5-864K19.4
ENST00000357771 0.0142316396841485 0.000892829282733275 0.630704819101904 ENSG00000131233 GJA9
ENST00000360786 0.525587571721608 0.185984599795053 0.32463352709131 ENSG00000131233 GJA9
ENST00000372990 0.000404757725964447 1.34945093538635e-05 0.959718032198636 ENSG00000158315 RHBDL2
ENST00000289248 0.000525784093933942 1.81507506400521e-05 0.952841144448168 ENSG00000158315 RHBDL2
ENST00000538156 0.000525784093933942 1.81507506400521e-05 0.952841144448168 ENSG00000158315 RHBDL2
ENST00000372985 0.000491255831334641 1.6750923354013e-05 0.956621258174731 ENSG00000158315 RHBDL2
ENST00000540558 0.00621033307128832 0.000324805933049194 0.877290345299088 ENSG00000158315 RHBDL2
ENST00000432648 0.000456545806904481 1.54030687712663e-05 -0.299825904333956 ENSG00000174574 AKIRIN1
ENST00000446189 0.000157163971634904 4.70363177016495e-06 -0.323472654384047 ENSG00000174574 AKIRIN1
ENST00000372984 0.000143052375218235 4.22112776079867e-06 -0.321540238401738 ENSG00000174574 AKIRIN1
ENST00000531822 0.0048145430267928 0.00023727545270799 -0.291816240378855 ENSG00000174574 AKIRIN1
ENST00000372967 0.956391160827998 0.854559648092543 0.0157846747676643 ENSG00000168653 NDUFS5
ENST00000372969 0.956391160827998 0.854559648092543 0.0157846747676643 ENSG00000168653 NDUFS5
ENST00000545844 0.0135741556382387 0.000843128719306834 -0.220046333486678 ENSG00000127603 MACF1
ENST00000567887 0.013570554865619 0.000842796722709095 -0.220103686793327 ENSG00000127603 MACF1
ENST00000372915 0.0135806924341833 0.000844076855401074 -0.220053080830033 ENSG00000127603 MACF1
ENST00000539005 0.0135753582019241 0.000843528556600686 -0.220045764072813 ENSG00000127603 MACF1
ENST00000317713 0.0135753582019241 0.000843528556600686 -0.220045764072813 ENSG00000127603 MACF1
ENST00000361689 0.0135806924341833 0.000844076855401074 -0.220053080830033 ENSG00000127603 MACF1
ENST00000524432 0.0166605313418868 0.00108816988334272 -0.292160394622709 ENSG00000127603 MACF1
ENST00000467673 0.118583347309479 0.0149365257592582 -0.334176499237189 ENSG00000127603 MACF1
ENST00000564288 0.017486955918608 0.00115750424347879 -0.202586643667838 ENSG00000127603 MACF1
ENST00000494012 0.351961024242772 0.0844104008450922 -0.228377814404753 ENSG00000127603 MACF1
ENST00000536367 0.00403147814861937 0.000192729219789334 -0.385395193260205 ENSG00000127603 MACF1
ENST00000480624 0.340472916796879 0.0794371568665133 -0.213758850034509 ENSG00000127603 MACF1
ENST00000469366 0.519845560750397 0.181887698990165 -0.179899457891478 ENSG00000127603 MACF1
ENST00000289890 0.304558925104098 0.0649743213629024 -0.293665709476296 ENSG00000226438 RP11-420K8.1
ENST00000496804 0.00249666223379542 0.00010891104973381 -0.25220231001996 ENSG00000127603 MACF1
ENST00000530262 0.0110672193633965 0.000657462950142374 -0.211991484675062 ENSG00000127603 MACF1
ENST00000485063 0.0157211457738198 0.00101300829932697 -0.410251735553873 ENSG00000127603 MACF1
ENST00000472385 0.316270089257157 0.0694144873201164 -0.186828971057782 ENSG00000127603 MACF1
ENST00000484393 0.484716598103983 0.156665283560401 -0.147301526626753 ENSG00000127603 MACF1
ENST00000476350 0.0697555237469601 0.00716999830948402 -0.168444675493964 ENSG00000127603 MACF1
ENST00000372925 0.0423800764485836 0.00365077141917526 -0.183289034211057 ENSG00000127603 MACF1
ENST00000528611 0.00490692118252067 0.000242572459300696 -0.50861764377588 ENSG00000127603 MACF1
ENST00000289893 0.0584076904657147 0.00564603944049685 -0.179561338431366 ENSG00000127603 MACF1
ENST00000530275 0.888906160050763 0.676231798707584 0.0596542216289551 ENSG00000255103 KIAA0754
ENST00000482035 0.330819043501833 0.0754072819746826 -0.163136007127416 ENSG00000127603 MACF1
ENST00000473843 0.975844241524909 0.918040235675562 -0.0112410095527986 ENSG00000127603 MACF1
ENST00000469490 0.151869837071852 0.0214305052871318 -0.163576849437194 ENSG00000127603 MACF1
ENST00000487656 0.113743726178398 0.0140944655267206 -0.365774516109286 ENSG00000127603 MACF1
ENST00000360115 0.110363887483849 0.0134888608409198 -0.202619948136885 ENSG00000127603 MACF1
ENST00000497964 0.27964403269396 0.0559054569898909 -0.174004475850622 ENSG00000127603 MACF1
ENST00000446276 0.0826754753747971 0.00902225101310997 -0.213159550892877 ENSG00000127603 MACF1
ENST00000442046 0.159300535245193 0.0230780762004157 -0.189481493098349 ENSG00000127603 MACF1
ENST00000422234 0.390447070409827 0.102349900282911 -0.156694214142496 ENSG00000127603 MACF1
ENST00000462496 0.353725896337592 0.0851301905305672 -0.161775238291163 ENSG00000127603 MACF1
ENST00000462103 0.716092603170339 0.377878686783467 -0.107109064488563 ENSG00000127603 MACF1
ENST00000496360 0.395799258231396 0.105135390865285 -0.160378242556988 ENSG00000127603 MACF1
ENST00000497807 0.370333241782914 0.0927117347230345 -0.159427382358121 ENSG00000127603 MACF1
ENST00000331593 0.442416983979558 0.130728943701888 0.253898643617095 ENSG00000183682 BMP8A
ENST00000447263 0.706144237636366 0.365379017256263 0.226880630510266 ENSG00000237624 OXCT2P1
ENST00000441741 0.920357893245323 0.753741118384325 -0.0696388312895782 ENSG00000182109 RP11-69E11.4
ENST00000331856 0.952141504002086 0.843380972785758 0.0389456500218441 ENSG00000182109 RP11-69E11.4
ENST00000458207 0.272062122702845 0.0532542882131663 0.267531408835403 ENSG00000182109 RP11-69E11.4
ENST00000450157 0.221479315694595 0.0383826044723013 0.267637295773888 ENSG00000182109 RP11-69E11.4
ENST00000431553 0.251423843657663 0.0468659697077914 0.254483010937428 ENSG00000182109 RP11-69E11.4
ENST00000417869 0.209232991157345 0.034975732650352 0.262336926527839 ENSG00000182109 RP11-69E11.4
ENST00000440190 0.141501141045311 0.0193449059467004 0.277699879129453 ENSG00000182109 RP11-69E11.4
ENST00000427240 0.656181461887928 0.304378656555455 0.111164094900641 ENSG00000243970 PPIEL
ENST00000482028 0.24832397420088 0.0460006799944355 0.207870497864268 ENSG00000090621 PABPC4
ENST00000372856 0.0632623639048254 0.00629108389856378 0.135979016892303 ENSG00000090621 PABPC4
ENST00000372857 0.0634469869791214 0.00631501554152062 0.135919704276274 ENSG00000090621 PABPC4
ENST00000372858 0.0830239686605738 0.00907848707696902 0.129994873878293 ENSG00000090621 PABPC4
ENST00000372862 0.0795861659073796 0.00857329099275303 0.130767246130667 ENSG00000090621 PABPC4
ENST00000468476 0.147408560661715 0.0205338232613656 0.19276567632115 ENSG00000090621 PABPC4
ENST00000437136 0.15887234379087 0.0229737162624394 0.189919835924743 ENSG00000090621 PABPC4
ENST00000492468 0.128388882376869 0.0168450444927307 0.196079244754891 ENSG00000090621 PABPC4
ENST00000530186 0.104357070442816 0.0124939214757015 0.22087638276763 ENSG00000090621 PABPC4
ENST00000421687 0.134139848095461 0.017948191964035 0.124953143324712 ENSG00000090621 PABPC4
ENST00000484555 0.522513126816546 0.183886609369612 0.139342165793087 ENSG00000090621 PABPC4
ENST00000525045 0.406034617675884 0.110650297903802 0.12439675624364 ENSG00000090621 PABPC4
ENST00000527718 0.191339118062405 0.0304013371605339 0.120647048195613 ENSG00000090621 PABPC4
ENST00000477556 0.62856218820488 0.274279279303885 0.113262954685405 ENSG00000090621 PABPC4
ENST00000461578 0.758457051334758 0.435035762386999 0.0856300284459355 ENSG00000090621 PABPC4
ENST00000483770 0.308417593759308 0.0663621565610077 0.158153732463761 ENSG00000090621 PABPC4
ENST00000525669 0.211199592441302 0.0355202993418956 0.121311250194376 ENSG00000090621 PABPC4
ENST00000470443 0.161972045434426 0.0237043300509234 0.116010209339856 ENSG00000090621 PABPC4
ENST00000415255 0.189091613282405 0.0297915206021154 0.110660353615471 ENSG00000228060 RP11-69E11.8
ENST00000513632 0.268257457028377 0.0521518916147571 0.123454605602163 ENSG00000090621 PABPC4
ENST00000364587 0.837161842979202 0.566823333483272 -0.140960967679753 ENSG00000201457 SNORA55
ENST00000525751 0.615567427621173 0.26225807909767 0.0805026138438571 ENSG00000090621 PABPC4
ENST00000474378 0.449480304734493 0.134879290209387 0.099727885211394 ENSG00000090621 PABPC4
ENST00000529216 0.63115031128608 0.277047732917866 0.0792923319427001 ENSG00000090621 PABPC4
ENST00000492519 0.807873700979894 0.514540999843243 0.0522434003986164 ENSG00000090621 PABPC4
ENST00000451091 0.158845291142649 0.022962665953886 0.163161956406094 ENSG00000090621 PABPC4
ENST00000531243 0.494395634814609 0.163424960591621 0.142289193432941 ENSG00000090621 PABPC4
ENST00000235628 9.79960808722639e-07 1.69695263629639e-08 -1.28263421746382 ENSG00000116981 NT5C1A
ENST00000372844 0.00215742975611686 9.16073123486725e-05 -0.973153959271909 ENSG00000116983 HPCAL4
ENST00000470018 0.833900659210904 0.561114478521898 -0.0564495341491275 ENSG00000084072 PPIE
ENST00000485507 0.897705840747591 0.694859703499752 -0.0436795588912987 ENSG00000084072 PPIE
ENST00000324379 0.9263818940349 0.769896309189643 0.026731150194078 ENSG00000084072 PPIE
ENST00000356511 0.803581745272806 0.507137637821995 0.0540111116910244 ENSG00000084072 PPIE
ENST00000456578 0.926785819460897 0.77089499347401 -0.0340635683524303 ENSG00000084072 PPIE
ENST00000495526 0.925065452160921 0.766464023206174 0.0271342771662767 ENSG00000084072 PPIE
ENST00000482751 0.925065452160921 0.766464023206174 0.0271342771662767 ENSG00000084072 PPIE
ENST00000372830 0.803581745272806 0.507137637821995 0.0540111116910244 ENSG00000084072 PPIE
ENST00000497370 0.955408847393298 0.851850065362864 0.0163741187899321 ENSG00000084072 PPIE
ENST00000372835 0.917113804735913 0.745231931618741 0.0292426114378777 ENSG00000084072 PPIE
ENST00000470213 0.957283245579255 0.856668233699179 0.0157586297080168 ENSG00000084072 PPIE
ENST00000474804 0.965359911553773 0.882670487565617 0.0137984119940837 ENSG00000084072 PPIE
ENST00000475350 0.925065452160921 0.766464023206174 0.0271342771662767 ENSG00000084072 PPIE
ENST00000480169 0.893215053545159 0.6845229466441 -0.0402310958961262 ENSG00000084072 PPIE
ENST00000372827 0.360170469657076 0.087946396296079 0.198767138574806 ENSG00000116985 BMP8B
ENST00000467741 0.74068123252991 0.409959989851453 0.183447594326901 ENSG00000084072 PPIE
ENST00000397360 0.701513997987651 0.359279835410272 0.130001891470042 ENSG00000116985 BMP8B
ENST00000327582 0.933856271302007 0.78970492033098 0.0624853389734158 ENSG00000198754 OXCT2
ENST00000441669 0.0164482691780627 0.00107220506673438 -0.253304272822142 ENSG00000043514 TRIT1
ENST00000462797 0.0164482691780627 0.00107220506673438 -0.253304272822142 ENSG00000043514 TRIT1
ENST00000316891 0.0164482691780627 0.00107220506673438 -0.253304272822142 ENSG00000043514 TRIT1
ENST00000372818 0.0164482691780627 0.00107220506673438 -0.253304272822142 ENSG00000043514 TRIT1
ENST00000495175 0.0202912355035818 0.00140038161741692 -0.24857685107219 ENSG00000043514 TRIT1
ENST00000491865 0.0207900896068374 0.00144452695844559 -0.249459576060035 ENSG00000043514 TRIT1
ENST00000537223 0.0208557429185822 0.00145142357269337 -0.253746232390321 ENSG00000043514 TRIT1
ENST00000537440 0.0208557429185822 0.00145142357269337 -0.253746232390321 ENSG00000043514 TRIT1
ENST00000541099 0.0208557429185822 0.00145142357269337 -0.253746232390321 ENSG00000043514 TRIT1
ENST00000545233 0.0208557429185822 0.00145142357269337 -0.253746232390321 ENSG00000043514 TRIT1
ENST00000465417 0.0774117184110301 0.00825747245393253 -0.283195562932244 ENSG00000043514 TRIT1
ENST00000492612 0.0390045750699381 0.0032634600077677 -0.249793058756269 ENSG00000043514 TRIT1
ENST00000467774 0.0973938928682857 0.0113204771529457 -0.430510485774122 ENSG00000043514 TRIT1
ENST00000489945 0.0548272017323502 0.00517097247993497 -0.257623364234252 ENSG00000043514 TRIT1
ENST00000486825 0.0690265727314108 0.00705828338398089 -0.249532150266778 ENSG00000043514 TRIT1
ENST00000469476 0.0821741648700756 0.00894589410621728 -0.251496475982589 ENSG00000043514 TRIT1
ENST00000544981 0.294368854590063 0.0610264234236789 -0.203617989912722 ENSG00000043514 TRIT1
ENST00000462243 0.417534882508402 0.116567488235584 -0.184797875587094 ENSG00000043514 TRIT1
ENST00000397332 0.170071466663908 0.0254314250065066 -0.511401081078882 ENSG00000116990 MYCL
ENST00000372816 0.424471503071576 0.120248667478811 -0.385832683959376 ENSG00000116990 MYCL
ENST00000372811 0.0227462345915892 0.00162076182961242 -0.392035949478753 ENSG00000168389 MFSD2A
ENST00000420632 0.0201913492433979 0.0013921288566295 -0.398963978631855 ENSG00000168389 MFSD2A
ENST00000434861 0.0413778578085736 0.00353371451250489 -0.385744664356882 ENSG00000168389 MFSD2A
ENST00000372809 0.0227462345915892 0.00162076182961242 -0.392035949478753 ENSG00000168389 MFSD2A
ENST00000483824 0.0227462345915892 0.00162076182961242 -0.392035949478753 ENSG00000168389 MFSD2A
ENST00000469745 0.0546476310833353 0.00514862916279012 -0.368114511126926 ENSG00000168389 MFSD2A
ENST00000438210 0.863953976795475 0.622092938630969 -0.119479730235769 ENSG00000228477 RP3-342P20.2
ENST00000480630 0.146140054215704 0.0202515230231232 -0.352630069732895 ENSG00000168389 MFSD2A
ENST00000491515 0.417218887033123 0.116386002521431 -0.295982583448145 ENSG00000168389 MFSD2A
ENST00000459917 0.255291924210821 0.0480313077693061 -0.39157215124769 ENSG00000168389 MFSD2A
ENST00000481612 0.214034007968561 0.0363216682105427 -0.414627122255908 ENSG00000168389 MFSD2A
ENST00000372797 0.491115265063461 0.161344711290169 0.092120292368577 ENSG00000131236 CAP1
ENST00000372802 0.494395634814609 0.163421843055806 0.0916382944625041 ENSG00000131236 CAP1
ENST00000449311 0.909868958801989 0.724627786176251 0.0298059275524304 ENSG00000131236 CAP1
ENST00000421589 0.962498504999418 0.873754061227136 0.01336993172873 ENSG00000131236 CAP1
ENST00000414893 0.970108310186349 0.898273391484024 0.0101547914444957 ENSG00000131236 CAP1
ENST00000414281 0.965983172825113 0.884266067862038 0.0122695462527702 ENSG00000131236 CAP1
ENST00000420216 0.93725186153364 0.800295703084816 0.0212857448479222 ENSG00000131236 CAP1
ENST00000372792 0.754700850146164 0.42997871278754 0.0596622666351907 ENSG00000131236 CAP1
ENST00000372798 0.724827831228621 0.389044637330748 0.0648800110607822 ENSG00000131236 CAP1
ENST00000340450 0.492865558940796 0.162309282116217 0.0919975444540644 ENSG00000131236 CAP1
ENST00000372805 0.551124630371709 0.205139414839591 0.086680529408935 ENSG00000131236 CAP1
ENST00000435719 0.964103472063886 0.8791018424085 0.0124087497447498 ENSG00000131236 CAP1
ENST00000427843 0.962009068420833 0.871309014845693 0.0134665484341096 ENSG00000131236 CAP1
ENST00000417287 0.934252336428382 0.790763220735462 0.0223255424361568 ENSG00000131236 CAP1
ENST00000424977 0.960878727757196 0.867482876632033 0.0140642810871561 ENSG00000131236 CAP1
ENST00000446031 0.854013944004409 0.601342150415236 0.0449644965724593 ENSG00000131236 CAP1
ENST00000479759 0.584630016589418 0.232267863539784 0.0989398020605773 ENSG00000131236 CAP1
ENST00000461993 0.395292409152841 0.104689875844887 0.128449725298793 ENSG00000131236 CAP1
ENST00000494114 0.365096245738461 0.09029964553103 0.131090382307763 ENSG00000131236 CAP1
ENST00000433473 0.983883882812977 0.944781772186397 -0.00544962973397123 ENSG00000131238 PPT1
ENST00000529905 0.974837134313278 0.914964511473276 -0.00839285059436356 ENSG00000131238 PPT1
ENST00000530704 0.978095399243555 0.92651065913208 0.00691630538314187 ENSG00000131238 PPT1
ENST00000372775 0.968553818788077 0.893191229806602 0.0143433982190603 ENSG00000131238 PPT1
ENST00000449045 0.991176962136119 0.96996164761636 -0.00276210031334382 ENSG00000131238 PPT1
ENST00000439754 0.945491619970967 0.822889310368485 0.0198161869062047 ENSG00000131238 PPT1
ENST00000530076 0.956023719645773 0.853632242761008 -0.0185330189413765 ENSG00000131238 PPT1
ENST00000527311 0.996476145224415 0.986298086071504 -0.00121534535903752 ENSG00000131238 PPT1
ENST00000372779 0.938432824132066 0.803492774592067 0.0182454241043384 ENSG00000131238 PPT1
ENST00000526547 0.962497835641673 0.87372066781061 -0.0144823117673831 ENSG00000131238 PPT1
ENST00000372771 0.880495080987346 0.657562147726684 -0.0387573165877959 ENSG00000117000 RLF
ENST00000567508 0.614701519024779 0.261326557758787 0.198637396116004 ENSG00000259943 RP1-39G22.7
ENST00000372759 0.445583972601408 0.132679835106619 -0.149826818902671 ENSG00000084073 ZMPSTE24
ENST00000479131 0.646376540400434 0.293252536096758 -0.117450616684536 ENSG00000084073 ZMPSTE24
ENST00000472583 0.577528976673614 0.226704066967536 -0.134290763829858 ENSG00000084073 ZMPSTE24
ENST00000474142 0.702193291247618 0.360259616304381 -0.136873979053241 ENSG00000084073 ZMPSTE24
ENST00000372748 0.949829607672048 0.836520857338363 0.0278751760550013 ENSG00000049089 COL9A2
ENST00000482722 0.932357643035549 0.786226606334864 0.0364811206144551 ENSG00000049089 COL9A2
ENST00000466267 0.937077054130924 0.799159385572902 -0.0409986200254111 ENSG00000049089 COL9A2
ENST00000427563 0.912153793031847 0.731797454210235 -0.0571927388619521 ENSG00000049089 COL9A2
ENST00000488463 0.686636777184523 0.340854161922748 0.142993210232647 ENSG00000049089 COL9A2
ENST00000417105 0.768752339980348 0.451029019788779 0.119613808830303 ENSG00000049089 COL9A2
ENST00000496215 0.745493818607643 0.41710729010496 0.137245829581836 ENSG00000049089 COL9A2
ENST00000372736 0.794226994870832 0.491109960454874 0.116884048160313 ENSG00000049089 COL9A2
ENST00000461118 0.652068167082215 0.299993856553387 0.18401320781116 ENSG00000049089 COL9A2
ENST00000435168 3.89581475528728e-21 1.09170896332777e-23 0.957669817738877 ENSG00000084070 SMAP2
ENST00000372718 8.27266325349104e-29 1.40678073145685e-31 0.974802976880961 ENSG00000084070 SMAP2
ENST00000372708 3.25637256053243e-28 5.79749537745682e-31 0.971108555106244 ENSG00000084070 SMAP2
ENST00000539317 4.06711751733354e-27 7.72796488092692e-30 0.965276556100488 ENSG00000084070 SMAP2
ENST00000487871 1.6937200719111e-10 1.45497445022701e-12 0.793603661485467 ENSG00000084070 SMAP2
ENST00000469416 0.807010772827405 0.513253594119058 -0.097469528094477 ENSG00000187801 ZFP69B
ENST00000361584 0.800822538579917 0.502393771628275 -0.0998976085987568 ENSG00000187801 ZFP69B
ENST00000484445 0.800822538579917 0.502393771628275 -0.0998976085987568 ENSG00000187801 ZFP69B
ENST00000411995 0.812109761089438 0.521508339985541 -0.0954772519407211 ENSG00000187801 ZFP69B
ENST00000565390 0.201475426485232 0.0328891873071433 0.375034542158192 ENSG00000260920 RP1-228H13.5
ENST00000372706 0.74158536070397 0.411380244494881 -0.0914887207679504 ENSG00000187815 ZFP69
ENST00000372705 0.655849824504423 0.304001285055425 -0.11632655886396 ENSG00000187815 ZFP69
ENST00000482712 0.741646703223976 0.41147134146982 -0.171003127059978 ENSG00000187815 ZFP69
ENST00000450713 0.698978090242357 0.355928822186865 -0.112103971715129 ENSG00000238287 RP11-656D10.3
ENST00000358527 0.907846918973198 0.719613573763888 -0.0455868863796448 ENSG00000164002 EXO5
ENST00000372703 0.907846918973198 0.719613573763888 -0.0455868863796448 ENSG00000164002 EXO5
ENST00000420209 0.98009461361112 0.932504379180586 -0.0116260983548514 ENSG00000164002 EXO5
ENST00000296380 0.923899539165578 0.763137655853691 -0.0381291889873108 ENSG00000164002 EXO5
ENST00000432259 0.881522053591772 0.659642496655674 0.0661827384609699 ENSG00000164002 EXO5
ENST00000418186 0.96788572266768 0.89019912279241 -0.0190626149057713 ENSG00000164002 EXO5
ENST00000415550 0.93220924492824 0.785971435781042 0.0416821007081205 ENSG00000164002 EXO5
ENST00000443729 0.931046354400425 0.782710320697376 -0.03739462167012 ENSG00000164002 EXO5
ENST00000419161 0.931046354400425 0.782710320697376 -0.03739462167012 ENSG00000164002 EXO5
ENST00000471429 0.941980299669498 0.812911027726196 0.0426243467176749 ENSG00000164002 EXO5
ENST00000453437 0.68417440759308 0.337819107367886 0.168761298346498 ENSG00000227278 RP11-656D10.5
ENST00000437060 0.775814543423566 0.461543363609068 0.15305324456007 ENSG00000238186 RP11-656D10.6
ENST00000372699 0.906825248128963 0.717077987093867 -0.0519598019611002 ENSG00000117010 ZNF684
ENST00000465152 0.803581745272806 0.507070873376895 -0.101939261179573 ENSG00000117010 ZNF684
ENST00000372696 0.815754068633202 0.527917654018749 -0.0993107942371337 ENSG00000117010 ZNF684
ENST00000372697 0.815754068633202 0.527917654018749 -0.0993107942371337 ENSG00000117010 ZNF684
ENST00000493756 0.875803806369921 0.647992433469948 -0.0651555786613054 ENSG00000117010 ZNF684
ENST00000472043 0.693198238096361 0.348868162268621 -0.208966071185096 ENSG00000117010 ZNF684
ENST00000372684 0.124789390799209 0.0161416435917543 -0.386063837965216 ENSG00000117016 RIMS3
ENST00000372683 0.0158013484862913 0.00102006853053069 -0.620736931321668 ENSG00000117016 RIMS3
ENST00000440100 0.929062402511721 0.77718831250557 0.0585318749822158 ENSG00000237899 RP4-739H11.3
ENST00000606277 0.769382499218011 0.452141824622681 -0.120967995609867 ENSG00000272145 NFYC-AS1
ENST00000467203 0.940181723609027 0.808840312421453 0.0221678218758501 ENSG00000066136 NFYC
ENST00000424419 0.982607524010122 0.940305956971452 -0.00614861908327521 ENSG00000066136 NFYC
ENST00000427410 0.966275800789705 0.885310021340666 0.0106873998758415 ENSG00000066136 NFYC
ENST00000447388 0.995794338209531 0.984495207539725 -0.00140252663343605 ENSG00000066136 NFYC
ENST00000425457 0.965987988206172 0.884443051339505 0.0107685314555598 ENSG00000066136 NFYC
ENST00000453631 0.933116086577371 0.788144070746475 0.0250808587191697 ENSG00000066136 NFYC
ENST00000456393 0.995393638935432 0.983314560525636 -0.00151242787235517 ENSG00000066136 NFYC
ENST00000372654 0.962836949760642 0.875004898249644 0.0117780361650348 ENSG00000066136 NFYC
ENST00000534399 0.928874123637305 0.776531001653168 0.0295598209122566 ENSG00000066136 NFYC
ENST00000372653 0.967112399361825 0.887584495378382 0.0105902136178012 ENSG00000066136 NFYC
ENST00000372669 0.988710307116921 0.96115945637864 -0.00411293577698345 ENSG00000066136 NFYC
ENST00000372652 0.957648133721523 0.857770645141629 -0.0130409187628081 ENSG00000066136 NFYC
ENST00000372651 0.987770460181364 0.957935258065774 0.0040509410927035 ENSG00000066136 NFYC
ENST00000531464 0.981566376348914 0.937396742750687 0.00821463755182131 ENSG00000066136 NFYC
ENST00000440226 0.951080791796459 0.840152981159091 -0.0134310895395389 ENSG00000066136 NFYC
ENST00000525290 0.897698825657595 0.69459320117321 0.035843573518994 ENSG00000066136 NFYC
ENST00000530965 0.924441643019718 0.764471081829417 0.0291911984210972 ENSG00000066136 NFYC
ENST00000416859 0.978275376480893 0.927263932438011 -0.00778330635844647 ENSG00000066136 NFYC
ENST00000308733 0.903887299089225 0.709973291509156 -0.0239693883561872 ENSG00000066136 NFYC
ENST00000414185 0.749242952945308 0.422361369231935 -0.0626125634536701 ENSG00000066136 NFYC
ENST00000525349 0.514789036578924 0.1778795814405 -0.157332677773562 ENSG00000066136 NFYC
ENST00000483091 0.846165961759604 0.584997977269088 -0.0855575622843022 ENSG00000066136 NFYC
ENST00000488635 0.763938145021389 0.443308794041816 0.0962268379732706 ENSG00000066136 NFYC
ENST00000496608 0.949750321102113 0.835870551367997 -0.0221397272825507 ENSG00000066136 NFYC
ENST00000347132 0.4876580242527 0.158706103505118 -0.310061845127174 ENSG00000117013 KCNQ4
ENST00000509682 0.474633713166597 0.150098326724804 -0.321318165465351 ENSG00000117013 KCNQ4
ENST00000443478 0.890058765593624 0.678167420418652 -0.0970080161797248 ENSG00000117013 KCNQ4
ENST00000506017 0.863838891901574 0.621943203763348 -0.114328389311555 ENSG00000117013 KCNQ4
ENST00000372621 0.551311017673628 0.205262736389551 -0.132243835932073 ENSG00000171793 CTPS1
ENST00000541520 0.632297208434287 0.278272198639197 -0.11343665355321 ENSG00000171793 CTPS1
ENST00000470271 0.459002406310232 0.140396904919123 -0.173920995021513 ENSG00000171793 CTPS1
ENST00000475060 0.32304640058243 0.0721113348684674 -0.211585650577513 ENSG00000171793 CTPS1
ENST00000479480 0.414485677996819 0.115054388917668 -0.172300539039841 ENSG00000171793 CTPS1
ENST00000543104 0.343546636733247 0.0808631832616337 -0.192061355570465 ENSG00000171793 CTPS1
ENST00000372616 0.584528162109063 0.232213397733817 -0.124778952537664 ENSG00000171793 CTPS1
ENST00000480420 0.524380570052119 0.185196902961899 -0.154637534699059 ENSG00000171793 CTPS1
ENST00000463285 0.490376552694003 0.160585244925613 -0.167224807826755 ENSG00000171793 CTPS1
ENST00000486889 0.537494017965726 0.195041207988565 -0.17863362546682 ENSG00000171793 CTPS1
ENST00000497210 0.303528039850368 0.064514490363227 -0.266127035582809 ENSG00000171793 CTPS1
ENST00000464283 0.952612126920529 0.844350377968673 -0.0237268561503491 ENSG00000171793 CTPS1
ENST00000463423 0.980824795738946 0.935266706431412 -0.00983412745848945 ENSG00000171793 CTPS1
ENST00000498694 0.926443393380272 0.77013528652467 -0.0359283064264647 ENSG00000171793 CTPS1
ENST00000302946 0.930408858800564 0.780464569256559 -0.0457193250296265 ENSG00000171790 SLFNL1
ENST00000372613 0.930408858800564 0.780632351593303 -0.0457815923797753 ENSG00000171790 SLFNL1
ENST00000397197 0.930408858800564 0.780632351593303 -0.0457815923797753 ENSG00000171790 SLFNL1
ENST00000439569 0.930408858800564 0.780632351593303 -0.0457815923797753 ENSG00000171790 SLFNL1
ENST00000372611 0.915796394010009 0.741497679827644 -0.0543092204746282 ENSG00000171790 SLFNL1
ENST00000359345 0.942640681986188 0.814538509014106 -0.036445834339781 ENSG00000171790 SLFNL1
ENST00000456518 0.66692890602678 0.316578818323837 -0.138210076521341 ENSG00000010803 SCMH1
ENST00000397174 0.648127406928295 0.29546325052306 -0.14263075704515 ENSG00000010803 SCMH1
ENST00000402904 0.648127406928295 0.29546325052306 -0.14263075704515 ENSG00000010803 SCMH1
ENST00000361191 0.648469821964733 0.295848565946339 -0.142870283877526 ENSG00000010803 SCMH1
ENST00000361705 0.648469821964733 0.295848565946339 -0.142870283877526 ENSG00000010803 SCMH1
ENST00000397171 0.648469821964733 0.295848565946339 -0.142870283877526 ENSG00000010803 SCMH1
ENST00000372597 0.571988758914893 0.221834242915051 -0.195470477519341 ENSG00000010803 SCMH1
ENST00000372596 0.571988758914893 0.221834242915051 -0.195470477519341 ENSG00000010803 SCMH1
ENST00000337495 0.571988758914893 0.221834242915051 -0.195470477519341 ENSG00000010803 SCMH1
ENST00000326197 0.653007061828281 0.301098732642687 -0.142696347875569 ENSG00000010803 SCMH1
ENST00000372595 0.64258002828378 0.28888677611541 -0.144035572405083 ENSG00000010803 SCMH1
ENST00000472037 0.604021909619947 0.250749174830283 -0.138180641108518 ENSG00000010803 SCMH1
ENST00000460215 0.809799683631725 0.517314280077751 -0.0757490817294058 ENSG00000010803 SCMH1
ENST00000498793 0.868094835604369 0.631429905810842 -0.0546973705095466 ENSG00000010803 SCMH1
ENST00000489421 0.969079974440585 0.894592239539804 -0.0169217144826698 ENSG00000010803 SCMH1
ENST00000482530 0.799789935582014 0.500792147274895 -0.0862158058212077 ENSG00000010803 SCMH1
ENST00000401064 0.73768603401483 0.406058304490168 0.209919099446485 ENSG00000215893 RP4-635E8.1
ENST00000488592 0.620727263970345 0.267190703357163 -0.205618261162192 ENSG00000010803 SCMH1
ENST00000425554 0.78860626770252 0.481804048040005 -0.145062115097493 ENSG00000235358 RP11-399E6.1
ENST00000445073 0.789221951661429 0.482997412258221 -0.141996088584918 ENSG00000235358 RP11-399E6.1
ENST00000372591 0.0726184536636664 0.00756297285593128 -0.652967886357406 ENSG00000204060 FOXO6
ENST00000372587 0.100960371884011 0.011917279603061 0.635534052313729 ENSG00000127129 EDN2
ENST00000490783 0.209684103047959 0.0351080587686163 0.534614175509487 ENSG00000127129 EDN2
ENST00000372583 0.0278877111318147 0.00210833436960563 -0.304504064886959 ENSG00000127124 HIVEP3
ENST00000372584 0.0274195265136369 0.00206079886472008 -0.304977085091999 ENSG00000127124 HIVEP3
ENST00000247584 0.00197655909481036 8.26880122054534e-05 -0.424197352954439 ENSG00000127124 HIVEP3
ENST00000460604 0.0117447903415652 0.000706341457838435 -0.423238530896232 ENSG00000127124 HIVEP3
ENST00000429157 0.00195937346124699 8.18282762964091e-05 -0.423080151003742 ENSG00000127124 HIVEP3
ENST00000434240 0.544784143151162 0.200543011187599 -0.321488703240877 ENSG00000230638 RP11-486B10.4
ENST00000455975 0.613394341021209 0.259937028834494 -0.2835039512083 ENSG00000230638 RP11-486B10.4
ENST00000491442 0.96932020180026 0.895222027403525 0.0198276502881088 ENSG00000127124 HIVEP3
ENST00000489103 0.789890006895898 0.483950780076044 0.0955132030653402 ENSG00000127124 HIVEP3
ENST00000479350 0.911086365573218 0.728223654154109 0.0666291256299984 ENSG00000127124 HIVEP3
ENST00000372571 0.348499794626235 0.0829765390491329 0.126013819486175 ENSG00000198815 FOXJ3
ENST00000372572 0.757677063451956 0.433842344221735 0.0626379147858917 ENSG00000198815 FOXJ3
ENST00000372573 0.758118029286796 0.434496397150464 0.0624865892161427 ENSG00000198815 FOXJ3
ENST00000361346 0.759170711673565 0.436407247499096 0.0622453225111376 ENSG00000198815 FOXJ3
ENST00000361776 0.759170711673565 0.436407247499096 0.0622453225111376 ENSG00000198815 FOXJ3
ENST00000545068 0.780965134902804 0.469404588572942 0.0543096523051225 ENSG00000198815 FOXJ3
ENST00000445886 0.992223290159913 0.973779039705311 0.003977082017967 ENSG00000198815 FOXJ3
ENST00000422278 0.957540607803929 0.857353362120359 -0.0227662080998135 ENSG00000198815 FOXJ3
ENST00000454417 0.967112399361825 0.88747212978279 -0.0239444700866681 ENSG00000198815 FOXJ3
ENST00000436207 0.452453975478701 0.136481035283833 0.371044255314093 ENSG00000227527 RP11-223A3.1
ENST00000410070 0.603652144812616 0.250373007848226 0.287012211123149 ENSG00000177181 RIMKLA
ENST00000431473 0.666771277769033 0.316380060504708 0.250312597320121 ENSG00000177181 RIMKLA
ENST00000372565 0.751316791107468 0.42514059675011 -0.20128122112015 ENSG00000066185 ZMYND12
ENST00000433602 0.751316791107468 0.42514059675011 -0.20128122112015 ENSG00000066185 ZMYND12
ENST00000372562 0.761652632545021 0.44008947777203 0.0799656679010705 ENSG00000127125 PPCS
ENST00000455780 0.699508202190131 0.356672556920126 0.0949753327487364 ENSG00000127125 PPCS
ENST00000372560 0.739595489348824 0.408282856413199 0.116904909566573 ENSG00000127125 PPCS
ENST00000472013 0.702581760494696 0.36070306165271 0.0941860303057579 ENSG00000127125 PPCS
ENST00000372561 0.699508202190131 0.356672556920126 0.0949753327487364 ENSG00000127125 PPCS
ENST00000372556 0.699508202190131 0.356672556920126 0.0949753327487364 ENSG00000127125 PPCS
ENST00000471420 0.675077320193228 0.326779881233533 0.0950807541495607 ENSG00000127125 PPCS
ENST00000482168 0.953501573890217 0.846668838628231 0.0213802570822456 ENSG00000127125 PPCS
ENST00000469615 0.880212993700381 0.657043608001885 0.0493719221027756 ENSG00000127125 PPCS
ENST00000475614 0.963728017321785 0.877923785594981 -0.0307475394683249 ENSG00000186409 CCDC30
ENST00000428554 0.885323311031521 0.668056647096876 -0.0612513261899433 ENSG00000186409 CCDC30
ENST00000477155 0.885323311031521 0.668056647096876 -0.0612513261899433 ENSG00000186409 CCDC30
ENST00000468651 0.873566505271188 0.643098080280618 0.103604070796662 ENSG00000186409 CCDC30
ENST00000492422 0.850305772317958 0.592852180087719 0.120857357459494 ENSG00000186409 CCDC30
ENST00000462063 0.994716194466472 0.980846163634515 0.00594799263095133 ENSG00000186409 CCDC30
ENST00000495044 0.856953055366812 0.607776540891083 -0.0960362148230617 ENSG00000186409 CCDC30
ENST00000507855 0.952056751030808 0.842664779701407 -0.0320939175937522 ENSG00000186409 CCDC30
ENST00000509712 0.749330798259522 0.422459487752823 -0.14349087880746 ENSG00000186409 CCDC30
ENST00000471390 0.972567712863271 0.907437914885552 0.0206043021755392 ENSG00000186409 CCDC30
ENST00000342022 0.950412932215274 0.838546531726277 0.0365915893818525 ENSG00000186409 CCDC30
ENST00000340612 0.955549409466335 0.852178445910616 0.0342421929982651 ENSG00000186409 CCDC30
ENST00000514642 0.959499070270267 0.863009877823404 0.0356724017029764 ENSG00000186409 CCDC30
ENST00000390640 0.967162376833201 0.887708291938157 0.0265619841857712 ENSG00000186409 CCDC30
ENST00000471699 0.905906220792041 0.715071035273126 -0.0899673197683895 ENSG00000186409 CCDC30
ENST00000304979 0.89199627740865 0.682098625122395 0.0285662769108683 ENSG00000171960 PPIH
ENST00000372550 0.913592493358514 0.734711993425436 0.0265938725982591 ENSG00000171960 PPIH
ENST00000440068 0.869391894405262 0.633944293613047 0.036894125779522 ENSG00000171960 PPIH
ENST00000372549 0.707236642356479 0.366634608677784 0.0768440115106706 ENSG00000171960 PPIH
ENST00000455203 0.46175044433669 0.141950586076743 0.113171037880877 ENSG00000171960 PPIH
ENST00000436387 0.394875879825808 0.104425086569506 0.138910123422523 ENSG00000171960 PPIH
ENST00000461351 0.928874123637305 0.776543277352569 0.0239805598234057 ENSG00000171960 PPIH
ENST00000414339 0.313882215726679 0.0685423785650302 -0.437030909614836 ENSG00000234917 RP5-994D16.3
ENST00000321358 0.768721648174505 0.450907134656213 0.060957945287687 ENSG00000065978 YBX1
ENST00000332220 0.905416075718245 0.713829363725028 0.0337084671785483 ENSG00000065978 YBX1
ENST00000436427 0.750237302323823 0.423670605340848 0.064009831394106 ENSG00000065978 YBX1
ENST00000467957 0.889546840819337 0.677230525807402 0.0365541093046138 ENSG00000065978 YBX1
ENST00000397054 0.643191959574087 0.289527465361857 0.127206664601842 ENSG00000117385 LEPRE1
ENST00000460031 0.642895229030111 0.28926410223953 0.127109272652516 ENSG00000117385 LEPRE1
ENST00000236040 0.642895229030111 0.28926410223953 0.127109272652516 ENSG00000117385 LEPRE1
ENST00000495874 0.642895229030111 0.28926410223953 0.127109272652516 ENSG00000117385 LEPRE1
ENST00000296388 0.642895229030111 0.28926410223953 0.127109272652516 ENSG00000117385 LEPRE1
ENST00000462474 0.446346691501584 0.133110089112144 0.217834898282839 ENSG00000117385 LEPRE1
ENST00000472802 0.34377038335528 0.0809530180386357 0.281247384832955 ENSG00000117385 LEPRE1
ENST00000431412 0.796071515448085 0.494037510441545 0.100966742065731 ENSG00000117385 LEPRE1
ENST00000460831 0.882933200179557 0.662709238464003 0.0811792990672422 ENSG00000117385 LEPRE1
ENST00000481465 0.885847137400481 0.669655702658687 0.073706074082446 ENSG00000117385 LEPRE1
ENST00000447502 0.8327133359458 0.558127792924236 0.101402064567119 ENSG00000117385 LEPRE1
ENST00000463465 0.654338505451373 0.302351626995341 0.142729900519133 ENSG00000117385 LEPRE1
ENST00000372526 0.898257489074587 0.696331096557921 0.0631523438968471 ENSG00000117385 LEPRE1
ENST00000492956 0.917005106931706 0.744828894113825 0.0570842167350773 ENSG00000117385 LEPRE1
ENST00000372525 0.798855285544687 0.499115781171029 -0.0849960195457134 ENSG00000164008 C1orf50
ENST00000464081 0.947971481981752 0.830186464305297 0.0189501464244967 ENSG00000164008 C1orf50
ENST00000603943 0.920756166516934 0.754682485473937 0.0280209309249797 ENSG00000164008 C1orf50
ENST00000536543 0.914586160313844 0.737723527185515 0.0291910006564218 ENSG00000164008 C1orf50
ENST00000468913 0.717751892364924 0.379499222198153 -0.133278121933349 ENSG00000164008 C1orf50
ENST00000494155 0.12027725997783 0.0152684280414674 -0.454933314343482 ENSG00000164008 C1orf50
ENST00000447572 0.663663275832892 0.312831378390861 0.232461556314089 ENSG00000228452 RP5-994D16.9
ENST00000421630 0.964787159603484 0.881028306705338 0.0378120503659928 ENSG00000164008 C1orf50
ENST00000372522 0.971045437041607 0.902317050533537 0.0186885369564344 ENSG00000177868 CCDC23
ENST00000372521 0.94664615250066 0.826418402979834 0.032205864207644 ENSG00000177868 CCDC23
ENST00000537227 0.914311485075458 0.736778504719953 0.0489644284070808 ENSG00000177868 CCDC23
ENST00000497437 0.864288862828463 0.623217925109738 0.0751272955777696 ENSG00000177868 CCDC23
ENST00000487556 0.928457075485381 0.775561353505455 0.0247941835284072 ENSG00000164010 ERMAP
ENST00000372517 0.928457075485381 0.775561353505455 0.0247941835284072 ENSG00000164010 ERMAP
ENST00000470938 0.953221470424291 0.845982239841633 0.0460945256623163 ENSG00000164010 ERMAP
ENST00000372514 0.833487253585057 0.560495280873426 -0.0565924277887879 ENSG00000164010 ERMAP
ENST00000328249 0.909111323416162 0.722679661180751 -0.0375725237164725 ENSG00000164010 ERMAP
ENST00000414798 0.801564261104468 0.503885745661358 -0.0756391928827505 ENSG00000228192 RP11-342M1.3
ENST00000416809 0.865246734671275 0.625306524593193 -0.0602904251275502 ENSG00000228192 RP11-342M1.3
ENST00000425076 0.920756166516934 0.754693718054205 -0.0413900461100226 ENSG00000228192 RP11-342M1.3
ENST00000444563 0.920756166516934 0.754693718054205 -0.0413900461100226 ENSG00000228192 RP11-342M1.3
ENST00000372508 0.930905684244533 0.782315857486139 -0.0317867469903589 ENSG00000164011 ZNF691
ENST00000372507 0.930905684244533 0.782315857486139 -0.0317867469903589 ENSG00000164011 ZNF691
ENST00000372506 0.930905684244533 0.782315857486139 -0.0317867469903589 ENSG00000164011 ZNF691
ENST00000397044 0.998228405657546 0.993382631825769 -0.00099878055462914 ENSG00000164011 ZNF691
ENST00000372504 0.930905684244533 0.782315857486139 -0.0317867469903589 ENSG00000164011 ZNF691
ENST00000397034 0.739393194280646 0.408095977040652 0.110794533614709 ENSG00000164011 ZNF691
ENST00000372503 0.958960189903244 0.861866772195885 0.0242882859488671 ENSG00000164011 ZNF691
ENST00000372502 0.995267399114983 0.982721573435268 -0.00298366166165158 ENSG00000164011 ZNF691
ENST00000426263 0.951972142328724 0.84248348963035 0.0284093390588047 ENSG00000117394 SLC2A1
ENST00000475162 0.921548639796728 0.75711986551991 0.0446912998943794 ENSG00000117394 SLC2A1
ENST00000439722 0.988703653332499 0.961115998702006 0.00757742120555476 ENSG00000117394 SLC2A1
ENST00000415851 0.939986301144537 0.808304468528269 0.035378929110401 ENSG00000117394 SLC2A1
ENST00000372500 0.918977323125768 0.750436563699242 0.0470361491436008 ENSG00000117394 SLC2A1
ENST00000460369 0.707236642356479 0.366657282029934 0.142849224338901 ENSG00000117394 SLC2A1
ENST00000431759 0.986585948176337 0.953461296244156 0.0128365563669509 ENSG00000227533 SLC2A1-AS1
ENST00000416689 0.932391461953795 0.786290299344681 0.0646447267983615 ENSG00000227533 SLC2A1-AS1
ENST00000431635 0.724221121720713 0.388182720579174 -0.0953773572738382 ENSG00000117395 EBNA1BP2
ENST00000236051 0.724309455117888 0.388366810376132 -0.0953924081941063 ENSG00000117395 EBNA1BP2
ENST00000463906 0.66020727723456 0.308909496526201 -0.124073126180618 ENSG00000117395 EBNA1BP2
ENST00000491223 0.759289567421451 0.436826491393871 -0.0858812098344137 ENSG00000117395 EBNA1BP2
ENST00000472982 0.759909621670786 0.437647917369176 -0.0869377966291769 ENSG00000117395 EBNA1BP2
ENST00000483082 0.769796007544572 0.452618510473638 -0.086598164899718 ENSG00000117395 EBNA1BP2
ENST00000461557 0.145114407655282 0.0200439449355243 -0.237944605031859 ENSG00000117395 EBNA1BP2
ENST00000372492 0.000134820866052931 3.95347960187468e-06 -0.49374307069544 ENSG00000243710 WDR65
ENST00000528956 0.0744217738629596 0.00782208160012983 -0.528537710123803 ENSG00000243710 WDR65
ENST00000533339 0.0716842628610613 0.00743142322831762 -0.539022957556504 ENSG00000243710 WDR65
ENST00000466927 5.23384521113625e-11 4.18269708145509e-13 -0.845854373098086 ENSG00000117395 EBNA1BP2
ENST00000474566 8.52724382248237e-11 6.99847244803592e-13 -0.831204977168317 ENSG00000117395 EBNA1BP2
ENST00000428122 0.000358349474813969 1.17927806666601e-05 -0.87654868199328 ENSG00000243710 WDR65
ENST00000372476 0.461077437785081 0.141606355253255 0.370554117525915 ENSG00000066056 TIE1
ENST00000433781 0.490774346492192 0.161119083334175 0.354618001729227 ENSG00000066056 TIE1
ENST00000372470 0.991397598809402 0.970731609711145 0.00924557010768829 ENSG00000117400 MPL
ENST00000424948 0.337917348524341 0.0784032478727043 -0.368002122948032 ENSG00000234694 RP1-92O14.3
ENST00000310955 0.995173337893851 0.982475473171994 -0.00203952705457474 ENSG00000117399 CDC20
ENST00000372462 0.995858292658862 0.984636143259024 -0.00178906912745264 ENSG00000117399 CDC20
ENST00000478882 0.9776338767377 0.925211819081932 0.0101300997238874 ENSG00000117399 CDC20
ENST00000482046 0.95153697103679 0.84139688576579 -0.0219297863624098 ENSG00000117399 CDC20
ENST00000372458 0.510638872112941 0.174954231308096 0.126590699147789 ENSG00000066322 ELOVL1
ENST00000413844 0.510641525598585 0.174959217223837 0.126582760752939 ENSG00000066322 ELOVL1
ENST00000468865 0.815038590129085 0.526232682353894 0.0661013647581886 ENSG00000066322 ELOVL1
ENST00000464204 0.645693352767837 0.292396153975414 0.103803140510127 ENSG00000066322 ELOVL1
ENST00000470968 0.637557122377547 0.283778744571106 0.106244736169874 ENSG00000066322 ELOVL1
ENST00000487209 0.58183604811331 0.229994550399006 0.120191021231914 ENSG00000066322 ELOVL1
ENST00000470769 0.537593848230348 0.195116832202848 0.133144895345315 ENSG00000066322 ELOVL1
ENST00000497569 0.482671584946113 0.155464827417976 0.144212874708163 ENSG00000066322 ELOVL1
ENST00000482302 0.411993726038367 0.11366914660864 0.162102557541907 ENSG00000066322 ELOVL1
ENST00000497050 0.442264991892638 0.1306675972007 0.152337596630085 ENSG00000066322 ELOVL1
ENST00000478481 0.63309095662293 0.279253314017457 0.12800311705512 ENSG00000066322 ELOVL1
ENST00000479439 0.833295331713235 0.55976209730509 0.0689596359400812 ENSG00000066322 ELOVL1
ENST00000465321 0.803523579092057 0.506956225754572 0.0747799754866676 ENSG00000066322 ELOVL1
ENST00000479686 0.908950543348226 0.722188882700205 0.0409888844980867 ENSG00000066322 ELOVL1
ENST00000496932 0.935088574328111 0.793447171754763 0.0300081585330957 ENSG00000066322 ELOVL1
ENST00000290663 0.50600531738193 0.171502692263843 0.120179655722133 ENSG00000159479 MED8
ENST00000372457 0.506658883540803 0.17198507803615 0.119995923178416 ENSG00000159479 MED8
ENST00000372455 0.41883926691356 0.117112215343885 0.147087304054789 ENSG00000159479 MED8
ENST00000436713 0.504259558064614 0.17038540129225 0.150363009506818 ENSG00000229431 RP1-92O14.6
ENST00000460803 0.204098516236244 0.0336041682661115 0.277802233718284 ENSG00000159479 MED8
ENST00000473560 0.520221466550011 0.18216223991572 0.144854243742363 ENSG00000159479 MED8
ENST00000310739 0.892593925866783 0.683754767731029 -0.0542207121626359 ENSG00000198198 SZT2
ENST00000372450 0.892593925866783 0.683754767731029 -0.0542207121626359 ENSG00000198198 SZT2
ENST00000357658 0.849508813269352 0.591426494886691 -0.068644424438899 ENSG00000198198 SZT2
ENST00000406439 0.90857077787063 0.721421112767731 -0.0417859483777253 ENSG00000198198 SZT2
ENST00000562955 0.893189556261265 0.684496275671575 0.0252144529836167 ENSG00000198198 SZT2
ENST00000470139 0.802507644643974 0.505315337653048 -0.0720351536365105 ENSG00000198198 SZT2
ENST00000372442 0.947619418689055 0.82889521479928 0.0158576595710017 ENSG00000198198 SZT2
ENST00000478140 0.90712354895037 0.717820821368349 0.0764664085867354 ENSG00000198198 SZT2
ENST00000470897 0.898667076015593 0.697597707639332 -0.0768182700437648 ENSG00000198198 SZT2
ENST00000471177 0.866252416611916 0.627828292716088 -0.0829911229936221 ENSG00000198198 SZT2
ENST00000460536 0.493951756892743 0.163105490762784 0.122481372872831 ENSG00000198198 SZT2
ENST00000396885 0.494561779350036 0.163569862533167 0.252270885827753 ENSG00000229372 SZT2-AS1
ENST00000583037 0.913006149115293 0.733635331747625 -0.04781624288957 ENSG00000178922 HYI
ENST00000483618 0.844384256815838 0.580045658439212 0.130614081800716 ENSG00000178922 HYI
ENST00000372425 0.913006149115293 0.733635331747625 -0.04781624288957 ENSG00000178922 HYI
ENST00000372433 0.933116086577371 0.78812571244278 -0.0381111523510736 ENSG00000178922 HYI
ENST00000372434 0.9089713633153 0.722232653587764 -0.0501729877423764 ENSG00000178922 HYI
ENST00000470662 0.930498626845484 0.781155989385076 -0.0395256767633811 ENSG00000178922 HYI
ENST00000487366 0.933052749334126 0.788032383650751 -0.0381903241611006 ENSG00000178922 HYI
ENST00000372430 0.928801349985431 0.776379917524397 -0.0405289724158758 ENSG00000178922 HYI
ENST00000372432 0.887379941067292 0.673427122677496 -0.0583114880306112 ENSG00000178922 HYI
ENST00000372427 0.891652713024506 0.681554861286902 -0.0563650041409567 ENSG00000178922 HYI
ENST00000372426 0.91956738169842 0.751719858713102 -0.045094529828379 ENSG00000178922 HYI
ENST00000486909 0.883506409135064 0.663982154195791 -0.062547088590332 ENSG00000178922 HYI
ENST00000496142 0.871879113294575 0.639071645360525 0.112366211040956 ENSG00000178922 HYI
ENST00000469587 0.976297077451132 0.920286420887264 -0.0227835453939345 ENSG00000178922 HYI
ENST00000444386 0.945755713901064 0.82334567658737 -0.0560274258398695 ENSG00000229348 HYI-AS1
ENST00000359947 0.847992939723944 0.58876469386594 0.128930973491846 ENSG00000142949 PTPRF
ENST00000438120 0.839878804390163 0.571611843297313 0.136745067417179 ENSG00000142949 PTPRF
ENST00000372413 0.915038923467957 0.739326698593378 0.0794663385269305 ENSG00000142949 PTPRF
ENST00000372414 0.915038923467957 0.739326698593378 0.0794663385269305 ENSG00000142949 PTPRF
ENST00000412568 0.873660764919711 0.643298862160359 0.117038714827966 ENSG00000142949 PTPRF
ENST00000429895 0.904369707822322 0.711101299360127 0.0929086576049907 ENSG00000142949 PTPRF
ENST00000414879 0.805616874736732 0.510414859444564 0.166238635690748 ENSG00000142949 PTPRF
ENST00000422171 0.805616874736732 0.510414859444564 0.166238635690748 ENSG00000142949 PTPRF
ENST00000372396 0.905342995363116 0.713526696038744 -0.0222760453479526 ENSG00000066135 KDM4A
ENST00000463151 0.691253772033445 0.346195314982356 -0.0876113607091741 ENSG00000066135 KDM4A
ENST00000485249 0.805779346154197 0.511007331360538 -0.0661722877669387 ENSG00000066135 KDM4A
ENST00000472265 0.853238369160063 0.599384014357747 -0.0746249081576357 ENSG00000066135 KDM4A
ENST00000481296 0.978275376480893 0.927200304601214 0.0132556967010086 ENSG00000066135 KDM4A
ENST00000398804 0.987667216304727 0.957581536188657 0.00545799251116752 ENSG00000236200 KDM4A-AS1
ENST00000439057 0.997063074419749 0.988481976554381 0.00149823287030773 ENSG00000236200 KDM4A-AS1
ENST00000434346 0.844414778594364 0.580113002278011 -0.0695968557285163 ENSG00000236200 KDM4A-AS1
ENST00000453015 0.987051134605037 0.955319132042245 -0.00726138539480047 ENSG00000236200 KDM4A-AS1
ENST00000418149 0.928153188646448 0.774779979390171 0.0365283805842267 ENSG00000236200 KDM4A-AS1
ENST00000532911 0.7674653477316 0.448826761599677 -0.111801323298966 ENSG00000126091 ST3GAL3
ENST00000489897 0.45041116647089 0.135388247469253 -0.187072084146231 ENSG00000126091 ST3GAL3
ENST00000372374 0.478885684790424 0.153094618030777 -0.173717058051141 ENSG00000126091 ST3GAL3
ENST00000372375 0.478885684790424 0.153094618030777 -0.173717058051141 ENSG00000126091 ST3GAL3
ENST00000545417 0.478885684790424 0.153094618030777 -0.173717058051141 ENSG00000126091 ST3GAL3
ENST00000372377 0.478885684790424 0.153094618030777 -0.173717058051141 ENSG00000126091 ST3GAL3
ENST00000361392 0.478885684790424 0.153094618030777 -0.173717058051141 ENSG00000126091 ST3GAL3
ENST00000361400 0.478885684790424 0.153094618030777 -0.173717058051141 ENSG00000126091 ST3GAL3
ENST00000353126 0.478885684790424 0.153094618030777 -0.173717058051141 ENSG00000126091 ST3GAL3
ENST00000530154 0.462119739243284 0.142241205425573 -0.185043196670786 ENSG00000126091 ST3GAL3
ENST00000262915 0.478885684790424 0.153094618030777 -0.173717058051141 ENSG00000126091 ST3GAL3
ENST00000330208 0.478885684790424 0.153094618030777 -0.173717058051141 ENSG00000126091 ST3GAL3
ENST00000335430 0.478885684790424 0.153094618030777 -0.173717058051141 ENSG00000126091 ST3GAL3
ENST00000351035 0.478885684790424 0.153094618030777 -0.173717058051141 ENSG00000126091 ST3GAL3
ENST00000479383 0.763347475233717 0.442494838425064 -0.114636824590058 ENSG00000126091 ST3GAL3
ENST00000347631 0.451535571575225 0.135972985976851 -0.186852161246304 ENSG00000126091 ST3GAL3
ENST00000484868 0.729088698134285 0.394925008982317 -0.137170925548511 ENSG00000126091 ST3GAL3
ENST00000461066 0.76539015727773 0.445587636248605 -0.114001821668165 ENSG00000126091 ST3GAL3
ENST00000437753 0.941884807242358 0.812771933285412 -0.0400395870213019 ENSG00000229444 RP11-184I16.4
ENST00000533997 0.406034617675884 0.110692215061781 -0.200902535609245 ENSG00000126091 ST3GAL3
ENST00000469715 0.406034617675884 0.110692215061781 -0.200902535609245 ENSG00000126091 ST3GAL3
ENST00000490541 0.406034617675884 0.110692215061781 -0.200902535609245 ENSG00000126091 ST3GAL3
ENST00000528371 0.406034617675884 0.110692215061781 -0.200902535609245 ENSG00000126091 ST3GAL3
ENST00000530581 0.406034617675884 0.110692215061781 -0.200902535609245 ENSG00000126091 ST3GAL3
ENST00000531816 0.406034617675884 0.110692215061781 -0.200902535609245 ENSG00000126091 ST3GAL3
ENST00000531993 0.406034617675884 0.110692215061781 -0.200902535609245 ENSG00000126091 ST3GAL3
ENST00000533212 0.406034617675884 0.110692215061781 -0.200902535609245 ENSG00000126091 ST3GAL3
ENST00000533933 0.406034617675884 0.110692215061781 -0.200902535609245 ENSG00000126091 ST3GAL3
ENST00000372369 0.406034617675884 0.110692215061781 -0.200902535609245 ENSG00000126091 ST3GAL3
ENST00000372372 0.406034617675884 0.110692215061781 -0.200902535609245 ENSG00000126091 ST3GAL3
ENST00000372368 0.406034617675884 0.110692215061781 -0.200902535609245 ENSG00000126091 ST3GAL3
ENST00000372367 0.406034617675884 0.110692215061781 -0.200902535609245 ENSG00000126091 ST3GAL3
ENST00000372366 0.406034617675884 0.110692215061781 -0.200902535609245 ENSG00000126091 ST3GAL3
ENST00000372365 0.406034617675884 0.110692215061781 -0.200902535609245 ENSG00000126091 ST3GAL3
ENST00000361746 0.406034617675884 0.110692215061781 -0.200902535609245 ENSG00000126091 ST3GAL3
ENST00000332628 0.406034617675884 0.110692215061781 -0.200902535609245 ENSG00000126091 ST3GAL3
ENST00000531451 0.408370483722018 0.111726768431611 -0.200507810724424 ENSG00000126091 ST3GAL3
ENST00000372362 0.408370483722018 0.111726768431611 -0.200507810724424 ENSG00000126091 ST3GAL3
ENST00000361812 0.408370483722018 0.111726768431611 -0.200507810724424 ENSG00000126091 ST3GAL3
ENST00000461375 0.240761007608839 0.0438046197698336 -0.233312123587164 ENSG00000126091 ST3GAL3
ENST00000490502 0.449480304734493 0.134879433424738 -0.213259471824997 ENSG00000126091 ST3GAL3
ENST00000495482 0.59052524425089 0.237764012247404 -0.212789222039391 ENSG00000126091 ST3GAL3
ENST00000414809 0.710275242070934 0.370346139583355 0.224157621757991 ENSG00000117407 ARTN
ENST00000372359 0.710275242070934 0.370346139583355 0.224157621757991 ENSG00000117407 ARTN
ENST00000498139 0.613394341021209 0.259919236618977 0.28363874061022 ENSG00000117407 ARTN
ENST00000446167 0.227250227069732 0.0400520523645261 -0.431507347975224 ENSG00000237950 RP11-7O11.3
ENST00000445226 0.174144278062697 0.0262754096498922 -0.468842345225769 ENSG00000237950 RP11-7O11.3
ENST00000412378 0.175940710276858 0.0266981628044345 -0.455180617698662 ENSG00000237950 RP11-7O11.3
ENST00000372343 0.0922433298183471 0.010494247380656 0.217541918817878 ENSG00000117408 IPO13
ENST00000489061 0.498918351447286 0.166545108503496 0.240400602598668 ENSG00000117408 IPO13
ENST00000489773 0.397701627569352 0.10614394048703 0.222207008246096 ENSG00000117408 IPO13
ENST00000492152 0.695859215397025 0.352066439345614 0.136923376808188 ENSG00000117408 IPO13
ENST00000480902 0.959364256967717 0.86276607397547 0.0314679978724768 ENSG00000117408 IPO13
ENST00000372339 0.318972066647197 0.0704429752474513 0.260023128587915 ENSG00000117408 IPO13
ENST00000486876 0.315731932451261 0.0692610837641574 0.328481949835133 ENSG00000117408 IPO13
ENST00000471934 0.565163671375025 0.216284538642757 -0.1707611944883 ENSG00000132768 DPH2
ENST00000476260 0.317315456619144 0.0698232930316115 -0.23658235963246 ENSG00000132768 DPH2
ENST00000255108 0.457994096141682 0.139845388121126 -0.193945049616017 ENSG00000132768 DPH2
ENST00000412950 0.436626939369595 0.127303982781673 -0.19110190345786 ENSG00000132768 DPH2
ENST00000524776 0.436626939369595 0.127303982781673 -0.19110190345786 ENSG00000132768 DPH2
ENST00000495421 0.457994096141682 0.139845388121126 -0.193945049616017 ENSG00000132768 DPH2
ENST00000530988 0.582390871645058 0.230471599968882 -0.169626227033243 ENSG00000132768 DPH2
ENST00000527567 0.532348678577225 0.191468230961513 -0.178069146553976 ENSG00000132768 DPH2
ENST00000492306 0.336155101841892 0.0775839107784127 -0.228341533399679 ENSG00000132768 DPH2
ENST00000490861 0.412866426064455 0.114357697722107 -0.20336225157406 ENSG00000132768 DPH2
ENST00000396758 0.458210904582168 0.140028397885899 -0.193944165279225 ENSG00000132768 DPH2
ENST00000477294 0.412859602907501 0.114351160988043 -0.21070645738681 ENSG00000132768 DPH2
ENST00000529729 0.417114972942034 0.116286301547471 -0.200951535781535 ENSG00000132768 DPH2
ENST00000532140 0.529252950524045 0.189000802172674 -0.179604831609816 ENSG00000132768 DPH2
ENST00000534786 0.399153425889884 0.106987114129471 -0.22157946424636 ENSG00000132768 DPH2
ENST00000534655 0.619058364111708 0.265542311641709 -0.166072863522518 ENSG00000132768 DPH2
ENST00000459879 0.395211062360428 0.104625787772667 -0.216980352283514 ENSG00000132768 DPH2
ENST00000527319 0.45622314161858 0.138736184009163 -0.201810717622955 ENSG00000132768 DPH2
ENST00000472505 0.837552114400761 0.567428585264851 0.0535590688797589 ENSG00000117410 ATP6V0B
ENST00000472174 0.668157599626188 0.318161140960148 0.0819685787379643 ENSG00000117410 ATP6V0B
ENST00000532642 0.669810487022821 0.320226174980101 0.0818101485306464 ENSG00000117410 ATP6V0B
ENST00000236067 0.671010829864605 0.321356692632337 0.0817182485381134 ENSG00000117410 ATP6V0B
ENST00000471859 0.63239252745207 0.278448209196001 0.0919146132648426 ENSG00000117410 ATP6V0B
ENST00000472277 0.696084831182325 0.352327091812993 0.0816555180411338 ENSG00000117410 ATP6V0B
ENST00000461670 0.894564993845371 0.687864316417761 0.0390638077980639 ENSG00000117410 ATP6V0B
ENST00000468183 0.671010829864605 0.321356692632337 0.0817182485381134 ENSG00000117410 ATP6V0B
ENST00000473485 0.671010829864605 0.321356692632337 0.0817182485381134 ENSG00000117410 ATP6V0B
ENST00000496131 0.724854015081619 0.389074351058128 0.0764850849735781 ENSG00000117410 ATP6V0B
ENST00000498208 0.952873549880371 0.845145039151496 0.0194440878641475 ENSG00000117410 ATP6V0B
ENST00000532072 0.972486576981979 0.907170753872766 -0.0118677682587302 ENSG00000117410 ATP6V0B
ENST00000498664 0.649997643194026 0.297833056294326 0.0874922554160666 ENSG00000117410 ATP6V0B
ENST00000498543 0.950154335808803 0.837646492697175 0.0332273071037203 ENSG00000117411 B4GALT2
ENST00000372324 0.815884532308484 0.528192348792574 -0.0676905408588199 ENSG00000117411 B4GALT2
ENST00000497866 0.862854612354966 0.619131388037419 0.0732920470896094 ENSG00000117411 B4GALT2
ENST00000434555 0.826705113377384 0.546483654934965 -0.0650890260506636 ENSG00000117411 B4GALT2
ENST00000356836 0.777868853398821 0.464916618541195 -0.0792212401727424 ENSG00000117411 B4GALT2
ENST00000309519 0.940302485184762 0.809195948509178 -0.0265864356362024 ENSG00000117411 B4GALT2
ENST00000485678 0.837457417291904 0.567257453976632 0.0775704953197351 ENSG00000117411 B4GALT2
ENST00000481924 0.802018842777864 0.504564741988212 0.108413435256337 ENSG00000117411 B4GALT2
ENST00000486064 0.260733537456156 0.0497170579341735 0.427580008914383 ENSG00000159214 CCDC24
ENST00000372307 0.783399449610447 0.47386183218803 -0.101993869841318 ENSG00000196517 SLC6A9
ENST00000372318 0.268764171825753 0.0522934141094512 0.425177956585933 ENSG00000159214 CCDC24
ENST00000460543 0.369319281477059 0.0922737985711227 0.386256377710403 ENSG00000159214 CCDC24
ENST00000463846 0.245895854130871 0.0453074536747651 0.438378791418818 ENSG00000159214 CCDC24
ENST00000490563 0.245895854130871 0.0453074536747651 0.438378791418818 ENSG00000159214 CCDC24
ENST00000490064 0.223052501107716 0.0388220157812426 0.454738011771864 ENSG00000159214 CCDC24
ENST00000486504 0.198551062799433 0.0321119398213677 0.475178730772825 ENSG00000159214 CCDC24
ENST00000485811 0.300077133415061 0.0632500709883132 0.414037046262107 ENSG00000159214 CCDC24
ENST00000372306 0.644287232335337 0.290766659237497 -0.153115248548211 ENSG00000196517 SLC6A9
ENST00000466180 0.238896658805982 0.043310223288036 0.444458567788246 ENSG00000159214 CCDC24
ENST00000479055 0.362314041680149 0.0887975073883839 0.379160122509446 ENSG00000159214 CCDC24
ENST00000372310 0.334388841044749 0.0768803877212004 -0.291493811124796 ENSG00000196517 SLC6A9
ENST00000475075 0.337700759168617 0.0782969897411365 -0.299297545753696 ENSG00000196517 SLC6A9
ENST00000357730 0.342643881129073 0.0804181818021983 -0.290425433013097 ENSG00000196517 SLC6A9
ENST00000360584 0.342643881129073 0.0804181818021983 -0.290425433013097 ENSG00000196517 SLC6A9
ENST00000537678 0.483648925067285 0.156015159492109 -0.257796754116144 ENSG00000196517 SLC6A9
ENST00000492434 0.316685639234434 0.0695650524857996 -0.355042438761978 ENSG00000196517 SLC6A9
ENST00000528803 0.281718313484906 0.0565669445498969 -0.402107519861794 ENSG00000196517 SLC6A9
ENST00000489764 0.410479956201773 0.112798748901969 -0.323486040173229 ENSG00000196517 SLC6A9
ENST00000466926 0.420488247582789 0.118113771020573 -0.314083559665806 ENSG00000196517 SLC6A9
ENST00000533007 0.731742396559838 0.398299055399508 -0.204837737093776 ENSG00000196517 SLC6A9
ENST00000361745 0.800874369025691 0.502653122054605 0.0650824951197674 ENSG00000178028 DMAP1
ENST00000446292 0.825120508564639 0.54338746655234 0.0597993930370503 ENSG00000178028 DMAP1
ENST00000440641 0.928801349985431 0.776377450968669 0.0291994581199727 ENSG00000178028 DMAP1
ENST00000436069 0.323438624823626 0.0722556971307938 -0.215357293447742 ENSG00000178028 DMAP1
ENST00000437511 0.843008333672838 0.577740957552084 0.0563508575284294 ENSG00000178028 DMAP1
ENST00000475794 0.425488994485973 0.120880643392599 -0.179927354797503 ENSG00000178028 DMAP1
ENST00000471829 0.944518858823767 0.819712608964342 0.0239374558368006 ENSG00000178028 DMAP1
ENST00000487922 0.945876591146241 0.824403011267899 0.0242024747599118 ENSG00000178028 DMAP1
ENST00000315913 0.800874369025691 0.502653122054605 0.0650824951197674 ENSG00000178028 DMAP1
ENST00000372289 0.800874369025691 0.502653122054605 0.0650824951197674 ENSG00000178028 DMAP1
ENST00000463950 0.333511674654749 0.0764364949467067 -0.2314253045671 ENSG00000178028 DMAP1
ENST00000372290 0.808970716027862 0.516224535043359 0.0702267696187823 ENSG00000178028 DMAP1
ENST00000488433 0.536493566467754 0.194306305828141 0.142537395279272 ENSG00000178028 DMAP1
ENST00000483741 0.621027581464509 0.267452982906527 0.157831637553262 ENSG00000178028 DMAP1
ENST00000494092 0.712092529347447 0.372339439394974 0.15436382512424 ENSG00000178028 DMAP1
ENST00000372257 0.394026211920441 0.103978290223235 -0.122758552503242 ENSG00000117419 ERI3
ENST00000372259 0.171117096273472 0.0256752148189598 -0.180315425406666 ENSG00000117419 ERI3
ENST00000456170 0.128156422158634 0.0167997770674224 -0.189834486132483 ENSG00000117419 ERI3
ENST00000537474 0.410572312470373 0.112831739708014 -0.127100517628897 ENSG00000117419 ERI3
ENST00000489710 0.0449952384591029 0.00394789607416444 -0.24677199990023 ENSG00000117419 ERI3
ENST00000479101 0.0490778772538063 0.00443384156450846 -0.247346319735196 ENSG00000117419 ERI3
ENST00000462341 0.0341114516613287 0.00272544442030393 -0.263909901798457 ENSG00000117419 ERI3
ENST00000414156 0.612320564430861 0.258633772288586 -0.284054679749315 ENSG00000233602 ERI3-IT1
ENST00000452396 0.827099697311818 0.547095668174015 -0.0525124729480767 ENSG00000117419 ERI3
ENST00000495828 0.995793517666326 0.984479092372915 -0.00153586653305544 ENSG00000117419 ERI3
ENST00000457571 0.935367484819834 0.794848787417276 0.0229182233030916 ENSG00000117419 ERI3
ENST00000355387 0.473591997759753 0.149546724073665 -0.115527371166989 ENSG00000187147 RNF220
ENST00000361799 0.473591997759753 0.149546724073665 -0.115527371166989 ENSG00000187147 RNF220
ENST00000372247 0.473737361881422 0.149621915690397 -0.115528151926413 ENSG00000187147 RNF220
ENST00000443020 0.677900294610442 0.330442297277058 -0.0798289068627753 ENSG00000187147 RNF220
ENST00000453863 0.605853057473658 0.252569370745529 -0.121806292243484 ENSG00000187147 RNF220
ENST00000335497 0.575585852357156 0.224934393347863 -0.102250249070982 ENSG00000187147 RNF220
ENST00000440132 0.586925551414599 0.234491883577959 -0.0990047697505801 ENSG00000187147 RNF220
ENST00000474064 0.477961884711011 0.152248039897635 -0.114980534396862 ENSG00000187147 RNF220
ENST00000471494 0.581829913605921 0.229970661981415 -0.103062220412976 ENSG00000187147 RNF220
ENST00000488865 0.682607964858644 0.336086504410112 -0.10223243425025 ENSG00000187147 RNF220
ENST00000497469 0.523853007942334 0.184897661438419 -0.108876788675863 ENSG00000187147 RNF220
ENST00000475378 0.665743869731526 0.315247176993647 -0.0827220039353058 ENSG00000187147 RNF220
ENST00000484745 0.467844471267393 0.145799873346767 -0.114396030477575 ENSG00000187147 RNF220
ENST00000372242 0.478553099141291 0.152789871459247 -0.115791120510856 ENSG00000126106 TMEM53
ENST00000372243 0.478553099141291 0.152789871459247 -0.115791120510856 ENSG00000126106 TMEM53
ENST00000372244 0.478553099141291 0.152789871459247 -0.115791120510856 ENSG00000126106 TMEM53
ENST00000495630 0.544413378989257 0.200317140982124 -0.10329673868321 ENSG00000126106 TMEM53
ENST00000474394 0.756556414099995 0.432257559226448 -0.0807269591113325 ENSG00000187147 RNF220
ENST00000480686 0.465723843018009 0.144493012082327 -0.14478324978932 ENSG00000187147 RNF220
ENST00000474956 0.663611183959649 0.312790929694336 -0.11114804653408 ENSG00000187147 RNF220
ENST00000476724 0.845304619330227 0.582122100771115 0.0896592551458057 ENSG00000126106 TMEM53
ENST00000468117 0.845304619330227 0.582122100771115 0.0896592551458057 ENSG00000126106 TMEM53
ENST00000372237 0.845304619330227 0.582122100771115 0.0896592551458057 ENSG00000126106 TMEM53
ENST00000372235 0.731834612593017 0.398518282723041 0.139605834680352 ENSG00000126106 TMEM53
ENST00000420706 0.665018274030544 0.314505392945227 0.170455679742965 ENSG00000126106 TMEM53
ENST00000424484 0.176442221249027 0.0268249762026987 -0.337834289532054 ENSG00000198520 C1orf228
ENST00000455805 0.0843123231948211 0.00926745952686821 -0.413406288671427 ENSG00000198520 C1orf228
ENST00000458657 0.0433870186019133 0.00376210647821566 -0.428055468073758 ENSG00000198520 C1orf228
ENST00000418644 0.186576673290443 0.0291790449406535 -0.350254540065567 ENSG00000198520 C1orf228
ENST00000441519 0.0843123231948211 0.00926745952686821 -0.413406288671427 ENSG00000198520 C1orf228
ENST00000357508 0.0433870186019133 0.00376210647821566 -0.428055468073758 ENSG00000198520 C1orf228
ENST00000535358 0.0433870186019133 0.00376210647821566 -0.428055468073758 ENSG00000198520 C1orf228
ENST00000445071 0.147620156198159 0.0205834191436972 -0.371819780566302 ENSG00000198520 C1orf228
ENST00000453711 0.167140677751182 0.0248063581736162 -0.364678373014558 ENSG00000198520 C1orf228
ENST00000421398 0.192127645757715 0.0305794272994971 -0.32923578442569 ENSG00000198520 C1orf228
ENST00000444751 0.186744236551712 0.0292234887663937 -0.332658630702559 ENSG00000198520 C1orf228
ENST00000434068 0.588332658454795 0.235935755909267 -0.214397434659699 ENSG00000198520 C1orf228
ENST00000434520 0.53020568324169 0.189802385509098 -0.254216178439002 ENSG00000198520 C1orf228
ENST00000362507 0.97192162498867 0.905214298560851 -0.030064313990882 ENSG00000199377 RNU5F-1
ENST00000427321 0.273216164496184 0.0536105253211366 -0.463610256437144 ENSG00000198520 C1orf228
ENST00000446792 0.278378377403165 0.0553916085621088 -0.460548375251825 ENSG00000198520 C1orf228
ENST00000444525 0.218691793321578 0.0376428679186085 -0.500927485908274 ENSG00000198520 C1orf228
ENST00000440383 0.277988879902339 0.0552622078748182 -0.461549758247056 ENSG00000198520 C1orf228
ENST00000427336 0.278968056629973 0.055666088578724 -0.459804251495298 ENSG00000198520 C1orf228
ENST00000418779 0.0988147504702791 0.0115455856256988 -0.607700029345209 ENSG00000198520 C1orf228
ENST00000568406 0.0678693202683474 0.00689831821235793 -0.661968214741367 ENSG00000198520 C1orf228
ENST00000452259 0.163222117889782 0.023975912498705 0.149915098178511 ENSG00000142945 KIF2C
ENST00000372224 0.237833781667198 0.0430415801465163 0.119840393782212 ENSG00000142945 KIF2C
ENST00000493027 0.160653528815473 0.0233844966571885 0.150778177357145 ENSG00000142945 KIF2C
ENST00000372218 0.242430386408189 0.0442968887261435 0.119267159758604 ENSG00000142945 KIF2C
ENST00000455186 0.159906889783354 0.0232148706198875 0.156093817618848 ENSG00000142945 KIF2C
ENST00000372222 0.352383566018011 0.0846199058777846 0.109148019463358 ENSG00000142945 KIF2C
ENST00000480574 0.544784143151162 0.200536818333615 0.134049186534279 ENSG00000142945 KIF2C
ENST00000372217 0.2752585478396 0.0542557505238223 0.121668931685474 ENSG00000142945 KIF2C
ENST00000440985 0.75484907157035 0.430198161956708 0.0792968480300546 ENSG00000225721 RP11-269F19.2
ENST00000428791 0.686048513069572 0.340180183198108 0.0754678841053631 ENSG00000225721 RP11-269F19.2
ENST00000423289 0.965045157390935 0.881659927998269 -0.0153531627657627 ENSG00000142945 KIF2C
ENST00000472235 0.96742101171198 0.888490419486253 -0.0155013574615525 ENSG00000142945 KIF2C
ENST00000497035 0.531214982833798 0.190676319545078 0.109769333398975 ENSG00000142937 RPS8
ENST00000396651 0.531112549033061 0.19052357544534 0.108984098420129 ENSG00000142937 RPS8
ENST00000372209 0.530645883500115 0.190176069093059 0.109074709489151 ENSG00000142937 RPS8
ENST00000470475 0.781191098063326 0.469777402044788 0.063272945781062 ENSG00000142937 RPS8
ENST00000485390 0.530753174429059 0.190244182093804 0.109057654649426 ENSG00000142937 RPS8
ENST00000364043 0.461086153451147 0.141622940431231 -0.361094278234417 ENSG00000200913 SNORD46
ENST00000464658 0.441799979704186 0.130350322938206 0.129743781795471 ENSG00000142937 RPS8
ENST00000484599 0.437747387098094 0.127917463934378 0.130937583163302 ENSG00000142937 RPS8
ENST00000365161 0.810436419843521 0.518382712884199 0.152654468427365 ENSG00000202031 SNORD38A
ENST00000474582 0.336690683723142 0.0778208787161389 0.169430065261406 ENSG00000142937 RPS8
ENST00000384690 0.976917496866614 0.922454518002371 0.0216882124058979 ENSG00000207421 SNORD38B
ENST00000372201 0.960037936322278 0.865019027479889 0.023229211959404 ENSG00000173846 PLK3
ENST00000465443 0.962656168992345 0.87417289894054 0.0215925351489155 ENSG00000173846 PLK3
ENST00000476731 0.962277322748709 0.872911443150846 0.028068918345609 ENSG00000173846 PLK3
ENST00000492398 0.790059778957307 0.484304588969234 -0.0911032127543487 ENSG00000173846 PLK3
ENST00000461358 0.567257731858187 0.217898052872715 -0.185338020680879 ENSG00000173846 PLK3
ENST00000461769 0.885533239557949 0.668934367301396 -0.0707508782689877 ENSG00000173846 PLK3
ENST00000493100 0.808640064291839 0.515837757648756 -0.119556957518844 ENSG00000173846 PLK3
ENST00000339355 0.850503630288309 0.593511059879291 0.134735198096838 ENSG00000188396 TCTEX1D4
ENST00000372200 0.961203465197327 0.868832591861277 0.0403802893866498 ENSG00000188396 TCTEX1D4
ENST00000450269 0.726070168239025 0.390569360314947 -0.165799705547379 ENSG00000222009 BTBD19
ENST00000453418 0.726070168239025 0.390569360314947 -0.165799705547379 ENSG00000222009 BTBD19
ENST00000409335 0.715489475734061 0.377063950211525 -0.174871387324999 ENSG00000222009 BTBD19
ENST00000439563 0.855929533588455 0.605374571921515 -0.110218324608782 ENSG00000222009 BTBD19
ENST00000485668 0.227849121836909 0.0402632405851866 -0.371554647921605 ENSG00000222009 BTBD19
ENST00000482715 0.679499211652707 0.332458562359683 -0.204890517956811 ENSG00000222009 BTBD19
ENST00000475105 0.675146209687385 0.326988309613019 -0.217905515252359 ENSG00000222009 BTBD19
ENST00000495433 0.811652728870696 0.520565011845334 -0.147852862995304 ENSG00000222009 BTBD19
ENST00000464114 0.968547130847736 0.893032574158751 0.0339123175131401 ENSG00000222009 BTBD19
ENST00000438067 0.790430440320713 0.485045466359863 0.175268296183229 ENSG00000117425 PTCH2
ENST00000447098 0.509021682077281 0.173749936268236 -0.308364225563476 ENSG00000117425 PTCH2
ENST00000372192 0.475057614344941 0.150336237411022 -0.352958918624571 ENSG00000117425 PTCH2
ENST00000439363 0.410998558582223 0.113151260571545 -0.232339696211681 ENSG00000070785 EIF2B3
ENST00000360403 0.454145709721089 0.137480815459573 -0.200630626116974 ENSG00000070785 EIF2B3
ENST00000486491 0.0922981624060741 0.0105037230316317 -0.375579566398672 ENSG00000070785 EIF2B3
ENST00000372183 0.595464377675601 0.242454772678363 -0.162330759895421 ENSG00000070785 EIF2B3
ENST00000480675 0.553594413805572 0.207226650061489 -0.165462526289147 ENSG00000070785 EIF2B3
ENST00000477953 0.554883964961019 0.208254256824563 -0.165636900519249 ENSG00000070785 EIF2B3
ENST00000372182 0.494699694419729 0.163641620180294 -0.16459952709547 ENSG00000070785 EIF2B3
ENST00000487532 0.490376552694003 0.16058189134656 -0.158025793928347 ENSG00000070785 EIF2B3
ENST00000497010 0.789687820288372 0.483606243460275 -0.0804649485594469 ENSG00000070785 EIF2B3
ENST00000372168 0.122173640188537 0.0156618616314376 0.238068144148472 ENSG00000126107 HECTD3
ENST00000372172 0.0331520303653194 0.00263112612458996 0.269785177228811 ENSG00000126107 HECTD3
ENST00000486132 0.405530236972583 0.110363692900311 0.182729933754012 ENSG00000126107 HECTD3
ENST00000486296 0.525734496726743 0.186126278238853 0.163344859824339 ENSG00000126107 HECTD3
ENST00000466423 0.357685742737024 0.0868399392973821 0.198086764063457 ENSG00000126107 HECTD3
ENST00000487488 0.677722315300748 0.330221324697002 0.1332848141427 ENSG00000126107 HECTD3
ENST00000484564 0.569614157923195 0.219843616637137 0.230036449622454 ENSG00000126107 HECTD3
ENST00000246337 0.813790004979704 0.524223209041801 0.0677488287039514 ENSG00000126088 UROD
ENST00000491773 0.758928175627221 0.435956322866888 0.0886191717139437 ENSG00000126088 UROD
ENST00000463092 0.775393343819433 0.461066085966044 0.0854737400679488 ENSG00000126088 UROD
ENST00000461035 0.905770915770548 0.714625699413434 0.0483774441928639 ENSG00000126088 UROD
ENST00000491300 0.757923817442548 0.434165164345982 0.086418749996489 ENSG00000126088 UROD
ENST00000434478 0.73879344782059 0.407287197091615 0.090931679975275 ENSG00000126088 UROD
ENST00000494399 0.813931505449644 0.524534042892149 0.0677550276298534 ENSG00000126088 UROD
ENST00000460334 0.702120334901868 0.360171228203266 0.103205640520932 ENSG00000126088 UROD
ENST00000462688 0.749542410645165 0.42275816026998 0.0888474360647244 ENSG00000126088 UROD
ENST00000460906 0.720593664960996 0.383551016780767 0.0970510606506374 ENSG00000126088 UROD
ENST00000490385 0.734368608904865 0.401888363630117 0.0933088458394028 ENSG00000126088 UROD
ENST00000469548 0.806393096832741 0.512317774630881 0.0729222172294333 ENSG00000126088 UROD
ENST00000486699 0.80959703700393 0.516953846678597 0.0721954154313621 ENSG00000126088 UROD
ENST00000478467 0.797930183905833 0.49711124784103 0.0755654902612263 ENSG00000126088 UROD
ENST00000428106 0.801097163566939 0.503075500819379 0.0740797490409488 ENSG00000126088 UROD
ENST00000496439 0.763397577838711 0.442590923429371 0.085849905463319 ENSG00000126088 UROD
ENST00000473012 0.781765845184825 0.470859510861225 0.0824035108869275 ENSG00000126088 UROD
ENST00000472254 0.952644787192598 0.844437149473731 0.0237538458819733 ENSG00000126088 UROD
ENST00000466193 0.994852733215356 0.981255078178753 0.00321708114384454 ENSG00000126088 UROD
ENST00000465678 0.991429829414331 0.971016455763093 -0.00507038879475329 ENSG00000126088 UROD
ENST00000359600 0.598950752430599 0.245198003170103 -0.276320158944682 ENSG00000162415 ZSWIM5
ENST00000464588 0.800546327250432 0.501900927162365 -0.144869011899334 ENSG00000162415 ZSWIM5
ENST00000334815 0.997781913547903 0.9913597128099 -0.00211496559479116 ENSG00000186603 HPDL
ENST00000528332 0.0705414479958815 0.00728076770526567 0.232643753582177 ENSG00000132781 MUTYH
ENST00000529984 0.0705414479958815 0.00728076770526567 0.232643753582177 ENSG00000132781 MUTYH
ENST00000372110 0.0614680126818558 0.00604631169378971 0.238499184573038 ENSG00000132781 MUTYH
ENST00000372115 0.0686666299571327 0.00700939296496152 0.235004991193373 ENSG00000132781 MUTYH
ENST00000481571 0.0614680126818558 0.00604631169378971 0.238499184573038 ENSG00000132781 MUTYH
ENST00000372098 0.0614680126818558 0.00604631169378971 0.238499184573038 ENSG00000132781 MUTYH
ENST00000355498 0.047638165027708 0.00426840331885073 0.252862967975905 ENSG00000132781 MUTYH
ENST00000475516 0.047638165027708 0.00426840331885073 0.252862967975905 ENSG00000132781 MUTYH
ENST00000485271 0.154357459149656 0.0219466691415679 0.430417162180197 ENSG00000132781 MUTYH
ENST00000372104 0.0472229159529685 0.00421410758521445 0.25475162832181 ENSG00000132781 MUTYH
ENST00000448481 0.0472229159529685 0.00421410758521445 0.25475162832181 ENSG00000132781 MUTYH
ENST00000456914 0.0468822073401634 0.00417184871793337 0.254767565676643 ENSG00000132781 MUTYH
ENST00000354383 0.047638165027708 0.00426840331885073 0.252862967975905 ENSG00000132781 MUTYH
ENST00000488731 0.0454239203284553 0.00399856410504525 0.256177555630664 ENSG00000132781 MUTYH
ENST00000372100 0.046854839066826 0.00416753325000921 0.253528074768031 ENSG00000132781 MUTYH
ENST00000450313 0.0675290610937259 0.0068566344046593 0.235635220834678 ENSG00000132781 MUTYH
ENST00000531105 0.0472229159529685 0.00421394689043137 0.253372111885469 ENSG00000132781 MUTYH
ENST00000467459 0.249189118866567 0.0462375798235497 0.297760284473573 ENSG00000132781 MUTYH
ENST00000482094 0.261252590156033 0.0499078046341378 0.308672349587646 ENSG00000132781 MUTYH
ENST00000529892 0.191326507240315 0.0303962770380897 0.325604057794909 ENSG00000132781 MUTYH
ENST00000533178 0.0815125576369432 0.00883937751790412 0.300868333171419 ENSG00000132781 MUTYH
ENST00000528013 0.0519447515389706 0.00480813253930211 0.249788422808353 ENSG00000132781 MUTYH
ENST00000412971 0.236895205238534 0.0427716603861613 0.195519094280907 ENSG00000132781 MUTYH
ENST00000462388 0.606366062654295 0.2531463095446 0.203278910180075 ENSG00000132781 MUTYH
ENST00000466231 0.275646162115974 0.054409175705398 0.378177631287439 ENSG00000132781 MUTYH
ENST00000470256 0.14036382994845 0.0191255467660647 0.231946417746981 ENSG00000132781 MUTYH
ENST00000461495 0.205553891583387 0.033976089170461 0.201214600099209 ENSG00000132781 MUTYH
ENST00000435155 0.184811404696976 0.0287952622953486 0.22029693408184 ENSG00000132781 MUTYH
ENST00000467940 0.188393083128031 0.0296014903002073 0.208125700605197 ENSG00000132781 MUTYH
ENST00000478796 0.279618429392634 0.0558852890194099 0.339390697590606 ENSG00000132781 MUTYH
ENST00000525160 0.223816659454253 0.0390467653636898 0.200278043170384 ENSG00000132781 MUTYH
ENST00000479746 0.299817139035858 0.0631249408463757 0.188616916576277 ENSG00000132781 MUTYH
ENST00000492494 0.299666131873888 0.0630452984858266 0.188668868442513 ENSG00000132781 MUTYH
ENST00000483642 0.354933254793441 0.0856616233346563 0.168943640688894 ENSG00000132781 MUTYH
ENST00000481139 0.37490978854756 0.0947720559077521 0.165097551542049 ENSG00000132781 MUTYH
ENST00000485484 0.265759729910543 0.0512752315897042 0.192734563245247 ENSG00000132781 MUTYH
ENST00000476789 0.361883881082601 0.0886421357499464 0.166149016956701 ENSG00000132781 MUTYH
ENST00000462387 0.315148886125082 0.0690275091879162 0.180079085383816 ENSG00000132781 MUTYH
ENST00000474703 0.199827306683573 0.0324536183221 0.222886068572994 ENSG00000132781 MUTYH
ENST00000483127 0.394148576391861 0.10403155290518 0.182140424049808 ENSG00000132781 MUTYH
ENST00000534453 0.792375723497681 0.488454344327547 0.0793199441513551 ENSG00000132781 MUTYH
ENST00000372090 0.975571300282644 0.917196025553194 -0.0114945782043544 ENSG00000132773 TOE1
ENST00000477731 0.859729817086507 0.612805277186725 -0.0612845362235052 ENSG00000132773 TOE1
ENST00000539779 0.926998666623848 0.771696661418059 -0.0326870650447184 ENSG00000132773 TOE1
ENST00000471337 0.80460600704923 0.508737193680432 -0.078526337728031 ENSG00000132773 TOE1
ENST00000495703 0.939901996178725 0.807489713126386 -0.0274746676706436 ENSG00000132773 TOE1
ENST00000460057 0.830459157805959 0.553847479380711 -0.0806069584897745 ENSG00000132773 TOE1
ENST00000372084 0.660435900842628 0.309195450410228 -0.128300971268426 ENSG00000070759 TESK2
ENST00000372086 0.669189912867262 0.31960902597447 -0.125201563233276 ENSG00000070759 TESK2
ENST00000341771 0.669189912867262 0.31960902597447 -0.125201563233276 ENSG00000070759 TESK2
ENST00000486676 0.671818989971731 0.322516667353182 -0.125070135332508 ENSG00000070759 TESK2
ENST00000538496 0.656879300401084 0.305202277753417 -0.13087276209761 ENSG00000070759 TESK2
ENST00000493974 0.902854566619271 0.707241843644613 -0.0584556117733642 ENSG00000070759 TESK2
ENST00000451835 0.815223350789789 0.526504007651769 -0.0959796883582689 ENSG00000070759 TESK2
ENST00000415578 0.828462748185975 0.550365050498066 0.11519432036783 ENSG00000236624 CCDC163P
ENST00000515561 0.82235889185666 0.539219456322203 0.118408763439515 ENSG00000236624 CCDC163P
ENST00000502793 0.9276585782707 0.773242991697386 0.0615085072784212 ENSG00000236624 CCDC163P
ENST00000490551 0.963544122211892 0.877333170420132 -0.0312975038497085 ENSG00000236624 CCDC163P
ENST00000432082 0.930469452642319 0.780997323015104 0.0581590631119916 ENSG00000236624 CCDC163P
ENST00000514299 0.930469452642319 0.780997323015104 0.0581590631119916 ENSG00000236624 CCDC163P
ENST00000486476 0.88323532562987 0.663110484023977 0.0898643065182933 ENSG00000236624 CCDC163P
ENST00000488405 0.75905921586886 0.436209374540592 0.161064145297891 ENSG00000236624 CCDC163P
ENST00000401061 0.792714336413235 0.489168336881173 -0.0607795600680537 ENSG00000132763 MMACHC
ENST00000477188 0.979210860627649 0.929787511160254 0.0138452391441122 ENSG00000132763 MMACHC
ENST00000262746 0.317211520740404 0.0697681294750927 -0.187704431392522 ENSG00000117450 PRDX1
ENST00000319248 0.318198417726924 0.0701451005163492 -0.187535615634379 ENSG00000117450 PRDX1
ENST00000372079 0.318034702617311 0.0700886977953013 -0.187559195967408 ENSG00000117450 PRDX1
ENST00000447184 0.300702497101713 0.0634838652421173 -0.197256056335112 ENSG00000117450 PRDX1
ENST00000424390 0.302191048108297 0.0640090812783209 -0.196905369440834 ENSG00000117450 PRDX1
ENST00000483583 0.335268255037643 0.077279963210689 -0.200384258764998 ENSG00000117450 PRDX1
ENST00000372070 0.973219229912086 0.910267976473147 0.00855784413790163 ENSG00000117448 AKR1A1
ENST00000434299 0.972563044319523 0.907425794377033 -0.00966438433257724 ENSG00000117448 AKR1A1
ENST00000496999 0.934610562420121 0.792431499756949 -0.0229031146051296 ENSG00000117448 AKR1A1
ENST00000476957 0.987037030107438 0.954988428831276 0.00409103531155009 ENSG00000117448 AKR1A1
ENST00000481885 0.982615698593933 0.940457424625071 -0.00608008832214597 ENSG00000117448 AKR1A1
ENST00000351829 0.938053055287939 0.80250862787947 0.0183767264454833 ENSG00000117448 AKR1A1
ENST00000471651 0.985699870915959 0.950751500165354 -0.00509877959342118 ENSG00000117448 AKR1A1
ENST00000497973 0.593320657466623 0.240643743850242 0.0905211495759419 ENSG00000117448 AKR1A1
ENST00000473038 0.740417028928155 0.409581073871179 0.0692641771428164 ENSG00000117448 AKR1A1
ENST00000495913 0.732201867138075 0.398999326827825 0.0712296068496857 ENSG00000117448 AKR1A1
ENST00000487654 0.833993306284678 0.56126226091578 0.0551346992491706 ENSG00000117448 AKR1A1
ENST00000475919 0.769971652016291 0.452906059634702 0.0872341597938716 ENSG00000117448 AKR1A1
ENST00000475985 0.959949260434737 0.864722268455122 0.022936685066932 ENSG00000117448 AKR1A1
ENST00000437901 0.807524826693027 0.513989758792408 0.0474347866674741 ENSG00000132780 NASP
ENST00000437362 0.806440478570514 0.512425235073708 0.0476285794718162 ENSG00000132780 NASP
ENST00000464190 0.687242205658838 0.341599438878929 0.073855365208026 ENSG00000132780 NASP
ENST00000528084 0.788812500348679 0.482387166875366 0.0568280785831518 ENSG00000132780 NASP
ENST00000527359 0.895354230735575 0.689199512461483 0.0299328283245843 ENSG00000132780 NASP
ENST00000525515 0.846387385235306 0.585402446358336 0.038642220698688 ENSG00000132780 NASP
ENST00000453748 0.864259605407365 0.622660385152082 0.0370170656651152 ENSG00000132780 NASP
ENST00000402363 0.834288771516982 0.561720869715727 0.0422644722306353 ENSG00000132780 NASP
ENST00000537798 0.83336703946246 0.559951050439208 0.0424358841498358 ENSG00000132780 NASP
ENST00000527470 0.712314526493309 0.372616270227565 0.0699465304183858 ENSG00000132780 NASP
ENST00000529333 0.730614797797849 0.396887111769186 0.0659718117044654 ENSG00000132780 NASP
ENST00000531532 0.877013067793172 0.650932668705775 0.0377235392124773 ENSG00000132780 NASP
ENST00000530840 0.987770460181364 0.958100977580187 -0.0057190424666492 ENSG00000132780 NASP
ENST00000528238 0.874959728177686 0.646231047232736 0.0342043750835717 ENSG00000132780 NASP
ENST00000534101 0.732201867138075 0.39907405292905 0.0660142534962319 ENSG00000132780 NASP
ENST00000350030 0.831189440617062 0.555460114699904 0.0433995144011673 ENSG00000132780 NASP
ENST00000470768 0.776543108789364 0.462859239697294 0.0572224486308397 ENSG00000132780 NASP
ENST00000372052 0.833747327626005 0.560850436954013 0.0423547750517843 ENSG00000132780 NASP
ENST00000351223 0.833747327626005 0.560850436954013 0.0423547750517843 ENSG00000132780 NASP
ENST00000530073 0.793341401238143 0.489922644241965 0.0549177171098465 ENSG00000132780 NASP
ENST00000481782 0.782329177597231 0.472024380183865 0.0586404739374476 ENSG00000132780 NASP
ENST00000531612 0.756556414099995 0.432333662410761 0.0667617679368591 ENSG00000132780 NASP
ENST00000527932 0.91589982095699 0.741889251246257 0.033165105661327 ENSG00000132780 NASP
ENST00000534450 0.825236588279618 0.543589253181892 0.0546693627794001 ENSG00000132780 NASP
ENST00000472408 0.555441622997434 0.208618272305691 0.151067932175627 ENSG00000132780 NASP
ENST00000491755 0.865464719364727 0.625781340084095 0.102705668042496 ENSG00000159588 CCDC17
ENST00000482416 0.865464719364727 0.625781340084095 0.102705668042496 ENSG00000159588 CCDC17
ENST00000372044 0.875009291522526 0.646424236364977 0.0975247388084063 ENSG00000159588 CCDC17
ENST00000421127 0.865464719364727 0.625781340084095 0.102705668042496 ENSG00000159588 CCDC17
ENST00000343901 0.863753688503864 0.621837272822184 0.103973700209279 ENSG00000159588 CCDC17
ENST00000528266 0.854798502541675 0.602931075858563 0.10948008218857 ENSG00000159588 CCDC17
ENST00000445048 0.863605692457578 0.621187156444865 0.105657165362289 ENSG00000159588 CCDC17
ENST00000479529 0.861585935418664 0.616549563688615 0.105845938305346 ENSG00000159588 CCDC17
ENST00000464739 0.920703819192472 0.75452902996147 0.0737070682475051 ENSG00000159588 CCDC17
ENST00000525599 0.652944891204579 0.300908466659426 0.259277809374159 ENSG00000159588 CCDC17
ENST00000479235 0.823515239428136 0.541140295168388 -0.0516649105292263 ENSG00000159592 GPBP1L1
ENST00000290795 0.282285618238457 0.056749649939824 -0.117609144286614 ENSG00000159592 GPBP1L1
ENST00000355105 0.285142648822603 0.0577224005520369 -0.117205401002837 ENSG00000159592 GPBP1L1
ENST00000467032 0.657341615653921 0.30585781680659 -0.097371227189293 ENSG00000159592 GPBP1L1
ENST00000487436 0.696753598861353 0.353021195448999 -0.0907104222934694 ENSG00000159592 GPBP1L1
ENST00000468724 0.553386458173778 0.207033937028816 -0.126577519137828 ENSG00000159592 GPBP1L1
ENST00000498128 0.668431110657295 0.318670273463151 -0.0880630540570535 ENSG00000159592 GPBP1L1
ENST00000432472 0.8643769300013 0.623454749283355 0.123567360001141 ENSG00000225447 RPS15AP10
ENST00000437848 0.83150689029017 0.556198657099853 -0.129739999438204 ENSG00000234329 RP11-767N6.2
ENST00000496278 0.985837312098378 0.951049350487957 0.00680993582116525 ENSG00000159592 GPBP1L1
ENST00000495616 0.681383251862658 0.334605487641518 -0.114950009742655 ENSG00000159592 GPBP1L1
ENST00000488278 0.131482316599902 0.0174314631591139 -0.190553264764472 ENSG00000159592 GPBP1L1
ENST00000480941 0.21211920028175 0.0358036671485338 -0.169656630932033 ENSG00000159592 GPBP1L1
ENST00000480083 0.203483305546181 0.0334346451383244 -0.170727715329978 ENSG00000159592 GPBP1L1
ENST00000493083 0.381950368114353 0.0981076017374509 -0.138845027522317 ENSG00000159592 GPBP1L1
ENST00000460859 0.413337756896484 0.114557547987014 -0.135792703399569 ENSG00000159592 GPBP1L1
ENST00000372025 0.0375544456984478 0.0031040523113945 -0.254469928581801 ENSG00000159596 TMEM69
ENST00000496366 0.0433598096620519 0.00375836250160389 -0.256432930706531 ENSG00000159596 TMEM69
ENST00000359942 0.622781074288638 0.269048424761343 0.111851321641034 ENSG00000197429 IPP
ENST00000430643 0.840373698048872 0.57288762194923 0.0968430063991295 ENSG00000230896 RP11-767N6.7
ENST00000461718 0.699778274359735 0.35698937400934 -0.182686348161686 ENSG00000197429 IPP
ENST00000495072 0.84221147544603 0.576425845438813 0.0714415269524954 ENSG00000197429 IPP
ENST00000396478 0.536213610860813 0.194067298689788 0.134315468337184 ENSG00000197429 IPP
ENST00000470809 0.485481115806839 0.157218580351223 -0.215771369021014 ENSG00000086015 MAST2
ENST00000372009 0.310423261998027 0.0672291293688164 -0.201594883196172 ENSG00000086015 MAST2
ENST00000361297 0.311096590324172 0.0675275368454325 -0.201584956137276 ENSG00000086015 MAST2
ENST00000372008 0.255428572437344 0.048070344908928 -0.216069517691903 ENSG00000086015 MAST2
ENST00000482881 0.295952533264941 0.0617347495461006 -0.252995393546334 ENSG00000086015 MAST2
ENST00000488619 0.625934129390118 0.271737578109533 -0.216071285472439 ENSG00000086015 MAST2
ENST00000467367 0.869391894405262 0.633888004294326 -0.0713066213494498 ENSG00000086015 MAST2
ENST00000498668 0.827099697311818 0.54720656018015 -0.127479303007495 ENSG00000086015 MAST2
ENST00000477968 0.897615083026523 0.694373231380971 0.0670687520310281 ENSG00000086015 MAST2
ENST00000492813 0.713432222311884 0.373917424896857 -0.180499701951034 ENSG00000086015 MAST2
ENST00000262741 0.236996017948915 0.0428048230348909 -0.195150195745451 ENSG00000117461 PIK3R3
ENST00000372006 0.235405052038179 0.042374638406981 -0.195284837956389 ENSG00000117461 PIK3R3
ENST00000340332 0.235792873474174 0.042487746330013 -0.195022153064491 ENSG00000117461 PIK3R3
ENST00000354242 0.235792873474174 0.042487746330013 -0.195022153064491 ENSG00000117461 PIK3R3
ENST00000420542 0.235792873474174 0.042487746330013 -0.195022153064491 ENSG00000117461 PIK3R3
ENST00000488808 0.162399141249321 0.0237966551581564 -0.195733094543616 ENSG00000117461 PIK3R3
ENST00000540385 0.359454299490533 0.0875963339889475 -0.196718248647079 ENSG00000117461 PIK3R3
ENST00000423209 0.351106112674385 0.0840328602498863 -0.200689980675881 ENSG00000117461 PIK3R3
ENST00000450004 0.279899726099298 0.055999609887338 -0.461732795655036 ENSG00000226957 RP4-533D7.4
ENST00000493202 0.376663068434245 0.0955321494509902 -0.205826195111202 ENSG00000117461 PIK3R3
ENST00000425892 0.40241035849113 0.108590163663966 -0.200524053084577 ENSG00000117461 PIK3R3
ENST00000498443 0.905906220792041 0.714983272687634 0.0908945067351924 ENSG00000117472 TSPAN1
ENST00000372003 0.854097644482087 0.601649740423211 0.127801051360635 ENSG00000117472 TSPAN1
ENST00000475163 0.90315861483125 0.70811631689572 0.0927914092071099 ENSG00000117472 TSPAN1
ENST00000396420 0.324581703076453 0.0727650110364917 -0.192645676345732 ENSG00000085998 POMGNT1
ENST00000371984 0.331160084084719 0.0755537596832807 -0.186866734905627 ENSG00000085998 POMGNT1
ENST00000371992 0.324581703076453 0.0727650110364917 -0.192645676345732 ENSG00000085998 POMGNT1
ENST00000475642 0.617781935330551 0.264254970070418 -0.197043759700783 ENSG00000085998 POMGNT1
ENST00000535522 0.340706488223953 0.079527013446092 -0.188832181096713 ENSG00000085998 POMGNT1
ENST00000371986 0.331160084084719 0.0755537596832807 -0.186866734905627 ENSG00000085998 POMGNT1
ENST00000480972 0.722929708482346 0.38669259387661 -0.147770642324802 ENSG00000085998 POMGNT1
ENST00000485714 0.130240978625591 0.0171805876750865 -0.308800290125077 ENSG00000085998 POMGNT1
ENST00000463030 0.229811478660091 0.0408393506378534 -0.400590620159551 ENSG00000085998 POMGNT1
ENST00000477114 0.974020235959381 0.912397475420976 -0.0185312026127237 ENSG00000085998 POMGNT1
ENST00000497439 0.894853754553759 0.688422132612847 -0.0565635728019565 ENSG00000085998 POMGNT1
ENST00000489985 0.991845852906449 0.97229679198323 -0.00588724182320988 ENSG00000085998 POMGNT1
ENST00000463715 0.645662342917435 0.292277589565909 -0.0782062224908972 ENSG00000085999 RAD54L
ENST00000442598 0.987667216304727 0.957578240859343 -0.00360603052061306 ENSG00000085999 RAD54L
ENST00000493985 0.545774342279885 0.201240563311909 -0.09457274208605 ENSG00000085999 RAD54L
ENST00000371975 0.988099286076378 0.959558753713343 -0.0034414787841796 ENSG00000085999 RAD54L
ENST00000469835 0.565334358025925 0.216382926107164 -0.0961504094289631 ENSG00000085999 RAD54L
ENST00000493032 0.994371238696347 0.979700499976359 -0.00208375681409884 ENSG00000085999 RAD54L
ENST00000487700 0.959658361266164 0.863511366150697 -0.0132615929361842 ENSG00000085999 RAD54L
ENST00000472889 0.99419854645368 0.979242935319841 0.00211391435936084 ENSG00000085999 RAD54L
ENST00000473251 0.925914148320336 0.768611369124333 -0.0236311615302744 ENSG00000085999 RAD54L
ENST00000496156 0.128038480191383 0.0167735152125279 0.185134760985159 ENSG00000132128 LRRC41
ENST00000476687 0.853835218121027 0.600714664251635 -0.0460939075364006 ENSG00000085999 RAD54L
ENST00000488942 0.862021307677873 0.617329096570327 0.0487457430242518 ENSG00000085999 RAD54L
ENST00000459678 0.825501423216862 0.54398967061929 0.0575043407788995 ENSG00000085999 RAD54L
ENST00000343304 2.53593639860952e-10 2.2088415811482e-12 0.458346325435222 ENSG00000132128 LRRC41
ENST00000472710 3.39858722528272e-08 4.31145422253165e-10 0.411557293842858 ENSG00000132128 LRRC41
ENST00000498402 9.31584914695385e-08 1.31215877730259e-09 0.470893127957351 ENSG00000132128 LRRC41
ENST00000469150 4.9979252330993e-07 8.11999253477445e-09 0.514840634227137 ENSG00000132128 LRRC41
ENST00000311672 0.326606639549584 0.0736048749856747 0.166147988783534 ENSG00000173660 UQCRH
ENST00000489056 0.329977849571778 0.0750153227514559 0.165147298654308 ENSG00000173660 UQCRH
ENST00000486951 0.721143265888081 0.384522230010005 0.0894093715678189 ENSG00000173660 UQCRH
ENST00000496387 0.330178187379092 0.0750951347804144 0.165123216580588 ENSG00000173660 UQCRH
ENST00000460947 0.40556694405331 0.110388024548724 0.155658798556227 ENSG00000173660 UQCRH
ENST00000474844 0.267482561426201 0.0518648766037378 -0.150238301689287 ENSG00000117481 NSUN4
ENST00000307089 0.262495318377161 0.0502572180035767 -0.137661475773569 ENSG00000117481 NSUN4
ENST00000486270 0.316969411685332 0.0696793187612219 -0.157034655730533 ENSG00000117481 NSUN4
ENST00000536062 0.208161032865389 0.0346731871965938 -0.162107893559736 ENSG00000117481 NSUN4
ENST00000469918 0.525820924119407 0.186226144973981 -0.139293989573292 ENSG00000117481 NSUN4
ENST00000472157 0.866900985531109 0.628920288563278 -0.0743300244635061 ENSG00000117481 NSUN4
ENST00000471871 0.274717192035084 0.0540614152806242 -0.148305784455615 ENSG00000117481 NSUN4
ENST00000537428 0.254318172976709 0.0477654026949591 -0.152152973639822 ENSG00000117481 NSUN4
ENST00000498008 0.295504152295812 0.0615232586348772 -0.144219244799275 ENSG00000117481 NSUN4
ENST00000495427 0.379523919313157 0.0969747001151049 -0.12771577983181 ENSG00000117481 NSUN4
ENST00000475281 0.891419066280355 0.680609971229371 0.054923572484742 ENSG00000117481 NSUN4
ENST00000243167 0.399353212760243 0.10709012061622 0.28753464225839 ENSG00000117480 FAAH
ENST00000468718 0.378110663387453 0.096248326558772 0.389696038129632 ENSG00000117480 FAAH
ENST00000493735 0.528381979735018 0.188111847914061 0.277554977004241 ENSG00000117480 FAAH
ENST00000484697 0.83942712040913 0.57078886035471 0.11402098840581 ENSG00000117480 FAAH
ENST00000489366 0.836463874386302 0.565676258284158 0.142560427514039 ENSG00000117480 FAAH
ENST00000493636 0.817877507476458 0.531496175055235 0.148979665822343 ENSG00000117480 FAAH
ENST00000602433 0.448413213084436 0.134216802163159 0.170265782068476 ENSG00000269956 MKNK1-AS1
ENST00000342571 0.44852970144846 0.134269573397773 0.129748961917708 ENSG00000079277 MKNK1
ENST00000371946 0.456558683331934 0.138980140764557 0.119472095985852 ENSG00000079277 MKNK1
ENST00000341183 0.455971377311955 0.138592677613908 0.119483695691704 ENSG00000079277 MKNK1
ENST00000371944 0.44852970144846 0.134269573397773 0.129748961917708 ENSG00000079277 MKNK1
ENST00000371945 0.456558683331934 0.138980140764557 0.119472095985852 ENSG00000079277 MKNK1
ENST00000524749 0.449068256975624 0.134581371194601 0.201423780071927 ENSG00000079277 MKNK1
ENST00000528077 0.500795108986603 0.16779530828024 0.112905105408405 ENSG00000079277 MKNK1
ENST00000428112 0.538347220410605 0.195647709414239 0.106976838944893 ENSG00000079277 MKNK1
ENST00000532897 0.391831064659072 0.103009876797587 0.188116793456457 ENSG00000079277 MKNK1
ENST00000530528 0.848836765116806 0.590340731683563 0.0917603010984255 ENSG00000079277 MKNK1
ENST00000531355 0.588027762031186 0.235617747927727 0.0988943311774974 ENSG00000079277 MKNK1
ENST00000470237 0.567159093329393 0.217792243326072 0.168210156444107 ENSG00000079277 MKNK1
ENST00000524417 0.473520440647895 0.149376366905462 0.233341730933301 ENSG00000079277 MKNK1
ENST00000460098 0.364328156360956 0.0899709278003216 0.254254635944794 ENSG00000079277 MKNK1
ENST00000532783 0.798620461655569 0.498271662054828 0.0690643721463024 ENSG00000079277 MKNK1
ENST00000496619 0.696297816692169 0.352601665508779 0.0825805575882016 ENSG00000079277 MKNK1
ENST00000528237 0.846428299031163 0.585453788926866 0.0576292873630695 ENSG00000079277 MKNK1
ENST00000526513 0.70897089411725 0.368754748521785 0.0805266020783075 ENSG00000079277 MKNK1
ENST00000484301 0.649463696279275 0.297074575386606 0.101343291168486 ENSG00000079277 MKNK1
ENST00000545730 0.886863272986351 0.672500854056154 0.0367405921506447 ENSG00000079277 MKNK1
ENST00000486716 0.554161927301854 0.207635580805285 0.120131165363435 ENSG00000079277 MKNK1
ENST00000480531 0.995335611662256 0.982907425414573 0.00273263132884901 ENSG00000079277 MKNK1
ENST00000529170 0.833172008619031 0.55916337542422 0.0551860507829616 ENSG00000079277 MKNK1
ENST00000531769 0.945153413538197 0.821651121924788 0.0197897627996577 ENSG00000079277 MKNK1
ENST00000465783 0.587356533180283 0.234865709593694 0.128746158341874 ENSG00000079277 MKNK1
ENST00000474868 0.602745097885892 0.249312024257382 0.125152735591215 ENSG00000079277 MKNK1
ENST00000532110 0.579892831213791 0.228351715576511 0.131595661368443 ENSG00000079277 MKNK1
ENST00000477883 0.39782032198519 0.106181971359527 0.338348259870173 ENSG00000079277 MKNK1
ENST00000525888 0.711862930538311 0.372123084745298 0.094865647002994 ENSG00000079277 MKNK1
ENST00000468852 0.619170607670106 0.265617210406545 -0.172845749438014 ENSG00000079277 MKNK1
ENST00000319928 0.906839876161735 0.717134788863727 -0.0433825625846095 ENSG00000142961 MOB3C
ENST00000271139 0.952164572599435 0.843429166339756 -0.0242145156407295 ENSG00000142961 MOB3C
ENST00000371940 0.911229499881211 0.728841195502663 -0.0420190839448953 ENSG00000142961 MOB3C
ENST00000477318 0.97502700709103 0.915551335968445 0.0168571259085754 ENSG00000142961 MOB3C
ENST00000576409 0.833222663387129 0.55944415563413 0.0471713937608098 ENSG00000123472 ATPAF1
ENST00000371937 0.833222663387129 0.55944415563413 0.0471713937608098 ENSG00000123472 ATPAF1
ENST00000574428 0.833222663387129 0.55944415563413 0.0471713937608098 ENSG00000123472 ATPAF1
ENST00000492233 0.964810957869376 0.881128689185298 -0.0143262273440129 ENSG00000123472 ATPAF1
ENST00000526821 0.705026218912396 0.363940902336912 0.0802985673064325 ENSG00000123472 ATPAF1
ENST00000542495 0.511099077389789 0.175295525680728 0.117015397634958 ENSG00000123472 ATPAF1
ENST00000529214 0.511099077389789 0.175295525680728 0.117015397634958 ENSG00000123472 ATPAF1
ENST00000329231 0.307282787540932 0.0659749313832334 0.155596852885179 ENSG00000123472 ATPAF1
ENST00000534216 0.666745690545933 0.316360333082055 0.0889709218777083 ENSG00000123472 ATPAF1
ENST00000532925 0.472110896366626 0.148399679151073 0.119589751163451 ENSG00000123472 ATPAF1
ENST00000474020 0.0989639374497334 0.0115728979593125 0.263288019433212 ENSG00000123472 ATPAF1
ENST00000487193 0.0107268998714683 0.000631700040231855 0.346001308508711 ENSG00000123472 ATPAF1
ENST00000544071 0.924433535420485 0.764336777636588 0.0211425382632833 ENSG00000159658 EFCAB14
ENST00000525633 0.023357574604847 0.0016738327078392 0.33869301405641 ENSG00000123472 ATPAF1
ENST00000460928 0.158436010025324 0.0228642633855887 0.319782135020353 ENSG00000123472 ATPAF1
ENST00000442839 0.946137235889736 0.825180989815277 0.0186598270271627 ENSG00000228237 EFCAB14-AS1
ENST00000418985 0.945804329447503 0.823714834770273 0.0188210542323934 ENSG00000228237 EFCAB14-AS1
ENST00000371933 0.930177467315495 0.779521927625344 -0.0213289326949636 ENSG00000159658 EFCAB14
ENST00000479745 0.9791004803961 0.929424923154514 0.00860255133115282 ENSG00000159658 EFCAB14
ENST00000487741 0.984517282163788 0.947281692690829 0.0065025753435751 ENSG00000159658 EFCAB14
ENST00000481623 0.963486271268636 0.877219411791859 -0.0153250008743049 ENSG00000159658 EFCAB14
ENST00000459797 0.976113289459972 0.919222610918961 0.0149151529686616 ENSG00000159658 EFCAB14
ENST00000484461 0.992014736128049 0.972959461689107 0.00339255182400388 ENSG00000159658 EFCAB14
ENST00000444042 0.911772364151271 0.730814584371661 0.0855377070592698 ENSG00000225506 CYP4A22-AS1
ENST00000337817 0.949789874484107 0.836235758734426 -0.0138541924661462 ENSG00000123473 STIL
ENST00000360380 0.949789874484107 0.836235758734426 -0.0138541924661462 ENSG00000123473 STIL
ENST00000371877 0.949789874484107 0.836235758734426 -0.0138541924661462 ENSG00000123473 STIL
ENST00000243182 0.928648061536365 0.775967838006344 -0.0195458132381054 ENSG00000123473 STIL
ENST00000396221 0.928648061536365 0.775967838006344 -0.0195458132381054 ENSG00000123473 STIL
ENST00000447475 0.969056928983366 0.894355322001512 0.00987269849552971 ENSG00000123473 STIL
ENST00000418131 0.891419066280355 0.680873981531082 -0.0385575437010636 ENSG00000123473 STIL
ENST00000436811 0.904947117413261 0.712350690147645 0.0383011006773071 ENSG00000123473 STIL
ENST00000433827 0.67449744744706 0.326130319790027 0.147365849928585 ENSG00000123473 STIL
ENST00000413565 0.944627927085374 0.819927930483561 0.0310491967008066 ENSG00000123473 STIL
ENST00000371873 0.949487614223817 0.835061311662877 -0.0162071400051148 ENSG00000162368 CMPK1
ENST00000371871 0.802060412628726 0.504700753677037 -0.04519626374038 ENSG00000162368 CMPK1
ENST00000471289 0.531118893803036 0.190560702638776 -0.154053425527842 ENSG00000162368 CMPK1
ENST00000450808 0.788321955521114 0.481310075244895 -0.0475183707273034 ENSG00000162368 CMPK1
ENST00000371870 0.252484662935025 0.0471682655850903 -0.138044074461298 ENSG00000162368 CMPK1
ENST00000420876 0.664296644017536 0.313584360129221 -0.202636659041401 ENSG00000225762 RP11-511I2.2
ENST00000445551 0.595421358494557 0.24242114564689 0.229248779341943 ENSG00000237424 FOXD2-AS1
ENST00000334793 0.12507932898781 0.0161966425158002 0.555898177878198 ENSG00000186564 FOXD2
ENST00000371839 0.107904854764205 0.0130692715291709 0.572165806360272 ENSG00000186094 AGBL4
ENST00000416121 0.0280026370041784 0.00211870881146292 0.721899181197883 ENSG00000186094 AGBL4
ENST00000371838 0.0736354246262065 0.00770592343680394 0.623772537095664 ENSG00000186094 AGBL4
ENST00000371833 0.0387849420098699 0.00323846402928177 0.696258812888266 ENSG00000162373 BEND5
ENST00000476079 0.0395768514789776 0.00333788288803666 0.726806173471345 ENSG00000162373 BEND5
ENST00000463562 0.0387849420098699 0.00323846402928177 0.696258812888266 ENSG00000162373 BEND5
ENST00000476096 0.0127421668131634 0.000781685586258125 0.821530900239932 ENSG00000162373 BEND5
ENST00000371836 0.837663443264668 0.56767205989886 0.142408468688724 ENSG00000186094 AGBL4
ENST00000396153 0.776167928855007 0.462216750635349 -0.113940512406304 ENSG00000185104 FAF1
ENST00000371778 0.780902357641142 0.46921187166734 -0.112447516792571 ENSG00000185104 FAF1
ENST00000545823 0.764058475361837 0.443632885751104 -0.0863535573113722 ENSG00000185104 FAF1
ENST00000494400 0.659294888541544 0.308068418852602 -0.129705336238722 ENSG00000185104 FAF1
ENST00000424664 0.885721405172586 0.669410667289935 0.0847504230171632 ENSG00000225767 RP5-850O15.3
ENST00000472808 0.739301099214833 0.407979049874257 -0.0998078187641072 ENSG00000185104 FAF1
ENST00000487898 0.839230939847547 0.570368297305853 -0.0976730413262933 ENSG00000185104 FAF1
ENST00000453979 0.982507468118575 0.939965988906132 -0.0189784620089338 ENSG00000230585 PHBP12
ENST00000262662 0.159282538317757 0.0230741973061227 0.268468209395351 ENSG00000123080 CDKN2C
ENST00000396148 0.170549617708079 0.025535603328362 0.265820541336492 ENSG00000123080 CDKN2C
ENST00000371761 0.254075902848168 0.0476914134300923 0.247824538527192 ENSG00000123080 CDKN2C
ENST00000242719 0.0128000024578594 0.000785744546356911 -0.244437595626555 ENSG00000123091 RNF11
ENST00000494873 0.232423305006645 0.0415744088001683 -0.208836824754705 ENSG00000123091 RNF11
ENST00000486691 0.177089384917608 0.0269651710322333 -0.265161120629645 ENSG00000123091 RNF11
ENST00000447632 0.0156846970406619 0.0010102840241111 0.753270492479928 ENSG00000085831 TTC39A
ENST00000413473 0.0311839188410777 0.0024291260857411 0.701959191088119 ENSG00000085831 TTC39A
ENST00000530004 0.0459269120587349 0.0040549412439927 0.688107356595207 ENSG00000085831 TTC39A
ENST00000262675 0.0425831273056641 0.00367132266537225 0.680904961167419 ENSG00000085831 TTC39A
ENST00000451380 0.0436339500269275 0.00379314088821681 0.679626781844267 ENSG00000085831 TTC39A
ENST00000371750 0.040060768707517 0.00338669189375278 0.685438656465885 ENSG00000085831 TTC39A
ENST00000534098 0.158459174111722 0.0228752218359852 0.557964862994991 ENSG00000085831 TTC39A
ENST00000431927 0.52864001775062 0.188338768539004 0.331992734242037 ENSG00000085831 TTC39A
ENST00000371747 0.0863662485478746 0.00957326591012559 0.636912393732916 ENSG00000085831 TTC39A
ENST00000262676 0.0915710883659945 0.0103859069736471 0.632545783113347 ENSG00000085831 TTC39A
ENST00000411642 0.0269839341233789 0.00201922793749146 0.776778274923121 ENSG00000085831 TTC39A
ENST00000439482 0.0413190385272895 0.0035280315278259 0.735282849271012 ENSG00000085831 TTC39A
ENST00000422925 0.0748654755586916 0.00788784314482383 0.672186660410787 ENSG00000085831 TTC39A
ENST00000380849 0.259720110961438 0.0493931848630996 0.496279939969436 ENSG00000085831 TTC39A
ENST00000401051 0.470001456316336 0.147113727856057 0.364399300474213 ENSG00000085831 TTC39A
ENST00000527205 0.641832374899643 0.2882025343228 0.266792153765568 ENSG00000085831 TTC39A
ENST00000371730 0.10840116352009 0.0131529099059392 0.190595491458886 ENSG00000085832 EPS15
ENST00000371733 0.10840116352009 0.0131529099059392 0.190595491458886 ENSG00000085832 EPS15
ENST00000396122 0.0475578969593605 0.00425665503298357 0.200214818535588 ENSG00000085832 EPS15
ENST00000422197 0.873456991220977 0.642912504235019 0.113700862471917 ENSG00000232027 RP11-275F13.3
ENST00000486505 0.129890837684318 0.0171163061812553 0.272904224232796 ENSG00000085832 EPS15
ENST00000478657 0.0714509074382336 0.00740030515261708 0.353673186447204 ENSG00000085832 EPS15
ENST00000493793 0.0216079400247924 0.00151767811654795 0.211313394685502 ENSG00000085832 EPS15
ENST00000371727 0.421792599965557 0.118844060685275 0.130309968242862 ENSG00000085832 EPS15
ENST00000464478 0.232569173404225 0.041615354821397 0.17786891059598 ENSG00000085832 EPS15
ENST00000471391 0.419163731421376 0.117330104644607 0.131528702423442 ENSG00000085832 EPS15
ENST00000465467 0.461750815463257 0.141990634167174 0.128498636109349 ENSG00000085832 EPS15
ENST00000424246 0.880014170991757 0.656645306120286 -0.104622472711054 ENSG00000238140 RP11-253A20.1
ENST00000415031 0.0094056420972694 0.000539606438900954 0.42873519518992 ENSG00000227070 RP11-191G24.1
ENST00000426017 0.00842786465701544 0.000472543379049462 0.43113167138643 ENSG00000227070 RP11-191G24.1
ENST00000431943 5.52152265859088e-08 7.33963660547503e-10 1.00161554708757 ENSG00000227742 CALR4P
ENST00000371714 0.819492721720601 0.534147873016132 0.0314278958431473 ENSG00000117859 OSBPL9
ENST00000337809 0.932012013203819 0.785224982715119 0.0136979398881551 ENSG00000117859 OSBPL9
ENST00000371710 0.932012013203819 0.785224982715119 0.0136979398881551 ENSG00000117859 OSBPL9
ENST00000447887 0.928079330780104 0.774608863358328 0.0144325533065487 ENSG00000117859 OSBPL9
ENST00000495776 0.928079330780104 0.774608863358328 0.0144325533065487 ENSG00000117859 OSBPL9
ENST00000435686 0.928079330780104 0.774620328117955 0.0144320093176838 ENSG00000117859 OSBPL9
ENST00000435274 0.882872389326437 0.662483021176258 0.0229136164241583 ENSG00000117859 OSBPL9
ENST00000428468 0.927908592567191 0.773952819452355 0.0144781753093146 ENSG00000117859 OSBPL9
ENST00000453295 0.927908592567191 0.773952819452355 0.0144781753093146 ENSG00000117859 OSBPL9
ENST00000489990 0.808640064291839 0.515830775157867 0.0475299877717418 ENSG00000117859 OSBPL9
ENST00000530544 0.899470246689532 0.699327057976146 0.0194000912467581 ENSG00000117859 OSBPL9
ENST00000484890 0.478553099141291 0.152804662518028 0.118040610353451 ENSG00000117859 OSBPL9
ENST00000534040 0.812580833777898 0.522445875723266 0.0558512837812148 ENSG00000117859 OSBPL9
ENST00000532975 0.886007301192399 0.670129000310209 0.0338625229423373 ENSG00000117859 OSBPL9
ENST00000527631 0.804414463595262 0.508372010312778 0.0538655043952014 ENSG00000117859 OSBPL9
ENST00000531828 0.95429127308037 0.848310972206875 0.00956796714603279 ENSG00000117859 OSBPL9
ENST00000361556 0.976368382390072 0.920509534684515 0.00473291392361403 ENSG00000117859 OSBPL9
ENST00000473207 0.813155365923749 0.523192534450732 0.0543876689142557 ENSG00000117859 OSBPL9
ENST00000533884 0.815754068633202 0.527802242939065 0.0538576860749704 ENSG00000117859 OSBPL9
ENST00000481937 0.603414226660324 0.249969575973507 0.0956094851660229 ENSG00000117859 OSBPL9
ENST00000526917 0.85799671274114 0.609302609043275 0.0406276627324827 ENSG00000117859 OSBPL9
ENST00000462759 0.976367994852 0.920477989398458 0.00473277188032301 ENSG00000117859 OSBPL9
ENST00000486942 0.979318282967306 0.930542653120147 0.00413615470401794 ENSG00000117859 OSBPL9
ENST00000467064 0.695090244703549 0.351084596994868 0.113130631970494 ENSG00000117859 OSBPL9
ENST00000524620 0.475103597037928 0.150364507838168 0.137358867970095 ENSG00000117859 OSBPL9
ENST00000528603 0.905095353766131 0.712897281473727 0.0260496232692307 ENSG00000117859 OSBPL9
ENST00000475697 0.836374292968513 0.565508839862332 -0.0298112316459235 ENSG00000117859 OSBPL9
ENST00000531061 0.935268568863457 0.794425573201801 -0.0199841503752634 ENSG00000117859 OSBPL9
ENST00000531819 0.952901309916969 0.845314205707624 -0.0104910836260876 ENSG00000117859 OSBPL9
ENST00000533825 0.89808406460403 0.695976285258315 0.0283863972774352 ENSG00000117859 OSBPL9
ENST00000440943 0.972077672366939 0.90559774402313 -0.00772294858779831 ENSG00000078618 NRD1
ENST00000352171 0.638757274035326 0.284902626112796 -0.0556373418380644 ENSG00000078618 NRD1
ENST00000354831 0.638757274035326 0.284902626112796 -0.0556373418380644 ENSG00000078618 NRD1
ENST00000485608 0.738609746299486 0.407062092009962 -0.047020889812745 ENSG00000078618 NRD1
ENST00000539524 0.625610469535366 0.27138456331197 -0.0578868186540043 ENSG00000078618 NRD1
ENST00000464385 0.945119749548629 0.821418743815569 -0.0294002010156895 ENSG00000078618 NRD1
ENST00000588291 0.906263409200527 0.71593842959012 0.0330520623282511 ENSG00000266993 RP4-657D16.3
ENST00000586761 0.941930414152015 0.812827170502471 0.0212309494598681 ENSG00000266993 RP4-657D16.3
ENST00000475310 0.994468136136409 0.979954757512971 0.00282503791863326 ENSG00000078618 NRD1
ENST00000497358 0.989879956996264 0.965299841094358 -0.00379018610900598 ENSG00000078618 NRD1
ENST00000544028 0.613580531464629 0.260280371662162 -0.0596553658081588 ENSG00000078618 NRD1
ENST00000591675 0.983598043410418 0.943855518519793 -0.00700405287494309 ENSG00000266993 RP4-657D16.3
ENST00000483007 0.970674304827523 0.900789102674057 0.0101415448999684 ENSG00000078618 NRD1
ENST00000473805 0.465083025690975 0.144097092469599 -0.0978275495577674 ENSG00000078618 NRD1
ENST00000475715 0.581660729786106 0.229729359943696 -0.0857046837742474 ENSG00000078618 NRD1
ENST00000390787 0.970976603659722 0.901997856715749 0.0272680781169373 ENSG00000212076 MIR761
ENST00000491410 0.673917445441699 0.32536132415384 -0.0638151467549088 ENSG00000078618 NRD1
ENST00000468722 0.676429430945493 0.328484444546476 -0.0709387724610361 ENSG00000078618 NRD1
ENST00000371655 0.0148717678420131 0.000944861152254107 -0.532583131561997 ENSG00000169213 RAB3B
ENST00000469458 0.865753525539286 0.626505964280609 0.0506248005193568 ENSG00000117862 TXNDC12
ENST00000371626 0.851361036582562 0.595067760360914 0.0377363268655965 ENSG00000117862 TXNDC12
ENST00000472624 0.712157601028485 0.372451309378496 0.065535324372841 ENSG00000117862 TXNDC12
ENST00000471493 0.969196131154685 0.894879393032278 0.0175906507157664 ENSG00000117862 TXNDC12
ENST00000371614 0.987051134605037 0.955300268524333 0.00568819575869843 ENSG00000198841 KTI12
ENST00000425802 0.644101592829091 0.290544038580479 0.11779413906823 ENSG00000223390 RP11-91A18.4
ENST00000610127 0.65585862107929 0.30402817772912 0.105767991549696 ENSG00000117862 TXNDC12
ENST00000428794 0.233973936105019 0.042011678021571 0.502083078721236 ENSG00000228369 TXNDC12-AS1
ENST00000313334 0.976334491195634 0.920344836421304 -0.00720284896395754 ENSG00000134717 BTF3L4
ENST00000477828 0.855842421718907 0.604896843208083 -0.036512284049232 ENSG00000134717 BTF3L4
ENST00000489308 0.896614411262632 0.692246197807631 -0.0282074708145462 ENSG00000134717 BTF3L4
ENST00000526132 0.833688753405873 0.560711196694537 -0.0416211963911196 ENSG00000134717 BTF3L4
ENST00000472944 0.921260835969779 0.755763581749908 -0.0223717638148108 ENSG00000134717 BTF3L4
ENST00000524414 0.926875018409671 0.771294452654434 -0.033128916467396 ENSG00000134717 BTF3L4
ENST00000484036 0.884964266118233 0.667305278554329 -0.0305926586640743 ENSG00000134717 BTF3L4
ENST00000533836 0.940723079518345 0.8102736444007 -0.0189072673478191 ENSG00000134717 BTF3L4
ENST00000361625 0.702619875426434 0.360756286552539 -0.145887448327694 ENSG00000157077 ZFYVE9
ENST00000357206 0.645538238955417 0.292122369050724 -0.141572323202461 ENSG00000157077 ZFYVE9
ENST00000287727 0.640042069488467 0.286217169574187 -0.142392489938315 ENSG00000157077 ZFYVE9
ENST00000371591 0.573093427089731 0.222556113203731 -0.16132105582183 ENSG00000157077 ZFYVE9
ENST00000469134 0.358407746484105 0.0871125170368054 -0.314360614653009 ENSG00000157077 ZFYVE9
ENST00000470844 0.36115492541519 0.0883395973436049 0.207147412108585 ENSG00000154222 CC2D1B
ENST00000371586 0.79429379717016 0.491200523161058 0.0708617116624212 ENSG00000154222 CC2D1B
ENST00000284376 0.785899905510215 0.478030420290962 0.0735908906177989 ENSG00000154222 CC2D1B
ENST00000491136 0.785899905510215 0.478030420290962 0.0735908906177989 ENSG00000154222 CC2D1B
ENST00000438021 0.705629027595349 0.364650486421563 0.101338603696097 ENSG00000154222 CC2D1B
ENST00000460261 0.691948749509152 0.34694014002359 0.104350021728777 ENSG00000154222 CC2D1B
ENST00000606527 0.710366382336345 0.370558936865021 0.159989696835314 ENSG00000272100 RP11-155O18.6
ENST00000450942 0.801871397195183 0.504407979668199 0.0774251179440426 ENSG00000154222 CC2D1B
ENST00000460370 0.791925591387683 0.487840731234221 0.0997799294565374 ENSG00000154222 CC2D1B
ENST00000438831 0.901862038168589 0.704424139236151 0.0387845013608723 ENSG00000154222 CC2D1B
ENST00000492426 0.850601815048163 0.593654921804862 0.100920634883899 ENSG00000154222 CC2D1B
ENST00000485966 0.999873082507154 0.998894136753116 -0.00021623480247306 ENSG00000154222 CC2D1B
ENST00000494789 0.906344918319376 0.716200688955141 0.0752937628312575 ENSG00000154222 CC2D1B
ENST00000371568 0.392264800493991 0.103174010444805 0.152960094960811 ENSG00000085840 ORC1
ENST00000371566 0.392129459919401 0.103127956778776 0.152960857805923 ENSG00000085840 ORC1
ENST00000257181 0.514898583305684 0.177938781990243 -0.0861649080797995 ENSG00000134748 PRPF38A
ENST00000487160 0.65243787685914 0.300282359305111 -0.0843864839260715 ENSG00000134748 PRPF38A
ENST00000474048 0.511822191387309 0.175780537691602 -0.0861525274585843 ENSG00000134748 PRPF38A
ENST00000528457 0.57078203249235 0.220846749239232 -0.0869514684120484 ENSG00000134744 ZCCHC11
ENST00000527941 0.564312509975429 0.215636496485744 -0.0882020246718195 ENSG00000134744 ZCCHC11
ENST00000257177 0.89680977808468 0.692750469874055 0.0299679201740551 ENSG00000134744 ZCCHC11
ENST00000371544 0.898257489074587 0.696485297860985 0.0295681747876409 ENSG00000134744 ZCCHC11
ENST00000466440 0.923282591877674 0.761743197352181 -0.03213461427615 ENSG00000134744 ZCCHC11
ENST00000494469 0.904870443001327 0.7118350122608 0.0458807085020885 ENSG00000134744 ZCCHC11
ENST00000471623 0.986047248520802 0.951888636553447 -0.00840840212587824 ENSG00000134744 ZCCHC11
ENST00000531722 0.96822099972078 0.892226403259149 0.0118811186280148 ENSG00000134744 ZCCHC11
ENST00000474453 0.972014905887343 0.905486485786332 0.0108910647319796 ENSG00000134744 ZCCHC11
ENST00000470212 0.34259241107855 0.0803635738695137 -0.216803963253592 ENSG00000134744 ZCCHC11
ENST00000469810 0.987379638091588 0.956604824053861 0.00513252924185632 ENSG00000134744 ZCCHC11
ENST00000528642 0.90980696809978 0.724360192025405 0.0280486984338846 ENSG00000134744 ZCCHC11
ENST00000497120 0.948226633474359 0.831016340979953 0.0280899729061799 ENSG00000134744 ZCCHC11
ENST00000484723 0.883201595341359 0.663071057842461 0.0355878987943348 ENSG00000134744 ZCCHC11
ENST00000481528 0.939186605992783 0.805581030929519 -0.0557104995913791 ENSG00000134744 ZCCHC11
ENST00000371541 0.830983168299316 0.55510930989981 0.0464394968708308 ENSG00000134744 ZCCHC11
ENST00000481133 0.774620358317885 0.459839619364219 0.114290101676344 ENSG00000134744 ZCCHC11
ENST00000473856 0.937372587647717 0.800641914918689 0.0199814086728934 ENSG00000134744 ZCCHC11
ENST00000355809 0.976725198135346 0.921771798417789 0.00935070318386893 ENSG00000134744 ZCCHC11
ENST00000470626 0.94874869013929 0.832928541087523 -0.0242293431761276 ENSG00000134744 ZCCHC11
ENST00000524582 0.960244814442839 0.865612525454827 -0.0191173159483712 ENSG00000134744 ZCCHC11
ENST00000361314 0.798826334598024 0.498724367420047 0.144702812987417 ENSG00000116157 GPX7
ENST00000459779 0.960127514127553 0.865262523698373 -0.0383405921588778 ENSG00000116157 GPX7
ENST00000517870 0.985837312098378 0.951043414040299 0.014879298427285 ENSG00000182183 FAM159A
ENST00000440303 0.985907335812332 0.951424712869891 0.0143150726540676 ENSG00000182183 FAM159A
ENST00000401050 0.998724316325464 0.994766503381794 -0.00155313193043962 ENSG00000182183 FAM159A
ENST00000424164 0.923227787482741 0.76135348935077 0.0723850625621849 ENSG00000182183 FAM159A
ENST00000371538 0.401950069790021 0.108327173994872 -0.174889190486108 ENSG00000162377 COA7
ENST00000486918 0.536262742106546 0.194121607445489 -0.150536684254866 ENSG00000162377 COA7
ENST00000443756 0.600268272577978 0.246826642676951 0.107470033770358 ENSG00000162378 ZYG11B
ENST00000545132 0.572007793023412 0.221852512254266 0.114399118102397 ENSG00000162378 ZYG11B
ENST00000294353 0.315579162307411 0.0692048958154496 0.142521492028499 ENSG00000162378 ZYG11B
ENST00000437890 0.498127334834515 0.165919161849579 0.332371705574156 ENSG00000228929 RP11-159C21.4
ENST00000371532 0.996079558387459 0.985165947494368 -0.00248585668713505 ENSG00000203995 ZYG11A
ENST00000371528 0.996079558387459 0.985165947494368 -0.00248585668713505 ENSG00000203995 ZYG11A
ENST00000446786 0.944273756446056 0.819258653751215 -0.0545401401488625 ENSG00000242391 RP4-631H13.2
ENST00000371522 0.771641401394562 0.455248832748716 -0.0611328717578576 ENSG00000121310 ECHDC2
ENST00000460612 0.758963648526021 0.436045929157105 -0.0649625469898586 ENSG00000121310 ECHDC2
ENST00000539680 0.808640064291839 0.515848708743173 0.0929304167252427 ENSG00000121310 ECHDC2
ENST00000479183 0.961121091818935 0.868684323005643 0.0201128374557447 ENSG00000121310 ECHDC2
ENST00000543419 0.984847322115093 0.948160076753681 0.0069272020403599 ENSG00000121310 ECHDC2
ENST00000463923 0.984787482762455 0.948047431132601 0.00694021881412264 ENSG00000121310 ECHDC2
ENST00000371520 0.747559281795316 0.419955665455213 -0.06716673136973 ENSG00000121310 ECHDC2
ENST00000358358 0.747559281795316 0.419955665455213 -0.06716673136973 ENSG00000121310 ECHDC2
ENST00000498544 0.878989510064437 0.654661644565044 0.0516857085846057 ENSG00000121310 ECHDC2
ENST00000476477 0.787634268584357 0.48035215816204 -0.0584931947823127 ENSG00000121310 ECHDC2
ENST00000536120 0.787634268584357 0.48035215816204 -0.0584931947823127 ENSG00000121310 ECHDC2
ENST00000479593 0.943657394157704 0.817384113730349 -0.0218158979541644 ENSG00000121310 ECHDC2
ENST00000467988 0.800374497161574 0.501628181833549 -0.0563019985478538 ENSG00000121310 ECHDC2
ENST00000487866 0.966452529471564 0.885919292807286 -0.0165478272088515 ENSG00000121310 ECHDC2
ENST00000486170 0.94124903118282 0.81145681949963 0.029227963561509 ENSG00000121310 ECHDC2
ENST00000487851 0.741445403587923 0.411050916649752 -0.112958517433561 ENSG00000121310 ECHDC2
ENST00000541281 0.539848085936343 0.196559939701195 -0.142513288007177 ENSG00000121310 ECHDC2
ENST00000488268 0.520515945299 0.182405737896288 -0.150755435319978 ENSG00000121310 ECHDC2
ENST00000544365 0.510132016678039 0.174572559028147 -0.149357705680577 ENSG00000121310 ECHDC2
ENST00000495920 0.55385853565737 0.207436063939121 -0.141263335335693 ENSG00000121310 ECHDC2
ENST00000492992 0.998780851699809 0.994958376274275 0.00139705946901756 ENSG00000121310 ECHDC2
ENST00000480312 0.508536386096561 0.173377226095896 -0.156763615644302 ENSG00000121310 ECHDC2
ENST00000544531 0.489081181600571 0.159608218670299 -0.160432296831478 ENSG00000121310 ECHDC2
ENST00000493896 0.660435900842628 0.309195740414132 -0.203691052940984 ENSG00000121310 ECHDC2
ENST00000487040 0.728006397449447 0.393275991457475 -0.200018911889083 ENSG00000121310 ECHDC2
ENST00000542552 0.575408429688053 0.22464151648598 -0.150654988583555 ENSG00000121310 ECHDC2
ENST00000474789 0.576478467460919 0.22585367434462 -0.146048696352229 ENSG00000121310 ECHDC2
ENST00000371514 0.49061775769175 0.160997171348311 -0.112316718774848 ENSG00000116171 SCP2
ENST00000478631 0.50085490653902 0.167868363110766 -0.111016560867523 ENSG00000116171 SCP2
ENST00000528311 0.450841114580986 0.135605053472612 -0.127160179682876 ENSG00000116171 SCP2
ENST00000371509 0.464060169837553 0.143421848103489 -0.12436994350828 ENSG00000116171 SCP2
ENST00000407246 0.520840654813518 0.182636865624955 -0.107693532475669 ENSG00000116171 SCP2
ENST00000371513 0.996470394680484 0.986210509723074 -0.00218544208935769 ENSG00000116171 SCP2
ENST00000528809 0.661865806024297 0.310642422888961 -0.159537632100699 ENSG00000116171 SCP2
ENST00000529363 0.87606937734497 0.648777857932092 -0.0668138789856226 ENSG00000116171 SCP2
ENST00000473584 0.862703228401647 0.618741835641343 -0.0855961346560974 ENSG00000116171 SCP2
ENST00000430330 0.557434806778935 0.210367543913415 -0.101032510853541 ENSG00000116171 SCP2
ENST00000408941 0.599399798744054 0.24572794504717 -0.0945934433637569 ENSG00000116171 SCP2
ENST00000478274 0.902608508215241 0.706698757459985 -0.0429315897520451 ENSG00000116171 SCP2
ENST00000484100 0.565281708382179 0.21635374832217 -0.105647212407829 ENSG00000116171 SCP2
ENST00000533119 0.529183423265772 0.188894341923182 -0.110313156539847 ENSG00000116171 SCP2
ENST00000435345 0.563118595173256 0.21439291983316 -0.101195635916944 ENSG00000116171 SCP2
ENST00000488965 0.592267644089535 0.239434890893544 -0.0963344101938085 ENSG00000116171 SCP2
ENST00000371486 0.525881668136683 0.186262878775188 0.14274375834789 ENSG00000157184 CPT2
ENST00000468572 0.928328195011662 0.775304050520334 -0.0494539516719901 ENSG00000157184 CPT2
ENST00000452466 0.708790997459592 0.368499686955399 0.109677032990666 ENSG00000236723 RP5-1024G6.2
ENST00000294360 0.921709317333757 0.757780853777763 0.0290967691784831 ENSG00000162384 C1orf123
ENST00000483739 0.906273958107373 0.71598826131408 0.0345984559384474 ENSG00000162384 C1orf123
ENST00000470385 0.977543883853003 0.924930555054318 -0.00960385103518977 ENSG00000162384 C1orf123
ENST00000478839 0.962321096820723 0.873115707416739 -0.0200396177600187 ENSG00000162384 C1orf123
ENST00000489755 0.945752471777999 0.823284902106381 -0.0254191771040142 ENSG00000162384 C1orf123
ENST00000474227 0.968292869153811 0.892426876656102 -0.0195062948964253 ENSG00000162384 C1orf123
ENST00000602807 0.873102317223509 0.641825002464244 -0.0722633617521121 ENSG00000162384 C1orf123
ENST00000371470 0.949737626559369 0.835809464299314 -0.0184574916198926 ENSG00000162385 MAGOH
ENST00000371466 0.949935520835779 0.836714697956577 -0.0183550370451847 ENSG00000162385 MAGOH
ENST00000495868 0.996079558387459 0.985193214429157 0.00185036660707433 ENSG00000162385 MAGOH
ENST00000462941 0.93145226824239 0.783778374979081 -0.024634215062753 ENSG00000162385 MAGOH
ENST00000458151 0.529215856899778 0.188976438167521 -0.279373039290088 ENSG00000226754 RP5-1024G6.5
ENST00000602943 0.831256472148378 0.555593501662027 -0.107139509587898 ENSG00000270172 RP5-1024G6.8
ENST00000306052 0.0409851412830247 0.00348937812673385 -0.271779078373499 ENSG00000157193 LRP8
ENST00000529670 0.357444782663485 0.086743442330277 -0.223962932106203 ENSG00000157193 LRP8
ENST00000371454 0.0502773464280302 0.00459197837338464 -0.252874631063382 ENSG00000157193 LRP8
ENST00000465675 0.0465432210330419 0.00412793512850532 -0.256669386807454 ENSG00000157193 LRP8
ENST00000354412 0.0491183456555908 0.00443828188773373 -0.254366362679091 ENSG00000157193 LRP8
ENST00000480045 0.032652191892288 0.00258233228655717 -0.263831820063294 ENSG00000157193 LRP8
ENST00000347547 0.0337851280631378 0.0026941264420581 -0.263483312295731 ENSG00000157193 LRP8
ENST00000459674 0.195074093127198 0.0312539670824281 -0.248626919516187 ENSG00000157193 LRP8
ENST00000460214 0.256163456806357 0.0482827556337306 -0.277100715615697 ENSG00000157193 LRP8
ENST00000481431 0.176573336806526 0.0268590070429739 -0.304388782371524 ENSG00000157193 LRP8
ENST00000475501 0.164403673099215 0.0242216371540917 -0.222388315677146 ENSG00000157193 LRP8
ENST00000432653 0.873295595946004 0.64238010975986 -0.11175434659425 ENSG00000234578 RP4-784A16.1
ENST00000421637 0.707236642356479 0.366625746876804 -0.179359005184039 ENSG00000228838 RP4-784A16.2
ENST00000496580 0.0446557090110391 0.00390634064343389 -0.33221124707832 ENSG00000157193 LRP8
ENST00000446686 0.206836836516632 0.0343191583291668 -0.415390432516675 ENSG00000232762 RP4-784A16.4
ENST00000445039 0.744372527443765 0.415216333069437 -0.193356406283437 ENSG00000225675 RP4-784A16.5
ENST00000449958 0.665743869731526 0.315232522790918 -0.252225421486307 ENSG00000230138 RP11-117D22.2
ENST00000312233 0.213970915402973 0.0363007117608192 -0.523713454756501 ENSG00000174332 GLIS1
ENST00000371429 0.813171276474137 0.523211640950245 -0.0506467936933758 ENSG00000058804 NDC1
ENST00000540001 0.813155365923749 0.523167108234452 -0.0506475524927582 ENSG00000058804 NDC1
ENST00000537333 0.700161690972952 0.357696497539546 -0.0730543815435381 ENSG00000058804 NDC1
ENST00000234725 0.719875146472768 0.382627044290877 -0.0702658926089418 ENSG00000058804 NDC1
ENST00000480952 0.644275533479885 0.290727565018694 -0.0941702881369905 ENSG00000058804 NDC1
ENST00000464950 0.990396314388485 0.967466081012626 0.00365590909233572 ENSG00000058799 YIPF1
ENST00000371399 0.990396314388485 0.967466081012626 0.00365590909233572 ENSG00000058799 YIPF1
ENST00000072644 0.990396314388485 0.967466081012626 0.00365590909233572 ENSG00000058799 YIPF1
ENST00000539954 0.823176559754023 0.540681154974797 -0.0572118149639947 ENSG00000058799 YIPF1
ENST00000469457 0.606732391225659 0.253454250802288 -0.131656984871968 ENSG00000058799 YIPF1
[truncated: 11,397,920 more chars]
