# Supplementary material for: High-throughput allele-specific expression across 250 environmental conditions
Source: Genome Res. 2016 Dec;26(12):1627–38. doi: 10.1101/gr.209759.116 (PMC5131815; doi:10.1101/gr.209759.116)
Supplement: Supplemental Material [file supp_gr.209759.116_Supplemental_Table_S6.tar.gz › DEG_results/DP6_DEG_stats_T2C1.txt]

t.id padj pval logFC ensg g.id
ENST00000541675 1 0.822328666734659 0.0174405811173569 ENSG00000227232 WASH7P
ENST00000423562 1 0.8127292299525 0.0182967570561465 ENSG00000227232 WASH7P
ENST00000438504 1 0.8127292299525 0.0182967570561465 ENSG00000227232 WASH7P
ENST00000488147 1 0.816892589566852 0.0178957710708416 ENSG00000227232 WASH7P
ENST00000538476 1 0.821202837002502 0.0175015842778384 ENSG00000227232 WASH7P
ENST00000466430 1 0.500281214042082 0.202383326714317 ENSG00000238009 RP11-34P13.7
ENST00000477740 1 0.267079664750522 0.323692913858227 ENSG00000238009 RP11-34P13.7
ENST00000471248 1 0.0843103180715866 0.540771209114097 ENSG00000238009 RP11-34P13.7
ENST00000453576 1 0.0485682765624887 -0.712433201131004 ENSG00000238009 RP11-34P13.7
ENST00000442987 1 0.0408787027180597 -0.717562639822051 ENSG00000233750 CICP27
ENST00000423372 1 0.846507382985276 0.0267598990065596 ENSG00000237683 AL627309.1
ENST00000494149 1 0.650352998452976 0.120911817786375 ENSG00000268903 RP11-34P13.15
ENST00000595919 1 0.982945201963106 0.00568800737098009 ENSG00000269981 RP11-34P13.16
ENST00000493797 1 0.275526054093759 0.393219758422989 ENSG00000239906 RP11-34P13.14
ENST00000484859 1 0.614356568872086 -0.131129213465588 ENSG00000241860 RP11-34P13.13
ENST00000490997 1 0.746575463700334 -0.0888434784911297 ENSG00000241860 RP11-34P13.13
ENST00000466557 1 0.607642179055196 0.0921495306136826 ENSG00000241860 RP11-34P13.13
ENST00000491962 1 0.248140342604579 -0.415341908335989 ENSG00000241860 RP11-34P13.13
ENST00000442116 1 0.0265040655747557 0.7575705432552 ENSG00000228463 AP006222.2
ENST00000448958 1 0.451949079963944 0.214583572184102 ENSG00000228463 AP006222.2
ENST00000424587 1 0.568394543147624 0.140356270165221 ENSG00000228463 AP006222.2
ENST00000440038 1 0.272870576087377 0.379077133819209 ENSG00000237094 RP4-669L17.10
ENST00000423728 1 0.140334556249181 0.510803068436994 ENSG00000237094 RP4-669L17.10
ENST00000455464 1 0.393544302640962 0.297776348765901 ENSG00000237094 RP4-669L17.10
ENST00000419160 1 0.311820156570436 0.361490446810059 ENSG00000237094 RP4-669L17.10
ENST00000601814 1 0.394504653936093 0.302898119221211 ENSG00000237094 RP4-669L17.10
ENST00000440200 1 0.0108858865918572 -0.357937041628397 ENSG00000230021 RP5-857K21.4
ENST00000416931 1 0.0694906221469029 -0.610203656979143 ENSG00000225972 MTND1P23
ENST00000457540 1 0.0669965054713562 -0.647207567988314 ENSG00000225630 MTND2P28
ENST00000414273 1 0.161560728491961 -0.216459138429958 ENSG00000237973 hsa-mir-6723
ENST00000427426 1 0.0581539146443468 -0.624042856401188 ENSG00000229344 RP5-857K21.7
ENST00000467115 0.917622661803292 0.00206677589302242 -0.771200874458806 ENSG00000240409 MTATP8P1
ENST00000514057 0.154143615315999 0.000185524354704776 -0.932222871333991 ENSG00000248527 MTATP6P1
ENST00000416718 0.000128637394726641 4.61760405069025e-08 -1.06004932462278 ENSG00000198744 RP5-857K21.11
ENST00000441245 1 0.839312726235206 0.0501483965571366 ENSG00000230021 RP5-857K21.4
ENST00000419394 1 0.770672105637735 0.0724313202136861 ENSG00000230021 RP5-857K21.4
ENST00000414688 1 0.554341227211137 0.147611773779198 ENSG00000230021 RP5-857K21.4
ENST00000447954 1 0.762853676513895 0.0925881837443327 ENSG00000230021 RP5-857K21.4
ENST00000440782 1 0.540568349539233 0.175162546040807 ENSG00000229376 CICP3
ENST00000506640 1 0.268939234994798 -0.247011222651219 ENSG00000224956 RP11-206L10.1
ENST00000416385 1 0.414793406128687 0.238456102896678 ENSG00000235373 RP11-206L10.3
ENST00000417659 1 0.944257527820191 0.0207431849751588 ENSG00000240618 RP11-206L10.5
ENST00000428504 1 0.354968242691106 0.134302412089064 ENSG00000228327 RP11-206L10.2
ENST00000434264 1 0.487671891641391 0.137729020728496 ENSG00000237491 RP11-206L10.9
ENST00000457084 1 0.554990720043713 0.139309337497018 ENSG00000237491 RP11-206L10.9
ENST00000589899 1 0.456632758694024 0.148551376941435 ENSG00000237491 RP11-206L10.9
ENST00000609830 1 0.572085094513127 0.116092138292152 ENSG00000237491 RP11-206L10.9
ENST00000429505 1 0.0223351719880634 0.25072639845378 ENSG00000237491 RP11-206L10.9
ENST00000591440 1 0.0224525569090367 0.265263367044829 ENSG00000237491 RP11-206L10.9
ENST00000587530 1 0.0224525569090367 0.265263367044829 ENSG00000237491 RP11-206L10.9
ENST00000593022 1 0.0239149222022036 0.255470924485964 ENSG00000237491 RP11-206L10.9
ENST00000589531 1 0.0202446431434986 0.257836532426273 ENSG00000237491 RP11-206L10.9
ENST00000588951 1 0.00972060139111797 0.279927493621241 ENSG00000237491 RP11-206L10.9
ENST00000585768 1 0.0433252109430817 0.258819684659981 ENSG00000237491 RP11-206L10.9
ENST00000585745 1 0.123009809549854 0.239350378962747 ENSG00000237491 RP11-206L10.9
ENST00000586928 1 0.976941937081638 0.0071562140001297 ENSG00000237491 RP11-206L10.9
ENST00000592547 1 0.725497393720749 0.122310238793581 ENSG00000237491 RP11-206L10.9
ENST00000585826 1 0.817684498069837 -0.0830394491484391 ENSG00000237491 RP11-206L10.9
ENST00000590848 1 0.0166005503432029 0.282703468492113 ENSG00000237491 RP11-206L10.9
ENST00000586288 1 0.0199541587930896 0.25913666584993 ENSG00000237491 RP11-206L10.9
ENST00000591702 1 0.249746577855819 0.332249740926862 ENSG00000237491 RP11-206L10.9
ENST00000358533 1 0.434076151367657 0.239089726180051 ENSG00000237491 RP11-206L10.9
ENST00000447500 1 0.111702757882715 0.247906309435553 ENSG00000230092 RP11-206L10.8
ENST00000590817 1 0.111702757882715 0.247906309435553 ENSG00000230092 RP11-206L10.8
ENST00000587126 1 0.193830226191962 -0.441601170742539 ENSG00000237491 RP11-206L10.9
ENST00000443772 1 0.691997989847471 0.0896465124230545 ENSG00000237491 RP11-206L10.9
ENST00000412115 1 0.310311733352599 0.191711898574522 ENSG00000237491 RP11-206L10.9
ENST00000435300 1 0.971794388353859 0.00526970041803882 ENSG00000240453 RP11-206L10.10
ENST00000326734 1 0.3752602479864 0.1937519530327 ENSG00000177757 FAM87B
ENST00000473798 1 0.904929311454507 0.0253449542275308 ENSG00000225880 LINC00115
ENST00000536430 1 0.904929311454507 0.0253449542275308 ENSG00000225880 LINC00115
ENST00000445118 1 0.706569384039277 0.0379495620429775 ENSG00000228794 LINC01128
ENST00000610067 1 0.601368549689173 0.0544505687862088 ENSG00000228794 LINC01128
ENST00000441765 1 0.585298572954449 0.0606973095378975 ENSG00000228794 LINC01128
ENST00000609139 1 0.611721926185221 0.0526431959892085 ENSG00000228794 LINC01128
ENST00000449005 1 0.506420258253832 0.0679585468453326 ENSG00000228794 LINC01128
ENST00000416570 1 0.489839888898776 0.0707857201401063 ENSG00000228794 LINC01128
ENST00000448975 1 0.489839888898776 0.0707857201401063 ENSG00000228794 LINC01128
ENST00000609009 1 0.716376042429085 0.0387630603986088 ENSG00000228794 LINC01128
ENST00000608189 1 0.716376042429085 0.0387630603986088 ENSG00000228794 LINC01128
ENST00000415295 1 0.722940457957419 0.0462972283369303 ENSG00000228794 LINC01128
ENST00000425657 1 0.0134063063922564 0.480515781523385 ENSG00000228794 LINC01128
ENST00000446136 1 0.170542541386462 0.498340407257513 ENSG00000230368 FAM41C
ENST00000427857 1 0.32201270823903 0.360949051353306 ENSG00000230368 FAM41C
ENST00000607769 1 0.762890005101198 -0.103125287362152 ENSG00000272438 RP11-54O7.16
ENST00000342066 1 0.190989374001162 -0.148374190859531 ENSG00000187634 SAMD11
ENST00000341065 1 0.199852540551847 -0.147608639734437 ENSG00000187634 SAMD11
ENST00000455979 1 0.922942866304696 0.0207572043469997 ENSG00000187634 SAMD11
ENST00000483767 1 0.434842317183157 -0.0828699063500993 ENSG00000188976 NOC2L
ENST00000327044 1 0.480279965525175 -0.0627932577506288 ENSG00000188976 NOC2L
ENST00000477976 1 0.5896214529331 -0.04680203636344 ENSG00000188976 NOC2L
ENST00000496938 1 0.0865035704005903 -0.21657944567785 ENSG00000188976 NOC2L
ENST00000487214 1 0.301751514224288 -0.091405681192511 ENSG00000188976 NOC2L
ENST00000469563 1 0.283606876997118 -0.135052560262036 ENSG00000188976 NOC2L
ENST00000338591 1 0.626925996291841 -0.0816763947900312 ENSG00000187961 KLHL17
ENST00000463212 1 0.775736140061063 -0.0685023211433846 ENSG00000187961 KLHL17
ENST00000466300 1 0.948268361924632 -0.0124635005279598 ENSG00000187961 KLHL17
ENST00000481067 1 0.797108705447811 0.0678426846620313 ENSG00000187961 KLHL17
ENST00000379410 1 0.407096231514931 -0.153240379754316 ENSG00000187583 PLEKHN1
ENST00000379407 1 0.48062987613407 -0.133983181568232 ENSG00000187583 PLEKHN1
ENST00000379409 1 0.48062987613407 -0.133983181568232 ENSG00000187583 PLEKHN1
ENST00000480267 1 0.526487109967885 -0.211550640763076 ENSG00000187583 PLEKHN1
ENST00000491024 1 0.704598868813801 -0.0813066640800148 ENSG00000187583 PLEKHN1
ENST00000433179 1 0.567569333722235 -0.139742744799977 ENSG00000187642 C1orf170
ENST00000341290 1 0.565680947579065 -0.139941437804283 ENSG00000187642 C1orf170
ENST00000479361 1 0.630211268880406 -0.113852598954666 ENSG00000187642 C1orf170
ENST00000606034 1 0.421006111998149 0.260536859564054 ENSG00000272512 RP11-54O7.17
ENST00000428771 1 0.816760769329639 0.0575654886656313 ENSG00000188290 HES4
ENST00000304952 1 0.812504014993944 0.0590074833716739 ENSG00000188290 HES4
ENST00000481869 1 0.807601608154878 0.0606415427599148 ENSG00000188290 HES4
ENST00000484667 1 0.738204265206283 0.0833047029842841 ENSG00000188290 HES4
ENST00000379389 1 0.873676086828659 -0.025650354159125 ENSG00000187608 ISG15
ENST00000379370 1 0.999759544103211 -3.6099938899001e-05 ENSG00000188157 AGRN
ENST00000477585 1 0.289207845288624 -0.19366645436694 ENSG00000188157 AGRN
ENST00000469403 1 0.323516647380436 -0.168069479932146 ENSG00000188157 AGRN
ENST00000479707 1 0.810729331636443 0.03706172651951 ENSG00000188157 AGRN
ENST00000466223 1 0.424385808470087 0.12051583160867 ENSG00000188157 AGRN
ENST00000478677 1 0.0755681799832295 0.322949326553388 ENSG00000188157 AGRN
ENST00000492947 1 0.767302780252028 0.0490230491499686 ENSG00000188157 AGRN
ENST00000419249 1 0.399170445624836 0.0997566899801473 ENSG00000188157 AGRN
ENST00000461111 1 0.253878003029069 0.134538313175683 ENSG00000188157 AGRN
ENST00000418300 1 0.235339767242878 0.162225085411523 ENSG00000242590 RP11-54O7.14
ENST00000427998 1 0.242922637182405 -0.136395766006399 ENSG00000217801 RP11-465B22.3
ENST00000394517 1 0.248051332287212 -0.136192957011482 ENSG00000217801 RP11-465B22.3
ENST00000442292 1 0.328514255673375 -0.139477367030034 ENSG00000273443 RP11-54O7.18
ENST00000456409 1 0.227919221481944 -0.149206331454517 ENSG00000217801 RP11-465B22.3
ENST00000412397 1 0.18690907643574 -0.162696908369449 ENSG00000217801 RP11-465B22.3
ENST00000433695 1 0.317198818243593 -0.122583977061109 ENSG00000217801 RP11-465B22.3
ENST00000451054 1 0.283796414579255 -0.126381743755331 ENSG00000217801 RP11-465B22.3
ENST00000453464 1 0.100884468049056 -0.330104769356141 ENSG00000237330 RNF223
ENST00000379339 1 0.748979476757912 0.022761758494172 ENSG00000131591 C1orf159
ENST00000294576 1 0.749253623322363 0.0227600696172203 ENSG00000131591 C1orf159
ENST00000448924 1 0.749253623322363 0.0227600696172203 ENSG00000131591 C1orf159
ENST00000465822 1 0.916173290993612 -0.0133744473557646 ENSG00000131591 C1orf159
ENST00000379325 1 0.74888845900985 0.0227636377726829 ENSG00000131591 C1orf159
ENST00000421241 1 0.74888845900985 0.0227636377726829 ENSG00000131591 C1orf159
ENST00000487177 1 0.843517086463054 -0.0259962215542346 ENSG00000131591 C1orf159
ENST00000467751 1 0.74888845900985 0.0227636377726829 ENSG00000131591 C1orf159
ENST00000477196 1 0.74888845900985 0.0227636377726829 ENSG00000131591 C1orf159
ENST00000464905 1 0.479430517018908 -0.092403268617643 ENSG00000131591 C1orf159
ENST00000379320 1 0.780393446644208 -0.0359526394414793 ENSG00000131591 C1orf159
ENST00000379319 1 0.764237669533813 0.0236576061777652 ENSG00000131591 C1orf159
ENST00000434641 1 0.663932396854915 0.0304360341044305 ENSG00000131591 C1orf159
ENST00000482816 1 0.679783013241247 0.0292422295046986 ENSG00000131591 C1orf159
ENST00000437760 1 0.569449311899225 0.03923902176749 ENSG00000131591 C1orf159
ENST00000462097 1 0.517904983994629 0.0421551417346543 ENSG00000131591 C1orf159
ENST00000473600 1 0.970591053581848 -0.00565010229058836 ENSG00000131591 C1orf159
ENST00000475119 1 0.548659478416506 0.0391427996947984 ENSG00000131591 C1orf159
ENST00000442117 1 0.858502637463725 -0.0254456037573606 ENSG00000131591 C1orf159
ENST00000427787 1 0.584962413379709 -0.0818098875460488 ENSG00000131591 C1orf159
ENST00000472741 1 0.542687225855609 0.0386692086682429 ENSG00000131591 C1orf159
ENST00000480643 1 0.538718431180642 0.0388358147243174 ENSG00000131591 C1orf159
ENST00000416774 1 0.0276279919940758 -0.737300652967843 ENSG00000223823 RP11-465B22.5
ENST00000606993 1 0.25189887342409 -0.415371299023751 ENSG00000272141 RP11-465B22.8
ENST00000379290 1 0.594472769611129 -0.113082392810973 ENSG00000162571 TTLL10
ENST00000379289 1 0.594472769611129 -0.113082392810973 ENSG00000162571 TTLL10
ENST00000486379 1 0.675113011900505 -0.0910539335461141 ENSG00000162571 TTLL10
ENST00000328596 1 0.0505471183314364 -0.275304280632346 ENSG00000186891 TNFRSF18
ENST00000379268 1 0.0587552608554594 -0.269944021423312 ENSG00000186891 TNFRSF18
ENST00000486728 1 0.0652175866445429 -0.254518750228489 ENSG00000186891 TNFRSF18
ENST00000379265 1 0.0472982220038479 -0.280856235421567 ENSG00000186891 TNFRSF18
ENST00000379236 1 0.0172503715880981 -0.389964199982761 ENSG00000186827 TNFRSF4
ENST00000497869 1 0.0172104623289861 -0.389994004508408 ENSG00000186827 TNFRSF4
ENST00000453580 1 0.0127286163131779 -0.393798015509602 ENSG00000186827 TNFRSF4
ENST00000360001 1 0.252482194902799 -0.10277450357797 ENSG00000078808 SDF4
ENST00000465727 1 0.252424877461151 -0.102817842699838 ENSG00000078808 SDF4
ENST00000263741 1 0.252424877461151 -0.102817842699838 ENSG00000078808 SDF4
ENST00000494748 1 0.311306563587148 -0.099055746555442 ENSG00000078808 SDF4
ENST00000478938 1 0.17464947086122 -0.139844414994539 ENSG00000078808 SDF4
ENST00000403997 1 0.265616387067514 -0.0826053487432153 ENSG00000078808 SDF4
ENST00000545427 1 0.307261878677167 -0.0797014568233969 ENSG00000078808 SDF4
ENST00000459994 1 0.15751927624935 -0.134906285784117 ENSG00000078808 SDF4
ENST00000379198 1 0.122571071191907 -0.16254245871836 ENSG00000176022 B3GALT6
ENST00000462849 1 0.744022745670653 -0.11741217877904 ENSG00000184163 FAM132A
ENST00000330388 1 0.545381235272715 -0.181949041142669 ENSG00000184163 FAM132A
ENST00000468365 1 0.965881812655071 -0.0148154025573121 ENSG00000184163 FAM132A
ENST00000486627 1 0.969449512088527 -0.0139743234103217 ENSG00000184163 FAM132A
ENST00000565563 1 0.510645052232432 0.213478233417316 ENSG00000260179 RP5-902P8.12
ENST00000450390 1 0.271041773325313 -0.0858009915512358 ENSG00000160087 UBE2J2
ENST00000347370 1 0.271041773325313 -0.0858009915512358 ENSG00000160087 UBE2J2
ENST00000349431 1 0.266163122016938 -0.0871226142380593 ENSG00000160087 UBE2J2
ENST00000348298 1 0.251939813778212 -0.0885131298484782 ENSG00000160087 UBE2J2
ENST00000339385 1 0.584422483786556 -0.0439606502091999 ENSG00000160087 UBE2J2
ENST00000400929 1 0.224893960944025 -0.0929978039622507 ENSG00000160087 UBE2J2
ENST00000464036 1 0.212757607824769 -0.0951266368206086 ENSG00000160087 UBE2J2
ENST00000360466 1 0.241077748307905 -0.089347523123221 ENSG00000160087 UBE2J2
ENST00000400930 1 0.223949993849173 -0.0926640351538338 ENSG00000160087 UBE2J2
ENST00000467339 1 0.384094155423093 -0.086582227508121 ENSG00000160087 UBE2J2
ENST00000473215 1 0.213354746593809 -0.0936221077637519 ENSG00000160087 UBE2J2
ENST00000435198 1 0.217665951336479 -0.0934710063489122 ENSG00000160087 UBE2J2
ENST00000509720 1 0.204765734543434 -0.0970686388838975 ENSG00000160087 UBE2J2
ENST00000491779 1 0.285150307618626 -0.0817991072895601 ENSG00000160087 UBE2J2
ENST00000466752 1 0.337775664830917 -0.0737776276815146 ENSG00000160087 UBE2J2
ENST00000503294 1 0.292944401128951 -0.0807735419867727 ENSG00000160087 UBE2J2
ENST00000477894 1 0.275309735497307 -0.083830727615322 ENSG00000160087 UBE2J2
ENST00000471154 1 0.663417308033319 -0.042539583017111 ENSG00000160087 UBE2J2
ENST00000422076 1 0.188412391056346 -0.101039634880652 ENSG00000160087 UBE2J2
ENST00000502382 1 0.198004487954385 -0.0995466069468638 ENSG00000160087 UBE2J2
ENST00000461142 1 0.248375539280111 -0.0904415315105004 ENSG00000160087 UBE2J2
ENST00000488418 1 0.247509802039974 -0.0933222474303966 ENSG00000160087 UBE2J2
ENST00000434139 1 0.25708188607466 -0.353547300225355 ENSG00000230415 RP5-902P8.10
ENST00000453732 1 0.51200140431237 -0.230023205475324 ENSG00000230415 RP5-902P8.10
ENST00000379116 1 0.657913047676754 0.0964340354080523 ENSG00000162572 SCNN1D
ENST00000379101 1 0.363155015158286 0.202442531831986 ENSG00000162572 SCNN1D
ENST00000338555 1 0.572461987334642 0.123538756407916 ENSG00000162572 SCNN1D
ENST00000470022 1 0.314930124751605 0.287202725866949 ENSG00000162572 SCNN1D
ENST00000325425 1 0.860781870758217 -0.0425379432330887 ENSG00000162572 SCNN1D
ENST00000467651 1 0.320420666396785 0.297701944461865 ENSG00000162572 SCNN1D
ENST00000400928 1 0.940645370531555 -0.018355115362221 ENSG00000162572 SCNN1D
ENST00000379099 1 0.646229230045398 0.148767773406435 ENSG00000162572 SCNN1D
ENST00000354700 1 0.210733226051966 -0.155203307860178 ENSG00000131584 ACAP3
ENST00000353662 1 0.213216829381084 -0.154271393549642 ENSG00000131584 ACAP3
ENST00000492936 1 0.291930709482587 -0.131400331051668 ENSG00000131584 ACAP3
ENST00000467278 1 0.290714698567184 -0.167290600674338 ENSG00000131584 ACAP3
ENST00000470659 1 0.0247418628824885 -0.554719686226061 ENSG00000131584 ACAP3
ENST00000379037 1 0.895730927731661 0.0257193506496251 ENSG00000131584 ACAP3
ENST00000476572 1 0.217087676345276 -0.201177175662418 ENSG00000131584 ACAP3
ENST00000493992 1 0.795168075524712 -0.0579133975354349 ENSG00000131584 ACAP3
ENST00000472541 1 0.110701253686216 -0.192642454813916 ENSG00000131584 ACAP3
ENST00000354980 1 0.326154243726302 -0.123723071760137 ENSG00000131584 ACAP3
ENST00000478065 1 0.529056866596193 -0.0942750175942996 ENSG00000131584 ACAP3
ENST00000479108 1 0.272027987567668 -0.151799286741256 ENSG00000131584 ACAP3
ENST00000438966 1 0.419101888412673 -0.113314705298802 ENSG00000131584 ACAP3
ENST00000379031 1 0.324250580874409 -0.123268403676535 ENSG00000169972 PUSL1
ENST00000470520 1 0.291037701783365 -0.145525341290916 ENSG00000169972 PUSL1
ENST00000463758 1 0.389670635037709 -0.155646573131619 ENSG00000169972 PUSL1
ENST00000467712 1 0.297277587045783 -0.148615841178729 ENSG00000169972 PUSL1
ENST00000493657 1 0.747137481494756 -0.0439682342931336 ENSG00000169972 PUSL1
ENST00000470030 1 0.822161801852321 -0.0220509328273968 ENSG00000127054 CPSF3L
ENST00000435064 1 0.926583927343912 -0.00695958372030438 ENSG00000127054 CPSF3L
ENST00000497304 1 0.867343881037865 -0.0220463145923923 ENSG00000127054 CPSF3L
ENST00000323275 1 0.929167135279285 -0.00671580849949812 ENSG00000127054 CPSF3L
ENST00000411962 1 0.929159636866232 -0.00671683620781699 ENSG00000127054 CPSF3L
ENST00000462432 1 0.898885079222007 0.0116788426842627 ENSG00000127054 CPSF3L
ENST00000478641 1 0.689866472461363 -0.0399679275437574 ENSG00000127054 CPSF3L
ENST00000458452 1 0.929176543242765 -0.00671492440797687 ENSG00000127054 CPSF3L
ENST00000419704 1 0.929176543242765 -0.00671492440797687 ENSG00000127054 CPSF3L
ENST00000540437 1 0.929238906705674 -0.00671324329356079 ENSG00000127054 CPSF3L
ENST00000421495 1 0.929176543242765 -0.00671492440797687 ENSG00000127054 CPSF3L
ENST00000532772 1 0.932513874040094 -0.00639529291264205 ENSG00000127054 CPSF3L
ENST00000450926 1 0.897789430122346 -0.00968286116094985 ENSG00000127054 CPSF3L
ENST00000545578 1 0.898292746499925 -0.00963904629282832 ENSG00000127054 CPSF3L
ENST00000527098 1 0.898292746499925 -0.00963904629282832 ENSG00000127054 CPSF3L
ENST00000485710 1 0.443863575994887 -0.0835830445727214 ENSG00000127054 CPSF3L
ENST00000461514 1 0.528457160974048 -0.070317661075438 ENSG00000127054 CPSF3L
ENST00000525164 1 0.549885839441869 -0.0668821356193871 ENSG00000127054 CPSF3L
ENST00000528879 1 0.918350739745962 -0.00759775658033562 ENSG00000127054 CPSF3L
ENST00000525769 1 0.542200042870281 -0.0670765046104448 ENSG00000127054 CPSF3L
ENST00000531377 1 0.966737546059878 0.00323501016139938 ENSG00000127054 CPSF3L
ENST00000527383 1 0.957912378693659 0.00486649754313581 ENSG00000127054 CPSF3L
ENST00000531292 1 0.824565535309013 -0.0218520288871716 ENSG00000127054 CPSF3L
ENST00000467408 1 0.651169532709274 0.0410062522244704 ENSG00000127054 CPSF3L
ENST00000434694 1 0.825121866096138 0.0148373935406646 ENSG00000127054 CPSF3L
ENST00000531020 1 0.863697705404613 -0.0176073756523994 ENSG00000127054 CPSF3L
ENST00000533916 1 0.458262785909319 0.0666361942789652 ENSG00000127054 CPSF3L
ENST00000488042 1 0.779826691306314 0.0185302763551759 ENSG00000127054 CPSF3L
ENST00000526797 1 0.652747729375676 0.0295854989158825 ENSG00000127054 CPSF3L
ENST00000526332 1 0.65394833873143 0.0294804931278398 ENSG00000127054 CPSF3L
ENST00000430786 1 0.670145199367989 0.0276929795854849 ENSG00000127054 CPSF3L
ENST00000527719 1 0.727883524953091 0.0226585159698933 ENSG00000127054 CPSF3L
ENST00000530031 1 0.72188627110491 0.0232320894138234 ENSG00000127054 CPSF3L
ENST00000526113 1 0.651171030866645 0.0296134320955231 ENSG00000127054 CPSF3L
ENST00000526904 1 0.618673024431595 0.0326400213001766 ENSG00000127054 CPSF3L
ENST00000525603 1 0.423176666431225 0.053585639215186 ENSG00000127054 CPSF3L
ENST00000444968 1 0.781077356193061 -0.0269023193700352 ENSG00000240731 RP5-890O3.9
ENST00000429572 1 0.730124060786119 -0.0248666118022892 ENSG00000127054 CPSF3L
ENST00000498173 1 0.733672335188266 -0.0245271090517577 ENSG00000127054 CPSF3L
ENST00000496353 1 0.753522217103553 -0.022830097567786 ENSG00000127054 CPSF3L
ENST00000493534 1 0.618945239379501 -0.0391945796231526 ENSG00000127054 CPSF3L
ENST00000534345 1 0.758605280772511 -0.0241244277255869 ENSG00000127054 CPSF3L
ENST00000532952 1 0.811474238891513 -0.0190035381150633 ENSG00000127054 CPSF3L
ENST00000490853 1 0.785207861413833 -0.0217843747202788 ENSG00000127054 CPSF3L
ENST00000531019 1 0.785207861413833 -0.0217843747202788 ENSG00000127054 CPSF3L
ENST00000498476 1 0.874085984368692 -0.0127019444872597 ENSG00000127054 CPSF3L
ENST00000470679 1 0.594302564713191 -0.0429243747568248 ENSG00000127054 CPSF3L
ENST00000525285 1 0.317771370429735 -0.0888592540888133 ENSG00000127054 CPSF3L
ENST00000530233 1 0.336336560171432 -0.113421599360332 ENSG00000127054 CPSF3L
ENST00000464957 1 0.601210894618564 -0.0869624695368889 ENSG00000224051 GLTPD1
ENST00000343938 1 0.642605708784779 -0.0653159012936439 ENSG00000224051 GLTPD1
ENST00000488011 1 0.580539969169825 -0.114431181719985 ENSG00000224051 GLTPD1
ENST00000339381 1 0.232724281072836 0.252511747355589 ENSG00000169962 TAS1R3
ENST00000378891 1 0.120509797601717 -0.178954900432828 ENSG00000107404 DVL1
ENST00000378888 1 0.137933845403676 -0.175856201181886 ENSG00000107404 DVL1
ENST00000472445 1 0.166427811514528 -0.187324818418797 ENSG00000107404 DVL1
ENST00000474033 1 0.735090569583712 -0.0783735542199138 ENSG00000162576 MXRA8
ENST00000309212 1 0.693997356180111 -0.0763529652459379 ENSG00000162576 MXRA8
ENST00000477278 1 0.647885593762512 -0.0861718012366383 ENSG00000162576 MXRA8
ENST00000342753 1 0.69441966039215 -0.0762638015959372 ENSG00000162576 MXRA8
ENST00000445648 1 0.69441966039215 -0.0762638015959372 ENSG00000162576 MXRA8
ENST00000473097 1 0.914519608470412 0.0263881081383094 ENSG00000162576 MXRA8
ENST00000478517 1 0.788078864409817 0.0719274484298702 ENSG00000162576 MXRA8
ENST00000476718 1 0.832545476740745 0.052857746759876 ENSG00000162576 MXRA8
ENST00000464351 1 0.930815635001188 0.0293370261213614 ENSG00000162576 MXRA8
ENST00000460473 1 0.929439343708047 -0.0307337576946743 ENSG00000162576 MXRA8
ENST00000338370 1 0.0432628203564774 -0.266472259910757 ENSG00000175756 AURKAIP1
ENST00000338338 1 0.0331245350206756 -0.285680364494872 ENSG00000175756 AURKAIP1
ENST00000321751 1 0.0468122761177531 -0.260924379712802 ENSG00000175756 AURKAIP1
ENST00000378853 1 0.0483822709112889 -0.259622697241241 ENSG00000175756 AURKAIP1
ENST00000489799 1 0.0380187006067589 -0.309502125902371 ENSG00000175756 AURKAIP1
ENST00000496905 1 0.105404350575216 -0.274819609503703 ENSG00000175756 AURKAIP1
ENST00000480479 1 0.969799013352117 0.00267003463217817 ENSG00000221978 CCNL2
ENST00000482621 1 0.68914543217532 0.0242781022826042 ENSG00000221978 CCNL2
ENST00000408952 1 0.68914543217532 0.0242781022826042 ENSG00000221978 CCNL2
ENST00000463260 1 0.500840539531938 0.0582776255437284 ENSG00000221978 CCNL2
ENST00000400809 1 0.75804868919401 0.0199453195198159 ENSG00000221978 CCNL2
ENST00000496007 1 0.759738159927272 0.0197914251850935 ENSG00000221978 CCNL2
ENST00000482365 1 0.85679503760324 0.0121035702396332 ENSG00000221978 CCNL2
ENST00000481223 1 0.747795657995494 0.0208051836940946 ENSG00000221978 CCNL2
ENST00000418865 1 0.791691325677839 0.0173407634864403 ENSG00000221978 CCNL2
ENST00000505849 1 0.740912603524214 -0.0232096455619294 ENSG00000221978 CCNL2
ENST00000488340 1 0.853582587946285 0.0120392361771403 ENSG00000221978 CCNL2
ENST00000492998 1 0.650362925805323 -0.0343190656268757 ENSG00000221978 CCNL2
ENST00000469113 1 0.963091982922141 0.00324270494828296 ENSG00000221978 CCNL2
ENST00000480646 1 0.428279012275905 -0.0538008897530506 ENSG00000221978 CCNL2
ENST00000471930 1 0.632670391873815 0.033543208496401 ENSG00000221978 CCNL2
ENST00000408918 1 0.567165883890037 0.041672969982059 ENSG00000221978 CCNL2
ENST00000473872 1 0.618175786126105 0.0339316173158071 ENSG00000221978 CCNL2
ENST00000425598 1 0.920495530949357 0.0077342747399128 ENSG00000221978 CCNL2
ENST00000463895 1 0.999097887207045 -8.94167115030462e-05 ENSG00000221978 CCNL2
ENST00000497013 1 0.687643237658798 0.032996971841966 ENSG00000221978 CCNL2
ENST00000448629 1 0.108130523061817 -0.202172480728209 ENSG00000224870 RP4-758J18.2
ENST00000444362 1 0.0761625383976531 -0.168959699972615 ENSG00000224870 RP4-758J18.2
ENST00000418833 1 0.0917211945288638 -0.163119198727183 ENSG00000224870 RP4-758J18.2
ENST00000576232 1 0.147350471748271 -0.210571840921459 ENSG00000224870 RP4-758J18.2
ENST00000570344 1 0.177512178873107 -0.196467095234023 ENSG00000224870 RP4-758J18.2
ENST00000447725 1 0.0863779845464223 -0.173251414252775 ENSG00000224870 RP4-758J18.2
ENST00000572242 1 0.0768867091958084 -0.161048890981642 ENSG00000224870 RP4-758J18.2
ENST00000453521 1 0.0896889019592342 -0.16039312490807 ENSG00000224870 RP4-758J18.2
ENST00000344843 1 0.194503731791882 -0.102821095816989 ENSG00000242485 MRPL20
ENST00000493287 1 0.324020959855261 -0.0761943760304202 ENSG00000242485 MRPL20
ENST00000487659 1 0.195445533472675 -0.102560588233271 ENSG00000242485 MRPL20
ENST00000492508 1 0.344435900845761 -0.0746242092841192 ENSG00000242485 MRPL20
ENST00000482352 1 0.246701264177073 -0.0981081115507203 ENSG00000242485 MRPL20
ENST00000582431 1 0.802619973126596 -0.0419556461419023 ENSG00000264293 RN7SL657P
ENST00000477686 1 0.205779584239724 -0.10554657505687 ENSG00000242485 MRPL20
ENST00000607307 1 0.432659094886678 0.174551525322666 ENSG00000272455 RP4-758J18.13
ENST00000378785 1 0.85821897534525 -0.0629709352672229 ENSG00000215915 ATAD3C
ENST00000378741 1 0.425411994076011 -0.0730537964403557 ENSG00000160072 ATAD3B
ENST00000308647 1 0.520691766003686 -0.0594699089180165 ENSG00000160072 ATAD3B
ENST00000472194 1 0.554442834532855 -0.0564276734282929 ENSG00000160072 ATAD3B
ENST00000378736 1 0.26126981486403 -0.14935005536774 ENSG00000160072 ATAD3B
ENST00000485748 1 0.672135574855961 -0.0424845243714783 ENSG00000160072 ATAD3B
ENST00000474481 1 0.578581373146871 -0.0584688287279606 ENSG00000160072 ATAD3B
ENST00000378756 1 0.336379098995985 -0.104910554743286 ENSG00000197785 ATAD3A
ENST00000378755 1 0.336274169419257 -0.104910194594352 ENSG00000197785 ATAD3A
ENST00000339113 1 0.392360593586591 -0.0923360339861964 ENSG00000197785 ATAD3A
ENST00000536055 1 0.392360593586591 -0.0923360339861964 ENSG00000197785 ATAD3A
ENST00000439513 1 0.461824512723712 0.145276000769534 ENSG00000197785 ATAD3A
ENST00000429957 1 0.418698593423669 -0.100896663745504 ENSG00000197785 ATAD3A
ENST00000400830 1 0.500190048612809 -0.0808790695749106 ENSG00000197785 ATAD3A
ENST00000378733 1 0.771265245755235 0.0812242834149507 ENSG00000205090 TMEM240
ENST00000425828 1 0.771265245755235 0.0812242834149507 ENSG00000205090 TMEM240
ENST00000291386 1 0.614055075362968 0.0318650925775789 ENSG00000160075 SSU72
ENST00000378726 1 0.539218737341192 0.0497737210644644 ENSG00000160075 SSU72
ENST00000378725 1 0.51160404056926 0.0403994025158374 ENSG00000160075 SSU72
ENST00000359060 1 0.613295632150505 0.0319964662567057 ENSG00000160075 SSU72
ENST00000539195 1 0.435351699506584 0.0606350077643064 ENSG00000215791 AL645728.2
ENST00000366221 1 0.619226933599395 -0.151730340699471 ENSG00000215014 AL645728.1
ENST00000422725 1 0.899288675569516 0.0452679244218475 ENSG00000228594 C1orf233
ENST00000607222 1 0.988814888519357 0.0033073795523572 ENSG00000272106 RP11-345P4.9
ENST00000520777 1 0.250078024492577 -0.14590999211079 ENSG00000197530 MIB2
ENST00000378710 1 0.249859239591176 -0.145911924555384 ENSG00000197530 MIB2
ENST00000360522 1 0.249859239591176 -0.145911924555384 ENSG00000197530 MIB2
ENST00000357210 1 0.249859239591176 -0.145911924555384 ENSG00000197530 MIB2
ENST00000355826 1 0.249833281693089 -0.145917187157063 ENSG00000197530 MIB2
ENST00000518681 1 0.249040103097808 -0.146449711896553 ENSG00000197530 MIB2
ENST00000505820 1 0.250868318775574 -0.145887247252015 ENSG00000197530 MIB2
ENST00000479659 1 0.250978700751233 -0.145891816539385 ENSG00000197530 MIB2
ENST00000489635 1 0.241211090426799 -0.149033593212517 ENSG00000197530 MIB2
ENST00000511502 1 0.234712951704729 -0.151034707254236 ENSG00000197530 MIB2
ENST00000477990 1 0.539007788976315 -0.0858271097986647 ENSG00000197530 MIB2
ENST00000514363 1 0.56387275149318 -0.0687836428831511 ENSG00000197530 MIB2
ENST00000487053 1 0.213999276762632 -0.156756785456051 ENSG00000197530 MIB2
ENST00000502470 1 0.512379552909414 -0.0812062982860046 ENSG00000197530 MIB2
ENST00000378712 1 0.213901836898422 -0.156761090248723 ENSG00000197530 MIB2
ENST00000507082 1 0.170432720079773 -0.223431618356914 ENSG00000197530 MIB2
ENST00000463492 1 0.0356541159929083 -0.382950938794947 ENSG00000197530 MIB2
ENST00000510793 1 0.529996771184473 -0.0778662952055079 ENSG00000197530 MIB2
ENST00000504599 1 0.230341582078265 -0.151191197799262 ENSG00000197530 MIB2
ENST00000507229 1 0.279965735133635 -0.132500605466476 ENSG00000197530 MIB2
ENST00000503789 1 0.979858409152006 -0.00354117777477631 ENSG00000197530 MIB2
ENST00000378708 1 0.319269386164283 -0.131526753572682 ENSG00000197530 MIB2
ENST00000506488 1 0.316442413009885 -0.13212548021762 ENSG00000197530 MIB2
ENST00000512004 1 0.887314228743382 -0.0267491697862116 ENSG00000197530 MIB2
ENST00000508455 1 0.737200753807578 0.0795620201554949 ENSG00000197530 MIB2
ENST00000514234 1 0.260732426193911 -0.181862085694335 ENSG00000197530 MIB2
ENST00000467597 1 0.835368789103831 0.0395470586992732 ENSG00000197530 MIB2
ENST00000508148 1 0.834380773514029 0.0416710463711129 ENSG00000197530 MIB2
ENST00000486072 1 0.0584096617001184 -0.389422860182452 ENSG00000197530 MIB2
ENST00000505370 1 0.402494251864731 -0.174749109253191 ENSG00000197530 MIB2
ENST00000473511 1 0.52423878848517 -0.115484594492302 ENSG00000197530 MIB2
ENST00000464570 1 0.435157505864773 -0.141412821426489 ENSG00000197530 MIB2
ENST00000483015 1 0.461450406599438 -0.159913721741766 ENSG00000197530 MIB2
ENST00000511910 1 0.370185336125002 -0.208845945586317 ENSG00000197530 MIB2
ENST00000470373 1 0.772481775322587 -0.0812776668049832 ENSG00000197530 MIB2
ENST00000513088 1 0.399217232881229 -0.0604140893540827 ENSG00000248333 CDK11B
ENST00000341832 1 0.178641075082881 -0.0799403048412876 ENSG00000248333 CDK11B
ENST00000317673 1 0.125710871718933 -0.0886107435945235 ENSG00000248333 CDK11B
ENST00000340677 1 0.125710871718933 -0.0886107435945235 ENSG00000248333 CDK11B
ENST00000407249 1 0.125710871718933 -0.0886107435945235 ENSG00000248333 CDK11B
ENST00000341028 1 0.31802221122034 -0.120501698580911 ENSG00000248333 CDK11B
ENST00000607013 1 0.869812700811288 0.0260349689800795 ENSG00000272004 RP11-345P4.10
ENST00000378662 1 0.663038087519304 0.0333072020245234 ENSG00000189339 SLC35E2B
ENST00000234800 1 0.678614267450087 0.0315073155752929 ENSG00000189339 SLC35E2B
ENST00000480991 1 0.959017574752085 0.00478755338068093 ENSG00000189339 SLC35E2B
ENST00000481276 1 0.622858135746254 0.0504094983853779 ENSG00000189339 SLC35E2B
ENST00000596308 1 0.574298036676887 0.111761922107813 ENSG00000269737 RP11-345P4.7
ENST00000597891 1 0.155192978390254 0.308438923060282 ENSG00000269227 RP11-345P4.6
ENST00000356200 1 0.00423325837558913 -0.165051893913426 ENSG00000008128 CDK11A
ENST00000598846 1 0.0082563953651219 -0.141714495261545 ENSG00000268575 RP1-283E3.8
ENST00000463652 1 0.203553862984907 0.161280710963694 ENSG00000008128 CDK11A
ENST00000358779 1 0.00335560245753132 -0.1671860765644 ENSG00000008128 CDK11A
ENST00000460465 1 0.00335560245753132 -0.1671860765644 ENSG00000008128 CDK11A
ENST00000404249 1 0.00335560245753132 -0.1671860765644 ENSG00000008128 CDK11A
ENST00000378633 1 0.00335560245753132 -0.1671860765644 ENSG00000008128 CDK11A
ENST00000357760 1 0.00335560245753132 -0.1671860765644 ENSG00000008128 CDK11A
ENST00000509982 1 0.00424065139950479 -0.165052117519497 ENSG00000008128 CDK11A
ENST00000378638 1 0.00424065139950479 -0.165052117519497 ENSG00000008128 CDK11A
ENST00000356937 1 0.0232313784249209 -0.153469766237169 ENSG00000008128 CDK11A
ENST00000478901 1 0.135731775357223 0.202454015082253 ENSG00000008128 CDK11A
ENST00000468397 1 0.30668066455078 0.120660141456956 ENSG00000008128 CDK11A
ENST00000491311 1 0.205938699108171 0.154315201649382 ENSG00000008128 CDK11A
ENST00000495016 1 0.367890831364888 0.117093059142159 ENSG00000008128 CDK11A
ENST00000468800 1 0.140582456634791 -0.136442880917749 ENSG00000008128 CDK11A
ENST00000464748 1 0.745465528663127 0.0462547131487034 ENSG00000008128 CDK11A
ENST00000489300 1 0.921334498245002 0.0121567579207122 ENSG00000008128 CDK11A
ENST00000492390 1 0.0235238188901207 -0.213218421876554 ENSG00000008128 CDK11A
ENST00000474916 1 0.0496630925319781 -0.197521134411415 ENSG00000008128 CDK11A
ENST00000378635 0.460424453727562 0.000782496932929522 -0.218275164143618 ENSG00000008128 CDK11A
ENST00000479362 0.498487669305126 0.000888490810598917 -0.214966597839418 ENSG00000008128 CDK11A
ENST00000498810 1 0.0271992597995308 -0.184202953441644 ENSG00000008128 CDK11A
ENST00000487462 1 0.030321597249856 -0.205089605266185 ENSG00000008128 CDK11A
ENST00000401096 1 0.017164177449684 -0.215096964268228 ENSG00000008128 CDK11A
ENST00000577672 1 0.934480610363204 -0.00809049518573873 ENSG00000227775 RP1-283E3.4
ENST00000417099 1 0.215138773264599 -0.173368267484977 ENSG00000227775 RP1-283E3.4
ENST00000355439 1 0.513656239184341 0.0585037487332764 ENSG00000215790 SLC35E2
ENST00000400924 1 0.532266214226256 0.0558696131422975 ENSG00000215790 SLC35E2
ENST00000246421 1 0.078567743071153 0.181190889784665 ENSG00000215790 SLC35E2
ENST00000475229 1 0.255089490317916 0.175027918815 ENSG00000215790 SLC35E2
ENST00000424604 1 0.260880478424397 0.153495298399468 ENSG00000227775 RP1-283E3.4
ENST00000418950 1 0.554169119673426 0.128651321402394 ENSG00000227775 RP1-283E3.4
ENST00000341426 1 0.589332644999396 0.0701727141795244 ENSG00000008130 NADK
ENST00000341991 1 0.590852594821445 0.06986972367756 ENSG00000008130 NADK
ENST00000378625 1 0.594987924505678 0.0687105592514379 ENSG00000008130 NADK
ENST00000344463 1 0.588446202957731 0.0703393121139615 ENSG00000008130 NADK
ENST00000342348 1 0.621922132559538 0.0666672254574934 ENSG00000008130 NADK
ENST00000498806 1 0.866527165172013 0.0250600943570307 ENSG00000008130 NADK
ENST00000469045 1 0.752419147570574 0.0454502771405107 ENSG00000008130 NADK
ENST00000480499 1 0.941789222329772 0.0110826725262274 ENSG00000008130 NADK
ENST00000497747 1 0.935079052043137 -0.0121561900138066 ENSG00000008130 NADK
ENST00000477235 1 0.832392979099967 0.0308849763786765 ENSG00000008130 NADK
ENST00000489538 1 0.752479111213672 0.0475930860015496 ENSG00000008130 NADK
ENST00000497615 1 0.993687477076724 0.00117279138171445 ENSG00000008130 NADK
ENST00000497186 1 0.747139433770831 0.0469610521196304 ENSG00000008130 NADK
ENST00000400922 1 0.737744040308975 0.0471858529415946 ENSG00000008130 NADK
ENST00000492845 1 0.683279421147851 0.052500624189478 ENSG00000008130 NADK
ENST00000492768 1 0.586641852155336 0.0698833692987391 ENSG00000008130 NADK
ENST00000460602 1 0.617530992608332 0.0636580443398675 ENSG00000008130 NADK
ENST00000464373 1 0.538360157237328 0.0773370310134043 ENSG00000008130 NADK
ENST00000480542 1 0.995789108328659 0.000877260862790674 ENSG00000008130 NADK
ENST00000378609 1 0.394140553858515 0.0586021756047272 ENSG00000078369 GNB1
ENST00000461893 1 0.18559208236926 0.112140560608014 ENSG00000078369 GNB1
ENST00000471354 1 0.577758048002266 0.046630288190466 ENSG00000078369 GNB1
ENST00000439272 1 0.443596327582036 0.057946911017222 ENSG00000078369 GNB1
ENST00000434686 1 0.455233604406559 0.0568415205343822 ENSG00000078369 GNB1
ENST00000437146 1 0.786559083610055 -0.0239197188566763 ENSG00000078369 GNB1
ENST00000472614 1 0.407004875239735 0.0652012419585437 ENSG00000078369 GNB1
ENST00000607589 1 0.787895237558873 -0.0328614379514695 ENSG00000078369 GNB1
ENST00000412228 1 0.641839399966362 0.168467214553042 ENSG00000231050 RP1-140A9.1
ENST00000378602 1 0.0309234347061674 -0.772758179087022 ENSG00000178821 TMEM52
ENST00000310991 1 0.0373864191915393 -0.729044657789061 ENSG00000178821 TMEM52
ENST00000378598 1 0.0343657518877188 -0.742521605159973 ENSG00000178821 TMEM52
ENST00000470931 1 0.0851850350408958 -0.608095239190982 ENSG00000178821 TMEM52
ENST00000602604 1 0.0860367383426774 -0.617124180890656 ENSG00000178821 TMEM52
ENST00000378567 1 0.841117417745617 -0.0180653508920666 ENSG00000067606 PRKCZ
ENST00000468310 1 0.974421402015203 0.00339519466287339 ENSG00000067606 PRKCZ
ENST00000484419 1 0.507397071579877 -0.128257052337619 ENSG00000067606 PRKCZ
ENST00000503297 1 0.963421935002132 -0.00938116370261747 ENSG00000067606 PRKCZ
ENST00000479566 1 0.737834967913007 -0.0483205743900985 ENSG00000067606 PRKCZ
ENST00000466651 1 0.717029173295365 0.0406932389702674 ENSG00000067606 PRKCZ
ENST00000400921 1 0.947117654975133 0.00609864874599733 ENSG00000067606 PRKCZ
ENST00000495347 1 0.61205189259406 0.0576382196728045 ENSG00000067606 PRKCZ
ENST00000461106 1 0.924852575901091 0.00878185411981329 ENSG00000067606 PRKCZ
ENST00000461465 1 0.617632843917503 0.0558259807752886 ENSG00000067606 PRKCZ
ENST00000470596 1 0.571632719488826 0.0627084765201025 ENSG00000067606 PRKCZ
ENST00000496325 1 0.617347822196392 0.0557302007280607 ENSG00000067606 PRKCZ
ENST00000481140 1 0.961572128095341 0.00545257186692791 ENSG00000067606 PRKCZ
ENST00000482686 1 0.958911056932452 -0.00699168526526682 ENSG00000067606 PRKCZ
ENST00000400920 1 0.564866395635041 -0.0565000991867686 ENSG00000067606 PRKCZ
ENST00000486681 1 0.944213078827897 0.00924517046642137 ENSG00000067606 PRKCZ
ENST00000470986 1 0.662167357805144 0.0649398540867086 ENSG00000067606 PRKCZ
ENST00000470511 1 0.856412584026654 0.0277326194386 ENSG00000067606 PRKCZ
ENST00000471018 1 0.3254781850926 -0.195357036209229 ENSG00000067606 PRKCZ
ENST00000466352 1 0.36576195754991 -0.191063016776525 ENSG00000067606 PRKCZ
ENST00000497183 1 0.989559228550963 0.00226572474353218 ENSG00000067606 PRKCZ
ENST00000419838 1 0.786634752386368 -0.0489076005219913 ENSG00000067606 PRKCZ
ENST00000606533 1 0.634959937142774 -0.138355980382847 ENSG00000271806 RP5-892K4.1
ENST00000479263 1 0.536582791313541 -0.0617357843619621 ENSG00000067606 PRKCZ
ENST00000503672 1 0.549069446186752 0.112668934703281 ENSG00000067606 PRKCZ
ENST00000478770 1 0.519725356543846 -0.066177576556701 ENSG00000067606 PRKCZ
ENST00000505322 1 0.491376619309071 -0.0746654428142191 ENSG00000067606 PRKCZ
ENST00000472017 1 0.3680967392691 -0.185372593239188 ENSG00000067606 PRKCZ
ENST00000333854 1 0.743972600485687 -0.0616665050703092 ENSG00000182873 RP11-181G12.2
ENST00000536678 1 0.56104175341389 0.105716678718547 ENSG00000182873 RP11-181G12.2
ENST00000444529 1 0.937140539429489 -0.0159434761699265 ENSG00000182873 RP11-181G12.2
ENST00000469733 1 0.180669673147652 -0.159644146866709 ENSG00000162585 C1orf86
ENST00000414253 1 0.204735505707781 -0.152029631998337 ENSG00000162585 C1orf86
ENST00000428120 1 0.204735505707781 -0.152029631998337 ENSG00000162585 C1orf86
ENST00000400919 1 0.204735505707781 -0.152029631998337 ENSG00000162585 C1orf86
ENST00000400918 1 0.250586870557889 -0.139632487452848 ENSG00000162585 C1orf86
ENST00000497675 1 0.213033687014399 -0.169639311823508 ENSG00000162585 C1orf86
ENST00000378543 1 0.214424939470139 -0.168909209288481 ENSG00000162585 C1orf86
ENST00000378546 1 0.214424939470139 -0.168909209288481 ENSG00000162585 C1orf86
ENST00000401813 1 0.187203656675741 -0.175743666796327 ENSG00000162585 C1orf86
ENST00000487186 1 0.171992889440194 -0.179265920920622 ENSG00000162585 C1orf86
ENST00000378545 1 0.217134208573935 -0.165015303746837 ENSG00000162585 C1orf86
ENST00000476803 1 0.201885531169102 -0.172005242208099 ENSG00000162585 C1orf86
ENST00000440825 1 0.215367045229057 -0.16842689965129 ENSG00000162585 C1orf86
ENST00000597060 1 0.0422521604255217 -0.364694146647721 ENSG00000269554 AL590822.2
ENST00000420515 1 0.447560508114204 -0.114159063667064 ENSG00000162585 C1orf86
ENST00000514625 1 0.394915595514312 -0.263035399866729 ENSG00000162585 C1orf86
ENST00000442483 1 0.716819162047189 0.133077584623916 ENSG00000234396 RP11-181G12.4
ENST00000378536 1 0.264028322991404 0.0884089482451916 ENSG00000157933 SKI
ENST00000508416 1 0.223454511695273 0.110339743840792 ENSG00000157933 SKI
ENST00000478223 1 0.165165957972884 0.125999630719282 ENSG00000157933 SKI
ENST00000507179 1 0.64208906611305 -0.0901564612615985 ENSG00000157933 SKI
ENST00000378531 1 0.6924677491734 -0.0848641077167747 ENSG00000116151 MORN1
ENST00000606372 1 0.803056225722346 -0.052572461726807 ENSG00000116151 MORN1
ENST00000602865 1 0.741589903005694 -0.11828351047763 ENSG00000269896 RP4-740C4.6
ENST00000378529 1 0.782730972026081 -0.0540224988000696 ENSG00000116151 MORN1
ENST00000607342 1 0.528904917522181 0.162756050482751 ENSG00000116151 MORN1
ENST00000469374 1 0.788348027581486 -0.0567184840052352 ENSG00000116151 MORN1
ENST00000419785 1 0.738305472049786 0.0753158734660312 ENSG00000116151 MORN1
ENST00000378525 1 0.636052208802866 -0.0864351071942424 ENSG00000116151 MORN1
ENST00000449373 1 0.930648413770621 -0.017181265664181 ENSG00000116151 MORN1
ENST00000317490 1 0.654993593549314 -0.11418663276069 ENSG00000178642 AL513477.1
ENST00000607031 1 0.503707404759865 -0.17276064406065 ENSG00000116151 MORN1
ENST00000475812 1 0.357019384512451 -0.247793100571671 ENSG00000116151 MORN1
ENST00000494279 1 0.288336313000922 -0.284618188619535 ENSG00000116151 MORN1
ENST00000378518 1 0.324013660281599 0.0618118605536513 ENSG00000157916 RER1
ENST00000605895 1 0.550251451416158 0.037706199391255 ENSG00000157916 RER1
ENST00000378513 1 0.446571300326965 0.0484410252204102 ENSG00000157916 RER1
ENST00000306256 1 0.343590599023676 0.0593648499887121 ENSG00000157916 RER1
ENST00000493207 1 0.48352773382361 0.0470203142807371 ENSG00000157916 RER1
ENST00000378512 1 0.447282486242442 0.048436674390902 ENSG00000157916 RER1
ENST00000443438 1 0.261778597762377 0.0733569990611496 ENSG00000157916 RER1
ENST00000488353 1 0.164145509657928 0.0944994145410881 ENSG00000157916 RER1
ENST00000462129 1 0.795143077204728 0.027004656252256 ENSG00000157916 RER1
ENST00000288774 1 0.338664944659117 -0.0983451842750463 ENSG00000157911 PEX10
ENST00000447513 1 0.389631920927124 -0.0885855881523691 ENSG00000157911 PEX10
ENST00000507596 1 0.40604458243079 -0.0859077348757005 ENSG00000157911 PEX10
ENST00000510434 1 0.317787623674811 -0.133523666491891 ENSG00000157911 PEX10
ENST00000508384 1 0.175075839209912 -0.203569624629033 ENSG00000157911 PEX10
ENST00000515760 1 0.867998312479972 0.0385159094672658 ENSG00000157911 PEX10
ENST00000502666 1 0.852395729285105 -0.0370715139614343 ENSG00000157911 PEX10
ENST00000504111 1 0.987216430543801 -0.00308839026329331 ENSG00000157911 PEX10
ENST00000514502 1 0.332591742079351 -0.159786094555531 ENSG00000157911 PEX10
ENST00000609981 1 0.882981561998573 -0.0506266570340397 ENSG00000149527 PLCH2
ENST00000449969 1 0.135506859630343 -0.326898132097466 ENSG00000149527 PLCH2
ENST00000288766 1 0.5532820083651 -0.148669180182616 ENSG00000149527 PLCH2
ENST00000419816 1 0.107586225903161 -0.342261055144139 ENSG00000149527 PLCH2
ENST00000378488 1 0.107586225903161 -0.342261055144139 ENSG00000149527 PLCH2
ENST00000378486 1 0.107586225903161 -0.342261055144139 ENSG00000149527 PLCH2
ENST00000343889 1 0.112667336967009 -0.335256481973295 ENSG00000149527 PLCH2
ENST00000278878 1 0.119136734512255 -0.339946231105475 ENSG00000149527 PLCH2
ENST00000473964 1 0.0793847630104893 -0.398946515457474 ENSG00000149527 PLCH2
ENST00000462379 1 0.0743604177502549 -0.412664442511867 ENSG00000149527 PLCH2
ENST00000378466 1 0.589619756822281 -0.048931643697767 ENSG00000157881 PANK4
ENST00000435556 1 0.589599179685634 -0.0489410036711861 ENSG00000157881 PANK4
ENST00000505228 1 0.58748768677576 -0.0557055972896687 ENSG00000157881 PANK4
ENST00000502512 1 0.853424716623559 0.0240038466284184 ENSG00000157881 PANK4
ENST00000471361 1 0.638050232081961 0.0638057973662388 ENSG00000157881 PANK4
ENST00000487804 1 0.985017371138786 -0.00308760687507354 ENSG00000157881 PANK4
ENST00000515423 1 0.857973853808329 0.0297244737583423 ENSG00000157881 PANK4
ENST00000468002 1 0.404136991587721 -0.107707979680988 ENSG00000157881 PANK4
ENST00000486396 1 0.633224529132084 -0.0510913954972467 ENSG00000157881 PANK4
ENST00000502770 1 0.572525198743966 -0.0646203122327628 ENSG00000157881 PANK4
ENST00000491212 1 0.909249694406232 -0.0139672334406079 ENSG00000157881 PANK4
ENST00000514922 1 0.863499193795886 0.0214215144749921 ENSG00000157881 PANK4
ENST00000378453 1 0.961185132051184 -0.0160163619519769 ENSG00000197921 HES5
ENST00000606645 1 0.110007054004551 -0.34694628282102 ENSG00000272449 RP3-395M20.12
ENST00000416860 1 0.811156102414017 -0.0255217103026312 ENSG00000238164 RP3-395M20.8
ENST00000443892 1 0.650387020338586 -0.0718434717711792 ENSG00000238164 RP3-395M20.8
ENST00000449660 1 0.91497049673511 -0.0232970140991392 ENSG00000238164 RP3-395M20.8
ENST00000448624 1 0.850436892813138 -0.0429591819393066 ENSG00000238164 RP3-395M20.8
ENST00000432521 1 0.5159802332674 -0.105812632601982 ENSG00000238164 RP3-395M20.8
ENST00000452793 1 0.827397916184738 -0.0233143889701143 ENSG00000238164 RP3-395M20.8
ENST00000426449 1 0.857736301257648 -0.0168148700846092 ENSG00000157873 TNFRSF14
ENST00000434817 1 0.925021079907678 0.00895547441894241 ENSG00000157873 TNFRSF14
ENST00000435221 1 0.924580905420709 0.00900845579848866 ENSG00000157873 TNFRSF14
ENST00000451778 1 0.916831091021029 0.00998302287298469 ENSG00000157873 TNFRSF14
ENST00000409119 1 0.993290873727422 0.00082086320471761 ENSG00000157873 TNFRSF14
ENST00000355716 1 0.887611684980668 -0.0137944434668585 ENSG00000157873 TNFRSF14
ENST00000475523 1 0.882295914281086 -0.0144681772843925 ENSG00000157873 TNFRSF14
ENST00000442392 1 0.640159383687246 -0.0424972374617227 ENSG00000157873 TNFRSF14
ENST00000482074 1 0.574172896862246 -0.0503321578153714 ENSG00000157873 TNFRSF14
ENST00000496064 1 0.944678049843657 0.00680708165110435 ENSG00000157873 TNFRSF14
ENST00000463471 1 0.881093243897907 -0.0146427385796356 ENSG00000157873 TNFRSF14
ENST00000466750 1 0.938080127301873 -0.00795849662340839 ENSG00000157873 TNFRSF14
ENST00000471768 1 0.573778906247428 0.0626654214564648 ENSG00000157873 TNFRSF14
ENST00000463835 1 0.950561741268172 0.00658248685455995 ENSG00000157873 TNFRSF14
ENST00000482602 1 0.968625620666019 -0.00411211265876971 ENSG00000157873 TNFRSF14
ENST00000480305 1 0.776644597114952 -0.0289836581790394 ENSG00000157873 TNFRSF14
ENST00000456687 1 0.937475326725112 -0.0143155775381152 ENSG00000225931 RP3-395M20.7
ENST00000424215 1 0.426435037878237 0.203013914971536 ENSG00000228037 RP3-395M20.9
ENST00000493183 0.961220057860734 0.00226755305914054 -0.471158085926127 ENSG00000157870 FAM213B
ENST00000474659 0.693698114065877 0.0013964192447904 -0.490329836544679 ENSG00000157870 FAM213B
ENST00000419916 1 0.00939672344623851 -0.333905933909971 ENSG00000157870 FAM213B
ENST00000378424 1 0.00939672344623851 -0.333905933909971 ENSG00000157870 FAM213B
ENST00000537325 0.496875597845143 0.000873042565557961 -0.466032877598797 ENSG00000157870 FAM213B
ENST00000378427 1 0.00939672344623851 -0.333905933909971 ENSG00000157870 FAM213B
ENST00000378425 1 0.00939672344623851 -0.333905933909971 ENSG00000157870 FAM213B
ENST00000464043 0.288429044455629 0.000389779952528792 -0.517343742195986 ENSG00000157870 FAM213B
ENST00000444521 1 0.00939672344623851 -0.333905933909971 ENSG00000157870 FAM213B
ENST00000465233 1 0.00608375819219871 -0.482214517324405 ENSG00000157870 FAM213B
ENST00000498083 1 0.0053634481900647 -0.488310530400756 ENSG00000157870 FAM213B
ENST00000481683 1 0.00472951383676418 -0.452272284220973 ENSG00000157870 FAM213B
ENST00000484099 1 0.011549781959896 -0.323679682324584 ENSG00000157870 FAM213B
ENST00000477045 1 0.00674586445473327 -0.503357242865841 ENSG00000157870 FAM213B
ENST00000476686 1 0.151763756017128 -0.189934140082189 ENSG00000157870 FAM213B
ENST00000471840 1 0.658269387277179 -0.0778962952795824 ENSG00000142606 MMEL1
ENST00000288709 1 0.739737292434672 -0.0677365256753227 ENSG00000142606 MMEL1
ENST00000378412 1 0.739220767729952 -0.0678520076019227 ENSG00000142606 MMEL1
ENST00000502556 1 0.447157564396834 -0.173700626362336 ENSG00000142606 MMEL1
ENST00000504800 1 0.447157564396834 -0.173700626362336 ENSG00000142606 MMEL1
ENST00000579787 1 0.891926640819458 0.0367038156341575 ENSG00000215912 TTC34
ENST00000401094 1 0.260307591384829 -0.211750665394939 ENSG00000215912 TTC34
ENST00000401095 1 0.0699811256710868 -0.41980632119551 ENSG00000215912 TTC34
ENST00000511072 1 0.171061044145415 -0.239974000226436 ENSG00000142611 PRDM16
ENST00000378398 1 0.167684323505858 -0.24202839316905 ENSG00000142611 PRDM16
ENST00000441472 1 0.167684323505858 -0.24202839316905 ENSG00000142611 PRDM16
ENST00000442529 1 0.167684323505858 -0.24202839316905 ENSG00000142611 PRDM16
ENST00000607632 1 0.993027350045747 -0.00210728409075258 ENSG00000142611 PRDM16
ENST00000378391 1 0.166233340501569 -0.242537387419711 ENSG00000142611 PRDM16
ENST00000514189 1 0.171324725747687 -0.239955894188348 ENSG00000142611 PRDM16
ENST00000270722 1 0.16776430770811 -0.242025878020045 ENSG00000142611 PRDM16
ENST00000512462 1 0.651709798313405 -0.162513063887545 ENSG00000142611 PRDM16
ENST00000463591 1 0.671239788825703 -0.152308032422457 ENSG00000142611 PRDM16
ENST00000294599 1 0.812349685720419 0.0409664964404582 ENSG00000162591 MEGF6
ENST00000356575 1 0.924998467563021 0.0186345170416848 ENSG00000162591 MEGF6
ENST00000494257 1 0.795496506681425 0.0806346050600906 ENSG00000162591 MEGF6
ENST00000485002 1 0.996533312182974 -0.000872763013286323 ENSG00000162591 MEGF6
ENST00000491842 1 0.825524204193631 0.0630891072120408 ENSG00000162591 MEGF6
ENST00000475790 1 0.749832924361733 0.095307964578264 ENSG00000162591 MEGF6
ENST00000461795 1 0.42600455812188 0.277478831983997 ENSG00000162591 MEGF6
ENST00000435049 1 0.118011153428767 -0.565715777783753 ENSG00000238260 RP11-46F15.2
ENST00000378344 1 0.93398130258886 -0.00644767558426406 ENSG00000158109 TPRG1L
ENST00000344579 1 0.933943374312197 -0.00645111647642965 ENSG00000158109 TPRG1L
ENST00000378322 1 0.496834530116287 0.0634507508417294 ENSG00000116213 WRAP73
ENST00000270708 1 0.496834530116287 0.0634507508417294 ENSG00000116213 WRAP73
ENST00000471223 1 0.396736768233683 0.0852192526697402 ENSG00000116213 WRAP73
ENST00000424367 1 0.535015346126395 0.0571253784008802 ENSG00000116213 WRAP73
ENST00000497940 1 0.674019217166626 0.0416804126820524 ENSG00000116213 WRAP73
ENST00000469643 1 0.626623052120229 0.0665532706333856 ENSG00000116213 WRAP73
ENST00000494884 1 0.467142451451732 0.12807896496147 ENSG00000116213 WRAP73
ENST00000465916 1 0.646000579549047 0.0461718451776835 ENSG00000116213 WRAP73
ENST00000419924 1 0.697226828410412 0.0410973977283978 ENSG00000116213 WRAP73
ENST00000479331 1 0.868750686429542 0.0261427146002264 ENSG00000116213 WRAP73
ENST00000378295 1 0.705919608876064 0.129368477305838 ENSG00000078900 TP73
ENST00000604074 1 0.705919608876064 0.129368477305838 ENSG00000078900 TP73
ENST00000354437 1 0.872648397585139 -0.0578868767197032 ENSG00000078900 TP73
ENST00000346387 1 0.943363169675803 -0.0255519903511199 ENSG00000078900 TP73
ENST00000357733 1 0.943363169675803 -0.0255519903511199 ENSG00000078900 TP73
ENST00000603362 1 0.360080064301859 -0.332270299858728 ENSG00000078900 TP73
ENST00000604479 1 0.360080064301859 -0.332270299858728 ENSG00000078900 TP73
ENST00000378288 1 0.904875674096736 0.0404337321596881 ENSG00000078900 TP73
ENST00000378285 1 0.395937036920685 -0.308694880105024 ENSG00000078900 TP73
ENST00000378280 1 0.395937036920685 -0.308694880105024 ENSG00000078900 TP73
ENST00000603364 1 0.886662364871811 -0.0518269142809933 ENSG00000078900 TP73
ENST00000378290 1 0.12687184911539 -0.553857995505654 ENSG00000078900 TP73
ENST00000418088 1 0.600725178613585 -0.0563957734334936 ENSG00000227372 TP73-AS1
ENST00000452079 1 0.487693677508934 -0.0759297091049182 ENSG00000227372 TP73-AS1
ENST00000419973 1 0.793079973690801 0.0584516825673506 ENSG00000227372 TP73-AS1
ENST00000423764 1 0.352900471704326 -0.102831936743291 ENSG00000227372 TP73-AS1
ENST00000587071 1 0.677663408628957 -0.0615402306987571 ENSG00000227372 TP73-AS1
ENST00000608600 1 0.546484707486774 -0.0825458775915321 ENSG00000227372 TP73-AS1
ENST00000544565 1 0.301207004153462 -0.171211994481413 ENSG00000227372 TP73-AS1
ENST00000444870 1 0.512386297487946 0.225868025075143 ENSG00000235169 SMIM1
ENST00000452264 1 0.759873288444417 0.107383921296093 ENSG00000235169 SMIM1
ENST00000561886 1 0.649299369659682 0.160806170710454 ENSG00000235169 SMIM1
ENST00000378251 1 0.152735103705922 -0.104139607631371 ENSG00000130764 LRRC47
ENST00000462356 1 0.805680422574122 -0.0229316918925639 ENSG00000130764 LRRC47
ENST00000479239 1 0.76630472823827 0.030230833470902 ENSG00000130764 LRRC47
ENST00000607459 1 0.0213990749442193 -0.254573503709743 ENSG00000272153 RP1-286D6.5
ENST00000378230 1 0.714333845483876 -0.0219320649935909 ENSG00000116198 CEP104
ENST00000484420 1 0.767413511822697 -0.0604980728972354 ENSG00000116198 CEP104
ENST00000438539 1 0.323893951312249 -0.087276467000286 ENSG00000116198 CEP104
ENST00000461667 1 0.126172455506694 -0.151643306969842 ENSG00000116198 CEP104
ENST00000495701 1 0.0240394222647825 -0.330822923562335 ENSG00000116198 CEP104
ENST00000460038 1 0.910804941390312 -0.0114426653277469 ENSG00000116198 CEP104
ENST00000494653 1 0.789965052269431 0.0180503607925178 ENSG00000116198 CEP104
ENST00000443466 1 0.5140601466755 0.0731013785549014 ENSG00000116198 CEP104
ENST00000428079 1 0.838047316898413 0.017491825563763 ENSG00000116198 CEP104
ENST00000494951 1 0.382560650314528 0.0931972636023042 ENSG00000116198 CEP104
ENST00000378223 1 0.752637612746786 0.0291428046109047 ENSG00000116198 CEP104
ENST00000378212 1 0.515341382930696 0.0792146674049396 ENSG00000169598 DFFB
ENST00000378209 1 0.682883775682365 0.035946999574189 ENSG00000169598 DFFB
ENST00000491998 1 0.682883775682365 0.035946999574189 ENSG00000169598 DFFB
ENST00000338895 1 0.675420365881459 0.0440053083947847 ENSG00000169598 DFFB
ENST00000341385 1 0.626442912160081 0.0894873503873327 ENSG00000169598 DFFB
ENST00000468793 1 0.716610883782055 0.0317174570320025 ENSG00000169598 DFFB
ENST00000339350 1 0.734911322698061 0.0296769871635663 ENSG00000169598 DFFB
ENST00000477548 1 0.734911322698061 0.0296769871635663 ENSG00000169598 DFFB
ENST00000378206 1 0.770908663005027 0.025448133191025 ENSG00000169598 DFFB
ENST00000475969 1 0.789654892469352 0.0232885847687224 ENSG00000169598 DFFB
ENST00000481945 1 0.537802461297951 -0.164640803229093 ENSG00000169598 DFFB
ENST00000461150 1 0.488525516246944 -0.117653920353943 ENSG00000169598 DFFB
ENST00000579705 1 0.441773308885161 -0.262183489953102 ENSG00000264428 AL691523.1
ENST00000486765 1 0.425080977007529 -0.0496462072834706 ENSG00000198912 C1orf174
ENST00000361605 1 0.425080977007529 -0.0496462072834706 ENSG00000198912 C1orf174
ENST00000474140 1 0.425080977007529 -0.0496462072834706 ENSG00000198912 C1orf174
ENST00000413332 1 0.153804525244999 0.392711457032278 ENSG00000236423 LINC01134
ENST00000442673 1 0.257857449721113 0.228428771575412 ENSG00000236423 LINC01134
ENST00000439488 1 0.314131112801688 0.210338664964482 ENSG00000236423 LINC01134
ENST00000378190 1 0.858616523794925 -0.0611832012125 ENSG00000196581 AJAP1
ENST00000378191 1 0.88203823548864 0.04903742320049 ENSG00000196581 AJAP1
ENST00000478423 1 0.857000918580597 -0.0133890828957621 ENSG00000131697 NPHP4
ENST00000460696 1 0.646852284303342 -0.0699419083253875 ENSG00000131697 NPHP4
ENST00000378161 1 0.555927680538239 -0.0881290894052111 ENSG00000131697 NPHP4
ENST00000489180 1 0.857016312436109 -0.013387162256344 ENSG00000131697 NPHP4
ENST00000378156 1 0.857016312436109 -0.013387162256344 ENSG00000131697 NPHP4
ENST00000378169 1 0.881388298316899 -0.0109763346837006 ENSG00000131697 NPHP4
ENST00000468253 1 0.861235645902615 0.0289117882519249 ENSG00000131697 NPHP4
ENST00000506941 1 0.819195817687605 -0.0539647626407915 ENSG00000131697 NPHP4
ENST00000470763 1 0.552085561425972 0.106565566476052 ENSG00000131697 NPHP4
ENST00000466897 1 0.98615606676469 -0.0028891071775763 ENSG00000131697 NPHP4
ENST00000378111 1 0.873310654532543 -0.0219982713290944 ENSG00000069424 KCNAB2
ENST00000378097 1 0.911971249113654 -0.0150571179325555 ENSG00000069424 KCNAB2
ENST00000493807 1 0.552576119594838 0.114001039235259 ENSG00000069424 KCNAB2
ENST00000378092 1 0.975566548089011 0.0044626545657945 ENSG00000069424 KCNAB2
ENST00000478098 1 0.879356336632073 -0.0237426762591433 ENSG00000069424 KCNAB2
ENST00000445501 1 0.890189147851468 -0.0216545343560596 ENSG00000069424 KCNAB2
ENST00000428161 1 0.97108625570858 -0.00517945729962165 ENSG00000069424 KCNAB2
ENST00000389632 1 0.966610628940206 -0.00597877788795796 ENSG00000069424 KCNAB2
ENST00000602612 1 0.96067931366546 -0.00691449436430848 ENSG00000069424 KCNAB2
ENST00000378087 1 0.817710907275027 -0.0306387955735695 ENSG00000069424 KCNAB2
ENST00000341524 1 0.83358350869779 -0.0275789795898061 ENSG00000069424 KCNAB2
ENST00000352527 1 0.83358350869779 -0.0275789795898061 ENSG00000069424 KCNAB2
ENST00000435937 1 0.969170818786444 -0.00577143981651075 ENSG00000069424 KCNAB2
ENST00000164247 1 0.862395610445298 -0.0224620632024401 ENSG00000069424 KCNAB2
ENST00000459822 1 0.949141402792343 -0.0115488616492981 ENSG00000069424 KCNAB2
ENST00000594544 1 0.475008602543226 0.14418349619535 ENSG00000268332 AL035406.1
ENST00000472700 1 0.897411200570118 0.0188202150204688 ENSG00000069424 KCNAB2
ENST00000378083 1 0.89401719022358 -0.0167372736644746 ENSG00000069424 KCNAB2
ENST00000458166 1 0.955560198756738 0.00736641591375752 ENSG00000069424 KCNAB2
ENST00000462676 1 0.265838387350706 0.203099177728259 ENSG00000069424 KCNAB2
ENST00000481789 1 0.889359274121977 -0.0202234770480875 ENSG00000069424 KCNAB2
ENST00000378021 1 0.507360061226587 0.173378345042929 ENSG00000116254 CHD5
ENST00000262450 1 0.507360061226587 0.173378345042929 ENSG00000116254 CHD5
ENST00000462991 1 0.467916109512157 0.226692520098764 ENSG00000116254 CHD5
ENST00000377999 1 0.711968798628686 0.125470721324097 ENSG00000116254 CHD5
ENST00000496404 1 0.63791356608807 0.127167152636007 ENSG00000116254 CHD5
ENST00000484532 1 0.0199932282537267 -0.132111446694664 ENSG00000116251 RPL22
ENST00000234875 1 0.0210135160426039 -0.131304863957722 ENSG00000116251 RPL22
ENST00000480661 1 0.0147401159622691 -0.144066713034825 ENSG00000116251 RPL22
ENST00000497965 1 0.0149424989864794 -0.143708068448395 ENSG00000116251 RPL22
ENST00000471204 1 0.0130752840021867 -0.145616916709484 ENSG00000116251 RPL22
ENST00000465387 1 0.0139173053497934 -0.14525805699264 ENSG00000116251 RPL22
ENST00000462296 1 0.013364032414284 -0.151225724736525 ENSG00000116251 RPL22
ENST00000465335 1 0.0123719363576773 -0.151843360999462 ENSG00000116251 RPL22
ENST00000466994 1 0.28632781700565 -0.352956757194045 ENSG00000158286 RNF207
ENST00000377948 1 0.635831492597235 0.0895770661772664 ENSG00000158286 RNF207
ENST00000484435 1 0.170506069807746 -0.481013918012784 ENSG00000158286 RNF207
ENST00000377939 1 0.611041290252612 0.0951143476520521 ENSG00000158286 RNF207
ENST00000485539 1 0.593721835239893 -0.184724204634688 ENSG00000158286 RNF207
ENST00000496676 1 0.378019598299413 0.190729212113106 ENSG00000158286 RNF207
ENST00000463453 1 0.181891154810832 -0.472302860595246 ENSG00000158286 RNF207
ENST00000496329 1 0.12081597879379 -0.554425835749064 ENSG00000158286 RNF207
ENST00000492476 1 0.415638649875169 -0.265967460989474 ENSG00000158286 RNF207
ENST00000483336 1 0.162636843686392 0.353263182841811 ENSG00000158286 RNF207
ENST00000343813 1 0.773199662863632 -0.026613816848109 ENSG00000116237 ICMT
ENST00000495791 1 0.579265474603357 -0.0775166306420977 ENSG00000116237 ICMT
ENST00000489498 1 0.835056980487699 -0.0203702882833898 ENSG00000116237 ICMT
ENST00000474756 1 0.59138439059047 -0.0571908475676038 ENSG00000116237 ICMT
ENST00000362035 1 0.767879645313289 0.0606060133533736 ENSG00000116237 ICMT
ENST00000377893 1 0.119045828249053 -0.282329991806627 ENSG00000158292 GPR153
ENST00000608083 1 0.677204780054583 -0.0615718275008282 ENSG00000097021 ACOT7
ENST00000377845 1 0.218275191605726 -0.176213271913533 ENSG00000097021 ACOT7
ENST00000377855 1 0.604005829406593 -0.0757449669508821 ENSG00000097021 ACOT7
ENST00000377860 1 0.677204780054583 -0.0615718275008282 ENSG00000097021 ACOT7
ENST00000418124 1 0.677204780054583 -0.0615718275008282 ENSG00000097021 ACOT7
ENST00000545482 1 0.677204780054583 -0.0615718275008282 ENSG00000097021 ACOT7
ENST00000361521 1 0.633303169268367 -0.0700305078091223 ENSG00000097021 ACOT7
ENST00000377842 1 0.203914645657062 -0.181234589460252 ENSG00000097021 ACOT7
ENST00000473466 1 0.20450107068288 -0.195636791367492 ENSG00000097021 ACOT7
ENST00000481175 1 0.455092943466317 -0.162608051130071 ENSG00000097021 ACOT7
ENST00000541130 1 0.441603067597319 -0.129828085927954 ENSG00000097021 ACOT7
ENST00000377828 1 0.978970027815278 0.00708979755940895 ENSG00000187017 ESPN
ENST00000461727 1 0.894251078827301 0.0373566631497358 ENSG00000187017 ESPN
ENST00000475228 1 0.932213460606204 0.0259379453331052 ENSG00000187017 ESPN
ENST00000416731 1 0.963618639458004 0.0128207977987649 ENSG00000187017 ESPN
ENST00000434576 1 0.758693811686046 0.0511719945059511 ENSG00000187017 ESPN
ENST00000477679 1 0.976075695217201 0.00937845216825378 ENSG00000187017 ESPN
ENST00000468561 1 0.782912812303064 0.0503434716410623 ENSG00000187017 ESPN
ENST00000356876 1 0.237512665009839 -0.13111534023008 ENSG00000215788 TNFRSF25
ENST00000485036 1 0.23745767292399 -0.131117649303707 ENSG00000215788 TNFRSF25
ENST00000480393 1 0.23745767292399 -0.131117649303707 ENSG00000215788 TNFRSF25
ENST00000513135 1 0.236081128510933 -0.131342000349328 ENSG00000215788 TNFRSF25
ENST00000473343 1 0.442221624908962 -0.0902767463263579 ENSG00000215788 TNFRSF25
ENST00000377782 1 0.23745767292399 -0.131117649303707 ENSG00000215788 TNFRSF25
ENST00000351959 1 0.233812157284264 -0.132224483560594 ENSG00000215788 TNFRSF25
ENST00000510563 1 0.228018435630841 -0.134028995343027 ENSG00000215788 TNFRSF25
ENST00000502730 1 0.228018435630841 -0.134028995343027 ENSG00000215788 TNFRSF25
ENST00000502588 1 0.228018435630841 -0.134028995343027 ENSG00000215788 TNFRSF25
ENST00000414040 1 0.228018435630841 -0.134028995343027 ENSG00000215788 TNFRSF25
ENST00000351748 1 0.228018435630841 -0.134028995343027 ENSG00000215788 TNFRSF25
ENST00000348333 1 0.228018435630841 -0.134028995343027 ENSG00000215788 TNFRSF25
ENST00000453260 1 0.285640660001556 -0.134592158629971 ENSG00000215788 TNFRSF25
ENST00000475730 1 0.256446799290116 -0.166591853900281 ENSG00000215788 TNFRSF25
ENST00000469691 1 0.180373379780052 -0.134791560047212 ENSG00000215788 TNFRSF25
ENST00000481401 1 0.236559215192635 -0.126335954356511 ENSG00000215788 TNFRSF25
ENST00000461703 1 0.231596891673453 -0.132524068309221 ENSG00000215788 TNFRSF25
ENST00000453341 1 0.281721790476017 -0.129104956218601 ENSG00000215788 TNFRSF25
ENST00000515145 1 0.676694262576408 -0.0574681273637059 ENSG00000215788 TNFRSF25
ENST00000377748 1 0.31450744668456 -0.173040832314739 ENSG00000171680 PLEKHG5
ENST00000400913 1 0.381126573312273 -0.16456110120926 ENSG00000171680 PLEKHG5
ENST00000489097 1 0.393546160392378 -0.167997827811517 ENSG00000171680 PLEKHG5
ENST00000340850 1 0.358886334674092 -0.169156939354692 ENSG00000171680 PLEKHG5
ENST00000487949 1 0.617427610459086 0.160854891361132 ENSG00000171680 PLEKHG5
ENST00000377725 1 0.801689707372792 0.0673510411353425 ENSG00000171680 PLEKHG5
ENST00000377728 1 0.672492887216189 0.113151924325537 ENSG00000171680 PLEKHG5
ENST00000377732 1 0.75944455600926 0.0821284275330399 ENSG00000171680 PLEKHG5
ENST00000400915 1 0.757771805370228 0.0827444702018709 ENSG00000171680 PLEKHG5
ENST00000377740 1 0.979871223633803 0.00693821563065106 ENSG00000171680 PLEKHG5
ENST00000377737 1 0.979099074199538 0.00718301884850892 ENSG00000171680 PLEKHG5
ENST00000535355 1 0.660975222034301 0.120045295803554 ENSG00000171680 PLEKHG5
ENST00000537245 1 0.78576206248055 0.0737922508517189 ENSG00000171680 PLEKHG5
ENST00000544978 1 0.852974468207193 0.0512980364241819 ENSG00000171680 PLEKHG5
ENST00000377705 1 0.692857710085863 0.0266921696855436 ENSG00000162408 NOL9
ENST00000464383 1 0.237429693195749 0.106521906977421 ENSG00000162408 NOL9
ENST00000462798 1 0.225566324377699 0.152556405948185 ENSG00000162408 NOL9
ENST00000456162 1 0.253175237935429 0.206421543156352 ENSG00000229519 RP11-58A11.2
ENST00000460777 1 0.440318627785648 0.102024280082922 ENSG00000162408 NOL9
ENST00000464665 1 0.951914344879057 0.0072330962629724 ENSG00000162408 NOL9
ENST00000333172 1 0.708012576990448 -0.135328298359789 ENSG00000173662 TAS1R1
ENST00000328191 1 0.708002798897117 -0.135338520947984 ENSG00000173662 TAS1R1
ENST00000351136 1 0.699589004446031 -0.139466743403367 ENSG00000173662 TAS1R1
ENST00000411823 1 0.861376025999228 0.0636755724936085 ENSG00000173662 TAS1R1
ENST00000415267 1 0.861376025999228 0.0636755724936085 ENSG00000173662 TAS1R1
ENST00000319084 1 0.560636542207434 -0.060487050111099 ENSG00000204859 ZBTB48
ENST00000435905 1 0.496311005526189 -0.0721959493737969 ENSG00000204859 ZBTB48
ENST00000377674 1 0.397355622546821 -0.0691429839656771 ENSG00000204859 ZBTB48
ENST00000488936 1 0.432695615993423 -0.0664189516132784 ENSG00000204859 ZBTB48
ENST00000482360 1 0.517646030781272 -0.0606705068712631 ENSG00000204859 ZBTB48
ENST00000498342 1 0.354573605622198 -0.110062442215337 ENSG00000204859 ZBTB48
ENST00000466813 1 0.234264012127537 -0.161138419950479 ENSG00000204859 ZBTB48
ENST00000466941 1 0.516449900951838 0.126296328523742 ENSG00000204859 ZBTB48
ENST00000377658 1 0.93771271986341 0.00797905181381952 ENSG00000162413 KLHL21
ENST00000377663 1 0.939909602457473 0.00769273965351489 ENSG00000162413 KLHL21
ENST00000467612 1 0.993902146718767 -0.000904600164091577 ENSG00000162413 KLHL21
ENST00000496707 1 0.845173433955626 0.0238728649305879 ENSG00000162413 KLHL21
ENST00000463043 1 0.936350833250229 -0.00997306613103755 ENSG00000162413 KLHL21
ENST00000377648 1 0.804550449294942 0.0302246594850826 ENSG00000116273 PHF13
ENST00000495385 1 0.685118189982292 -0.0512576791800529 ENSG00000116273 PHF13
ENST00000054650 1 0.534265088491246 -0.0647508985651586 ENSG00000041988 THAP3
ENST00000484676 1 0.277034659638768 -0.197916816184991 ENSG00000041988 THAP3
ENST00000307896 1 0.595489525229549 -0.0567079001919268 ENSG00000041988 THAP3
ENST00000377627 1 0.371413031774147 -0.0677115653660233 ENSG00000041988 THAP3
ENST00000484669 1 0.486323873864417 -0.0747732423722369 ENSG00000041988 THAP3
ENST00000487819 1 0.402068233728848 -0.0955433180053758 ENSG00000041988 THAP3
ENST00000472925 1 0.360212776496121 -0.107737252426258 ENSG00000041988 THAP3
ENST00000480647 1 0.444506948123854 -0.114444553813571 ENSG00000041988 THAP3
ENST00000465508 1 0.249633693600125 -0.0840837621022552 ENSG00000007923 DNAJC11
ENST00000349363 1 0.802018010057955 -0.0114264786683155 ENSG00000007923 DNAJC11
ENST00000451196 1 0.802018010057955 -0.0114264786683155 ENSG00000007923 DNAJC11
ENST00000377577 1 0.853326939484584 -0.0076190634259746 ENSG00000007923 DNAJC11
ENST00000294401 1 0.994269929175787 -0.000294905479335446 ENSG00000007923 DNAJC11
ENST00000542246 1 0.844807576705649 -0.00877176931173049 ENSG00000007923 DNAJC11
ENST00000377573 1 0.977397187963631 -0.00118053085955771 ENSG00000007923 DNAJC11
ENST00000472414 1 0.701489534360586 -0.0293465579014973 ENSG00000007923 DNAJC11
ENST00000426784 1 0.580532104102159 0.0251065743664259 ENSG00000007923 DNAJC11
ENST00000473993 1 0.559691787676526 0.0267965430024164 ENSG00000007923 DNAJC11
ENST00000469318 1 0.474699243792518 0.0452411884725913 ENSG00000007923 DNAJC11
ENST00000485073 1 0.845114337633353 0.0113463834368254 ENSG00000007923 DNAJC11
ENST00000460594 1 0.910963887441061 -0.00692155279202969 ENSG00000007923 DNAJC11
ENST00000465911 1 0.691236118038538 -0.0329347172363527 ENSG00000007923 DNAJC11
ENST00000442889 1 0.810661363728339 -0.0875585346622593 ENSG00000237436 RP11-312B8.1
ENST00000303635 1 0.462010639592754 0.0570978288448532 ENSG00000171735 CAMTA1
ENST00000490738 1 0.367085847837535 0.0685553624463453 ENSG00000171735 CAMTA1
ENST00000476163 1 0.247917513656199 0.0771734615707419 ENSG00000171735 CAMTA1
ENST00000473578 1 0.367267795959175 0.068550065125754 ENSG00000171735 CAMTA1
ENST00000557126 1 0.252528962040891 0.0765294398065142 ENSG00000171735 CAMTA1
ENST00000467404 1 0.367396681127509 0.0685482018530165 ENSG00000171735 CAMTA1
ENST00000439411 1 0.468931529328588 0.0559939070583245 ENSG00000171735 CAMTA1
ENST00000461311 1 0.243741724904882 0.077958435373146 ENSG00000171735 CAMTA1
ENST00000486138 1 0.494747953437854 0.0526686282184984 ENSG00000171735 CAMTA1
ENST00000482934 1 0.294630232431277 0.0704405146923495 ENSG00000171735 CAMTA1
ENST00000433407 1 0.517040417088314 -0.227904315566446 ENSG00000227950 RP11-312B8.2
ENST00000470648 1 0.357432016660712 0.0664876913925451 ENSG00000171735 CAMTA1
ENST00000461580 1 0.358199721801136 0.066506749555118 ENSG00000171735 CAMTA1
ENST00000472283 1 0.817362276774774 0.0231567175470384 ENSG00000171735 CAMTA1
ENST00000467267 1 0.136420184184052 0.117797598016462 ENSG00000171735 CAMTA1
ENST00000495233 1 0.997544152245277 0.000583727904272215 ENSG00000171735 CAMTA1
ENST00000490905 1 0.921463769348384 -0.0202975689668549 ENSG00000171735 CAMTA1
ENST00000476864 1 0.474939924862777 -0.154367944031027 ENSG00000171735 CAMTA1
ENST00000054666 1 0.271777972147892 0.0904130022455813 ENSG00000049245 VAMP3
ENST00000470357 1 0.171198590203829 0.119127929495631 ENSG00000049245 VAMP3
ENST00000602406 1 0.80697199437913 -0.064848846721956 ENSG00000269925 RP3-467L1.6
ENST00000487194 1 0.913968901840262 0.0296596905740886 ENSG00000049245 VAMP3
ENST00000377541 1 0.187519373430861 -0.18577563278327 ENSG00000049246 PER3
ENST00000377532 1 0.380734877664537 -0.0972204851819637 ENSG00000049246 PER3
ENST00000361923 1 0.396471211212821 -0.094258751057502 ENSG00000049246 PER3
ENST00000473653 1 0.443193404749813 -0.158030244306327 ENSG00000049246 PER3
ENST00000602883 1 0.694203316972014 0.115924015843529 ENSG00000049246 PER3
ENST00000463106 1 0.178115871168223 -0.269849936953415 ENSG00000049246 PER3
ENST00000451646 1 0.529982629900335 -0.091374722209242 ENSG00000236266 RP3-467L1.4
ENST00000494684 1 0.992726084519221 -0.00193534004470614 ENSG00000049246 PER3
ENST00000377516 1 0.884492160610531 -0.0237498899624978 ENSG00000049247 UTS2
ENST00000054668 1 0.859806190085887 0.0645754716862767 ENSG00000049247 UTS2
ENST00000377507 1 0.317544779304529 -0.0999709384984492 ENSG00000049249 TNFRSF9
ENST00000474475 1 0.413274837306769 -0.0862166088249722 ENSG00000049249 TNFRSF9
ENST00000492571 1 0.255853340296545 -0.121355221185379 ENSG00000049249 TNFRSF9
ENST00000493373 1 0.107356305361957 -0.0945516745468481 ENSG00000116288 PARK7
ENST00000460192 1 0.132267310827586 -0.105680967867526 ENSG00000116288 PARK7
ENST00000338639 1 0.132168057614896 -0.0938074439429077 ENSG00000116288 PARK7
ENST00000493678 1 0.133180499537842 -0.093572024476538 ENSG00000116288 PARK7
ENST00000377493 1 0.131054390933925 -0.0940661818863888 ENSG00000116288 PARK7
ENST00000465354 1 0.131696765484247 -0.106231928687512 ENSG00000116288 PARK7
ENST00000377491 1 0.13857102637612 -0.0923436873779613 ENSG00000116288 PARK7
ENST00000377488 1 0.137958479462606 -0.0926505767637467 ENSG00000116288 PARK7
ENST00000497113 1 0.132373012372298 -0.105840304603338 ENSG00000116288 PARK7
ENST00000469225 1 0.107586848285963 -0.100894292006548 ENSG00000116288 PARK7
ENST00000363474 1 0.974756851460477 -0.0107529522547914 ENSG00000200344 Y_RNA
ENST00000474874 1 0.733365938974853 -0.0460985505731209 ENSG00000116285 ERRFI1
ENST00000377482 1 0.608258700756018 -0.0769886775562931 ENSG00000116285 ERRFI1
ENST00000467067 1 0.586527986254217 0.0993527860905226 ENSG00000116285 ERRFI1
ENST00000469499 1 0.79692047345148 -0.0465006956274743 ENSG00000116285 ERRFI1
ENST00000487559 1 0.769852120575965 -0.054164879467332 ENSG00000116285 ERRFI1
ENST00000445300 1 0.238470724039343 0.424039919638227 ENSG00000238290 RP11-431K24.1
ENST00000471889 1 0.99072073034674 -0.00410943186437224 ENSG00000162426 SLC45A1
ENST00000377479 1 0.986111580994582 -0.00614713224788421 ENSG00000162426 SLC45A1
ENST00000289877 1 0.88833879555695 0.0502143109781643 ENSG00000162426 SLC45A1
ENST00000497660 1 0.221005051675677 0.45069122803895 ENSG00000162426 SLC45A1
ENST00000337907 1 0.122319101676338 0.11257468548361 ENSG00000142599 RERE
ENST00000377464 1 0.0804091729978842 0.140976549877057 ENSG00000142599 RERE
ENST00000467350 1 0.677756104536369 0.0486945629249604 ENSG00000142599 RERE
ENST00000400907 1 0.0881780280732176 0.132883032784909 ENSG00000142599 RERE
ENST00000476556 1 0.072135924735954 0.168387304141827 ENSG00000142599 RERE
ENST00000400908 1 0.112279876215803 0.119265974036001 ENSG00000142599 RERE
ENST00000505225 1 0.143323472024689 0.19868850331697 ENSG00000142599 RERE
ENST00000464367 1 0.944608670338625 0.0108860131287313 ENSG00000142599 RERE
ENST00000488215 1 0.135312404671085 0.147695577802217 ENSG00000142599 RERE
ENST00000460659 1 0.107449035051486 0.16502809801361 ENSG00000142599 RERE
ENST00000492766 1 0.109309526919131 0.164527650844654 ENSG00000142599 RERE
ENST00000465125 1 0.119320097520473 0.157449289783832 ENSG00000142599 RERE
ENST00000464972 1 0.285533004256337 0.078207745069694 ENSG00000142599 RERE
ENST00000449895 1 0.428761040991254 0.109466393771724 ENSG00000232912 RP5-1115A15.1
ENST00000444276 1 0.779834967796351 -0.0561889555527189 ENSG00000232912 RP5-1115A15.1
ENST00000480342 1 0.509760140636532 0.064075827681097 ENSG00000142599 RERE
ENST00000507012 1 0.336464714258769 0.130152301965483 ENSG00000142599 RERE
ENST00000469251 1 0.530816741155274 0.0851896380406409 ENSG00000142599 RERE
ENST00000514428 1 0.806425363146887 0.0276619760448604 ENSG00000142599 RERE
ENST00000468247 1 0.532235791069388 0.0790289565128312 ENSG00000142599 RERE
ENST00000437586 1 0.171317678419106 -0.471007905928165 ENSG00000234619 RPL7P11
ENST00000428803 1 0.197354936995806 -0.413853129305008 ENSG00000224315 RPL7P7
ENST00000445254 1 0.917905703100447 -0.0344522419650325 ENSG00000226545 RP4-633I8.3
ENST00000433876 1 0.342634904844547 0.290771142047434 ENSG00000228423 RP4-633I8.4
ENST00000234590 1 0.983115442312284 -0.00168931758963981 ENSG00000074800 ENO1
ENST00000464920 1 0.919637317005233 -0.00818887859317013 ENSG00000074800 ENO1
ENST00000497492 1 0.789333943218251 0.0212249520176367 ENSG00000074800 ENO1
ENST00000486051 1 0.662501669095376 0.0362079428763232 ENSG00000074800 ENO1
ENST00000492343 1 0.64129461673164 0.038465178334647 ENSG00000074800 ENO1
ENST00000489867 1 0.717165346212616 0.0316490863000447 ENSG00000074800 ENO1
ENST00000414948 1 0.592622595519789 -0.0736294582129572 ENSG00000236269 ENO1-IT1
ENST00000442636 1 0.51365358727541 -0.197803514741329 ENSG00000230679 ENO1-AS1
ENST00000424862 1 0.239650902790646 0.319552616103427 ENSG00000232208 RP3-477M7.5
ENST00000549778 1 0.695726708341069 -0.0570422246655839 ENSG00000131686 CA6
ENST00000476083 1 0.987229418849182 0.00226588156170826 ENSG00000131686 CA6
ENST00000480186 1 0.53819144333755 0.199511702811602 ENSG00000131686 CA6
ENST00000377443 1 0.986773714455535 0.00234787311432998 ENSG00000131686 CA6
ENST00000377436 1 0.932593925903805 -0.0120147386596219 ENSG00000131686 CA6
ENST00000377442 1 0.986251285865887 -0.0024580847024826 ENSG00000131686 CA6
ENST00000377424 1 0.817956762661682 0.0678496217734696 ENSG00000142583 SLC2A5
ENST00000536305 1 0.25394294944657 -0.379527130860875 ENSG00000142583 SLC2A5
ENST00000535586 1 0.89831951598891 0.0376598404626934 ENSG00000142583 SLC2A5
ENST00000377414 1 0.312355040025513 0.323450695277769 ENSG00000142583 SLC2A5
ENST00000484798 1 0.450390665959267 0.24568527652918 ENSG00000142583 SLC2A5
ENST00000474145 1 0.395631834808623 0.275802561977061 ENSG00000142583 SLC2A5
ENST00000479813 1 0.554903976578109 0.190031389815282 ENSG00000142583 SLC2A5
ENST00000486632 1 0.742210891504277 0.100611898891773 ENSG00000142583 SLC2A5
ENST00000487835 1 0.679532782367547 0.12567348953429 ENSG00000142583 SLC2A5
ENST00000464985 1 0.501577073986696 0.208297917575258 ENSG00000142583 SLC2A5
ENST00000473209 1 0.868302965673787 0.060312897756448 ENSG00000142583 SLC2A5
ENST00000377411 1 0.709035989928336 0.0428900218891905 ENSG00000180758 GPR157
ENST00000414642 1 0.963543431850282 0.00608759096375457 ENSG00000180758 GPR157
ENST00000465853 1 0.901390892534796 0.0216408773247793 ENSG00000180758 GPR157
ENST00000466131 1 0.584382698681523 0.0696942332100463 ENSG00000180758 GPR157
ENST00000437157 1 0.313438765813331 -0.343006010535476 ENSG00000228526 RP3-510D11.1
ENST00000412639 1 0.282611574964738 -0.368903082411684 ENSG00000234546 RP3-510D11.2
ENST00000377403 1 0.0606785285894002 0.143018888232664 ENSG00000049239 H6PD
ENST00000602477 1 0.0905827986192578 0.132555561978274 ENSG00000049239 H6PD
ENST00000495451 1 0.101526419593022 0.147234031730756 ENSG00000049239 H6PD
ENST00000328089 1 0.46060017970938 0.103833461337861 ENSG00000171621 SPSB1
ENST00000450402 1 0.370027093311965 0.133439918751085 ENSG00000171621 SPSB1
ENST00000357898 1 0.321991110221225 0.151079716407855 ENSG00000171621 SPSB1
ENST00000377399 1 0.306451803872828 0.155367527459988 ENSG00000171621 SPSB1
ENST00000302692 1 0.892438230902502 -0.00767908641009156 ENSG00000171612 SLC25A33
ENST00000435277 1 0.307731936900591 0.223478549971278 ENSG00000231181 RP13-15M17.1
ENST00000377376 1 0.837864710227232 -0.019029408298849 ENSG00000188807 TMEM201
ENST00000340381 1 0.845002355593105 -0.018166972432795 ENSG00000188807 TMEM201
ENST00000340305 1 0.820171927695039 -0.0254129895795163 ENSG00000188807 TMEM201
ENST00000416541 1 0.604596937898922 -0.0494630917870778 ENSG00000188807 TMEM201
ENST00000510900 1 0.816862354821582 0.0499811833090583 ENSG00000188807 TMEM201
ENST00000508400 1 0.538825814459897 -0.0989736735017305 ENSG00000188807 TMEM201
ENST00000536656 1 0.898786597291581 0.0108505914404418 ENSG00000171608 PIK3CD
ENST00000377346 1 0.899362081872472 0.0108000262514911 ENSG00000171608 PIK3CD
ENST00000377320 1 0.374008486833158 -0.156622472669864 ENSG00000179840 C1orf200
ENST00000426570 1 0.0826684890395616 0.431970899708164 ENSG00000233268 RP11-558F24.2
ENST00000415330 1 0.86398839754147 0.0216522097513725 ENSG00000231789 RP11-558F24.4
ENST00000484851 1 0.698661805555199 0.0532548601237041 ENSG00000171608 PIK3CD
ENST00000361110 1 0.964548375572083 0.00455101057099959 ENSG00000171608 PIK3CD
ENST00000481137 1 0.869511767840356 0.0253338039108606 ENSG00000171608 PIK3CD
ENST00000479223 1 0.222067289793555 0.185880687789111 ENSG00000171608 PIK3CD
ENST00000543390 1 0.484726402132958 -0.0826029785141171 ENSG00000171608 PIK3CD
ENST00000377298 1 0.494449014865734 0.0427786871240342 ENSG00000171603 CLSTN1
ENST00000377288 1 0.49442557841469 0.0427791326499279 ENSG00000171603 CLSTN1
ENST00000477264 1 0.832329841873363 0.0220119598720046 ENSG00000171603 CLSTN1
ENST00000435891 1 0.61157747468225 0.0394500720620588 ENSG00000171603 CLSTN1
ENST00000361311 1 0.494750007219727 0.0427826772139257 ENSG00000171603 CLSTN1
ENST00000464286 1 0.407406271902232 0.105887605973267 ENSG00000171603 CLSTN1
ENST00000377263 1 0.300139255185413 0.141318782211676 ENSG00000178585 CTNNBIP1
ENST00000454104 1 0.230913523250777 -0.399916219862875 ENSG00000223989 RP11-84A14.5
ENST00000537447 1 0.640947496137585 0.0883569168344856 ENSG00000178585 CTNNBIP1
ENST00000400904 1 0.228404801947033 0.164011902057184 ENSG00000178585 CTNNBIP1
ENST00000377258 1 0.426953175396419 0.119240807346114 ENSG00000178585 CTNNBIP1
ENST00000377256 1 0.300812571436234 0.185100226453332 ENSG00000178585 CTNNBIP1
ENST00000488540 1 0.96431999825729 0.00349428073671602 ENSG00000162441 LZIC
ENST00000377223 1 0.960431523015095 -0.00397837549676781 ENSG00000162441 LZIC
ENST00000400903 1 0.770578265567565 -0.0248852501666278 ENSG00000162441 LZIC
ENST00000541052 1 0.792725208030369 -0.021724132898443 ENSG00000162441 LZIC
ENST00000377213 1 0.804834127233201 -0.020626453540808 ENSG00000162441 LZIC
ENST00000471853 1 0.945716591643909 0.010046983589477 ENSG00000162441 LZIC
ENST00000445884 1 0.878198778746213 -0.02339324254949 ENSG00000228150 RP11-84A14.4
ENST00000403197 1 0.766775620164817 0.0400113467693522 ENSG00000173614 NMNAT1
ENST00000377205 1 0.875010315976255 0.0180750907923133 ENSG00000173614 NMNAT1
ENST00000462686 1 0.701933211273863 0.0486774254789128 ENSG00000173614 NMNAT1
ENST00000492735 1 0.873166488157016 0.0220513980939642 ENSG00000173614 NMNAT1
ENST00000496751 1 0.775613024639825 -0.0444405836672526 ENSG00000173614 NMNAT1
ENST00000413148 1 0.926976642406717 -0.0216953901052803 ENSG00000241326 RP11-807G9.2
ENST00000315901 1 0.133893695101903 0.554072667327794 ENSG00000162444 RBP7
ENST00000294435 1 0.133893695101903 0.554072667327794 ENSG00000162444 RBP7
ENST00000253251 1 0.460258712818469 0.0574413103551622 ENSG00000130939 UBE4B
ENST00000377157 1 0.429128708558815 0.06101944835426 ENSG00000130939 UBE4B
ENST00000377153 1 0.899994324612275 0.014259421803781 ENSG00000130939 UBE4B
ENST00000343090 1 0.379880038014294 0.0704201241043522 ENSG00000130939 UBE4B
ENST00000456484 1 0.217299932303973 -0.448028298059464 ENSG00000224340 RP11-496H15.2
ENST00000416729 1 0.235297129060811 0.389595235654008 ENSG00000233623 PGAM1P11
ENST00000462658 1 0.843518016294866 0.0355869865998114 ENSG00000130939 UBE4B
ENST00000475795 1 0.195345734073575 0.128163906220252 ENSG00000130939 UBE4B
ENST00000470736 1 0.496760263665582 0.071497605707994 ENSG00000130939 UBE4B
ENST00000466379 1 0.732929282825001 0.0376264257324034 ENSG00000130939 UBE4B
ENST00000488228 1 0.413379116188526 0.0899452600682713 ENSG00000130939 UBE4B
ENST00000487244 1 0.500047912111821 -0.0769637443405625 ENSG00000130939 UBE4B
ENST00000465408 1 0.185418486589632 -0.234337152758164 ENSG00000130939 UBE4B
ENST00000377093 1 0.943398668520265 0.00789873366321195 ENSG00000054523 KIF1B
ENST00000263934 1 0.919554763892999 0.0118140032829136 ENSG00000054523 KIF1B
ENST00000377086 1 0.86607161243966 0.0193432041045959 ENSG00000054523 KIF1B
ENST00000377083 1 0.928518076230086 0.00981439531923418 ENSG00000054523 KIF1B
ENST00000377081 1 0.823260820286561 0.0252384822217017 ENSG00000054523 KIF1B
ENST00000495136 1 0.551875899108886 -0.117695195546837 ENSG00000054523 KIF1B
ENST00000497835 1 0.975871571840433 0.00383357383257774 ENSG00000054523 KIF1B
ENST00000584329 1 0.890490254810159 0.0432591071072626 ENSG00000264501 RN7SL731P
ENST00000465635 1 0.955387233503822 -0.00960395506173316 ENSG00000054523 KIF1B
ENST00000483340 1 0.95049440673184 0.0106555476322893 ENSG00000054523 KIF1B
ENST00000470616 1 0.188542291091322 -0.238097858289749 ENSG00000054523 KIF1B
ENST00000491493 1 0.898976563082813 -0.0112204811346478 ENSG00000142657 PGD
ENST00000487775 1 0.72816014710428 -0.0304619504326789 ENSG00000142657 PGD
ENST00000541529 1 0.854356986580227 -0.0158037603976826 ENSG00000142657 PGD
ENST00000477958 1 0.324360269871312 -0.0841207852176161 ENSG00000142657 PGD
ENST00000270776 1 0.82670788123037 -0.0188170492656608 ENSG00000142657 PGD
ENST00000483936 1 0.858546447501933 -0.0152097623320855 ENSG00000142657 PGD
ENST00000538557 1 0.832791911880144 -0.0181979385820323 ENSG00000142657 PGD
ENST00000465632 1 0.295088974463221 -0.0887182116120239 ENSG00000142657 PGD
ENST00000460189 1 0.955340757511136 -0.00488780120573344 ENSG00000142657 PGD
ENST00000493288 1 0.298049283046442 0.107219619546352 ENSG00000142657 PGD
ENST00000498356 1 0.800733715094861 -0.0233313883342883 ENSG00000142657 PGD
ENST00000496718 1 0.645843444169147 -0.0444430976168967 ENSG00000142657 PGD
ENST00000607572 1 0.346713258158697 -0.335648047198819 ENSG00000271989 RP4-736L20.3
ENST00000400900 1 0.68119165108013 -0.0708655452068784 ENSG00000251503 APITD1-CORT
ENST00000602296 1 0.68119165108013 -0.0708655452068784 ENSG00000175279 APITD1
ENST00000602787 1 0.68119165108013 -0.0708655452068784 ENSG00000175279 APITD1
ENST00000470413 1 0.590692093083488 -0.0936284766446285 ENSG00000251503 APITD1-CORT
ENST00000309048 1 0.613479705605321 -0.0896271521092226 ENSG00000175279 APITD1
ENST00000602486 1 0.806734434918441 0.0503717302454039 ENSG00000175279 APITD1
ENST00000477755 1 0.590580301678328 -0.0978769498135913 ENSG00000175279 APITD1
ENST00000462462 1 0.430219239649927 -0.147260646232943 ENSG00000175279 APITD1
ENST00000465026 1 0.532622850431166 -0.113506450519636 ENSG00000251503 APITD1-CORT
ENST00000602446 1 0.431640962393532 -0.149648090254733 ENSG00000251503 APITD1-CORT
ENST00000464507 1 0.505866354876322 -0.137032064271132 ENSG00000175279 APITD1
ENST00000377049 1 0.367692837094797 -0.240437882820475 ENSG00000241563 CORT
ENST00000320498 1 0.517524594180946 -0.175041619822827 ENSG00000241563 CORT
ENST00000377038 1 0.416369862771124 -0.0377623679779578 ENSG00000160049 DFFA
ENST00000424487 1 0.948148421547875 0.00832218830904298 ENSG00000203469 RP5-1113E3.3
ENST00000476658 1 0.460302207263408 -0.0475981224733093 ENSG00000160049 DFFA
ENST00000377036 1 0.349967469414317 -0.0647642645043747 ENSG00000160049 DFFA
ENST00000472851 1 0.515120410826138 0.0488031201266073 ENSG00000142655 PEX14
ENST00000356607 1 0.72454101712548 0.0210140416835091 ENSG00000142655 PEX14
ENST00000538836 1 0.72192603152012 0.021446990130354 ENSG00000142655 PEX14
ENST00000491661 1 0.47781028907621 0.0455054354108227 ENSG00000142655 PEX14
ENST00000492696 1 0.50144933331509 0.169753620059698 ENSG00000142655 PEX14
ENST00000461850 1 0.911268381404089 -0.0401153614976126 ENSG00000243267 RN7SL614P
ENST00000377022 1 0.3386952717039 -0.0847393198981125 ENSG00000130940 CASZ1
ENST00000478524 1 0.205175368857472 0.228308678637441 ENSG00000130940 CASZ1
ENST00000606802 1 0.897391940477305 0.0150616860237014 ENSG00000272078 RP4-734G22.3
ENST00000447850 1 0.260882542071431 -0.228822441184516 ENSG00000130940 CASZ1
ENST00000344008 1 0.224435951230576 -0.104239728813107 ENSG00000130940 CASZ1
ENST00000490176 1 0.531400329291454 0.147933132662105 ENSG00000130940 CASZ1
ENST00000496432 1 0.0586742300174839 -0.158527850284798 ENSG00000130940 CASZ1
ENST00000492173 1 0.750283149550324 -0.0435642948688299 ENSG00000130940 CASZ1
ENST00000478728 1 0.0322932408879114 -0.208969644862549 ENSG00000130940 CASZ1
ENST00000473118 1 0.416892676829993 -0.055920130104958 ENSG00000120948 TARDBP
ENST00000240185 1 0.829616810233099 -0.014355590952827 ENSG00000120948 TARDBP
ENST00000476201 1 0.529901672794441 -0.0442069146844411 ENSG00000120948 TARDBP
ENST00000472476 1 0.523558749467262 -0.043662594019192 ENSG00000120948 TARDBP
ENST00000439080 1 0.560303291404186 -0.038016979141026 ENSG00000120948 TARDBP
ENST00000473869 1 0.839067413437216 -0.0132031919959099 ENSG00000120948 TARDBP
ENST00000315091 1 0.838591947404917 -0.0135038095234195 ENSG00000120948 TARDBP
ENST00000477447 1 0.972921795526872 0.00261789735561998 ENSG00000120948 TARDBP
ENST00000496840 1 0.470009141753397 0.0557079656648639 ENSG00000120948 TARDBP
ENST00000480464 1 0.743965791902918 -0.0383189062364084 ENSG00000120948 TARDBP
ENST00000400897 1 0.849781740216883 0.0188169962964155 ENSG00000009724 MASP2
ENST00000607145 1 0.631814834186008 0.0829076330603797 ENSG00000271895 RP4-635E18.8
ENST00000475189 1 0.529099770752664 -0.102302852694829 ENSG00000116649 SRM
ENST00000376957 1 0.523486654401323 -0.0731864847454011 ENSG00000116649 SRM
ENST00000490101 1 0.2106230316357 -0.182625670398647 ENSG00000116649 SRM
ENST00000465788 1 0.580822691090885 -0.054272911701258 ENSG00000116649 SRM
ENST00000459997 1 0.656499933631056 -0.0479883810590065 ENSG00000116649 SRM
ENST00000487300 1 0.641375025581007 -0.048418201680459 ENSG00000116649 SRM
ENST00000304457 1 0.723217291274718 0.0242616497584867 ENSG00000171824 EXOSC10
ENST00000376936 1 0.723309471272976 0.0242602165469923 ENSG00000171824 EXOSC10
ENST00000474216 1 0.803410979150499 0.0197697462983667 ENSG00000171824 EXOSC10
ENST00000544779 1 0.725461922343972 0.024058002417492 ENSG00000171824 EXOSC10
ENST00000490565 1 0.953108363266845 0.0102715349687133 ENSG00000171824 EXOSC10
ENST00000452378 1 0.747309870896349 0.0287432183387907 ENSG00000226849 RP4-635E18.7
ENST00000469634 1 0.813253960960374 0.0224051683800203 ENSG00000171824 EXOSC10
ENST00000478271 1 0.795792928912968 0.025023282601626 ENSG00000171824 EXOSC10
ENST00000470611 1 0.954088227223306 -0.00609724592841929 ENSG00000171824 EXOSC10
ENST00000498576 1 0.744274109883662 -0.0373834470493971 ENSG00000171824 EXOSC10
ENST00000472078 1 0.8311836632665 -0.0261038877802455 ENSG00000171824 EXOSC10
ENST00000485606 1 0.233749299945635 0.138362554599292 ENSG00000171824 EXOSC10
ENST00000460196 1 0.921394433927062 0.0107920222900755 ENSG00000171824 EXOSC10
ENST00000447600 1 0.210509986237163 -0.286853420826718 ENSG00000230337 RP4-635E18.6
ENST00000435388 1 0.20935410816248 -0.286980879456442 ENSG00000230337 RP4-635E18.6
ENST00000376838 1 0.047739187618911 0.134671464029001 ENSG00000198793 MTOR
ENST00000361445 1 0.198050231653214 0.0583015923452077 ENSG00000198793 MTOR
ENST00000473471 1 0.201652464462331 0.142181456455682 ENSG00000198793 MTOR
ENST00000490931 1 0.209814866947635 0.1310058148878 ENSG00000198793 MTOR
ENST00000455339 1 0.328517072299851 0.104207180564202 ENSG00000198793 MTOR
ENST00000495435 1 0.24449266512663 0.105434565750859 ENSG00000198793 MTOR
ENST00000476768 1 0.958390262694473 0.00741743457076226 ENSG00000198793 MTOR
ENST00000445982 1 0.656546791478943 0.0537320004080314 ENSG00000225602 MTOR-AS1
ENST00000420480 1 0.615848719131142 0.0603947989522561 ENSG00000225602 MTOR-AS1
ENST00000376819 1 0.281826029442232 0.225366196296925 ENSG00000171819 ANGPTL7
ENST00000476934 1 0.431861665071382 0.239452973269809 ENSG00000171819 ANGPTL7
ENST00000376810 1 0.89242106711387 0.00999835242400104 ENSG00000120942 UBIAD1
ENST00000376804 1 0.921654407188546 0.00718637391822885 ENSG00000120942 UBIAD1
ENST00000486588 1 0.791466534135588 -0.0180660426853635 ENSG00000120942 UBIAD1
ENST00000483738 1 0.664529017841301 -0.028237953255694 ENSG00000120942 UBIAD1
ENST00000433562 1 0.373868640376865 0.24906594705527 ENSG00000238199 UBE2V2P3
ENST00000294484 1 0.616234626626519 -0.147878845881533 ENSG00000204624 PTCHD2
ENST00000389575 1 0.616234626626519 -0.147878845881533 ENSG00000204624 PTCHD2
ENST00000354287 1 0.172627272952464 -0.423569163419374 ENSG00000116661 FBXO2
ENST00000471501 1 0.393648669211323 -0.297292937752192 ENSG00000116661 FBXO2
ENST00000466919 1 0.137157945526362 -0.506353916493491 ENSG00000116661 FBXO2
ENST00000465901 1 0.550820105027234 -0.177007599037242 ENSG00000116661 FBXO2
ENST00000251546 1 0.618450980486675 -0.0689960785160561 ENSG00000132879 FBXO44
ENST00000425796 1 0.242501399139736 -0.190115206584923 ENSG00000132879 FBXO44
ENST00000376770 1 0.801396480736345 -0.0350536590571807 ENSG00000132879 FBXO44
ENST00000376768 1 0.359835749161643 -0.131273331251213 ENSG00000132879 FBXO44
ENST00000251547 1 0.801449157754255 -0.0350490993443807 ENSG00000132879 FBXO44
ENST00000376760 1 0.335435841417952 -0.136614752239518 ENSG00000132879 FBXO44
ENST00000376762 1 0.665286719607046 -0.0607679610013391 ENSG00000132879 FBXO44
ENST00000475435 1 0.934363490482687 0.0116994090364903 ENSG00000132879 FBXO44
ENST00000471895 1 0.762483367654601 0.0491037113021375 ENSG00000132879 FBXO44
ENST00000376753 1 0.695189485169376 -0.0470395139327884 ENSG00000116663 FBXO6
ENST00000474239 1 0.802227045568003 -0.0300375969265196 ENSG00000116663 FBXO6
ENST00000449067 1 0.881910749282013 -0.0182593503082535 ENSG00000116663 FBXO6
ENST00000235310 1 0.788915402898402 0.0295153879948911 ENSG00000116670 MAD2L2
ENST00000376692 1 0.770998402897695 0.0325354749557452 ENSG00000116670 MAD2L2
ENST00000376672 1 0.784392330441999 0.0301681601430782 ENSG00000116670 MAD2L2
ENST00000376669 1 0.85037020219921 0.0211908314599755 ENSG00000116670 MAD2L2
ENST00000376667 1 0.836946480315782 0.0228496859043333 ENSG00000116670 MAD2L2
ENST00000445656 1 0.835224578523627 0.0230092077862316 ENSG00000116670 MAD2L2
ENST00000456915 1 0.83516695784692 0.0230278318423003 ENSG00000116670 MAD2L2
ENST00000376664 1 0.71813439181877 0.0390382058184031 ENSG00000116670 MAD2L2
ENST00000376655 1 0.837758584245392 0.0233306481076162 ENSG00000116670 MAD2L2
ENST00000294485 1 0.272866077113507 0.318799184329125 ENSG00000162490 DRAXIN
ENST00000376637 1 0.9469609282528 0.00845791050224075 ENSG00000177674 AGTRAP
ENST00000476512 1 0.970521060462546 -0.00472869084012829 ENSG00000177674 AGTRAP
ENST00000400895 1 0.977373775645081 -0.00362781797880322 ENSG00000177674 AGTRAP
ENST00000494437 1 0.880615923316904 -0.0203051404666643 ENSG00000177674 AGTRAP
ENST00000491346 1 0.962718410094389 0.00594117325688996 ENSG00000177674 AGTRAP
ENST00000376629 1 0.94076497775429 0.00945562944952797 ENSG00000177674 AGTRAP
ENST00000376627 1 0.945940718501454 0.0086083513352283 ENSG00000177674 AGTRAP
ENST00000314340 1 0.937789137869349 0.00992890905046142 ENSG00000177674 AGTRAP
ENST00000452018 1 0.951571068398981 -0.00774851431640703 ENSG00000177674 AGTRAP
ENST00000510878 1 0.943273431216806 0.00903805878780979 ENSG00000177674 AGTRAP
ENST00000476309 1 0.916336043919594 -0.0129030322088021 ENSG00000177674 AGTRAP
ENST00000514733 1 0.990010030890652 -0.0014989304002675 ENSG00000177674 AGTRAP
ENST00000513739 1 0.906872421741458 -0.0146382295014055 ENSG00000177674 AGTRAP
ENST00000471765 1 0.393010151969117 0.122231686543042 ENSG00000177674 AGTRAP
ENST00000433342 1 0.939546961666831 0.00947012942747647 ENSG00000215910 C1orf167
ENST00000484153 1 0.369908325913502 0.304412538415728 ENSG00000215910 C1orf167
ENST00000312793 1 0.95711331817767 0.00615272716977775 ENSG00000215910 C1orf167
ENST00000444493 1 0.921791092380506 -0.0101976063064007 ENSG00000215910 C1orf167
ENST00000449278 1 0.91981353156399 -0.0103036963680804 ENSG00000215910 C1orf167
ENST00000475041 1 0.634851856621468 0.0507025433829352 ENSG00000215910 C1orf167
ENST00000376592 1 0.702550696364983 0.0340343848371334 ENSG00000177000 MTHFR
ENST00000376583 1 0.746570815327984 0.0283920236003093 ENSG00000177000 MTHFR
ENST00000376590 1 0.884707200612136 0.0129307574519962 ENSG00000177000 MTHFR
ENST00000482358 1 0.582854823135675 -0.0631854713017362 ENSG00000215910 C1orf167
ENST00000376585 1 0.851971804623796 0.0174026675727607 ENSG00000177000 MTHFR
ENST00000418034 1 0.449799091024415 -0.0948914008468145 ENSG00000177000 MTHFR
ENST00000413656 1 0.600547546607741 -0.0696419443265491 ENSG00000177000 MTHFR
ENST00000423400 1 0.54565060660759 -0.0824120786743795 ENSG00000177000 MTHFR
ENST00000431243 1 0.54565060660759 -0.0824120786743795 ENSG00000177000 MTHFR
ENST00000376486 1 0.410568943502824 -0.104514566274609 ENSG00000177000 MTHFR
ENST00000312413 1 0.743566723463772 0.022131382398981 ENSG00000011021 CLCN6
ENST00000346436 1 0.743300972252702 0.0221636217950577 ENSG00000011021 CLCN6
ENST00000376497 1 0.918303452118465 -0.0100726443833566 ENSG00000011021 CLCN6
ENST00000376487 1 0.853292154925329 0.0128772496259428 ENSG00000011021 CLCN6
ENST00000376496 1 0.734541937922255 0.0239038009516069 ENSG00000011021 CLCN6
ENST00000376491 1 0.911817950720441 0.00894156104911561 ENSG00000011021 CLCN6
ENST00000376492 1 0.972239769651263 0.00278214409303097 ENSG00000011021 CLCN6
ENST00000376490 1 0.911817950720441 0.00894156104911561 ENSG00000011021 CLCN6
ENST00000494028 1 0.255643040649379 0.105438535721598 ENSG00000011021 CLCN6
ENST00000446542 1 0.623321938189898 0.0511776437063279 ENSG00000242349 NPPA-AS1
ENST00000400892 1 0.20562230155093 0.18506013411811 ENSG00000242349 NPPA-AS1
ENST00000376480 1 0.542861563196603 0.102159115793188 ENSG00000175206 NPPA
ENST00000376476 1 0.446784538294497 0.13098408622458 ENSG00000175206 NPPA
ENST00000364931 1 0.320320042050313 -0.349988606452892 ENSG00000201801 RNU5E-4P
ENST00000376572 1 0.213518182978937 -0.140316970151541 ENSG00000116685 KIAA2013
ENST00000376576 1 0.215860290261719 -0.154773851855347 ENSG00000116685 KIAA2013
ENST00000485046 1 0.57430715988523 -0.0666625060927539 ENSG00000083444 PLOD1
ENST00000449038 1 0.3612895437045 -0.1119366689789 ENSG00000083444 PLOD1
ENST00000358133 1 0.411764383705584 -0.0965267701670276 ENSG00000083444 PLOD1
ENST00000376369 1 0.959194386893277 -0.00560845313440379 ENSG00000083444 PLOD1
ENST00000429000 1 0.639814562460268 -0.0550570365835375 ENSG00000083444 PLOD1
ENST00000196061 1 0.838770783978846 -0.0220033412742795 ENSG00000083444 PLOD1
ENST00000465920 1 0.455221083003791 0.158377594107316 ENSG00000083444 PLOD1
ENST00000491536 1 0.670974476831305 0.0598915738649028 ENSG00000083444 PLOD1
ENST00000470133 1 0.905712345469754 0.0257505764474871 ENSG00000083444 PLOD1
ENST00000481933 1 0.907174891579381 -0.0216201521575848 ENSG00000083444 PLOD1
ENST00000444836 1 0.973525258243887 0.00224829144733042 ENSG00000116688 MFN2
ENST00000490079 1 0.662944059980255 0.0445255257106056 ENSG00000116688 MFN2
ENST00000235329 1 0.975407140924025 0.00208748562404129 ENSG00000116688 MFN2
ENST00000484391 1 0.723029469176675 0.0348243428213931 ENSG00000116688 MFN2
ENST00000497302 1 0.61172284782836 0.0461157864700135 ENSG00000116688 MFN2
ENST00000412236 1 0.797852131612679 0.0245863057062637 ENSG00000116688 MFN2
ENST00000478749 1 0.835055673384926 -0.02208078034176 ENSG00000116691 MIIP
ENST00000235332 1 0.798213010814064 -0.0277153402938653 ENSG00000116691 MIIP
ENST00000436478 1 0.793881142705178 -0.0283296513779698 ENSG00000116691 MIIP
ENST00000466860 1 0.757174774738781 -0.0363908250767391 ENSG00000116691 MIIP
ENST00000498685 1 0.894104401371748 -0.0159311821777832 ENSG00000116691 MIIP
ENST00000365591 1 0.426429286853 0.232491542823562 ENSG00000202461 Y_RNA
ENST00000492256 1 0.423936338476378 -0.12837903467988 ENSG00000116691 MIIP
ENST00000460823 1 0.553086754403607 -0.089206129816914 ENSG00000116691 MIIP
ENST00000478299 1 0.805469678402707 -0.0507615495155661 ENSG00000116691 MIIP
ENST00000263932 1 0.547250786587701 -0.120891799533698 ENSG00000120949 TNFRSF8
ENST00000417814 1 0.704088438923409 -0.0793158616544006 ENSG00000120949 TNFRSF8
ENST00000514649 1 0.704088438923409 -0.0793158616544006 ENSG00000120949 TNFRSF8
ENST00000413146 1 0.640498778622006 -0.0977608213051124 ENSG00000120949 TNFRSF8
ENST00000479933 1 0.640104970427448 -0.0978224161404921 ENSG00000120949 TNFRSF8
ENST00000536782 1 0.806394131413558 0.0314391798835895 ENSG00000028137 TNFRSF1B
ENST00000376259 1 0.735874933314352 0.0412138312894017 ENSG00000028137 TNFRSF1B
ENST00000492361 1 0.735874933314352 0.0412138312894017 ENSG00000028137 TNFRSF1B
ENST00000584158 1 0.319441812046548 -0.23280198707702 ENSG00000263676 MIR4632
ENST00000489921 1 0.435465967236953 0.0994055710191362 ENSG00000028137 TNFRSF1B
ENST00000356315 1 0.080652084397773 0.0821929822654618 ENSG00000048707 VPS13D
ENST00000358136 1 0.080652084397773 0.0821929822654618 ENSG00000048707 VPS13D
ENST00000476169 1 0.883646856637613 -0.0174532067710037 ENSG00000048707 VPS13D
ENST00000489961 1 0.986284427572166 -0.00189439174247333 ENSG00000048707 VPS13D
ENST00000011700 1 0.037926595576784 0.105978854654544 ENSG00000048707 VPS13D
ENST00000460333 1 0.0764554775826302 0.0998272958542359 ENSG00000048707 VPS13D
ENST00000487188 1 0.0616340592098913 0.145129154526483 ENSG00000048707 VPS13D
ENST00000469054 1 0.141418700190135 0.212126157372091 ENSG00000048707 VPS13D
ENST00000496628 1 0.190468799749212 0.0823590239416337 ENSG00000048707 VPS13D
ENST00000466732 1 0.735499038474851 0.0636218661940175 ENSG00000048707 VPS13D
ENST00000476045 1 0.253671770663097 0.150620408713416 ENSG00000048707 VPS13D
ENST00000481484 1 0.242987335993869 0.151092838651795 ENSG00000048707 VPS13D
ENST00000543766 1 0.186703879951862 0.0889706516215297 ENSG00000048707 VPS13D
ENST00000471923 1 0.136654958142012 0.104573146050333 ENSG00000048707 VPS13D
ENST00000543710 1 0.141851433624907 0.124320904369747 ENSG00000048707 VPS13D
ENST00000473099 1 0.505595879549845 0.0764677857254473 ENSG00000048707 VPS13D
ENST00000376223 1 0.639647379399652 0.139241129338084 ENSG00000162496 DHRS3
ENST00000464917 1 0.616696778206059 0.148935125868797 ENSG00000162496 DHRS3
ENST00000430996 1 0.639133159071806 0.13998452353682 ENSG00000162496 DHRS3
ENST00000482265 1 0.546585912934298 0.181581058504915 ENSG00000162496 DHRS3
ENST00000606790 1 0.988199246894805 0.0053916554048286 ENSG00000272482 RP11-474O21.5
ENST00000294489 1 0.435421487882681 0.244833196497443 ENSG00000162493 PDPN
ENST00000376057 1 0.440641389628398 0.242955822178962 ENSG00000162493 PDPN
ENST00000506205 1 0.603038126695487 0.178248757607004 ENSG00000162493 PDPN
ENST00000510906 1 0.466333998449998 0.240886816411515 ENSG00000162493 PDPN
ENST00000509009 1 0.301997798881023 0.334203828105038 ENSG00000162493 PDPN
ENST00000376061 1 0.320780269963143 0.314145758996004 ENSG00000162493 PDPN
ENST00000513143 1 0.306429954321251 0.325044099767569 ENSG00000162493 PDPN
ENST00000487038 1 0.35879970028864 0.293382583198878 ENSG00000162493 PDPN
ENST00000475043 1 0.302696439583379 0.328886426655698 ENSG00000162493 PDPN
ENST00000488631 1 0.301443949903735 0.329491034314294 ENSG00000162493 PDPN
ENST00000484063 1 0.884094615770328 0.0129073685701422 ENSG00000116731 PRDM2
ENST00000376048 1 0.284283409402248 0.0460833505921155 ENSG00000116731 PRDM2
ENST00000311066 1 0.456398647856893 0.0314660587607592 ENSG00000116731 PRDM2
ENST00000235372 1 0.287990770310082 0.0460427359367398 ENSG00000116731 PRDM2
ENST00000491134 1 0.618741341981727 0.0212872683124274 ENSG00000116731 PRDM2
ENST00000502727 1 0.621254274067848 0.028107003175916 ENSG00000116731 PRDM2
ENST00000502724 1 0.582696365209876 0.0314851225403595 ENSG00000116731 PRDM2
ENST00000413440 1 0.46838975650384 0.032766958034378 ENSG00000116731 PRDM2
ENST00000343137 1 0.487369897441716 0.0311282158145431 ENSG00000116731 PRDM2
ENST00000491815 1 0.470976856769085 0.0438870442988888 ENSG00000116731 PRDM2
ENST00000503842 1 0.321369087994147 0.0457497286658828 ENSG00000116731 PRDM2
ENST00000407521 1 0.776393210632687 0.0164561009105775 ENSG00000116731 PRDM2
ENST00000505823 1 0.320637407927816 0.0458409764684575 ENSG00000116731 PRDM2
ENST00000487453 1 0.20527872030398 -0.104211224100784 ENSG00000116731 PRDM2
ENST00000491547 1 0.567400377467475 0.0933208688328728 ENSG00000189337 KAZN
ENST00000376030 1 0.47432797911031 0.107531229941152 ENSG00000189337 KAZN
ENST00000503743 1 0.577977278623196 0.0905918354707641 ENSG00000189337 KAZN
ENST00000422387 1 0.465612308419015 0.114381401829833 ENSG00000189337 KAZN
ENST00000361144 1 0.721105966305724 -0.0650414344060852 ENSG00000189337 KAZN
ENST00000376028 1 0.424557459722075 -0.16138499104198 ENSG00000189337 KAZN
ENST00000400798 1 0.82359262702656 -0.0410829859643361 ENSG00000189337 KAZN
ENST00000400797 1 0.603656316533585 -0.104314420398859 ENSG00000189337 KAZN
ENST00000404665 1 0.178376190547915 0.45767996553946 ENSG00000175147 TMEM51-AS1
ENST00000310916 1 0.187405325200486 0.448281672437079 ENSG00000175147 TMEM51-AS1
ENST00000428417 1 0.603161176279156 0.0785717751364296 ENSG00000171729 TMEM51
ENST00000376014 1 0.609356279463012 0.0769403920135442 ENSG00000171729 TMEM51
ENST00000451326 1 0.566387125518723 0.0885924830425735 ENSG00000171729 TMEM51
ENST00000400796 1 0.555667366141142 0.0882933538041511 ENSG00000171729 TMEM51
ENST00000434578 1 0.563958846441909 0.0863312572783232 ENSG00000171729 TMEM51
ENST00000376008 1 0.554993300750244 0.0885961745512678 ENSG00000171729 TMEM51
ENST00000424792 1 0.716306792667989 0.0928394064697261 ENSG00000204464 C1orf195
ENST00000376005 1 0.536838720791533 0.180623240357286 ENSG00000204464 C1orf195
ENST00000400795 1 0.478700916980117 0.254813040799457 ENSG00000215720 RP1-21O18.3
ENST00000417793 1 0.732325955173495 0.0887224361291671 ENSG00000142621 FHAD1
ENST00000358897 1 0.732325955173495 0.0887224361291671 ENSG00000142621 FHAD1
ENST00000375999 1 0.740170889149404 0.0870432312232624 ENSG00000142621 FHAD1
ENST00000433640 1 0.417063503607558 -0.235026498884409 ENSG00000142621 FHAD1
ENST00000375998 1 0.755775963355082 0.0811071848686391 ENSG00000142621 FHAD1
ENST00000375996 1 0.47189900044722 0.232382149651116 ENSG00000142621 FHAD1
ENST00000375997 1 0.47189900044722 0.232382149651116 ENSG00000142621 FHAD1
ENST00000524761 1 0.555200602674423 0.193030163355364 ENSG00000142621 FHAD1
ENST00000375995 1 0.468854408678832 0.237340413634297 ENSG00000142621 FHAD1
ENST00000401090 1 0.468854408678832 0.237340413634297 ENSG00000142621 FHAD1
ENST00000428747 1 0.217160573219527 0.453445874078079 ENSG00000233485 RP3-467K16.2
ENST00000471347 1 0.306331945816706 0.325348610825536 ENSG00000142621 FHAD1
ENST00000444385 1 0.570811474595073 0.193726820477423 ENSG00000142621 FHAD1
ENST00000314740 1 0.514366848860179 0.213551058815725 ENSG00000142621 FHAD1
ENST00000529606 1 0.514366848860179 0.213551058815725 ENSG00000142621 FHAD1
ENST00000314668 1 0.427688422113443 0.261226155612881 ENSG00000142621 FHAD1
ENST00000532408 1 0.54062742061208 -0.222379232653505 ENSG00000142621 FHAD1
ENST00000481324 1 0.311781717381501 0.344696006998967 ENSG00000142621 FHAD1
ENST00000477846 1 0.424995916665733 0.277882159534868 ENSG00000142621 FHAD1
ENST00000495195 1 0.323195745709283 0.354827906157162 ENSG00000142621 FHAD1
ENST00000472086 1 0.362044330996182 0.331959941421399 ENSG00000142621 FHAD1
ENST00000472449 1 0.558067845357354 0.210923353592342 ENSG00000142621 FHAD1
ENST00000427824 1 0.962904125289571 0.0129330044100753 ENSG00000228140 RP3-467K16.4
ENST00000375980 1 0.244871808355013 -0.117803908477957 ENSG00000142634 EFHD2
ENST00000445566 1 0.308310258329562 -0.103635007012654 ENSG00000142634 EFHD2
ENST00000375949 1 0.826651568954583 -0.0748871125097275 ENSG00000162438 CTRC
ENST00000375943 1 0.870012774449377 -0.0555074632541257 ENSG00000162438 CTRC
ENST00000476813 1 0.772785236336178 0.09958524683834 ENSG00000162438 CTRC
ENST00000483406 1 0.705539043602435 -0.136920523179026 ENSG00000162438 CTRC
ENST00000459653 1 0.254136811312751 0.3961544854963 ENSG00000142615 CELA2A
ENST00000359621 1 0.442114564784296 0.280023910420127 ENSG00000142615 CELA2A
ENST00000494280 1 0.545424338968477 0.215720468038714 ENSG00000215704 CELA2B
ENST00000375910 1 0.853835488582107 -0.055330772958842 ENSG00000215704 CELA2B
ENST00000422901 1 0.350135269287472 0.343420859188633 ENSG00000215704 CELA2B
ENST00000488764 1 0.872060664712829 -0.0502324932495039 ENSG00000215704 CELA2B
ENST00000546424 1 0.922472503520015 0.0173853710700616 ENSG00000132906 CASP9
ENST00000333868 1 0.998764577657953 0.000277847647108501 ENSG00000132906 CASP9
ENST00000348549 1 0.998764577657953 0.000277847647108501 ENSG00000132906 CASP9
ENST00000400777 1 0.995250479256274 -0.0010660282184364 ENSG00000132906 CASP9
ENST00000424908 1 0.836802523581273 0.0422597787395235 ENSG00000132906 CASP9
ENST00000375890 1 0.970102239061746 0.00695405657798569 ENSG00000132906 CASP9
ENST00000474305 1 0.94518475068677 -0.0128463386562556 ENSG00000132906 CASP9
ENST00000447522 1 0.674146136344121 -0.0834062014013365 ENSG00000132906 CASP9
ENST00000440484 1 0.727146641654848 -0.0734953538151853 ENSG00000132906 CASP9
ENST00000546969 1 0.765255967104265 -0.0623811457822565 ENSG00000132906 CASP9
ENST00000469637 1 0.600015637618126 -0.125424880911491 ENSG00000132906 CASP9
ENST00000375849 1 0.0924958127036998 0.0822538767825944 ENSG00000116138 DNAJC16
ENST00000375847 1 0.0894110171002393 0.0877964971389321 ENSG00000116138 DNAJC16
ENST00000475133 1 0.0894110171002393 0.0877964971389321 ENSG00000116138 DNAJC16
ENST00000375838 1 0.371093836955763 0.0586176934899497 ENSG00000116138 DNAJC16
ENST00000483270 1 0.158062482503608 0.0802379296861351 ENSG00000116138 DNAJC16
ENST00000472665 1 0.453519832196213 0.0970262465232364 ENSG00000116138 DNAJC16
ENST00000606186 1 0.0873591711298706 0.374633080928829 ENSG00000272510 RP4-680D5.8
ENST00000479655 1 0.50793320753452 0.12702651372515 ENSG00000116138 DNAJC16
ENST00000490811 1 0.272772823563113 0.178563582323679 ENSG00000116138 DNAJC16
ENST00000495523 1 0.186267984156102 0.140819565258191 ENSG00000116138 DNAJC16
ENST00000375826 1 0.942493475485306 -0.00687439541538866 ENSG00000116771 AGMAT
ENST00000428945 1 0.391181349038593 0.159227107479664 ENSG00000237301 RP4-680D5.2
ENST00000480945 1 0.514002859916007 0.0529220052432754 ENSG00000197312 DDI2
ENST00000486680 1 0.687629738678076 0.0420460490953689 ENSG00000197312 DDI2
ENST00000546927 1 0.912752847290144 -0.014795072361367 ENSG00000197312 DDI2
ENST00000320153 1 0.880087887475074 0.0124347056522026 ENSG00000197312 DDI2
ENST00000483899 1 0.607763236340757 0.0444116055544264 ENSG00000197312 DDI2
ENST00000548451 1 0.828975096102036 -0.0262924347681177 ENSG00000197312 DDI2
ENST00000345034 1 0.817221611993316 0.0243746281124203 ENSG00000215695 RSC1A1
ENST00000375799 1 0.757130556104737 0.0236387465991959 ENSG00000116786 PLEKHM2
ENST00000375793 1 0.756564039897545 0.0236923817629499 ENSG00000116786 PLEKHM2
ENST00000584345 1 0.686578000641747 -0.101921846396022 ENSG00000264048 AL121992.1
ENST00000462455 1 0.473930976827969 0.0573234232506357 ENSG00000116786 PLEKHM2
ENST00000453804 1 0.89512217186944 0.0110637868686381 ENSG00000237938 RP11-288I21.1
ENST00000477849 1 0.940548254038589 0.00757058761677208 ENSG00000116786 PLEKHM2
ENST00000294454 1 0.978600674885234 -0.00424064233827057 ENSG00000162461 SLC25A34
ENST00000489568 1 0.773926063036626 -0.0632049791818773 ENSG00000162461 SLC25A34
ENST00000465495 1 0.537619266754818 0.166981944243702 ENSG00000162461 SLC25A34
ENST00000418525 1 0.400088964408463 0.181691989834754 ENSG00000224459 RP11-169K16.4
ENST00000375771 1 0.254414523504742 0.419050951240315 ENSG00000162458 FBLIM1
ENST00000375766 1 0.155429406090917 0.522196712361861 ENSG00000162458 FBLIM1
ENST00000400773 1 0.155666958084537 0.521901566979643 ENSG00000162458 FBLIM1
ENST00000332305 1 0.0818134910685476 0.634775929165663 ENSG00000162458 FBLIM1
ENST00000538385 1 0.916985483484772 0.0381343367900656 ENSG00000233954 RP11-169K16.7
ENST00000395968 1 0.497512907226597 -0.22537132213668 ENSG00000178715 RP11-169K16.8
ENST00000321418 1 0.497512907226597 -0.22537132213668 ENSG00000178715 RP11-169K16.8
ENST00000535249 1 0.278525835335889 -0.192662041822 ENSG00000179743 RP11-169K16.9
ENST00000317122 1 0.0731185472696223 -0.25453087473094 ENSG00000179743 RP11-169K16.9
ENST00000375759 1 0.427739683561258 0.0427923536901781 ENSG00000065526 SPEN
ENST00000438066 1 0.0186795226252173 0.15501122055251 ENSG00000065526 SPEN
ENST00000471538 1 0.315675785926554 0.0896923929113434 ENSG00000065526 SPEN
ENST00000442985 1 0.052643957524797 0.13035649356906 ENSG00000065526 SPEN
ENST00000604816 1 0.884769852791643 0.0526603883625617 ENSG00000270620 RP1-134O19.3
ENST00000487496 1 0.256942210140569 -0.114685596739623 ENSG00000065526 SPEN
ENST00000462525 1 0.0803591479633533 0.212797051749077 ENSG00000116809 ZBTB17
ENST00000440560 1 0.123461389315773 0.178630569213061 ENSG00000116809 ZBTB17
ENST00000375743 1 0.798255381926424 0.0197267366073825 ENSG00000116809 ZBTB17
ENST00000537142 1 0.798382673164847 0.0197263187607526 ENSG00000116809 ZBTB17
ENST00000375733 1 0.798255381926424 0.0197267366073825 ENSG00000116809 ZBTB17
ENST00000444358 1 0.610364712677503 0.0579158779355325 ENSG00000116809 ZBTB17
ENST00000488008 1 0.706667983676528 0.0530854064362659 ENSG00000116809 ZBTB17
ENST00000471805 1 0.844843742160106 0.026481611465324 ENSG00000116809 ZBTB17
ENST00000472658 1 0.816898897364676 0.032757335140667 ENSG00000116809 ZBTB17
ENST00000474511 1 0.916020773539549 0.0147559324469651 ENSG00000116809 ZBTB17
ENST00000487785 1 0.848184261309347 -0.0264798966753068 ENSG00000116809 ZBTB17
ENST00000448462 1 0.837185629530666 -0.0163937641868044 ENSG00000116809 ZBTB17
ENST00000492834 1 0.738328927063888 -0.0434432754917658 ENSG00000116809 ZBTB17
ENST00000490899 1 0.472953509348977 -0.0804461844497846 ENSG00000116809 ZBTB17
ENST00000464719 1 0.498192898160703 -0.0740805511059342 ENSG00000116809 ZBTB17
ENST00000479282 1 0.95786901310064 -0.00483376525069868 ENSG00000116809 ZBTB17
ENST00000494020 1 0.971381440598548 -0.00297217606256169 ENSG00000116809 ZBTB17
ENST00000416882 1 0.88350573445486 0.0418545253846123 ENSG00000234607 RP11-5P18.1
ENST00000358432 1 0.808307813922659 0.0786875239250485 ENSG00000142627 EPHA2
ENST00000480202 1 0.922034417024466 0.0353532736413223 ENSG00000142627 EPHA2
ENST00000461614 1 0.963042077625845 -0.0166995242177173 ENSG00000142627 EPHA2
ENST00000457809 1 0.828402775998934 -0.0648366746568181 ENSG00000234166 ARHGEF19-AS1
ENST00000478117 1 0.179883597564534 -0.150237321154068 ENSG00000142632 ARHGEF19
ENST00000270747 1 0.181939827024741 -0.149170299149615 ENSG00000142632 ARHGEF19
ENST00000449495 1 0.277630234525621 -0.174522572053328 ENSG00000142632 ARHGEF19
ENST00000478210 1 0.209944321222547 -0.208563228594273 ENSG00000142632 ARHGEF19
ENST00000471928 1 0.393617753809062 -0.162929351071028 ENSG00000142632 ARHGEF19
ENST00000441785 1 0.571153594499569 -0.123518506701501 ENSG00000142632 ARHGEF19
ENST00000442385 1 0.759319787835292 0.104007689977229 ENSG00000237276 ANO7P1
ENST00000475369 1 0.690397341451187 0.125911069721818 ENSG00000237276 ANO7P1
ENST00000602586 1 0.508013173955167 0.195566623632753 ENSG00000237276 ANO7P1
ENST00000375605 1 0.481046432609432 -0.232815088879029 ENSG00000204377 C1orf134
ENST00000375599 1 0.379495304874981 -0.214045165913216 ENSG00000132881 RSG1
ENST00000434014 1 0.796200245270015 -0.0774221834188399 ENSG00000132881 RSG1
ENST00000375592 1 0.965943683797195 -0.00319050769527582 ENSG00000037637 FBXO42
ENST00000456164 1 0.397611765581939 0.0840144210035687 ENSG00000037637 FBXO42
ENST00000444116 1 0.467081503443781 0.0715938745392618 ENSG00000037637 FBXO42
ENST00000478089 1 0.603955358882792 -0.0507699994531025 ENSG00000037637 FBXO42
ENST00000475078 1 0.578432552281182 -0.0497020172602817 ENSG00000055070 SZRD1
ENST00000401088 1 0.394906507666105 -0.0662719486730757 ENSG00000055070 SZRD1
ENST00000471507 1 0.64474152878528 -0.039588744465967 ENSG00000055070 SZRD1
ENST00000401089 1 0.394958385361484 -0.0662726237770413 ENSG00000055070 SZRD1
ENST00000486763 1 0.602592186033834 -0.0444523468680483 ENSG00000055070 SZRD1
ENST00000476423 1 0.554184153338499 -0.0536920872320894 ENSG00000055070 SZRD1
ENST00000475554 1 0.659145617634245 -0.0377254717757407 ENSG00000055070 SZRD1
ENST00000375590 1 0.530614895110224 -0.0486361154612424 ENSG00000055070 SZRD1
ENST00000472351 1 0.639028102328015 -0.0403706428792186 ENSG00000055070 SZRD1
ENST00000492354 1 0.393369832459683 -0.0664938514627799 ENSG00000055070 SZRD1
ENST00000472461 1 0.610769273732335 -0.0442445317291992 ENSG00000055070 SZRD1
ENST00000445689 1 0.506806485109828 0.15869863554147 ENSG00000226457 RP11-430L17.1
ENST00000491418 1 0.292801120905927 -0.0835644975972461 ENSG00000187144 SPATA21
ENST00000466212 1 0.190877263011586 -0.0842633555719174 ENSG00000187144 SPATA21
ENST00000335496 1 0.962815090842669 -0.00889499803991477 ENSG00000187144 SPATA21
ENST00000540400 1 0.975815550920942 -0.00577922746867001 ENSG00000187144 SPATA21
ENST00000375577 1 0.82362558041213 -0.0812181664391706 ENSG00000187144 SPATA21
ENST00000337132 1 0.997304785901619 0.000290905033955397 ENSG00000157191 NECAP2
ENST00000504551 1 0.960521879520758 0.00443404802315808 ENSG00000157191 NECAP2
ENST00000406746 1 0.997310004584508 0.000290372952974283 ENSG00000157191 NECAP2
ENST00000457722 1 0.972892282702193 0.0030455091145834 ENSG00000157191 NECAP2
ENST00000486390 1 0.566277204949689 -0.0614099117891076 ENSG00000157191 NECAP2
ENST00000443980 1 0.997320088302894 0.000289357547538043 ENSG00000157191 NECAP2
ENST00000504858 1 0.950276332215364 -0.00570175713439995 ENSG00000157191 NECAP2
ENST00000508680 1 0.977030908768756 -0.00281290357596962 ENSG00000157191 NECAP2
ENST00000492095 1 0.99731568216852 0.000289753620968817 ENSG00000157191 NECAP2
ENST00000459640 1 0.971469246312824 0.00321326736263526 ENSG00000157191 NECAP2
ENST00000496239 1 0.997320355485488 0.000289298914982547 ENSG00000157191 NECAP2
ENST00000513161 1 0.960552977509966 0.00443238424785272 ENSG00000157191 NECAP2
ENST00000509727 1 0.555611121963933 0.0700453429245837 ENSG00000157191 NECAP2
ENST00000457898 1 0.600064105771444 -0.0602659057012752 ENSG00000226029 RP4-798A10.2
ENST00000263511 1 0.830086003879722 0.0229213228483546 ENSG00000080947 CROCCP3
ENST00000591348 1 0.620918914567909 0.0545710791822586 ENSG00000080947 CROCCP3
ENST00000420820 1 0.899053728314996 0.0199533693729653 ENSG00000080947 CROCCP3
ENST00000591316 1 0.808891643478332 0.047478833192913 ENSG00000080947 CROCCP3
ENST00000590118 1 0.710679589992096 0.0772568488096279 ENSG00000080947 CROCCP3
ENST00000589964 1 0.692247549434645 0.0829478000882396 ENSG00000080947 CROCCP3
ENST00000383925 1 0.0765229307880472 -0.465828523617189 ENSG00000206652 RNU1-1
ENST00000430580 1 0.542544548714473 -0.0624423980412076 ENSG00000219481 NBPF1
ENST00000392963 1 0.585361666303056 -0.0650082567935861 ENSG00000219481 NBPF1
ENST00000420031 1 0.492254567734609 -0.10543315660082 ENSG00000219481 NBPF1
ENST00000432949 1 0.457551185790714 -0.109440277596881 ENSG00000219481 NBPF1
ENST00000287968 1 0.228365285553437 -0.204586545496364 ENSG00000219481 NBPF1
ENST00000420513 1 0.711304676854876 -0.0472123678799001 ENSG00000219481 NBPF1
ENST00000599069 1 0.616806054662411 -0.065654812941034 ENSG00000219481 NBPF1
ENST00000599908 1 0.539294091633084 -0.120335690411857 ENSG00000219481 NBPF1
ENST00000449853 1 0.969972505932374 0.00588832350093433 ENSG00000219481 NBPF1
ENST00000607700 1 0.562386870539271 -0.207593800459938 ENSG00000271732 RP5-1182A14.5
ENST00000540383 1 0.23317078183518 -0.0807079314764764 ENSG00000215908 CROCCP2
ENST00000412962 1 0.254061469658473 -0.0781154651272714 ENSG00000215908 CROCCP2
ENST00000362058 1 0.0936984345345149 -0.142768103657939 ENSG00000215908 CROCCP2
ENST00000334429 1 0.0825431076131147 -0.608385969239564 ENSG00000186301 MST1P2
ENST00000418421 1 0.113725292374179 -0.567062430701717 ENSG00000186301 MST1P2
ENST00000457982 1 0.0576792083019806 -0.665310405741574 ENSG00000186301 MST1P2
ENST00000419267 0.00163411267422091 8.62625992895127e-07 -0.979590239624056 ENSG00000236698 EIF1AXP1
ENST00000414828 1 0.186530045207635 0.484504859243646 ENSG00000268869 ESPNP
ENST00000270691 1 0.723736860322565 0.118870069603969 ENSG00000268869 ESPNP
ENST00000492551 1 0.723736860322565 0.118870069603969 ENSG00000268869 ESPNP
ENST00000466256 1 0.472020299880664 -0.127937159068744 ENSG00000058453 CROCC
ENST00000455405 1 0.387436505681096 0.305934759950475 ENSG00000186715 MST1L
ENST00000389184 1 0.617200443841612 0.180187294430584 ENSG00000186715 MST1L
ENST00000438002 1 0.171969993814969 0.447982579133133 ENSG00000228549 U1
ENST00000451828 1 0.353445499917832 0.316198116578013 ENSG00000228549 U1
ENST00000453554 1 0.354384197746897 0.315575115030613 ENSG00000228549 U1
ENST00000422124 1 0.63525902390377 -0.140487701400714 ENSG00000238142 RP11-108M9.4
ENST00000457075 1 0.885446566028001 -0.040698630712607 ENSG00000238142 RP11-108M9.4
ENST00000416869 1 0.885446566028001 -0.040698630712607 ENSG00000238142 RP11-108M9.4
ENST00000453917 1 0.84922671821109 0.0610359380550469 ENSG00000235241 RP11-108M9.5
ENST00000384278 1 0.00735719558369219 -0.932296914366404 ENSG00000207005 RNU1-2
ENST00000606899 1 0.976244813719953 -0.0108851994982627 ENSG00000272426 RP11-108M9.6
ENST00000375541 1 0.306813334860308 -0.107306561988018 ENSG00000058453 CROCC
ENST00000445545 1 0.359632307837301 -0.103804125611235 ENSG00000058453 CROCC
ENST00000467938 1 0.371148422402905 -0.106634016633982 ENSG00000058453 CROCC
ENST00000492631 1 0.841676853582012 -0.0287971456955709 ENSG00000058453 CROCC
ENST00000467715 1 0.526379747747324 -0.138062024807064 ENSG00000058453 CROCC
ENST00000494191 1 0.450676147591611 -0.100816219185308 ENSG00000058453 CROCC
ENST00000486318 1 0.439755159063987 -0.11441938474783 ENSG00000058453 CROCC
ENST00000498688 1 0.535093953201513 -0.101764472951047 ENSG00000058453 CROCC
ENST00000477773 1 0.432664348822873 -0.186931269672769 ENSG00000058453 CROCC
ENST00000497654 1 0.507314942149741 -0.176661986176008 ENSG00000058453 CROCC
ENST00000465021 1 0.778858367510564 -0.0527047221657814 ENSG00000058453 CROCC
ENST00000465291 1 0.094794749413706 -0.420062631234874 ENSG00000058453 CROCC
ENST00000446261 1 0.816512536638237 0.0306577931755005 ENSG00000226526 RP1-37C10.3
ENST00000326735 1 0.757218141557634 0.0416617021467214 ENSG00000159363 ATP13A2
ENST00000341676 1 0.791134081727403 0.0357202736605191 ENSG00000159363 ATP13A2
ENST00000452699 1 0.791134081727403 0.0357202736605191 ENSG00000159363 ATP13A2
ENST00000466561 1 0.478812575604863 0.115745259511973 ENSG00000159363 ATP13A2
ENST00000502418 1 0.39333122984295 0.141640602533462 ENSG00000159363 ATP13A2
ENST00000503552 1 0.801016108567165 -0.0371091872945858 ENSG00000159363 ATP13A2
ENST00000463860 1 0.63357132286749 0.0719452587639246 ENSG00000159363 ATP13A2
ENST00000502860 1 0.678738844767239 0.0637376495273953 ENSG00000159363 ATP13A2
ENST00000509392 1 0.851362032200078 0.0378717332636908 ENSG00000159363 ATP13A2
ENST00000506174 1 0.496393244961037 0.103681011682284 ENSG00000159363 ATP13A2
ENST00000510069 1 0.900283472671602 -0.0199447545518345 ENSG00000159363 ATP13A2
ENST00000511957 1 0.886380514577479 0.0235776054405285 ENSG00000159363 ATP13A2
ENST00000508222 1 0.930692976874257 0.0141826568805382 ENSG00000159363 ATP13A2
ENST00000509619 1 0.635773151709584 -0.0799395197563438 ENSG00000159363 ATP13A2
ENST00000375499 1 0.0479298235282503 -0.129361303491716 ENSG00000117118 SDHB
ENST00000485092 1 0.904079515553053 -0.0137248850165234 ENSG00000117118 SDHB
ENST00000475049 1 0.902350093864562 -0.0137426624528297 ENSG00000117118 SDHB
ENST00000485515 1 0.0251284876343705 -0.158323059513349 ENSG00000117118 SDHB
ENST00000491274 1 0.0548062649011298 -0.134262331692694 ENSG00000117118 SDHB
ENST00000475506 1 0.0799992632939658 -0.133293514534296 ENSG00000117118 SDHB
ENST00000463045 1 0.0517369107850708 -0.150262305348766 ENSG00000117118 SDHB
ENST00000466613 1 0.0298078812585253 -0.192191982715771 ENSG00000117118 SDHB
ENST00000375486 1 0.476331467712667 0.164638767999365 ENSG00000117115 PADI2
ENST00000479534 1 0.915702888103907 0.0368048389562886 ENSG00000117115 PADI2
ENST00000466151 1 0.99717946682819 -0.000821928298157441 ENSG00000117115 PADI2
ENST00000444885 1 0.473908701239872 0.163262921106807 ENSG00000117115 PADI2
ENST00000375481 1 0.320967539797428 0.24475094522516 ENSG00000117115 PADI2
ENST00000375453 1 0.175175489882338 0.456573076276571 ENSG00000159339 PADI4
ENST00000375448 1 0.746489667708965 0.10050577526411 ENSG00000159339 PADI4
ENST00000602074 1 0.409906218466577 0.273437105832839 ENSG00000269468 AC004824.2
ENST00000468945 1 0.952574077217936 -0.0216986351473327 ENSG00000159339 PADI4
ENST00000487048 1 0.719701479901092 0.114067756205167 ENSG00000159339 PADI4
ENST00000467001 1 0.82541064257996 0.0723925863713077 ENSG00000159339 PADI4
ENST00000434762 1 0.536927967887085 0.226128659928352 ENSG00000256049 PADI6
ENST00000358481 1 0.536927967887085 0.226128659928352 ENSG00000256049 PADI6
ENST00000439577 1 0.395181135551746 -0.0751129926201115 ENSG00000227751 RP1-20B21.4
ENST00000375436 1 0.718397350882154 -0.0237019225174618 ENSG00000179051 RCC2
ENST00000474892 1 0.270695345804866 -0.0842480543283658 ENSG00000179051 RCC2
ENST00000375433 1 0.972297384354887 -0.00227616687465487 ENSG00000179051 RCC2
ENST00000583469 1 0.540088122750645 -0.0799433131108711 ENSG00000266727 AC004824.1
ENST00000361221 1 0.646049739505352 0.0659817407779901 ENSG00000074964 ARHGEF10L
ENST00000452522 1 0.646325555448652 0.0659307023705717 ENSG00000074964 ARHGEF10L
ENST00000434513 1 0.675937106842386 0.0606084788615136 ENSG00000074964 ARHGEF10L
ENST00000375415 1 0.645375321838918 0.0662502072682675 ENSG00000074964 ARHGEF10L
ENST00000375420 1 0.766891784548744 0.0439713305327964 ENSG00000074964 ARHGEF10L
ENST00000482892 1 0.643589057296357 0.17003769090227 ENSG00000074964 ARHGEF10L
ENST00000469726 1 0.653987261349927 0.0641798905080019 ENSG00000074964 ARHGEF10L
ENST00000375408 1 0.648667027278917 0.0652647259328886 ENSG00000074964 ARHGEF10L
ENST00000167825 1 0.64895149940974 0.0652121791868865 ENSG00000074964 ARHGEF10L
ENST00000475356 1 0.641079517385824 0.0678852868184301 ENSG00000074964 ARHGEF10L
ENST00000482359 1 0.592740221604482 0.0864486655258437 ENSG00000074964 ARHGEF10L
ENST00000466782 1 0.863185018570141 0.0285681547744386 ENSG00000074964 ARHGEF10L
ENST00000495593 1 0.551122713462389 0.0859301231884238 ENSG00000074964 ARHGEF10L
ENST00000494072 1 0.315806638296109 -0.108062247550962 ENSG00000255275 RP13-279N23.2
ENST00000538309 1 0.137975975895885 -0.295474038853413 ENSG00000159423 ALDH4A1
ENST00000538839 1 0.0629320963635174 -0.331149936667396 ENSG00000159423 ALDH4A1
ENST00000290597 1 0.0629095634312417 -0.331133887072428 ENSG00000159423 ALDH4A1
ENST00000375341 1 0.0588315748657219 -0.334827605302821 ENSG00000159423 ALDH4A1
ENST00000454547 1 0.0676629686665589 -0.597425840518124 ENSG00000159423 ALDH4A1
ENST00000432718 1 0.0124316337330023 -0.587850839002227 ENSG00000159423 ALDH4A1
ENST00000455833 1 0.223831472636209 -0.119458887867513 ENSG00000169991 IFFO2
ENST00000355609 1 0.412275223978261 -0.135009987472069 ENSG00000169991 IFFO2
ENST00000416166 1 0.226428735456204 -0.133450019811474 ENSG00000169991 IFFO2
ENST00000606379 1 0.713326539508303 -0.0449654286848433 ENSG00000272084 RP5-1126H10.2
ENST00000375254 1 0.29144977417092 0.0706710081876149 ENSG00000127481 UBR4
ENST00000375226 1 0.291443434943347 0.0706710568830795 ENSG00000127481 UBR4
ENST00000375267 1 0.291443434943347 0.0706710568830795 ENSG00000127481 UBR4
ENST00000375217 1 0.291443434943347 0.0706710568830795 ENSG00000127481 UBR4
ENST00000375225 1 0.47136056991466 0.0574407150200515 ENSG00000127481 UBR4
ENST00000429347 1 0.441162675184006 0.05451924242544 ENSG00000127481 UBR4
ENST00000375224 1 0.382443674136516 0.0609053960133053 ENSG00000127481 UBR4
ENST00000459947 1 0.480744435367767 0.0586217397279406 ENSG00000127481 UBR4
ENST00000486515 1 0.558144458615988 0.0584452777682164 ENSG00000127481 UBR4
ENST00000543981 1 0.442461004188918 0.0532554046181977 ENSG00000127481 UBR4
ENST00000582644 1 0.337724104310572 -0.304077277651678 ENSG00000266098 AL137127.1
ENST00000492606 1 0.896952453731914 0.0126550763399647 ENSG00000127481 UBR4
ENST00000467272 1 0.545402067529993 0.0475183869044732 ENSG00000127481 UBR4
ENST00000483922 1 0.171214581163552 0.136851898583599 ENSG00000127481 UBR4
ENST00000494503 1 0.759116538259108 0.0265488629920504 ENSG00000127481 UBR4
ENST00000466969 1 0.83634988205138 -0.0216778102155039 ENSG00000127481 UBR4
ENST00000375218 1 0.684951591113335 0.0320507509072459 ENSG00000127481 UBR4
ENST00000425413 1 0.273851533239936 0.0816595858180425 ENSG00000127481 UBR4
ENST00000417040 1 0.168976073324787 0.0996791379902995 ENSG00000127481 UBR4
ENST00000475973 1 0.643842439415889 0.0480818396385863 ENSG00000127481 UBR4
ENST00000465036 1 0.0139495656189125 0.228319661604336 ENSG00000127481 UBR4
ENST00000419533 1 0.139152716196918 0.103855427913568 ENSG00000127481 UBR4
ENST00000497018 1 0.372995622740582 0.0909926423470904 ENSG00000127481 UBR4
ENST00000437898 1 0.970451447903574 -0.00167190616290683 ENSG00000230424 RP1-43E13.2
ENST00000477853 1 0.665208234680888 0.0211025670944029 ENSG00000127463 EMC1
ENST00000480380 1 0.764375763966704 0.0214169130788241 ENSG00000127463 EMC1
ENST00000375199 1 0.734661755690047 0.0165912227939515 ENSG00000127463 EMC1
ENST00000375208 1 0.915952941287396 0.00508379199798262 ENSG00000127463 EMC1
ENST00000461353 1 0.888396265986328 -0.0137382570549318 ENSG00000127463 EMC1
ENST00000486405 1 0.709023027095098 0.030213695793117 ENSG00000127463 EMC1
ENST00000486238 1 0.549706491713163 -0.0527782162776575 ENSG00000127463 EMC1
ENST00000494770 1 0.998711179020319 -0.000107669074199731 ENSG00000127463 EMC1
ENST00000462505 1 0.917598440887645 -0.00924803282830736 ENSG00000127463 EMC1
ENST00000496654 1 0.32396354548657 -0.095731252295456 ENSG00000127463 EMC1
ENST00000467423 1 0.624810923901993 -0.0491781168850698 ENSG00000127463 EMC1
ENST00000475079 1 0.221867675711667 0.125878748255455 ENSG00000127463 EMC1
ENST00000488681 1 0.553918259486266 0.0696832953129458 ENSG00000127463 EMC1
ENST00000356068 1 0.50426587427326 0.0786575115168082 ENSG00000127463 EMC1
ENST00000330263 1 0.0167070051075893 -0.168687690131375 ENSG00000053372 MRTO4
ENST00000493700 1 0.00742706203134143 -0.212528068117189 ENSG00000053372 MRTO4
ENST00000479559 1 0.366919510853072 -0.0931843624605964 ENSG00000053372 MRTO4
ENST00000457194 1 0.323189733632913 0.358391015886063 ENSG00000211454 AKR7L
ENST00000420396 1 0.32436519692668 0.357763112281702 ENSG00000211454 AKR7L
ENST00000429712 1 0.47270610916256 0.263279219579922 ENSG00000211454 AKR7L
ENST00000361640 1 0.19548420557633 0.471271812637869 ENSG00000162482 AKR7A3
ENST00000235835 1 0.830188379040468 0.039127416724133 ENSG00000053371 AKR7A2
ENST00000330072 1 0.830516159856155 0.0389904958559708 ENSG00000053371 AKR7A2
ENST00000489286 1 0.941753188332929 -0.0136392060262232 ENSG00000053371 AKR7A2
ENST00000481966 1 0.926406002855645 -0.0191679032771635 ENSG00000053371 AKR7A2
ENST00000492217 1 0.972389944662569 -0.00788970248913605 ENSG00000053371 AKR7A2
ENST00000375155 1 0.844370356193793 0.0325370572048556 ENSG00000040487 PQLC2
ENST00000375153 1 0.834134446246633 0.0346911921573984 ENSG00000040487 PQLC2
ENST00000469076 1 0.834134446246633 0.0346911921573984 ENSG00000040487 PQLC2
ENST00000400548 1 0.844370356193793 0.0325370572048556 ENSG00000040487 PQLC2
ENST00000497827 1 0.723059333411918 0.0603112440248535 ENSG00000040487 PQLC2
ENST00000432465 1 0.709325235689549 0.0721161624497253 ENSG00000040487 PQLC2
ENST00000401084 1 0.496776976760765 0.0424593734389228 ENSG00000077549 CAPZB
ENST00000264203 1 0.496792967423284 0.0424590785084681 ENSG00000077549 CAPZB
ENST00000375144 1 0.878957556786572 0.00972779091168168 ENSG00000077549 CAPZB
ENST00000375142 1 0.497545112250653 0.0423921618216076 ENSG00000077549 CAPZB
ENST00000433834 1 0.442147325321721 0.0481288448582815 ENSG00000077549 CAPZB
ENST00000264202 1 0.45775980901614 0.0474475172883809 ENSG00000077549 CAPZB
ENST00000413711 1 0.423371675414859 0.0521512495889639 ENSG00000077549 CAPZB
ENST00000459967 1 0.406997930315291 0.0543522933761534 ENSG00000077549 CAPZB
ENST00000457768 1 0.920487940233517 -0.00827324441051402 ENSG00000077549 CAPZB
ENST00000489607 1 0.820291610830592 0.0165549763054011 ENSG00000077549 CAPZB
ENST00000482808 1 0.379452301505592 0.059281207052974 ENSG00000077549 CAPZB
ENST00000481521 1 0.374440700553595 -0.302129903919109 ENSG00000240490 RN7SL277P
ENST00000416470 1 0.9780107655553 -0.0100370964634473 ENSG00000235185 RP5-1056L3.1
ENST00000602662 1 0.614267103956813 -0.0319055306886709 ENSG00000270136 MINOS1-NBL1
ENST00000486890 1 0.595132416750272 -0.034766157287726 ENSG00000173436 MINOS1
ENST00000322753 1 0.666819863701791 -0.027724962328238 ENSG00000173436 MINOS1
ENST00000498067 1 0.105884041227792 -0.200574750895869 ENSG00000173436 MINOS1
ENST00000462646 1 0.62980780419035 -0.0315200160940526 ENSG00000173436 MINOS1
ENST00000467029 1 0.60790577296127 -0.0335990894264574 ENSG00000173436 MINOS1
ENST00000481464 1 0.603746422247775 -0.0339311287243608 ENSG00000173436 MINOS1
ENST00000498642 1 0.60949924171175 -0.0334020126791495 ENSG00000173436 MINOS1
ENST00000479642 1 0.0189126614755897 -0.196135545043537 ENSG00000173436 MINOS1
ENST00000602293 1 0.595654144168281 -0.0335846784934117 ENSG00000270136 MINOS1-NBL1
ENST00000602384 1 0.597240918622769 -0.0333311762981673 ENSG00000270136 MINOS1-NBL1
ENST00000602450 1 0.595688533405512 -0.0335825959294903 ENSG00000270136 MINOS1-NBL1
ENST00000485362 1 0.604349587784582 -0.0339395924734436 ENSG00000173436 MINOS1
ENST00000457263 1 0.641718145927142 -0.0915090416199974 ENSG00000226396 RPS14P3
ENST00000428975 1 0.176002343237059 -0.244993597628391 ENSG00000158747 NBL1
ENST00000289749 1 0.235125238808303 -0.210392242006766 ENSG00000158747 NBL1
ENST00000451758 1 0.149999639301775 -0.261709987149603 ENSG00000158747 NBL1
ENST00000439664 1 0.155654956416968 -0.258371747795857 ENSG00000158747 NBL1
ENST00000375136 1 0.276911170119532 -0.18607019128709 ENSG00000158747 NBL1
ENST00000548815 1 0.276911170119532 -0.18607019128709 ENSG00000158747 NBL1
ENST00000425400 1 0.164949908877165 -0.250396444391535 ENSG00000158747 NBL1
ENST00000439278 1 0.188309730136615 -0.234834890302492 ENSG00000158747 NBL1
ENST00000427894 1 0.222368511407549 -0.214507465953356 ENSG00000158747 NBL1
ENST00000289753 1 0.24586261106347 0.383008607794442 ENSG00000158748 HTR6
ENST00000294543 1 0.34259481870141 -0.083204117987515 ENSG00000162542 TMCO4
ENST00000375127 1 0.342949673981494 -0.083448119770245 ENSG00000162542 TMCO4
ENST00000489814 1 0.319469372348163 -0.0964680884839851 ENSG00000162542 TMCO4
ENST00000375122 1 0.342862448884693 -0.0832040468619099 ENSG00000162542 TMCO4
ENST00000494342 1 0.943295730159619 -0.0179454909000845 ENSG00000162542 TMCO4
ENST00000489135 1 0.475614454134045 -0.0712265040801939 ENSG00000162542 TMCO4
ENST00000496528 1 0.608587963153161 -0.0513663955706247 ENSG00000162542 TMCO4
ENST00000462171 1 0.729412313797391 0.0378391965005695 ENSG00000162542 TMCO4
ENST00000488449 1 0.345376584054164 -0.133699356767703 ENSG00000162542 TMCO4
ENST00000375120 1 0.927559258753371 -0.00723967625166734 ENSG00000169914 OTUD3
ENST00000466697 1 0.842477094144437 0.0328740516793109 ENSG00000169914 OTUD3
ENST00000481686 1 0.389548716196499 0.214295207899746 ENSG00000169914 OTUD3
ENST00000375078 1 0.378683263904824 -0.228964212035815 ENSG00000162545 CAMK2N1
ENST00000489020 1 0.813548475117338 -0.0710119419805498 ENSG00000162545 CAMK2N1
ENST00000264198 1 0.892960818462155 -0.0113860569145665 ENSG00000090432 MUL1
ENST00000375071 1 0.761135891911857 0.0913315109062285 ENSG00000158825 CDA
ENST00000461985 1 0.762385514694303 0.0907589173236352 ENSG00000158825 CDA
ENST00000321556 1 0.96860783691814 0.00422290901325539 ENSG00000158828 PINK1
ENST00000492302 1 0.543537143465038 0.0659685038296913 ENSG00000158828 PINK1
ENST00000451424 1 0.841459304363455 -0.018397263796854 ENSG00000117242 PINK1-AS
ENST00000400490 1 0.297730381197915 0.117784828670463 ENSG00000158828 PINK1
ENST00000535128 1 0.368123875261026 0.186225713301476 ENSG00000257033 AL391357.1
ENST00000602624 1 0.644431097752541 -0.0322782950706742 ENSG00000244038 DDOST
ENST00000375048 1 0.648125908408268 -0.0319413099835432 ENSG00000244038 DDOST
ENST00000415136 1 0.633710849954157 -0.0331791885629591 ENSG00000244038 DDOST
ENST00000475210 1 0.360096717106933 0.100906142425401 ENSG00000244038 DDOST
ENST00000464364 1 0.49884913738658 -0.0470717753167017 ENSG00000244038 DDOST
ENST00000477229 1 0.470987448928514 -0.0710681058150804 ENSG00000244038 DDOST
ENST00000477167 1 0.588213556900843 -0.197489427328314 ENSG00000117245 KIF17
ENST00000490034 1 0.759944570925192 -0.111434955195215 ENSG00000117245 KIF17
ENST00000375044 1 0.748184597757116 0.116839372379376 ENSG00000117245 KIF17
ENST00000400463 1 0.761280175385621 0.110513761731173 ENSG00000117245 KIF17
ENST00000247986 1 0.761280175385621 0.110513761731173 ENSG00000117245 KIF17
ENST00000462858 1 0.966400313870658 0.0153774405208956 ENSG00000117245 KIF17
ENST00000498225 1 0.830195568463934 0.0782077963862719 ENSG00000117245 KIF17
ENST00000375031 1 0.31890000655617 -0.24708392795766 ENSG00000189410 SH2D5
ENST00000460804 1 0.368333605775424 -0.222142710414022 ENSG00000189410 SH2D5
ENST00000444387 1 0.123992327586536 -0.421926383682729 ENSG00000189410 SH2D5
ENST00000447746 1 0.556635716823042 -0.17833122802632 ENSG00000189410 SH2D5
ENST00000518294 1 0.710505635172137 -0.110875642194462 ENSG00000189410 SH2D5
ENST00000517430 1 0.422075242325632 -0.25081880111245 ENSG00000189410 SH2D5
ENST00000519434 1 0.45696465086457 -0.245765647977574 ENSG00000189410 SH2D5
ENST00000312239 1 0.382822000386888 0.0469358264932108 ENSG00000127483 HP1BP3
ENST00000375003 1 0.14338002464335 0.0817979074833707 ENSG00000127483 HP1BP3
ENST00000413451 1 0.429944716641626 0.0773915808679351 ENSG00000203394 RP5-930J4.4
ENST00000488722 1 0.394392514142845 0.0585329815947506 ENSG00000127483 HP1BP3
ENST00000491748 1 0.2262025107382 -0.0854376241373741 ENSG00000127483 HP1BP3
ENST00000419948 1 0.238904386313029 0.0725001331556119 ENSG00000127483 HP1BP3
ENST00000438032 1 0.465814325771432 0.0399306616097918 ENSG00000127483 HP1BP3
ENST00000424732 1 0.447484283690353 0.0414721474170716 ENSG00000127483 HP1BP3
ENST00000417710 1 0.62760472562103 0.0302823983346736 ENSG00000127483 HP1BP3
ENST00000487117 1 0.856719688056322 -0.0142475069948323 ENSG00000127483 HP1BP3
ENST00000375000 1 0.960442867075023 -0.00331037632482359 ENSG00000127483 HP1BP3
ENST00000437575 1 0.695012298199081 -0.0246324555314266 ENSG00000127483 HP1BP3
ENST00000419490 1 0.736141265927845 -0.0211917165820791 ENSG00000127483 HP1BP3
ENST00000414993 1 0.769697156495813 -0.0183786025730829 ENSG00000127483 HP1BP3
ENST00000443615 1 0.774381423384057 -0.0187210867454516 ENSG00000127483 HP1BP3
ENST00000264211 1 0.766652602096052 0.01944502418721 ENSG00000075151 EIF4G3
ENST00000400422 1 0.786858641544295 0.0194402267129212 ENSG00000075151 EIF4G3
ENST00000602326 1 0.786858641544295 0.0194402267129212 ENSG00000075151 EIF4G3
ENST00000374935 1 0.772868477428558 0.0189886933952237 ENSG00000075151 EIF4G3
ENST00000537738 1 0.993128538381019 -0.0006522756160492 ENSG00000075151 EIF4G3
ENST00000374937 1 0.75716998054114 0.0204523917049968 ENSG00000075151 EIF4G3
ENST00000536266 1 0.884723864083806 0.0103202624442037 ENSG00000075151 EIF4G3
ENST00000435383 1 0.537375301925817 -0.054279236824048 ENSG00000075151 EIF4G3
ENST00000496705 1 0.839226537063093 -0.0238725876864417 ENSG00000075151 EIF4G3
ENST00000374933 1 0.468204438180436 0.0643237046970361 ENSG00000075151 EIF4G3
ENST00000544689 1 0.39288403087689 0.0745654676343299 ENSG00000075151 EIF4G3
ENST00000485722 1 0.832741868423001 0.0263253474255974 ENSG00000075151 EIF4G3
ENST00000356916 1 0.793498760639511 0.0227115701550217 ENSG00000075151 EIF4G3
ENST00000374927 1 0.950098890647429 0.00496527954079657 ENSG00000075151 EIF4G3
ENST00000438975 1 0.812841543073442 0.0210155346604656 ENSG00000075151 EIF4G3
ENST00000411888 1 0.807123633800738 0.0218326723010585 ENSG00000075151 EIF4G3
ENST00000476088 1 0.616576831282115 0.0675220188235671 ENSG00000075151 EIF4G3
ENST00000420703 1 0.149118103977334 0.50335146445841 ENSG00000233072 RPS15AP6
ENST00000463775 1 0.872612015061651 0.0178384800794774 ENSG00000075151 EIF4G3
ENST00000430808 1 0.92915546868885 -0.021153215777905 ENSG00000235112 HSPE1P27
ENST00000584440 1 0.78924872349843 0.0914750144123139 ENSG00000266867 AL031005.1
ENST00000415912 1 0.34799765298625 0.08853549181754 ENSG00000117298 ECE1
ENST00000357071 1 0.259874833755782 0.096663713023593 ENSG00000117298 ECE1
ENST00000531334 1 0.323795087237145 0.110091363623328 ENSG00000117298 ECE1
ENST00000374893 1 0.249456442411621 0.102065925441121 ENSG00000117298 ECE1
ENST00000436918 1 0.243925958511397 0.103034055667967 ENSG00000117298 ECE1
ENST00000264205 1 0.236990619994214 0.104213721250789 ENSG00000117298 ECE1
ENST00000526194 1 0.322510217271519 0.0889723395231558 ENSG00000117298 ECE1
ENST00000470394 1 0.163088727100244 0.151164140906827 ENSG00000117298 ECE1
ENST00000528294 1 0.136115558209518 0.135798139380005 ENSG00000117298 ECE1
ENST00000473505 1 0.79427174870656 0.0245153021317093 ENSG00000117298 ECE1
ENST00000416959 1 0.300471465352445 0.213432938011054 ENSG00000236936 RP3-329E20.2
ENST00000481130 1 0.72600683664128 0.0397711289608688 ENSG00000117298 ECE1
ENST00000527991 1 0.831460518587716 0.0242981086306274 ENSG00000117298 ECE1
ENST00000463334 1 0.561867007237832 0.0652318978881401 ENSG00000117298 ECE1
ENST00000449034 1 0.506626248483642 0.102618605337944 ENSG00000231105 RP5-1071N3.1
ENST00000454000 1 0.100766376417484 0.213589735804672 ENSG00000142794 NBPF3
ENST00000475869 1 0.954361252053471 0.0161449391538828 ENSG00000142794 NBPF3
ENST00000318220 1 0.140137016480087 0.189888846241665 ENSG00000142794 NBPF3
ENST00000478653 1 0.378793165041978 0.163591483034951 ENSG00000142794 NBPF3
ENST00000318249 1 0.140184266359339 0.18991204814571 ENSG00000142794 NBPF3
ENST00000485941 1 0.58621024854606 0.135708881527669 ENSG00000142794 NBPF3
ENST00000342104 1 0.140184266359339 0.18991204814571 ENSG00000142794 NBPF3
ENST00000486229 1 0.14838972233471 0.202344251731506 ENSG00000142794 NBPF3
ENST00000434838 1 0.0604772564046862 0.259387587422768 ENSG00000142794 NBPF3
ENST00000467103 1 0.436855694465735 0.194413587292542 ENSG00000142794 NBPF3
ENST00000469876 1 0.436315447139841 0.207812996129076 ENSG00000142794 NBPF3
ENST00000477050 1 0.504935546703883 0.195414456126677 ENSG00000142794 NBPF3
ENST00000539907 1 0.733474115585049 0.115684719440003 ENSG00000162551 ALPL
ENST00000540617 1 0.733474115585049 0.115684719440003 ENSG00000162551 ALPL
ENST00000374840 1 0.733474115585049 0.115684719440003 ENSG00000162551 ALPL
ENST00000468526 1 0.705538662873722 0.135574483273443 ENSG00000162551 ALPL
ENST00000374832 1 0.746078826015926 0.112777893193453 ENSG00000162551 ALPL
ENST00000425315 1 0.703816355267041 0.131938300545559 ENSG00000162551 ALPL
ENST00000374830 1 0.178185308371237 0.486038032798777 ENSG00000162551 ALPL
ENST00000374829 1 0.849211592583466 0.0690371934021703 ENSG00000162551 ALPL
ENST00000374761 1 0.676359672132417 -0.144295521285528 ENSG00000076864 RAP1GAP
ENST00000290101 1 0.892186827591778 -0.0460908456215836 ENSG00000076864 RAP1GAP
ENST00000374763 1 0.67279248517696 -0.146058663022026 ENSG00000076864 RAP1GAP
ENST00000471600 1 0.892186827591778 -0.0460908456215836 ENSG00000076864 RAP1GAP
ENST00000374765 1 0.854140151794253 0.0599862676104295 ENSG00000076864 RAP1GAP
ENST00000495204 1 0.854140151794253 0.0599862676104295 ENSG00000076864 RAP1GAP
ENST00000542643 1 0.854140151794253 0.0599862676104295 ENSG00000076864 RAP1GAP
ENST00000359708 1 0.55638406616613 0.216717481704844 ENSG00000076864 RAP1GAP
ENST00000374757 1 0.700078219806309 0.141888283261933 ENSG00000076864 RAP1GAP
ENST00000317967 1 0.450394833743663 0.269040622641658 ENSG00000076864 RAP1GAP
ENST00000447293 1 0.624980014530891 0.177913404038406 ENSG00000076864 RAP1GAP
ENST00000482984 1 0.461367872372066 0.267396123748603 ENSG00000076864 RAP1GAP
ENST00000464457 1 0.352410329547817 0.335284998345595 ENSG00000076864 RAP1GAP
ENST00000400301 1 0.150638400447592 0.0782409736771468 ENSG00000090686 USP48
ENST00000308271 1 0.168403200228012 0.0751119156145831 ENSG00000090686 USP48
ENST00000374732 1 0.13964273503065 0.0926278377815389 ENSG00000090686 USP48
ENST00000479177 1 0.394383734211596 -0.144953932830856 ENSG00000090686 USP48
ENST00000529637 1 0.119438115729341 0.0870381380096684 ENSG00000090686 USP48
ENST00000464577 1 0.258135699886415 0.0908843193204796 ENSG00000090686 USP48
ENST00000471752 1 0.226726686047477 0.159313609816465 ENSG00000090686 USP48
ENST00000487880 1 0.733143378518531 0.029540013404896 ENSG00000090686 USP48
ENST00000526044 1 0.544528070714984 0.0536227576185716 ENSG00000090686 USP48
ENST00000534705 1 0.499987242510141 0.0597124777044802 ENSG00000090686 USP48
ENST00000421625 1 0.394031719922407 0.0568799285570611 ENSG00000090686 USP48
ENST00000374730 1 0.489726804447713 0.0678393984607584 ENSG00000090686 USP48
ENST00000527823 1 0.31300579810478 0.0939869789784322 ENSG00000090686 USP48
ENST00000532737 1 0.365216521697566 0.0785425942790736 ENSG00000090686 USP48
ENST00000489108 1 0.518906842562872 0.0654217734641689 ENSG00000090686 USP48
ENST00000434488 1 0.261381376046296 -0.372143510966919 ENSG00000231978 RP11-132G19.3
ENST00000374695 1 0.975717981359778 -0.00914502320736194 ENSG00000142798 HSPG2
ENST00000434233 1 0.495885738701701 -0.127562150734624 ENSG00000218510 LINC00339
ENST00000420503 1 0.498512802951927 -0.12662272691788 ENSG00000218510 LINC00339
ENST00000404210 1 0.46739947167166 -0.13483972375899 ENSG00000218510 LINC00339
ENST00000416769 1 0.467618231639395 -0.134799873797135 ENSG00000218510 LINC00339
ENST00000452322 1 0.920161769902493 -0.0250389210808401 ENSG00000218510 LINC00339
ENST00000400259 1 0.840100655329396 -0.011300198755973 ENSG00000070831 CDC42
ENST00000344548 1 0.836857024791371 -0.011544639420139 ENSG00000070831 CDC42
ENST00000315554 1 0.955610591432871 -0.00289452477112556 ENSG00000070831 CDC42
ENST00000498236 1 0.945763515724027 -0.00358411855207087 ENSG00000070831 CDC42
ENST00000421089 1 0.868558754151186 0.00859181952633699 ENSG00000070831 CDC42
ENST00000411827 1 0.975979489865981 0.00163796893836624 ENSG00000070831 CDC42
ENST00000431803 1 0.858190679775602 0.0182753359848181 ENSG00000230068 CDC42-IT1
ENST00000604049 1 0.679158175104634 -0.0972732447222653 ENSG00000271428 RP1-224A6.8
ENST00000606754 1 0.2860808715562 0.222130855253085 ENSG00000271840 RP1-224A6.9
ENST00000290167 1 0.686541781044143 0.0869571677908801 ENSG00000162552 WNT4
ENST00000542383 1 0.723556044508085 0.0766568306466915 ENSG00000162552 WNT4
ENST00000415567 1 0.343321526423425 -0.285009954600265 ENSG00000162552 WNT4
ENST00000441048 1 0.775957893994068 -0.071766610548938 ENSG00000162552 WNT4
ENST00000404138 1 0.263790561325678 0.0538580119361235 ENSG00000184677 ZBTB40
ENST00000400239 1 0.569415186604607 0.0339581682836985 ENSG00000184677 ZBTB40
ENST00000375647 1 0.263549467818793 0.0538574797597817 ENSG00000184677 ZBTB40
ENST00000374651 1 0.314656521744155 0.0509535901735923 ENSG00000184677 ZBTB40
ENST00000438551 1 0.140503333492692 0.261175663249592 ENSG00000237200 ZBTB40-IT1
ENST00000374644 1 0.947738744799708 -0.0212554225185094 ENSG00000070886 EPHA8
ENST00000166244 1 0.861026991939366 -0.0580781304163416 ENSG00000070886 EPHA8
ENST00000538803 1 0.947738744799708 -0.0212554225185094 ENSG00000070886 EPHA8
ENST00000374642 1 0.411717605883155 -0.240187096851363 ENSG00000173372 C1QA
ENST00000438241 1 0.486142822682467 -0.204185700947137 ENSG00000173372 C1QA
ENST00000402322 1 0.488704838008835 -0.208113071279846 ENSG00000173372 C1QA
ENST00000374640 1 0.643748216533059 0.123317007110864 ENSG00000159189 C1QC
ENST00000374639 1 0.643748216533059 0.123317007110864 ENSG00000159189 C1QC
ENST00000374637 1 0.643748216533059 0.123317007110864 ENSG00000159189 C1QC
ENST00000510260 1 0.771963332084279 -0.104265312219942 ENSG00000173369 C1QB
ENST00000509305 1 0.826037487320692 -0.0790697477843955 ENSG00000173369 C1QB
ENST00000432749 1 0.851176835383143 -0.0674874693174976 ENSG00000173369 C1QB
ENST00000314933 1 0.826037487320692 -0.0790697477843955 ENSG00000173369 C1QB
ENST00000544305 1 0.489944101305769 0.189752551830741 ENSG00000133216 EPHB2
ENST00000374630 1 0.496862293394941 0.186009046413194 ENSG00000133216 EPHB2
ENST00000400191 1 0.52056275483451 0.174796652825242 ENSG00000133216 EPHB2
ENST00000374632 1 0.52385657916979 0.173478790188467 ENSG00000133216 EPHB2
ENST00000374627 1 0.465341407222932 0.212537032301435 ENSG00000133216 EPHB2
ENST00000465676 1 0.418045092724419 0.250670717803838 ENSG00000133216 EPHB2
ENST00000490436 1 0.900353045077418 0.045087921025938 ENSG00000133216 EPHB2
ENST00000440767 1 0.533158725484757 0.212483436698487 ENSG00000227868 C1orf234
ENST00000566855 1 0.867249515860558 0.058300656798301 ENSG00000227868 C1orf234
ENST00000356634 1 0.750797741125154 0.0273311317640122 ENSG00000004487 KDM1A
ENST00000400181 1 0.755709152381955 0.0267631928296121 ENSG00000004487 KDM1A
ENST00000542151 1 0.750786867278711 0.0273305015186931 ENSG00000004487 KDM1A
ENST00000427154 1 0.516015023007106 0.0514893363757726 ENSG00000240553 RP1-184J9.2
ENST00000481879 1 0.109894596754644 -0.221457116543479 ENSG00000004487 KDM1A
ENST00000465864 1 0.76662138535574 -0.0247145487776002 ENSG00000004487 KDM1A
ENST00000494920 1 0.856497747053235 0.0142262411073044 ENSG00000004487 KDM1A
ENST00000602503 1 0.812197419378723 0.0231945866230171 ENSG00000004487 KDM1A
ENST00000374623 1 0.311925579802803 0.0773754930604779 ENSG00000169641 LUZP1
ENST00000418342 1 0.264000043170597 0.0864181268021651 ENSG00000169641 LUZP1
ENST00000302291 1 0.265969867785978 0.0864395174168642 ENSG00000169641 LUZP1
ENST00000314174 1 0.502800516537774 0.0587965759515572 ENSG00000169641 LUZP1
ENST00000471849 1 0.530726664902011 0.0607834926153114 ENSG00000169641 LUZP1
ENST00000475164 1 0.869127458379183 0.0181413256530469 ENSG00000169641 LUZP1
ENST00000450968 1 0.730047272081144 -0.119860149648377 ENSG00000229010 RP5-979D14.1
ENST00000384208 1 0.852419845837905 -0.0669506355968869 ENSG00000206935 RNU6-514P
ENST00000566551 1 0.304485209461062 0.133506085520353 ENSG00000261326 RP5-1057J7.6
ENST00000604481 1 0.723336568440157 -0.0779892674306848 ENSG00000261326 RP5-1057J7.6
ENST00000464516 1 0.303628651394293 0.12089312327618 ENSG00000125944 HNRNPR
ENST00000478691 1 0.368093132336163 -0.0570015501380101 ENSG00000125944 HNRNPR
ENST00000374616 1 0.379528385347701 -0.0595349086814134 ENSG00000125944 HNRNPR
ENST00000476660 1 0.308053257425912 -0.0766436129936979 ENSG00000125944 HNRNPR
ENST00000374612 1 0.379528385347701 -0.0595349086814134 ENSG00000125944 HNRNPR
ENST00000302271 1 0.380596396763608 -0.0594082971971529 ENSG00000125944 HNRNPR
ENST00000427764 1 0.378961108079113 -0.060238133877726 ENSG00000125944 HNRNPR
ENST00000606561 1 0.343979952854254 -0.0649516231471043 ENSG00000125944 HNRNPR
ENST00000426846 1 0.338733816796259 -0.0658371286886603 ENSG00000125944 HNRNPR
ENST00000463552 1 0.436330201445087 -0.0568183560091824 ENSG00000125944 HNRNPR
ENST00000470941 1 0.563672501136119 -0.0436227407827399 ENSG00000125944 HNRNPR
ENST00000476451 1 0.751489414617242 -0.0239529416467647 ENSG00000125944 HNRNPR
ENST00000490652 1 0.210563899581762 -0.101788170176696 ENSG00000125944 HNRNPR
ENST00000314011 1 0.576120489077616 0.0734540186958107 ENSG00000125945 ZNF436
ENST00000374608 1 0.577450451046968 0.0738907673483921 ENSG00000125945 ZNF436
ENST00000458053 1 0.417217112478721 -0.248130277601025 ENSG00000249087 C1orf213
ENST00000454117 1 0.22859783162569 -0.377193185683349 ENSG00000249087 C1orf213
ENST00000335648 1 0.231422904558722 -0.37638221399317 ENSG00000249087 C1orf213
ENST00000518821 1 0.17484256919146 -0.423736736149999 ENSG00000249087 C1orf213
ENST00000437367 1 0.231574900120525 -0.3763727028627 ENSG00000249087 C1orf213
ENST00000450454 1 0.244248407183201 0.388852174772926 ENSG00000204219 TCEA3
ENST00000374601 1 0.345225747304375 0.338159384046347 ENSG00000204219 TCEA3
ENST00000461794 1 0.255526700124899 0.418434636348294 ENSG00000204219 TCEA3
ENST00000495646 1 0.271709918676574 -0.356974704939156 ENSG00000088280 ASAP3
ENST00000336689 1 0.698981337961316 -0.0974605713764557 ENSG00000088280 ASAP3
ENST00000465372 1 0.499600927717441 -0.240793702770181 ENSG00000088280 ASAP3
ENST00000492982 1 0.818724466055826 -0.0580212314183193 ENSG00000088280 ASAP3
ENST00000437606 1 0.85573015777097 -0.046121630462871 ENSG00000088280 ASAP3
ENST00000475814 1 0.0438916404736473 0.721752257350546 ENSG00000088280 ASAP3
ENST00000478858 1 0.870265085403639 -0.0464080481589258 ENSG00000088280 ASAP3
ENST00000608765 1 0.430227600035553 -0.239698304352258 ENSG00000088280 ASAP3
ENST00000449467 1 0.551329213760116 -0.194792991658355 ENSG00000088280 ASAP3
ENST00000361729 1 0.810188431952437 0.0642060645390108 ENSG00000007968 E2F2
ENST00000374561 1 0.636941716667067 -0.0870026670805577 ENSG00000117318 ID3
ENST00000463312 1 0.51520555638597 0.154901892448686 ENSG00000117318 ID3
ENST00000486541 1 0.546592968774192 -0.115936819494509 ENSG00000117318 ID3
ENST00000477916 1 0.136367954430763 0.466204998341735 ENSG00000197880 MDS2
ENST00000374555 1 0.104571802823262 0.570351045488169 ENSG00000197880 MDS2
ENST00000374550 1 0.0606218285619144 -0.155293904808653 ENSG00000142676 RPL11
ENST00000467075 1 0.0158792031450609 -0.165436198586174 ENSG00000142676 RPL11
ENST00000482370 1 0.0613649327263071 -0.155088225006806 ENSG00000142676 RPL11
ENST00000443624 1 0.062276360855717 -0.155442792345467 ENSG00000142676 RPL11
ENST00000458455 1 0.0626022933069799 -0.154941379061946 ENSG00000142676 RPL11
ENST00000366398 1 0.972414409269292 0.00928243401493862 ENSG00000203589 RP5-886K2.1
ENST00000466184 1 0.661708238130498 -0.153062096926748 ENSG00000244609 RN7SL532P
ENST00000418390 1 0.794976759181786 -0.0167202161147812 ENSG00000011007 TCEB3
ENST00000609199 1 0.742806604601407 -0.0220023729692083 ENSG00000011007 TCEB3
ENST00000487554 1 0.870842656262382 -0.0141382020971735 ENSG00000011007 TCEB3
ENST00000427796 1 0.881608676657012 -0.0148446231887454 ENSG00000236810 RP5-886K2.3
ENST00000447961 1 0.697257372003658 0.127168104814713 ENSG00000236810 RP5-886K2.3
ENST00000246151 1 0.861606910344047 -0.0162320156867631 ENSG00000057757 PITHD1
ENST00000415372 1 0.504412744131457 0.0781863938652732 ENSG00000057757 PITHD1
ENST00000374524 1 0.67908937789535 0.0400255213795759 ENSG00000057757 PITHD1
ENST00000374514 1 0.142869129068546 -0.101394333100989 ENSG00000011009 LYPLA2
ENST00000400061 1 0.146990471726068 -0.100716687053509 ENSG00000011009 LYPLA2
ENST00000420982 1 0.0620045117787195 -0.138126837388375 ENSG00000011009 LYPLA2
ENST00000374505 1 0.0643691115752116 -0.127784018914799 ENSG00000011009 LYPLA2
ENST00000495365 1 0.113475959375797 -0.108313101451432 ENSG00000011009 LYPLA2
ENST00000374503 1 0.128302939224757 -0.104727245160483 ENSG00000011009 LYPLA2
ENST00000374502 1 0.114282316026965 -0.108322769723655 ENSG00000011009 LYPLA2
ENST00000492577 1 0.108693059172312 -0.111036179582713 ENSG00000011009 LYPLA2
ENST00000421070 1 0.124539628039392 -0.117773328428406 ENSG00000011009 LYPLA2
ENST00000374501 1 0.669224177249095 0.0341138811260263 ENSG00000011009 LYPLA2
ENST00000472213 1 0.790629444251817 0.0231489313357683 ENSG00000011009 LYPLA2
ENST00000481736 1 0.0711984609513213 -0.205293758849062 ENSG00000117308 GALE
ENST00000374497 1 0.109434288061869 -0.182032697886369 ENSG00000117308 GALE
ENST00000456977 1 0.0621712468913571 -0.316716863031375 ENSG00000117308 GALE
ENST00000459934 1 0.0776203996815689 -0.201648136560376 ENSG00000117308 GALE
ENST00000469556 1 0.0343804227871465 -0.371764283439731 ENSG00000117308 GALE
ENST00000429356 1 0.0629136080692675 -0.207802289182684 ENSG00000117308 GALE
ENST00000418277 1 0.244048919931199 -0.143358569772495 ENSG00000117308 GALE
ENST00000470949 1 0.202279902623948 -0.163845782339706 ENSG00000117308 GALE
ENST00000425913 1 0.216583227269615 -0.164164466427472 ENSG00000117308 GALE
ENST00000445705 1 0.172995940679395 -0.175976986987115 ENSG00000117308 GALE
ENST00000467493 1 0.332966846569549 -0.128291477997728 ENSG00000117308 GALE
ENST00000486382 1 0.783708024136409 -0.0401855061035134 ENSG00000117308 GALE
ENST00000470383 1 0.731829295689242 -0.050756273329107 ENSG00000117308 GALE
ENST00000466250 1 0.701701198758291 -0.0565065246472554 ENSG00000117308 GALE
ENST00000467070 1 0.540898511492425 -0.0971932671518905 ENSG00000117308 GALE
ENST00000374490 1 0.322048721084962 -0.128780536491521 ENSG00000117305 HMGCL
ENST00000374487 1 0.355919141724427 -0.132791453374167 ENSG00000117305 HMGCL
ENST00000374483 1 0.355919141724427 -0.132791453374167 ENSG00000117305 HMGCL
ENST00000436439 1 0.322048721084962 -0.128780536491521 ENSG00000117305 HMGCL
ENST00000235958 1 0.322127164922056 -0.128791816722551 ENSG00000117305 HMGCL
ENST00000509389 1 0.321243036793857 -0.13286711916104 ENSG00000117305 HMGCL
ENST00000496907 1 0.702185964045474 -0.058647115638547 ENSG00000117305 HMGCL
ENST00000513148 1 0.242862277017027 -0.162694643257493 ENSG00000117305 HMGCL
ENST00000479458 1 0.314070573056261 -0.19106633095546 ENSG00000117305 HMGCL
ENST00000498698 1 0.103116464107449 -0.280386379056115 ENSG00000117305 HMGCL
ENST00000374479 1 0.92630386691969 -0.0165274833386723 ENSG00000179163 FUCA1
ENST00000374472 1 0.268800071731263 0.163899290809484 ENSG00000188822 CNR2
ENST00000536471 1 0.290590246461927 0.166590152833322 ENSG00000188822 CNR2
ENST00000412176 1 0.360958547581066 0.294027449803305 ENSG00000229106 RP11-4M23.2
ENST00000411815 1 0.799818268287646 0.0927352710836338 ENSG00000232557 RP11-4M23.3
ENST00000471915 1 0.552387273181399 -0.0401594285274926 ENSG00000189266 PNRC2
ENST00000334351 1 0.563549249923889 -0.0387690232003585 ENSG00000189266 PNRC2
ENST00000374468 1 0.595967046266239 -0.0356745233784768 ENSG00000189266 PNRC2
ENST00000579103 1 0.295376817110345 -0.0757409308304348 ENSG00000189266 PNRC2
ENST00000344989 1 0.410847128972228 -0.0698333486072003 ENSG00000188529 SRSF10
ENST00000453840 1 0.411730068176215 -0.0695530917985422 ENSG00000188529 SRSF10
ENST00000341154 1 0.410522593225661 -0.069820493386036 ENSG00000188529 SRSF10
ENST00000484146 1 0.413318901054015 -0.0690977091580773 ENSG00000188529 SRSF10
ENST00000473858 1 0.413316101241539 -0.069097986837578 ENSG00000188529 SRSF10
ENST00000374452 1 0.414574102652153 -0.0688452439194323 ENSG00000188529 SRSF10
ENST00000374453 1 0.415118161286762 -0.0687083357795929 ENSG00000188529 SRSF10
ENST00000343255 1 0.368954325725442 -0.0778703276574317 ENSG00000188529 SRSF10
ENST00000492112 1 0.345190440427351 -0.0815111339662592 ENSG00000188529 SRSF10
ENST00000485841 1 0.236388902956629 -0.103261389408853 ENSG00000188529 SRSF10
ENST00000338597 1 0.175025990044937 -0.119871142105956 ENSG00000188529 SRSF10
ENST00000495785 1 0.286848211901078 -0.0925432421558377 ENSG00000188529 SRSF10
ENST00000473754 1 0.15136811270388 -0.123792991622963 ENSG00000188529 SRSF10
ENST00000497214 1 0.538643579138496 -0.0919270548705492 ENSG00000188529 SRSF10
ENST00000485292 1 0.954232988157072 -0.0053751324742294 ENSG00000188529 SRSF10
ENST00000469303 1 0.988638949592297 0.00124845232912127 ENSG00000188529 SRSF10
ENST00000327535 1 0.933674898961874 -0.0232383307076265 ENSG00000185436 IFNLR1
ENST00000327575 1 0.914959618161472 -0.0109859236893546 ENSG00000185436 IFNLR1
ENST00000374421 1 0.930772513569618 -0.0243465042829215 ENSG00000185436 IFNLR1
ENST00000374419 1 0.777408104430245 0.0297928631432217 ENSG00000185436 IFNLR1
ENST00000374418 1 0.770928092802443 0.0316779390873481 ENSG00000185436 IFNLR1
ENST00000350501 1 0.213987736382557 0.323136832199982 ENSG00000158055 GRHL3
ENST00000374409 1 0.719359110984992 0.0638422141471797 ENSG00000001460 STPG1
ENST00000440416 1 0.986050939004251 0.00315148861729413 ENSG00000001460 STPG1
ENST00000003583 1 0.647922190732568 0.081141374631412 ENSG00000001460 STPG1
ENST00000468303 1 0.980563140644247 -0.00412092293279921 ENSG00000001460 STPG1
ENST00000337248 1 0.646950389826216 0.0813002655130414 ENSG00000001460 STPG1
ENST00000497384 1 0.703372728573666 -0.0808365760576774 ENSG00000001460 STPG1
ENST00000438866 1 0.469806983337977 0.230268470698359 ENSG00000001460 STPG1
ENST00000435187 1 0.302972303899708 -0.280147977016842 ENSG00000001460 STPG1
ENST00000483261 1 0.553194195469679 -0.215503458591078 ENSG00000001460 STPG1
ENST00000498488 1 0.776773265186693 -0.0619252934972944 ENSG00000001460 STPG1
ENST00000483528 1 0.573030323634635 0.153370016790676 ENSG00000001460 STPG1
ENST00000475760 1 0.253034139969181 0.35214043186498 ENSG00000001460 STPG1
ENST00000492753 1 0.394906092997198 -0.269974609774516 ENSG00000001460 STPG1
ENST00000374399 1 0.15653636378946 0.140467035923633 ENSG00000001461 NIPAL3
ENST00000003912 1 0.472070909832337 0.0677128511820324 ENSG00000001461 NIPAL3
ENST00000488155 1 0.200561229329311 0.212774252512624 ENSG00000001461 NIPAL3
ENST00000358028 1 0.134417944184574 0.16695928122876 ENSG00000001461 NIPAL3
ENST00000339255 1 0.12599118540915 0.155063565404456 ENSG00000001461 NIPAL3
ENST00000475663 1 0.158434628605341 0.211820182355985 ENSG00000001461 NIPAL3
ENST00000428131 1 0.161706450589017 0.170437034912863 ENSG00000001461 NIPAL3
ENST00000432012 1 0.41538305721703 0.135773909706796 ENSG00000001461 NIPAL3
ENST00000374395 1 0.559997404949997 0.0459335760380743 ENSG00000117602 RCAN3
ENST00000436717 1 0.159235777581665 0.122376468565078 ENSG00000117602 RCAN3
ENST00000425530 1 0.255581405904769 0.154335911157326 ENSG00000117602 RCAN3
ENST00000412742 1 0.26725704017309 0.108772853182553 ENSG00000117602 RCAN3
ENST00000538532 1 0.265966561185409 0.110245917751569 ENSG00000117602 RCAN3
ENST00000374393 1 0.246025345479548 0.120914169527321 ENSG00000117602 RCAN3
ENST00000482807 1 0.05066468926986 0.284524557373472 ENSG00000117602 RCAN3
ENST00000577528 1 0.152374679727636 -0.203129469144437 ENSG00000264443 RP4-594I10.3
ENST00000374392 1 0.0427360639530545 0.716600240094893 ENSG00000184454 NCMAP
ENST00000478890 1 0.840443468962888 0.0127793539292668 ENSG00000133226 SRRM1
ENST00000593639 1 0.856958074114846 0.0119223528872071 ENSG00000133226 SRRM1
ENST00000323848 1 0.631152548086559 0.0249646085182972 ENSG00000133226 SRRM1
ENST00000466910 1 0.702316251751061 -0.0287491000101669 ENSG00000133226 SRRM1
ENST00000468822 1 0.49110400198341 0.0436036993178025 ENSG00000133226 SRRM1
ENST00000447431 1 0.472546384992189 0.0385447903769357 ENSG00000133226 SRRM1
ENST00000600523 1 0.78479972884353 -0.0191325988714468 ENSG00000133226 SRRM1
ENST00000462710 1 0.642703609092524 0.0307368152444637 ENSG00000133226 SRRM1
ENST00000374389 1 0.488568576662071 0.0371563603989074 ENSG00000133226 SRRM1
ENST00000490543 1 0.642676713405769 0.0307373156514637 ENSG00000133226 SRRM1
ENST00000479034 1 0.458817797975784 0.0389134150400955 ENSG00000133226 SRRM1
ENST00000596378 1 0.396210166194715 0.0465711823527892 ENSG00000133226 SRRM1
ENST00000494934 1 0.114682085497711 0.123020538575774 ENSG00000133226 SRRM1
ENST00000495561 1 0.0772423058659434 0.152227664717341 ENSG00000133226 SRRM1
ENST00000537199 1 0.274694859902445 0.0652136235002017 ENSG00000133226 SRRM1
ENST00000485441 1 0.0368501832234438 0.172205426035705 ENSG00000133226 SRRM1
ENST00000470243 1 0.344181205225737 0.0695483904791798 ENSG00000133226 SRRM1
ENST00000496882 1 0.841847952200608 0.0129102477077579 ENSG00000133226 SRRM1
ENST00000461768 1 0.704873757271645 -0.0258267320343022 ENSG00000133226 SRRM1
ENST00000485541 1 0.852168396781597 -0.0136174046277934 ENSG00000133226 SRRM1
ENST00000488317 1 0.7762042514529 -0.022626619411767 ENSG00000133226 SRRM1
ENST00000489130 1 0.294335463944845 0.109767712285095 ENSG00000133226 SRRM1
ENST00000474843 1 0.653596821005651 0.0364138536580976 ENSG00000133226 SRRM1
ENST00000374379 1 0.777022561084449 0.0371267036031252 ENSG00000169504 CLIC4
ENST00000497755 1 0.983418727532396 0.00292110616356603 ENSG00000169504 CLIC4
ENST00000488683 1 0.776896039499204 0.0371483685002386 ENSG00000169504 CLIC4
ENST00000489758 1 0.88315485522769 0.0208290208209685 ENSG00000169504 CLIC4
ENST00000459588 1 0.711445074071551 -0.12741613911828 ENSG00000238482 RNU6-1208P
ENST00000399916 1 0.902056663399666 0.0109217830046619 ENSG00000020633 RUNX3
ENST00000308873 1 0.86102685905709 0.0160980413305699 ENSG00000020633 RUNX3
ENST00000338888 1 0.850442178667122 0.0170869410383259 ENSG00000020633 RUNX3
ENST00000540420 1 0.692595366572762 0.0371059736852448 ENSG00000020633 RUNX3
ENST00000496967 1 0.638870312013562 0.042399589760424 ENSG00000020633 RUNX3
ENST00000479341 1 0.873022770882169 -0.0161340868216861 ENSG00000020633 RUNX3
ENST00000456316 1 0.144373258872521 0.275485282036474 ENSG00000229162 RP11-84D1.1
ENST00000424084 1 0.612339696899395 -0.168962918718349 ENSG00000233755 RP4-799D16.1
ENST00000236273 1 0.0102937898660495 -0.15759911399641 ENSG00000117614 SYF2
ENST00000354361 1 0.0084310211962761 -0.159853937022875 ENSG00000117614 SYF2
ENST00000474160 1 0.0040376944920299 -0.218811328834782 ENSG00000117614 SYF2
ENST00000476231 1 0.00351899722787733 -0.246550292803715 ENSG00000117614 SYF2
ENST00000243189 1 0.261833558927317 -0.0806534702374457 ENSG00000117616 C1orf63
ENST00000569495 1 0.769593258468326 -0.0214187227678523 ENSG00000117616 C1orf63
ENST00000498238 1 0.264123933019816 -0.0803223554066213 ENSG00000117616 C1orf63
ENST00000566395 1 0.944118196230411 -0.0048735014691883 ENSG00000117616 C1orf63
ENST00000565733 1 0.897498817032713 -0.00882843674908361 ENSG00000117616 C1orf63
ENST00000568254 1 0.26462108212114 -0.0802398386397346 ENSG00000117616 C1orf63
ENST00000473314 1 0.298211827457013 -0.0623247264149442 ENSG00000117616 C1orf63
ENST00000417642 1 0.264599945092611 -0.0802395587080653 ENSG00000117616 C1orf63
ENST00000570063 1 0.858562561632396 -0.0123630812371522 ENSG00000117616 C1orf63
ENST00000564223 1 0.638893224430129 -0.0439229795796601 ENSG00000117616 C1orf63
ENST00000475766 1 0.916318475416177 0.00725862332626126 ENSG00000117616 C1orf63
ENST00000491378 1 0.844415157633369 -0.0160075490515591 ENSG00000117616 C1orf63
ENST00000431849 1 0.245274028149272 -0.105765646057476 ENSG00000117616 C1orf63
ENST00000568212 1 0.198791988068196 -0.124280634651551 ENSG00000117616 C1orf63
ENST00000568701 1 0.114598775499773 -0.137594355391935 ENSG00000117616 C1orf63
ENST00000561867 1 0.176922268753862 -0.104029419772056 ENSG00000117616 C1orf63
ENST00000568996 1 0.177530266707853 -0.10394260604174 ENSG00000117616 C1orf63
ENST00000607698 1 0.675751866564543 -0.152302677174788 ENSG00000272432 RP3-465N24.6
ENST00000450820 1 0.955624059429342 -0.00592795769544932 ENSG00000117616 C1orf63
ENST00000566714 1 0.67406780090357 -0.0899775598613911 ENSG00000261349 RP3-465N24.5
ENST00000564398 1 0.88344356012983 -0.026809865845282 ENSG00000187010 RHD
ENST00000328664 1 0.46658321098766 0.0977303620286574 ENSG00000187010 RHD
ENST00000454452 1 0.706270328845478 0.052455415158033 ENSG00000187010 RHD
ENST00000342055 1 0.706270328845478 0.052455415158033 ENSG00000187010 RHD
ENST00000423810 1 0.706270328845478 0.052455415158033 ENSG00000187010 RHD
ENST00000568195 1 0.706270328845478 0.052455415158033 ENSG00000187010 RHD
ENST00000417538 1 0.706270328845478 0.052455415158033 ENSG00000187010 RHD
ENST00000357542 1 0.706270328845478 0.052455415158033 ENSG00000187010 RHD
ENST00000423253 1 0.731398609778053 0.0495540122685448 ENSG00000187010 RHD
ENST00000568399 1 0.784204305365516 0.0302420423617302 ENSG00000117616 C1orf63
ENST00000562018 1 0.770886329921158 0.0317583657873196 ENSG00000117616 C1orf63
ENST00000567741 1 0.772413038323978 0.0315854840120526 ENSG00000117616 C1orf63
ENST00000566599 1 0.268328646082792 -0.146155722093062 ENSG00000117616 C1orf63
ENST00000564413 1 0.287823469790105 -0.197788315064398 ENSG00000117616 C1orf63
ENST00000570165 1 0.463933657596979 -0.126037727289883 ENSG00000259984 RP11-335G20.7
ENST00000374358 1 0.655897688088413 -0.0363119470741999 ENSG00000183726 TMEM50A
ENST00000498135 1 0.464330811818968 -0.0622039982032628 ENSG00000183726 TMEM50A
ENST00000491936 1 0.583839746702193 -0.0461454025431816 ENSG00000183726 TMEM50A
ENST00000480937 1 0.594013628999694 -0.0449329439155541 ENSG00000183726 TMEM50A
ENST00000468704 1 0.583595612738662 -0.0476382130635305 ENSG00000183726 TMEM50A
ENST00000487234 1 0.39611137116083 0.0745275035172785 ENSG00000183726 TMEM50A
ENST00000459565 1 0.341235139193338 0.323004877486468 ENSG00000238889 snoU13
ENST00000294413 1 0.720507895668735 -0.0608986015935478 ENSG00000188672 RHCE
ENST00000374352 1 0.814006999279736 -0.0403465374082704 ENSG00000188672 RHCE
ENST00000243186 1 0.784967567468577 -0.0474083079601252 ENSG00000188672 RHCE
ENST00000413854 1 0.784967567468577 -0.0474083079601252 ENSG00000188672 RHCE
ENST00000425135 1 0.784967567468577 -0.0474083079601252 ENSG00000188672 RHCE
ENST00000455194 1 0.784967567468577 -0.0474083079601252 ENSG00000188672 RHCE
ENST00000340849 1 0.98400572998175 -0.0044645296426489 ENSG00000188672 RHCE
ENST00000349320 1 0.799767216907092 -0.0559189631480764 ENSG00000188672 RHCE
ENST00000527747 1 0.687017242423748 -0.105087383899443 ENSG00000188672 RHCE
ENST00000346452 1 0.81792207336982 -0.0637285984285127 ENSG00000188672 RHCE
ENST00000349438 1 0.842154694800443 -0.0551327245129897 ENSG00000188672 RHCE
ENST00000527187 1 0.45628005147771 -0.258451049997787 ENSG00000188672 RHCE
ENST00000533771 1 0.456396352355739 -0.25907052534276 ENSG00000188672 RHCE
ENST00000399763 1 0.592580790700646 0.0388891276367854 ENSG00000204178 TMEM57
ENST00000399766 1 0.592580790700646 0.0388891276367854 ENSG00000204178 TMEM57
ENST00000374343 1 0.592580790700646 0.0388891276367854 ENSG00000204178 TMEM57
ENST00000470035 1 0.0550158882632149 0.206964825823249 ENSG00000204178 TMEM57
ENST00000374338 1 0.640882699364347 0.0661022152582364 ENSG00000157978 LDLRAP1
ENST00000485476 1 0.398415987803605 0.165313959213822 ENSG00000157978 LDLRAP1
ENST00000488127 1 0.761682168831939 0.0480843701539226 ENSG00000157978 LDLRAP1
ENST00000462394 1 0.960088566195201 0.0121022058732186 ENSG00000157978 LDLRAP1
ENST00000484476 1 0.900603942440174 0.0272423085599905 ENSG00000157978 LDLRAP1
ENST00000474283 1 0.510895828990472 0.139436541449423 ENSG00000157978 LDLRAP1
ENST00000470950 1 0.410559240218765 0.183417889420661 ENSG00000157978 LDLRAP1
ENST00000412797 1 0.928699525303692 -0.0327235642624736 ENSG00000225643 RP11-70P17.1
ENST00000374332 1 0.189089103989549 0.156175224433159 ENSG00000117643 MAN1C1
ENST00000263979 1 0.169414125039048 0.166053689044994 ENSG00000117643 MAN1C1
ENST00000436991 1 0.787486923443396 0.0505227026649384 ENSG00000233478 RP1-187B23.1
ENST00000473891 1 0.275300854338687 0.153543625677278 ENSG00000117643 MAN1C1
ENST00000374329 1 0.394726949675721 0.103798615517153 ENSG00000117643 MAN1C1
ENST00000496532 1 0.519188224045128 0.100225720829671 ENSG00000117643 MAN1C1
ENST00000475314 1 0.728838618355374 -0.0564313535339951 ENSG00000117643 MAN1C1
ENST00000487493 1 0.996047123697423 -0.00102752310084866 ENSG00000117643 MAN1C1
ENST00000354177 1 0.504695981088308 0.0582963784278324 ENSG00000162430 SEPN1
ENST00000361547 1 0.504695981088308 0.0582963784278324 ENSG00000162430 SEPN1
ENST00000374315 1 0.504695981088308 0.0582963784278324 ENSG00000162430 SEPN1
ENST00000559265 1 0.94775350155394 0.00552340770440451 ENSG00000255054 RP1-317E23.6
ENST00000494537 1 0.295323375705038 0.141215634251959 ENSG00000162430 SEPN1
ENST00000527604 1 0.930224342101879 -0.0080521448096737 ENSG00000255054 RP1-317E23.6
ENST00000442055 1 0.999247466750522 -0.00014373234603416 ENSG00000228172 RP1-317E23.3
ENST00000453649 1 0.975986796961516 -0.00459177221131917 ENSG00000228172 RP1-317E23.3
ENST00000424294 1 0.864717584487075 -0.0160001714555749 ENSG00000117640 MTFR1L
ENST00000536896 1 0.0672693092490326 -0.395096934959098 ENSG00000223474 AL020996.1
ENST00000374303 1 0.824209866869647 -0.0166438628948792 ENSG00000117640 MTFR1L
ENST00000533762 1 0.909299785572609 -0.0111615263282199 ENSG00000117640 MTFR1L
ENST00000529116 1 0.811488286469464 -0.023151489163733 ENSG00000117640 MTFR1L
ENST00000474295 1 0.824596127605685 -0.0166291309773635 ENSG00000117640 MTFR1L
ENST00000488327 1 0.751394078401605 -0.029889968373379 ENSG00000117640 MTFR1L
ENST00000472643 1 0.924777508994308 -0.00757173859464472 ENSG00000117640 MTFR1L
ENST00000494293 1 0.673175835697967 -0.045948985579161 ENSG00000117640 MTFR1L
ENST00000469815 1 0.971816447028419 -0.00267363710928195 ENSG00000117640 MTFR1L
ENST00000526894 1 0.924702824532197 -0.00757992531998955 ENSG00000117640 MTFR1L
ENST00000478284 1 0.753201938381008 -0.0279187672333712 ENSG00000117640 MTFR1L
ENST00000524618 1 0.872665496930063 -0.0121657719588388 ENSG00000117640 MTFR1L
ENST00000374307 1 0.824546957398457 -0.0166349058613282 ENSG00000117640 MTFR1L
ENST00000528624 1 0.85529233795977 0.019351672683827 ENSG00000117640 MTFR1L
ENST00000525713 1 0.901948996944424 0.0123184557704621 ENSG00000117640 MTFR1L
ENST00000374301 1 0.977863036832089 -0.00210191292277066 ENSG00000117640 MTFR1L
ENST00000464008 1 0.937525585036515 0.0065915028431473 ENSG00000117640 MTFR1L
ENST00000526158 1 0.884413268534588 0.0133284376371166 ENSG00000117640 MTFR1L
ENST00000530599 1 0.979784589983285 0.00251479212863599 ENSG00000117640 MTFR1L
ENST00000374300 1 0.878190578931663 0.0116644278989982 ENSG00000117640 MTFR1L
ENST00000466284 1 0.814879589817267 0.0182492116521229 ENSG00000117640 MTFR1L
ENST00000531361 1 0.776073380414195 0.0269307272372625 ENSG00000117640 MTFR1L
ENST00000497956 1 0.860736390598649 -0.0167830202235057 ENSG00000117640 MTFR1L
ENST00000606617 1 0.97346726697685 -0.00564116480958706 ENSG00000272478 RP1-317E23.7
ENST00000538789 1 0.828219563486042 0.0311454012647963 ENSG00000127423 AUNIP
ENST00000481602 1 0.16810580019312 0.476593048841048 ENSG00000127423 AUNIP
ENST00000374298 1 0.238611597545611 0.393309822637891 ENSG00000127423 AUNIP
ENST00000455431 1 0.0791058940277507 -0.264296247336926 ENSG00000236528 RP1-125I3.2
ENST00000374296 1 0.44977417854413 -0.108866381454422 ENSG00000182749 PAQR7
ENST00000426559 1 0.348306605237323 -0.123685442376085 ENSG00000117632 STMN1
ENST00000455785 1 0.300906293266323 -0.129889672508078 ENSG00000117632 STMN1
ENST00000399728 1 0.305396345687699 -0.129010745850821 ENSG00000117632 STMN1
ENST00000465604 1 0.261754383936487 -0.139957099088758 ENSG00000117632 STMN1
ENST00000357865 1 0.268478066873777 -0.138556575524756 ENSG00000117632 STMN1
ENST00000374291 1 0.252023342988831 -0.141166291101955 ENSG00000117632 STMN1
ENST00000485226 1 0.238789313409023 -0.150405724194719 ENSG00000117632 STMN1
ENST00000446334 1 0.244799772671082 -0.154337225402622 ENSG00000117632 STMN1
ENST00000580971 1 0.587304644784887 -0.0980985791834165 ENSG00000264021 MIR3917
ENST00000374282 1 0.487288746282653 0.0784334434066439 ENSG00000158006 PAFAH2
ENST00000374284 1 0.361050777898605 0.105403485479824 ENSG00000158006 PAFAH2
ENST00000493892 1 0.820136238554159 0.0348533744460487 ENSG00000158006 PAFAH2
ENST00000464540 1 0.820240570585213 0.0348324260525294 ENSG00000158006 PAFAH2
ENST00000476611 1 0.60960217452277 -0.130476961821618 ENSG00000158006 PAFAH2
ENST00000439092 1 0.586912975096511 0.0895603636656969 ENSG00000158006 PAFAH2
ENST00000441420 1 0.614912148437992 0.0814281194298291 ENSG00000158006 PAFAH2
ENST00000444713 1 0.302345510244728 -0.154584555686905 ENSG00000175087 PDIK1L
ENST00000374271 1 0.725797992765554 0.0378969384989007 ENSG00000175087 PDIK1L
ENST00000374269 1 0.571595007428797 0.0654798153604687 ENSG00000175087 PDIK1L
ENST00000374266 1 0.4143003513251 -0.131899124791513 ENSG00000142684 ZNF593
ENST00000270812 1 0.414228950363402 -0.131894343446015 ENSG00000142684 ZNF593
ENST00000407889 1 0.452752147157043 -0.121754255955054 ENSG00000236782 RP11-96L14.7
ENST00000414762 1 0.525222242166203 -0.1027848586288 ENSG00000236782 RP11-96L14.7
ENST00000433939 1 0.592596810118149 -0.080583627423318 ENSG00000236782 RP11-96L14.7
ENST00000444682 1 0.582325122430873 -0.0843294429869474 ENSG00000236782 RP11-96L14.7
ENST00000448923 1 0.990127623061754 0.00169340650858875 ENSG00000236782 RP11-96L14.7
ENST00000361530 1 0.768302842913568 -0.053143516583564 ENSG00000142675 CNKSR1
ENST00000481077 1 0.739298124248709 -0.0858182441796799 ENSG00000142675 CNKSR1
ENST00000480348 1 0.849711164326461 -0.051574007705132 ENSG00000142675 CNKSR1
ENST00000465415 1 0.274522830637849 0.330348779515652 ENSG00000142675 CNKSR1
ENST00000374253 1 0.794449095847507 -0.0472033407470285 ENSG00000142675 CNKSR1
ENST00000525687 1 0.787692895848641 -0.0639933913173315 ENSG00000142675 CNKSR1
ENST00000482227 1 0.795011074466776 -0.0471413950868187 ENSG00000142675 CNKSR1
ENST00000531191 1 0.542466509105271 -0.116072849683871 ENSG00000142675 CNKSR1
ENST00000524529 1 0.0990220280538598 -0.558213545123035 ENSG00000142675 CNKSR1
ENST00000531150 1 0.432076645795592 -0.251545467996573 ENSG00000142675 CNKSR1
ENST00000528001 1 0.534256801545955 -0.197971993856414 ENSG00000142675 CNKSR1
ENST00000528281 1 0.516272624807117 -0.148636062767322 ENSG00000142675 CNKSR1
ENST00000480617 1 0.225500517713361 0.42243587176827 ENSG00000142675 CNKSR1
ENST00000484874 1 0.369588940338532 0.297268763252461 ENSG00000142675 CNKSR1
ENST00000451429 1 0.568664597957952 0.0465186293988399 ENSG00000130695 CEP85
ENST00000476272 1 0.571768672514524 0.0438202796062489 ENSG00000130695 CEP85
ENST00000252992 1 0.571768672514524 0.0438202796062489 ENSG00000130695 CEP85
ENST00000480446 1 0.375732796890065 0.213996117218232 ENSG00000130695 CEP85
ENST00000453146 1 0.654558895102001 0.0405938298739207 ENSG00000130695 CEP85
ENST00000469609 1 0.940619691671644 -0.00792113594834516 ENSG00000130695 CEP85
ENST00000468163 1 0.718330509008238 -0.0604319259834319 ENSG00000130695 CEP85
ENST00000491670 1 0.508682964720588 -0.085655798906136 ENSG00000130695 CEP85
ENST00000270792 1 0.726079964536609 -0.0364746476951468 ENSG00000142669 SH3BGRL3
ENST00000319041 1 0.736702973100681 -0.0352030157118435 ENSG00000142669 SH3BGRL3
ENST00000314675 1 0.472779218658252 -0.0853064166152423 ENSG00000158062 UBXN11
ENST00000472155 1 0.853911144350407 -0.0312386824613511 ENSG00000158062 UBXN11
ENST00000374223 1 0.862335233829032 -0.0294196519052607 ENSG00000158062 UBXN11
ENST00000475591 1 0.85701661450215 -0.0305891610419172 ENSG00000158062 UBXN11
ENST00000357089 1 0.86285674046411 -0.0293217961368037 ENSG00000158062 UBXN11
ENST00000494942 1 0.862809238829336 -0.0293264621555479 ENSG00000158062 UBXN11
ENST00000374221 1 0.857025809894459 -0.030575857418779 ENSG00000158062 UBXN11
ENST00000374217 1 0.512966067725099 -0.102815889432613 ENSG00000158062 UBXN11
ENST00000374222 1 0.516531458281108 -0.101863633535307 ENSG00000158062 UBXN11
ENST00000496466 1 0.833596092110034 -0.0351697005027 ENSG00000158062 UBXN11
ENST00000535108 1 0.847845449441834 -0.036983065593196 ENSG00000158062 UBXN11
ENST00000436301 1 0.724143279845015 -0.0692509976706824 ENSG00000158062 UBXN11
ENST00000374215 1 0.824187317176686 -0.044602689357176 ENSG00000158062 UBXN11
ENST00000452980 1 0.916981394868898 -0.0212831711869533 ENSG00000158062 UBXN11
ENST00000442942 1 0.893890079440015 -0.0275423731092132 ENSG00000158062 UBXN11
ENST00000450041 1 0.55680309118934 -0.117330428943647 ENSG00000158062 UBXN11
ENST00000423664 1 0.523807806298156 -0.128431890169662 ENSG00000158062 UBXN11
ENST00000421827 1 0.390990259675846 -0.172948443406753 ENSG00000158062 UBXN11
ENST00000374213 1 0.268927199862718 -0.132836957707701 ENSG00000169442 CD52
ENST00000492808 1 0.323501963535792 -0.117730576277365 ENSG00000169442 CD52
ENST00000470468 1 0.272678105877265 -0.130511207822569 ENSG00000169442 CD52
ENST00000308182 1 0.855239727808032 0.0662626908288289 ENSG00000176092 AIM1L
ENST00000527815 1 0.923421827315791 0.0348966685387592 ENSG00000176092 AIM1L
ENST00000520372 1 0.644265709262778 0.159680254753201 ENSG00000176092 AIM1L
ENST00000403843 1 0.396852591839516 -0.309059663457491 ENSG00000176083 ZNF683
ENST00000374204 1 0.396852591839516 -0.309059663457491 ENSG00000176083 ZNF683
ENST00000436292 1 0.396852591839516 -0.309059663457491 ENSG00000176083 ZNF683
ENST00000349618 1 0.396852591839516 -0.309059663457491 ENSG00000176083 ZNF683
ENST00000326279 1 0.815077547698654 -0.0848031075342759 ENSG00000131914 LIN28A
ENST00000254231 1 0.815077547698654 -0.0848031075342759 ENSG00000131914 LIN28A
ENST00000434391 1 0.999395292105953 6.49414037930287e-05 ENSG00000117682 DHDDS
ENST00000427245 1 0.44734631135915 -0.067817416429784 ENSG00000117682 DHDDS
ENST00000527611 1 0.0141736707930817 -0.252963525027201 ENSG00000117682 DHDDS
ENST00000374186 1 0.107474135439233 -0.141648952101484 ENSG00000117682 DHDDS
ENST00000525682 1 0.8298723675513 -0.0185975668865091 ENSG00000117682 DHDDS
ENST00000236342 1 0.830011002574547 -0.0185399535314189 ENSG00000117682 DHDDS
ENST00000526219 1 0.958571590006038 -0.00454383734061846 ENSG00000117682 DHDDS
ENST00000374185 1 0.394566889938861 -0.0758701361757866 ENSG00000117682 DHDDS
ENST00000487944 1 0.0153201217381001 -0.228895469270375 ENSG00000117682 DHDDS
ENST00000360009 1 0.997603042790398 -0.000257385816880527 ENSG00000117682 DHDDS
ENST00000533087 1 0.339030267759554 -0.0869499555475896 ENSG00000117682 DHDDS
ENST00000531312 1 0.300420573107509 -0.0934182720006593 ENSG00000117682 DHDDS
ENST00000525165 1 0.267451715416866 -0.10001222611484 ENSG00000117682 DHDDS
ENST00000525546 1 0.102596245199987 -0.143581311303452 ENSG00000117682 DHDDS
ENST00000528557 1 0.115270626206473 -0.138478619839302 ENSG00000117682 DHDDS
ENST00000525326 1 0.10519525719284 -0.143363334206324 ENSG00000117682 DHDDS
ENST00000526278 1 0.292009690845456 -0.0958824878133892 ENSG00000117682 DHDDS
ENST00000436153 1 0.325704398644491 -0.0890907408407271 ENSG00000117682 DHDDS
ENST00000529688 1 0.300509275860867 -0.0934265943019677 ENSG00000117682 DHDDS
ENST00000530781 1 0.0230619102231986 -0.221590289563272 ENSG00000117682 DHDDS
ENST00000531955 1 0.103968419075094 -0.150909765015347 ENSG00000117682 DHDDS
ENST00000525410 1 0.332998699118566 -0.0939297628392945 ENSG00000117682 DHDDS
ENST00000430232 1 0.841691101470509 -0.0187445174126712 ENSG00000117682 DHDDS
ENST00000431933 1 0.424549060008882 0.0777890370487628 ENSG00000117682 DHDDS
ENST00000416052 1 0.32292551404442 0.110898100147038 ENSG00000117682 DHDDS
ENST00000446498 1 0.00977871380340855 -0.821400215081053 ENSG00000223583 RP3-476K8.4
ENST00000423060 1 0.243410156078973 0.195975551197602 ENSG00000225891 RP3-476K8.3
ENST00000468388 1 0.316226881581591 -0.124413899235451 ENSG00000198830 HMGN2
ENST00000479815 1 0.362612201693027 -0.0910762661919422 ENSG00000198830 HMGN2
ENST00000460563 1 0.400085970713706 -0.0821775771705766 ENSG00000198830 HMGN2
ENST00000464888 1 0.346762631809502 -0.0957573955829408 ENSG00000198830 HMGN2
ENST00000463817 1 0.450129844192365 -0.0710474645182092 ENSG00000198830 HMGN2
ENST00000467700 1 0.511181009413368 -0.0610710023791391 ENSG00000198830 HMGN2
ENST00000361427 1 0.532462039311484 -0.0577749837042731 ENSG00000198830 HMGN2
ENST00000466194 1 0.589396894531057 -0.0494814811352491 ENSG00000198830 HMGN2
ENST00000493418 1 0.446821316005549 -0.0729982489499861 ENSG00000198830 HMGN2
ENST00000525525 1 0.152018424505471 -0.214428901944265 ENSG00000117676 RPS6KA1
ENST00000526040 1 0.243711404633766 -0.127010887527344 ENSG00000117676 RPS6KA1
ENST00000374168 1 0.669975143441839 -0.0393381210555915 ENSG00000117676 RPS6KA1
ENST00000524436 1 0.262943829460888 -0.132744862817851 ENSG00000117676 RPS6KA1
ENST00000374166 1 0.669979823354438 -0.0393396480597585 ENSG00000117676 RPS6KA1
ENST00000526792 1 0.676889346505344 -0.0377201192621036 ENSG00000117676 RPS6KA1
ENST00000529454 1 0.224316553841493 -0.133348548778463 ENSG00000117676 RPS6KA1
ENST00000374162 1 0.677333518821246 -0.0377168381112472 ENSG00000117676 RPS6KA1
ENST00000530003 1 0.796387188050928 -0.0232681039755169 ENSG00000117676 RPS6KA1
ENST00000366866 1 0.478368332589506 -0.0765103106885685 ENSG00000117676 RPS6KA1
ENST00000531113 1 0.846301009723866 -0.017335334885657 ENSG00000117676 RPS6KA1
ENST00000374163 1 0.790255741702147 -0.0235918373665175 ENSG00000117676 RPS6KA1
ENST00000530607 1 0.431114911788613 -0.0896875778938104 ENSG00000117676 RPS6KA1
ENST00000531382 1 0.782225887173013 -0.0239942223437741 ENSG00000117676 RPS6KA1
ENST00000525582 1 0.943356979635986 0.0115644431357708 ENSG00000117676 RPS6KA1
ENST00000527264 1 0.518046164567614 -0.0627070596992584 ENSG00000117676 RPS6KA1
ENST00000474934 1 0.310783773398763 -0.126822176680346 ENSG00000117676 RPS6KA1
ENST00000488985 1 0.825956311010733 -0.0355563768292376 ENSG00000117676 RPS6KA1
ENST00000403732 1 0.50334792858373 0.0631232243659335 ENSG00000117676 RPS6KA1
ENST00000530305 1 0.909238267902294 0.0159711172270448 ENSG00000117676 RPS6KA1
ENST00000438977 1 0.580867050594855 -0.0713868870731008 ENSG00000117676 RPS6KA1
ENST00000569378 1 0.969971472924338 0.0123269584348926 ENSG00000260063 RP5-968P14.2
ENST00000324856 1 0.242812456942273 0.055512167990683 ENSG00000117713 ARID1A
ENST00000457599 1 0.196243459439764 0.0631908412638587 ENSG00000117713 ARID1A
ENST00000524572 1 0.0230488766384347 0.205706134167222 ENSG00000117713 ARID1A
ENST00000374152 1 0.134648003179596 0.0846785614542368 ENSG00000117713 ARID1A
ENST00000578818 1 0.798172940898167 0.091623406575433 ENSG00000266138 RN7SL501P
ENST00000430291 1 0.382798263461763 0.0802622787547738 ENSG00000117713 ARID1A
ENST00000430799 1 0.131401967229519 0.106134332743531 ENSG00000117713 ARID1A
ENST00000466382 1 0.191722120362998 0.0928696763734258 ENSG00000117713 ARID1A
ENST00000540690 1 0.189380904955832 0.0932460092423721 ENSG00000117713 ARID1A
ENST00000532781 1 0.203120872249609 0.0948656233800758 ENSG00000117713 ARID1A
ENST00000430292 1 0.931880291819892 -0.00946145053595021 ENSG00000060642 PIGV
ENST00000472757 1 0.539575645056868 0.0538661764688422 ENSG00000060642 PIGV
ENST00000078527 1 0.480316004067979 0.0607442627990762 ENSG00000060642 PIGV
ENST00000431541 1 0.962071639446248 -0.00532924263784561 ENSG00000060642 PIGV
ENST00000449950 1 0.463180044208654 0.0635367534567371 ENSG00000060642 PIGV
ENST00000374145 1 0.453995562596684 0.0652117790598898 ENSG00000060642 PIGV
ENST00000455364 1 0.676587100616648 0.0449137505749574 ENSG00000060642 PIGV
ENST00000374142 1 0.970368166186083 -0.00324472822937435 ENSG00000204160 ZDHHC18
ENST00000374141 1 0.993123529413236 -0.00085205580599445 ENSG00000204160 ZDHHC18
ENST00000534643 1 0.932449154957956 0.00868750288164321 ENSG00000204160 ZDHHC18
ENST00000488397 1 0.8216645851143 -0.0196607397961066 ENSG00000204160 ZDHHC18
ENST00000478902 1 0.852478384882521 0.0237215708590925 ENSG00000204160 ZDHHC18
ENST00000374135 1 0.18447833649017 -0.0927480521753034 ENSG00000142751 GPN2
ENST00000448791 1 0.671964378005754 -0.0479945126749165 ENSG00000226698 RP1-50O24.6
ENST00000374133 1 0.612588086230032 -0.0428478583595987 ENSG00000142751 GPN2
ENST00000477418 1 0.642018506425016 -0.0390696290014128 ENSG00000142751 GPN2
ENST00000431781 1 0.199569068025703 -0.140423430132576 ENSG00000142751 GPN2
ENST00000461282 1 0.442991863628319 -0.101490164897118 ENSG00000142751 GPN2
ENST00000445019 1 0.336658113086858 -0.107366918124801 ENSG00000198746 GPATCH3
ENST00000361720 1 0.139928329361167 -0.131308994344954 ENSG00000198746 GPATCH3
ENST00000450844 1 0.48390610784799 -0.0897043718556585 ENSG00000198746 GPATCH3
ENST00000435827 1 0.264512393640316 -0.102267418219257 ENSG00000090273 NUDC
ENST00000321265 1 0.436736806456737 -0.0692029836023739 ENSG00000090273 NUDC
ENST00000452707 1 0.340066014182587 -0.09153516287905 ENSG00000090273 NUDC
ENST00000484772 1 0.770533034656704 -0.0267777655550912 ENSG00000090273 NUDC
ENST00000320567 1 0.934998270851198 -0.0254274394420391 ENSG00000175707 C1orf172
ENST00000522111 1 0.910535827799792 0.0308168755541105 ENSG00000253368 TRNP1
ENST00000531285 1 0.783197898074485 -0.0966180157624177 ENSG00000253368 TRNP1
ENST00000289166 1 0.797179976403672 0.093238411306979 ENSG00000158246 FAM46B
ENST00000374089 1 0.227544311546358 0.18412550398636 ENSG00000090020 SLC9A1
ENST00000263980 1 0.271442081066168 0.13112045238875 ENSG00000090020 SLC9A1
ENST00000490329 1 0.470449636284158 0.149393348860049 ENSG00000090020 SLC9A1
ENST00000545949 1 0.237236155571187 0.141534728194221 ENSG00000090020 SLC9A1
ENST00000447808 1 0.291269644966613 0.188433558884382 ENSG00000090020 SLC9A1
ENST00000374086 1 0.276134208520169 0.132329269272649 ENSG00000090020 SLC9A1
ENST00000374084 1 0.289279768145515 0.120696473868876 ENSG00000090020 SLC9A1
ENST00000449818 1 0.246946516681222 -0.353028854805646 ENSG00000225159 NPM1P39
ENST00000319394 1 0.879550991451291 0.0132940790949933 ENSG00000142784 WDTC1
ENST00000361771 1 0.88155015906263 0.0130358348266735 ENSG00000142784 WDTC1
ENST00000447062 1 0.680541594862646 0.0374973715455715 ENSG00000142784 WDTC1
ENST00000491239 1 0.585346032729721 0.0543585344544675 ENSG00000142784 WDTC1
ENST00000472249 1 0.71460868200305 0.0433580451615646 ENSG00000142784 WDTC1
ENST00000428741 1 0.949409804962626 -0.0231519567122478 ENSG00000243659 RP11-4K3__A.3
ENST00000374076 1 0.154304421324161 0.0899743044508578 ENSG00000186501 TMEM222
ENST00000464720 1 0.154434546513504 0.0899579303731858 ENSG00000186501 TMEM222
ENST00000608611 1 0.154434546513504 0.0899579303731858 ENSG00000186501 TMEM222
ENST00000466759 1 0.38958284371625 0.0611694570877274 ENSG00000186501 TMEM222
ENST00000486082 1 0.232498859743203 0.0744973188150361 ENSG00000186501 TMEM222
ENST00000464813 1 0.208148414547487 0.085177665361247 ENSG00000186501 TMEM222
ENST00000478104 1 0.181297310372453 0.0849219352215551 ENSG00000186501 TMEM222
ENST00000498220 1 0.186003813739551 0.0860803738867359 ENSG00000186501 TMEM222
ENST00000384161 1 0.516566249478034 0.208181868035092 ENSG00000206888 RNU6-48P
ENST00000486001 1 0.664980411193799 0.123174732903778 ENSG00000241547 RP11-4K3__A.5
ENST00000471456 1 0.175258323092037 0.114348017235348 ENSG00000186501 TMEM222
ENST00000470223 1 0.295913108192919 0.0875173434259229 ENSG00000186501 TMEM222
ENST00000318074 1 0.599253778728557 -0.0827987054293615 ENSG00000142765 SYTL1
ENST00000483926 1 0.597684950871517 -0.0829167622898776 ENSG00000142765 SYTL1
ENST00000473280 1 0.297885390722652 0.2205568156035 ENSG00000142765 SYTL1
ENST00000543823 1 0.467051494296471 -0.119779253196007 ENSG00000142765 SYTL1
ENST00000490170 1 0.161475399567856 -0.238815918428317 ENSG00000142765 SYTL1
ENST00000496001 1 0.528769211301568 -0.136424343711987 ENSG00000142765 SYTL1
ENST00000485269 1 0.336392438958578 -0.206884802100931 ENSG00000142765 SYTL1
ENST00000475199 1 0.272708301360423 -0.25058411484303 ENSG00000142765 SYTL1
ENST00000472410 1 0.895002212089114 -0.0413380857512689 ENSG00000142733 MAP3K6
ENST00000374040 1 0.974936549795413 -0.0095165436324813 ENSG00000142733 MAP3K6
ENST00000493901 1 0.975352039293369 -0.00935194679518701 ENSG00000142733 MAP3K6
ENST00000470890 1 0.845463519264517 0.0699330423219168 ENSG00000142733 MAP3K6
ENST00000357582 1 0.903730309756545 -0.0366818126060387 ENSG00000142733 MAP3K6
ENST00000476509 1 0.769139710150423 -0.107250196274931 ENSG00000142733 MAP3K6
ENST00000374024 1 0.425167638287858 0.284701312787497 ENSG00000181773 GPR3
ENST00000430629 1 0.078969741463622 0.100422388759353 ENSG00000158195 WASF2
ENST00000536657 1 0.0312422091039236 0.131228802986698 ENSG00000158195 WASF2
ENST00000492975 1 0.0894715823414161 0.344936064245761 ENSG00000241169 RP4-752I6.1
ENST00000443579 1 0.926555682014633 -0.0337067515320423 ENSG00000237429 RP1-159A19.4
ENST00000247087 1 0.518798289759164 -0.0979780676255913 ENSG00000126705 AHDC1
ENST00000374011 1 0.506272418317816 -0.100795537754564 ENSG00000126705 AHDC1
ENST00000487743 1 0.936973489971906 0.0245805911630855 ENSG00000126705 AHDC1
ENST00000490295 1 0.395920291190901 -0.145997839803507 ENSG00000126705 AHDC1
ENST00000480033 1 0.388539330344295 -0.15156529431014 ENSG00000126705 AHDC1
ENST00000374005 1 0.668715278201349 -0.054475551139614 ENSG00000000938 FGR
ENST00000399173 1 0.720464322129795 -0.0474305057530471 ENSG00000000938 FGR
ENST00000545953 1 0.672115039263349 -0.0539521489769656 ENSG00000000938 FGR
ENST00000374004 1 0.67435371659593 -0.0570324607425586 ENSG00000000938 FGR
ENST00000374003 1 0.587991416648887 -0.0715445105058342 ENSG00000000938 FGR
ENST00000457296 1 0.655036955250215 -0.0605716478673337 ENSG00000000938 FGR
ENST00000475472 1 0.632976381346371 -0.0578543733932249 ENSG00000000938 FGR
ENST00000468038 1 0.829514461170464 -0.0288641438666014 ENSG00000000938 FGR
ENST00000440492 1 0.540441124823565 -0.205344369046821 ENSG00000233975 RP11-288L9.1
ENST00000361157 1 0.846969695696026 0.0284967551960732 ENSG00000126709 IFI6
ENST00000339145 1 0.847496684231219 0.0284009138388777 ENSG00000126709 IFI6
ENST00000362020 1 0.848014438748446 0.0283005283106872 ENSG00000126709 IFI6
ENST00000430683 1 0.216407418751302 0.241046112272926 ENSG00000225886 RP11-288L9.4
ENST00000373954 1 0.137383229551422 -0.128183090888357 ENSG00000009780 FAM76A
ENST00000419687 1 0.13959283050835 -0.13225252046346 ENSG00000009780 FAM76A
ENST00000373949 1 0.102304321220953 -0.145783060204081 ENSG00000009780 FAM76A
ENST00000530324 1 0.0358149634050593 -0.196661640355228 ENSG00000009780 FAM76A
ENST00000234549 1 0.132931162708314 -0.140541754494325 ENSG00000009780 FAM76A
ENST00000010299 1 0.132931162708314 -0.140541754494325 ENSG00000009780 FAM76A
ENST00000446647 1 0.216475031236428 -0.14045404855168 ENSG00000009780 FAM76A
ENST00000373943 1 0.432338398987027 0.0785577258724737 ENSG00000117758 STX12
ENST00000440806 1 0.468234235815318 0.0700295755682094 ENSG00000117758 STX12
ENST00000468761 1 0.710844330597868 0.0354801015206104 ENSG00000117758 STX12
ENST00000602607 1 0.338690827666312 0.271751755247282 ENSG00000269971 RP3-426I6.5
ENST00000481874 1 0.482017770511902 0.085327501576563 ENSG00000117758 STX12
ENST00000472285 1 0.3016842242445 0.115943978225665 ENSG00000117758 STX12
ENST00000602843 1 0.562828204516724 -0.175631005956356 ENSG00000270031 RP3-426I6.6
ENST00000311772 1 0.336551548032133 -0.0486119267496553 ENSG00000117751 PPP1R8
ENST00000236412 1 0.332086363043679 -0.0493808022649276 ENSG00000117751 PPP1R8
ENST00000373931 1 0.333440885208144 -0.0488946958168055 ENSG00000117751 PPP1R8
ENST00000431586 1 0.12354994693186 -0.0898678292128416 ENSG00000117751 PPP1R8
ENST00000486634 1 0.214256640284081 -0.0736112141531613 ENSG00000117751 PPP1R8
ENST00000601459 1 0.266201187002099 -0.109227994008212 ENSG00000268552 AL109927.1
ENST00000328928 1 0.258484718716918 0.154516764883073 ENSG00000130775 THEMIS2
ENST00000373925 1 0.258484718716918 0.154516764883073 ENSG00000130775 THEMIS2
ENST00000373927 1 0.254422215054386 0.155375615894464 ENSG00000130775 THEMIS2
ENST00000427466 1 0.356865496446553 0.132717146613227 ENSG00000130775 THEMIS2
ENST00000442118 1 0.331973543549207 0.135596698234021 ENSG00000130775 THEMIS2
ENST00000467258 1 0.305384639077958 0.140033537103433 ENSG00000130775 THEMIS2
ENST00000373921 1 0.258502930308208 0.15451634780101 ENSG00000130775 THEMIS2
ENST00000466068 1 0.351292809740092 0.12891282198041 ENSG00000130775 THEMIS2
ENST00000482828 1 0.336869857902079 0.132168843675865 ENSG00000130775 THEMIS2
ENST00000456990 1 0.238776446226016 0.158116420738146 ENSG00000130775 THEMIS2
ENST00000492877 1 0.189504088817977 0.190542793210011 ENSG00000130775 THEMIS2
ENST00000373912 1 0.405911685071756 -0.0578032332980741 ENSG00000117748 RPA2
ENST00000419958 1 0.334734602590822 -0.0673490925768334 ENSG00000117748 RPA2
ENST00000373909 1 0.363307755167262 -0.0633252624674474 ENSG00000117748 RPA2
ENST00000313433 1 0.431510931193972 -0.0584586361735942 ENSG00000117748 RPA2
ENST00000444045 1 0.586160637363181 -0.0436864900480814 ENSG00000117748 RPA2
ENST00000373894 1 0.676954811875327 0.122902432181988 ENSG00000130768 SMPDL3B
ENST00000548116 1 0.676578636353437 0.123445897338862 ENSG00000130768 SMPDL3B
ENST00000411604 1 0.572253276016628 0.162586209477013 ENSG00000130768 SMPDL3B
ENST00000373888 1 0.599518540948988 0.149225761125514 ENSG00000130768 SMPDL3B
ENST00000466793 1 0.917571925261902 0.0378350350759844 ENSG00000130768 SMPDL3B
ENST00000549094 1 0.67776609157123 0.122598137985161 ENSG00000130768 SMPDL3B
ENST00000448015 1 0.580178281560505 0.152002580660637 ENSG00000227050 RP11-460I13.2
ENST00000373884 1 0.789430359205466 -0.0374071617393903 ENSG00000158156 XKR8
ENST00000481387 1 0.891679284785955 -0.0242949524166589 ENSG00000158156 XKR8
ENST00000373871 1 0.638264647957312 0.0331850547670794 ENSG00000158161 EYA3
ENST00000436342 1 0.637723204236822 0.0332545341400798 ENSG00000158161 EYA3
ENST00000373864 1 0.577144746115673 0.0437010768149593 ENSG00000158161 EYA3
ENST00000540618 1 0.758350133586847 0.0231465526849908 ENSG00000158161 EYA3
ENST00000545175 1 0.759442243929743 0.023061716098395 ENSG00000158161 EYA3
ENST00000373863 1 0.804729553745363 0.0188433068165072 ENSG00000158161 EYA3
ENST00000495923 1 0.339523866553954 0.0812726300801402 ENSG00000158161 EYA3
ENST00000471498 1 0.769542648258738 0.0229645790623144 ENSG00000158161 EYA3
ENST00000426041 1 0.985779791803267 0.00572030978891091 ENSG00000238231 RP11-460I13.6
ENST00000468665 1 0.483346960770908 0.0665358020341432 ENSG00000158161 EYA3
ENST00000476501 1 0.775729757042173 0.0627138084054167 ENSG00000240750 RN7SL559P
ENST00000543748 0.000857402801045535 4.34506895431167e-07 -1.03404217980771 ENSG00000228589 SPCS2P4
ENST00000436160 0.000481275335979255 2.30346595108177e-07 -1.10081324952206 ENSG00000228589 SPCS2P4
ENST00000443484 1 0.90262192483115 -0.0445912780379872 ENSG00000228943 RP5-1053E7.2
ENST00000399029 1 0.782597503569158 0.0930019386496309 ENSG00000214812 RP5-1053E7.3
ENST00000373857 1 0.650774003940435 0.0544730719922782 ENSG00000169403 PTAFR
ENST00000539896 1 0.643404854635561 0.0566347205814998 ENSG00000169403 PTAFR
ENST00000305392 1 0.635414169973386 0.0612286363059811 ENSG00000169403 PTAFR
ENST00000603289 1 0.369569455019427 -0.0637940056648172 ENSG00000126698 DNAJC8
ENST00000321830 1 0.872301629281944 0.0533783652251281 ENSG00000215902 AL353354.1
ENST00000263697 1 0.296244843721017 -0.0646133698741609 ENSG00000126698 DNAJC8
ENST00000596102 1 0.500024511232911 0.0617352255648297 ENSG00000269804 AL353354.2
ENST00000489277 1 0.296244843721017 -0.0646133698741609 ENSG00000126698 DNAJC8
ENST00000470967 1 0.194398506139043 -0.108634734985913 ENSG00000126698 DNAJC8
ENST00000482674 1 0.659242081847434 -0.0316495320737589 ENSG00000126698 DNAJC8
ENST00000488868 1 0.675507367003208 -0.0300974258398106 ENSG00000126698 DNAJC8
ENST00000497986 1 0.163992382962261 -0.174801591703458 ENSG00000130770 ATPIF1
ENST00000335514 1 0.163722644911129 -0.174836528949261 ENSG00000130770 ATPIF1
ENST00000468425 1 0.139690313737224 -0.167188625441335 ENSG00000130770 ATPIF1
ENST00000465645 1 0.163722644911129 -0.174836528949261 ENSG00000130770 ATPIF1
ENST00000604716 1 0.778737615334432 0.075767052314319 ENSG00000270605 RP5-1092A3.4
ENST00000253063 1 0.534540297057729 -0.072184614503808 ENSG00000130766 SESN2
ENST00000479574 1 0.60161026320873 0.0591021765063606 ENSG00000130772 MED18
ENST00000373842 1 0.478604616888247 0.076341450132603 ENSG00000130772 MED18
ENST00000398997 1 0.478604616888247 0.076341450132603 ENSG00000130772 MED18
ENST00000475655 1 0.901399291058588 0.0167801400830075 ENSG00000130772 MED18
ENST00000474683 1 0.326390831181342 0.122399887044898 ENSG00000130772 MED18
ENST00000373839 1 0.22641470186112 0.0747268791492351 ENSG00000204138 PHACTR4
ENST00000463428 1 0.392074087418491 0.0602373747730558 ENSG00000204138 PHACTR4
ENST00000493669 1 0.219957397003769 0.0785607376497348 ENSG00000204138 PHACTR4
ENST00000373836 1 0.154471241542435 0.104602403461216 ENSG00000204138 PHACTR4
ENST00000438601 1 0.727672261098425 -0.111557329505255 ENSG00000229820 RP1-308E4.1
ENST00000398958 1 0.132597539851311 -0.097858011988208 ENSG00000180198 RCC1
ENST00000413987 1 0.15142432187697 -0.110333085701268 ENSG00000242125 SNHG3
ENST00000427469 1 0.101604446188177 -0.106598913109379 ENSG00000180198 RCC1
ENST00000447507 1 0.179083481584024 -0.110252950024991 ENSG00000242125 SNHG3
ENST00000434290 1 0.102223505344884 -0.106286069192322 ENSG00000180198 RCC1
ENST00000373833 1 0.131733864904629 -0.0979860359397511 ENSG00000180198 RCC1
ENST00000437681 1 0.128270583683009 -0.117200899679595 ENSG00000242125 SNHG3
ENST00000364938 1 0.501584868870992 -0.0937624210054169 ENSG00000242125 SNHG3
ENST00000363217 1 0.205227457915301 -0.188369000584308 ENSG00000200087 SNORA73B
ENST00000419074 1 0.150446815074413 -0.0971721706524732 ENSG00000180198 RCC1
ENST00000459072 1 0.0529205354575702 0.562782413802928 ENSG00000238821 snoU13
ENST00000373832 1 0.380890494942482 -0.0671353180730446 ENSG00000180198 RCC1
ENST00000373831 1 0.383888309858831 -0.067651042178563 ENSG00000180198 RCC1
ENST00000411533 1 0.267590706568238 -0.0873066607461601 ENSG00000180198 RCC1
ENST00000486790 1 0.352525956973682 -0.0823322641396067 ENSG00000180198 RCC1
ENST00000430407 1 0.345571647719544 -0.07365580654657 ENSG00000180198 RCC1
ENST00000447051 1 0.691987233940938 -0.0857046700352606 ENSG00000231468 PRDX3P2
ENST00000429051 1 0.340792987596119 -0.0926776383540256 ENSG00000180198 RCC1
ENST00000478232 1 0.772843237620729 -0.037256546697159 ENSG00000180198 RCC1
ENST00000373830 1 0.691242789449261 -0.024665582921403 ENSG00000180098 TRNAU1AP
ENST00000495995 1 0.923670724742927 0.00809602260294681 ENSG00000180098 TRNAU1AP
ENST00000411406 1 0.212953694969063 -0.179854400148948 ENSG00000180098 TRNAU1AP
ENST00000480930 1 0.651434042542134 -0.0285935695628987 ENSG00000180098 TRNAU1AP
ENST00000491577 1 0.659771582410387 -0.0279169320444075 ENSG00000180098 TRNAU1AP
ENST00000464880 1 0.609859899517745 -0.0569007245221657 ENSG00000180098 TRNAU1AP
ENST00000497790 1 0.599561869136005 -0.059439596720663 ENSG00000180098 TRNAU1AP
ENST00000495215 1 0.823409418890481 -0.0162874899373292 ENSG00000180098 TRNAU1AP
ENST00000464093 1 0.512962566923624 0.0552944270780746 ENSG00000180098 TRNAU1AP
ENST00000484775 1 0.757948943471496 -0.0202035725949717 ENSG00000180098 TRNAU1AP
ENST00000464612 1 0.40712548681961 -0.0733545735451918 ENSG00000197989 SNHG12
ENST00000475441 1 0.408411935543816 -0.0745118794943217 ENSG00000197989 SNHG12
ENST00000531126 1 0.304588990025368 -0.117660185659905 ENSG00000197989 SNHG12
ENST00000461448 1 0.304588990025368 -0.117660185659905 ENSG00000197989 SNHG12
ENST00000470977 1 0.306817163209244 -0.117158814746208 ENSG00000197989 SNHG12
ENST00000474814 1 0.305790647067588 -0.117409206845186 ENSG00000197989 SNHG12
ENST00000481368 1 0.359300460100914 -0.0927076328127256 ENSG00000197989 SNHG12
ENST00000481220 1 0.303368703185785 -0.11797966547734 ENSG00000197989 SNHG12
ENST00000488745 1 0.309514300218481 -0.115472998164705 ENSG00000197989 SNHG12
ENST00000483436 1 0.304494749772956 -0.117728577534168 ENSG00000197989 SNHG12
ENST00000408612 1 0.893325752679855 -0.0297560347188082 ENSG00000221539 SNORD99
ENST00000384581 1 0.772543824838175 0.0360626567889212 ENSG00000197989 SNHG12
ENST00000464115 1 0.242781274292452 -0.162581202639822 ENSG00000197989 SNHG12
ENST00000461832 1 0.243603072500399 -0.162301256689619 ENSG00000197989 SNHG12
ENST00000384584 1 0.202717088653667 -0.189853355002504 ENSG00000197989 SNHG12
ENST00000384342 1 0.770241680828935 -0.0436675175373931 ENSG00000197989 SNHG12
ENST00000471683 1 0.371296021810894 -0.102783053694849 ENSG00000120656 TAF12
ENST00000373826 1 0.0900481409834816 0.607928721654702 ENSG00000188060 RAB42
ENST00000465518 1 0.280306401127276 0.397306764755998 ENSG00000188060 RAB42
ENST00000373824 1 0.951321147171044 0.00548404245913834 ENSG00000120656 TAF12
ENST00000263974 1 0.963638352567961 0.00407409744143503 ENSG00000120656 TAF12
ENST00000495422 1 0.685960223645121 0.0391762192808538 ENSG00000120656 TAF12
ENST00000420776 1 0.605028407785387 0.182819552867089 ENSG00000229388 RP11-442N24__B.1
ENST00000602813 1 0.262047607293426 -0.315309486151292 ENSG00000270103 RNU11
ENST00000387069 1 0.24711371598473 -0.323790848294366 ENSG00000270103 RNU11
ENST00000373816 1 0.955736411221604 -0.0037438767701305 ENSG00000162419 GMEB1
ENST00000361872 1 0.984739253097293 -0.00132322652837121 ENSG00000162419 GMEB1
ENST00000294409 1 0.992883319024553 -0.000618072314716272 ENSG00000162419 GMEB1
ENST00000480454 1 0.702943003814982 0.0259334592248251 ENSG00000162419 GMEB1
ENST00000516968 1 0.380448520145819 0.31760340909225 ENSG00000252777 SCARNA24
ENST00000474884 1 0.259268742088916 0.0681960330009427 ENSG00000198492 YTHDF2
ENST00000542507 1 0.643643475689857 0.0208015816868012 ENSG00000198492 YTHDF2
ENST00000373812 1 0.64216046271324 0.0208947117342574 ENSG00000198492 YTHDF2
ENST00000541996 1 0.642286944952085 0.0208896252214622 ENSG00000198492 YTHDF2
ENST00000478283 1 0.388781774226952 0.0394135386024156 ENSG00000198492 YTHDF2
ENST00000496288 1 0.223848044473241 0.068794964191536 ENSG00000198492 YTHDF2
ENST00000475796 1 0.3516653399496 0.0665784584325019 ENSG00000198492 YTHDF2
ENST00000476976 1 0.184126022865217 0.0802182090382504 ENSG00000198492 YTHDF2
ENST00000468863 1 0.126702908868236 0.111687176129618 ENSG00000198492 YTHDF2
ENST00000443593 1 0.942344396841032 -0.0250761147715198 ENSG00000226852 RP1-212P9.2
ENST00000418471 1 0.161537525365902 -0.459550577334606 ENSG00000233427 RP1-212P9.3
ENST00000343067 1 0.909426178956395 0.00753018424249941 ENSG00000159023 EPB41
ENST00000356093 1 0.909426178956395 0.00753018424249941 ENSG00000159023 EPB41
ENST00000398863 1 0.909426178956395 0.00753018424249941 ENSG00000159023 EPB41
ENST00000482464 1 0.642481861379491 0.0381298683652525 ENSG00000159023 EPB41
ENST00000373800 1 0.937874704194766 0.00608732065885804 ENSG00000159023 EPB41
ENST00000349460 1 0.937874704194766 0.00608732065885804 ENSG00000159023 EPB41
ENST00000347529 1 0.937875761106374 0.00608639547056705 ENSG00000159023 EPB41
ENST00000373798 1 0.847455775627185 0.0129550318826441 ENSG00000159023 EPB41
ENST00000373797 1 0.827176724305746 0.0177869039858969 ENSG00000159023 EPB41
ENST00000488277 1 0.814859903882553 -0.0221502534894909 ENSG00000159023 EPB41
ENST00000490308 1 0.635611847018025 -0.0461018781667047 ENSG00000159023 EPB41
ENST00000460378 1 0.988104218911098 -0.00126211726226687 ENSG00000159023 EPB41
ENST00000462032 1 0.556964590691627 -0.0756548762310886 ENSG00000159023 EPB41
ENST00000521452 1 0.835203625157334 -0.0276216551085387 ENSG00000253304 TMEM200B
ENST00000420504 1 0.84575083798847 -0.0257904576517092 ENSG00000253304 TMEM200B
ENST00000413004 1 0.859430647861021 -0.0417288231079624 ENSG00000225750 RP11-242O24.3
ENST00000373795 1 0.932716924033944 0.00413906981758281 ENSG00000116350 SRSF4
ENST00000546138 1 0.953990452037964 0.00285723648030227 ENSG00000116350 SRSF4
ENST00000466448 1 0.931695777910385 0.00429832897374324 ENSG00000116350 SRSF4
ENST00000450108 1 0.928557357487334 -0.0260210045182729 ENSG00000227637 RP11-242O24.5
ENST00000497015 1 0.1826383653793 -0.0911147680367966 ENSG00000116350 SRSF4
ENST00000605204 1 0.597781504777238 0.0275888410127501 ENSG00000116350 SRSF4
ENST00000477193 1 0.699441278550911 -0.037698396665552 ENSG00000116350 SRSF4
ENST00000489898 1 0.288114453146869 -0.0975479751985064 ENSG00000116350 SRSF4
ENST00000472353 1 0.0936053342119461 0.110739835248139 ENSG00000116350 SRSF4
ENST00000373791 1 0.357129687936965 -0.0858513451429426 ENSG00000116353 MECR
ENST00000475773 1 0.918787029910109 -0.0146940880115788 ENSG00000116353 MECR
ENST00000483435 1 0.838656415027208 -0.0303856674349938 ENSG00000116353 MECR
ENST00000263702 1 0.349388317706579 -0.0888705456808709 ENSG00000116353 MECR
ENST00000473030 1 0.564986813437667 -0.0640338914900027 ENSG00000116353 MECR
ENST00000463412 1 0.482949530512389 -0.0815908006382844 ENSG00000116353 MECR
ENST00000453185 1 0.707480417111223 0.0542108944897354 ENSG00000116353 MECR
ENST00000478505 1 0.885164134379123 -0.0156115212918925 ENSG00000116353 MECR
ENST00000490529 1 0.505746296627607 -0.0653970634679566 ENSG00000116353 MECR
ENST00000464511 1 0.932396455711448 0.0203442836155202 ENSG00000116353 MECR
ENST00000463052 1 0.256317612221676 -0.135576152861793 ENSG00000116353 MECR
ENST00000489248 1 0.286985537401768 -0.126354226028254 ENSG00000116353 MECR
ENST00000475861 1 0.260687010912644 -0.132998229450182 ENSG00000116353 MECR
ENST00000474946 1 0.261348709251589 -0.136060044707492 ENSG00000116353 MECR
ENST00000464915 1 0.978397997723123 -0.00436581569278238 ENSG00000116353 MECR
ENST00000482610 1 0.493521833349583 -0.090947148562463 ENSG00000116353 MECR
ENST00000484012 1 0.520718063427877 -0.0891466326525631 ENSG00000116353 MECR
ENST00000493928 1 0.1346345356274 -0.222599387765185 ENSG00000116353 MECR
ENST00000427046 1 0.0912649980789902 0.552812863253648 ENSG00000237934 RP11-467D18.2
ENST00000345512 1 0.0541194090176064 0.695396101747523 ENSG00000060656 PTPRU
ENST00000373779 1 0.0610814972657561 0.659135551350778 ENSG00000060656 PTPRU
ENST00000323874 1 0.0610814972657561 0.659135551350778 ENSG00000060656 PTPRU
ENST00000356870 1 0.0610814972657561 0.659135551350778 ENSG00000060656 PTPRU
ENST00000428026 1 0.0610814972657561 0.659135551350778 ENSG00000060656 PTPRU
ENST00000460170 1 0.061599631277988 0.658227809550865 ENSG00000060656 PTPRU
ENST00000373765 1 0.440115703858735 -0.171656119104548 ENSG00000162510 MATN1
ENST00000494561 1 0.860676506753217 -0.0559860335596415 ENSG00000162510 MATN1
ENST00000477320 1 0.805117539811604 -0.0755578203733956 ENSG00000162510 MATN1
ENST00000414532 1 0.858459757610857 -0.0328154853082511 ENSG00000186056 MATN1-AS1
ENST00000454613 1 0.878919537087413 -0.0281872386277174 ENSG00000186056 MATN1-AS1
ENST00000414763 1 0.763243104414255 0.0782416121770603 ENSG00000186056 MATN1-AS1
ENST00000443076 1 0.607631894973289 0.166739665217164 ENSG00000186056 MATN1-AS1
ENST00000294507 1 0.363694918756074 0.107725517554992 ENSG00000162511 LAPTM5
ENST00000464569 1 0.294632891615527 0.121349956325702 ENSG00000162511 LAPTM5
ENST00000583944 1 0.825215401906552 -0.071556116979778 ENSG00000264773 MIR4420
ENST00000476492 1 0.249013218228613 0.137258426404797 ENSG00000162511 LAPTM5
ENST00000336798 1 0.528556052852163 0.131698432644184 ENSG00000162512 SDC3
ENST00000339394 1 0.988574176090284 0.0034715831346543 ENSG00000162512 SDC3
ENST00000471567 1 0.740324339071167 -0.106727389601525 ENSG00000162512 SDC3
ENST00000487984 1 0.785244083674777 0.0999349250365148 ENSG00000162512 SDC3
ENST00000424085 1 0.331421902203894 0.0379723343502441 ENSG00000134644 PUM1
ENST00000257075 1 0.331421902203894 0.0379723343502441 ENSG00000134644 PUM1
ENST00000373747 1 0.331975970936488 0.0379269870380802 ENSG00000134644 PUM1
ENST00000525843 1 0.325336484875764 0.0390808451753782 ENSG00000134644 PUM1
ENST00000426105 1 0.413436167409437 0.0319332665544473 ENSG00000134644 PUM1
ENST00000440538 1 0.410583209666466 0.0322005112930127 ENSG00000134644 PUM1
ENST00000498419 1 0.0431319426029287 0.0792595147958159 ENSG00000134644 PUM1
ENST00000373741 1 0.408037467445379 0.0323895308055547 ENSG00000134644 PUM1
ENST00000423018 1 0.41004685760992 0.0322132306952869 ENSG00000134644 PUM1
ENST00000373742 1 0.435034372006222 0.030715805084718 ENSG00000134644 PUM1
ENST00000530669 1 0.18395622153073 0.0740636077057761 ENSG00000134644 PUM1
ENST00000529846 1 0.0370066664825207 0.113959629055803 ENSG00000134644 PUM1
ENST00000525997 1 0.0388592801302102 0.112405115019295 ENSG00000134644 PUM1
ENST00000527498 1 0.0643737479907068 0.106331248737585 ENSG00000134644 PUM1
ENST00000365237 1 0.52556739046103 0.212528526259101 ENSG00000202107 SNORD103B
ENST00000498627 1 0.173913701921183 0.144420929061735 ENSG00000134644 PUM1
ENST00000471894 1 0.577469868275475 0.0402641029716757 ENSG00000134644 PUM1
ENST00000490546 1 0.695443359642388 0.0250763654380748 ENSG00000134644 PUM1
ENST00000532678 1 0.442631492188927 0.0457470496731604 ENSG00000134644 PUM1
ENST00000363311 1 0.148019542829635 -0.487631692859436 ENSG00000200181 SNORD85
ENST00000526128 1 0.75568419819306 0.0252199591267795 ENSG00000134644 PUM1
ENST00000526215 1 0.937000949562432 -0.00393949642994312 ENSG00000134644 PUM1
ENST00000525948 1 0.727032324369859 -0.0167932887217534 ENSG00000134644 PUM1
ENST00000480602 1 0.595126074923463 -0.0272409021769359 ENSG00000134644 PUM1
ENST00000524516 1 0.234087777391506 -0.0653978696633277 ENSG00000134644 PUM1
ENST00000417263 1 0.766642185924987 0.0762082491820844 ENSG00000237329 RP11-201O14.1
ENST00000429616 1 0.316614654380863 0.345953510145649 ENSG00000232768 RP11-201O14.2
ENST00000531867 1 0.0427185412439096 -0.162308530827475 ENSG00000134644 PUM1
ENST00000373736 1 0.140924681830323 0.528032716128411 ENSG00000084628 NKAIN1
ENST00000263694 1 0.872160398454565 -0.00876843548252054 ENSG00000060688 SNRNP40
ENST00000486941 1 0.730134688238615 -0.0402369890396145 ENSG00000060688 SNRNP40
ENST00000489853 1 0.408817962762735 0.0563430630212202 ENSG00000060688 SNRNP40
ENST00000373720 1 0.166033400889507 0.104015831192562 ENSG00000060688 SNRNP40
ENST00000491106 1 0.93302690679151 0.0114136450666469 ENSG00000060688 SNRNP40
ENST00000446633 1 0.905143782730155 -0.00651522785515036 ENSG00000060688 SNRNP40
ENST00000452686 1 0.297461557371877 0.324540264139517 ENSG00000229447 RP11-490K7.4
ENST00000474025 1 0.787928565746014 0.0233218914839424 ENSG00000060688 SNRNP40
ENST00000463988 1 0.110250301270109 -0.186377792997336 ENSG00000060688 SNRNP40
ENST00000344147 1 0.673180833839857 -0.0364998562562412 ENSG00000121766 ZCCHC17
ENST00000479629 1 0.528876793865625 -0.070717712078253 ENSG00000121766 ZCCHC17
ENST00000373714 1 0.673180833839857 -0.0364998562562412 ENSG00000121766 ZCCHC17
ENST00000546109 1 0.619898385281435 -0.0450815879136136 ENSG00000121766 ZCCHC17
ENST00000422613 1 0.679850443620879 -0.0365261308687002 ENSG00000121766 ZCCHC17
ENST00000490049 1 0.353858618240334 -0.109611118564718 ENSG00000121766 ZCCHC17
ENST00000430143 1 0.418177097595791 0.120199646593837 ENSG00000229044 RP11-266K22.2
ENST00000373713 1 0.788731415162681 -0.0685415223356445 ENSG00000121769 FABP3
ENST00000497275 1 0.663749991210328 -0.121099738644276 ENSG00000121769 FABP3
ENST00000498148 1 0.940730554478826 -0.0192305250360445 ENSG00000121769 FABP3
ENST00000482018 1 0.888377660432579 -0.0348637808578132 ENSG00000121769 FABP3
ENST00000373710 1 0.398645389508344 -0.195673180841364 ENSG00000168528 SERINC2
ENST00000536859 1 0.398991595434058 -0.195734476136426 ENSG00000168528 SERINC2
ENST00000487207 1 0.516297561405079 -0.169372562071609 ENSG00000168528 SERINC2
ENST00000373709 1 0.354998966011551 -0.209554917067006 ENSG00000168528 SERINC2
ENST00000536384 1 0.431143199920922 -0.181540828003565 ENSG00000168528 SERINC2
ENST00000491976 1 0.431143199920922 -0.181540828003565 ENSG00000168528 SERINC2
ENST00000596131 1 0.597513114075209 -0.191263263841868 ENSG00000268950 AC114494.1
ENST00000418618 1 0.703824013418628 -0.133406386472906 ENSG00000228682 RP11-439L8.3
ENST00000412068 1 0.741219708732856 -0.113021221986143 ENSG00000223907 RP11-439L8.4
ENST00000485464 1 0.444276157216194 -0.227990117281758 ENSG00000121764 HCRTR1
ENST00000468521 1 0.519982338279705 -0.144899833276419 ENSG00000121764 HCRTR1
ENST00000403528 1 0.380745458108583 -0.200360595031911 ENSG00000121764 HCRTR1
ENST00000373706 1 0.326641475190647 -0.228389230663389 ENSG00000121764 HCRTR1
ENST00000373705 1 0.305785650043512 -0.0726090929022861 ENSG00000121764 HCRTR1
ENST00000373703 1 0.765820502116852 -0.0177674992656024 ENSG00000162517 PEF1
ENST00000461006 1 0.665118516837934 -0.0321583041815522 ENSG00000162517 PEF1
ENST00000478502 1 0.989381534551927 0.000821662045672798 ENSG00000162517 PEF1
ENST00000489164 1 0.957747561391861 0.003428233039689 ENSG00000162517 PEF1
ENST00000492061 1 0.600891693223675 0.0344810164514886 ENSG00000162517 PEF1
ENST00000496805 1 0.366527645854113 0.0606545272851949 ENSG00000162517 PEF1
ENST00000472443 1 0.46579058548476 0.0491655361070281 ENSG00000162517 PEF1
ENST00000471219 1 0.312560079313464 0.0909335480830997 ENSG00000162517 PEF1
ENST00000440872 1 0.827527306413847 0.0150013899054449 ENSG00000162517 PEF1
ENST00000609625 1 0.801286223064682 -0.0600280481502263 ENSG00000235790 RP11-73M7.6
ENST00000609549 1 0.801286223064682 -0.0600280481502263 ENSG00000235790 RP11-73M7.6
ENST00000610043 1 0.802015841115989 -0.0598880711483208 ENSG00000235790 RP11-73M7.6
ENST00000581333 1 0.925770688083369 -0.0270582538191378 ENSG00000264078 RP11-73M7.9
ENST00000608332 1 0.941766237906045 0.0205210936189546 ENSG00000235790 RP11-73M7.6
ENST00000585660 1 0.923815762090319 0.0305614676931368 ENSG00000235790 RP11-73M7.6
ENST00000591592 1 0.925562622960686 0.029777539227614 ENSG00000235790 RP11-73M7.6
ENST00000608246 1 0.928520246165454 0.028519485318873 ENSG00000235790 RP11-73M7.6
ENST00000608888 1 0.931486962615054 0.0273676501061584 ENSG00000235790 RP11-73M7.6
ENST00000607926 1 0.934952564646728 0.0259629027977598 ENSG00000235790 RP11-73M7.6
ENST00000610216 1 0.934952564646728 0.0259629027977598 ENSG00000235790 RP11-73M7.6
ENST00000585413 1 0.887784538080059 0.0467016426288092 ENSG00000235790 RP11-73M7.6
ENST00000609033 1 0.892469426747141 0.0446567877464933 ENSG00000235790 RP11-73M7.6
ENST00000589462 1 0.892469426747141 0.0446567877464933 ENSG00000235790 RP11-73M7.6
ENST00000593188 1 0.85322925581916 0.0612661954468446 ENSG00000235790 RP11-73M7.6
ENST00000609373 1 0.736723818710376 0.111622130316064 ENSG00000235790 RP11-73M7.6
ENST00000587445 1 0.736723818710376 0.111622130316064 ENSG00000235790 RP11-73M7.6
ENST00000591929 1 0.746072170158153 0.107163356861743 ENSG00000235790 RP11-73M7.6
ENST00000609338 1 0.746072170158153 0.107163356861743 ENSG00000235790 RP11-73M7.6
ENST00000373672 1 0.201503566505269 0.470485938520588 ENSG00000084636 COL16A1
ENST00000271069 1 0.201503566505269 0.470485938520588 ENSG00000084636 COL16A1
ENST00000488128 1 0.444964767068134 0.280967312832083 ENSG00000084636 COL16A1
ENST00000488897 1 0.509934852750961 0.241528093706553 ENSG00000084636 COL16A1
ENST00000398556 1 0.103492298685519 -0.560350627154822 ENSG00000121753 BAI2
ENST00000398547 1 0.0807466841768628 -0.591601447957918 ENSG00000121753 BAI2
ENST00000373655 1 0.0807466841768628 -0.591601447957918 ENSG00000121753 BAI2
ENST00000373658 1 0.0807466841768628 -0.591601447957918 ENSG00000121753 BAI2
ENST00000398542 1 0.0811947059621099 -0.590774927266757 ENSG00000121753 BAI2
ENST00000257070 1 0.0807466841768628 -0.591601447957918 ENSG00000121753 BAI2
ENST00000527361 1 0.0552982051890348 -0.660791825215691 ENSG00000121753 BAI2
ENST00000440175 1 0.143082585345184 -0.517035285841175 ENSG00000121753 BAI2
ENST00000398538 1 0.0498078233243521 -0.678580875727763 ENSG00000121753 BAI2
ENST00000420125 1 0.354001253686005 -0.336537859476127 ENSG00000121753 BAI2
ENST00000533175 1 0.664938596681798 -0.158034544794116 ENSG00000121753 BAI2
ENST00000257100 1 0.808317024084749 -0.0862181348835142 ENSG00000134668 SPOCD1
ENST00000373648 1 0.808317024084749 -0.0862181348835142 ENSG00000134668 SPOCD1
ENST00000360482 1 0.808317024084749 -0.0862181348835142 ENSG00000134668 SPOCD1
ENST00000473361 1 0.811174607375182 -0.086248765154847 ENSG00000134668 SPOCD1
ENST00000452755 1 0.809259270402897 -0.0871355176687538 ENSG00000134668 SPOCD1
ENST00000533231 1 0.798125092273327 -0.090887682695413 ENSG00000134668 SPOCD1
ENST00000453837 1 0.720439333129988 0.122366772902469 ENSG00000203620 RP11-84A19.2
ENST00000602889 1 0.766294415679199 0.0196988357271949 ENSG00000269967 RP11-84A19.4
ENST00000602725 1 0.890293670224469 0.00886601373309773 ENSG00000184007 PTP4A2
ENST00000344035 1 0.863237351157844 -0.00985709335735511 ENSG00000184007 PTP4A2
ENST00000356536 1 0.782547570850509 -0.0161329907902163 ENSG00000184007 PTP4A2
ENST00000457805 1 0.978741035902655 -0.00182008874857723 ENSG00000184007 PTP4A2
ENST00000489313 1 0.900865813090612 -0.0103277930502012 ENSG00000184007 PTP4A2
ENST00000602683 1 0.835212908019922 -0.0139032896651982 ENSG00000184007 PTP4A2
ENST00000470404 1 0.72047809480018 -0.0239037343763166 ENSG00000184007 PTP4A2
ENST00000532001 1 0.686966572612001 -0.0280710312012019 ENSG00000184007 PTP4A2
ENST00000528253 1 0.694868456961182 -0.0281785656328368 ENSG00000184007 PTP4A2
ENST00000391369 1 0.171835118248683 -0.218539080558856 ENSG00000212673 AL136115.1
ENST00000484483 1 0.633001070460853 0.0372647659959114 ENSG00000184007 PTP4A2
ENST00000468531 1 0.848922414576963 -0.0118388232675198 ENSG00000184007 PTP4A2
ENST00000534796 1 0.608776390926885 0.0366424885163351 ENSG00000184007 PTP4A2
ENST00000532289 1 0.649533148723417 0.0336057513276538 ENSG00000184007 PTP4A2
ENST00000526960 1 0.712147027501353 -0.0238958852470042 ENSG00000184007 PTP4A2
ENST00000524384 1 0.665139820795147 0.0323344998035297 ENSG00000184007 PTP4A2
ENST00000528840 1 0.657365083253084 0.0331041096600844 ENSG00000184007 PTP4A2
ENST00000494444 1 0.662261524779255 0.0325211700470811 ENSG00000184007 PTP4A2
ENST00000529477 1 0.6439537755734 -0.0300515606508791 ENSG00000184007 PTP4A2
ENST00000533408 1 0.980853397405881 -0.00171648754114828 ENSG00000184007 PTP4A2
ENST00000475464 1 0.670224940316835 0.0322411052833471 ENSG00000184007 PTP4A2
ENST00000447478 1 0.499162637748746 -0.115704427425293 ENSG00000228634 RP4-534N18.2
ENST00000327300 1 0.585316832416778 0.0217996978314123 ENSG00000121774 KHDRBS1
ENST00000307714 1 0.571200366206418 0.0226633873170965 ENSG00000121774 KHDRBS1
ENST00000492989 1 0.421863209614748 0.0355342141797366 ENSG00000121774 KHDRBS1
ENST00000484270 1 0.299384727879703 0.0405184854209083 ENSG00000121774 KHDRBS1
ENST00000366152 1 0.672041169052897 0.042761766059074 ENSG00000203325 RP11-277A4.4
ENST00000487305 1 0.528775960604851 -0.0743822411095299 ENSG00000121775 TMEM39B
ENST00000336294 1 0.593536804408559 -0.0633266288241094 ENSG00000121775 TMEM39B
ENST00000438825 1 0.303819781710237 -0.140269582671848 ENSG00000121775 TMEM39B
ENST00000441402 1 0.598390612242996 -0.062551864223529 ENSG00000121775 TMEM39B
ENST00000472503 1 0.534678801390796 -0.0802693034766967 ENSG00000121775 TMEM39B
ENST00000456834 1 0.457943244619486 -0.0904806159008313 ENSG00000121775 TMEM39B
ENST00000468135 1 0.598861568009341 -0.0625207675712084 ENSG00000121775 TMEM39B
ENST00000466321 1 0.310177101960788 -0.138768349853783 ENSG00000121775 TMEM39B
ENST00000373634 1 0.598835990535882 -0.0625306853553617 ENSG00000121775 TMEM39B
ENST00000427288 1 0.515871125084526 -0.078881294550125 ENSG00000121775 TMEM39B
ENST00000476968 1 0.651812158027466 -0.0540604731430867 ENSG00000121775 TMEM39B
ENST00000498613 1 0.642017762001836 0.0653034338591483 ENSG00000121775 TMEM39B
ENST00000373625 1 0.807498065930641 -0.0090432574689261 ENSG00000025800 KPNA6
ENST00000471599 1 0.881592932005035 -0.0060645175679413 ENSG00000025800 KPNA6
ENST00000537234 1 0.715932478961737 -0.0158918466341157 ENSG00000025800 KPNA6
ENST00000469790 1 0.629833271447065 0.0283105767090294 ENSG00000025800 KPNA6
ENST00000545542 1 0.971238985804636 0.00169759210101953 ENSG00000025800 KPNA6
ENST00000446515 1 0.412618611986764 0.0502353522296646 ENSG00000025800 KPNA6
ENST00000515055 1 0.939511547549705 0.00383077515565091 ENSG00000250135 RP4-622L5.2
ENST00000373610 1 0.925129680749563 0.00589749998698228 ENSG00000084652 TXLNA
ENST00000373609 1 0.92135933423919 0.00621456948495949 ENSG00000084652 TXLNA
ENST00000373602 1 0.0526041066135916 -0.271360114478674 ENSG00000160050 CCDC28B
ENST00000469003 1 0.0268785834409295 -0.381712922466984 ENSG00000160050 CCDC28B
ENST00000421922 1 0.0345714180259901 -0.294906369824689 ENSG00000160050 CCDC28B
ENST00000461819 1 0.0393536247069816 -0.287597554413087 ENSG00000160050 CCDC28B
ENST00000483009 1 0.0393274014880355 -0.288686794113395 ENSG00000160050 CCDC28B
ENST00000373604 1 0.423803735305488 -0.17155570217152 ENSG00000224066 RP4-622L5.7
ENST00000421616 1 0.425671134075517 -0.227085644748627 ENSG00000224066 RP4-622L5.7
ENST00000537469 1 0.362703415417656 -0.206967940510459 ENSG00000160051 IQCC
ENST00000291358 1 0.380481194070691 -0.200102974270008 ENSG00000160051 IQCC
ENST00000409358 1 0.571693309176979 0.082988793101948 ENSG00000222046 DCDC2B
ENST00000487056 1 0.578298667025743 0.0817576446913885 ENSG00000222046 DCDC2B
ENST00000466796 1 0.730101879852228 0.0357618904674392 ENSG00000160055 TMEM234
ENST00000491434 1 0.784784489195972 0.0280751700150279 ENSG00000160055 TMEM234
ENST00000489170 1 0.784773329612268 0.0280730524183439 ENSG00000160055 TMEM234
ENST00000495091 1 0.236119530002642 0.212381648845615 ENSG00000160055 TMEM234
ENST00000461402 1 0.784773329612268 0.0280730524183439 ENSG00000160055 TMEM234
ENST00000483001 1 0.926429234070552 -0.00999958405541617 ENSG00000160055 TMEM234
ENST00000545122 1 0.849155275342401 -0.0209751673506136 ENSG00000160055 TMEM234
ENST00000309777 1 0.981977084010868 -0.00245907943681476 ENSG00000160055 TMEM234
ENST00000373593 1 0.98194202252048 -0.00246298538034505 ENSG00000160055 TMEM234
ENST00000344461 1 0.976006789148862 -0.00326645003770017 ENSG00000160055 TMEM234
ENST00000484490 1 0.986588280535545 0.00182550960788749 ENSG00000160055 TMEM234
ENST00000485689 1 0.658292400314984 0.0740607130087795 ENSG00000160055 TMEM234
ENST00000487174 1 0.911011768007536 -0.0121349104646563 ENSG00000160055 TMEM234
ENST00000355082 1 0.928011928524684 -0.00712125773804755 ENSG00000084623 EIF3I
ENST00000373586 1 0.827503720916531 0.0158879288468749 ENSG00000084623 EIF3I
ENST00000489353 1 0.836279031580285 0.0156488536751157 ENSG00000084623 EIF3I
ENST00000471486 1 0.755275868835948 0.0230941584147891 ENSG00000084623 EIF3I
ENST00000483517 1 0.711610735400522 0.02732957523198 ENSG00000084623 EIF3I
ENST00000474371 1 0.746658531161613 0.0235312555213461 ENSG00000084623 EIF3I
ENST00000423995 1 0.885199178820052 0.0251403928431305 ENSG00000220785 MTMR9LP
ENST00000403496 1 0.939451864890757 0.013181405596279 ENSG00000220785 MTMR9LP
ENST00000441044 1 0.970801574572264 0.00638995396404365 ENSG00000220785 MTMR9LP
ENST00000426597 1 0.752902715927747 0.0557164747579569 ENSG00000220785 MTMR9LP
ENST00000336890 1 0.185434293926365 -0.13893298036491 ENSG00000182866 LCK
ENST00000482949 1 0.131859944413461 -0.174089640495762 ENSG00000182866 LCK
ENST00000495610 1 0.234541608718028 -0.127018783935214 ENSG00000182866 LCK
ENST00000355928 1 0.0987010482011684 -0.194304520918307 ENSG00000182866 LCK
ENST00000476457 1 0.136398350112087 -0.171283345609163 ENSG00000182866 LCK
ENST00000469765 1 0.185485444816934 -0.138930109904607 ENSG00000182866 LCK
ENST00000461712 1 0.179595118888788 -0.233227651921383 ENSG00000182866 LCK
ENST00000373562 1 0.262965577905809 -0.18133179004154 ENSG00000182866 LCK
ENST00000477031 1 0.169129760169413 -0.243529384979566 ENSG00000182866 LCK
ENST00000373557 1 0.0981027114217443 -0.234232903555862 ENSG00000182866 LCK
ENST00000333070 1 0.285631039998687 -0.128570723729801 ENSG00000182866 LCK
ENST00000373564 1 0.347901596753777 -0.116379600778164 ENSG00000182866 LCK
ENST00000469956 1 0.531874082088469 -0.0860977278301735 ENSG00000182866 LCK
ENST00000373548 1 0.527798905370709 -0.0477393050815361 ENSG00000116478 HDAC1
ENST00000481281 1 0.576550901558925 -0.0581599701886932 ENSG00000116478 HDAC1
ENST00000463172 1 0.508810142075881 -0.0707501044253949 ENSG00000116478 HDAC1
ENST00000428704 1 0.689782230216509 -0.0375341902776876 ENSG00000116478 HDAC1
ENST00000472928 1 0.571845846104069 -0.0587631782048743 ENSG00000116478 HDAC1
ENST00000373541 1 0.494248550846714 -0.0512333509145967 ENSG00000116478 HDAC1
ENST00000490081 1 0.638540001636633 -0.0356338138399678 ENSG00000116478 HDAC1
ENST00000482310 1 0.744094153213012 -0.0252715651714562 ENSG00000116478 HDAC1
ENST00000476391 1 0.676362282956087 -0.0303511315633207 ENSG00000116478 HDAC1
ENST00000484305 1 0.1860532685084 0.13355532129291 ENSG00000116478 HDAC1
ENST00000471488 1 0.527398382809989 -0.0547196187614434 ENSG00000116478 HDAC1
ENST00000329421 1 0.730989120957889 0.0315791282919997 ENSG00000175130 MARCKSL1
ENST00000421153 1 0.301438560243274 0.371008971919231 ENSG00000162526 TSSK3
ENST00000574792 1 0.662301206381786 0.156331264758476 ENSG00000162526 TSSK3
ENST00000574315 1 0.539505967668876 0.0877420124001581 ENSG00000162526 TSSK3
ENST00000432622 1 0.466885879011818 0.225878381329924 ENSG00000225828 FAM229A
ENST00000416512 1 0.936233491515506 0.012162614631063 ENSG00000225828 FAM229A
ENST00000428500 1 0.229317521863375 0.41902978224269 ENSG00000225828 FAM229A
ENST00000415596 1 0.983995289700494 -0.00293411281689171 ENSG00000225828 FAM229A
ENST00000373534 1 0.937004955252487 0.0116863233895616 ENSG00000162526 TSSK3
ENST00000455895 1 0.0480569555175346 -0.130536528540623 ENSG00000160058 BSDC1
ENST00000413080 1 0.0480027786617975 -0.130538174171752 ENSG00000160058 BSDC1
ENST00000444377 1 0.0470006650015237 -0.131088422419451 ENSG00000160058 BSDC1
ENST00000341071 1 0.0484203001442531 -0.130563273989876 ENSG00000160058 BSDC1
ENST00000526031 1 0.0518465522858431 -0.135391109551216 ENSG00000160058 BSDC1
ENST00000419121 1 0.0523118656270367 -0.135333136528005 ENSG00000160058 BSDC1
ENST00000446293 1 0.0554282566126381 -0.135326127854321 ENSG00000160058 BSDC1
ENST00000463967 1 0.31715668896832 -0.104666142316086 ENSG00000160058 BSDC1
ENST00000373520 1 0.0510537170786656 -0.141522795132103 ENSG00000160058 BSDC1
ENST00000449308 1 0.0554331153516056 -0.138321224261875 ENSG00000160058 BSDC1
ENST00000527513 1 0.0225459527591171 -0.170366445804334 ENSG00000160058 BSDC1
ENST00000527163 1 0.0231749978040391 -0.170391117519249 ENSG00000160058 BSDC1
ENST00000530485 1 0.00880078715891049 -0.188534907628685 ENSG00000160058 BSDC1
ENST00000474414 1 0.0118859656662327 -0.189189755669025 ENSG00000160058 BSDC1
ENST00000530876 1 0.00664180935577985 -0.210422428442353 ENSG00000160058 BSDC1
ENST00000530753 1 0.00710318425799865 -0.210148987774492 ENSG00000160058 BSDC1
ENST00000533084 1 0.0053679380596125 -0.235207696434879 ENSG00000160058 BSDC1
ENST00000531222 0.525690684183771 0.000962017356117714 -0.331608022797714 ENSG00000160058 BSDC1
ENST00000480336 1 0.603454424368152 0.149793993996868 ENSG00000254553 RP1-27O5.3
ENST00000373510 1 0.22725750013135 0.307680588274838 ENSG00000160062 ZBTB8A
ENST00000316459 1 0.539506977776424 0.177254326325268 ENSG00000160062 ZBTB8A
ENST00000341885 1 0.678609537561138 -0.0279666975272888 ENSG00000176261 ZBTB8OS
ENST00000468695 1 0.537345876128291 -0.0428027469411999 ENSG00000176261 ZBTB8OS
ENST00000492007 1 0.514511354451779 -0.045695206445737 ENSG00000176261 ZBTB8OS
ENST00000373506 1 0.506031617929086 -0.0470137300756421 ENSG00000176261 ZBTB8OS
ENST00000467652 1 0.593257830584834 0.0527113540851019 ENSG00000176261 ZBTB8OS
ENST00000498691 1 0.979088795847532 -0.00211597406001614 ENSG00000176261 ZBTB8OS
ENST00000478041 1 0.506643160660831 -0.0474193281116781 ENSG00000176261 ZBTB8OS
ENST00000473294 1 0.517368297131136 -0.0462436849858171 ENSG00000176261 ZBTB8OS
ENST00000436661 1 0.517172508242081 -0.0462633561477831 ENSG00000176261 ZBTB8OS
ENST00000373501 1 0.517619986118374 -0.0462697634575044 ENSG00000176261 ZBTB8OS
ENST00000476493 1 0.516522037087047 -0.0462669052549971 ENSG00000176261 ZBTB8OS
ENST00000465588 1 0.506735817454089 -0.0474167197181042 ENSG00000176261 ZBTB8OS
ENST00000483138 1 0.487521980188586 -0.0494302674623583 ENSG00000176261 ZBTB8OS
ENST00000479075 1 0.157447335978813 -0.0987941354350625 ENSG00000176261 ZBTB8OS
ENST00000473383 1 0.287262368556012 -0.0956686081541677 ENSG00000176261 ZBTB8OS
ENST00000466361 1 0.214958611939296 -0.0972722323037746 ENSG00000176261 ZBTB8OS
ENST00000363721 1 0.717791899202138 -0.1132009793199 ENSG00000200591 Y_RNA
ENST00000414241 1 0.333874767507327 0.0577802482248708 ENSG00000162521 RBBP4
ENST00000373493 1 0.237084742290939 0.0655315810378111 ENSG00000162521 RBBP4
ENST00000527118 1 0.15886950315401 0.0889309952811247 ENSG00000162521 RBBP4
ENST00000401893 1 0.166612500798882 0.0918063399534397 ENSG00000162521 RBBP4
ENST00000524393 1 0.142534533022365 0.0924494545955994 ENSG00000162521 RBBP4
ENST00000526193 1 0.157584443696226 0.0912788561242006 ENSG00000162521 RBBP4
ENST00000492348 1 0.351646907070492 0.0547051919326913 ENSG00000162521 RBBP4
ENST00000544435 1 0.351646907070492 0.0547051919326913 ENSG00000162521 RBBP4
ENST00000525506 1 0.299001886097167 0.0807966223172944 ENSG00000162521 RBBP4
ENST00000465780 1 0.443269337669464 0.0698644710873125 ENSG00000162521 RBBP4
ENST00000373485 1 0.388714097608324 0.0503634809264935 ENSG00000162521 RBBP4
ENST00000477563 1 0.23057247284484 0.0829597374538854 ENSG00000162521 RBBP4
ENST00000458695 1 0.337088146904921 0.0583672184573149 ENSG00000162521 RBBP4
ENST00000490500 1 0.246533396566471 0.0925838495499279 ENSG00000162521 RBBP4
ENST00000445722 1 0.164156614219513 0.0994180129337319 ENSG00000162521 RBBP4
ENST00000475321 1 0.536719262880005 0.056061249242397 ENSG00000162521 RBBP4
ENST00000531983 1 0.537012580067507 0.0681203045941283 ENSG00000162521 RBBP4
ENST00000463378 1 0.601831278077607 0.0347584580602534 ENSG00000162521 RBBP4
ENST00000460669 1 0.593426552468321 0.0335906249423442 ENSG00000162521 RBBP4
ENST00000482190 1 0.582008599242201 0.0345070154802948 ENSG00000162521 RBBP4
ENST00000373484 1 0.233582465791523 0.0760717786174966 ENSG00000162520 SYNC
ENST00000409190 1 0.187336199947516 0.106295218925326 ENSG00000162520 SYNC
ENST00000417633 1 0.504622678737147 0.244896113182953 ENSG00000162520 SYNC
ENST00000426909 1 0.528700982616553 0.23106700470975 ENSG00000162520 SYNC
ENST00000401073 1 0.519779047512772 -0.0968165702358481 ENSG00000162522 KIAA1522
ENST00000468130 1 0.24622337150916 0.295492878655766 ENSG00000162522 KIAA1522
ENST00000373481 1 0.649160404842696 -0.0644650775195386 ENSG00000162522 KIAA1522
ENST00000294521 1 0.845328784451438 0.028661303578179 ENSG00000162522 KIAA1522
ENST00000373480 1 0.240449561654401 -0.145654685835499 ENSG00000162522 KIAA1522
ENST00000469100 1 0.962137311243907 0.00334120749829061 ENSG00000134684 YARS
ENST00000373477 1 0.733593695794453 -0.0175205298529791 ENSG00000134684 YARS
ENST00000490826 1 0.949413495427558 -0.00487566388523058 ENSG00000134684 YARS
ENST00000487404 1 0.831799974108744 0.0145086829477119 ENSG00000134684 YARS
ENST00000478828 1 0.829702272579335 0.0131853299104117 ENSG00000134684 YARS
ENST00000481895 1 0.580117305443574 -0.0267350093665111 ENSG00000134684 YARS
ENST00000466052 1 0.868545450902463 0.00988937310118688 ENSG00000134684 YARS
ENST00000470377 1 0.765466539875773 -0.0169415482453227 ENSG00000134684 YARS
ENST00000472692 1 0.556076743863583 -0.0494463081192267 ENSG00000134684 YARS
ENST00000530710 1 0.139744890982139 -0.174953235212536 ENSG00000116497 S100PBP
ENST00000373476 1 0.635876882545894 0.0571033875749983 ENSG00000116497 S100PBP
ENST00000373475 1 0.589217647875083 0.0649988819658554 ENSG00000116497 S100PBP
ENST00000529027 1 0.669229936932626 -0.0598321163795125 ENSG00000116497 S100PBP
ENST00000531123 1 0.80477364356564 0.0297348983013079 ENSG00000116497 S100PBP
ENST00000398243 1 0.968531224169293 0.00508600253319369 ENSG00000116497 S100PBP
ENST00000356689 1 0.899731713157324 0.0160934455827263 ENSG00000116497 S100PBP
ENST00000526230 1 0.908801522413074 -0.0155729928057984 ENSG00000116497 S100PBP
ENST00000531256 1 0.968855037389474 0.00526693555520018 ENSG00000116497 S100PBP
ENST00000477248 1 0.715423477222047 -0.06899487331855 ENSG00000116497 S100PBP
ENST00000482212 1 0.970357346872923 0.00501182307718295 ENSG00000116497 S100PBP
ENST00000474103 1 0.491197707506971 -0.171450126898888 ENSG00000116497 S100PBP
ENST00000530552 1 0.91329630588382 0.0213494214259183 ENSG00000116497 S100PBP
ENST00000525203 1 0.468777442541835 0.144862731321299 ENSG00000116497 S100PBP
ENST00000524535 1 0.502733501076236 0.134585773994274 ENSG00000116497 S100PBP
ENST00000527692 1 0.431209185198452 0.167738146200207 ENSG00000116497 S100PBP
ENST00000475486 1 0.363767977601495 0.190498296003506 ENSG00000116497 S100PBP
ENST00000481487 1 0.6833357469351 -0.145527879504044 ENSG00000160097 FNDC5
ENST00000373471 1 0.935745890642704 -0.0259397041483365 ENSG00000160097 FNDC5
ENST00000609187 1 0.935745890642704 -0.0259397041483365 ENSG00000160097 FNDC5
ENST00000497068 1 0.656839108874049 0.162670957968645 ENSG00000160097 FNDC5
ENST00000496770 1 0.597863097633633 0.177185676478977 ENSG00000160097 FNDC5
ENST00000470166 1 0.864342247546078 -0.0605935695173204 ENSG00000121905 HPCA
ENST00000480118 1 0.842545444775692 -0.0708885467202712 ENSG00000121905 HPCA
ENST00000373467 1 0.953887503411469 -0.0202786415056207 ENSG00000121905 HPCA
ENST00000459874 1 0.858684147617855 -0.0632252533911344 ENSG00000121905 HPCA
ENST00000470896 1 0.459877687267604 -0.181647874799438 ENSG00000121905 HPCA
ENST00000482771 1 0.545010265492904 -0.201743947402934 ENSG00000121900 TMEM54
ENST00000329151 1 0.637937892904468 -0.109017062731879 ENSG00000121900 TMEM54
ENST00000373463 1 0.657422161615786 -0.102796496866913 ENSG00000121900 TMEM54
ENST00000474144 1 0.656360466604764 -0.102934909631956 ENSG00000121900 TMEM54
ENST00000475208 1 0.667815708126751 -0.0987475254157625 ENSG00000121900 TMEM54
ENST00000463914 1 0.200374255461179 -0.337729077132133 ENSG00000121900 TMEM54
ENST00000408496 1 0.44614705102839 -0.271817234651362 ENSG00000221423 AL031602.1
ENST00000373456 1 0.771419776207632 0.0328954744564922 ENSG00000116514 RNF19B
ENST00000356990 1 0.771354061264598 0.0329088164386839 ENSG00000116514 RNF19B
ENST00000235150 1 0.772949373237435 0.0326816929386179 ENSG00000116514 RNF19B
ENST00000594612 1 0.470930847404934 0.259503574655218 ENSG00000267885 FKSG48
ENST00000395888 1 0.248382243574063 -0.391634846191532 ENSG00000217644 RP4-803A2.1
ENST00000401937 1 0.253610565784173 -0.390126843546038 ENSG00000217644 RP4-803A2.1
ENST00000447420 1 0.466973506421738 0.201863481240677 ENSG00000239670 RP4-803A2.2
ENST00000427524 1 0.394927954238912 -0.0465955768050633 ENSG00000236065 RP1-117O3.2
ENST00000373449 1 0.349371207648108 -0.0595741792072918 ENSG00000004455 AK2
ENST00000548033 1 0.364933021311477 -0.0614818863413429 ENSG00000004455 AK2
ENST00000482191 1 0.254784056322028 -0.103878528134632 ENSG00000004455 AK2
ENST00000491241 1 0.184144018187638 -0.0992958866565622 ENSG00000004455 AK2
ENST00000467905 1 0.482222859397025 -0.0467390857087671 ENSG00000004455 AK2
ENST00000354858 1 0.48351070184088 -0.0497276431798263 ENSG00000004455 AK2
ENST00000480134 1 0.483345956784004 -0.0497279756105762 ENSG00000004455 AK2
ENST00000550338 1 0.510137041794401 -0.0470264412569087 ENSG00000004455 AK2
ENST00000469238 1 0.906881222203782 -0.00973243357695191 ENSG00000004455 AK2
ENST00000466029 1 0.790507192697572 -0.0222503758102616 ENSG00000004455 AK2
ENST00000487289 1 0.529897299941352 -0.0487816264873593 ENSG00000004455 AK2
ENST00000548559 1 0.645789668026204 -0.0342945902407703 ENSG00000004455 AK2
ENST00000551979 1 0.615229796501045 -0.0387576467342863 ENSG00000004455 AK2
ENST00000478635 1 0.383085331304325 -0.218447637696111 ENSG00000142920 ADC
ENST00000358680 1 0.359278416946945 -0.212312357741783 ENSG00000142920 ADC
ENST00000294517 1 0.61319228557339 -0.102977184795981 ENSG00000142920 ADC
ENST00000481886 1 0.598207727818106 -0.107239354980332 ENSG00000142920 ADC
ENST00000475935 1 0.598207727818106 -0.107239354980332 ENSG00000142920 ADC
ENST00000462920 1 0.674046799077824 -0.103958439175449 ENSG00000142920 ADC
ENST00000471119 1 0.598207727818106 -0.107239354980332 ENSG00000142920 ADC
ENST00000495135 1 0.208370733438525 -0.358204616973577 ENSG00000142920 ADC
ENST00000477570 1 0.330736924567554 -0.236096643843749 ENSG00000142920 ADC
ENST00000483027 1 0.305590692935896 -0.253364990604928 ENSG00000142920 ADC
ENST00000492420 1 0.397348058612935 -0.211689651812342 ENSG00000142920 ADC
ENST00000398167 1 0.608986833572759 -0.104127648723029 ENSG00000142920 ADC
ENST00000373443 1 0.598207727818106 -0.107239354980332 ENSG00000142920 ADC
ENST00000497710 1 0.672959076844693 -0.104473231541397 ENSG00000142920 ADC
ENST00000473089 1 0.330736924567554 -0.236096643843749 ENSG00000142920 ADC
ENST00000484656 1 0.737214658143142 -0.0688714063209686 ENSG00000142920 ADC
ENST00000373440 1 0.458264997687546 -0.181129470759091 ENSG00000142920 ADC
ENST00000373441 1 0.709622097736335 -0.0783852051375618 ENSG00000142920 ADC
ENST00000478204 1 0.727394684590917 -0.0731836376236805 ENSG00000142920 ADC
ENST00000497280 1 0.287847908258623 -0.376958364266831 ENSG00000142920 ADC
ENST00000492521 1 0.560504133829519 -0.206843843037705 ENSG00000142920 ADC
ENST00000291416 1 0.553634802346858 -0.0667053882290705 ENSG00000116525 TRIM62
ENST00000543586 1 0.474679495051762 -0.091881142331309 ENSG00000116525 TRIM62
ENST00000485148 1 0.988755367711408 0.00182663718000872 ENSG00000116525 TRIM62
ENST00000486583 1 0.96225042465314 -0.0121284155395715 ENSG00000116525 TRIM62
ENST00000483388 1 0.229195603380983 -0.232669797101244 ENSG00000160094 ZNF362
ENST00000539719 1 0.454561556265592 -0.128841965445251 ENSG00000160094 ZNF362
ENST00000490959 1 0.423843203992545 -0.158008318596455 ENSG00000160094 ZNF362
ENST00000373428 1 0.401771594627095 -0.168236580214565 ENSG00000160094 ZNF362
ENST00000477934 1 0.93193499375299 -0.0280950429022019 ENSG00000160094 ZNF362
ENST00000543783 1 0.890541427734277 -0.0345440332833112 ENSG00000256142 AL513327.1
ENST00000330379 1 0.278842884319547 0.395951305546481 ENSG00000184389 A3GALT2
ENST00000442999 1 0.757699813377339 0.097593384354992 ENSG00000184389 A3GALT2
ENST00000588828 1 0.743996682550301 0.0441388133511331 ENSG00000225313 RP11-415J8.3
ENST00000457957 1 0.733456735852783 0.045660460699325 ENSG00000225313 RP11-415J8.3
ENST00000587696 1 0.814482751650388 0.030931591444448 ENSG00000225313 RP11-415J8.3
ENST00000431992 1 0.727689702277623 0.0382273138082692 ENSG00000134686 PHC2
ENST00000485928 1 0.698745368642712 0.0429211584549318 ENSG00000134686 PHC2
ENST00000373418 1 0.700897452826751 0.0425966443290375 ENSG00000134686 PHC2
ENST00000373422 1 0.684442664392353 0.044980523405899 ENSG00000134686 PHC2
ENST00000257118 1 0.727689702277623 0.0382273138082692 ENSG00000134686 PHC2
ENST00000419414 1 0.885906416706091 0.0159560827174502 ENSG00000134686 PHC2
ENST00000467894 1 0.711652578232245 0.0414027803724417 ENSG00000134686 PHC2
ENST00000373416 1 0.624349595726607 0.0535819014820519 ENSG00000134686 PHC2
ENST00000486897 1 0.731316617974364 0.0382056754740588 ENSG00000134686 PHC2
ENST00000493483 1 0.733069581833532 0.0378425722862872 ENSG00000134686 PHC2
ENST00000473158 1 0.271512942843097 -0.141441852956781 ENSG00000134686 PHC2
ENST00000583214 1 0.0416949434681693 -0.381487965586694 ENSG00000266239 MIR3605
ENST00000410180 1 0.639762651481184 0.150152550517741 ENSG00000222112 RN7SKP16
ENST00000432703 1 0.363487885157956 0.281736894901879 ENSG00000233246 RP11-415J8.5
ENST00000459964 1 0.649085026434885 0.166464512933319 ENSG00000134686 PHC2
ENST00000468406 1 0.573918792207079 -0.158793952532738 ENSG00000134686 PHC2
ENST00000484692 1 0.510647818779401 -0.138665470516749 ENSG00000134686 PHC2
ENST00000361328 1 0.261337588370661 0.160560867909918 ENSG00000121903 ZSCAN20
ENST00000373413 1 0.132564390183783 0.228195320646148 ENSG00000121903 ZSCAN20
ENST00000480917 1 0.612623362952353 0.0878382719714012 ENSG00000121903 ZSCAN20
ENST00000241312 1 0.0873156798177005 0.630340654088562 ENSG00000121904 CSMD2
ENST00000373381 1 0.0873156798177005 0.630340654088562 ENSG00000121904 CSMD2
ENST00000426886 1 0.699432039763153 -0.0245356515050246 ENSG00000163866 SMIM12
ENST00000542839 1 0.867411189318411 0.0482381967920408 ENSG00000255811 RP1-34M23.5
ENST00000373366 1 0.161375549105783 0.494638540986332 ENSG00000188910 GJB3
ENST00000373362 1 0.196841603019778 0.455170928204874 ENSG00000188910 GJB3
ENST00000342280 1 0.203032841429081 0.415830347124062 ENSG00000187513 GJA4
ENST00000450137 1 0.0956147828985234 0.572539422041868 ENSG00000187513 GJA4
ENST00000429293 1 0.694501434164187 -0.0733197560364832 ENSG00000230163 RP5-997D16.2
ENST00000521580 1 0.401569324462263 -0.0620150008315832 ENSG00000163866 SMIM12
ENST00000446026 1 0.448636820754693 -0.0600351790121276 ENSG00000163866 SMIM12
ENST00000456842 1 0.392002370327644 -0.0677463727861114 ENSG00000163866 SMIM12
ENST00000423898 1 0.295331873169957 -0.0843937103369699 ENSG00000163866 SMIM12
ENST00000417239 1 0.359945160601049 -0.0857453887901752 ENSG00000163866 SMIM12
ENST00000235180 1 0.722979606491786 -0.0682963952665928 ENSG00000116544 DLGAP3
ENST00000373347 1 0.960233104922399 -0.00896505460304525 ENSG00000116544 DLGAP3
ENST00000495979 1 0.702861490881382 0.0864718822747668 ENSG00000116544 DLGAP3
ENST00000417456 1 0.620847700634627 -0.0418793274430788 ENSG00000241014 RP11-244H3.1
ENST00000311990 1 0.701869411777125 0.0570661058540709 ENSG00000241014 RP11-244H3.1
ENST00000487874 1 0.57736686485457 0.037341086145688 ENSG00000271741 RP11-244H3.4
ENST00000373337 1 0.354535328003809 -0.0978590860127004 ENSG00000243749 ZMYM6NB
ENST00000373340 1 0.513211921570092 0.0443456251692821 ENSG00000163867 ZMYM6
ENST00000493328 1 0.354708795238079 0.0707517303861274 ENSG00000163867 ZMYM6
ENST00000357182 1 0.367035584899002 0.0691064430196502 ENSG00000163867 ZMYM6
ENST00000466345 1 0.597210701336867 -0.0664655692117418 ENSG00000163867 ZMYM6
ENST00000472971 1 0.0291905229592662 0.329498249800483 ENSG00000163867 ZMYM6
ENST00000415531 1 0.936523673869784 -0.007779189329479 ENSG00000163867 ZMYM6
ENST00000317538 1 0.741741312754639 0.0344006892235792 ENSG00000163867 ZMYM6
ENST00000460607 1 0.703822848878176 0.0397397792854627 ENSG00000163867 ZMYM6
ENST00000373333 1 0.771635231986636 0.0295583403558092 ENSG00000163867 ZMYM6
ENST00000471566 1 0.589639258589353 0.0652483912552452 ENSG00000163867 ZMYM6
ENST00000417119 1 0.538287340604958 0.0710734463811847 ENSG00000197056 ZMYM1
ENST00000359858 1 0.477668457819211 0.0782641570903121 ENSG00000197056 ZMYM1
ENST00000466390 1 0.784222313120503 0.0400661741416839 ENSG00000197056 ZMYM1
ENST00000488455 1 0.673867247923831 0.0461919883485061 ENSG00000197056 ZMYM1
ENST00000475654 1 0.565264871324977 0.0652586285682917 ENSG00000197056 ZMYM1
ENST00000373329 1 0.477668457819211 0.0782641570903121 ENSG00000197056 ZMYM1
ENST00000373330 1 0.477668457819211 0.0782641570903121 ENSG00000197056 ZMYM1
ENST00000476269 1 0.92317238188493 -0.0202223820421227 ENSG00000197056 ZMYM1
ENST00000463393 1 0.658529250611564 -0.103506599523903 ENSG00000197056 ZMYM1
ENST00000471991 1 0.610542440121863 0.0603520958329561 ENSG00000116560 SFPQ
ENST00000468598 1 0.290647961429011 0.0607532483797932 ENSG00000116560 SFPQ
ENST00000460428 1 0.806456864203745 -0.0154021438104045 ENSG00000116560 SFPQ
ENST00000470472 1 0.721789500270827 -0.021434113778758 ENSG00000116560 SFPQ
ENST00000466745 1 0.480830967384413 0.0402678519151289 ENSG00000116560 SFPQ
ENST00000466213 1 0.50190065246698 0.0371747537017027 ENSG00000116560 SFPQ
ENST00000490668 1 0.422169332367996 0.0500497339788148 ENSG00000116560 SFPQ
ENST00000485365 1 0.563065088066589 0.039551792019664 ENSG00000116560 SFPQ
ENST00000485454 1 0.167049058436772 0.135886356344743 ENSG00000116560 SFPQ
ENST00000357214 1 0.41274839683427 -0.0379731077415772 ENSG00000116560 SFPQ
ENST00000373297 1 0.247901940952356 0.077369586041222 ENSG00000146463 ZMYM4
ENST00000314607 1 0.247901940952356 0.077369586041222 ENSG00000146463 ZMYM4
ENST00000441447 1 0.215921344786471 0.0986830215841136 ENSG00000146463 ZMYM4
ENST00000434805 1 0.377862436746926 -0.287681068658567 ENSG00000229994 RPL5P4
ENST00000432683 1 0.630490121984986 0.0570744067354457 ENSG00000227409 ZMYM4-AS1
ENST00000457946 1 0.369163133730094 0.0619294129786402 ENSG00000146463 ZMYM4
ENST00000482131 1 0.94539993665191 -0.00774788611989291 ENSG00000146463 ZMYM4
ENST00000470175 1 0.988676554643 -0.00205025290685475 ENSG00000146463 ZMYM4
ENST00000492456 1 0.501289074262917 0.0974838079132581 ENSG00000146463 ZMYM4
ENST00000325722 1 0.586920073839432 0.0354316901836509 ENSG00000142687 KIAA0319L
ENST00000373266 1 0.629392384073202 0.0357044939624086 ENSG00000142687 KIAA0319L
ENST00000426982 1 0.639532486580648 0.0309016471897146 ENSG00000142687 KIAA0319L
ENST00000461312 1 0.628610935001389 0.0396375654989614 ENSG00000142687 KIAA0319L
ENST00000485551 1 0.878612113962472 0.0117480649189678 ENSG00000142687 KIAA0319L
ENST00000473423 1 0.860271367790565 -0.0294950167840811 ENSG00000142687 KIAA0319L
ENST00000473844 1 0.794597172028425 -0.0324754537311704 ENSG00000142687 KIAA0319L
ENST00000474856 1 0.950871296659126 -0.00888750321842258 ENSG00000142687 KIAA0319L
ENST00000492544 1 0.472552505387099 -0.108109763090246 ENSG00000142687 KIAA0319L
ENST00000440579 1 0.699632184960983 0.029248545241703 ENSG00000142687 KIAA0319L
ENST00000467109 1 0.754004580154639 0.0657796893572107 ENSG00000142687 KIAA0319L
ENST00000431916 1 0.952161218252008 0.0055217330025211 ENSG00000142687 KIAA0319L
ENST00000482929 1 0.73958787136096 0.0258794928294077 ENSG00000142687 KIAA0319L
ENST00000478463 1 0.522742040980611 0.053989901718815 ENSG00000142687 KIAA0319L
ENST00000470388 1 0.523818944545162 0.0539693463497259 ENSG00000142687 KIAA0319L
ENST00000492888 1 0.622885185525403 0.04164169661151 ENSG00000142687 KIAA0319L
ENST00000469892 1 0.52461241364086 0.0544475451268211 ENSG00000142687 KIAA0319L
ENST00000494948 1 0.523920811183922 0.056382929642823 ENSG00000142687 KIAA0319L
ENST00000442276 1 0.541582170360112 0.211584820994436 ENSG00000236274 RP4-728D4.3
ENST00000476329 1 0.895745406057207 -0.0124387705248001 ENSG00000142687 KIAA0319L
ENST00000473465 1 0.349611152793677 0.251014344559294 ENSG00000142687 KIAA0319L
ENST00000373253 1 0.630508704770181 -0.0484142907623689 ENSG00000020129 NCDN
ENST00000356090 1 0.666456021563612 -0.0432589592352702 ENSG00000020129 NCDN
ENST00000373243 1 0.656184853562865 -0.0446116856524796 ENSG00000020129 NCDN
ENST00000459931 1 0.378636636827443 -0.111657712913783 ENSG00000020129 NCDN
ENST00000437806 1 0.593211060225458 -0.0748818351232857 ENSG00000020129 NCDN
ENST00000423723 1 0.605956449511255 0.0604074245613152 ENSG00000020129 NCDN
ENST00000425881 1 0.689411654194879 0.103188088939725 ENSG00000239636 RP4-728D4.2
ENST00000444348 1 0.935384712432477 0.0194041342905772 ENSG00000239636 RP4-728D4.2
ENST00000373235 1 0.772847052657121 -0.0474181743690793 ENSG00000116819 TFAP2E
ENST00000373237 1 0.66439785662581 0.0348849723830054 ENSG00000126067 PSMB2
ENST00000270815 1 0.1929742862556 -0.119512681774978 ENSG00000142686 C1orf216
ENST00000503824 1 0.362506678445199 -0.159206412850899 ENSG00000142686 C1orf216
ENST00000453178 1 0.308103719341828 -0.167435479173947 ENSG00000142686 C1orf216
ENST00000251195 1 0.982098373526332 0.00523109009814432 ENSG00000092853 CLSPN
ENST00000466308 1 0.372635144459396 0.32705207529621 ENSG00000092853 CLSPN
ENST00000318121 1 0.862149382900369 0.0413770573261873 ENSG00000092853 CLSPN
ENST00000373220 1 0.862149382900369 0.0413770573261873 ENSG00000092853 CLSPN
ENST00000520551 1 0.862149382900369 0.0413770573261873 ENSG00000092853 CLSPN
ENST00000373226 1 0.407134891625838 0.297755988800306 ENSG00000232335 RP11-435D7.3
ENST00000373210 1 0.532892251911515 0.0599834665005275 ENSG00000134698 AGO4
ENST00000488778 1 0.372613917557277 0.124416219910863 ENSG00000134698 AGO4
ENST00000496257 1 0.309324435041368 0.13027105856466 ENSG00000134698 AGO4
ENST00000373206 1 0.674175001301038 -0.0312950617254453 ENSG00000092847 AGO1
ENST00000373204 1 0.64120489880386 -0.0336784570824552 ENSG00000092847 AGO1
ENST00000606838 1 0.0630083531087593 0.659934926969443 ENSG00000271914 RP4-789D17.5
ENST00000324350 1 0.380210395554988 0.0736833416305513 ENSG00000126070 AGO3
ENST00000373191 1 0.244954052217236 0.0774259405237615 ENSG00000126070 AGO3
ENST00000397828 1 0.407823360350995 0.068813917019835 ENSG00000126070 AGO3
ENST00000246314 1 0.25495164534052 0.0846750931402034 ENSG00000126070 AGO3
ENST00000491443 1 0.321845591853025 0.092467924591789 ENSG00000126070 AGO3
ENST00000466576 1 0.559817352069965 0.056077997719412 ENSG00000271554 RP4-665N4.8
ENST00000479395 1 0.636357697021678 0.077246815431102 ENSG00000271554 RP4-665N4.8
ENST00000471099 1 0.300867455393096 0.123158695239995 ENSG00000126070 AGO3
ENST00000207457 1 0.168630710065778 0.501460077133834 ENSG00000092850 TEKT2
ENST00000469024 1 0.140198319182323 0.538397912619125 ENSG00000092850 TEKT2
ENST00000473120 1 0.11868175813126 0.551458075446441 ENSG00000092850 TEKT2
ENST00000373178 1 0.860305151845392 0.019342887976869 ENSG00000116863 ADPRHL2
ENST00000303143 1 0.0125898861706125 0.63555890330285 ENSG00000171812 COL8A2
ENST00000397799 1 0.0237399623610923 0.606819899358097 ENSG00000171812 COL8A2
ENST00000481785 1 0.0990161121627427 0.523541361038248 ENSG00000171812 COL8A2
ENST00000373166 1 0.986964797178975 -0.00107953460109599 ENSG00000054116 TRAPPC3
ENST00000462715 1 0.87682998925794 -0.0113185119328083 ENSG00000054116 TRAPPC3
ENST00000373163 1 0.991574792765058 -0.000698007326662122 ENSG00000054116 TRAPPC3
ENST00000373162 1 0.930035576004961 0.00575106095625986 ENSG00000054116 TRAPPC3
ENST00000469757 1 0.763855830517324 0.020160614266869 ENSG00000054116 TRAPPC3
ENST00000373159 1 0.647811140656563 0.032320751178446 ENSG00000054116 TRAPPC3
ENST00000497251 1 0.468254715400557 0.0573934931093697 ENSG00000054116 TRAPPC3
ENST00000429533 1 0.308974072735894 -0.0834628104844691 ENSG00000116871 MAP7D1
ENST00000316156 1 0.207659133163138 -0.109637637372862 ENSG00000116871 MAP7D1
ENST00000527764 1 0.267807084780249 -0.0987191379902775 ENSG00000116871 MAP7D1
ENST00000373150 1 0.205319265585964 -0.110199697685162 ENSG00000116871 MAP7D1
ENST00000373151 1 0.205543177736725 -0.110120410326279 ENSG00000116871 MAP7D1
ENST00000530729 1 0.128938473366392 -0.123376684419531 ENSG00000116871 MAP7D1
ENST00000462118 1 0.788411204155216 -0.0266340127243183 ENSG00000116871 MAP7D1
ENST00000474796 1 0.756392434390815 -0.0304931197706453 ENSG00000116871 MAP7D1
ENST00000530975 1 0.275485534158667 -0.154453529428999 ENSG00000116871 MAP7D1
ENST00000487131 1 0.210508154984019 -0.165339896870042 ENSG00000116871 MAP7D1
ENST00000373148 1 0.213919219443328 -0.127119898170048 ENSG00000116871 MAP7D1
ENST00000532131 1 0.110660399600511 -0.183492772568384 ENSG00000116871 MAP7D1
ENST00000487114 1 0.199474587050429 -0.125513558416127 ENSG00000116871 MAP7D1
ENST00000354618 1 0.661267244757536 0.0218362647813199 ENSG00000054118 THRAP3
ENST00000469141 1 0.608861275251768 0.0254505271361322 ENSG00000054118 THRAP3
ENST00000478853 1 0.837400408939422 0.0177562135985948 ENSG00000054118 THRAP3
ENST00000447495 1 0.968390319783761 -0.0119266405293563 ENSG00000231849 UBE2V2P4
ENST00000466743 1 0.103567872510582 0.13060426834852 ENSG00000054118 THRAP3
ENST00000373139 1 0.567646764244073 -0.0980846372546315 ENSG00000214193 SH3D21
ENST00000453908 1 0.5926056333541 -0.088989770874084 ENSG00000214193 SH3D21
ENST00000426732 1 0.5926056333541 -0.088989770874084 ENSG00000214193 SH3D21
ENST00000312808 1 0.530193495772139 -0.104398533444867 ENSG00000214193 SH3D21
ENST00000505871 1 0.561434848723464 -0.0968671752417826 ENSG00000214193 SH3D21
ENST00000480549 1 0.446408063324618 -0.119089918213812 ENSG00000214193 SH3D21
ENST00000496636 1 0.495278336243113 -0.150653890705642 ENSG00000214193 SH3D21
ENST00000508854 1 0.710641394040764 0.0876712118438485 ENSG00000214193 SH3D21
ENST00000474766 1 0.448684089789187 -0.14455892246889 ENSG00000214193 SH3D21
ENST00000270824 1 0.544421456791065 -0.1335235865754 ENSG00000142694 EVA1B
ENST00000490466 1 0.706673041146047 -0.08662620472596 ENSG00000142694 EVA1B
ENST00000373137 1 0.727228398095002 0.0871535865714253 ENSG00000116883 RP11-268J15.5
ENST00000359297 1 0.766704340103573 -0.0237530375842372 ENSG00000196182 STK40
ENST00000373129 1 0.941954612262497 -0.00577431776049839 ENSG00000196182 STK40
ENST00000373130 1 0.941954612262497 -0.00577431776049839 ENSG00000196182 STK40
ENST00000373132 1 0.941954612262497 -0.00577431776049839 ENSG00000196182 STK40
ENST00000460417 1 0.95616325488091 0.00431397931344252 ENSG00000196182 STK40
ENST00000473733 1 0.809107190841463 -0.0194181982304131 ENSG00000196182 STK40
ENST00000482458 1 0.816406975600431 0.0197617560656065 ENSG00000196182 STK40
ENST00000460017 1 0.843924966087058 0.0189394526730926 ENSG00000196182 STK40
ENST00000476041 1 0.110661331252584 -0.165715897009739 ENSG00000181817 LSM10
ENST00000315732 1 0.106974771732094 -0.183387844089302 ENSG00000181817 LSM10
ENST00000489912 1 0.137437863329223 -0.165209827682234 ENSG00000181817 LSM10
ENST00000468441 1 0.407900848011283 0.297037840974148 ENSG00000116885 OSCP1
ENST00000495222 1 0.48725174692449 0.248214244196828 ENSG00000116885 OSCP1
ENST00000235532 1 0.594480955291989 -0.171599779269881 ENSG00000116885 OSCP1
ENST00000356637 1 0.594844641201702 -0.171477516128214 ENSG00000116885 OSCP1
ENST00000433045 1 0.84899353807755 -0.0616569487960291 ENSG00000116885 OSCP1
ENST00000445843 1 0.583653676664608 -0.176997041155648 ENSG00000116885 OSCP1
ENST00000315643 1 0.604275762277072 -0.167358264076513 ENSG00000116885 OSCP1
ENST00000528112 1 0.326886588741649 -0.336347858068741 ENSG00000116885 OSCP1
ENST00000354267 1 0.276766974178592 -0.389735745277887 ENSG00000116885 OSCP1
ENST00000524789 1 0.491809746071984 -0.25000560877681 ENSG00000116885 OSCP1
ENST00000373116 1 0.0761558654359502 -0.132910834247807 ENSG00000116898 MRPS15
ENST00000488606 1 0.133539340507923 -0.16480953037803 ENSG00000116898 MRPS15
ENST00000477040 1 0.024121108128505 -0.308746777880942 ENSG00000116898 MRPS15
ENST00000462067 1 0.0717753638591559 -0.135391344907853 ENSG00000116898 MRPS15
ENST00000373106 1 0.613120191209581 0.0707769434116515 ENSG00000119535 CSF3R
ENST00000373104 1 0.613120191209581 0.0707769434116515 ENSG00000119535 CSF3R
ENST00000373103 1 0.613120191209581 0.0707769434116515 ENSG00000119535 CSF3R
ENST00000480825 1 0.330407552625768 0.139972229440722 ENSG00000119535 CSF3R
ENST00000361632 1 0.57713616204453 0.0778779273767998 ENSG00000119535 CSF3R
ENST00000464465 1 0.266192741367717 0.182227714615509 ENSG00000119535 CSF3R
ENST00000331941 1 0.456249336267549 0.102968168795411 ENSG00000119535 CSF3R
ENST00000487540 1 0.397526957968259 0.134063983185639 ENSG00000119535 CSF3R
ENST00000338937 1 0.457879781378433 0.102731430009111 ENSG00000119535 CSF3R
ENST00000418048 1 0.457879781378433 0.102731430009111 ENSG00000119535 CSF3R
ENST00000440588 1 0.473448646262929 0.0986848303316271 ENSG00000119535 CSF3R
ENST00000484762 1 0.58768722481832 0.101178596744656 ENSG00000119535 CSF3R
ENST00000466138 1 0.64090675005511 0.110372976528184 ENSG00000119535 CSF3R
ENST00000464365 1 0.762374909178156 0.0467099670077199 ENSG00000119535 CSF3R
ENST00000469380 1 0.539594055739535 -0.12887742571329 ENSG00000119535 CSF3R
ENST00000526980 1 0.956984595864775 0.00856677349184249 ENSG00000119535 CSF3R
ENST00000489551 1 0.842227066584459 -0.0344853711423738 ENSG00000119535 CSF3R
ENST00000533491 1 0.834555805444615 -0.036446673526291 ENSG00000119535 CSF3R
ENST00000424989 1 0.725111687797467 -0.0596155635381776 ENSG00000233621 LINC01137
ENST00000373087 1 0.724331440904611 -0.0310448667470007 ENSG00000163874 ZC3H12A
ENST00000472312 1 0.595369706395767 -0.0515216775615402 ENSG00000163874 ZC3H12A
ENST00000471012 1 0.983158750935577 0.00221585651266267 ENSG00000163874 ZC3H12A
ENST00000373075 1 0.678633645797623 -0.0301572629647338 ENSG00000163875 MEAF6
ENST00000296214 1 0.672635160003376 -0.0305317463564906 ENSG00000163875 MEAF6
ENST00000373074 1 0.708827989569321 -0.0269082206907647 ENSG00000163875 MEAF6
ENST00000475828 1 0.701589025632193 -0.0275388291329525 ENSG00000163875 MEAF6
ENST00000487788 1 0.70601240039707 -0.0271821096046706 ENSG00000163875 MEAF6
ENST00000373073 1 0.753011307690074 -0.0227343007440049 ENSG00000163875 MEAF6
ENST00000487792 1 0.818670388053114 -0.017501309238674 ENSG00000163875 MEAF6
ENST00000448519 1 0.740127967619412 -0.0249541166199504 ENSG00000163875 MEAF6
ENST00000580821 1 0.774449374026682 -0.0833068582913581 ENSG00000263675 MIR5581
ENST00000485039 1 0.675115484946852 -0.0349549474232026 ENSG00000163875 MEAF6
ENST00000296215 1 0.943800306390693 -0.00563484780179875 ENSG00000163877 SNIP1
ENST00000468040 1 0.340131959155197 0.0934264871225184 ENSG00000163877 SNIP1
ENST00000437933 1 0.596582808005631 0.153859744239944 ENSG00000232273 FTH1P1
ENST00000493916 1 0.767824342841474 0.0402264122424618 ENSG00000163877 SNIP1
ENST00000296218 1 0.166463429024857 -0.210726131605886 ENSG00000163879 DNALI1
ENST00000466723 1 0.778260879454641 -0.0918763382037519 ENSG00000163879 DNALI1
ENST00000541606 1 0.407853745718878 -0.194906871519958 ENSG00000163879 DNALI1
ENST00000497858 1 0.205376643503356 -0.186036543661364 ENSG00000163879 DNALI1
ENST00000467277 1 0.130338769203518 -0.387484728586756 ENSG00000163879 DNALI1
ENST00000490029 1 0.662877856312604 -0.0542231006058537 ENSG00000134697 GNL2
ENST00000373062 1 0.811403088672403 -0.0156499494375773 ENSG00000134697 GNL2
ENST00000462812 1 0.433346806957284 -0.0684082300144978 ENSG00000134697 GNL2
ENST00000479255 1 0.776253897501279 -0.0309323443765136 ENSG00000134697 GNL2
ENST00000538069 1 0.150086703521727 0.103540905998684 ENSG00000134697 GNL2
ENST00000469191 1 0.126500266484667 0.121097261439824 ENSG00000134697 GNL2
ENST00000489146 1 0.653658260128487 0.0465249974128777 ENSG00000134697 GNL2
ENST00000463351 1 0.533804094601156 -0.0633395397219914 ENSG00000134697 GNL2
ENST00000488496 1 0.574291153232869 -0.0524799429914547 ENSG00000134697 GNL2
ENST00000358011 1 0.899328724945971 0.010501574661172 ENSG00000116922 C1orf109
ENST00000494120 1 0.937047008580157 0.00643137227549365 ENSG00000116922 C1orf109
ENST00000609516 1 0.869539991239539 0.0173513727684626 ENSG00000116922 C1orf109
ENST00000464178 1 0.78728523199886 0.0236278639880752 ENSG00000116922 C1orf109
ENST00000464085 1 0.901328883925163 -0.0120330431177197 ENSG00000116922 C1orf109
ENST00000491981 1 0.928518824800565 -0.00854044004116685 ENSG00000116922 C1orf109
ENST00000461359 1 0.975368601245426 -0.00319238310216043 ENSG00000116922 C1orf109
ENST00000477060 1 0.975393795052855 -0.00311701036209666 ENSG00000116922 C1orf109
ENST00000486637 1 0.979368953084595 -0.00276727588082724 ENSG00000116922 C1orf109
ENST00000491797 1 0.817727220156723 -0.0306783907245319 ENSG00000116922 C1orf109
ENST00000488137 1 0.705801210953969 -0.0514208986382184 ENSG00000116922 C1orf109
ENST00000472584 1 0.802360862755573 -0.0354780509055778 ENSG00000116922 C1orf109
ENST00000498448 1 0.531954426464397 -0.222510298980061 ENSG00000116922 C1orf109
ENST00000373055 1 0.664108295503836 -0.111384959416411 ENSG00000134690 CDCA8
ENST00000327331 1 0.664108295503836 -0.111384959416411 ENSG00000134690 CDCA8
ENST00000437645 1 0.795571115946698 -0.0945112641400585 ENSG00000183317 EPHA10
ENST00000540011 1 0.795571115946698 -0.0945112641400585 ENSG00000183317 EPHA10
ENST00000330210 1 0.813324503062203 -0.0861453280861118 ENSG00000183317 EPHA10
ENST00000427468 1 0.797558437419362 -0.0935289154181182 ENSG00000183317 EPHA10
ENST00000446149 1 0.810845020251203 -0.087315695553071 ENSG00000183317 EPHA10
ENST00000373048 1 0.881577068600823 -0.0543124880597139 ENSG00000183317 EPHA10
ENST00000373045 1 0.835222473146978 -0.0341227429602093 ENSG00000185090 MANEAL
ENST00000397631 1 0.835222473146978 -0.0341227429602093 ENSG00000185090 MANEAL
ENST00000532512 1 0.99414832603468 0.00153850034029711 ENSG00000185090 MANEAL
ENST00000525897 1 0.698020514097258 0.0795137085097042 ENSG00000185090 MANEAL
ENST00000329006 1 0.894695674603638 -0.0242892173084027 ENSG00000185090 MANEAL
ENST00000433474 1 0.996984296498518 -0.000848433941074464 ENSG00000233728 RP11-109P14.9
ENST00000373044 1 0.221648679321536 -0.128989840005879 ENSG00000196449 YRDC
ENST00000373043 1 0.0539883385126518 -0.331307012222412 ENSG00000197982 C1orf122
ENST00000419397 1 0.053744756998099 -0.403649894870077 ENSG00000197982 C1orf122
ENST00000468084 1 0.0449798115468229 -0.351979340541403 ENSG00000197982 C1orf122
ENST00000373042 1 0.050653974329326 -0.323093058007379 ENSG00000197982 C1orf122
ENST00000446260 1 0.0722910584053746 -0.299071820112447 ENSG00000197982 C1orf122
ENST00000373036 1 0.61367800545592 0.0469784603525365 ENSG00000188786 MTF1
ENST00000448796 1 0.323818609102629 0.207312112419772 ENSG00000230610 AL929472.1
ENST00000447422 1 0.518308019407882 -0.135403708041634 ENSG00000235673 RP11-109P14.8
ENST00000468190 1 0.514857310565378 0.0668960525448266 ENSG00000188786 MTF1
ENST00000419993 1 0.093188740705424 0.253575940409108 ENSG00000230955 RP11-109P14.10
ENST00000373027 1 0.37991612189642 0.0543621566827332 ENSG00000204084 INPP5B
ENST00000373023 1 0.429709908108679 0.049007308602063 ENSG00000204084 INPP5B
ENST00000373026 1 0.597137939152187 0.0348303975611945 ENSG00000204084 INPP5B
ENST00000373024 1 0.594674853755304 0.0350722078221219 ENSG00000204084 INPP5B
ENST00000487328 1 0.692175738772116 0.0823429228918531 ENSG00000204084 INPP5B
ENST00000470364 1 0.612758368127167 0.0580293544935628 ENSG00000204084 INPP5B
ENST00000474758 1 0.600653318593105 0.0630313140542513 ENSG00000204084 INPP5B
ENST00000458109 1 0.657065051329729 0.0374390282735346 ENSG00000204084 INPP5B
ENST00000516639 1 0.435069856740662 0.241954944026547 ENSG00000252448 SNORA63
ENST00000467066 1 0.50805765027154 -0.0925558973237863 ENSG00000204084 INPP5B
ENST00000373021 1 0.860236891803712 0.0233868660472159 ENSG00000204084 INPP5B
ENST00000491406 1 0.821612141471747 0.0437472654747785 ENSG00000204084 INPP5B
ENST00000373019 1 0.72482299248216 -0.0202608102752242 ENSG00000183431 SF3A3
ENST00000448721 1 0.72932103467878 -0.0202831176232235 ENSG00000183431 SF3A3
ENST00000487062 1 0.940255092421446 0.00743408710313854 ENSG00000183431 SF3A3
ENST00000460925 1 0.614102272002866 -0.0352894668226575 ENSG00000183431 SF3A3
ENST00000489537 1 0.805166169112563 -0.01745157720889 ENSG00000183431 SF3A3
ENST00000461869 1 0.702975665724576 -0.0266550728780638 ENSG00000183431 SF3A3
ENST00000470585 1 0.656913194877549 -0.0318321416766674 ENSG00000183431 SF3A3
ENST00000488934 1 0.165883486733835 0.127020922302736 ENSG00000183431 SF3A3
ENST00000462258 1 0.602817239922377 -0.0419858102109937 ENSG00000183431 SF3A3
ENST00000485803 1 0.286064828841843 -0.130044511719183 ENSG00000183386 FHL3
ENST00000373016 1 0.286064828841843 -0.130044511719183 ENSG00000183386 FHL3
ENST00000475084 1 0.348401092733408 -0.114099093605517 ENSG00000183386 FHL3
ENST00000477194 1 0.255252577446055 -0.140556286927662 ENSG00000183386 FHL3
ENST00000483132 1 0.255882696084204 0.18647449304221 ENSG00000183386 FHL3
ENST00000483182 1 0.0320644428573918 -0.155684815343932 ENSG00000183520 UTP11L
ENST00000486563 1 0.0612555569782629 -0.140789267812727 ENSG00000183520 UTP11L
ENST00000373014 1 0.0914478026127213 -0.105958735613188 ENSG00000183520 UTP11L
ENST00000537711 1 0.116962007297768 -0.0988252783023519 ENSG00000183520 UTP11L
ENST00000488453 1 0.351621571967675 -0.0705694806368516 ENSG00000183520 UTP11L
ENST00000373012 1 0.45386950568574 -0.216995114744839 ENSG00000185668 POU3F1
ENST00000432922 1 0.855077266622794 0.0606064386891336 ENSG00000224592 RP5-884C9.2
ENST00000428151 1 0.538346632045698 0.196862582492097 ENSG00000224592 RP5-884C9.2
ENST00000373001 1 0.763285268793946 0.0315046941707574 ENSG00000116954 RRAGC
ENST00000474456 1 0.528639082116399 0.0728928012779611 ENSG00000116954 RRAGC
ENST00000493015 1 0.910417522641689 0.0126116620636521 ENSG00000116954 RRAGC
ENST00000496778 1 0.741085632741995 0.0411768257919504 ENSG00000116954 RRAGC
ENST00000433671 1 0.916238536332165 -0.0170762533205028 ENSG00000228436 RP5-864K19.4
ENST00000456813 1 0.792957427195152 -0.0333134019976503 ENSG00000228436 RP5-864K19.4
ENST00000397572 1 0.578567716266559 -0.0640251726202949 ENSG00000214114 MYCBP
ENST00000494695 1 0.44121388306169 -0.0983294822419046 ENSG00000214114 MYCBP
ENST00000495043 1 0.438211500900408 -0.100481223963577 ENSG00000214114 MYCBP
ENST00000489803 1 0.628510336811471 -0.0720523012102559 ENSG00000214114 MYCBP
ENST00000454994 1 0.628549439044685 -0.0720525741121622 ENSG00000131233 GJA9
ENST00000489575 1 0.628549439044685 -0.0720525741121622 ENSG00000214114 MYCBP
ENST00000465771 1 0.512574738369832 -0.089810512109092 ENSG00000214114 MYCBP
ENST00000462027 1 0.381288572291624 -0.119388165735901 ENSG00000214114 MYCBP
ENST00000443161 1 0.91391212782701 -0.0282689548737758 ENSG00000228436 RP5-864K19.4
ENST00000357771 1 0.947311325325085 0.0151072866145885 ENSG00000131233 GJA9
ENST00000360786 1 0.967513369037747 -0.0112088710772513 ENSG00000131233 GJA9
ENST00000372990 1 0.973639840475593 0.00791232324529476 ENSG00000158315 RHBDL2
ENST00000289248 1 0.945077251912454 0.0164264038364685 ENSG00000158315 RHBDL2
ENST00000538156 1 0.945149933171174 0.0164067557696209 ENSG00000158315 RHBDL2
ENST00000372985 1 0.925331591593845 0.0223549618304054 ENSG00000158315 RHBDL2
ENST00000540558 1 0.668398908853371 -0.12150479780693 ENSG00000158315 RHBDL2
ENST00000432648 1 0.955657395688815 -0.00293561799013385 ENSG00000174574 AKIRIN1
ENST00000446189 1 0.861268603436965 -0.0087921173265013 ENSG00000174574 AKIRIN1
ENST00000372984 1 0.789816880047794 -0.0133815828349318 ENSG00000174574 AKIRIN1
ENST00000531822 1 0.934957741367855 0.00459726377740317 ENSG00000174574 AKIRIN1
ENST00000372967 1 0.514214164909363 -0.0519204994227438 ENSG00000168653 NDUFS5
ENST00000372969 1 0.514214164909363 -0.0519204994227438 ENSG00000168653 NDUFS5
ENST00000484793 1 0.187138006515764 0.477167587913462 ENSG00000127603 MACF1
ENST00000602421 1 0.21835720322718 0.449087596264232 ENSG00000127603 MACF1
ENST00000545844 1 0.0775692456580825 0.110713709465192 ENSG00000127603 MACF1
ENST00000567887 1 0.077556336330744 0.110698818186248 ENSG00000127603 MACF1
ENST00000372915 1 0.0776064164961201 0.110690263188358 ENSG00000127603 MACF1
ENST00000539005 1 0.0774794246397678 0.110731718981189 ENSG00000127603 MACF1
ENST00000317713 1 0.0774794246397678 0.110731718981189 ENSG00000127603 MACF1
ENST00000361689 1 0.077599814214085 0.11069030585998 ENSG00000127603 MACF1
ENST00000524432 1 0.218831868184494 0.106684777058704 ENSG00000127603 MACF1
ENST00000467673 1 0.350823927453848 0.111934122620978 ENSG00000127603 MACF1
ENST00000410446 1 0.739755037056944 0.118618259537782 ENSG00000222378 RNA5SP44
ENST00000564288 1 0.0475765621005879 0.116943352366372 ENSG00000127603 MACF1
ENST00000494012 1 0.0106231411084453 0.207363731799403 ENSG00000127603 MACF1
ENST00000536367 1 0.0520558677179986 0.153755670985268 ENSG00000127603 MACF1
ENST00000602528 1 0.242239730038112 -0.423847545220991 ENSG00000270040 RP11-416A14.1
ENST00000480624 1 0.0658279546366639 0.164298803010034 ENSG00000127603 MACF1
ENST00000469366 1 0.030675518781237 0.202085538240935 ENSG00000127603 MACF1
ENST00000289890 1 0.2777363466382 0.147222669707804 ENSG00000226438 RP11-420K8.1
ENST00000496804 1 0.103378322309838 0.108065211327518 ENSG00000127603 MACF1
ENST00000530262 1 0.0731446085968475 0.116366197346082 ENSG00000127603 MACF1
ENST00000485063 1 0.266949833661921 0.107901537718852 ENSG00000127603 MACF1
ENST00000472385 1 0.45127359731182 0.0648642118759053 ENSG00000127603 MACF1
ENST00000484393 1 0.907058952289032 0.0108576016252918 ENSG00000127603 MACF1
ENST00000476350 1 0.0480897088918511 0.132158645110643 ENSG00000127603 MACF1
ENST00000372925 1 0.0544861196175108 0.117959151481113 ENSG00000127603 MACF1
ENST00000406997 1 0.424660622579073 0.280740004165599 ENSG00000217897 HSPE1P8
ENST00000528611 1 0.268907640173063 0.147305921918581 ENSG00000127603 MACF1
ENST00000289893 1 0.0608911595300651 0.114398283322611 ENSG00000127603 MACF1
ENST00000530275 1 0.416820429107987 0.0939242416314464 ENSG00000255103 KIAA0754
ENST00000482035 1 0.547042525337738 0.0511434576011721 ENSG00000127603 MACF1
ENST00000473843 1 0.0221608319628328 0.253434526178282 ENSG00000127603 MACF1
ENST00000469490 1 0.0849686057967295 0.139119438328207 ENSG00000127603 MACF1
ENST00000487656 1 0.0240505759168689 0.252287588743038 ENSG00000127603 MACF1
ENST00000360115 1 0.105210617975403 0.112805246403568 ENSG00000127603 MACF1
ENST00000497964 1 0.0969366183783372 0.126824234919708 ENSG00000127603 MACF1
ENST00000446276 1 0.14459072416067 0.104869892899981 ENSG00000127603 MACF1
ENST00000442046 1 0.170005082300887 0.100087586107914 ENSG00000127603 MACF1
ENST00000422234 1 0.486097862381793 0.0607861326569873 ENSG00000127603 MACF1
ENST00000462496 1 0.481446206959826 0.060171088179897 ENSG00000127603 MACF1
ENST00000462103 1 0.376296470873744 0.0840257772343523 ENSG00000127603 MACF1
ENST00000496360 1 0.31323659645871 0.087433330136065 ENSG00000127603 MACF1
ENST00000497807 1 0.213164445858577 0.102489114827724 ENSG00000127603 MACF1
ENST00000331593 1 0.89032443520256 0.0257042830449221 ENSG00000183682 BMP8A
ENST00000441741 1 0.801261040155324 0.0537358073898985 ENSG00000182109 RP11-69E11.4
ENST00000331856 1 0.774400899863283 0.0551749823615437 ENSG00000182109 RP11-69E11.4
ENST00000458207 1 0.898040032008323 0.0176842051206089 ENSG00000182109 RP11-69E11.4
ENST00000450157 1 0.960938014905997 0.00648240267449756 ENSG00000182109 RP11-69E11.4
ENST00000431553 1 0.940390614602137 0.00988688811119596 ENSG00000182109 RP11-69E11.4
ENST00000417869 1 0.772189720381194 0.0380591269805681 ENSG00000182109 RP11-69E11.4
ENST00000440190 1 0.573010773921136 0.0713566873938309 ENSG00000182109 RP11-69E11.4
ENST00000427240 1 0.49917832430561 0.0797710731454929 ENSG00000243970 PPIEL
ENST00000482028 1 0.792000279270246 0.0261008717189324 ENSG00000090621 PABPC4
ENST00000372856 1 0.280584347315575 -0.0811629087111595 ENSG00000090621 PABPC4
ENST00000372857 1 0.280856096609027 -0.0811120971650156 ENSG00000090621 PABPC4
ENST00000372858 1 0.40617010574997 -0.0570123626507916 ENSG00000090621 PABPC4
ENST00000372862 1 0.422871843110852 -0.0546962738593099 ENSG00000090621 PABPC4
ENST00000468476 1 0.99447752543515 0.0005258435319192 ENSG00000090621 PABPC4
ENST00000437136 1 0.995050930558069 0.00046679671651634 ENSG00000090621 PABPC4
ENST00000492468 1 0.916129206942701 0.00805343507922146 ENSG00000090621 PABPC4
ENST00000530186 1 0.947839260679068 0.00608162387672483 ENSG00000090621 PABPC4
ENST00000421687 1 0.606422434674092 -0.0359910971948894 ENSG00000090621 PABPC4
ENST00000484555 1 0.965349006656025 -0.00339796453511282 ENSG00000090621 PABPC4
ENST00000525045 1 0.974326869692681 0.00255590705198384 ENSG00000090621 PABPC4
ENST00000527718 1 0.733145193797813 -0.0249607956869643 ENSG00000090621 PABPC4
ENST00000477556 1 0.688802803061696 -0.033317691905518 ENSG00000090621 PABPC4
ENST00000461578 1 0.728582935145585 -0.0317133348300813 ENSG00000090621 PABPC4
ENST00000483770 1 0.783622411382102 0.0236137308615978 ENSG00000090621 PABPC4
ENST00000525669 1 0.834032804277969 -0.0158295873081557 ENSG00000090621 PABPC4
ENST00000470443 1 0.518551145332639 -0.0461415234255157 ENSG00000090621 PABPC4
ENST00000415255 1 0.520375362084586 -0.0468006043799995 ENSG00000228060 RP11-69E11.8
ENST00000513632 1 0.731840392727054 -0.0288426203701236 ENSG00000090621 PABPC4
ENST00000364587 1 0.469035173069616 0.193141264686344 ENSG00000201457 SNORA55
ENST00000525751 1 0.295061047838776 -0.0939905249185039 ENSG00000090621 PABPC4
ENST00000474378 1 0.38061245250547 -0.074750642003935 ENSG00000090621 PABPC4
ENST00000529216 1 0.253963836218226 -0.103439600685922 ENSG00000090621 PABPC4
ENST00000492519 1 0.148514018701002 -0.135821035095414 ENSG00000090621 PABPC4
ENST00000451091 1 0.231352519073118 -0.156896421831414 ENSG00000090621 PABPC4
ENST00000531243 1 0.170490574707181 -0.249652749770797 ENSG00000090621 PABPC4
ENST00000372844 1 0.514331987916613 0.214125488943668 ENSG00000116983 HPCAL4
ENST00000470018 1 0.706876901344917 -0.0428485931273502 ENSG00000084072 PPIE
ENST00000485507 1 0.652816507431228 -0.0555960877515341 ENSG00000084072 PPIE
ENST00000324379 1 0.642482660025313 -0.0447065095672157 ENSG00000084072 PPIE
ENST00000356511 1 0.706445409040691 -0.0317940565323076 ENSG00000084072 PPIE
ENST00000456578 1 0.57455657980041 -0.0689653530053796 ENSG00000084072 PPIE
ENST00000495526 1 0.64246238653061 -0.0446992001910265 ENSG00000084072 PPIE
ENST00000482751 1 0.64246238653061 -0.0446992001910265 ENSG00000084072 PPIE
ENST00000372830 1 0.706445409040691 -0.0317940565323076 ENSG00000084072 PPIE
ENST00000497370 1 0.687667792596751 -0.0398005552307025 ENSG00000084072 PPIE
ENST00000372835 1 0.651716455877848 -0.0433344875091908 ENSG00000084072 PPIE
ENST00000470213 1 0.67362387712591 -0.041063232872256 ENSG00000084072 PPIE
ENST00000474804 1 0.778468325110552 -0.0279126317950318 ENSG00000084072 PPIE
ENST00000475350 1 0.64246238653061 -0.0446992001910265 ENSG00000084072 PPIE
ENST00000480169 1 0.618755832332056 -0.0549346282839454 ENSG00000084072 PPIE
ENST00000372827 1 0.634797068869955 -0.084093655962948 ENSG00000116985 BMP8B
ENST00000467741 1 0.727282740660022 0.103048047936263 ENSG00000084072 PPIE
ENST00000397360 1 0.567561307842539 0.152828494892851 ENSG00000116985 BMP8B
ENST00000441669 1 0.750395458700447 0.0255217146600147 ENSG00000043514 TRIT1
ENST00000462797 1 0.750395458700447 0.0255217146600147 ENSG00000043514 TRIT1
ENST00000316891 1 0.750395458700447 0.0255217146600147 ENSG00000043514 TRIT1
ENST00000372818 1 0.750395458700447 0.0255217146600147 ENSG00000043514 TRIT1
ENST00000495175 1 0.701067674083846 0.0312383707316872 ENSG00000043514 TRIT1
ENST00000491865 1 0.696995374202732 0.0317035272401658 ENSG00000043514 TRIT1
ENST00000537223 1 0.633316425881677 0.0400241659724837 ENSG00000043514 TRIT1
ENST00000537440 1 0.633316425881677 0.0400241659724837 ENSG00000043514 TRIT1
ENST00000541099 1 0.633316425881677 0.0400241659724837 ENSG00000043514 TRIT1
ENST00000545233 1 0.633316425881677 0.0400241659724837 ENSG00000043514 TRIT1
ENST00000465417 1 0.560232884976643 -0.0737196763181903 ENSG00000043514 TRIT1
ENST00000492612 1 0.481014094226219 0.0580574941802795 ENSG00000043514 TRIT1
ENST00000467774 1 0.784285152781244 0.0518739637030198 ENSG00000043514 TRIT1
ENST00000489945 1 0.303443361296781 0.0828993324971538 ENSG00000043514 TRIT1
ENST00000486825 1 0.27446366387064 0.0890195683810467 ENSG00000043514 TRIT1
ENST00000469476 1 0.256210442061758 0.109602518654504 ENSG00000043514 TRIT1
ENST00000544981 1 0.247086384135429 0.106901672991907 ENSG00000043514 TRIT1
ENST00000462243 1 0.214542800153175 0.14704371357254 ENSG00000043514 TRIT1
ENST00000397332 1 0.658066345144262 -0.127855247577164 ENSG00000116990 MYCL
ENST00000372816 1 0.670319216155074 -0.12990125613335 ENSG00000116990 MYCL
ENST00000372815 1 0.5080952774942 -0.221138158189697 ENSG00000116990 MYCL
ENST00000429311 1 0.5080952774942 -0.221138158189697 ENSG00000116990 MYCL
ENST00000450953 1 0.246779977054186 -0.412798440505526 ENSG00000116990 MYCL
ENST00000372811 1 0.870322937441045 -0.0164573666502978 ENSG00000168389 MFSD2A
ENST00000420632 1 0.867067110108296 -0.0167395325363571 ENSG00000168389 MFSD2A
ENST00000434861 1 0.918108818346913 -0.0109024024609719 ENSG00000168389 MFSD2A
ENST00000372809 1 0.871133369736567 -0.0163524543752234 ENSG00000168389 MFSD2A
ENST00000483824 1 0.871133369736567 -0.0163524543752234 ENSG00000168389 MFSD2A
ENST00000469745 1 0.715301825573061 0.0373149465869626 ENSG00000168389 MFSD2A
ENST00000438210 1 0.931681456141097 -0.0130024362554872 ENSG00000228477 RP3-342P20.2
ENST00000480630 1 0.852381099154488 0.018387473072329 ENSG00000168389 MFSD2A
ENST00000491515 1 0.982776297533467 0.00228166845841695 ENSG00000168389 MFSD2A
ENST00000459917 1 0.888316887975689 -0.0156283791077276 ENSG00000168389 MFSD2A
ENST00000481612 1 0.905879950063298 0.0134702918160227 ENSG00000168389 MFSD2A
ENST00000372797 1 0.700750848609452 0.028331954572194 ENSG00000131236 CAP1
ENST00000372802 1 0.696027187041371 0.0288036288193767 ENSG00000131236 CAP1
ENST00000449311 1 0.905615443910281 0.00907957984209332 ENSG00000131236 CAP1
ENST00000421589 1 0.879659308724673 0.0115065977182598 ENSG00000131236 CAP1
ENST00000414893 1 0.780897745263535 0.0203484370969004 ENSG00000131236 CAP1
ENST00000414281 1 0.880718357825005 0.0114172849283711 ENSG00000131236 CAP1
ENST00000420216 1 0.882312457761915 0.0113734313648762 ENSG00000131236 CAP1
ENST00000372792 1 0.702719067290023 0.0280345743326693 ENSG00000131236 CAP1
ENST00000372798 1 0.697617022818321 0.0281602749568957 ENSG00000131236 CAP1
ENST00000340450 1 0.704431392783205 0.0280167181048509 ENSG00000131236 CAP1
ENST00000372805 1 0.691838569498209 0.0292233306771956 ENSG00000131236 CAP1
ENST00000435719 1 0.851662690742856 0.0139310323443512 ENSG00000131236 CAP1
ENST00000427843 1 0.884354289424322 0.0107740833611083 ENSG00000131236 CAP1
ENST00000417287 1 0.914463369375891 0.00822228804345186 ENSG00000131236 CAP1
ENST00000424977 1 0.877127113780582 0.011718919276049 ENSG00000131236 CAP1
ENST00000446031 1 0.985112968334293 0.00141610964311524 ENSG00000131236 CAP1
ENST00000479759 1 0.478683665698814 0.0561145407738178 ENSG00000131236 CAP1
ENST00000461993 1 0.529139791480897 0.0508232109675157 ENSG00000131236 CAP1
ENST00000494114 1 0.436471119588255 0.0619991599308604 ENSG00000131236 CAP1
ENST00000433473 1 0.919131828897814 -0.00880809875614284 ENSG00000131238 PPT1
ENST00000529905 1 0.974315902059632 -0.00277659322225855 ENSG00000131238 PPT1
ENST00000530704 1 0.929590474187698 -0.00818659533181552 ENSG00000131238 PPT1
ENST00000372775 1 0.896660022961059 0.0129403433452099 ENSG00000131238 PPT1
ENST00000449045 1 0.775087402879657 -0.0271702194794793 ENSG00000131238 PPT1
ENST00000439754 1 0.827319345443804 -0.0226498278725816 ENSG00000131238 PPT1
ENST00000530076 1 0.940647064789803 -0.00772439549280197 ENSG00000131238 PPT1
ENST00000527311 1 0.713760093182683 -0.0350875787520936 ENSG00000131238 PPT1
ENST00000372779 1 0.659172634464546 -0.0438632566236258 ENSG00000131238 PPT1
ENST00000526547 1 0.726325447997679 -0.0415469320371239 ENSG00000131238 PPT1
ENST00000372771 1 0.857269387231459 -0.0126120459414647 ENSG00000117000 RLF
ENST00000384777 1 0.402474575005085 0.275806843604011 ENSG00000207508 RNU6-1237P
ENST00000468258 1 0.737281089676207 0.121500788898754 ENSG00000188800 TMCO2
ENST00000372766 1 0.765357051014118 0.107513123148764 ENSG00000188800 TMCO2
ENST00000567508 1 0.213288427370802 -0.306237053373603 ENSG00000259943 RP1-39G22.7
ENST00000372759 1 0.99245400044938 0.000566682672227983 ENSG00000084073 ZMPSTE24
ENST00000479131 1 0.463154762693031 -0.0629589636525479 ENSG00000084073 ZMPSTE24
ENST00000472583 1 0.41670001691894 -0.062928996851883 ENSG00000084073 ZMPSTE24
ENST00000447743 1 0.552854813324167 -0.198165216174319 ENSG00000231296 RP1-39G22.4
ENST00000474142 1 0.159016112212137 0.154669870966132 ENSG00000084073 ZMPSTE24
ENST00000372748 1 0.830210489060226 -0.0569510970864957 ENSG00000049089 COL9A2
ENST00000482722 1 0.985284744042765 -0.00496483394363371 ENSG00000049089 COL9A2
ENST00000466267 1 0.488388986120222 0.214700243928997 ENSG00000049089 COL9A2
ENST00000427563 1 0.220314308108402 0.405192938140551 ENSG00000049089 COL9A2
ENST00000488463 1 0.800117636292965 0.0802244838402706 ENSG00000049089 COL9A2
ENST00000417105 1 0.360985429042512 0.295807496273392 ENSG00000049089 COL9A2
ENST00000496215 1 0.315489193608652 0.335968489941566 ENSG00000049089 COL9A2
ENST00000372736 1 0.281128398495355 0.360401580174131 ENSG00000049089 COL9A2
ENST00000461118 1 0.342378583689283 0.326179009167037 ENSG00000049089 COL9A2
ENST00000435168 1 0.826156671017571 0.0170288429437313 ENSG00000084070 SMAP2
ENST00000392713 1 0.0400281180137497 -0.742833187672603 ENSG00000213172 RP1-228H13.2
ENST00000372718 1 0.928734723407819 0.00651564009133398 ENSG00000084070 SMAP2
ENST00000372708 1 0.608480738437849 0.0374665985498359 ENSG00000084070 SMAP2
ENST00000539317 1 0.728341429237932 0.0273353728715394 ENSG00000084070 SMAP2
ENST00000487871 1 0.685535542704774 0.0360624018646586 ENSG00000084070 SMAP2
ENST00000469416 1 0.657624628456543 0.0642753975969775 ENSG00000187801 ZFP69B
ENST00000361584 1 0.6456496559641 0.0667440417007565 ENSG00000187801 ZFP69B
ENST00000484445 1 0.6456496559641 0.0667440417007565 ENSG00000187801 ZFP69B
ENST00000411995 1 0.643129992533079 0.0672133930217102 ENSG00000187801 ZFP69B
ENST00000565390 1 0.561795657114073 0.114036354720459 ENSG00000260920 RP1-228H13.5
ENST00000372706 1 0.909237243048263 -0.0146220472007914 ENSG00000187815 ZFP69
ENST00000372705 1 0.949332768484876 0.00832591604987427 ENSG00000187815 ZFP69
ENST00000482712 1 0.346266375176775 0.209387258034154 ENSG00000187815 ZFP69
ENST00000450713 1 0.904155358649036 -0.0142225334225367 ENSG00000238287 RP11-656D10.3
ENST00000358527 1 0.322060865116919 0.105668059197787 ENSG00000164002 EXO5
ENST00000372703 1 0.322060865116919 0.105668059197787 ENSG00000164002 EXO5
ENST00000420209 1 0.110618502831234 0.179952195617036 ENSG00000164002 EXO5
ENST00000296380 1 0.341913734680616 0.0996885189075739 ENSG00000164002 EXO5
ENST00000432259 1 0.0340199500030247 0.261899744951892 ENSG00000164002 EXO5
ENST00000418186 1 0.109414922507702 0.179784955805159 ENSG00000164002 EXO5
ENST00000415550 1 0.0413860925475606 0.252630392026117 ENSG00000164002 EXO5
ENST00000443729 1 0.0995681772062734 0.182588362857903 ENSG00000164002 EXO5
ENST00000419161 1 0.0995681772062734 0.182588362857903 ENSG00000164002 EXO5
ENST00000471429 1 0.0736902296824935 0.249511413199277 ENSG00000164002 EXO5
ENST00000453437 1 0.0597200064186485 0.275652745387427 ENSG00000227278 RP11-656D10.5
ENST00000437060 1 0.786033314192259 -0.0591116354589804 ENSG00000238186 RP11-656D10.6
ENST00000372699 1 0.885900411759844 0.0222821054430229 ENSG00000117010 ZNF684
ENST00000465152 1 0.514812627541367 -0.104368194607969 ENSG00000117010 ZNF684
ENST00000372696 1 0.712768726001341 -0.0596242334262061 ENSG00000117010 ZNF684
ENST00000372697 1 0.712768726001341 -0.0596242334262061 ENSG00000117010 ZNF684
ENST00000493756 1 0.940809171328542 0.0115168190799829 ENSG00000117010 ZNF684
ENST00000472043 1 0.530095728352776 -0.142194391898568 ENSG00000117010 ZNF684
ENST00000372684 1 0.892694693982799 -0.0302848326002064 ENSG00000117016 RIMS3
ENST00000372683 1 0.943942882969339 0.0181237026000711 ENSG00000117016 RIMS3
ENST00000440100 1 0.82965345523722 -0.0533921649859774 ENSG00000237899 RP4-739H11.3
ENST00000606277 1 0.0141335399763488 -0.366650810917847 ENSG00000272145 NFYC-AS1
ENST00000467203 1 0.698720057409861 -0.0299191889819334 ENSG00000066136 NFYC
ENST00000424419 1 0.904884401131571 -0.00904025851065803 ENSG00000066136 NFYC
ENST00000427410 1 0.913161113024787 -0.00772897642865929 ENSG00000066136 NFYC
ENST00000447388 1 0.834272582372383 -0.0148688381502903 ENSG00000066136 NFYC
ENST00000425457 1 0.904199797378587 -0.00853499644875652 ENSG00000066136 NFYC
ENST00000453631 1 0.600143848912141 -0.041558385325686 ENSG00000066136 NFYC
ENST00000456393 1 0.838773541485035 -0.0144693857163332 ENSG00000066136 NFYC
ENST00000372654 1 0.937468787513913 -0.00561029021544215 ENSG00000066136 NFYC
ENST00000534399 1 0.664324999073904 -0.036724752933684 ENSG00000066136 NFYC
ENST00000372653 1 0.972789645130154 0.00249176159207725 ENSG00000066136 NFYC
ENST00000372669 1 0.960946709206951 0.00384218908891583 ENSG00000066136 NFYC
ENST00000372652 1 0.573613182125625 0.0417480207707341 ENSG00000066136 NFYC
ENST00000372651 1 0.493063414918421 0.0508329092800541 ENSG00000066136 NFYC
ENST00000531464 1 0.630164718250852 0.0449382471142458 ENSG00000066136 NFYC
ENST00000440226 1 0.392911030906208 0.0647566111035055 ENSG00000066136 NFYC
ENST00000525290 1 0.463276169141338 0.0612565774182099 ENSG00000066136 NFYC
ENST00000530965 1 0.671247807549775 0.0394610832896089 ENSG00000066136 NFYC
ENST00000416859 1 0.492370682392056 0.0555636530318933 ENSG00000066136 NFYC
ENST00000308733 1 0.550896715115675 0.0467906697585918 ENSG00000066136 NFYC
ENST00000414185 1 0.555206980354167 0.0498717424576741 ENSG00000066136 NFYC
ENST00000525349 1 0.561053537579316 0.0597621755813742 ENSG00000066136 NFYC
ENST00000483091 1 0.126912349213098 0.22267697476135 ENSG00000066136 NFYC
ENST00000488635 1 0.500117859038499 0.0711607970607734 ENSG00000066136 NFYC
ENST00000496608 1 0.962384320349245 0.00495794372801215 ENSG00000066136 NFYC
ENST00000347132 1 0.576781246582061 0.133384989420097 ENSG00000117013 KCNQ4
ENST00000509682 1 0.61700878740075 0.12096865518773 ENSG00000117013 KCNQ4
ENST00000443478 1 0.962912325153415 -0.0126834497250616 ENSG00000117013 KCNQ4
ENST00000506017 1 0.916906089878301 -0.0285706331226624 ENSG00000117013 KCNQ4
ENST00000372638 1 0.199439635466639 -0.362925341047928 ENSG00000179862 CITED4
ENST00000372621 1 0.818049239367259 -0.0207381962937792 ENSG00000171793 CTPS1
ENST00000541520 1 0.886402710723742 -0.0128605598786533 ENSG00000171793 CTPS1
ENST00000470271 1 0.760097564744035 -0.0374676592267456 ENSG00000171793 CTPS1
ENST00000475060 1 0.681647796761352 -0.0573605359701146 ENSG00000171793 CTPS1
ENST00000479480 1 0.903918705261305 0.0133092807016437 ENSG00000171793 CTPS1
ENST00000543104 1 0.89545263551164 -0.0135824398435471 ENSG00000171793 CTPS1
ENST00000372616 1 0.942240721038705 -0.006544804756405 ENSG00000171793 CTPS1
ENST00000480420 1 0.440512310776564 -0.0655470153406567 ENSG00000171793 CTPS1
ENST00000463285 1 0.508877354461072 -0.0582167810216121 ENSG00000171793 CTPS1
ENST00000486889 1 0.146186071124965 -0.13069514110928 ENSG00000171793 CTPS1
ENST00000497210 1 0.688547884838267 -0.0409130783207299 ENSG00000171793 CTPS1
ENST00000464283 1 0.915837079243655 0.0104388050276558 ENSG00000171793 CTPS1
ENST00000463423 1 0.709855298768844 0.0378943365945171 ENSG00000171793 CTPS1
ENST00000498694 1 0.852782925220791 0.0174323902989535 ENSG00000171793 CTPS1
ENST00000302946 1 0.952875926869795 -0.0060899780850355 ENSG00000171790 SLFNL1
ENST00000372613 1 0.961646991041977 -0.00495633310808222 ENSG00000171790 SLFNL1
ENST00000397197 1 0.961646991041977 -0.00495633310808222 ENSG00000171790 SLFNL1
ENST00000439569 1 0.961646991041977 -0.00495633310808222 ENSG00000171790 SLFNL1
ENST00000372611 1 0.957870824638606 -0.0054313563833108 ENSG00000171790 SLFNL1
ENST00000359345 1 0.984493300494913 0.00186794259709624 ENSG00000171790 SLFNL1
ENST00000456518 1 0.437072977397366 0.0485167695471011 ENSG00000010803 SCMH1
ENST00000397174 1 0.414929160696297 0.0501626726817551 ENSG00000010803 SCMH1
ENST00000402904 1 0.414929160696297 0.0501626726817551 ENSG00000010803 SCMH1
ENST00000361191 1 0.413673941253521 0.0501781811583021 ENSG00000010803 SCMH1
ENST00000361705 1 0.413673941253521 0.0501781811583021 ENSG00000010803 SCMH1
ENST00000397171 1 0.413673941253521 0.0501781811583021 ENSG00000010803 SCMH1
ENST00000372597 1 0.309126454939395 0.0582363606464281 ENSG00000010803 SCMH1
ENST00000372596 1 0.309126454939395 0.0582363606464281 ENSG00000010803 SCMH1
ENST00000337495 1 0.309126454939395 0.0582363606464281 ENSG00000010803 SCMH1
ENST00000326197 1 0.430685033712211 0.0491635681449833 ENSG00000010803 SCMH1
ENST00000372595 1 0.411761183922327 0.0499789288460017 ENSG00000010803 SCMH1
ENST00000472037 1 0.754063727272027 0.0250907937932898 ENSG00000010803 SCMH1
ENST00000460215 1 0.252497809821129 0.095434969444874 ENSG00000010803 SCMH1
ENST00000498793 1 0.197133884606795 0.105414584475126 ENSG00000010803 SCMH1
ENST00000489421 1 0.19305799237637 0.117719758804304 ENSG00000010803 SCMH1
ENST00000482530 1 0.486547552449911 0.0631721479186321 ENSG00000010803 SCMH1
ENST00000401064 1 0.0177161912618412 -0.764465712428573 ENSG00000215893 RP4-635E8.1
ENST00000488592 1 0.0540439259422982 0.187820079359904 ENSG00000010803 SCMH1
ENST00000425554 1 0.428737751180569 0.285860553167603 ENSG00000235358 RP11-399E6.1
ENST00000445073 1 0.341110195005921 0.343408435998312 ENSG00000235358 RP11-399E6.1
ENST00000372591 1 0.660475694542635 -0.159883769947155 ENSG00000204060 FOXO6
ENST00000372583 1 0.600920005627604 0.0467699303940952 ENSG00000127124 HIVEP3
ENST00000372584 1 0.600108279934223 0.0468810396281169 ENSG00000127124 HIVEP3
ENST00000247584 1 0.700734174140423 0.0372289879165277 ENSG00000127124 HIVEP3
ENST00000460604 1 0.824326112204282 0.0225330449752322 ENSG00000127124 HIVEP3
ENST00000429157 1 0.714093324230289 0.0355510142636964 ENSG00000127124 HIVEP3
ENST00000440249 1 0.76633135140704 -0.0847518361400684 ENSG00000230881 RP11-486B10.3
ENST00000434240 1 0.487446622401888 -0.110511194529027 ENSG00000230638 RP11-486B10.4
ENST00000455975 1 0.435220143370892 -0.126500745572919 ENSG00000230638 RP11-486B10.4
ENST00000491442 1 0.375378064589973 0.122860279521891 ENSG00000127124 HIVEP3
ENST00000489103 1 0.470860649210927 0.0894158924370057 ENSG00000127124 HIVEP3
ENST00000479350 1 0.371133504293939 0.155706888207316 ENSG00000127124 HIVEP3
ENST00000372571 1 0.235890648476726 0.0644532257429379 ENSG00000198815 FOXJ3
ENST00000372572 1 0.25295717475879 0.0611379630011525 ENSG00000198815 FOXJ3
ENST00000372573 1 0.251908744051646 0.0610811483711156 ENSG00000198815 FOXJ3
ENST00000361346 1 0.253965032653344 0.0608156335289365 ENSG00000198815 FOXJ3
ENST00000361776 1 0.253965032653344 0.0608156335289365 ENSG00000198815 FOXJ3
ENST00000545068 1 0.182423228963474 0.0691850334206895 ENSG00000198815 FOXJ3
ENST00000445886 1 0.525833087631194 0.0456604451829026 ENSG00000198815 FOXJ3
ENST00000422278 1 0.319937926787204 0.105807740650901 ENSG00000198815 FOXJ3
ENST00000454417 1 0.396225878365612 0.088429292014537 ENSG00000198815 FOXJ3
ENST00000436207 1 0.315303986369661 0.341544685812764 ENSG00000227527 RP11-223A3.1
ENST00000431473 1 0.0840060185227676 0.632362992480155 ENSG00000177181 RIMKLA
ENST00000372565 1 0.139293482454585 -0.536763156154824 ENSG00000066185 ZMYND12
ENST00000433602 1 0.139293482454585 -0.536763156154824 ENSG00000066185 ZMYND12
ENST00000372562 1 0.37207336250997 0.0687741550715644 ENSG00000127125 PPCS
ENST00000455780 1 0.430171348814962 0.0639038602126511 ENSG00000127125 PPCS
ENST00000372560 1 0.200603447582239 0.162519252822222 ENSG00000127125 PPCS
ENST00000472013 1 0.431209845188611 0.0638715876892663 ENSG00000127125 PPCS
ENST00000372561 1 0.431248539294812 0.0638646483400883 ENSG00000127125 PPCS
ENST00000372556 1 0.431248539294812 0.0638646483400883 ENSG00000127125 PPCS
ENST00000471420 1 0.521927694028345 0.0500076700858289 ENSG00000127125 PPCS
ENST00000482168 1 0.384686420651426 0.0765964315441163 ENSG00000127125 PPCS
ENST00000469615 1 0.59461107313583 0.058096031831107 ENSG00000127125 PPCS
ENST00000475614 1 0.085478956590784 -0.423740307250276 ENSG00000186409 CCDC30
ENST00000428554 1 0.557275636666539 -0.0913854671730719 ENSG00000186409 CCDC30
ENST00000477155 1 0.557275636666539 -0.0913854671730719 ENSG00000186409 CCDC30
ENST00000468651 1 0.0421632209321004 -0.572342530364481 ENSG00000186409 CCDC30
ENST00000492422 1 0.0505509747635905 -0.559565202429876 ENSG00000186409 CCDC30
ENST00000462063 1 0.0512375964890304 -0.591025822038335 ENSG00000186409 CCDC30
ENST00000495044 1 0.950214719331643 -0.0143438701986762 ENSG00000186409 CCDC30
ENST00000507855 1 0.923946316247011 -0.015676194525612 ENSG00000186409 CCDC30
ENST00000509712 1 0.95520051505899 0.0106130961725371 ENSG00000186409 CCDC30
ENST00000471390 1 0.958856549572621 0.00902080266628559 ENSG00000186409 CCDC30
ENST00000342022 1 0.849164617339783 0.0328579700475472 ENSG00000186409 CCDC30
ENST00000340612 1 0.81743726713526 0.0399722507908954 ENSG00000186409 CCDC30
ENST00000514642 1 0.639521026090914 0.0983358343704669 ENSG00000186409 CCDC30
ENST00000390640 1 0.906389408849352 0.0205929884384442 ENSG00000186409 CCDC30
ENST00000471699 1 0.641928595043381 0.154235223071694 ENSG00000186409 CCDC30
ENST00000304979 1 0.611035095833541 -0.0350467609800695 ENSG00000171960 PPIH
ENST00000372550 1 0.127758087693411 -0.127293380198902 ENSG00000171960 PPIH
ENST00000440068 1 0.175203449147221 -0.116852039506885 ENSG00000171960 PPIH
ENST00000372549 1 0.716809382699197 0.03972256928847 ENSG00000171960 PPIH
ENST00000455203 1 0.140195539478945 -0.128998168293939 ENSG00000171960 PPIH
ENST00000436387 1 0.636365018235946 -0.0535811309821303 ENSG00000171960 PPIH
ENST00000461351 1 0.596905411240526 -0.0385074561464091 ENSG00000171960 PPIH
ENST00000414339 1 0.691783368643836 0.114275138276514 ENSG00000234917 RP5-994D16.3
ENST00000321358 1 0.161274965698636 -0.0847378628093965 ENSG00000065978 YBX1
ENST00000332220 1 0.116629932563033 -0.100354669983874 ENSG00000065978 YBX1
ENST00000436427 1 0.268174952314814 -0.0646926311705408 ENSG00000065978 YBX1
ENST00000467957 1 0.179226871383391 -0.077677528346222 ENSG00000065978 YBX1
ENST00000296387 1 0.301407673930867 -0.367335221328804 ENSG00000164007 CLDN19
ENST00000539749 1 0.301407673930867 -0.367335221328804 ENSG00000164007 CLDN19
ENST00000372539 1 0.335414961342103 -0.347912080284701 ENSG00000164007 CLDN19
ENST00000397054 1 0.767301444172155 0.0257960992540926 ENSG00000117385 LEPRE1
ENST00000460031 1 0.778579879985395 0.0245167141919411 ENSG00000117385 LEPRE1
ENST00000236040 1 0.7786539845442 0.0245313114036516 ENSG00000117385 LEPRE1
ENST00000495874 1 0.7786539845442 0.0245313114036516 ENSG00000117385 LEPRE1
ENST00000296388 1 0.7786539845442 0.0245313114036516 ENSG00000117385 LEPRE1
ENST00000462474 1 0.919877927929983 0.0163300326481574 ENSG00000117385 LEPRE1
ENST00000472802 1 0.914444364405371 0.0202353229167723 ENSG00000117385 LEPRE1
ENST00000431412 1 0.910943881707385 0.0116782682282693 ENSG00000117385 LEPRE1
ENST00000460831 1 0.775161126927024 -0.0626190740147148 ENSG00000117385 LEPRE1
ENST00000481465 1 0.532141686719098 0.0835046873726876 ENSG00000117385 LEPRE1
ENST00000447502 1 0.958515490712752 -0.00770204559161676 ENSG00000117385 LEPRE1
ENST00000463465 1 0.753534184698895 -0.0373999697884329 ENSG00000117385 LEPRE1
ENST00000372526 1 0.946548423031006 0.00962725691785175 ENSG00000117385 LEPRE1
ENST00000492956 1 0.766225034596488 -0.0459766926679656 ENSG00000117385 LEPRE1
ENST00000372525 1 0.413293170093611 0.0876231011625702 ENSG00000164008 C1orf50
ENST00000464081 1 0.78481050441237 0.0232219381114714 ENSG00000164008 C1orf50
ENST00000603943 1 0.779956091945788 0.0226635638616782 ENSG00000164008 C1orf50
ENST00000536543 1 0.763160080550438 0.0262154355166944 ENSG00000164008 C1orf50
ENST00000468913 1 0.395265373178234 0.115818186268717 ENSG00000164008 C1orf50
ENST00000494155 1 0.721057206239795 0.0672452307273686 ENSG00000164008 C1orf50
ENST00000447572 1 0.375305949715293 0.213622741758835 ENSG00000228452 RP5-994D16.9
ENST00000421630 1 0.837292342441904 0.0697537336788686 ENSG00000164008 C1orf50
ENST00000438946 1 0.611010649687488 0.186543223295424 ENSG00000164008 C1orf50
ENST00000372522 1 0.756723892156185 0.0375012834951118 ENSG00000177868 CCDC23
ENST00000372521 1 0.850556678381587 0.0218773249910396 ENSG00000177868 CCDC23
ENST00000537227 1 0.85163329758357 0.0211460316930405 ENSG00000177868 CCDC23
ENST00000497437 1 0.773385171746359 0.0357222255415727 ENSG00000177868 CCDC23
ENST00000487556 1 0.643850411031049 -0.0504295532781886 ENSG00000164010 ERMAP
ENST00000372517 1 0.643850411031049 -0.0504295532781886 ENSG00000164010 ERMAP
ENST00000470938 1 0.58500798777502 -0.125118805705374 ENSG00000164010 ERMAP
ENST00000372514 1 0.94771063345245 0.0084706936079724 ENSG00000164010 ERMAP
ENST00000328249 1 0.881071619105166 0.0216478509286081 ENSG00000164010 ERMAP
ENST00000414798 1 0.953231712351354 0.00871185172272924 ENSG00000228192 RP11-342M1.3
ENST00000416809 1 0.891111578630438 -0.0219187382927628 ENSG00000228192 RP11-342M1.3
ENST00000425076 1 0.992350727654738 -0.00145872236982816 ENSG00000228192 RP11-342M1.3
ENST00000444563 1 0.992350727654738 -0.00145872236982816 ENSG00000228192 RP11-342M1.3
ENST00000372508 1 0.305206033861295 0.105555827413135 ENSG00000164011 ZNF691
ENST00000372507 1 0.304833673555503 0.10555875426229 ENSG00000164011 ZNF691
ENST00000372506 1 0.304833673555503 0.10555875426229 ENSG00000164011 ZNF691
ENST00000397044 1 0.478313513057801 0.0769713389136532 ENSG00000164011 ZNF691
ENST00000372504 1 0.304833673555503 0.10555875426229 ENSG00000164011 ZNF691
ENST00000397034 1 0.968990549444074 0.00524200096647911 ENSG00000164011 ZNF691
ENST00000372503 1 0.776997687683534 0.0398302615165562 ENSG00000164011 ZNF691
ENST00000372502 1 0.259659404558436 0.161374034766699 ENSG00000164011 ZNF691
ENST00000426263 1 0.498547100694747 -0.0644142160087448 ENSG00000117394 SLC2A1
ENST00000475162 1 0.811187371173127 0.0269728487041981 ENSG00000117394 SLC2A1
ENST00000439722 1 0.545532865062501 0.0803933571515515 ENSG00000117394 SLC2A1
ENST00000415851 1 0.74307079559634 -0.0336702077695399 ENSG00000117394 SLC2A1
ENST00000372500 1 0.421743748102269 -0.0806252773735215 ENSG00000117394 SLC2A1
ENST00000460369 1 0.0425273487248594 -0.362135724323861 ENSG00000117394 SLC2A1
ENST00000431759 1 0.407184350294091 0.292144323819092 ENSG00000227533 SLC2A1-AS1
ENST00000416689 1 0.169191136554668 0.500871014335692 ENSG00000227533 SLC2A1-AS1
ENST00000431635 1 0.275326528483183 -0.108654225106956 ENSG00000117395 EBNA1BP2
ENST00000236051 1 0.273913707058387 -0.108653481944805 ENSG00000117395 EBNA1BP2
ENST00000463906 1 0.43337498826727 -0.077280527026691 ENSG00000117395 EBNA1BP2
ENST00000491223 1 0.247724157719148 -0.11450979633354 ENSG00000117395 EBNA1BP2
ENST00000472982 1 0.240727526278075 -0.119003846785496 ENSG00000117395 EBNA1BP2
ENST00000483082 1 0.190448834070446 -0.133279097879557 ENSG00000117395 EBNA1BP2
ENST00000461557 1 0.2220634271908 -0.120847718358837 ENSG00000117395 EBNA1BP2
ENST00000372492 1 0.207829362651977 -0.258948774571271 ENSG00000243710 WDR65
ENST00000372476 1 0.926819943562378 0.0323553100663251 ENSG00000066056 TIE1
ENST00000433781 1 0.903923870654273 0.0428284057177318 ENSG00000066056 TIE1
ENST00000473014 1 0.99405952067424 0.00273103884803961 ENSG00000066056 TIE1
ENST00000372470 1 0.70832208087836 -0.115291431746571 ENSG00000117400 MPL
ENST00000413998 1 0.51444624596951 0.216718323857316 ENSG00000117400 MPL
ENST00000424948 1 0.651142429835602 -0.124960170157867 ENSG00000234694 RP1-92O14.3
ENST00000310955 1 0.257804326253014 -0.295002531468091 ENSG00000117399 CDC20
ENST00000372462 1 0.261242198414795 -0.294079800578144 ENSG00000117399 CDC20
ENST00000478882 1 0.225468225930112 -0.424274301648561 ENSG00000117399 CDC20
ENST00000482046 1 0.345474715332246 -0.274031463104583 ENSG00000117399 CDC20
ENST00000372458 1 0.816962002048249 0.0202248590134748 ENSG00000066322 ELOVL1
ENST00000413844 1 0.815551366433 0.0203675499062181 ENSG00000066322 ELOVL1
ENST00000468865 1 0.239230127393683 0.109982031022235 ENSG00000066322 ELOVL1
ENST00000464204 1 0.795808576326382 0.0220186339986503 ENSG00000066322 ELOVL1
ENST00000470968 1 0.807475789475633 0.0207577331098437 ENSG00000066322 ELOVL1
ENST00000487209 1 0.783927291317788 0.0233664590929007 ENSG00000066322 ELOVL1
ENST00000470769 1 0.596689950053465 0.0458573466403415 ENSG00000066322 ELOVL1
ENST00000497569 1 0.782313747098479 0.0239546996528761 ENSG00000066322 ELOVL1
ENST00000482302 1 0.896254288985206 0.011245857056727 ENSG00000066322 ELOVL1
ENST00000497050 1 0.932371680734565 0.00727535370399091 ENSG00000066322 ELOVL1
ENST00000478481 1 0.210534360876998 0.120761529945107 ENSG00000066322 ELOVL1
ENST00000479439 1 0.864255505098564 0.0156394179670508 ENSG00000066322 ELOVL1
ENST00000465321 1 0.816901061150136 -0.0209036532115928 ENSG00000066322 ELOVL1
ENST00000479686 1 0.816213219882979 -0.0216288397898142 ENSG00000066322 ELOVL1
ENST00000496932 1 0.758202523129201 -0.0287184686888185 ENSG00000066322 ELOVL1
ENST00000290663 1 0.849451149290261 -0.0161865087353855 ENSG00000159479 MED8
ENST00000372457 1 0.84761955894108 -0.0162722754474191 ENSG00000159479 MED8
ENST00000372455 1 0.974446043943518 0.00266321252957983 ENSG00000159479 MED8
ENST00000436713 1 0.658887868872084 -0.0383516735071087 ENSG00000229431 RP1-92O14.6
ENST00000460803 1 0.914998411924107 -0.0117410136668897 ENSG00000159479 MED8
ENST00000473560 1 0.948184462771018 -0.00610913643722235 ENSG00000159479 MED8
ENST00000310739 1 0.795959491426307 0.0233481336477222 ENSG00000198198 SZT2
ENST00000372450 1 0.795959491426307 0.0233481336477222 ENSG00000198198 SZT2
ENST00000357658 1 0.840709159643504 0.0163592035301029 ENSG00000198198 SZT2
ENST00000406439 1 0.799903284842432 0.019089419985211 ENSG00000198198 SZT2
ENST00000562955 1 0.0962097248578485 0.0924786921354379 ENSG00000198198 SZT2
ENST00000470139 1 0.592222265763344 0.0467103179334271 ENSG00000198198 SZT2
ENST00000372442 1 0.104186010011584 0.107162477567961 ENSG00000198198 SZT2
ENST00000478140 1 0.902541928019976 0.0216339750664399 ENSG00000198198 SZT2
ENST00000470897 1 0.627004676292776 -0.084524935082999 ENSG00000198198 SZT2
ENST00000471177 1 0.444676884302081 0.105708102755881 ENSG00000198198 SZT2
ENST00000460536 1 0.208280071833585 0.121852860247035 ENSG00000198198 SZT2
ENST00000396885 1 0.150169888033452 0.224887103905339 ENSG00000229372 SZT2-AS1
ENST00000583037 1 0.647638634678615 -0.0765160797744197 ENSG00000178922 HYI
ENST00000483618 1 0.237268444666986 -0.334510869759009 ENSG00000178922 HYI
ENST00000372425 1 0.647638634678615 -0.0765160797744197 ENSG00000178922 HYI
ENST00000372433 1 0.564099790872249 -0.0983732992671871 ENSG00000178922 HYI
ENST00000372434 1 0.628733313729857 -0.0815665415636948 ENSG00000178922 HYI
ENST00000470662 1 0.401506964078706 -0.147363537656209 ENSG00000178922 HYI
ENST00000487366 1 0.399325028103848 -0.147304415766389 ENSG00000178922 HYI
ENST00000372430 1 0.607216223638355 -0.0879286509798634 ENSG00000178922 HYI
ENST00000372432 1 0.575406293140231 -0.0937277901818543 ENSG00000178922 HYI
ENST00000372427 1 0.56573977384084 -0.0961391991712065 ENSG00000178922 HYI
ENST00000372426 1 0.409751455966831 -0.14420542274542 ENSG00000178922 HYI
ENST00000486909 1 0.738563008446781 -0.0562055168847149 ENSG00000178922 HYI
ENST00000496142 1 0.755319733217682 0.0812040438120117 ENSG00000178922 HYI
ENST00000469587 1 0.837997507551765 0.0575565682324085 ENSG00000178922 HYI
ENST00000444386 1 0.544471839906928 -0.208915970647024 ENSG00000229348 HYI-AS1
ENST00000496043 1 0.766465316797501 0.106412784660559 ENSG00000142949 PTPRF
ENST00000481019 1 0.792324636188905 0.0951059265414577 ENSG00000142949 PTPRF
ENST00000359947 1 0.662714681997935 0.101902996159227 ENSG00000142949 PTPRF
ENST00000438120 1 0.46539881658582 0.176562791653494 ENSG00000142949 PTPRF
ENST00000436724 1 0.667684322590141 0.138324781016034 ENSG00000142949 PTPRF
ENST00000372405 1 0.809285124526459 0.0798761550823792 ENSG00000142949 PTPRF
ENST00000372413 1 0.82396504028085 0.0525524553998122 ENSG00000142949 PTPRF
ENST00000372414 1 0.82396504028085 0.0525524553998122 ENSG00000142949 PTPRF
ENST00000437607 1 0.994438343253787 0.00235285622103775 ENSG00000142949 PTPRF
ENST00000412568 1 0.380360391355086 0.242056212387673 ENSG00000142949 PTPRF
ENST00000429895 1 0.676854967673163 0.111065376283051 ENSG00000142949 PTPRF
ENST00000414879 1 0.499249065645984 0.182614925598019 ENSG00000142949 PTPRF
ENST00000422171 1 0.499249065645984 0.182614925598019 ENSG00000142949 PTPRF
ENST00000496447 1 0.961349394251169 -0.0140458923979604 ENSG00000142949 PTPRF
ENST00000372407 1 0.972768666001526 0.0101024929018884 ENSG00000142949 PTPRF
ENST00000477970 1 0.327552517999926 0.351461592946793 ENSG00000142949 PTPRF
ENST00000372396 1 0.91041634953346 -0.00584779778905092 ENSG00000066135 KDM4A
ENST00000463151 1 0.822900355789444 0.0188295921675898 ENSG00000066135 KDM4A
ENST00000485249 1 0.701226911556504 0.0359865084268653 ENSG00000066135 KDM4A
ENST00000472265 1 0.335189438862388 0.161319541641685 ENSG00000066135 KDM4A
ENST00000481296 1 0.86111785785839 -0.0279893892182659 ENSG00000066135 KDM4A
ENST00000398804 1 0.814183589388984 0.0206417536304146 ENSG00000236200 KDM4A-AS1
ENST00000439057 1 0.803051196463103 0.0228868007456415 ENSG00000236200 KDM4A-AS1
ENST00000434346 1 0.979751949549812 -0.00328097369536025 ENSG00000236200 KDM4A-AS1
ENST00000453015 1 0.760712708952511 0.0373557316138589 ENSG00000236200 KDM4A-AS1
ENST00000418149 1 0.822734917134682 -0.0238748499732936 ENSG00000236200 KDM4A-AS1
ENST00000532911 1 0.761093129367841 -0.0341200135099383 ENSG00000126091 ST3GAL3
ENST00000489897 1 0.974268503487262 0.00256425961196906 ENSG00000126091 ST3GAL3
ENST00000372374 1 0.993427989442843 0.000646315095963519 ENSG00000126091 ST3GAL3
ENST00000372375 1 0.993427989442843 0.000646315095963519 ENSG00000126091 ST3GAL3
ENST00000545417 1 0.993427989442843 0.000646315095963519 ENSG00000126091 ST3GAL3
ENST00000372377 1 0.993427989442843 0.000646315095963519 ENSG00000126091 ST3GAL3
ENST00000361392 1 0.993427989442843 0.000646315095963519 ENSG00000126091 ST3GAL3
ENST00000361400 1 0.993427989442843 0.000646315095963519 ENSG00000126091 ST3GAL3
ENST00000353126 1 0.993427989442843 0.000646315095963519 ENSG00000126091 ST3GAL3
ENST00000530154 1 0.933814354847957 0.0066960381809342 ENSG00000126091 ST3GAL3
ENST00000262915 1 0.993427989442843 0.000646315095963519 ENSG00000126091 ST3GAL3
ENST00000330208 1 0.993427989442843 0.000646315095963519 ENSG00000126091 ST3GAL3
ENST00000335430 1 0.993427989442843 0.000646315095963519 ENSG00000126091 ST3GAL3
ENST00000351035 1 0.993427989442843 0.000646315095963519 ENSG00000126091 ST3GAL3
ENST00000479383 1 0.753393091698682 -0.0350539125339877 ENSG00000126091 ST3GAL3
ENST00000347631 1 0.974212468179018 0.00256983600928075 ENSG00000126091 ST3GAL3
ENST00000484868 1 0.66840038348041 -0.0495262005687062 ENSG00000126091 ST3GAL3
ENST00000461066 1 0.754331563431188 -0.0349543324629223 ENSG00000126091 ST3GAL3
ENST00000437753 1 0.885669417101116 -0.0222996321743978 ENSG00000229444 RP11-184I16.4
ENST00000533997 1 0.966381523549945 0.00337960429281177 ENSG00000126091 ST3GAL3
ENST00000469715 1 0.966381523549945 0.00337960429281177 ENSG00000126091 ST3GAL3
ENST00000490541 1 0.966381523549945 0.00337960429281177 ENSG00000126091 ST3GAL3
ENST00000528371 1 0.966381523549945 0.00337960429281177 ENSG00000126091 ST3GAL3
ENST00000530581 1 0.966381523549945 0.00337960429281177 ENSG00000126091 ST3GAL3
ENST00000531816 1 0.966381523549945 0.00337960429281177 ENSG00000126091 ST3GAL3
ENST00000531993 1 0.966381523549945 0.00337960429281177 ENSG00000126091 ST3GAL3
ENST00000533212 1 0.966381523549945 0.00337960429281177 ENSG00000126091 ST3GAL3
ENST00000533933 1 0.966381523549945 0.00337960429281177 ENSG00000126091 ST3GAL3
ENST00000372369 1 0.966381523549945 0.00337960429281177 ENSG00000126091 ST3GAL3
ENST00000372372 1 0.966381523549945 0.00337960429281177 ENSG00000126091 ST3GAL3
ENST00000372368 1 0.966381523549945 0.00337960429281177 ENSG00000126091 ST3GAL3
ENST00000372367 1 0.966381523549945 0.00337960429281177 ENSG00000126091 ST3GAL3
ENST00000372366 1 0.966381523549945 0.00337960429281177 ENSG00000126091 ST3GAL3
ENST00000372365 1 0.966381523549945 0.00337960429281177 ENSG00000126091 ST3GAL3
ENST00000361746 1 0.966381523549945 0.00337960429281177 ENSG00000126091 ST3GAL3
ENST00000332628 1 0.966381523549945 0.00337960429281177 ENSG00000126091 ST3GAL3
ENST00000531451 1 0.9640301016256 0.00361106348234906 ENSG00000126091 ST3GAL3
ENST00000372362 1 0.9640301016256 0.00361106348234906 ENSG00000126091 ST3GAL3
ENST00000361812 1 0.9640301016256 0.00361106348234906 ENSG00000126091 ST3GAL3
ENST00000427515 1 0.433986508805557 0.271382992436192 ENSG00000233674 RP11-184I16.3
ENST00000461375 1 0.779619250078343 0.0238880549645995 ENSG00000126091 ST3GAL3
ENST00000419974 1 0.699603018596118 0.13099341040591 ENSG00000224751 SHMT1P1
ENST00000490502 1 0.627674738506681 0.0538559078592053 ENSG00000126091 ST3GAL3
ENST00000495482 1 0.779257857489855 -0.048360824210975 ENSG00000126091 ST3GAL3
ENST00000414809 1 0.882430022948264 -0.0511998943473601 ENSG00000117407 ARTN
ENST00000372359 1 0.882430022948264 -0.0511998943473601 ENSG00000117407 ARTN
ENST00000477048 1 0.244189795246164 -0.417494066522725 ENSG00000117407 ARTN
ENST00000471394 1 0.209980628068204 -0.449354945649472 ENSG00000117407 ARTN
ENST00000498139 1 0.67056574620821 -0.149980914152716 ENSG00000117407 ARTN
ENST00000491846 1 0.327992094593598 -0.353948340904899 ENSG00000117407 ARTN
ENST00000479128 1 0.20599166774022 -0.459427161734544 ENSG00000117407 ARTN
ENST00000472435 1 0.20599166774022 -0.459427161734544 ENSG00000117407 ARTN
ENST00000474592 1 0.223410781986867 -0.442572147549511 ENSG00000117407 ARTN
ENST00000446167 1 0.978421595769366 0.004500867315598 ENSG00000237950 RP11-7O11.3
ENST00000445226 1 0.950660378970992 -0.0103101305884549 ENSG00000237950 RP11-7O11.3
ENST00000412378 1 0.988342676946417 0.00226836694971664 ENSG00000237950 RP11-7O11.3
ENST00000372343 1 0.829376136134642 0.0170784913833341 ENSG00000117408 IPO13
ENST00000489061 1 0.324771482286354 0.154309566398305 ENSG00000117408 IPO13
ENST00000489773 1 0.581085556496582 0.0638184030046886 ENSG00000117408 IPO13
ENST00000492152 1 0.883391937309738 -0.0203868507783646 ENSG00000117408 IPO13
ENST00000480902 1 0.460264120423439 0.140301384095516 ENSG00000117408 IPO13
ENST00000372339 1 0.940056541089676 0.0103766438094203 ENSG00000117408 IPO13
ENST00000486876 1 0.897126650118554 0.0248650891564688 ENSG00000117408 IPO13
ENST00000471934 1 0.332254185914699 -0.0887945997596782 ENSG00000132768 DPH2
ENST00000476260 1 0.184952114528571 -0.118692815073628 ENSG00000132768 DPH2
ENST00000255108 1 0.496718588748062 -0.0592858310956071 ENSG00000132768 DPH2
ENST00000412950 1 0.589964063096249 -0.0486976912838877 ENSG00000132768 DPH2
ENST00000524776 1 0.589964063096249 -0.0486976912838877 ENSG00000132768 DPH2
ENST00000495421 1 0.496718588748062 -0.0592858310956071 ENSG00000132768 DPH2
ENST00000530988 1 0.290147594332255 -0.0972107831600233 ENSG00000132768 DPH2
ENST00000527567 1 0.228494696495998 -0.107337477261568 ENSG00000132768 DPH2
ENST00000492306 1 0.188778016461587 -0.118319869405734 ENSG00000132768 DPH2
ENST00000490861 1 0.271923061496644 -0.100146240608208 ENSG00000132768 DPH2
ENST00000396758 1 0.49750915414707 -0.059144474583251 ENSG00000132768 DPH2
ENST00000477294 1 0.177987964657875 -0.119249873813677 ENSG00000132768 DPH2
ENST00000529729 1 0.306274256512145 -0.0932310101038445 ENSG00000132768 DPH2
ENST00000532140 1 0.238872444567909 -0.105501321651399 ENSG00000132768 DPH2
ENST00000534786 1 0.326879255294105 -0.0927476730776046 ENSG00000132768 DPH2
ENST00000534655 1 0.230892596645071 -0.135173022710811 ENSG00000132768 DPH2
ENST00000459879 1 0.739601863001287 -0.0359717829719852 ENSG00000132768 DPH2
ENST00000527319 1 0.968347539437418 -0.00438568086380905 ENSG00000132768 DPH2
ENST00000472505 1 0.229422317128968 -0.113530914114569 ENSG00000117410 ATP6V0B
ENST00000472174 1 0.300378547324353 -0.0900770741325913 ENSG00000117410 ATP6V0B
ENST00000532642 1 0.30900468352426 -0.0888701879676398 ENSG00000117410 ATP6V0B
ENST00000236067 1 0.306194446197104 -0.0892193555338786 ENSG00000117410 ATP6V0B
ENST00000471859 1 0.299578771114561 -0.0903194950990744 ENSG00000117410 ATP6V0B
ENST00000472277 1 0.277286430070713 -0.0998161229452655 ENSG00000117410 ATP6V0B
ENST00000461670 1 0.247069785840409 -0.111777721092134 ENSG00000117410 ATP6V0B
ENST00000468183 1 0.307066742139408 -0.089066213523064 ENSG00000117410 ATP6V0B
ENST00000473485 1 0.307066742139408 -0.089066213523064 ENSG00000117410 ATP6V0B
ENST00000496131 1 0.263371395370711 -0.103397040245976 ENSG00000117410 ATP6V0B
ENST00000498208 1 0.289420590047238 -0.104390736939478 ENSG00000117410 ATP6V0B
ENST00000532072 1 0.824651452949166 -0.0170447165939943 ENSG00000117410 ATP6V0B
ENST00000498664 1 0.734616565710291 -0.0249342497784204 ENSG00000117410 ATP6V0B
ENST00000498543 1 0.650661688011437 -0.0821519602481984 ENSG00000117411 B4GALT2
ENST00000372324 1 0.425549050183386 -0.116846342923338 ENSG00000117411 B4GALT2
ENST00000497866 1 0.59517388273014 -0.0904830118290321 ENSG00000117411 B4GALT2
ENST00000434555 1 0.451185776522555 -0.112243779720859 ENSG00000117411 B4GALT2
ENST00000356836 1 0.490983676372305 -0.104610439426918 ENSG00000117411 B4GALT2
ENST00000309519 1 0.298002251855939 -0.158535091086929 ENSG00000117411 B4GALT2
ENST00000485678 1 0.269264873212315 -0.183518417093366 ENSG00000117411 B4GALT2
ENST00000481924 1 0.43524838326984 -0.138730280719912 ENSG00000117411 B4GALT2
ENST00000486064 1 0.872818719919674 -0.0216865802141222 ENSG00000159214 CCDC24
ENST00000372307 1 0.822343145644643 -0.0645135219955527 ENSG00000196517 SLC6A9
ENST00000372318 1 0.898900992051627 -0.0171784753058019 ENSG00000159214 CCDC24
ENST00000460543 1 0.743916745541269 -0.053539949420537 ENSG00000159214 CCDC24
ENST00000463846 1 0.897793403074457 -0.0173746401753395 ENSG00000159214 CCDC24
ENST00000490563 1 0.897793403074457 -0.0173746401753395 ENSG00000159214 CCDC24
ENST00000490064 1 0.657454568550386 -0.0627171281758863 ENSG00000159214 CCDC24
ENST00000486504 1 0.703546375192905 -0.0536013844283915 ENSG00000159214 CCDC24
ENST00000485811 1 0.950806315392779 0.00893899654771694 ENSG00000159214 CCDC24
ENST00000372306 1 0.762309780437231 -0.0882834565607592 ENSG00000196517 SLC6A9
ENST00000466180 1 0.856597265755246 -0.0258883376630074 ENSG00000159214 CCDC24
ENST00000479055 1 0.635931230613351 0.069188299706747 ENSG00000159214 CCDC24
ENST00000472562 1 0.445292267167517 0.198381087415572 ENSG00000159214 CCDC24
ENST00000372310 1 0.317320763513737 -0.083116833844397 ENSG00000196517 SLC6A9
ENST00000475075 1 0.718864566320189 -0.109259367895316 ENSG00000196517 SLC6A9
ENST00000357730 1 0.745474005107013 -0.0983607994876509 ENSG00000196517 SLC6A9
ENST00000360584 1 0.745474005107013 -0.0983607994876509 ENSG00000196517 SLC6A9
ENST00000537678 1 0.769119453256071 -0.0897771083915677 ENSG00000196517 SLC6A9
ENST00000492434 1 0.727986708088072 -0.107091734390827 ENSG00000196517 SLC6A9
ENST00000528803 1 0.797931922439507 -0.0795539536449088 ENSG00000196517 SLC6A9
ENST00000489764 1 0.729908962162294 -0.106753664862063 ENSG00000196517 SLC6A9
ENST00000466926 1 0.40663866611979 -0.0920644793352419 ENSG00000196517 SLC6A9
ENST00000533007 1 0.689494691421678 -0.0727987699244065 ENSG00000196517 SLC6A9
ENST00000607988 1 0.473277065354071 0.256717850395967 ENSG00000230615 RP5-1198O20.4
ENST00000361745 1 0.790116033337375 0.0209483933975252 ENSG00000178028 DMAP1
ENST00000446292 1 0.738730503458137 0.0265997169987453 ENSG00000178028 DMAP1
ENST00000440641 1 0.658355500518284 0.0347039608247134 ENSG00000178028 DMAP1
ENST00000436069 1 0.931655223659631 -0.0094150485858263 ENSG00000178028 DMAP1
ENST00000437511 1 0.674498368136731 0.0337131330812331 ENSG00000178028 DMAP1
ENST00000475794 1 0.830686945224996 0.0219377797241684 ENSG00000178028 DMAP1
ENST00000471829 1 0.576540016531543 0.0444684545021842 ENSG00000178028 DMAP1
ENST00000487922 1 0.636031549937578 0.0366040046676008 ENSG00000178028 DMAP1
ENST00000315913 1 0.790141426250735 0.0209473787131242 ENSG00000178028 DMAP1
ENST00000372289 1 0.790141426250735 0.0209473787131242 ENSG00000178028 DMAP1
ENST00000463950 1 0.818935234740476 -0.0245743834777151 ENSG00000178028 DMAP1
ENST00000372290 1 0.62535109594186 0.0421231144479191 ENSG00000178028 DMAP1
ENST00000488433 1 0.72753420833834 0.0288277626050121 ENSG00000178028 DMAP1
ENST00000483741 1 0.789568129535336 -0.0373259723034554 ENSG00000178028 DMAP1
ENST00000494092 1 0.582083306817503 -0.0805684441687991 ENSG00000178028 DMAP1
ENST00000372257 1 0.651016389336418 0.0256655869495288 ENSG00000117419 ERI3
ENST00000372259 1 0.658885702944767 0.0259522781004399 ENSG00000117419 ERI3
ENST00000456170 1 0.554871152319947 0.0339624280794833 ENSG00000117419 ERI3
ENST00000537474 1 0.521365651967387 0.0363388581096664 ENSG00000117419 ERI3
ENST00000489710 1 0.814194647482915 0.0194214375086342 ENSG00000117419 ERI3
ENST00000479101 1 0.90168938309575 0.0101437443629248 ENSG00000117419 ERI3
ENST00000462341 1 0.87775048244572 0.0113925314612158 ENSG00000117419 ERI3
ENST00000414156 1 0.291028122000052 -0.266809734404521 ENSG00000233602 ERI3-IT1
ENST00000452396 1 0.579169360085176 0.0343665788959631 ENSG00000117419 ERI3
ENST00000495828 1 0.78499630440538 0.0189502384480386 ENSG00000117419 ERI3
ENST00000457571 1 0.863908007813996 0.0130337451022274 ENSG00000117419 ERI3
ENST00000355387 1 0.483556348082484 -0.0432370784967585 ENSG00000187147 RNF220
ENST00000361799 1 0.483556348082484 -0.0432370784967585 ENSG00000187147 RNF220
ENST00000372247 1 0.477628519616535 -0.0437656686966705 ENSG00000187147 RNF220
ENST00000443020 1 0.391362957313411 -0.0538831912525929 ENSG00000187147 RNF220
ENST00000453863 1 0.0341243720123236 -0.196738706388588 ENSG00000187147 RNF220
ENST00000335497 1 0.365192344355313 -0.0667137582371274 ENSG00000187147 RNF220
ENST00000440132 1 0.361108588705166 -0.0658160234727901 ENSG00000187147 RNF220
ENST00000474064 1 0.509088574048983 -0.0461051651533064 ENSG00000187147 RNF220
ENST00000471494 1 0.248168324378689 -0.08704107629242 ENSG00000187147 RNF220
ENST00000488865 1 0.0631103474992048 -0.176265255945191 ENSG00000187147 RNF220
ENST00000497469 1 0.500772891705536 -0.0480223197827239 ENSG00000187147 RNF220
ENST00000475378 1 0.655116206485976 -0.031376577958337 ENSG00000187147 RNF220
ENST00000484745 1 0.779296044787589 -0.0189969825253039 ENSG00000187147 RNF220
ENST00000372242 1 0.648114537770332 -0.0301460002666647 ENSG00000126106 TMEM53
ENST00000372243 1 0.648114537770332 -0.0301460002666647 ENSG00000126106 TMEM53
ENST00000372244 1 0.64819993495794 -0.0301449422165748 ENSG00000126106 TMEM53
ENST00000495630 1 0.732470589789714 -0.0222802499268651 ENSG00000126106 TMEM53
ENST00000474394 1 0.730417618132301 0.0265013145106626 ENSG00000187147 RNF220
ENST00000480686 1 0.608032180143783 0.0370076126366763 ENSG00000187147 RNF220
ENST00000474956 1 0.766304449469983 0.0231851912396691 ENSG00000187147 RNF220
ENST00000476724 1 0.710202655374627 0.0855611252158731 ENSG00000126106 TMEM53
ENST00000468117 1 0.707939565461081 0.0859112134916178 ENSG00000126106 TMEM53
ENST00000372237 1 0.707939565461081 0.0859112134916178 ENSG00000126106 TMEM53
ENST00000372235 1 0.627537136923716 0.119561905597581 ENSG00000126106 TMEM53
ENST00000420706 1 0.697023874180738 0.100773638712232 ENSG00000126106 TMEM53
ENST00000424484 1 0.367322451908276 0.0943274038620449 ENSG00000198520 C1orf228
ENST00000455805 1 0.892392483585015 0.028021752680575 ENSG00000198520 C1orf228
ENST00000458657 1 0.923447059368379 0.00946312573555873 ENSG00000198520 C1orf228
ENST00000418644 1 0.628761167152018 0.109876511452381 ENSG00000198520 C1orf228
ENST00000441519 1 0.892392483585015 0.028021752680575 ENSG00000198520 C1orf228
ENST00000357508 1 0.923447059368379 0.00946312573555873 ENSG00000198520 C1orf228
ENST00000535358 1 0.923447059368379 0.00946312573555873 ENSG00000198520 C1orf228
ENST00000445071 1 0.778396414200907 0.0610498473493554 ENSG00000198520 C1orf228
ENST00000453711 1 0.801706993934851 0.0578102208510208 ENSG00000198520 C1orf228
ENST00000421398 1 0.2944317133732 0.116791744669301 ENSG00000198520 C1orf228
ENST00000444751 1 0.26772829711735 0.122455841599596 ENSG00000198520 C1orf228
ENST00000434068 1 0.265219991015859 0.130874728507076 ENSG00000198520 C1orf228
ENST00000434520 1 0.195398258247188 0.151397220924472 ENSG00000198520 C1orf228
ENST00000427321 1 0.916493869133545 0.0156549640903468 ENSG00000198520 C1orf228
ENST00000446792 1 0.702311207356073 0.0578245934660556 ENSG00000198520 C1orf228
ENST00000444525 1 0.71935968648535 0.0536290004651129 ENSG00000198520 C1orf228
ENST00000440383 1 0.81915241898714 0.0344298096360744 ENSG00000198520 C1orf228
ENST00000427336 1 0.718078682962539 0.0545304048065969 ENSG00000198520 C1orf228
ENST00000418779 1 0.376087138333665 -0.131056747578197 ENSG00000198520 C1orf228
ENST00000568406 1 0.226016338372006 -0.178969430178254 ENSG00000198520 C1orf228
ENST00000452259 1 0.647292175822785 -0.0971578505999884 ENSG00000142945 KIF2C
ENST00000372224 1 0.699104884709183 -0.0663006983208994 ENSG00000142945 KIF2C
ENST00000493027 1 0.66573656634012 -0.0918401462329398 ENSG00000142945 KIF2C
ENST00000372218 1 0.716366767918713 -0.062695179701948 ENSG00000142945 KIF2C
ENST00000455186 1 0.797340475327977 -0.0624715130533848 ENSG00000142945 KIF2C
ENST00000372222 1 0.548283821074786 -0.10903947561343 ENSG00000142945 KIF2C
ENST00000480574 1 0.775767563876333 -0.0901599866056943 ENSG00000142945 KIF2C
ENST00000372217 1 0.611427464979202 -0.0894497843070172 ENSG00000142945 KIF2C
ENST00000440985 1 0.329528508269446 0.291559055924915 ENSG00000225721 RP11-269F19.2
ENST00000428791 1 0.09481609230022 -0.217789112585578 ENSG00000225721 RP11-269F19.2
ENST00000423289 1 0.253865527597347 0.352862140451885 ENSG00000142945 KIF2C
ENST00000472235 1 0.335009514014571 -0.265794223709843 ENSG00000142945 KIF2C
ENST00000497035 1 0.00327461618384407 -0.181718854343302 ENSG00000142937 RPS8
ENST00000396651 1 0.00351636641114727 -0.182594838400845 ENSG00000142937 RPS8
ENST00000372209 1 0.0035131176057473 -0.182601019893942 ENSG00000142937 RPS8
ENST00000470475 1 0.0038392657577783 -0.189831530487956 ENSG00000142937 RPS8
ENST00000485390 1 0.00350986709112967 -0.182535102796884 ENSG00000142937 RPS8
ENST00000581525 1 0.639355730387083 0.136922544202905 ENSG00000264294 SNORD55
ENST00000364043 1 0.873356665022262 -0.0414500731112403 ENSG00000200913 SNORD46
ENST00000464658 1 0.0148184496853295 -0.152880564259535 ENSG00000142937 RPS8
ENST00000484599 1 0.0125878424176806 -0.158394234666044 ENSG00000142937 RPS8
ENST00000365161 1 0.980456318020819 -0.00601689146804724 ENSG00000202031 SNORD38A
ENST00000474582 1 0.0315187691674668 -0.176171043290834 ENSG00000142937 RPS8
ENST00000384690 1 0.865424947546232 0.0383404298301108 ENSG00000207421 SNORD38B
ENST00000455333 1 0.590239362689329 -0.186142467922695 ENSG00000234093 RPS15AP11
ENST00000594193 1 0.527110094553427 -0.221182375358833 ENSG00000234093 RPS15AP11
ENST00000372207 1 0.520257274524723 0.187524428663524 ENSG00000142959 BEST4
ENST00000372201 1 0.312105533652935 -0.0962310595247457 ENSG00000173846 PLK3
ENST00000465443 1 0.306695845808486 -0.0972294656157404 ENSG00000173846 PLK3
ENST00000476731 1 0.407755473296073 -0.0862345972419718 ENSG00000173846 PLK3
ENST00000492398 1 0.323411748062752 -0.0959299104946683 ENSG00000173846 PLK3
ENST00000461358 1 0.408354725265041 -0.0820473576195679 ENSG00000173846 PLK3
ENST00000461769 1 0.532421282264152 -0.0661997759407841 ENSG00000173846 PLK3
ENST00000493100 1 0.280177687183953 -0.111108108368119 ENSG00000173846 PLK3
ENST00000339355 1 0.331101528658512 -0.129631521882489 ENSG00000188396 TCTEX1D4
ENST00000372200 1 0.760822986398704 0.0399603669088287 ENSG00000188396 TCTEX1D4
ENST00000450269 1 0.763329436828272 -0.0353220614217581 ENSG00000222009 BTBD19
ENST00000453418 1 0.763329436828272 -0.0353220614217581 ENSG00000222009 BTBD19
ENST00000409335 1 0.704922003658681 -0.0443931304614793 ENSG00000222009 BTBD19
ENST00000439563 1 0.974105890422275 -0.00387619966070521 ENSG00000222009 BTBD19
ENST00000485668 1 0.992841762057874 -0.00106337225212934 ENSG00000222009 BTBD19
ENST00000482715 1 0.783931638337761 -0.0327998540370799 ENSG00000222009 BTBD19
ENST00000475105 1 0.502401539822485 -0.0760384693213804 ENSG00000222009 BTBD19
ENST00000495433 1 0.549826979851842 -0.0762266074498711 ENSG00000222009 BTBD19
ENST00000489976 1 0.346524001689105 -0.165211369489498 ENSG00000222009 BTBD19
ENST00000464114 1 0.540386219721917 -0.0946370333359293 ENSG00000222009 BTBD19
ENST00000438067 1 0.955544733907013 -0.0151680749792023 ENSG00000117425 PTCH2
ENST00000447098 1 0.753162135211708 0.078461121485214 ENSG00000117425 PTCH2
ENST00000365574 1 0.796565551283667 -0.0842086437576519 ENSG00000202444 RNU5E-6P
ENST00000372192 1 0.603221640028393 0.134504509733491 ENSG00000117425 PTCH2
ENST00000447970 1 0.407527563965821 -0.301262379675686 ENSG00000226499 RP5-882O7.1
ENST00000439363 1 0.881521784226197 -0.016442217655339 ENSG00000070785 EIF2B3
ENST00000360403 1 0.7816712593308 -0.0267895380327042 ENSG00000070785 EIF2B3
ENST00000486491 1 0.708376200443577 0.0458938239715599 ENSG00000070785 EIF2B3
ENST00000372183 1 0.521864697456568 -0.0607332264907938 ENSG00000070785 EIF2B3
ENST00000480675 1 0.521048736038825 -0.0512200184824397 ENSG00000070785 EIF2B3
ENST00000477953 1 0.561075809349544 -0.0477133357522414 ENSG00000070785 EIF2B3
ENST00000372182 1 0.602560302656345 -0.041621878084649 ENSG00000070785 EIF2B3
ENST00000428976 1 0.983495713477113 0.00718407527817696 ENSG00000229815 CCNB1IP1P1
ENST00000487532 1 0.587219990501521 -0.0429138857118645 ENSG00000070785 EIF2B3
ENST00000497010 1 0.197192256788377 -0.119645598767301 ENSG00000070785 EIF2B3
ENST00000372168 1 0.868034761841439 -0.0153712911440983 ENSG00000126107 HECTD3
ENST00000372172 1 0.998168266245588 0.000204228426302469 ENSG00000126107 HECTD3
ENST00000486132 1 0.616241944986506 0.0527607846560183 ENSG00000126107 HECTD3
ENST00000486296 1 0.980912467980528 0.00260007726031375 ENSG00000126107 HECTD3
ENST00000466423 1 0.825213153200767 -0.0225535178868693 ENSG00000126107 HECTD3
ENST00000487488 1 0.319492890022468 -0.116776240472104 ENSG00000126107 HECTD3
ENST00000484564 1 0.222454203273749 -0.176585001671412 ENSG00000126107 HECTD3
ENST00000246337 1 0.811335720695752 -0.0218979819568817 ENSG00000126088 UROD
ENST00000491773 1 0.813946640895687 -0.0221955798752038 ENSG00000126088 UROD
ENST00000463092 1 0.638536255100399 -0.0442079372833363 ENSG00000126088 UROD
ENST00000461035 1 0.383517158152296 -0.0902519491461003 ENSG00000126088 UROD
ENST00000491300 1 0.816038555590533 -0.0206734807012995 ENSG00000126088 UROD
ENST00000434478 1 0.990903562678148 -0.00102931847172439 ENSG00000126088 UROD
ENST00000494399 1 0.811135779133026 -0.0218882783734145 ENSG00000126088 UROD
ENST00000460334 1 0.94886065441334 -0.00589368835937094 ENSG00000126088 UROD
ENST00000462688 1 0.815620419737294 -0.0207158060541591 ENSG00000126088 UROD
ENST00000460906 1 0.912816699516821 -0.00993786432525349 ENSG00000126088 UROD
ENST00000490385 1 0.868215822777035 -0.0150674243124181 ENSG00000126088 UROD
ENST00000469548 1 0.858950237746356 -0.0151940890122753 ENSG00000126088 UROD
ENST00000486699 1 0.85413129542195 -0.0157405754779077 ENSG00000126088 UROD
ENST00000478467 1 0.839959436341698 -0.0172958888250212 ENSG00000126088 UROD
ENST00000428106 1 0.873320853256028 -0.013595067193059 ENSG00000126088 UROD
ENST00000496439 1 0.99966095482275 -3.77075842617142e-05 ENSG00000126088 UROD
ENST00000473012 1 0.967949797005686 -0.00368929835272802 ENSG00000126088 UROD
ENST00000472254 1 0.859425587835442 0.0256388334878955 ENSG00000126088 UROD
ENST00000466193 1 0.723881159237433 -0.0605703688464869 ENSG00000126088 UROD
ENST00000465678 1 0.694813967578441 -0.0688652234933417 ENSG00000126088 UROD
ENST00000359600 1 0.459402560411515 0.196954259583421 ENSG00000162415 ZSWIM5
ENST00000464588 1 0.410227029963815 0.210095040975697 ENSG00000162415 ZSWIM5
ENST00000334815 1 0.311407111466585 -0.207133826238029 ENSG00000186603 HPDL
ENST00000528332 1 0.197812415534865 -0.116980667534257 ENSG00000132781 MUTYH
ENST00000529984 1 0.197812415534865 -0.116980667534257 ENSG00000132781 MUTYH
ENST00000372110 1 0.228329170295795 -0.110457509545332 ENSG00000132781 MUTYH
ENST00000372115 1 0.21251826586877 -0.113858491833821 ENSG00000132781 MUTYH
ENST00000481571 1 0.228329170295795 -0.110457509545332 ENSG00000132781 MUTYH
ENST00000372098 1 0.228329170295795 -0.110457509545332 ENSG00000132781 MUTYH
ENST00000355498 1 0.198147912379745 -0.115662786970237 ENSG00000132781 MUTYH
ENST00000475516 1 0.181079463022873 -0.119276665967707 ENSG00000132781 MUTYH
ENST00000485271 1 0.797137968576293 0.0488939210655819 ENSG00000132781 MUTYH
ENST00000372104 1 0.197641000618138 -0.115719980121993 ENSG00000132781 MUTYH
ENST00000448481 1 0.197641000618138 -0.115719980121993 ENSG00000132781 MUTYH
ENST00000456914 1 0.192253153197703 -0.117240366310544 ENSG00000132781 MUTYH
ENST00000354383 1 0.181079463022873 -0.119276665967707 ENSG00000132781 MUTYH
ENST00000488731 1 0.180993310838349 -0.119439274787051 ENSG00000132781 MUTYH
ENST00000372100 1 0.197781721653341 -0.115675869182318 ENSG00000132781 MUTYH
ENST00000450313 1 0.212228702760756 -0.11387259034542 ENSG00000132781 MUTYH
ENST00000531105 1 0.184622559116861 -0.119149354189868 ENSG00000132781 MUTYH
ENST00000467459 1 0.654859671247914 -0.0644550211255149 ENSG00000132781 MUTYH
ENST00000482094 1 0.669418354521657 -0.071095440644965 ENSG00000132781 MUTYH
ENST00000529892 1 0.452013186545397 -0.11563350396866 ENSG00000132781 MUTYH
ENST00000533178 1 0.488669738440282 -0.0800144624603832 ENSG00000132781 MUTYH
ENST00000528013 1 0.194211506705122 -0.116988658598106 ENSG00000132781 MUTYH
ENST00000412971 1 0.186924228855155 -0.126053756715048 ENSG00000132781 MUTYH
ENST00000462388 1 0.411242313410157 -0.129408500935068 ENSG00000132781 MUTYH
ENST00000466231 1 0.264623612565178 -0.244522289171209 ENSG00000132781 MUTYH
ENST00000470256 1 0.1248132022803 -0.148469643806659 ENSG00000132781 MUTYH
ENST00000461495 1 0.175470320622079 -0.131578519479471 ENSG00000132781 MUTYH
ENST00000435155 1 0.147955270298916 -0.141241652317971 ENSG00000132781 MUTYH
ENST00000467940 1 0.214109905168801 -0.122201667296724 ENSG00000132781 MUTYH
ENST00000478796 1 0.659485370023884 -0.0697922833859492 ENSG00000132781 MUTYH
ENST00000525160 1 0.257689157775792 -0.111842354682351 ENSG00000132781 MUTYH
ENST00000479746 1 0.198613369865588 -0.124548602789587 ENSG00000132781 MUTYH
ENST00000492494 1 0.202956007190902 -0.123495893759039 ENSG00000132781 MUTYH
ENST00000483642 1 0.251764628524026 -0.112094811416874 ENSG00000132781 MUTYH
ENST00000481139 1 0.171272396278778 -0.13592913758601 ENSG00000132781 MUTYH
ENST00000485484 1 0.179136804483817 -0.138355646874675 ENSG00000132781 MUTYH
ENST00000476789 1 0.226274628816314 -0.12175452314996 ENSG00000132781 MUTYH
ENST00000462387 1 0.18401780721953 -0.134113547826537 ENSG00000132781 MUTYH
ENST00000474703 1 0.207747316566096 -0.129714885532234 ENSG00000132781 MUTYH
ENST00000483127 1 0.155854807800581 -0.157277203015156 ENSG00000132781 MUTYH
ENST00000534453 1 0.0934817215174155 -0.196374378798184 ENSG00000132781 MUTYH
ENST00000372090 1 0.900508624751074 -0.013310013698708 ENSG00000132773 TOE1
ENST00000477731 1 0.684104359574541 -0.0467397817847362 ENSG00000132773 TOE1
ENST00000539779 1 0.756857209114686 -0.0327174250099681 ENSG00000132773 TOE1
ENST00000471337 1 0.732043359315012 -0.039098527202535 ENSG00000132773 TOE1
ENST00000495703 1 0.910487497836391 -0.0118023666448911 ENSG00000132773 TOE1
ENST00000460057 1 0.897946141035135 -0.0156755638731965 ENSG00000132773 TOE1
ENST00000372084 1 0.337789865004376 0.103797116482227 ENSG00000070759 TESK2
ENST00000372086 1 0.305820431528277 0.112990375408073 ENSG00000070759 TESK2
ENST00000341771 1 0.305820431528277 0.112990375408073 ENSG00000070759 TESK2
ENST00000486676 1 0.309743666397139 0.112043967695963 ENSG00000070759 TESK2
ENST00000538496 1 0.337703274333506 0.106225843660597 ENSG00000070759 TESK2
ENST00000493974 1 0.669880087861689 0.0561352097090027 ENSG00000070759 TESK2
ENST00000451835 1 0.389323253256315 0.111382222217641 ENSG00000070759 TESK2
ENST00000435399 1 0.517627908011428 0.237164079996222 ENSG00000236872 RP11-291L19.1
ENST00000415578 1 0.415970896641986 0.199780630600365 ENSG00000236624 CCDC163P
ENST00000515561 1 0.466641242532085 0.180014339736705 ENSG00000236624 CCDC163P
ENST00000502793 1 0.391021522345648 0.240630577218844 ENSG00000236624 CCDC163P
ENST00000490551 1 0.878945048893799 0.0392532239068279 ENSG00000236624 CCDC163P
ENST00000432082 1 0.978457352362213 0.00763056570882543 ENSG00000236624 CCDC163P
ENST00000514299 1 0.978457352362213 0.00763056570882543 ENSG00000236624 CCDC163P
ENST00000486476 1 0.664089366997323 0.12664545985767 ENSG00000236624 CCDC163P
ENST00000488405 1 0.586327395184417 0.167134717573311 ENSG00000236624 CCDC163P
ENST00000401061 1 0.599854446584314 -0.0565816604150152 ENSG00000132763 MMACHC
ENST00000477188 1 0.990812505765588 -0.00243250620243595 ENSG00000132763 MMACHC
ENST00000262746 1 0.089318649388364 -0.168309317953872 ENSG00000117450 PRDX1
ENST00000319248 1 0.0893677283200881 -0.168271314723874 ENSG00000117450 PRDX1
ENST00000372079 1 0.0892271031024016 -0.16838531333297 ENSG00000117450 PRDX1
ENST00000447184 1 0.0846148896184522 -0.172145333298899 ENSG00000117450 PRDX1
ENST00000424390 1 0.0844441289925616 -0.17209069171602 ENSG00000117450 PRDX1
ENST00000483583 1 0.0823949600600612 -0.17633146545048 ENSG00000117450 PRDX1
ENST00000372070 1 0.620504033537262 -0.040779427124101 ENSG00000117448 AKR1A1
ENST00000434299 1 0.677132087957843 -0.0344736689825995 ENSG00000117448 AKR1A1
ENST00000496999 1 0.70647453159046 -0.0318723430074107 ENSG00000117448 AKR1A1
ENST00000476957 1 0.499895699621947 -0.0555390965888258 ENSG00000117448 AKR1A1
ENST00000481885 1 0.924998321419627 -0.00792418439588531 ENSG00000117448 AKR1A1
ENST00000351829 1 0.78093638629943 -0.0235907682585489 ENSG00000117448 AKR1A1
ENST00000471651 1 0.965413934650889 0.00369812045286089 ENSG00000117448 AKR1A1
ENST00000497973 1 0.515984775551071 -0.0575735905204281 ENSG00000117448 AKR1A1
ENST00000473038 1 0.458126306615716 -0.0706868414848133 ENSG00000117448 AKR1A1
ENST00000495913 1 0.45918563097627 -0.0735929049366683 ENSG00000117448 AKR1A1
ENST00000487654 1 0.569538602991715 -0.0584114588665219 ENSG00000117448 AKR1A1
ENST00000475919 1 0.934021260026145 -0.00893116219878186 ENSG00000117448 AKR1A1
ENST00000475985 1 0.660623801635382 0.0543439630380023 ENSG00000117448 AKR1A1
ENST00000437901 1 0.355183876925386 -0.0711568732867036 ENSG00000132780 NASP
ENST00000437362 1 0.357356494757178 -0.0709286333552017 ENSG00000132780 NASP
ENST00000464190 1 0.112682986651241 -0.135484192738923 ENSG00000132780 NASP
ENST00000528084 1 0.14621080702102 -0.130421317272438 ENSG00000132780 NASP
ENST00000527359 1 0.377666781268296 -0.0666634264332064 ENSG00000132780 NASP
ENST00000525515 1 0.47657569762456 -0.055230861986605 ENSG00000132780 NASP
ENST00000453748 1 0.363223213899374 -0.0699521343160331 ENSG00000132780 NASP
ENST00000402363 1 0.420187538408463 -0.0595547466877569 ENSG00000132780 NASP
ENST00000537798 1 0.418562407459033 -0.059756103734155 ENSG00000132780 NASP
ENST00000527470 1 0.20461742563166 -0.109813298548664 ENSG00000132780 NASP
ENST00000529333 1 0.19716920625488 -0.111614022562276 ENSG00000132780 NASP
ENST00000531532 1 0.28783111120589 -0.098150384508872 ENSG00000132780 NASP
ENST00000530840 1 0.204796864794575 -0.122231970900745 ENSG00000132780 NASP
ENST00000528238 1 0.363877444604443 -0.0677450606457777 ENSG00000132780 NASP
ENST00000534101 1 0.232365385271183 -0.104614090142044 ENSG00000132780 NASP
ENST00000350030 1 0.447469236495663 -0.0555763352545977 ENSG00000132780 NASP
ENST00000470768 1 0.284833534766012 -0.0914522859428897 ENSG00000132780 NASP
ENST00000372052 1 0.420673786064291 -0.0594921414770835 ENSG00000132780 NASP
ENST00000351223 1 0.420673786064291 -0.0594921414770835 ENSG00000132780 NASP
ENST00000530073 1 0.383979322677697 -0.0637746136534895 ENSG00000132780 NASP
ENST00000481782 1 0.3764350730785 -0.0664163577766977 ENSG00000132780 NASP
ENST00000531612 1 0.209342433002095 -0.0976866297662465 ENSG00000132780 NASP
ENST00000527932 1 0.182878607398 -0.112068490351469 ENSG00000132780 NASP
ENST00000534450 1 0.341928791853183 -0.0752447913561792 ENSG00000132780 NASP
ENST00000472408 1 0.694858083502763 -0.043876668187062 ENSG00000132780 NASP
ENST00000491755 1 0.484663950651224 -0.096672360347885 ENSG00000159588 CCDC17
ENST00000482416 1 0.484829138645769 -0.0966738395720736 ENSG00000159588 CCDC17
ENST00000372044 1 0.440231661074064 -0.104363952686818 ENSG00000159588 CCDC17
ENST00000421127 1 0.484080589289162 -0.0969666572291494 ENSG00000159588 CCDC17
ENST00000343901 1 0.473842756806713 -0.0988737125757484 ENSG00000159588 CCDC17
ENST00000528266 1 0.383868996417502 -0.12050290751621 ENSG00000159588 CCDC17
ENST00000445048 1 0.302153579545752 -0.141320036369946 ENSG00000159588 CCDC17
ENST00000479529 1 0.449257638953204 -0.104226314946284 ENSG00000159588 CCDC17
ENST00000464739 1 0.719141961957021 -0.0538609059446927 ENSG00000159588 CCDC17
ENST00000525599 1 0.693560549507803 -0.0771487387718463 ENSG00000159588 CCDC17
ENST00000479235 1 0.307900134333676 0.0558262563785296 ENSG00000159592 GPBP1L1
ENST00000290795 1 0.736957124033739 0.0161285452069915 ENSG00000159592 GPBP1L1
ENST00000355105 1 0.742546745627859 0.0157715293858119 ENSG00000159592 GPBP1L1
ENST00000467032 1 0.411925330426239 0.0673328903599199 ENSG00000159592 GPBP1L1
ENST00000487436 1 0.342369467457159 0.0696705068035694 ENSG00000159592 GPBP1L1
ENST00000468724 1 0.192875323460555 0.0903316168477216 ENSG00000159592 GPBP1L1
ENST00000498128 1 0.862127237980313 0.012988456754093 ENSG00000159592 GPBP1L1
ENST00000432472 1 0.582656175809529 -0.140723643646129 ENSG00000225447 RPS15AP10
ENST00000437848 1 0.201882275878824 0.223826072811318 ENSG00000234329 RP11-767N6.2
ENST00000496278 1 0.929575890699833 -0.00851772753590124 ENSG00000159592 GPBP1L1
ENST00000495616 1 0.302923273638906 0.0911663205428787 ENSG00000159592 GPBP1L1
ENST00000488278 1 0.668779386083918 -0.0219097667522434 ENSG00000159592 GPBP1L1
ENST00000480941 1 0.597270288485641 -0.0268637814796526 ENSG00000159592 GPBP1L1
ENST00000480083 1 0.558237985205559 -0.0297118159425074 ENSG00000159592 GPBP1L1
ENST00000493083 1 0.584001469620418 -0.0279875685788096 ENSG00000159592 GPBP1L1
ENST00000460859 1 0.429299407056324 -0.0416237026880683 ENSG00000159592 GPBP1L1
ENST00000372025 1 0.767766734269585 0.0225980777341177 ENSG00000159596 TMEM69
ENST00000496366 1 0.958098198305013 -0.00435455326328523 ENSG00000159596 TMEM69
ENST00000359942 1 0.863684246743373 -0.0191979272076572 ENSG00000197429 IPP
ENST00000430643 1 0.225158036516091 0.303986636581808 ENSG00000230896 RP11-767N6.7
ENST00000461718 1 0.71872445611868 0.0995854615682675 ENSG00000197429 IPP
ENST00000495072 1 0.762214580407131 0.0491553827505064 ENSG00000197429 IPP
ENST00000396478 1 0.493516343735976 -0.0900424197025636 ENSG00000197429 IPP
ENST00000470809 1 0.178298586125088 0.153483222040094 ENSG00000086015 MAST2
ENST00000372009 1 0.275684356167117 0.0860170225586989 ENSG00000086015 MAST2
ENST00000361297 1 0.277457800636161 0.0857658050713616 ENSG00000086015 MAST2
ENST00000372008 1 0.32455396995621 0.0894323444248239 ENSG00000086015 MAST2
ENST00000482881 1 0.56256235114159 0.0589415642219686 ENSG00000086015 MAST2
ENST00000488619 1 0.528012748173813 -0.163750707541234 ENSG00000086015 MAST2
ENST00000467367 1 0.836900345129866 -0.0335383280975738 ENSG00000086015 MAST2
ENST00000498668 1 0.266971801315275 0.26765835544719 ENSG00000086015 MAST2
ENST00000477968 1 0.252806313067096 0.229591230622318 ENSG00000086015 MAST2
ENST00000492813 1 0.894756015409485 0.0289984768491883 ENSG00000086015 MAST2
ENST00000262741 1 0.534979200305798 0.140992944298894 ENSG00000117461 PIK3R3
ENST00000372006 1 0.534659728554053 0.141036971162979 ENSG00000117461 PIK3R3
ENST00000340332 1 0.529005803768161 0.142957998757592 ENSG00000117461 PIK3R3
ENST00000354242 1 0.529005803768161 0.142957998757592 ENSG00000117461 PIK3R3
ENST00000420542 1 0.529005803768161 0.142957998757592 ENSG00000117461 PIK3R3
ENST00000488808 1 0.356965895217643 0.262299960853463 ENSG00000117461 PIK3R3
ENST00000540385 1 0.66611899015275 0.106934890374385 ENSG00000117461 PIK3R3
ENST00000423209 1 0.585429772466713 0.133369447533376 ENSG00000117461 PIK3R3
ENST00000493202 1 0.538272796417981 0.152004906702426 ENSG00000117461 PIK3R3
ENST00000425892 1 0.524861979816191 0.159391753645143 ENSG00000117461 PIK3R3
ENST00000498443 1 0.994773060577816 -0.00236721066811185 ENSG00000117472 TSPAN1
ENST00000372003 1 0.963396400505292 -0.0159017163136675 ENSG00000117472 TSPAN1
ENST00000475163 1 0.769301958744856 -0.10334206235916 ENSG00000117472 TSPAN1
ENST00000396420 1 0.452420504110598 -0.0669176744181855 ENSG00000085998 POMGNT1
ENST00000371984 1 0.492113611730436 -0.0701861243889957 ENSG00000085998 POMGNT1
ENST00000371992 1 0.452420504110598 -0.0669176744181855 ENSG00000085998 POMGNT1
ENST00000475642 1 0.31618545546599 -0.16612718305323 ENSG00000085998 POMGNT1
ENST00000535522 1 0.565679315949007 -0.0586407400503448 ENSG00000085998 POMGNT1
ENST00000371986 1 0.487328240846153 -0.0709663629876708 ENSG00000085998 POMGNT1
ENST00000480972 1 0.889503774324642 -0.0198646680472498 ENSG00000085998 POMGNT1
ENST00000485714 1 0.702265222394342 0.0489053209650325 ENSG00000085998 POMGNT1
ENST00000463030 1 0.0135837158219413 0.481729663406632 ENSG00000085998 POMGNT1
ENST00000477114 1 0.537355080174331 -0.0961866806277413 ENSG00000085998 POMGNT1
ENST00000497439 1 0.26526257604069 -0.139559817758628 ENSG00000085998 POMGNT1
ENST00000489985 1 0.344943186537487 -0.133487539512496 ENSG00000085998 POMGNT1
ENST00000371980 1 0.812416292172199 0.0867481303604017 ENSG00000171357 LURAP1
ENST00000463715 1 0.544080813225099 -0.199270120980611 ENSG00000085999 RAD54L
ENST00000442598 1 0.789744888177564 -0.0449554318814195 ENSG00000085999 RAD54L
ENST00000493985 1 0.786997104630416 -0.0895460594627879 ENSG00000085999 RAD54L
ENST00000371975 1 0.808517213729855 -0.0409394059690673 ENSG00000085999 RAD54L
ENST00000469835 1 0.996278865165956 -0.00156924758126916 ENSG00000085999 RAD54L
ENST00000493032 1 0.871206882264621 -0.0547615917289824 ENSG00000085999 RAD54L
ENST00000487700 1 0.503183509047741 -0.208410600072161 ENSG00000085999 RAD54L
ENST00000472889 1 0.125713160518351 -0.483493083385816 ENSG00000085999 RAD54L
ENST00000473251 1 0.421399289041862 -0.200856421779409 ENSG00000085999 RAD54L
ENST00000496156 1 0.783987286691657 -0.0223648880427983 ENSG00000132128 LRRC41
ENST00000476687 1 0.719933020052898 0.0859259734251731 ENSG00000085999 RAD54L
ENST00000488942 1 0.967685102402022 -0.00673684288191414 ENSG00000085999 RAD54L
ENST00000459678 1 0.960857863354728 -0.00881885662372256 ENSG00000085999 RAD54L
ENST00000343304 1 0.107284552035501 -0.0841981003342547 ENSG00000132128 LRRC41
ENST00000472710 1 0.243462152999921 -0.065735764860895 ENSG00000132128 LRRC41
ENST00000498402 1 0.068270234377891 -0.0962257616048844 ENSG00000132128 LRRC41
ENST00000469150 1 0.740712814529448 0.0264269496355593 ENSG00000132128 LRRC41
ENST00000311672 1 0.0125592662668637 -0.146138966849145 ENSG00000173660 UQCRH
ENST00000489056 1 0.0126283149188707 -0.146139412726249 ENSG00000173660 UQCRH
ENST00000486951 1 0.00668711450084371 -0.16971825607501 ENSG00000173660 UQCRH
ENST00000496387 1 0.012617577461005 -0.146139283497104 ENSG00000173660 UQCRH
ENST00000460947 1 0.0778429284406058 -0.113544018300937 ENSG00000173660 UQCRH
ENST00000474844 1 0.439203798261417 0.056893318084734 ENSG00000117481 NSUN4
ENST00000307089 1 0.414761131301549 0.05928509786266 ENSG00000117481 NSUN4
ENST00000486270 1 0.396630018077605 0.0641149877697003 ENSG00000117481 NSUN4
ENST00000536062 1 0.356729810692766 0.0674510184027974 ENSG00000117481 NSUN4
ENST00000469918 1 0.425735384193745 0.0603860792992256 ENSG00000117481 NSUN4
ENST00000472157 1 0.327759433636155 -0.127872043930569 ENSG00000117481 NSUN4
ENST00000471871 1 0.399982382905612 0.0623882766566554 ENSG00000117481 NSUN4
ENST00000537428 1 0.362455723893651 0.0669501811425761 ENSG00000117481 NSUN4
ENST00000498008 1 0.364423263471075 0.0672115134043278 ENSG00000117481 NSUN4
ENST00000495427 1 0.516534254017938 0.0491089163209989 ENSG00000117481 NSUN4
ENST00000475281 1 0.49580016067084 -0.0660833255119414 ENSG00000117481 NSUN4
ENST00000243167 1 0.806920880971287 0.0350253880836452 ENSG00000117480 FAAH
ENST00000468718 1 0.558451768341259 -0.116986164353606 ENSG00000117480 FAAH
ENST00000493735 1 0.470125210131003 0.125556147057666 ENSG00000117480 FAAH
ENST00000484697 1 0.464774766185698 0.120899497577713 ENSG00000117480 FAAH
ENST00000489366 1 0.0749636343933861 0.429260239951514 ENSG00000117480 FAAH
ENST00000493636 1 0.780242123634206 0.0624514647069182 ENSG00000117480 FAAH
ENST00000446499 1 0.595875512902456 0.165755737380798 ENSG00000232022 RP5-1109J22.1
ENST00000607656 1 0.969224932286252 0.0137956381995993 ENSG00000232022 RP5-1109J22.1
ENST00000429784 1 0.959681500980755 -0.017746242540389 ENSG00000232022 RP5-1109J22.1
ENST00000455247 1 0.074118712042161 0.64821984448892 ENSG00000225667 LINC00505
ENST00000602433 1 0.444087969654389 0.0697513807493814 ENSG00000269956 MKNK1-AS1
ENST00000342571 1 0.382460415373255 0.072627762082298 ENSG00000079277 MKNK1
ENST00000371946 1 0.293994155819026 0.0826275318048292 ENSG00000079277 MKNK1
ENST00000341183 1 0.291260768635631 0.0831075989032652 ENSG00000079277 MKNK1
ENST00000371944 1 0.382460415373255 0.072627762082298 ENSG00000079277 MKNK1
ENST00000371945 1 0.293914404088217 0.0826282469613463 ENSG00000079277 MKNK1
ENST00000524749 1 0.489314076276595 0.0675633393146697 ENSG00000079277 MKNK1
ENST00000528077 1 0.333539989257402 0.0762886998269148 ENSG00000079277 MKNK1
ENST00000428112 1 0.312796385467134 0.0797311905753507 ENSG00000079277 MKNK1
ENST00000532897 1 0.485006048948014 0.0634216485914707 ENSG00000079277 MKNK1
ENST00000530528 1 0.769785039317551 0.0359105502046429 ENSG00000079277 MKNK1
ENST00000531355 1 0.314060445860543 0.0800513305984333 ENSG00000079277 MKNK1
ENST00000470237 1 0.562431736115992 0.0592640040957064 ENSG00000079277 MKNK1
ENST00000524417 1 0.44102470152676 0.0855033949916549 ENSG00000079277 MKNK1
ENST00000460098 1 0.485012012361013 0.0754481217780383 ENSG00000079277 MKNK1
ENST00000532783 1 0.328339047580963 0.0902761381438745 ENSG00000079277 MKNK1
ENST00000496619 1 0.258507181961251 0.0912298731484036 ENSG00000079277 MKNK1
ENST00000528237 1 0.376630588376089 0.0821225956724056 ENSG00000079277 MKNK1
ENST00000526513 1 0.27805228304781 0.0870599637005222 ENSG00000079277 MKNK1
ENST00000484301 1 0.183095638123931 0.118844767436107 ENSG00000079277 MKNK1
ENST00000545730 1 0.576089377504182 0.0398408149724882 ENSG00000079277 MKNK1
ENST00000486716 1 0.213477169620188 0.109079955472652 ENSG00000079277 MKNK1
ENST00000480531 1 0.395513716110445 0.0866835058751738 ENSG00000079277 MKNK1
ENST00000529170 1 0.27058193919642 0.0880815167446915 ENSG00000079277 MKNK1
ENST00000531769 1 0.622180368848121 0.0357044788113553 ENSG00000079277 MKNK1
ENST00000465783 1 0.256025072218909 0.105338208222711 ENSG00000079277 MKNK1
ENST00000474868 1 0.252469598649806 0.106704843220907 ENSG00000079277 MKNK1
ENST00000532110 1 0.238889299767194 0.109277444342861 ENSG00000079277 MKNK1
ENST00000477883 1 0.694895478345701 -0.0648410008691271 ENSG00000079277 MKNK1
ENST00000525888 1 0.297573676373491 0.0879464169227228 ENSG00000079277 MKNK1
ENST00000468852 1 0.780846633334931 0.0238667481044833 ENSG00000079277 MKNK1
ENST00000319928 1 0.877288320458977 0.0147462737082594 ENSG00000142961 MOB3C
ENST00000271139 1 0.513699444305028 0.0605511801463279 ENSG00000142961 MOB3C
ENST00000371940 1 0.654488269731774 0.0419358262325293 ENSG00000142961 MOB3C
ENST00000477318 1 0.559876901503146 -0.0591491863133561 ENSG00000142961 MOB3C
ENST00000576409 1 0.650626815824432 0.0368874351149741 ENSG00000123472 ATPAF1
ENST00000371937 1 0.632109870303696 0.0389025534458991 ENSG00000123472 ATPAF1
ENST00000574428 1 0.632109870303696 0.0389025534458991 ENSG00000123472 ATPAF1
ENST00000492233 1 0.614383386153899 0.0584871911623121 ENSG00000123472 ATPAF1
ENST00000526821 1 0.834205380202109 0.0184341976044247 ENSG00000123472 ATPAF1
ENST00000542495 1 0.866326255435276 0.015152531578729 ENSG00000123472 ATPAF1
ENST00000529214 1 0.866326255435276 0.015152531578729 ENSG00000123472 ATPAF1
ENST00000329231 1 0.948721432569053 0.00552043749449527 ENSG00000123472 ATPAF1
ENST00000534216 1 0.975804664123943 -0.00309658138622897 ENSG00000123472 ATPAF1
ENST00000532925 1 0.967428057084337 -0.00376244709057562 ENSG00000123472 ATPAF1
ENST00000474020 1 0.529480172303801 0.0731160362542028 ENSG00000123472 ATPAF1
ENST00000487193 1 0.676646419885293 0.0472217614213818 ENSG00000123472 ATPAF1
ENST00000544071 1 0.34149364220417 0.0523690354227268 ENSG00000159658 EFCAB14
ENST00000525633 1 0.703998609645838 0.0428256476456203 ENSG00000123472 ATPAF1
ENST00000460928 1 0.684385871169797 0.0810633215970544 ENSG00000123472 ATPAF1
ENST00000564071 1 0.183112687821532 0.337806492497834 ENSG00000186118 TEX38
ENST00000569393 1 0.519758906428808 0.20248093719383 ENSG00000186118 TEX38
ENST00000334122 1 0.696250062609785 0.121776655046834 ENSG00000186118 TEX38
ENST00000415500 1 0.616990266755169 0.156537305361828 ENSG00000186118 TEX38
ENST00000564373 1 0.674833391106529 0.130363544015446 ENSG00000186118 TEX38
ENST00000442839 1 0.157321527409661 0.0976550372561758 ENSG00000228237 EFCAB14-AS1
ENST00000418985 1 0.159531527984782 0.0971121587352647 ENSG00000228237 EFCAB14-AS1
ENST00000371933 1 0.34045843821973 0.055277304632108 ENSG00000159658 EFCAB14
ENST00000479745 1 0.795949893027433 0.0197620257365511 ENSG00000159658 EFCAB14
ENST00000487741 1 0.751209947213479 0.0245629469828978 ENSG00000159658 EFCAB14
ENST00000481623 1 0.83295345600924 -0.0162886868142209 ENSG00000159658 EFCAB14
ENST00000459797 1 0.998683415765316 0.000179565661664022 ENSG00000159658 EFCAB14
ENST00000484461 1 0.711678778724664 0.0247153632868546 ENSG00000159658 EFCAB14
ENST00000489919 1 0.395263960887029 -0.284147797246622 ENSG00000162366 PDZK1IP1
ENST00000294338 1 0.395263960887029 -0.284147797246622 ENSG00000162366 PDZK1IP1
ENST00000491793 1 0.417724470678009 -0.292292136456305 ENSG00000162366 PDZK1IP1
ENST00000371885 1 0.489247991245489 -0.232930547384485 ENSG00000162366 PDZK1IP1
ENST00000371884 1 0.748759399029844 -0.0653422261796696 ENSG00000162367 TAL1
ENST00000371883 1 0.686821137463424 -0.0889392961148524 ENSG00000162367 TAL1
ENST00000294339 1 0.686821137463424 -0.0889392961148524 ENSG00000162367 TAL1
ENST00000459729 1 0.714034842574931 -0.106028478138551 ENSG00000162367 TAL1
ENST00000464796 1 0.419132298961251 -0.202841037477166 ENSG00000162367 TAL1
ENST00000422216 1 0.738131247634343 0.10328046810961 ENSG00000226252 RP1-18D14.7
ENST00000481091 1 0.779933416666883 -0.0891033381555915 ENSG00000162367 TAL1
ENST00000465912 1 0.809801428629355 0.0864280114047932 ENSG00000162367 TAL1
ENST00000337817 1 0.780935037338594 0.0428924636002157 ENSG00000123473 STIL
ENST00000360380 1 0.780935037338594 0.0428924636002157 ENSG00000123473 STIL
ENST00000371877 1 0.780935037338594 0.0428924636002157 ENSG00000123473 STIL
ENST00000243182 1 0.762107671878084 0.0472858328426028 ENSG00000123473 STIL
ENST00000396221 1 0.762107671878084 0.0472858328426028 ENSG00000123473 STIL
ENST00000447475 1 0.925574686838844 0.0164515566234931 ENSG00000123473 STIL
ENST00000418131 1 0.344913035672834 0.21987214096325 ENSG00000123473 STIL
ENST00000436811 1 0.296143955760155 0.301234483434477 ENSG00000123473 STIL
ENST00000433827 1 0.509393111736443 -0.236842390315757 ENSG00000123473 STIL
ENST00000371873 1 0.934409394546862 -0.00578178875180353 ENSG00000162368 CMPK1
ENST00000371871 1 0.736770893012828 -0.0221468732024386 ENSG00000162368 CMPK1
ENST00000471289 1 0.328879773672506 0.0878072998826735 ENSG00000162368 CMPK1
ENST00000450808 1 0.946887460164811 -0.00448576154105022 ENSG00000162368 CMPK1
ENST00000371870 1 0.722627741481675 0.0256562916248006 ENSG00000162368 CMPK1
ENST00000420876 1 0.564494977460077 -0.115608506267147 ENSG00000225762 RP11-511I2.2
ENST00000445551 1 0.816457012564921 -0.0642522069288798 ENSG00000237424 FOXD2-AS1
ENST00000334793 1 0.597015570622436 -0.153925294846331 ENSG00000186564 FOXD2
ENST00000425816 1 0.429388151544888 0.28447162314626 ENSG00000117834 SLC5A9
ENST00000533824 1 0.429388151544888 0.28447162314626 ENSG00000117834 SLC5A9
ENST00000438567 1 0.741589139804736 0.117495634051417 ENSG00000117834 SLC5A9
ENST00000236495 1 0.741589139804736 0.117495634051417 ENSG00000117834 SLC5A9
ENST00000493837 1 0.741589139804736 0.117495634051417 ENSG00000117834 SLC5A9
ENST00000371847 1 0.524792514607031 -0.121783983254936 ENSG00000132122 SPATA6
ENST00000371843 1 0.34219776344075 -0.182291495202006 ENSG00000132122 SPATA6
ENST00000603831 1 0.342077333904828 -0.21350496503505 ENSG00000132122 SPATA6
ENST00000396199 1 0.494034152810339 -0.131238000290814 ENSG00000132122 SPATA6
ENST00000371841 1 0.163829559596725 -0.321305707288422 ENSG00000132122 SPATA6
ENST00000490850 1 0.142574971011578 -0.331867746141399 ENSG00000132122 SPATA6
ENST00000463938 1 0.883149530760805 0.0364791538005296 ENSG00000132122 SPATA6
ENST00000487543 1 0.772167890626259 0.0715968059490545 ENSG00000132122 SPATA6
ENST00000465990 1 0.992613139387854 0.0028831430165605 ENSG00000132122 SPATA6
ENST00000471975 1 0.833499646018201 0.0616376293602585 ENSG00000132122 SPATA6
ENST00000371839 1 0.132930724194118 -0.330543723951779 ENSG00000186094 AGBL4
ENST00000416121 1 0.108446282824963 -0.366716526719202 ENSG00000186094 AGBL4
ENST00000371838 1 0.139913292273961 -0.324010929486309 ENSG00000186094 AGBL4
ENST00000371833 1 0.126075117220403 -0.373714039324873 ENSG00000162373 BEND5
ENST00000476079 1 0.212263455072886 -0.357935559672966 ENSG00000162373 BEND5
ENST00000463562 1 0.128958012242374 -0.372974214914212 ENSG00000162373 BEND5
ENST00000476096 1 0.337839690794072 -0.266198527993364 ENSG00000162373 BEND5
ENST00000480399 1 0.248875524717627 -0.394665613484872 ENSG00000162373 BEND5
ENST00000489956 1 0.310337823134678 -0.354114057267479 ENSG00000162373 BEND5
ENST00000371836 1 0.590275120554499 -0.180963196392073 ENSG00000186094 AGBL4
ENST00000396153 1 0.699253669665977 0.0471396562266529 ENSG00000185104 FAF1
ENST00000371778 1 0.699468907881952 0.0471577484766504 ENSG00000185104 FAF1
ENST00000545823 1 0.477858081170909 0.0721087829895457 ENSG00000185104 FAF1
ENST00000494400 1 0.405967580484005 0.0883613399396551 ENSG00000185104 FAF1
ENST00000424664 1 0.681451679799332 -0.0772950288921465 ENSG00000225767 RP5-850O15.3
ENST00000472808 1 0.502883788937537 0.0901040458627145 ENSG00000185104 FAF1
ENST00000487898 1 0.935101885421682 0.0118499091098974 ENSG00000185104 FAF1
ENST00000453979 1 0.459812939067875 0.247134270013762 ENSG00000230585 PHBP12
ENST00000262662 1 0.723137051558553 -0.107915785466276 ENSG00000123080 CDKN2C
ENST00000396148 1 0.692975209751428 -0.119262894939023 ENSG00000123080 CDKN2C
ENST00000371761 1 0.34559477473968 -0.302993549699172 ENSG00000123080 CDKN2C
ENST00000366181 1 0.943671663996718 0.0248799711079087 ENSG00000203356 RP11-296A18.3
ENST00000242719 1 0.50761691950994 0.0445235557916951 ENSG00000123091 RNF11
ENST00000494873 1 0.549971220096486 0.0414083799103592 ENSG00000123091 RNF11
ENST00000602152 1 0.511544279725582 -0.191716962496109 ENSG00000233406 RP11-296A18.5
ENST00000480705 1 0.457041612416588 -0.216847402939871 ENSG00000233406 RP11-296A18.5
ENST00000422306 1 0.75496653018067 -0.0953734754464744 ENSG00000236434 RP11-296A18.6
ENST00000486691 1 0.375705532344034 0.0732832551654263 ENSG00000123091 RNF11
ENST00000447632 1 0.752399768042185 -0.0786235380138314 ENSG00000085831 TTC39A
ENST00000413473 1 0.849386698862457 -0.0488371503609915 ENSG00000085831 TTC39A
ENST00000530004 1 0.950119728204444 0.0162097997370172 ENSG00000085831 TTC39A
ENST00000262675 1 0.834977759641862 -0.0537062105802884 ENSG00000085831 TTC39A
ENST00000451380 1 0.858063776222741 -0.0461051666757087 ENSG00000085831 TTC39A
ENST00000371750 1 0.821838941393286 -0.0566012522705414 ENSG00000085831 TTC39A
ENST00000534098 1 0.720116431833655 0.0938319975745105 ENSG00000085831 TTC39A
ENST00000525906 1 0.959750056887691 0.0155927732423343 ENSG00000085831 TTC39A
ENST00000431927 1 0.465000759817133 -0.18845027391587 ENSG00000085831 TTC39A
ENST00000371747 1 0.812060137541754 -0.0659656193949906 ENSG00000085831 TTC39A
ENST00000262676 1 0.596274582742184 -0.148563069363507 ENSG00000085831 TTC39A
ENST00000524442 1 0.220232783369354 -0.351231492858015 ENSG00000085831 TTC39A
ENST00000411642 1 0.674035744898975 -0.130248539997254 ENSG00000085831 TTC39A
ENST00000439482 1 0.784655522729628 -0.0863030623881775 ENSG00000085831 TTC39A
ENST00000422925 1 0.867110082125437 -0.0534768494732943 ENSG00000085831 TTC39A
ENST00000380849 1 0.681703087479055 0.141438916739633 ENSG00000085831 TTC39A
ENST00000401051 1 0.77357376331419 0.0939607870161375 ENSG00000085831 TTC39A
ENST00000532836 1 0.830302552136015 0.0752062085454598 ENSG00000085831 TTC39A
ENST00000527205 1 0.789158970274817 0.0875661136284542 ENSG00000085831 TTC39A
ENST00000564479 1 0.667344258548843 0.157089447483105 ENSG00000261664 RP11-275F13.1
ENST00000371730 1 0.496079669277385 0.0497352055194682 ENSG00000085832 EPS15
ENST00000371733 1 0.496060290475439 0.0497356758296763 ENSG00000085832 EPS15
ENST00000396122 1 0.606405820174775 0.0386508556150277 ENSG00000085832 EPS15
ENST00000422197 1 0.249547793071733 0.30268365209331 ENSG00000232027 RP11-275F13.3
ENST00000486505 1 0.745246596198494 0.0327934848450861 ENSG00000085832 EPS15
ENST00000478657 1 0.952322506108423 0.00747819567450216 ENSG00000085832 EPS15
ENST00000493793 1 0.972285961864587 0.00300922261939921 ENSG00000085832 EPS15
ENST00000371727 1 0.987166329787775 0.00126876212912076 ENSG00000085832 EPS15
ENST00000464478 1 0.443221339804047 -0.0709165783844659 ENSG00000085832 EPS15
ENST00000471391 1 0.966405278501073 -0.00338105314480125 ENSG00000085832 EPS15
ENST00000465467 1 0.938755881710399 -0.00627052686041281 ENSG00000085832 EPS15
ENST00000424246 1 0.192714956871697 -0.334771796571203 ENSG00000238140 RP11-253A20.1
ENST00000415031 1 0.991278470673294 -0.00163109694961615 ENSG00000227070 RP11-191G24.1
ENST00000426017 1 0.963292463479844 -0.00691665680081457 ENSG00000227070 RP11-191G24.1
ENST00000431943 1 0.53489450919034 0.18392753455138 ENSG00000227742 CALR4P
ENST00000371714 1 0.767206040912262 0.0388606960675204 ENSG00000117859 OSBPL9
ENST00000337809 1 0.805759483572567 0.032010302021437 ENSG00000117859 OSBPL9
ENST00000371710 1 0.805759483572567 0.032010302021437 ENSG00000117859 OSBPL9
ENST00000447887 1 0.752428508574642 0.0411931841590009 ENSG00000117859 OSBPL9
ENST00000495776 1 0.752428508574642 0.0411931841590009 ENSG00000117859 OSBPL9
ENST00000435686 1 0.75244476030462 0.041193801756327 ENSG00000117859 OSBPL9
ENST00000435274 1 0.746196153600403 0.0424594891634196 ENSG00000117859 OSBPL9
ENST00000428468 1 0.752428508574642 0.0411931841590009 ENSG00000117859 OSBPL9
ENST00000453295 1 0.752428508574642 0.0411931841590009 ENSG00000117859 OSBPL9
ENST00000489990 1 0.620160365147083 0.0716415731679383 ENSG00000117859 OSBPL9
ENST00000530544 1 0.646533639742721 0.0619674854592161 ENSG00000117859 OSBPL9
ENST00000484890 1 0.555952701107512 0.0909889019796711 ENSG00000117859 OSBPL9
ENST00000534040 1 0.519592780551155 0.0923243022883498 ENSG00000117859 OSBPL9
ENST00000532975 1 0.689946792509959 0.0553881270141779 ENSG00000117859 OSBPL9
ENST00000527631 1 0.748782807594693 0.0448698912713548 ENSG00000117859 OSBPL9
ENST00000531828 1 0.719623582514695 0.0452983376820464 ENSG00000117859 OSBPL9
ENST00000361556 1 0.757678220578947 0.0384415313402605 ENSG00000117859 OSBPL9
ENST00000473207 1 0.579629029103235 0.0791282261626234 ENSG00000117859 OSBPL9
ENST00000533884 1 0.573650448486609 0.0804343929775672 ENSG00000117859 OSBPL9
ENST00000481937 1 0.502557587426297 0.0974223834323677 ENSG00000117859 OSBPL9
ENST00000526917 1 0.74339604422952 0.0457862014531595 ENSG00000117859 OSBPL9
ENST00000462759 1 0.757678220578947 0.0384415313402605 ENSG00000117859 OSBPL9
ENST00000486942 1 0.73965995199972 0.0414065849228769 ENSG00000117859 OSBPL9
ENST00000467064 1 0.511786943488253 0.114997415995486 ENSG00000117859 OSBPL9
ENST00000524620 1 0.512944887026312 0.103094301176152 ENSG00000117859 OSBPL9
ENST00000528603 1 0.551283677284409 0.088586909670682 ENSG00000117859 OSBPL9
ENST00000475697 1 0.854155187782855 0.0228622966225439 ENSG00000117859 OSBPL9
ENST00000531061 1 0.754288852704086 0.052332219086727 ENSG00000117859 OSBPL9
ENST00000531819 1 0.949007189429834 0.00786417181106134 ENSG00000117859 OSBPL9
ENST00000533825 1 0.450880074412083 0.115486734698121 ENSG00000117859 OSBPL9
ENST00000440943 1 0.154686953268489 0.077081020021512 ENSG00000078618 NRD1
ENST00000352171 1 0.263023752509297 0.0610733833957927 ENSG00000078618 NRD1
ENST00000354831 1 0.263023752509297 0.0610733833957927 ENSG00000078618 NRD1
ENST00000485608 1 0.195169077251005 0.0707177273614509 ENSG00000078618 NRD1
ENST00000539524 1 0.283100461999073 0.0651325530679283 ENSG00000078618 NRD1
ENST00000464385 1 0.460351958198556 0.0840445770803161 ENSG00000078618 NRD1
ENST00000588291 1 0.111660250327149 0.114003856181799 ENSG00000266993 RP4-657D16.3
ENST00000586761 1 0.100357054675485 0.111320294106265 ENSG00000266993 RP4-657D16.3
ENST00000475310 1 0.199547058472803 0.100212173712707 ENSG00000078618 NRD1
ENST00000497358 1 0.221117883531061 0.0766861253602434 ENSG00000078618 NRD1
ENST00000544028 1 0.29370593436845 0.060144981472495 ENSG00000078618 NRD1
ENST00000591675 1 0.361264573425361 0.0759889951950824 ENSG00000266993 RP4-657D16.3
ENST00000483007 1 0.683757755181107 0.0365177398747076 ENSG00000078618 NRD1
ENST00000473805 1 0.0916059517312498 0.127861693461431 ENSG00000078618 NRD1
ENST00000475715 1 0.318564777503339 0.0721816604489588 ENSG00000078618 NRD1
ENST00000390787 1 0.889784576389276 -0.0284250493676357 ENSG00000212076 MIR761
ENST00000491410 1 0.952179659972617 0.00430461709717425 ENSG00000078618 NRD1
ENST00000442453 1 0.471558102037571 -0.235183707151661 ENSG00000230604 TSEN15P2
ENST00000468722 1 0.938176649527151 0.00554329130360276 ENSG00000078618 NRD1
ENST00000390872 1 0.799781196432867 -0.0885416030307083 ENSG00000212174 Y_RNA
ENST00000371655 1 0.751174409511188 -0.0874886003124343 ENSG00000169213 RAB3B
ENST00000469458 1 0.615530272334794 -0.0463846355578131 ENSG00000117862 TXNDC12
ENST00000371626 1 0.736621344237955 -0.0193481704159466 ENSG00000117862 TXNDC12
ENST00000472624 1 0.623865187420164 -0.0277095879786392 ENSG00000117862 TXNDC12
ENST00000471493 1 0.811681400243137 0.0288218032677965 ENSG00000117862 TXNDC12
ENST00000371614 1 0.881232420069598 -0.0160551530363981 ENSG00000198841 KTI12
ENST00000425802 1 0.180211556531448 -0.122720023421512 ENSG00000223390 RP11-91A18.4
ENST00000610127 1 0.305849882564481 -0.0724202762960471 ENSG00000117862 TXNDC12
ENST00000428794 1 0.246032437000123 0.311175462769878 ENSG00000228369 TXNDC12-AS1
ENST00000313334 1 0.585878844390995 -0.0439251033831651 ENSG00000134717 BTF3L4
ENST00000477828 1 0.668023105335553 -0.0367841214804206 ENSG00000134717 BTF3L4
ENST00000489308 1 0.608573850611438 -0.0439608170465913 ENSG00000134717 BTF3L4
ENST00000526132 1 0.736302739318621 -0.0289626882385814 ENSG00000134717 BTF3L4
ENST00000472944 1 0.579926861639693 -0.0449206220804019 ENSG00000134717 BTF3L4
ENST00000524414 1 0.61226598474645 -0.0567868780580608 ENSG00000134717 BTF3L4
ENST00000484036 1 0.636456036891013 -0.040801068885857 ENSG00000134717 BTF3L4
ENST00000533836 1 0.653032809378626 -0.0387727964777533 ENSG00000134717 BTF3L4
ENST00000361625 1 0.256809351831041 -0.131747559682093 ENSG00000157077 ZFYVE9
ENST00000357206 1 0.590413978140748 -0.0595776410742471 ENSG00000157077 ZFYVE9
ENST00000287727 1 0.563047689850055 -0.0630715213893629 ENSG00000157077 ZFYVE9
ENST00000371591 1 0.747346595582258 -0.0365988148246245 ENSG00000157077 ZFYVE9
ENST00000469134 1 0.936576842752921 0.013936833636549 ENSG00000157077 ZFYVE9
ENST00000470844 1 0.325565961373497 -0.0747895565411161 ENSG00000154222 CC2D1B
ENST00000371586 1 0.172839201367312 -0.0947480138476911 ENSG00000154222 CC2D1B
ENST00000284376 1 0.19442664106377 -0.0940932216498484 ENSG00000154222 CC2D1B
ENST00000491136 1 0.194413184797356 -0.094092845074544 ENSG00000154222 CC2D1B
ENST00000438021 1 0.375201919513953 -0.0669675346223473 ENSG00000154222 CC2D1B
ENST00000460261 1 0.266518459100607 -0.0833451700429173 ENSG00000154222 CC2D1B
ENST00000606527 1 0.797138271150831 -0.0338395338738025 ENSG00000272100 RP11-155O18.6
ENST00000450942 1 0.323404917090914 -0.0748843686875493 ENSG00000154222 CC2D1B
ENST00000460370 1 0.490893701825596 -0.0670544178238003 ENSG00000154222 CC2D1B
ENST00000438831 1 0.17869357982796 -0.100116133453818 ENSG00000154222 CC2D1B
ENST00000492426 1 0.776554339621534 0.0363177852057755 ENSG00000154222 CC2D1B
ENST00000485966 1 0.737299390340755 -0.0345932992439072 ENSG00000154222 CC2D1B
ENST00000494789 1 0.219669285165457 -0.187339989311496 ENSG00000154222 CC2D1B
ENST00000371568 1 0.94960222887478 -0.014307183102695 ENSG00000085840 ORC1
ENST00000371566 1 0.877751869659122 -0.0349438671906573 ENSG00000085840 ORC1
ENST00000257181 1 0.881573503719192 -0.00779443822669327 ENSG00000134748 PRPF38A
ENST00000487160 1 0.91231151843988 0.00780168202357126 ENSG00000134748 PRPF38A
ENST00000474048 1 0.950087345563487 -0.00352901222750306 ENSG00000134748 PRPF38A
ENST00000528457 1 0.994121240964603 0.000420937598196768 ENSG00000134744 ZCCHC11
ENST00000527941 1 0.949255562699818 0.00364509773654156 ENSG00000134744 ZCCHC11
ENST00000257177 1 0.696688763626989 0.0283526560792483 ENSG00000134744 ZCCHC11
ENST00000371544 1 0.697542107587953 0.0282721156430144 ENSG00000134744 ZCCHC11
ENST00000466440 1 0.603145667518096 0.0598182230307389 ENSG00000134744 ZCCHC11
ENST00000494469 1 0.921495273526704 -0.0115926403695692 ENSG00000134744 ZCCHC11
ENST00000471623 1 0.859925402405045 -0.0228918247108982 ENSG00000134744 ZCCHC11
ENST00000531722 1 0.751915067563257 0.0299429154021227 ENSG00000134744 ZCCHC11
ENST00000474453 1 0.879966320397505 0.0141825085565685 ENSG00000134744 ZCCHC11
ENST00000470212 1 0.139904144325782 0.185181058338034 ENSG00000134744 ZCCHC11
ENST00000469810 1 0.528914337908885 0.0605850338145902 ENSG00000134744 ZCCHC11
ENST00000528642 1 0.6255622013554 0.0361594715245097 ENSG00000134744 ZCCHC11
ENST00000497120 1 0.448795355587412 0.100088355487638 ENSG00000134744 ZCCHC11
ENST00000484723 1 0.698880594469837 0.0286459608982651 ENSG00000134744 ZCCHC11
ENST00000481528 1 0.637211751443429 0.0879801304923999 ENSG00000134744 ZCCHC11
ENST00000371541 1 0.710756526901346 0.0281291039394272 ENSG00000134744 ZCCHC11
ENST00000481133 1 0.500759216411633 -0.0904670173306254 ENSG00000134744 ZCCHC11
ENST00000473856 1 0.773984486242151 0.0225110001771581 ENSG00000134744 ZCCHC11
ENST00000355809 1 0.934044722787117 0.00757641161909511 ENSG00000134744 ZCCHC11
ENST00000470626 1 0.864094108451748 0.0175330545592313 ENSG00000134744 ZCCHC11
ENST00000524582 1 0.915299343355155 0.0106298418477142 ENSG00000134744 ZCCHC11
ENST00000361314 1 0.477253310899694 0.106693333695981 ENSG00000116157 GPX7
ENST00000459779 1 0.400318533004116 0.144560044566808 ENSG00000116157 GPX7
ENST00000517870 1 0.0227851430710331 -0.251612922217083 ENSG00000182183 FAM159A
ENST00000440303 1 0.10857854425597 -0.171336365158581 ENSG00000182183 FAM159A
ENST00000401050 1 0.105297312379166 -0.173701036586015 ENSG00000182183 FAM159A
ENST00000424164 1 0.0664669100918266 -0.203323270839869 ENSG00000182183 FAM159A
ENST00000371538 1 0.706059273954267 -0.0340297296896445 ENSG00000162377 COA7
ENST00000486918 1 0.961417574479043 -0.00457693172436059 ENSG00000162377 COA7
ENST00000443756 1 0.165193335532426 0.130985990266058 ENSG00000162378 ZYG11B
ENST00000545132 1 0.102425735261292 0.156531721187775 ENSG00000162378 ZYG11B
ENST00000294353 1 0.132142263200106 0.131750316017729 ENSG00000162378 ZYG11B
ENST00000437890 1 0.493569382803023 0.216002566949926 ENSG00000228929 RP11-159C21.4
ENST00000371532 1 0.478493988594668 -0.198458882119242 ENSG00000203995 ZYG11A
ENST00000371528 1 0.478493988594668 -0.198458882119242 ENSG00000203995 ZYG11A
ENST00000371522 1 0.729636602298549 -0.0322127281571294 ENSG00000121310 ECHDC2
ENST00000460612 1 0.735695384154817 -0.0315208510887435 ENSG00000121310 ECHDC2
ENST00000539680 1 0.677065851172938 0.077429735607605 ENSG00000121310 ECHDC2
ENST00000479183 1 0.988494937803554 -0.00232840858835891 ENSG00000121310 ECHDC2
ENST00000543419 1 0.910740565194697 -0.0136286160370535 ENSG00000121310 ECHDC2
ENST00000463923 1 0.925310963458332 -0.0114049755351745 ENSG00000121310 ECHDC2
ENST00000371520 1 0.741274863734067 -0.0307942181060336 ENSG00000121310 ECHDC2
ENST00000358358 1 0.741274863734067 -0.0307942181060336 ENSG00000121310 ECHDC2
ENST00000498544 1 0.920485149936145 0.015800608421046 ENSG00000121310 ECHDC2
ENST00000476477 1 0.756414381284259 -0.0291059598124741 ENSG00000121310 ECHDC2
ENST00000536120 1 0.756414381284259 -0.0291059598124741 ENSG00000121310 ECHDC2
ENST00000479593 1 0.82209041068689 0.0237980986241645 ENSG00000121310 ECHDC2
ENST00000467988 1 0.739322029718935 -0.0313572290223462 ENSG00000121310 ECHDC2
ENST00000487866 1 0.770501726514655 -0.0366069662143147 ENSG00000121310 ECHDC2
ENST00000486170 1 0.815651412409033 -0.0355191504910351 ENSG00000121310 ECHDC2
ENST00000487851 1 0.946180643860785 0.00808007170891202 ENSG00000121310 ECHDC2
ENST00000541281 1 0.776145253530226 -0.0288607503071307 ENSG00000121310 ECHDC2
ENST00000488268 1 0.774636156145234 -0.0292881777429698 ENSG00000121310 ECHDC2
ENST00000544365 1 0.764398477868087 -0.0308348906629032 ENSG00000121310 ECHDC2
ENST00000495920 1 0.744238387056893 -0.0329316539703238 ENSG00000121310 ECHDC2
ENST00000492992 1 0.373233370477785 0.196718865682492 ENSG00000121310 ECHDC2
ENST00000480312 1 0.796257890528433 -0.0257808320299199 ENSG00000121310 ECHDC2
ENST00000544531 1 0.775286742699143 -0.0287510053532608 ENSG00000121310 ECHDC2
ENST00000493896 1 0.993740653169919 0.00130752233364725 ENSG00000121310 ECHDC2
ENST00000487040 1 0.946765214257068 -0.0158883583407822 ENSG00000121310 ECHDC2
ENST00000542552 1 0.592974839066554 -0.0553007408667188 ENSG00000121310 ECHDC2
ENST00000474789 1 0.539703420719754 -0.0661586526630604 ENSG00000121310 ECHDC2
ENST00000420575 1 0.918085199593978 0.0322567296343598 ENSG00000230953 RP4-631H13.6
ENST00000371514 1 0.47558660519899 -0.0737877454940012 ENSG00000116171 SCP2
ENST00000478631 1 0.476345514738754 -0.0742234803762519 ENSG00000116171 SCP2
ENST00000528311 1 0.602413396750349 -0.0541832767161671 ENSG00000116171 SCP2
ENST00000371509 1 0.551584726036171 -0.0623308925003137 ENSG00000116171 SCP2
ENST00000407246 1 0.463784462631864 -0.0764686579678786 ENSG00000116171 SCP2
ENST00000371513 1 0.600764904936205 0.0899558477986017 ENSG00000116171 SCP2
ENST00000528809 1 0.597885146053975 0.108449290252056 ENSG00000116171 SCP2
ENST00000529363 1 0.524904356596187 0.132150824498234 ENSG00000116171 SCP2
ENST00000473584 1 0.716705316880444 0.0947482506548344 ENSG00000116171 SCP2
ENST00000430330 1 0.156546529803665 -0.15546369768575 ENSG00000116171 SCP2
ENST00000408941 1 0.156927917850226 -0.155839643343688 ENSG00000116171 SCP2
ENST00000478274 1 0.311397400479587 -0.12948178175094 ENSG00000116171 SCP2
ENST00000484100 1 0.108786600905678 -0.172220913392789 ENSG00000116171 SCP2
ENST00000533119 1 0.109585281355716 -0.171690996726316 ENSG00000116171 SCP2
ENST00000435345 1 0.132969859259419 -0.163082805089592 ENSG00000116171 SCP2
ENST00000488965 1 0.145464029121784 -0.159763959744655 ENSG00000116171 SCP2
ENST00000371486 1 0.958982899417821 0.00563631248310873 ENSG00000157184 CPT2
ENST00000468572 1 0.68574159175763 0.0769969192644976 ENSG00000157184 CPT2
ENST00000452466 1 0.920932929941259 0.0142887763768618 ENSG00000236723 RP5-1024G6.2
ENST00000294360 1 0.579844679125472 -0.0533412852602999 ENSG00000162384 C1orf123
ENST00000483739 1 0.777019973802273 -0.0262834381674841 ENSG00000162384 C1orf123
ENST00000470385 1 0.599824162725656 -0.0507207438438012 ENSG00000162384 C1orf123
ENST00000478839 1 0.910810631129301 -0.0134860808765413 ENSG00000162384 C1orf123
ENST00000489755 1 0.675352777092981 -0.0493145613516945 ENSG00000162384 C1orf123
ENST00000474227 1 0.173974444186244 -0.205866227816472 ENSG00000162384 C1orf123
ENST00000602807 1 0.187900711895518 -0.223334322195224 ENSG00000162384 C1orf123
ENST00000371470 1 0.00650519528476705 -0.164682313466125 ENSG00000162385 MAGOH
ENST00000371466 1 0.00656356798752682 -0.164739811600603 ENSG00000162385 MAGOH
ENST00000495868 1 0.0772691640060529 -0.137494751261493 ENSG00000162385 MAGOH
ENST00000462941 1 0.00532824972793961 -0.170761857204259 ENSG00000162385 MAGOH
ENST00000458151 1 0.866485938282911 0.0380632674453826 ENSG00000226754 RP5-1024G6.5
ENST00000602943 1 0.279592982804166 0.143595885455998 ENSG00000270172 RP5-1024G6.8
ENST00000306052 1 0.538679212112025 -0.0395794398715542 ENSG00000157193 LRP8
ENST00000529670 1 0.940940728557675 -0.00644605813132748 ENSG00000157193 LRP8
ENST00000371454 1 0.516895659003477 -0.0430326291734417 ENSG00000157193 LRP8
ENST00000465675 1 0.495598753594136 -0.0448682355028798 ENSG00000157193 LRP8
ENST00000354412 1 0.508222487112632 -0.0440165748133859 ENSG00000157193 LRP8
ENST00000480045 1 0.527118912561983 -0.0422915013954841 ENSG00000157193 LRP8
ENST00000347547 1 0.524816855002187 -0.0426926721461114 ENSG00000157193 LRP8
ENST00000459674 1 0.94531887072451 -0.0177217105156904 ENSG00000157193 LRP8
ENST00000460214 1 0.696458030074646 -0.0350678334741492 ENSG00000157193 LRP8
ENST00000481431 1 0.930735021402206 0.00916175415778893 ENSG00000157193 LRP8
ENST00000475501 1 0.807147733266523 -0.0631090773641017 ENSG00000157193 LRP8
ENST00000432653 1 0.0695087714260697 0.46123871830074 ENSG00000234578 RP4-784A16.1
ENST00000421637 1 0.705407693607459 -0.0607546198744337 ENSG00000228838 RP4-784A16.2
ENST00000496580 1 0.769699135529098 -0.0256453783197898 ENSG00000157193 LRP8
ENST00000450469 1 0.553793535268144 0.199665460166438 ENSG00000225030 RP4-784A16.3
ENST00000446686 1 0.803135038512059 0.0351400992609784 ENSG00000232762 RP4-784A16.4
ENST00000445039 1 0.896517031896516 0.0335013093349575 ENSG00000225675 RP4-784A16.5
ENST00000449958 1 0.878930151702131 0.0555614257595771 ENSG00000230138 RP11-117D22.2
ENST00000312233 1 0.485173511090067 0.225407823155414 ENSG00000174332 GLIS1
ENST00000371429 1 0.899739551223524 0.0106651176455896 ENSG00000058804 NDC1
ENST00000540001 1 0.899573814501308 0.0106666012151725 ENSG00000058804 NDC1
ENST00000537333 1 0.665789390018946 0.0357689788030671 ENSG00000058804 NDC1
ENST00000234725 1 0.597035771351031 0.0444778461391544 ENSG00000058804 NDC1
ENST00000480952 1 0.739949417717575 0.0361224968071661 ENSG00000058804 NDC1
ENST00000464950 1 0.820317849839232 -0.0220043392880803 ENSG00000058799 YIPF1
ENST00000371399 1 0.827772592049112 -0.0210564619055559 ENSG00000058799 YIPF1
ENST00000072644 1 0.827772592049112 -0.0210564619055559 ENSG00000058799 YIPF1
ENST00000539954 1 0.672608426272567 -0.0442041191225653 ENSG00000058799 YIPF1
ENST00000469457 1 0.349983897557185 -0.106393711573398 ENSG00000058799 YIPF1
ENST00000480151 1 0.349186678285086 -0.106437659840211 ENSG00000058799 YIPF1
ENST00000412288 1 0.462226379643653 -0.0864014733864349 ENSG00000058799 YIPF1
ENST00000465897 1 0.462778609116059 -0.0864258347284203 ENSG00000058799 YIPF1
ENST00000472983 1 0.320357971683529 -0.130838372333658 ENSG00000058799 YIPF1
ENST00000534069 1 0.286326406896299 0.270227946023571 ENSG00000211452 DIO1
ENST00000529589 1 0.256106183344432 0.292097520090568 ENSG00000211452 DIO1
ENST00000361921 1 0.360693614930891 0.208578710767837 ENSG00000211452 DIO1
ENST00000322679 1 0.360693614930891 0.208578710767837 ENSG00000211452 DIO1
ENST00000530084 1 0.48066855072558 0.165808857007518 ENSG00000211452 DIO1
ENST00000525044 1 0.48066855072558 0.165808857007518 ENSG00000211452 DIO1
ENST00000527060 1 0.48066855072558 0.165808857007518 ENSG00000211452 DIO1
ENST00000528946 1 0.48066855072558 0.165808857007518 ENSG00000211452 DIO1
ENST00000526329 1 0.82591151558418 -0.0600942833518423 ENSG00000211452 DIO1
ENST00000525202 1 0.465794354974817 0.171728435104637 ENSG00000211452 DIO1
ENST00000529329 1 0.465794354974817 0.171728435104637 ENSG00000211452 DIO1
ENST00000532493 1 0.465794354974817 0.171728435104637 ENSG00000211452 DIO1
ENST00000524406 1 0.465794354974817 0.171728435104637 ENSG00000211452 DIO1
ENST00000388876 1 0.465794354974817 0.171728435104637 ENSG00000211452 DIO1
ENST00000371378 1 0.679010321866856 -0.0372709841664246 ENSG00000081870 HSPB11
ENST00000194214 1 0.567577044298276 -0.0514542786295753 ENSG00000081870 HSPB11
ENST00000489675 1 0.610517045353433 -0.065794098480164 ENSG00000081870 HSPB11
ENST00000371377 1 0.671815468831248 -0.0383131490979735 ENSG00000081870 HSPB11
ENST00000371376 1 0.676372067071354 -0.0427071252595109 ENSG00000081870 HSPB11
ENST00000488884 1 0.648788645247479 -0.0519676763765697 ENSG00000081870 HSPB11
ENST00000371370 1 0.783048236261163 0.0259139052904602 ENSG00000116212 LRRC42
ENST00000371368 1 0.965442992397986 0.00527709950782905 ENSG00000116212 LRRC42
ENST00000319223 1 0.871168276651486 0.015381369705089 ENSG00000116212 LRRC42
ENST00000444987 1 0.850491441653016 0.0214906488338851 ENSG00000116212 LRRC42
ENST00000477905 1 0.749964379308224 0.0474626904784882 ENSG00000116212 LRRC42
ENST00000606641 1 0.520859182884892 0.202449181390859 ENSG00000272091 RP4-758J24.5
ENST00000371348 1 0.570659339618775 -0.0468907552737205 ENSG00000116209 TMEM59
ENST00000371344 1 0.507245021773342 -0.0602016166155017 ENSG00000116209 TMEM59
ENST00000234831 1 0.66586331803288 -0.0289923403099617 ENSG00000116209 TMEM59
ENST00000371341 1 0.697028013105104 -0.0263377508340195 ENSG00000116209 TMEM59
ENST00000470395 1 0.127770543395304 -0.158758650332433 ENSG00000116209 TMEM59
ENST00000327057 1 0.913846319621911 0.0339861226894386 ENSG00000203276 AL353898.2
ENST00000420738 1 0.806500479329991 -0.0168972661279543 ENSG00000116209 TMEM59
ENST00000440019 1 0.802487134271238 -0.0172538688547886 ENSG00000116209 TMEM59
ENST00000452421 1 0.806475230413595 -0.0168973057991639 ENSG00000116209 TMEM59
ENST00000371337 1 0.816589752235379 0.017240874165118 ENSG00000116209 TMEM59
ENST00000498272 1 0.715055872233036 -0.0403987510210732 ENSG00000116205 TCEANC2
ENST00000234827 1 0.889771376575754 0.0159567962973191 ENSG00000116205 TCEANC2
ENST00000371331 1 0.805680354513262 0.0359871918271608 ENSG00000116205 TCEANC2
ENST00000422908 1 0.254085559861423 -0.38613168004521 ENSG00000237611 AL353898.3
ENST00000391366 1 0.569735230691045 -0.157145585944244 ENSG00000212670 AL161915.1
ENST00000525949 1 0.472609148878214 0.203884152251052 ENSG00000256407 RP11-446E24.4
ENST00000311841 1 0.591164320878768 0.094847810940036 ENSG00000256407 RP11-446E24.4
ENST00000536061 1 0.153838144074094 0.428196992816098 ENSG00000248835 AL357673.1
ENST00000420054 1 0.805092200651552 0.0494267426507522 ENSG00000215883 CYB5RL
ENST00000421415 1 0.778428145614468 0.0500716891781685 ENSG00000215883 CYB5RL
ENST00000490863 1 0.778428145614468 0.0500716891781685 ENSG00000215883 CYB5RL
ENST00000401046 1 0.805092200651552 0.0494267426507522 ENSG00000215883 CYB5RL
ENST00000419823 1 0.712727978927648 0.0665741522464827 ENSG00000215883 CYB5RL
ENST00000528287 1 0.898730623509841 -0.0228096821755989 ENSG00000215883 CYB5RL
ENST00000534324 1 0.608984762675176 -0.105169647705822 ENSG00000215883 CYB5RL
ENST00000287899 1 0.95946733224835 0.0100900918044496 ENSG00000215883 CYB5RL
ENST00000542737 1 0.774614911934284 -0.0526651715801096 ENSG00000215883 CYB5RL
ENST00000537208 1 0.774614911934284 -0.0526651715801096 ENSG00000215883 CYB5RL
ENST00000493530 1 0.539941246532849 -0.129258680885872 ENSG00000215883 CYB5RL
ENST00000487096 1 0.890492052342908 -0.010455215758551 ENSG00000116221 MRPL37
ENST00000462299 1 0.053496340956227 -0.605258289452291 ENSG00000215883 CYB5RL
ENST00000497820 1 0.629917446843172 0.138771340941288 ENSG00000215883 CYB5RL
ENST00000360840 1 0.947447266783568 0.00472200864460736 ENSG00000116221 MRPL37
ENST00000605337 1 0.976995256524865 -0.00199578957914496 ENSG00000116221 MRPL37
ENST00000490670 1 0.932253589986987 -0.00697043561672071 ENSG00000116221 MRPL37
ENST00000336230 1 0.947447266783568 0.00472200864460736 ENSG00000116221 MRPL37
ENST00000398219 1 0.862108326759319 -0.0177739225478728 ENSG00000116221 MRPL37
ENST00000326956 1 0.505178385044294 0.0770402649370668 ENSG00000157216 SSBP3
ENST00000528930 1 0.581193181855145 0.0887415949612755 ENSG00000157216 SSBP3
ENST00000417664 1 0.771371263255363 0.0355260262169947 ENSG00000157216 SSBP3
ENST00000371320 1 0.809034823699265 0.0295353661715197 ENSG00000157216 SSBP3
ENST00000371319 1 0.79125214475594 0.0323489464014524 ENSG00000157216 SSBP3
ENST00000533946 1 0.815092593011989 0.0286625259231541 ENSG00000157216 SSBP3
ENST00000357475 1 0.787225102712827 0.0331627661054899 ENSG00000157216 SSBP3
ENST00000426150 1 0.820211238798624 0.0255509507587847 ENSG00000157216 SSBP3
ENST00000361350 1 0.697222165114245 -0.11474058886171 ENSG00000198711 SSBP3-AS1
ENST00000444533 1 0.724702001774864 0.0529144140525184 ENSG00000157216 SSBP3
ENST00000420121 1 0.904164875796634 0.0164839698624547 ENSG00000157216 SSBP3
ENST00000530618 1 0.564226183451376 0.098933472878015 ENSG00000157216 SSBP3
ENST00000533209 1 0.859942090489816 0.0219786779642482 ENSG00000157216 SSBP3
ENST00000525990 1 0.861900486628042 0.0225074453851443 ENSG00000157216 SSBP3
ENST00000528787 1 0.834877070691492 0.0270409579524419 ENSG00000157216 SSBP3
ENST00000426901 1 0.842337443369416 0.0682419358754986 ENSG00000225632 RP5-997D24.3
ENST00000481208 1 0.616427231405835 -0.148850696676656 ENSG00000162390 ACOT11
ENST00000498228 1 0.171436325955833 -0.437702630868884 ENSG00000162390 ACOT11
ENST00000343744 1 0.810886289964415 -0.0725746308871647 ENSG00000162390 ACOT11
ENST00000371316 1 0.643978097734261 0.136821828561125 ENSG00000162390 ACOT11
ENST00000606515 1 0.673059802514014 -0.0298406161581055 ENSG00000271723 MROH7-TTC4
ENST00000425300 1 0.754540419330399 -0.0216007818794511 ENSG00000271723 MROH7-TTC4
ENST00000478097 1 0.606565077392891 0.188752616268626 ENSG00000184313 MROH7
ENST00000545244 1 0.835493931145836 0.0729246309639582 ENSG00000184313 MROH7
ENST00000421030 1 0.904393352114686 -0.0385882930007661 ENSG00000184313 MROH7
ENST00000339553 1 0.97714458224901 0.0100469632884027 ENSG00000184313 MROH7
ENST00000414150 1 0.736517649921231 -0.0232853282004537 ENSG00000271723 MROH7-TTC4
ENST00000440047 1 0.903994447469061 -0.0388082789480266 ENSG00000184313 MROH7
ENST00000454855 1 0.904393352114686 -0.0385882930007661 ENSG00000184313 MROH7
ENST00000409996 1 0.904393352114686 -0.0385882930007661 ENSG00000184313 MROH7
ENST00000395690 1 0.97714458224901 0.0100469632884027 ENSG00000184313 MROH7
ENST00000413188 1 0.763314966268724 -0.101293928852825 ENSG00000184313 MROH7
ENST00000422659 1 0.766421488396415 -0.100421878794257 ENSG00000184313 MROH7
ENST00000438846 1 0.708789198064005 -0.136507593512286 ENSG00000184313 MROH7
ENST00000440217 1 0.669399046481745 -0.147208036993411 ENSG00000184313 MROH7
ENST00000371287 1 0.897181499194063 -0.0456695927169777 ENSG00000184313 MROH7
ENST00000460155 1 0.750857339419722 -0.0223912303132737 ENSG00000271723 MROH7-TTC4
ENST00000371281 1 0.762493593513855 -0.0211487965942999 ENSG00000243725 TTC4
ENST00000486621 1 0.538450526044074 -0.0629113541756585 ENSG00000243725 TTC4
ENST00000371284 1 0.785371194077663 -0.0191587252701019 ENSG00000243725 TTC4
ENST00000486091 1 0.758087750557632 0.0313610797624074 ENSG00000243725 TTC4
ENST00000371279 1 0.425513232105888 -0.152637605917952 ENSG00000162396 PARS2
ENST00000371276 1 0.414706596154884 0.134924025518091 ENSG00000006555 TTC22
ENST00000488771 1 0.871265231345712 -0.0407330641816236 ENSG00000006555 TTC22
ENST00000371274 1 0.510958886819369 0.122019812244015 ENSG00000006555 TTC22
ENST00000448308 1 0.642828008322089 -0.135021667635642 ENSG00000006555 TTC22
ENST00000474654 1 0.38711990025665 -0.304878677218029 ENSG00000006555 TTC22
ENST00000450503 1 0.647220376532154 -0.166461537376337 ENSG00000237453 RP11-67L3.2
ENST00000358193 1 0.151238983804748 -0.482699375924701 ENSG00000162398 C1orf177
ENST00000371273 1 0.151682830953962 -0.482342274209124 ENSG00000162398 C1orf177
ENST00000371269 1 0.997607776748808 -0.000245280658759658 ENSG00000116133 DHCR24
ENST00000436604 1 0.944826576073761 0.019017631186994 ENSG00000116133 DHCR24
ENST00000537443 1 0.848893586287981 -0.0522568980782651 ENSG00000116133 DHCR24
ENST00000535035 1 0.891743840045241 -0.0369528562755997 ENSG00000116133 DHCR24
ENST00000415336 1 0.924373613410305 -0.0181042185900106 ENSG00000242396 RP11-67L3.5
ENST00000294383 1 0.180299214754559 0.0746123088026256 ENSG00000162402 USP24
ENST00000407756 1 0.177304311134174 0.0750789383766536 ENSG00000162402 USP24
ENST00000484447 1 0.164331435627758 -0.145851594352455 ENSG00000162402 USP24
ENST00000480962 1 0.0619086323596903 -0.201635858388268 ENSG00000162402 USP24
ENST00000472566 1 0.577431644396495 0.0531290663820334 ENSG00000162402 USP24
ENST00000512504 1 0.6789419707714 0.0459898518678612 ENSG00000162402 USP24
ENST00000482197 1 0.497703939981564 0.0746077319109935 ENSG00000162402 USP24
ENST00000451250 1 0.563749505730589 0.205697829305455 ENSG00000231090 RP11-101C11.1
ENST00000569425 1 0.0355348150479856 0.674432659129452 ENSG00000260971 RP11-504A18.1
ENST00000451914 1 0.496861894136201 -0.245789780319824 ENSG00000223956 RP4-710M16.2
ENST00000371250 1 0.77390994613909 0.0514309327270692 ENSG00000162407 PPAP2B
ENST00000472957 1 0.540945488997056 0.119505002141717 ENSG00000162407 PPAP2B
ENST00000459962 1 0.681688075205621 0.0829124741750212 ENSG00000162407 PPAP2B
ENST00000461655 1 0.663122864084868 0.0822031115583612 ENSG00000162407 PPAP2B
ENST00000476206 1 0.672785691549931 0.108720152623074 ENSG00000162407 PPAP2B
ENST00000371236 1 0.225876772807914 0.444608695806803 ENSG00000173406 DAB1
ENST00000485760 1 0.727244081712693 0.0356637345398633 ENSG00000173406 DAB1
ENST00000371234 1 0.939636877113024 -0.0226129276580387 ENSG00000173406 DAB1
ENST00000467509 1 0.7310903526375 0.0441078037954771 ENSG00000162600 OMA1
ENST00000460671 1 0.305371672852771 0.147096884896469 ENSG00000162600 OMA1
ENST00000421528 1 0.678775165493299 0.0518214686793117 ENSG00000162600 OMA1
ENST00000358603 1 0.473620180258448 0.0732971019028044 ENSG00000162600 OMA1
ENST00000371226 1 0.521051387415549 0.0666593563962263 ENSG00000162600 OMA1
ENST00000476933 1 0.752885536070437 0.0468523043232003 ENSG00000162600 OMA1
ENST00000456980 1 0.374377269065989 0.101061976665655 ENSG00000162600 OMA1
ENST00000467063 1 0.33089132898705 0.111094168312314 ENSG00000162600 OMA1
ENST00000419242 1 0.273764271712479 0.128105517877615 ENSG00000162600 OMA1
ENST00000426139 1 0.262000332435347 0.131198167257833 ENSG00000162600 OMA1
ENST00000453710 1 0.289476254395245 0.132513229037813 ENSG00000162600 OMA1
ENST00000482274 1 0.541922976552108 0.0810861701922136 ENSG00000162600 OMA1
ENST00000371225 1 0.852365835321449 0.0682322708762012 ENSG00000184292 TACSTD2
ENST00000427762 1 0.184258367901008 -0.425902674894688 ENSG00000185839 RP4-592A1.2
ENST00000330659 1 0.156975214836797 -0.452584502127732 ENSG00000185839 RP4-592A1.2
ENST00000472487 1 0.322094962321807 0.0716092760493287 ENSG00000162601 MYSM1
ENST00000493821 1 0.259646177170793 0.0830932250072664 ENSG00000162601 MYSM1
ENST00000401044 1 0.256548955976793 0.0895521751646597 ENSG00000162601 MYSM1
ENST00000481973 1 0.60393120776411 0.0596223277093131 ENSG00000162601 MYSM1
ENST00000466774 1 0.999330750970565 -7.0362151764729e-05 ENSG00000162601 MYSM1
ENST00000483003 1 0.742710261326877 -0.0283520290175874 ENSG00000162601 MYSM1
ENST00000489282 1 0.510101991038787 -0.0577951070184661 ENSG00000162601 MYSM1
ENST00000371222 1 0.106628135941806 -0.215097907067729 ENSG00000177606 JUN
ENST00000544621 1 0.925711298973609 -0.0211451474769171 ENSG00000234807 LINC01135
ENST00000419531 1 0.902949313540079 -0.0276742089285588 ENSG00000234807 LINC01135
ENST00000424592 1 0.634824176981018 0.173075950452948 ENSG00000231740 RP11-63G10.2
ENST00000423408 1 0.74603038325166 0.118264224905023 ENSG00000232453 RP4-794H19.1
ENST00000447329 1 0.492792384159113 0.129094081234823 ENSG00000230812 RP4-794H19.4
ENST00000438195 1 0.576117834611221 0.0965235967792656 ENSG00000230812 RP4-794H19.4
ENST00000424308 1 0.84195637499934 -0.0488504644164674 ENSG00000230812 RP4-794H19.4
ENST00000422198 1 0.473108561349531 -0.193245963602915 ENSG00000241042 RP11-145M4.1
ENST00000451090 1 0.231804748850765 0.240487571645453 ENSG00000235215 RP11-145M4.2
ENST00000449812 1 0.40678586179686 0.163640402475374 ENSG00000237352 RP11-145M4.3
ENST00000436225 1 0.397740688791666 0.31096849400545 ENSG00000224609 RP11-470E16.1
ENST00000582567 1 0.694223012819373 0.0930220598682236 ENSG00000172456 FGGY
ENST00000413489 1 0.432324673976488 0.166016846824183 ENSG00000172456 FGGY
ENST00000474476 1 0.509289267803698 0.120995878182028 ENSG00000172456 FGGY
ENST00000462744 1 0.618161626904457 0.110834630777441 ENSG00000172456 FGGY
ENST00000371218 1 0.323585936634673 0.169172592957253 ENSG00000172456 FGGY
ENST00000495718 1 0.448191038439958 0.140698281010066 ENSG00000172456 FGGY
ENST00000583635 1 0.748922093584077 0.0815847143274248 ENSG00000172456 FGGY
ENST00000303721 1 0.323761341872051 0.169174614364382 ENSG00000172456 FGGY
ENST00000430447 1 0.423006832502944 0.142762924575565 ENSG00000172456 FGGY
ENST00000371212 1 0.264037870848657 0.186056963103811 ENSG00000172456 FGGY
ENST00000475949 1 0.507786156118537 0.119436973569508 ENSG00000172456 FGGY
ENST00000485720 1 0.979542855155327 0.00491649389132345 ENSG00000172456 FGGY
ENST00000371210 1 0.522370955837896 0.105058434836631 ENSG00000172456 FGGY
ENST00000493891 1 0.182376467980084 0.223007768600513 ENSG00000172456 FGGY
ENST00000466791 1 0.837526686615209 0.0479399149178963 ENSG00000172456 FGGY
ENST00000476939 1 0.0950160722901962 0.292105311048888 ENSG00000172456 FGGY
ENST00000472783 1 0.0814896716001279 0.295653395131487 ENSG00000172456 FGGY
ENST00000471169 1 0.0815415480123065 0.295625224807939 ENSG00000172456 FGGY
ENST00000443012 1 0.614464236345949 0.132474220567535 ENSG00000226883 RP4-782L23.2
ENST00000480847 1 0.797685399273832 0.0809565955085365 ENSG00000172456 FGGY
ENST00000424725 1 0.873572674022491 -0.0551178977805172 ENSG00000231816 RP4-782L23.1
ENST00000455990 1 0.9527743836914 -0.00926333491590646 ENSG00000134709 HOOK1
ENST00000371208 1 0.741575164770189 0.0330115230936313 ENSG00000134709 HOOK1
ENST00000465876 1 0.950640594518508 0.00647820484306993 ENSG00000134709 HOOK1
ENST00000395561 1 0.909379053222748 0.0120472055306478 ENSG00000134709 HOOK1
ENST00000474695 1 0.442552235966018 0.143546080769564 ENSG00000134709 HOOK1
ENST00000466803 1 0.927894474226575 0.0141719116346238 ENSG00000134709 HOOK1
ENST00000491135 1 0.773827387006082 -0.060991253458787 ENSG00000134709 HOOK1
ENST00000371204 1 0.43924211355415 -0.190449024116218 ENSG00000134716 CYP2J2
ENST00000492633 1 0.90585560770259 -0.0351041799289058 ENSG00000134716 CYP2J2
ENST00000466095 1 0.43924211355415 -0.190449024116218 ENSG00000134716 CYP2J2
ENST00000469406 1 0.43924211355415 -0.190449024116218 ENSG00000134716 CYP2J2
ENST00000468257 1 0.42692059923045 -0.227040688601395 ENSG00000134716 CYP2J2
ENST00000371191 1 0.662955620228301 -0.115333428559012 ENSG00000162599 NFIA
ENST00000476646 1 0.719502803853263 -0.0954187162459583 ENSG00000162599 NFIA
ENST00000407417 1 0.638312356015016 -0.123583951956059 ENSG00000162599 NFIA
ENST00000479364 1 0.71868824770419 -0.0966288778325723 ENSG00000162599 NFIA
ENST00000371189 1 0.701253052572235 -0.101042129617505 ENSG00000162599 NFIA
ENST00000403491 1 0.723983445936476 -0.0895305333412798 ENSG00000162599 NFIA
ENST00000371187 1 0.720154577621774 -0.0935316257046358 ENSG00000162599 NFIA
ENST00000485903 1 0.712333676131894 -0.0975505100093196 ENSG00000162599 NFIA
ENST00000371185 1 0.722986616167615 -0.0938559053035179 ENSG00000162599 NFIA
ENST00000371184 1 0.722533455715723 -0.0940437881496022 ENSG00000162599 NFIA
ENST00000496712 1 0.171947020948364 -0.431093776111143 ENSG00000162599 NFIA
ENST00000357977 1 0.757444796601224 -0.107760582348591 ENSG00000162599 NFIA
ENST00000493627 1 0.938994651639841 0.0278095252345774 ENSG00000162599 NFIA
ENST00000606498 1 0.395287970852895 0.063884571447489 ENSG00000162604 TM2D1
ENST00000294613 1 0.401160098229927 0.063105394926593 ENSG00000162604 TM2D1
ENST00000472357 1 0.269428332367726 0.133988524297656 ENSG00000162604 TM2D1
ENST00000371180 1 0.401160098229927 0.063105394926593 ENSG00000162604 TM2D1
ENST00000488206 1 0.419765345786093 0.0607933631444165 ENSG00000162604 TM2D1
ENST00000472989 1 0.390195983282233 0.0713942989868338 ENSG00000162604 TM2D1
ENST00000488410 1 0.167455230231737 0.135673021472005 ENSG00000162604 TM2D1
ENST00000468586 1 0.481113412212501 0.0523393011394712 ENSG00000162604 TM2D1
ENST00000371178 1 0.592747002296349 0.0409676486781855 ENSG00000162604 TM2D1
ENST00000494926 1 0.647199492941547 0.035403495866834 ENSG00000162604 TM2D1
ENST00000496465 1 0.646920534464467 0.0354148646492657 ENSG00000162604 TM2D1
ENST00000371177 1 0.894501925521098 0.0105842209725443 ENSG00000162604 TM2D1
ENST00000316485 1 0.439469756524092 -0.0676594410674056 ENSG00000132849 INADL
ENST00000459752 1 0.397303640555787 -0.0740587716596167 ENSG00000132849 INADL
ENST00000484562 1 0.397223673149287 -0.074059534015819 ENSG00000132849 INADL
ENST00000371158 1 0.394195150069735 -0.070159342617488 ENSG00000132849 INADL
ENST00000484937 1 0.38824707462789 -0.077129789730234 ENSG00000132849 INADL
ENST00000488913 1 0.247094106081335 -0.28685213356774 ENSG00000132849 INADL
ENST00000493967 1 0.484033583344294 -0.206514749801289 ENSG00000132849 INADL
ENST00000494842 1 0.986466294335865 -0.00236955738407132 ENSG00000132849 INADL
ENST00000490547 1 0.810483866717829 -0.0350509979639372 ENSG00000132849 INADL
ENST00000307297 1 0.729539549390124 0.0460835794821113 ENSG00000132849 INADL
ENST00000543708 1 0.594596224999135 -0.058719019877133 ENSG00000132849 INADL
ENST00000545929 1 0.358612000614531 -0.109859333475501 ENSG00000132849 INADL
ENST00000465798 1 0.354366312740561 -0.181842020604272 ENSG00000132849 INADL
ENST00000472512 1 0.73892554706444 -0.100777074807537 ENSG00000132849 INADL
ENST00000498273 1 0.58514170175727 -0.133782666095906 ENSG00000240563 L1TD1
ENST00000452143 1 0.904228586775575 -0.0132867643043356 ENSG00000162607 USP1
ENST00000442679 1 0.931865840106146 0.0101504309174172 ENSG00000162607 USP1
ENST00000371146 1 0.821089207118207 -0.0156457186922675 ENSG00000162607 USP1
ENST00000339950 1 0.787730807730241 -0.0187809788335694 ENSG00000162607 USP1
ENST00000251157 1 0.449584452097439 0.101965769804275 ENSG00000116641 DOCK7
ENST00000454575 1 0.356340842624597 0.144668612890954 ENSG00000116641 DOCK7
ENST00000340370 1 0.447734683751775 0.102611683835802 ENSG00000116641 DOCK7
ENST00000489185 1 0.87936862099511 0.0361964820226825 ENSG00000116641 DOCK7
ENST00000467758 1 0.666046591359592 0.104226122177077 ENSG00000116641 DOCK7
ENST00000479983 1 0.451038661551233 0.22162254735066 ENSG00000116641 DOCK7
ENST00000404627 1 0.738762022039165 0.0459676524395773 ENSG00000116641 DOCK7
ENST00000371129 1 0.786418534719853 0.0832878796098394 ENSG00000132855 ANGPTL3
ENST00000593719 1 0.533019647531469 0.228597058159643 ENSG00000269624 AL138847.1
ENST00000464312 1 0.477906727775893 -0.153219441363212 ENSG00000116641 DOCK7
ENST00000453229 1 0.348810433261345 0.29795703615934 ENSG00000235545 RP11-230B22.1
ENST00000443289 1 0.347288032678494 0.162073832249963 ENSG00000125703 ATG4C
ENST00000317868 1 0.909654880121265 0.0142871482329913 ENSG00000125703 ATG4C
ENST00000371120 1 0.909654880121265 0.0142871482329913 ENSG00000125703 ATG4C
ENST00000371118 1 0.519120928802117 0.113621153283249 ENSG00000125703 ATG4C
ENST00000414558 1 0.661965709003206 -0.110937188287346 ENSG00000125703 ATG4C
ENST00000371108 1 0.518831207144452 0.0569320024162082 ENSG00000088035 ALG6
ENST00000487136 1 0.441480644751394 0.106996104383962 ENSG00000088035 ALG6
ENST00000263440 1 0.511013845051667 0.0586481986461199 ENSG00000088035 ALG6
ENST00000603108 1 0.510906980355716 0.0586556932710685 ENSG00000088035 ALG6
ENST00000465969 1 0.97817277645834 -0.00326704075668749 ENSG00000088035 ALG6
ENST00000462390 1 0.694789938459534 0.0548057366066205 ENSG00000088035 ALG6
ENST00000494765 1 0.357989393026931 0.163295735845126 ENSG00000088035 ALG6
ENST00000492655 1 0.25596415696734 0.233264755494667 ENSG00000142856 ITGB3BP
ENST00000371092 1 0.477701801657884 0.0882021655977137 ENSG00000142856 ITGB3BP
ENST00000271002 1 0.477523728723899 0.0882252891720336 ENSG00000142856 ITGB3BP
ENST00000489099 1 0.518120065693604 0.08021634668207 ENSG00000142856 ITGB3BP
ENST00000461681 1 0.512341362153889 0.0962395827149445 ENSG00000142856 ITGB3BP
ENST00000463803 1 0.410966095718528 0.128722120529086 ENSG00000142856 ITGB3BP
ENST00000478538 1 0.0255192352323412 0.69702730264153 ENSG00000142856 ITGB3BP
ENST00000283568 1 0.773516529816045 0.0409031252655834 ENSG00000142856 ITGB3BP
ENST00000476508 1 0.502558590301382 0.0976179430301857 ENSG00000142856 ITGB3BP
ENST00000460394 1 0.440456648647364 0.115049945667213 ENSG00000142856 ITGB3BP
ENST00000462285 1 0.285217327095668 0.165218422676616 ENSG00000142856 ITGB3BP
ENST00000489863 1 0.317186662562596 0.154976920243479 ENSG00000142856 ITGB3BP
ENST00000465781 1 0.311106783040373 0.168617993148582 ENSG00000142856 ITGB3BP
ENST00000460251 1 0.307544828100033 0.171877739667666 ENSG00000142856 ITGB3BP
ENST00000478138 1 0.547668991707527 -0.0702239674543061 ENSG00000142856 ITGB3BP
ENST00000480886 1 0.147938698205391 -0.375934749964819 ENSG00000203965 EFCAB7
ENST00000371088 1 0.710967312453806 -0.0487571145350575 ENSG00000203965 EFCAB7
ENST00000496956 1 0.618998629674933 0.103611148262422 ENSG00000203965 EFCAB7
ENST00000460678 1 0.793203245879137 0.0416974736569702 ENSG00000203965 EFCAB7
ENST00000461039 1 0.263302817710115 -0.22758048488196 ENSG00000203965 EFCAB7
ENST00000371084 1 0.716503540380463 0.0330730412134412 ENSG00000079739 PGM1
ENST00000540265 1 0.585044637246883 0.0496243769926675 ENSG00000079739 PGM1
ENST00000473117 1 0.545059554370364 0.145184319018637 ENSG00000079739 PGM1
ENST00000371083 1 0.644371368898679 0.0518164310665029 ENSG00000079739 PGM1
ENST00000483707 1 0.553902590961197 0.113287952796712 ENSG00000079739 PGM1
ENST00000371080 1 0.622336271169562 -0.0803507240553239 ENSG00000185483 ROR1
ENST00000371079 1 0.584698391693436 -0.0828534293276199 ENSG00000185483 ROR1
ENST00000482426 1 0.805727619099502 -0.0400738802238305 ENSG00000185483 ROR1
ENST00000412349 1 0.615557193506929 0.122897096455044 ENSG00000223949 RP11-24J23.2
ENST00000424995 1 0.852375287057225 -0.0320494573603076 ENSG00000223949 RP11-24J23.2
ENST00000545203 1 0.57487227475999 -0.0973562910733975 ENSG00000185483 ROR1
ENST00000371073 1 0.68191499940952 0.0617434842018419 ENSG00000158966 CACHD1
ENST00000290039 1 0.68191499940952 0.0617434842018419 ENSG00000158966 CACHD1
ENST00000495994 1 0.727440588958902 0.0548669428810884 ENSG00000158966 CACHD1
ENST00000470527 1 0.886532153932153 -0.0230506736650198 ENSG00000158966 CACHD1
ENST00000294428 1 0.982663816025239 -0.00429326210417845 ENSG00000162437 RAVER2
ENST00000371072 1 0.978148978389566 0.00534497228040756 ENSG00000162437 RAVER2
ENST00000430964 1 0.599716784394926 0.115394753787111 ENSG00000162437 RAVER2
[truncated: 10,688,821 more chars]
