# Supplementary material for: High-throughput allele-specific expression across 250 environmental conditions
Source: Genome Res. 2016 Dec;26(12):1627–38. doi: 10.1101/gr.209759.116 (PMC5131815; doi:10.1101/gr.209759.116)
Supplement: Supplemental Material [file supp_gr.209759.116_Supplemental_Table_S6.tar.gz › DEG_results/DP6_DEG_stats_CO2.txt]

t.id padj pval logFC ensg g.id
ENST00000456328 1 0.834625821551877 0.0769503938142739 ENSG00000223972 DDX11L1
ENST00000515242 1 0.834625821551877 0.0769503938142739 ENSG00000223972 DDX11L1
ENST00000518655 1 0.834625821551877 0.0769503938142739 ENSG00000223972 DDX11L1
ENST00000450305 1 0.707714099417049 0.139352722872895 ENSG00000223972 DDX11L1
ENST00000541675 1 0.793257933076268 -0.0155724758394099 ENSG00000227232 WASH7P
ENST00000423562 1 0.822585789256197 -0.013252662746631 ENSG00000227232 WASH7P
ENST00000438504 1 0.822585789256197 -0.013252662746631 ENSG00000227232 WASH7P
ENST00000488147 1 0.81727628619098 -0.0136650627148905 ENSG00000227232 WASH7P
ENST00000538476 1 0.812085712689684 -0.0140848293780002 ENSG00000227232 WASH7P
ENST00000594647 1 0.447053892150262 0.195701690227933 ENSG00000268020 OR4G4P
ENST00000466430 1 0.946510861798692 0.0180508530241828 ENSG00000238009 RP11-34P13.7
ENST00000495576 1 0.757842608088176 -0.114308687358833 ENSG00000239945 RP11-34P13.8
ENST00000477740 1 0.863013833328439 0.0445463681700222 ENSG00000238009 RP11-34P13.7
ENST00000471248 1 0.406381284406558 0.236965821555336 ENSG00000238009 RP11-34P13.7
ENST00000453576 1 0.0685245657448445 -0.653104030240826 ENSG00000238009 RP11-34P13.7
ENST00000442987 1 0.0137766294081325 -0.834663484894243 ENSG00000233750 CICP27
ENST00000423372 1 0.845645252989118 0.0213707362749756 ENSG00000237683 AL627309.1
ENST00000494149 1 0.270809875519392 -0.264496380037524 ENSG00000268903 RP11-34P13.15
ENST00000595919 1 0.582485632769896 0.123580233530158 ENSG00000269981 RP11-34P13.16
ENST00000493797 1 0.0588487951068723 0.643980748283552 ENSG00000239906 RP11-34P13.14
ENST00000484859 1 0.678576964095942 -0.0918530472164336 ENSG00000241860 RP11-34P13.13
ENST00000490997 1 0.995924297593104 -0.00121805980842114 ENSG00000241860 RP11-34P13.13
ENST00000466557 1 0.626632406728207 -0.0705734604977931 ENSG00000241860 RP11-34P13.13
ENST00000496488 1 0.551154808627172 -0.219776357261083 ENSG00000241599 RP11-34P13.9
ENST00000491962 1 0.192680704011613 -0.456356532579679 ENSG00000241860 RP11-34P13.13
ENST00000442116 1 0.015398985668753 0.768577072053856 ENSG00000228463 AP006222.2
ENST00000448958 1 0.59448424847159 0.135401221726254 ENSG00000228463 AP006222.2
ENST00000424429 1 0.544375270830024 0.164871686508792 ENSG00000241670 AP006222.1
ENST00000450734 1 0.354086132754341 0.288190222817844 ENSG00000241670 AP006222.1
ENST00000424587 1 0.187979666919187 -0.28768049861582 ENSG00000228463 AP006222.2
ENST00000335577 1 0.649356315376341 -0.167537757900833 ENSG00000228463 AP006222.2
ENST00000440038 1 0.631998357362873 0.155890849363087 ENSG00000237094 RP4-669L17.10
ENST00000432964 1 0.705657621832783 0.129380080427949 ENSG00000237094 RP4-669L17.10
ENST00000423728 1 0.240446225436271 0.382793541504108 ENSG00000237094 RP4-669L17.10
ENST00000601486 1 0.976589735442022 -0.0107843368828635 ENSG00000237094 RP4-669L17.10
ENST00000599771 1 0.709646529230243 -0.136975026535262 ENSG00000237094 RP4-669L17.10
ENST00000455464 1 0.634102563900435 0.156679874183978 ENSG00000237094 RP4-669L17.10
ENST00000419160 1 0.574989529187312 0.191462872841526 ENSG00000237094 RP4-669L17.10
ENST00000601814 1 0.44953348214169 0.255060491275633 ENSG00000237094 RP4-669L17.10
ENST00000425496 1 0.276952740160999 -0.370215351642518 ENSG00000237094 RP4-669L17.10
ENST00000455207 1 0.689905723045745 0.14796748889831 ENSG00000237094 RP4-669L17.10
ENST00000423796 1 0.894044961627673 0.0368607112123949 ENSG00000235146 RP5-857K21.2
ENST00000450696 1 0.884651760779888 0.0391601313303112 ENSG00000235146 RP5-857K21.2
ENST00000357876 1 0.892751653208662 0.0341135492109697 ENSG00000239664 RP5-857K21.3
ENST00000440200 1 0.46587107380326 -0.0753455670350587 ENSG00000230021 RP5-857K21.4
ENST00000416931 1 0.183123292354699 -0.403478659651566 ENSG00000225972 MTND1P23
ENST00000457540 1 0.973943024654586 0.0108144217228471 ENSG00000225630 MTND2P28
ENST00000414273 1 0.634459987679242 -0.0545854986799082 ENSG00000237973 hsa-mir-6723
ENST00000427426 1 0.233631580790658 -0.350860787493003 ENSG00000229344 RP5-857K21.7
ENST00000467115 1 0.376115055209951 -0.175305468877598 ENSG00000240409 MTATP8P1
ENST00000514057 1 0.146432762524376 -0.28780295296154 ENSG00000248527 MTATP6P1
ENST00000416718 1 0.707355324212563 0.0537432022434212 ENSG00000198744 RP5-857K21.11
ENST00000441245 1 0.941812885536059 0.015377502752783 ENSG00000230021 RP5-857K21.4
ENST00000419394 1 0.771360307559959 0.0615048880574059 ENSG00000230021 RP5-857K21.4
ENST00000414688 1 0.766346565566934 0.0643790623660527 ENSG00000230021 RP5-857K21.4
ENST00000447954 1 0.182903153185156 0.355754926474812 ENSG00000230021 RP5-857K21.4
ENST00000440782 1 0.119117597917845 0.381852950251822 ENSG00000229376 CICP3
ENST00000506640 1 0.337378854018438 -0.180523671668028 ENSG00000224956 RP11-206L10.1
ENST00000416385 1 0.0886381785788541 0.43507987008847 ENSG00000235373 RP11-206L10.3
ENST00000417659 1 0.788281247200641 -0.0699412306294849 ENSG00000240618 RP11-206L10.5
ENST00000422528 1 0.915317061389163 0.0381112752168929 ENSG00000229905 RP11-206L10.4
ENST00000428504 1 0.0782834157129241 0.211002234034549 ENSG00000228327 RP11-206L10.2
ENST00000434264 1 0.69869146673355 0.0646134105316953 ENSG00000237491 RP11-206L10.9
ENST00000457084 1 0.676110565655901 -0.0856310461198337 ENSG00000237491 RP11-206L10.9
ENST00000589899 1 0.617544566873908 0.0838283595109199 ENSG00000237491 RP11-206L10.9
ENST00000609830 1 0.590168812007825 0.0928404288693052 ENSG00000237491 RP11-206L10.9
ENST00000429505 1 0.261375591414568 0.0986223776436222 ENSG00000237491 RP11-206L10.9
ENST00000591440 1 0.278730103645736 0.101329759738817 ENSG00000237491 RP11-206L10.9
ENST00000587530 1 0.278730103645736 0.101329759738817 ENSG00000237491 RP11-206L10.9
ENST00000593022 1 0.229148530327772 0.108943411784864 ENSG00000237491 RP11-206L10.9
ENST00000589531 1 0.270044739859709 0.0982982418553865 ENSG00000237491 RP11-206L10.9
ENST00000588951 1 0.197470385745669 0.111806025508471 ENSG00000237491 RP11-206L10.9
ENST00000585768 1 0.47005923087402 0.0744113677671749 ENSG00000237491 RP11-206L10.9
ENST00000585745 1 0.533908085605054 0.0778020044629648 ENSG00000237491 RP11-206L10.9
ENST00000586928 1 0.835857488315015 -0.0439270763331692 ENSG00000237491 RP11-206L10.9
ENST00000592547 1 0.504456296503907 0.216345989931859 ENSG00000237491 RP11-206L10.9
ENST00000585826 1 0.685731612755309 -0.140864415080004 ENSG00000237491 RP11-206L10.9
ENST00000590848 1 0.274813294258596 0.103747335951249 ENSG00000237491 RP11-206L10.9
ENST00000586288 1 0.280588187049425 0.0964098058593056 ENSG00000237491 RP11-206L10.9
ENST00000591702 1 0.447442275102011 0.190424416384887 ENSG00000237491 RP11-206L10.9
ENST00000358533 1 0.486888507751747 0.187407027134483 ENSG00000237491 RP11-206L10.9
ENST00000447500 1 0.401440102583244 0.107789674461411 ENSG00000230092 RP11-206L10.8
ENST00000590817 1 0.401440102583244 0.107789674461411 ENSG00000230092 RP11-206L10.8
ENST00000599533 1 0.0370691561234372 0.756087307169509 ENSG00000269831 AL669831.1
ENST00000587126 1 0.568017260607778 0.174746599533327 ENSG00000237491 RP11-206L10.9
ENST00000443772 1 0.659707193742751 0.0845106033370183 ENSG00000237491 RP11-206L10.9
ENST00000412115 1 0.567634646931956 0.091000327738228 ENSG00000237491 RP11-206L10.9
ENST00000435300 1 0.737466879271204 0.0400829425247143 ENSG00000240453 RP11-206L10.10
ENST00000326734 1 0.487433023626363 -0.13383532421749 ENSG00000177757 FAM87B
ENST00000473798 1 0.758164064053055 -0.0550988337941552 ENSG00000225880 LINC00115
ENST00000536430 1 0.758164064053055 -0.0550988337941552 ENSG00000225880 LINC00115
ENST00000445118 1 0.38041334839303 -0.0662163920059567 ENSG00000228794 LINC01128
ENST00000610067 1 0.433409931956983 -0.0619745685547712 ENSG00000228794 LINC01128
ENST00000441765 1 0.438639851906149 -0.0675995278424291 ENSG00000228794 LINC01128
ENST00000609139 1 0.432197147392989 -0.0618425667946134 ENSG00000228794 LINC01128
ENST00000449005 1 0.529314463430422 -0.0487998538821098 ENSG00000228794 LINC01128
ENST00000416570 1 0.568935299393954 -0.0442914139219353 ENSG00000228794 LINC01128
ENST00000448975 1 0.568935299393954 -0.0442914139219353 ENSG00000228794 LINC01128
ENST00000609009 1 0.425971399170843 -0.0645456104727952 ENSG00000228794 LINC01128
ENST00000608189 1 0.425971399170843 -0.0645456104727952 ENSG00000228794 LINC01128
ENST00000415295 1 0.953552906247837 -0.0059920303662569 ENSG00000228794 LINC01128
ENST00000425657 1 0.0688077817499742 0.306108971431699 ENSG00000228794 LINC01128
ENST00000446136 1 0.123361587126703 0.537106948235782 ENSG00000230368 FAM41C
ENST00000432963 1 0.857729380557795 0.0665481530312713 ENSG00000230368 FAM41C
ENST00000427857 1 0.19289010577794 0.457665497138281 ENSG00000230368 FAM41C
ENST00000415481 1 0.170609601276856 0.488011137526806 ENSG00000234711 TUBB8P11
ENST00000594233 1 0.129425361609828 0.501835892515709 ENSG00000269308 AL645608.2
ENST00000607769 1 0.712345271835466 -0.117260331391865 ENSG00000272438 RP11-54O7.16
ENST00000448179 1 0.68671143172672 -0.146567532502465 ENSG00000230699 RP11-54O7.1
ENST00000398216 1 1 0 ENSG00000241180 RP11-54O7.2
ENST00000609207 1 0.823816616151503 0.0706879723587267 ENSG00000223764 RP11-54O7.3
ENST00000417705 1 0.49962520087963 0.201306266877083 ENSG00000223764 RP11-54O7.3
ENST00000432961 1 0.685845904205437 0.0881937021630739 ENSG00000223764 RP11-54O7.3
ENST00000420190 1 0.990017630464341 -0.00377938876927738 ENSG00000187634 SAMD11
ENST00000437963 1 0.986762633479389 0.00555407023139768 ENSG00000187634 SAMD11
ENST00000342066 1 0.36305992905504 -0.0805646480783287 ENSG00000187634 SAMD11
ENST00000598827 1 0.962065050262706 0.0146564991814431 ENSG00000268179 AL645608.1
ENST00000341065 1 0.360964935459927 -0.0819896886089009 ENSG00000187634 SAMD11
ENST00000455979 1 0.437196599538933 0.140135615777489 ENSG00000187634 SAMD11
ENST00000478729 1 0.6777095920707 0.122180990048672 ENSG00000187634 SAMD11
ENST00000474461 1 0.956621107982493 -0.0202164856209136 ENSG00000187634 SAMD11
ENST00000466827 1 0.547938362581395 0.179780737529566 ENSG00000187634 SAMD11
ENST00000464948 1 0.778015717743898 -0.102855481051567 ENSG00000187634 SAMD11
ENST00000483767 1 0.807729880246094 -0.0190895155384287 ENSG00000188976 NOC2L
ENST00000327044 1 0.761865771795672 -0.0195307494369047 ENSG00000188976 NOC2L
ENST00000477976 1 0.984014098425169 -0.00126293887603324 ENSG00000188976 NOC2L
ENST00000496938 1 0.631147210987169 -0.0469111125093978 ENSG00000188976 NOC2L
ENST00000487214 1 0.704168437603709 -0.0246838341517519 ENSG00000188976 NOC2L
ENST00000469563 1 0.355818486405315 -0.0866081732755516 ENSG00000188976 NOC2L
ENST00000338591 1 0.281470656837296 -0.143531929402645 ENSG00000187961 KLHL17
ENST00000463212 1 0.300739199282584 -0.21316386621811 ENSG00000187961 KLHL17
ENST00000466300 1 0.78557644150411 -0.0427312121012885 ENSG00000187961 KLHL17
ENST00000481067 1 0.244421540553076 -0.266732987956599 ENSG00000187961 KLHL17
ENST00000379410 1 0.747458987771453 0.0472306586024861 ENSG00000187583 PLEKHN1
ENST00000379407 1 0.927185831222739 0.0138856355560127 ENSG00000187583 PLEKHN1
ENST00000379409 1 0.927185831222739 0.0138856355560127 ENSG00000187583 PLEKHN1
ENST00000480267 1 0.937232807879313 -0.0239982400418759 ENSG00000187583 PLEKHN1
ENST00000491024 1 0.163389521915916 0.243090250481314 ENSG00000187583 PLEKHN1
ENST00000433179 1 0.0385583165671246 0.412686933565318 ENSG00000187642 C1orf170
ENST00000341290 1 0.0376122838029684 0.413240612356288 ENSG00000187642 C1orf170
ENST00000479361 1 0.0604287552461371 0.366115310115923 ENSG00000187642 C1orf170
ENST00000606034 1 0.438630324258088 0.226309439880983 ENSG00000272512 RP11-54O7.17
ENST00000428771 1 0.8156961821559 0.0461430496171422 ENSG00000188290 HES4
ENST00000304952 1 0.831886549772483 0.0420970171655825 ENSG00000188290 HES4
ENST00000481869 1 0.831469522173413 0.042253407837885 ENSG00000188290 HES4
ENST00000484667 1 0.739569592314861 0.0661128034248561 ENSG00000188290 HES4
ENST00000423619 1 0.88444216598164 -0.0518830625705168 ENSG00000231702 RP11-54O7.10
ENST00000458555 1 0.440351960333812 -0.286068731233574 ENSG00000224969 RP11-54O7.11
ENST00000379389 1 0.339243528106415 0.113203729517948 ENSG00000187608 ISG15
ENST00000379370 1 0.592331797875144 -0.0465748686344307 ENSG00000188157 AGRN
ENST00000477585 1 0.62990624570819 -0.0665745782692082 ENSG00000188157 AGRN
ENST00000469403 1 0.577777400867999 -0.0713157910980462 ENSG00000188157 AGRN
ENST00000479707 1 0.659409714486712 -0.0525747157351011 ENSG00000188157 AGRN
ENST00000466223 1 0.790480520198498 0.0314095515236807 ENSG00000188157 AGRN
ENST00000478677 1 0.0257354893233973 0.325888290974688 ENSG00000188157 AGRN
ENST00000492947 1 0.749636227019277 -0.0410413672582869 ENSG00000188157 AGRN
ENST00000419249 1 0.274003690312689 -0.0978782659483269 ENSG00000188157 AGRN
ENST00000461111 1 0.876956943400255 -0.0135705074558063 ENSG00000188157 AGRN
ENST00000418300 1 0.794759587377475 0.0269057551293612 ENSG00000242590 RP11-54O7.14
ENST00000427998 1 0.413877266686057 -0.0699734504915215 ENSG00000217801 RP11-465B22.3
ENST00000394517 1 0.481816963251611 -0.0610267168054821 ENSG00000217801 RP11-465B22.3
ENST00000442292 1 0.711751719619988 -0.0408046850546639 ENSG00000273443 RP11-54O7.18
ENST00000456409 1 0.341778596981938 -0.0870423281789821 ENSG00000217801 RP11-465B22.3
ENST00000412397 1 0.300782081001226 -0.0941948555143551 ENSG00000217801 RP11-465B22.3
ENST00000433695 1 0.342617734058204 -0.087195265610305 ENSG00000217801 RP11-465B22.3
ENST00000451054 1 0.285288588381367 -0.0945910985485909 ENSG00000217801 RP11-465B22.3
ENST00000453464 1 0.111432632994405 -0.251625788697884 ENSG00000237330 RNF223
ENST00000379339 1 0.409027359559078 -0.0439454222506828 ENSG00000131591 C1orf159
ENST00000294576 1 0.409445672707932 -0.0439489244937444 ENSG00000131591 C1orf159
ENST00000448924 1 0.409445672707932 -0.0439489244937444 ENSG00000131591 C1orf159
ENST00000465822 1 0.851449685305557 -0.0178821739561708 ENSG00000131591 C1orf159
ENST00000379325 1 0.408898250788415 -0.0439457131225951 ENSG00000131591 C1orf159
ENST00000421241 1 0.408898250788415 -0.0439457131225951 ENSG00000131591 C1orf159
ENST00000487177 1 0.935828797058868 -0.00806493073107374 ENSG00000131591 C1orf159
ENST00000467751 1 0.408898250788415 -0.0439457131225951 ENSG00000131591 C1orf159
ENST00000477196 1 0.408898250788415 -0.0439457131225951 ENSG00000131591 C1orf159
ENST00000464905 1 0.921283135925916 -0.0100955129369181 ENSG00000131591 C1orf159
ENST00000379320 1 0.837426381235726 -0.0198880260098999 ENSG00000131591 C1orf159
ENST00000379319 1 0.535367332481184 -0.0369280173767944 ENSG00000131591 C1orf159
ENST00000434641 1 0.505500630130707 -0.0350778181522418 ENSG00000131591 C1orf159
ENST00000482816 1 0.427011431219463 -0.0423884577848974 ENSG00000131591 C1orf159
ENST00000437760 1 0.396824214288487 -0.0442705772246556 ENSG00000131591 C1orf159
ENST00000462097 1 0.326159620331046 -0.0490101140073088 ENSG00000131591 C1orf159
ENST00000473600 1 0.905270357242804 -0.0140997783451485 ENSG00000131591 C1orf159
ENST00000475119 1 0.32996106273308 -0.0486767305156438 ENSG00000131591 C1orf159
ENST00000442117 1 0.443469447112716 -0.0852298427994158 ENSG00000131591 C1orf159
ENST00000427787 1 0.151995707366423 -0.171089788289619 ENSG00000131591 C1orf159
ENST00000472741 1 0.196545797829853 -0.0635669654249521 ENSG00000131591 C1orf159
ENST00000480643 1 0.232726303909594 -0.0585218155343225 ENSG00000131591 C1orf159
ENST00000416774 1 0.333576275617857 -0.293162098779572 ENSG00000223823 RP11-465B22.5
ENST00000384997 1 0.636699022856775 -0.138710719492611 ENSG00000207730 MIR200B
ENST00000384875 1 0.806380250537512 0.0735883466102555 ENSG00000207607 MIR200A
ENST00000362106 1 0.577850742733582 0.189325979577517 ENSG00000198976 MIR429
ENST00000606993 1 0.971043281153441 -0.0128124861062785 ENSG00000272141 RP11-465B22.8
ENST00000379317 1 0.772436348567086 -0.10659756545611 ENSG00000205231 TTLL10-AS1
ENST00000506177 1 0.427822151935425 -0.186968473010239 ENSG00000162571 TTLL10
ENST00000379290 1 0.668679244194231 0.071636361154825 ENSG00000162571 TTLL10
ENST00000379289 1 0.668679244194231 0.071636361154825 ENSG00000162571 TTLL10
ENST00000379288 1 0.971946107137406 0.0130487418180775 ENSG00000162571 TTLL10
ENST00000460998 1 0.49219318643663 -0.245297499704207 ENSG00000162571 TTLL10
ENST00000486379 1 0.511665245808296 0.112782487473464 ENSG00000162571 TTLL10
ENST00000328596 1 0.155606993759393 -0.146592854479498 ENSG00000186891 TNFRSF18
ENST00000379268 1 0.164907277920537 -0.14549259669792 ENSG00000186891 TNFRSF18
ENST00000486728 1 0.155057721154822 -0.144507916049486 ENSG00000186891 TNFRSF18
ENST00000379265 1 0.158417768034944 -0.146486017072904 ENSG00000186891 TNFRSF18
ENST00000379236 1 0.0746493572030729 -0.214686210111688 ENSG00000186827 TNFRSF4
ENST00000497869 1 0.0745574853275946 -0.214689163775101 ENSG00000186827 TNFRSF4
ENST00000453580 1 0.0912880167447622 -0.196647703718695 ENSG00000186827 TNFRSF4
ENST00000360001 1 0.28291819630304 -0.0694978626707246 ENSG00000078808 SDF4
ENST00000465727 1 0.281771760206126 -0.0696847570869841 ENSG00000078808 SDF4
ENST00000263741 1 0.281771760206126 -0.0696847570869841 ENSG00000078808 SDF4
ENST00000494748 1 0.43763674308206 -0.0550782949921285 ENSG00000078808 SDF4
ENST00000478938 1 0.43855928261689 -0.0579390410207092 ENSG00000078808 SDF4
ENST00000403997 1 0.287822418855166 -0.0571715089691141 ENSG00000078808 SDF4
ENST00000545427 1 0.197536497484943 -0.0729698888700249 ENSG00000078808 SDF4
ENST00000459994 1 0.0873654582301167 -0.119438616682548 ENSG00000078808 SDF4
ENST00000379198 1 0.129308254200078 -0.118711755807422 ENSG00000176022 B3GALT6
ENST00000462849 1 0.443649763313847 -0.267298880253973 ENSG00000184163 FAM132A
ENST00000478606 1 0.927241165038683 -0.0329329163511182 ENSG00000184163 FAM132A
ENST00000330388 1 0.672224339727219 -0.112305853758784 ENSG00000184163 FAM132A
ENST00000468365 1 0.498701006837451 -0.221773082887019 ENSG00000184163 FAM132A
ENST00000486627 1 0.802389141766769 0.089380647758458 ENSG00000184163 FAM132A
ENST00000565563 1 0.620797801998863 0.146673929675909 ENSG00000260179 RP5-902P8.12
ENST00000450390 1 0.0570835718453941 -0.108452136164105 ENSG00000160087 UBE2J2
ENST00000347370 1 0.0570835718453941 -0.108452136164105 ENSG00000160087 UBE2J2
ENST00000349431 1 0.0575500596592263 -0.108829697873227 ENSG00000160087 UBE2J2
ENST00000348298 1 0.045631644335583 -0.113127027699335 ENSG00000160087 UBE2J2
ENST00000339385 1 0.250947506229501 -0.0686537020566367 ENSG00000160087 UBE2J2
ENST00000400929 1 0.0395280746419372 -0.11565535102074 ENSG00000160087 UBE2J2
ENST00000464036 1 0.0379817092313066 -0.116201380613208 ENSG00000160087 UBE2J2
ENST00000360466 1 0.0409156209654566 -0.114347931833175 ENSG00000160087 UBE2J2
ENST00000400930 1 0.0375226995322237 -0.116314703718343 ENSG00000160087 UBE2J2
ENST00000467339 1 0.346579755640498 -0.0728396346137624 ENSG00000160087 UBE2J2
ENST00000473215 1 0.0358854410662196 -0.115975874219107 ENSG00000160087 UBE2J2
ENST00000435198 1 0.0257124537525733 -0.124344628448314 ENSG00000160087 UBE2J2
ENST00000509720 1 0.024192517150646 -0.126824267568064 ENSG00000160087 UBE2J2
ENST00000491779 1 0.026264041097424 -0.125302430995971 ENSG00000160087 UBE2J2
ENST00000466752 1 0.0294322745562394 -0.123718787544379 ENSG00000160087 UBE2J2
ENST00000503294 1 0.0265631014798451 -0.125773562098406 ENSG00000160087 UBE2J2
ENST00000477894 1 0.0237442193416565 -0.128336052942775 ENSG00000160087 UBE2J2
ENST00000471154 1 0.236339134611487 -0.0875901771917534 ENSG00000160087 UBE2J2
ENST00000422076 1 0.0198864897544053 -0.132172218370359 ENSG00000160087 UBE2J2
ENST00000502382 1 0.0235469645793725 -0.129391892404601 ENSG00000160087 UBE2J2
ENST00000461142 1 0.0247601662674728 -0.13152834217985 ENSG00000160087 UBE2J2
ENST00000488418 1 0.00790597139114297 -0.163242995517531 ENSG00000160087 UBE2J2
ENST00000434139 1 0.681159762667036 -0.112385499823785 ENSG00000230415 RP5-902P8.10
ENST00000453732 1 0.566350564504498 -0.189856854184761 ENSG00000230415 RP5-902P8.10
ENST00000379116 1 0.575655506992477 0.101998105800323 ENSG00000162572 SCNN1D
ENST00000379101 1 0.456234332248241 0.140062813281564 ENSG00000162572 SCNN1D
ENST00000338555 1 0.639623190950304 0.0861170679830678 ENSG00000162572 SCNN1D
ENST00000470022 1 0.585886039816069 0.138310138987267 ENSG00000162572 SCNN1D
ENST00000325425 1 0.857538141378714 0.0366030665351493 ENSG00000162572 SCNN1D
ENST00000467651 1 0.683572271855934 0.110334746376918 ENSG00000162572 SCNN1D
ENST00000400928 1 0.702740199118961 0.0790597430014024 ENSG00000162572 SCNN1D
ENST00000379099 1 0.374985848766408 0.25993903096057 ENSG00000162572 SCNN1D
ENST00000354700 1 0.0893516534926452 -0.15825790746481 ENSG00000131584 ACAP3
ENST00000353662 1 0.0899456328663082 -0.157884570122574 ENSG00000131584 ACAP3
ENST00000492936 1 0.0616976336945626 -0.175950011245748 ENSG00000131584 ACAP3
ENST00000467278 1 0.111046430007748 -0.194203118933609 ENSG00000131584 ACAP3
ENST00000470659 1 0.0136241568896779 -0.501627719464553 ENSG00000131584 ACAP3
ENST00000379037 1 0.892293697497016 0.0219423693896124 ENSG00000131584 ACAP3
ENST00000476572 1 0.0756242035891441 -0.233099245338086 ENSG00000131584 ACAP3
ENST00000493992 1 0.741377693250925 0.0612146626643159 ENSG00000131584 ACAP3
ENST00000472541 1 0.175519003929594 -0.124386390452536 ENSG00000131584 ACAP3
ENST00000354980 1 0.344033669433744 -0.0925848543901851 ENSG00000131584 ACAP3
ENST00000478065 1 0.405516592773147 -0.100289577501047 ENSG00000131584 ACAP3
ENST00000479108 1 0.378687884096952 -0.0947322241843507 ENSG00000131584 ACAP3
ENST00000438966 1 0.509116584915735 -0.0725244468789509 ENSG00000131584 ACAP3
ENST00000379031 1 0.685319605226837 0.0400751252171406 ENSG00000169972 PUSL1
ENST00000470520 1 0.94135490196263 -0.00807563919446927 ENSG00000169972 PUSL1
ENST00000463758 1 0.926031753278323 -0.0133906402295916 ENSG00000169972 PUSL1
ENST00000467712 1 0.843824668193004 0.0222322913428954 ENSG00000169972 PUSL1
ENST00000493657 1 0.220146952760172 0.13413618551977 ENSG00000169972 PUSL1
ENST00000470030 1 0.40746536462257 -0.0601856560307583 ENSG00000127054 CPSF3L
ENST00000435064 1 0.42303327986449 -0.0443514365786912 ENSG00000127054 CPSF3L
ENST00000497304 1 0.697558340639748 -0.0391198522643386 ENSG00000127054 CPSF3L
ENST00000323275 1 0.423734536811679 -0.0442958920938943 ENSG00000127054 CPSF3L
ENST00000411962 1 0.423756119891231 -0.0442958224214637 ENSG00000127054 CPSF3L
ENST00000462432 1 0.518003548605571 -0.0438096021832574 ENSG00000127054 CPSF3L
ENST00000478641 1 0.349607829982905 -0.069393929373247 ENSG00000127054 CPSF3L
ENST00000458452 1 0.422642529519348 -0.044400512587763 ENSG00000127054 CPSF3L
ENST00000419704 1 0.422642529519348 -0.044400512587763 ENSG00000127054 CPSF3L
ENST00000540437 1 0.422937651459911 -0.0443992369396925 ENSG00000127054 CPSF3L
ENST00000421495 1 0.422642529519348 -0.044400512587763 ENSG00000127054 CPSF3L
ENST00000532772 1 0.42197051889394 -0.0444499513449075 ENSG00000127054 CPSF3L
ENST00000450926 1 0.378890476493962 -0.0486283017845085 ENSG00000127054 CPSF3L
ENST00000545578 1 0.382932197760214 -0.0482371239295313 ENSG00000127054 CPSF3L
ENST00000527098 1 0.382932197760214 -0.0482371239295313 ENSG00000127054 CPSF3L
ENST00000485710 1 0.468571549673117 -0.059154547933527 ENSG00000127054 CPSF3L
ENST00000461514 1 0.669894978757083 -0.0355934678047729 ENSG00000127054 CPSF3L
ENST00000525164 1 0.690110843728609 -0.0333939755913469 ENSG00000127054 CPSF3L
ENST00000528879 1 0.429078450474604 -0.0430332153417211 ENSG00000127054 CPSF3L
ENST00000525769 1 0.679939188733574 -0.0340535555366363 ENSG00000127054 CPSF3L
ENST00000531377 1 0.496632101185351 -0.0390641435204352 ENSG00000127054 CPSF3L
ENST00000527383 1 0.540808578228394 -0.0425174681212605 ENSG00000127054 CPSF3L
ENST00000531292 1 0.126249307571415 -0.11679619003129 ENSG00000127054 CPSF3L
ENST00000467408 1 0.518257174351738 -0.0450775574704022 ENSG00000127054 CPSF3L
ENST00000434694 1 0.359105516413272 -0.0459769325641369 ENSG00000127054 CPSF3L
ENST00000531020 1 0.109187841688691 -0.130021908579799 ENSG00000127054 CPSF3L
ENST00000533916 1 0.440677946610143 -0.055012024117652 ENSG00000127054 CPSF3L
ENST00000488042 1 0.366624593292287 -0.0449447700049748 ENSG00000127054 CPSF3L
ENST00000526797 1 0.554984703057958 -0.0292594397394619 ENSG00000127054 CPSF3L
ENST00000526332 1 0.557420316515165 -0.0290832870129676 ENSG00000127054 CPSF3L
ENST00000430786 1 0.660025902091338 -0.0215874085082054 ENSG00000127054 CPSF3L
ENST00000527719 1 0.636763163062794 -0.0232168232757098 ENSG00000127054 CPSF3L
ENST00000530031 1 0.654103703470722 -0.0220743602622498 ENSG00000127054 CPSF3L
ENST00000526113 1 0.759361908375961 -0.0151495313528325 ENSG00000127054 CPSF3L
ENST00000526904 1 0.668636028508439 -0.0212107501583885 ENSG00000127054 CPSF3L
ENST00000525603 1 0.521436455249547 -0.0329266935098539 ENSG00000127054 CPSF3L
ENST00000444968 1 0.101992644440364 -0.129349869274057 ENSG00000240731 RP5-890O3.9
ENST00000429572 1 0.616048459824827 -0.0280570827763421 ENSG00000127054 CPSF3L
ENST00000498173 1 0.627907212513658 -0.0271183423533929 ENSG00000127054 CPSF3L
ENST00000496353 1 0.629155708321391 -0.0272268406064975 ENSG00000127054 CPSF3L
ENST00000493534 1 0.426484628985098 -0.0484660584843673 ENSG00000127054 CPSF3L
ENST00000534345 1 0.427529148419248 -0.0484313290491795 ENSG00000127054 CPSF3L
ENST00000532952 1 0.535780874222014 -0.0383401670881671 ENSG00000127054 CPSF3L
ENST00000490853 1 0.69641601573125 -0.0242580157743918 ENSG00000127054 CPSF3L
ENST00000531019 1 0.69641601573125 -0.0242580157743918 ENSG00000127054 CPSF3L
ENST00000498476 1 0.667888646661489 -0.0267894611066062 ENSG00000127054 CPSF3L
ENST00000470679 1 0.592122640162944 -0.0337255376684453 ENSG00000127054 CPSF3L
ENST00000525285 1 0.389923040219384 -0.0593296898292071 ENSG00000127054 CPSF3L
ENST00000530233 1 0.147108232458578 -0.135443880664495 ENSG00000127054 CPSF3L
ENST00000464957 1 0.563474221169547 -0.077254739083934 ENSG00000224051 GLTPD1
ENST00000343938 1 0.735522071434539 0.037565178628041 ENSG00000224051 GLTPD1
ENST00000488011 1 0.284830331033645 -0.188483228565147 ENSG00000224051 GLTPD1
ENST00000339381 1 0.709627721342504 -0.0670201149707415 ENSG00000169962 TAS1R3
ENST00000378891 1 0.340025008685986 -0.0813159937731546 ENSG00000107404 DVL1
ENST00000378888 1 0.358461662351798 -0.0804244827139177 ENSG00000107404 DVL1
ENST00000472445 1 0.836840453935148 -0.0211977776723911 ENSG00000107404 DVL1
ENST00000474033 1 0.333765679834625 0.183848742413161 ENSG00000162576 MXRA8
ENST00000309212 1 0.370120654457894 0.139266479932161 ENSG00000162576 MXRA8
ENST00000477278 1 0.624342096600578 0.0737969886311792 ENSG00000162576 MXRA8
ENST00000342753 1 0.37022783701987 0.139274162583478 ENSG00000162576 MXRA8
ENST00000445648 1 0.37022783701987 0.139274162583478 ENSG00000162576 MXRA8
ENST00000473097 1 0.374349955438464 0.183814998454038 ENSG00000162576 MXRA8
ENST00000478517 1 0.346533552916724 0.216380546859892 ENSG00000162576 MXRA8
ENST00000476718 1 0.667812072231459 0.0913165687551774 ENSG00000162576 MXRA8
ENST00000464351 1 0.896862052495335 0.040451373308119 ENSG00000162576 MXRA8
ENST00000460473 1 0.602479934470641 -0.170862516157712 ENSG00000162576 MXRA8
ENST00000338370 1 0.55111376621506 -0.0579841418083151 ENSG00000175756 AURKAIP1
ENST00000338338 1 0.526899483375018 -0.0624676403624196 ENSG00000175756 AURKAIP1
ENST00000321751 1 0.561630656969618 -0.0561961401161106 ENSG00000175756 AURKAIP1
ENST00000378853 1 0.542233418623309 -0.0591288091024269 ENSG00000175756 AURKAIP1
ENST00000489799 1 0.699454701461213 -0.0427209851046497 ENSG00000175756 AURKAIP1
ENST00000496905 1 0.926173869681995 -0.0117489159300688 ENSG00000175756 AURKAIP1
ENST00000435351 1 0.767188894548254 -0.109098285156867 ENSG00000223663 RP5-890O3.3
ENST00000480479 1 0.096659884980518 -0.0872155330704925 ENSG00000221978 CCNL2
ENST00000482621 1 0.0599440323503012 -0.0837458002991761 ENSG00000221978 CCNL2
ENST00000408952 1 0.0599440323503012 -0.0837458002991761 ENSG00000221978 CCNL2
ENST00000463260 1 0.609578550674548 -0.0330856324699003 ENSG00000221978 CCNL2
ENST00000400809 1 0.0731727542212353 -0.0846326714861165 ENSG00000221978 CCNL2
ENST00000496007 1 0.0719293736289516 -0.084960118998792 ENSG00000221978 CCNL2
ENST00000482365 1 0.0788415408529654 -0.0873214676898081 ENSG00000221978 CCNL2
ENST00000481223 1 0.0733629553864397 -0.0845343129886085 ENSG00000221978 CCNL2
ENST00000418865 1 0.0592432902178341 -0.0912946610110674 ENSG00000221978 CCNL2
ENST00000505849 1 0.0578089551679478 -0.0988590043238318 ENSG00000221978 CCNL2
ENST00000488340 1 0.0747790629735433 -0.0849643630312296 ENSG00000221978 CCNL2
ENST00000492998 1 0.12417230077374 -0.088687675796815 ENSG00000221978 CCNL2
ENST00000469113 1 0.0263597487023527 -0.115546151663771 ENSG00000221978 CCNL2
ENST00000480646 1 0.00161119508036093 -0.171123954250496 ENSG00000221978 CCNL2
ENST00000471930 1 0.0884713562990858 -0.0887082798097157 ENSG00000221978 CCNL2
ENST00000408918 1 0.111909738127784 -0.0865283989235955 ENSG00000221978 CCNL2
ENST00000473872 1 0.136215609813756 -0.07973462817486 ENSG00000221978 CCNL2
ENST00000425598 1 0.234398108836612 -0.069898667164439 ENSG00000221978 CCNL2
ENST00000463895 1 0.22376338092652 -0.0770897749408718 ENSG00000221978 CCNL2
ENST00000497013 1 0.201320260310825 -0.0840604500245798 ENSG00000221978 CCNL2
ENST00000448629 1 0.202776857473782 -0.124589059817819 ENSG00000224870 RP4-758J18.2
ENST00000444362 1 0.302442862994572 -0.0740791039520442 ENSG00000224870 RP4-758J18.2
ENST00000418833 1 0.245158089845043 -0.0848430102931785 ENSG00000224870 RP4-758J18.2
ENST00000576232 1 0.233064150546539 -0.136459767041122 ENSG00000224870 RP4-758J18.2
ENST00000570344 1 0.361052675778673 -0.104826212828292 ENSG00000224870 RP4-758J18.2
ENST00000447725 1 0.210469545758962 -0.0953820723908336 ENSG00000224870 RP4-758J18.2
ENST00000572242 1 0.291556271960718 -0.0729496264689553 ENSG00000224870 RP4-758J18.2
ENST00000453521 1 0.424182436097024 -0.0575560881518009 ENSG00000224870 RP4-758J18.2
ENST00000344843 1 0.108217988093952 -0.0936001225650436 ENSG00000242485 MRPL20
ENST00000493287 1 0.191639458905759 -0.0758584793298508 ENSG00000242485 MRPL20
ENST00000487659 1 0.107948393855721 -0.093634947961602 ENSG00000242485 MRPL20
ENST00000492508 1 0.174606876299204 -0.0792540614143566 ENSG00000242485 MRPL20
ENST00000482352 1 0.112984274681914 -0.0993896384745156 ENSG00000242485 MRPL20
ENST00000582431 1 0.664251609228812 -0.0598136019889669 ENSG00000264293 RN7SL657P
ENST00000477686 1 0.119494702772236 -0.0972088303986662 ENSG00000242485 MRPL20
ENST00000607307 1 0.25134189099781 0.212734404585202 ENSG00000272455 RP4-758J18.13
ENST00000427211 1 0.998779500520405 0.000293814468680986 ENSG00000235098 ANKRD65
ENST00000520296 1 0.992401183736671 0.00170375335929349 ENSG00000235098 ANKRD65
ENST00000338660 1 0.379294648259813 0.219098431521108 ENSG00000179403 VWA1
ENST00000404702 1 0.372323884041454 0.232592355072516 ENSG00000179403 VWA1
ENST00000476993 1 0.372323884041454 0.232592355072516 ENSG00000179403 VWA1
ENST00000378785 1 0.246520692192712 -0.389872694236972 ENSG00000215915 ATAD3C
ENST00000475091 1 0.71841599585308 -0.132911787901962 ENSG00000215915 ATAD3C
ENST00000484537 1 0.746463020952585 -0.118206329828901 ENSG00000215915 ATAD3C
ENST00000378741 1 0.325353088290299 -0.0662816768842005 ENSG00000160072 ATAD3B
ENST00000308647 1 0.509978764240475 -0.0441909505717823 ENSG00000160072 ATAD3B
ENST00000472194 1 0.665193683653923 -0.0300036240552384 ENSG00000160072 ATAD3B
ENST00000378736 1 0.433437109679005 -0.0782655020471402 ENSG00000160072 ATAD3B
ENST00000485748 1 0.726822168525167 -0.0256210679890939 ENSG00000160072 ATAD3B
ENST00000474481 1 0.632158190432661 -0.0368777640990345 ENSG00000160072 ATAD3B
ENST00000378756 1 0.139116494677365 -0.117999865716203 ENSG00000197785 ATAD3A
ENST00000378755 1 0.139024999937844 -0.118001274988424 ENSG00000197785 ATAD3A
ENST00000339113 1 0.144674744453151 -0.115174983239928 ENSG00000197785 ATAD3A
ENST00000536055 1 0.144674744453151 -0.115174983239928 ENSG00000197785 ATAD3A
ENST00000439513 1 0.759266859779653 -0.0506031330602753 ENSG00000197785 ATAD3A
ENST00000429957 1 0.282741183753364 -0.101462177862795 ENSG00000197785 ATAD3A
ENST00000400830 1 0.206682568750537 -0.113475370051673 ENSG00000197785 ATAD3A
ENST00000378733 1 0.337263760582049 0.231938159325831 ENSG00000205090 TMEM240
ENST00000425828 1 0.337263760582049 0.231938159325831 ENSG00000205090 TMEM240
ENST00000291386 1 0.210653515295432 -0.0581128889719436 ENSG00000160075 SSU72
ENST00000378726 1 0.208476124917458 -0.077530115858912 ENSG00000160075 SSU72
ENST00000378725 1 0.245627819956088 -0.052999144118 ENSG00000160075 SSU72
ENST00000359060 1 0.33550578245591 -0.0466222627230898 ENSG00000160075 SSU72
ENST00000539195 1 0.312144910056078 -0.0614563669990018 ENSG00000215791 AL645728.2
ENST00000366221 1 0.977113193985871 0.00778091032225224 ENSG00000215014 AL645728.1
ENST00000422725 1 0.622977265588405 0.167094095229608 ENSG00000228594 C1orf233
ENST00000607222 1 0.186318551346187 -0.262786958765837 ENSG00000272106 RP11-345P4.9
ENST00000520777 1 0.164511285104858 -0.13221055676292 ENSG00000197530 MIB2
ENST00000378710 1 0.164319356797486 -0.132213192967296 ENSG00000197530 MIB2
ENST00000360522 1 0.164319356797486 -0.132213192967296 ENSG00000197530 MIB2
ENST00000357210 1 0.164319356797486 -0.132213192967296 ENSG00000197530 MIB2
ENST00000355826 1 0.164306986601467 -0.132214696535362 ENSG00000197530 MIB2
ENST00000518681 1 0.163316681384564 -0.132780800109231 ENSG00000197530 MIB2
ENST00000505820 1 0.162790310625686 -0.13295302075347 ENSG00000197530 MIB2
ENST00000479659 1 0.161679839176603 -0.133341047161585 ENSG00000197530 MIB2
ENST00000489635 1 0.155773039551532 -0.13532785568294 ENSG00000197530 MIB2
ENST00000511502 1 0.156424814470912 -0.135041808979528 ENSG00000197530 MIB2
ENST00000477990 1 0.919351517079407 0.0114760365003068 ENSG00000197530 MIB2
ENST00000514363 1 0.4900518830206 -0.0641209453443846 ENSG00000197530 MIB2
ENST00000487053 1 0.158486817272102 -0.133454500613852 ENSG00000197530 MIB2
ENST00000502470 1 0.750113654219417 -0.0307798482175766 ENSG00000197530 MIB2
ENST00000378712 1 0.158415198358499 -0.133453492354002 ENSG00000197530 MIB2
ENST00000507082 1 0.574791202192773 -0.0746954929090049 ENSG00000197530 MIB2
ENST00000463492 1 0.177780344297372 -0.201156530728143 ENSG00000197530 MIB2
ENST00000510793 1 0.735748253358404 -0.0326706566562708 ENSG00000197530 MIB2
ENST00000504599 1 0.159142344656471 -0.133242442792787 ENSG00000197530 MIB2
ENST00000507229 1 0.196849008042383 -0.119327281705179 ENSG00000197530 MIB2
ENST00000503789 1 0.861716848746885 0.019137057423547 ENSG00000197530 MIB2
ENST00000378708 1 0.223083770842037 -0.121035924215554 ENSG00000197530 MIB2
ENST00000506488 1 0.222621493169254 -0.12101628012554 ENSG00000197530 MIB2
ENST00000512004 1 0.364848064469765 -0.14330232377338 ENSG00000197530 MIB2
ENST00000508455 1 0.157142119047066 -0.293606608141879 ENSG00000197530 MIB2
ENST00000514234 1 0.0859528619800223 -0.211068389383216 ENSG00000197530 MIB2
ENST00000467597 1 0.977929825813138 -0.0043192513845158 ENSG00000197530 MIB2
ENST00000508148 1 0.906084928770964 0.0194943578423275 ENSG00000197530 MIB2
ENST00000486072 1 0.228976748466759 -0.196327814987418 ENSG00000197530 MIB2
ENST00000505370 1 0.254069312876358 -0.190813205151097 ENSG00000197530 MIB2
ENST00000473511 1 0.0797464879569089 -0.250724256611674 ENSG00000197530 MIB2
ENST00000464570 1 0.0456027192963828 -0.288612744232351 ENSG00000197530 MIB2
ENST00000483015 1 0.125133869255322 -0.266775507089919 ENSG00000197530 MIB2
ENST00000511910 1 0.174934053435714 -0.257162476767959 ENSG00000197530 MIB2
ENST00000470373 1 0.365791212037561 -0.218341560316115 ENSG00000197530 MIB2
ENST00000356026 1 0.0636167146850725 0.683657365982489 ENSG00000189409 MMP23B
ENST00000472264 1 0.050573977904602 0.725092019656591 ENSG00000189409 MMP23B
ENST00000512731 1 0.0373505663980386 0.769244705545595 ENSG00000189409 MMP23B
ENST00000378675 1 0.0634611865174915 0.684120050689665 ENSG00000189409 MMP23B
ENST00000479814 1 0.938603721838856 0.02533302553705 ENSG00000189409 MMP23B
ENST00000435358 1 0.975838611760406 0.00823861974822624 ENSG00000189409 MMP23B
ENST00000503792 1 0.975838611760406 0.00823861974822624 ENSG00000189409 MMP23B
ENST00000489782 1 0.746036849125025 -0.0915971583153103 ENSG00000189409 MMP23B
ENST00000486400 1 0.768662466090882 -0.0839363445012314 ENSG00000189409 MMP23B
ENST00000490017 1 0.830910837036936 0.0784577913166958 ENSG00000189409 MMP23B
ENST00000513088 1 0.141419798201566 -0.0798971362301237 ENSG00000248333 CDK11B
ENST00000341832 1 0.139693513688343 -0.0671459080915888 ENSG00000248333 CDK11B
ENST00000317673 1 0.123074273742372 -0.0681447608616562 ENSG00000248333 CDK11B
ENST00000340677 1 0.123074273742372 -0.0681447608616562 ENSG00000248333 CDK11B
ENST00000407249 1 0.123074273742372 -0.0681447608616562 ENSG00000248333 CDK11B
ENST00000341028 1 0.797748641180308 0.0247784020457493 ENSG00000248333 CDK11B
ENST00000607013 1 0.817154561054049 -0.0305658482997394 ENSG00000272004 RP11-345P4.10
ENST00000378662 1 0.413350285188371 -0.0479296794147696 ENSG00000189339 SLC35E2B
ENST00000234800 1 0.373513419115479 -0.0518934606992521 ENSG00000189339 SLC35E2B
ENST00000480991 1 0.983537473933701 0.00151355862817625 ENSG00000189339 SLC35E2B
ENST00000481276 1 0.245683335063561 -0.0935980586036925 ENSG00000189339 SLC35E2B
ENST00000596308 1 0.950296429253794 -0.0104025940649878 ENSG00000269737 RP11-345P4.7
ENST00000597891 1 0.738024921738986 0.0633053825287179 ENSG00000269227 RP11-345P4.6
ENST00000412810 1 0.510789486154004 -0.227368761096452 ENSG00000215914 MMP23A
ENST00000234610 1 0.724899071480867 -0.120484731037404 ENSG00000215914 MMP23A
ENST00000356200 1 0.000248003830705759 -0.161028610073079 ENSG00000008128 CDK11A
ENST00000598846 1 0.000256369155081693 -0.14918441850553 ENSG00000268575 RP1-283E3.8
ENST00000463652 1 0.665361598222127 -0.0456691032606182 ENSG00000008128 CDK11A
ENST00000358779 1 0.000292730501684455 -0.157178982639765 ENSG00000008128 CDK11A
ENST00000460465 1 0.000292730501684455 -0.157178982639765 ENSG00000008128 CDK11A
ENST00000404249 1 0.000292730501684455 -0.157178982639765 ENSG00000008128 CDK11A
ENST00000378633 1 0.000292730501684455 -0.157178982639765 ENSG00000008128 CDK11A
ENST00000357760 1 0.000292730501684455 -0.157178982639765 ENSG00000008128 CDK11A
ENST00000509982 1 0.000248652442853174 -0.161026940350377 ENSG00000008128 CDK11A
ENST00000378638 1 0.000248652442853174 -0.161026940350377 ENSG00000008128 CDK11A
ENST00000356937 1 0.00187147034535922 -0.159371409226207 ENSG00000008128 CDK11A
ENST00000478901 1 0.773494108940096 -0.0326465484790144 ENSG00000008128 CDK11A
ENST00000468397 1 0.3801460928172 -0.086391423915762 ENSG00000008128 CDK11A
ENST00000491311 1 0.459659049786849 -0.0745747163673437 ENSG00000008128 CDK11A
ENST00000495016 1 0.583962726859219 -0.0591769827788974 ENSG00000008128 CDK11A
ENST00000468800 1 0.0154672737597789 -0.176803725779912 ENSG00000008128 CDK11A
ENST00000464748 1 0.496775849546776 -0.0800797632871194 ENSG00000008128 CDK11A
ENST00000489300 1 0.0522253521353994 -0.200794798041263 ENSG00000008128 CDK11A
ENST00000492390 1 0.000826996566344211 -0.249531531860886 ENSG00000008128 CDK11A
ENST00000474916 1 0.00426220210057762 -0.227521394351042 ENSG00000008128 CDK11A
ENST00000378635 1 0.000797562615775854 -0.164556950135209 ENSG00000008128 CDK11A
ENST00000479362 1 0.002310411043972 -0.153399450099281 ENSG00000008128 CDK11A
ENST00000498810 1 0.0232825710710808 -0.147769694820446 ENSG00000008128 CDK11A
ENST00000487462 1 0.0508096180671337 -0.14342794860327 ENSG00000008128 CDK11A
ENST00000401096 1 0.0471656442310309 -0.139474443668814 ENSG00000008128 CDK11A
ENST00000577672 1 0.0911290073081095 -0.138560667491709 ENSG00000227775 RP1-283E3.4
ENST00000417099 1 0.0596244415229118 -0.215903113247526 ENSG00000227775 RP1-283E3.4
ENST00000355439 1 0.350041469327482 -0.06827886918638 ENSG00000215790 SLC35E2
ENST00000400924 1 0.362400225672717 -0.066464514871638 ENSG00000215790 SLC35E2
ENST00000246421 1 0.660821498369262 0.0378668943739341 ENSG00000215790 SLC35E2
ENST00000475229 1 0.871293151251033 -0.0215808226554159 ENSG00000215790 SLC35E2
ENST00000424604 1 0.626300995985684 -0.0575407739823857 ENSG00000227775 RP1-283E3.4
ENST00000418950 1 0.772560971864425 0.0542484921611227 ENSG00000227775 RP1-283E3.4
ENST00000341426 1 0.930243551764953 0.00827301785509049 ENSG00000008130 NADK
ENST00000341991 1 0.928958059739822 0.00842371372685231 ENSG00000008130 NADK
ENST00000378625 1 0.938120494926458 0.00729265684775654 ENSG00000008130 NADK
ENST00000344463 1 0.928835373053903 0.00844040262599538 ENSG00000008130 NADK
ENST00000342348 1 0.92806647484993 0.00891389379199099 ENSG00000008130 NADK
ENST00000498806 1 0.703302666695163 -0.0422835140460065 ENSG00000008130 NADK
ENST00000469045 1 0.970422189490396 -0.00392491406488643 ENSG00000008130 NADK
ENST00000480499 1 0.843070081425808 -0.0221929645335838 ENSG00000008130 NADK
ENST00000497747 1 0.757946187108519 -0.0343264856412553 ENSG00000008130 NADK
ENST00000477235 1 0.941176325927014 -0.00792290742979762 ENSG00000008130 NADK
ENST00000489538 1 0.87875236710138 -0.0169838014154995 ENSG00000008130 NADK
ENST00000497615 1 0.854501698549882 -0.0202995468960345 ENSG00000008130 NADK
ENST00000497186 1 0.954169085798703 -0.00615998382636562 ENSG00000008130 NADK
ENST00000400922 1 0.934641917428215 -0.00850014711024851 ENSG00000008130 NADK
ENST00000492845 1 0.983275900786436 0.00196686569470123 ENSG00000008130 NADK
ENST00000492768 1 0.990996773809029 0.00105893081560473 ENSG00000008130 NADK
ENST00000460602 1 0.874596709473592 0.0146986746241557 ENSG00000008130 NADK
ENST00000464373 1 0.817900089228239 0.0212654172745997 ENSG00000008130 NADK
ENST00000480542 1 0.719492246020699 -0.0458668518790271 ENSG00000008130 NADK
ENST00000378609 1 0.327954617305648 0.0481433199961824 ENSG00000078369 GNB1
ENST00000461893 1 0.484614151332519 0.04323752740233 ENSG00000078369 GNB1
ENST00000471354 1 0.770488562213197 0.0176477359543328 ENSG00000078369 GNB1
ENST00000439272 1 0.224400240242893 0.0659156182858235 ENSG00000078369 GNB1
ENST00000434686 1 0.217919357724632 0.0672892664143252 ENSG00000078369 GNB1
ENST00000437146 1 0.819976272499377 0.0146134034055826 ENSG00000078369 GNB1
ENST00000472614 1 0.206477253073156 0.0714857046374816 ENSG00000078369 GNB1
ENST00000607589 1 0.215866676804137 -0.112221610491087 ENSG00000078369 GNB1
ENST00000412228 1 0.318681054443566 0.345808206506393 ENSG00000231050 RP1-140A9.1
ENST00000307786 1 0.395738980895192 0.314287967197429 ENSG00000169885 CALML6
ENST00000378604 1 0.63457287450404 0.174739307934274 ENSG00000169885 CALML6
ENST00000482402 1 0.477983995654122 0.259807018718645 ENSG00000169885 CALML6
ENST00000462293 1 0.364800945561284 0.324928163896269 ENSG00000169885 CALML6
ENST00000378602 1 0.404245309945318 -0.28781265004395 ENSG00000178821 TMEM52
ENST00000310991 1 0.457217547950772 -0.243245310379084 ENSG00000178821 TMEM52
ENST00000378598 1 0.354511379394622 -0.304927055690293 ENSG00000178821 TMEM52
ENST00000470931 1 0.428425700727529 -0.264605353823845 ENSG00000178821 TMEM52
ENST00000602604 1 0.26433063026907 -0.389696962211257 ENSG00000178821 TMEM52
ENST00000416272 1 0.39056201895183 -0.308413354290913 ENSG00000178821 TMEM52
ENST00000493964 1 0.310284698215137 0.318990286627213 ENSG00000142609 C1orf222
ENST00000270720 1 0.237111296724395 -0.367597902453556 ENSG00000142609 C1orf222
ENST00000468610 1 0.237111296724395 -0.367597902453556 ENSG00000142609 C1orf222
ENST00000378567 1 0.580410007176292 -0.0374783823727059 ENSG00000067606 PRKCZ
ENST00000468310 1 0.423256934095464 -0.0644829436655593 ENSG00000067606 PRKCZ
ENST00000484419 1 0.0861959770509119 -0.286714327347975 ENSG00000067606 PRKCZ
ENST00000503297 1 0.631315126098583 -0.0841788182751307 ENSG00000067606 PRKCZ
ENST00000479566 1 0.244298811076369 -0.135931307274788 ENSG00000067606 PRKCZ
ENST00000466651 1 0.549833185911075 -0.0513024011105752 ENSG00000067606 PRKCZ
ENST00000400921 1 0.9685378231731 -0.00275529645806143 ENSG00000067606 PRKCZ
ENST00000495347 1 0.864769864929408 -0.0149703753172956 ENSG00000067606 PRKCZ
ENST00000461106 1 0.967544119950288 -0.00287733797543631 ENSG00000067606 PRKCZ
ENST00000461465 1 0.812580375514484 -0.0204934817735914 ENSG00000067606 PRKCZ
ENST00000470596 1 0.821200456463964 -0.0193676909435426 ENSG00000067606 PRKCZ
ENST00000496325 1 0.746408597149128 -0.0278990425512658 ENSG00000067606 PRKCZ
ENST00000481140 1 0.760444200505114 -0.0268232934478415 ENSG00000067606 PRKCZ
ENST00000482686 1 0.622403571102165 -0.0532170261758905 ENSG00000067606 PRKCZ
ENST00000400920 1 0.867024306770682 -0.0126482623004878 ENSG00000067606 PRKCZ
ENST00000486681 1 0.578857342249445 -0.0582138362341334 ENSG00000067606 PRKCZ
ENST00000470986 1 0.926471075668595 0.0109285289330683 ENSG00000067606 PRKCZ
ENST00000470511 1 0.905718015057996 -0.0145950023280284 ENSG00000067606 PRKCZ
ENST00000471018 1 0.620838449875172 0.0788896226511898 ENSG00000067606 PRKCZ
ENST00000466352 1 0.830465242158069 0.0368213541499694 ENSG00000067606 PRKCZ
ENST00000497183 1 0.604765917074313 0.0726712777607295 ENSG00000067606 PRKCZ
ENST00000419838 1 0.872691681013399 0.0235661421340716 ENSG00000067606 PRKCZ
ENST00000606533 1 0.429498255835828 0.19707659178171 ENSG00000271806 RP5-892K4.1
ENST00000479263 1 0.81788436362536 0.0180734528911453 ENSG00000067606 PRKCZ
ENST00000503672 1 0.922021257235674 -0.0155417974935456 ENSG00000067606 PRKCZ
ENST00000478770 1 0.940153767917062 0.00606150484691046 ENSG00000067606 PRKCZ
ENST00000505322 1 0.770837871331416 -0.0253891826951648 ENSG00000067606 PRKCZ
ENST00000472017 1 0.562487701174971 -0.10085339673639 ENSG00000067606 PRKCZ
ENST00000333854 1 0.704231789343305 -0.0614669529788393 ENSG00000182873 RP11-181G12.2
ENST00000536678 1 0.903980091262743 0.018960963208993 ENSG00000182873 RP11-181G12.2
ENST00000444529 1 0.8785812056451 0.0263385910964213 ENSG00000182873 RP11-181G12.2
ENST00000469733 1 0.522948289353941 -0.0574972594746701 ENSG00000162585 C1orf86
ENST00000414253 1 0.448025595174964 -0.0688175971165563 ENSG00000162585 C1orf86
ENST00000428120 1 0.448025595174964 -0.0688175971165563 ENSG00000162585 C1orf86
ENST00000400919 1 0.448025595174964 -0.0688175971165563 ENSG00000162585 C1orf86
ENST00000400918 1 0.551169446478153 -0.0549567100714813 ENSG00000162585 C1orf86
ENST00000497675 1 0.53868511814336 -0.0640313270349995 ENSG00000162585 C1orf86
ENST00000378543 1 0.567716829386567 -0.0592797457175276 ENSG00000162585 C1orf86
ENST00000378546 1 0.567716829386567 -0.0592797457175276 ENSG00000162585 C1orf86
ENST00000401813 1 0.561051309425448 -0.0589928841374214 ENSG00000162585 C1orf86
ENST00000487186 1 0.645130555136152 -0.0459750255134 ENSG00000162585 C1orf86
ENST00000378545 1 0.551803661259436 -0.0606814902457912 ENSG00000162585 C1orf86
ENST00000476803 1 0.508816744938495 -0.068103403611665 ENSG00000162585 C1orf86
ENST00000440825 1 0.533560923915554 -0.064557652813992 ENSG00000162585 C1orf86
ENST00000597060 1 0.113370623867242 -0.228209893361075 ENSG00000269554 AL590822.2
ENST00000420515 1 0.949196317507585 -0.00737982829204943 ENSG00000162585 C1orf86
ENST00000514625 1 0.735926558935867 0.0913955666762718 ENSG00000162585 C1orf86
ENST00000545087 1 0.78693431665927 -0.0955753241500772 ENSG00000203301 AL590822.1
ENST00000420964 1 0.271423993127191 -0.278626948348139 ENSG00000243558 RP11-181G12.5
ENST00000442483 1 0.340882717985912 0.348708093734824 ENSG00000234396 RP11-181G12.4
ENST00000378536 1 0.591654930698409 0.0306740809897104 ENSG00000157933 SKI
ENST00000508416 1 0.53212680826312 0.0410544622763275 ENSG00000157933 SKI
ENST00000478223 1 0.681800572457446 0.0271535100678075 ENSG00000157933 SKI
ENST00000507179 1 0.439883083407597 -0.118747776520026 ENSG00000157933 SKI
ENST00000378531 1 0.546430255495238 0.1006278066107 ENSG00000116151 MORN1
ENST00000607720 1 0.498658669027651 0.159859761529004 ENSG00000272161 RP4-713A8.1
ENST00000600779 1 0.668747425723317 -0.0895881684377541 ENSG00000269753 AL589739.1
ENST00000606372 1 0.444484707411991 0.125416672969232 ENSG00000116151 MORN1
ENST00000602865 1 0.582915392642098 0.187079444611732 ENSG00000269896 RP4-740C4.6
ENST00000417061 1 0.432768608457631 0.285951782857621 ENSG00000238240 RP4-740C4.5
ENST00000378529 1 0.458591361946644 0.113333873991443 ENSG00000116151 MORN1
ENST00000607342 1 0.353177143901924 0.199236031359284 ENSG00000116151 MORN1
ENST00000607858 1 0.488453836106369 0.239807504575918 ENSG00000272420 RP4-740C4.7
ENST00000469374 1 0.178660667485367 0.226220662632191 ENSG00000116151 MORN1
ENST00000419785 1 0.297974859992732 0.191433084937016 ENSG00000116151 MORN1
ENST00000606642 1 0.386212664098864 0.281092352761549 ENSG00000271921 RP4-740C4.9
ENST00000606280 1 0.478296007000799 0.263059243311677 ENSG00000271847 RP4-740C4.8
ENST00000378525 1 0.598765700462651 0.0771175361824897 ENSG00000116151 MORN1
ENST00000449373 1 0.209858767695872 0.200110623041277 ENSG00000116151 MORN1
ENST00000317490 1 0.432823360829879 0.167344908599799 ENSG00000178642 AL513477.1
ENST00000607031 1 0.418787925995979 0.174055027076386 ENSG00000116151 MORN1
ENST00000475812 1 0.185230012234289 0.29744424315218 ENSG00000116151 MORN1
ENST00000494279 1 0.801180583957741 0.056890095427181 ENSG00000116151 MORN1
ENST00000378518 1 0.805684637362552 -0.0114357739565646 ENSG00000157916 RER1
ENST00000605895 1 0.686985068089799 -0.0187059416671324 ENSG00000157916 RER1
ENST00000378513 1 0.614648594140081 -0.0236291246879187 ENSG00000157916 RER1
ENST00000306256 1 0.814619472780307 -0.0108920892660288 ENSG00000157916 RER1
ENST00000493207 1 0.689813012872254 -0.0201019114697045 ENSG00000157916 RER1
ENST00000378512 1 0.617889220752014 -0.0234453953260483 ENSG00000157916 RER1
ENST00000443438 1 0.981542094387287 -0.00112586132599625 ENSG00000157916 RER1
ENST00000488353 1 0.981752925986372 0.00115753343914134 ENSG00000157916 RER1
ENST00000462129 1 0.969229935546996 0.0030654218541395 ENSG00000157916 RER1
ENST00000288774 1 0.6442101688639 -0.0369972786715418 ENSG00000157911 PEX10
ENST00000447513 1 0.681653875088001 -0.0329512752654397 ENSG00000157911 PEX10
ENST00000507596 1 0.673855919907178 -0.0339411080616433 ENSG00000157911 PEX10
ENST00000510434 1 0.385574164559871 -0.0920425473840498 ENSG00000157911 PEX10
ENST00000508384 1 0.324223265167811 -0.1185456219445 ENSG00000157911 PEX10
ENST00000515760 1 0.479661661992677 0.136599883464641 ENSG00000157911 PEX10
ENST00000502666 1 0.702170213663158 0.0619760501293482 ENSG00000157911 PEX10
ENST00000504111 1 0.757529638609289 0.0486263462937683 ENSG00000157911 PEX10
ENST00000514502 1 0.815692319466648 -0.0308174517088229 ENSG00000157911 PEX10
ENST00000609981 1 0.891390982631186 0.042941665997936 ENSG00000149527 PLCH2
ENST00000449969 1 0.744440096716765 -0.057306413897913 ENSG00000149527 PLCH2
ENST00000288766 1 0.98393130795827 0.00418384484824979 ENSG00000149527 PLCH2
ENST00000419816 1 0.703348882476238 -0.065049157780659 ENSG00000149527 PLCH2
ENST00000378488 1 0.703348882476238 -0.065049157780659 ENSG00000149527 PLCH2
ENST00000378486 1 0.703348882476238 -0.065049157780659 ENSG00000149527 PLCH2
ENST00000343889 1 0.670169792260416 -0.0723944221448681 ENSG00000149527 PLCH2
ENST00000278878 1 0.683575591135569 -0.0716665255411823 ENSG00000149527 PLCH2
ENST00000424657 1 0.414697551084091 0.295979097629934 ENSG00000224387 RP3-395M20.2
ENST00000442305 1 0.526525958796224 0.234558094420969 ENSG00000229393 RP3-395M20.3
ENST00000473964 1 0.263853654752685 -0.209759488585605 ENSG00000149527 PLCH2
ENST00000462379 1 0.245975010418227 -0.221860807115784 ENSG00000149527 PLCH2
ENST00000378466 1 0.103648126836887 -0.112275854138416 ENSG00000157881 PANK4
ENST00000435556 1 0.103708385978422 -0.11226990700756 ENSG00000157881 PANK4
ENST00000505228 1 0.115371289094573 -0.123449507129656 ENSG00000157881 PANK4
ENST00000502512 1 0.17190471911544 -0.142783210326737 ENSG00000157881 PANK4
ENST00000471361 1 0.118981458893294 -0.179690045734788 ENSG00000157881 PANK4
ENST00000487804 1 0.458778096938218 -0.100559494590048 ENSG00000157881 PANK4
ENST00000515423 1 0.804307782485683 -0.0334070260979496 ENSG00000157881 PANK4
ENST00000468002 1 0.517145696698757 -0.0650848737273933 ENSG00000157881 PANK4
ENST00000486396 1 0.256576843755667 -0.0962203367359003 ENSG00000157881 PANK4
ENST00000502770 1 0.27057946461824 -0.100883212051174 ENSG00000157881 PANK4
ENST00000491212 1 0.506140402737094 -0.0664270088935297 ENSG00000157881 PANK4
ENST00000514922 1 0.739269283457928 -0.0339228145174317 ENSG00000157881 PANK4
ENST00000378453 1 0.950886095219308 -0.0184041026879429 ENSG00000197921 HES5
ENST00000606645 1 0.288539195062905 -0.182621490972138 ENSG00000272449 RP3-395M20.12
ENST00000416860 1 0.333015755505914 -0.07589909616535 ENSG00000238164 RP3-395M20.8
ENST00000443892 1 0.99854475134206 -0.000231014197064385 ENSG00000238164 RP3-395M20.8
ENST00000449660 1 0.474221412667894 -0.128135992829287 ENSG00000238164 RP3-395M20.8
ENST00000448624 1 0.313572582099319 -0.194371672255883 ENSG00000238164 RP3-395M20.8
ENST00000432521 1 0.971467032095016 0.0046612423402737 ENSG00000238164 RP3-395M20.8
ENST00000452793 1 0.283404860504765 -0.0843722264629434 ENSG00000238164 RP3-395M20.8
ENST00000426449 1 0.42739445919464 -0.0538604019390487 ENSG00000157873 TNFRSF14
ENST00000434817 1 0.502036456032749 -0.0461133797486361 ENSG00000157873 TNFRSF14
ENST00000435221 1 0.503823415724975 -0.0459221451552207 ENSG00000157873 TNFRSF14
ENST00000451778 1 0.515980109113616 -0.0448300013030008 ENSG00000157873 TNFRSF14
ENST00000409119 1 0.494392683769362 -0.0482096923108879 ENSG00000157873 TNFRSF14
ENST00000355716 1 0.596579191623542 -0.0372461531964505 ENSG00000157873 TNFRSF14
ENST00000475523 1 0.597650359881871 -0.0371815664267159 ENSG00000157873 TNFRSF14
ENST00000442392 1 0.707782297824772 -0.0248278117544613 ENSG00000157873 TNFRSF14
ENST00000482074 1 0.665214076520201 -0.0283107465796321 ENSG00000157873 TNFRSF14
ENST00000496064 1 0.616222945226453 -0.0355772233698206 ENSG00000157873 TNFRSF14
ENST00000463471 1 0.615589467599901 -0.0354461798525995 ENSG00000157873 TNFRSF14
ENST00000466750 1 0.632559007039975 -0.0353911144133425 ENSG00000157873 TNFRSF14
ENST00000471768 1 0.383697059750108 -0.0710458176291733 ENSG00000157873 TNFRSF14
ENST00000463835 1 0.603163046328003 -0.0400796328442922 ENSG00000157873 TNFRSF14
ENST00000482602 1 0.623562772246053 -0.0372473156660976 ENSG00000157873 TNFRSF14
ENST00000480305 1 0.623553252074603 -0.0366901485345413 ENSG00000157873 TNFRSF14
ENST00000456687 1 0.178626409043553 -0.196462971918324 ENSG00000225931 RP3-395M20.7
ENST00000424215 1 0.492573032912064 0.146760532634993 ENSG00000228037 RP3-395M20.9
ENST00000493183 1 0.00277177891866246 -0.355160372222534 ENSG00000157870 FAM213B
ENST00000474659 1 0.00266106505214525 -0.354071062017046 ENSG00000157870 FAM213B
ENST00000419916 1 0.016951735174264 -0.232438608108773 ENSG00000157870 FAM213B
ENST00000378424 1 0.016951735174264 -0.232438608108773 ENSG00000157870 FAM213B
ENST00000537325 1 0.00602693606792861 -0.293487677760914 ENSG00000157870 FAM213B
ENST00000378427 1 0.016951735174264 -0.232438608108773 ENSG00000157870 FAM213B
ENST00000378425 1 0.016951735174264 -0.232438608108773 ENSG00000157870 FAM213B
ENST00000464043 1 0.00170107038608523 -0.350624658894313 ENSG00000157870 FAM213B
ENST00000444521 1 0.016951735174264 -0.232438608108773 ENSG00000157870 FAM213B
ENST00000465233 1 0.00337135232551679 -0.400302332657443 ENSG00000157870 FAM213B
ENST00000498083 1 0.00317961600921868 -0.401525851933876 ENSG00000157870 FAM213B
ENST00000481683 1 0.00440229432132001 -0.351811400662574 ENSG00000157870 FAM213B
ENST00000484099 1 0.0187092416015392 -0.228408332407891 ENSG00000157870 FAM213B
ENST00000477045 1 0.00255850981657621 -0.437225804359428 ENSG00000157870 FAM213B
ENST00000476686 1 0.23709827200726 -0.121024740808786 ENSG00000157870 FAM213B
ENST00000471840 1 0.0745982806711752 -0.26127638423339 ENSG00000142606 MMEL1
ENST00000288709 1 0.238419962097881 -0.194863227687795 ENSG00000142606 MMEL1
ENST00000378412 1 0.238131212222263 -0.194918481828236 ENSG00000142606 MMEL1
ENST00000502556 1 0.280440562737529 -0.202012444942132 ENSG00000142606 MMEL1
ENST00000504800 1 0.280440562737529 -0.202012444942132 ENSG00000142606 MMEL1
ENST00000464195 1 0.194572560272263 0.467352182038915 ENSG00000142606 MMEL1
ENST00000491941 1 0.194572560272263 0.467352182038915 ENSG00000142606 MMEL1
ENST00000469962 1 0.0677183978234096 0.64174817220624 ENSG00000142606 MMEL1
ENST00000509374 1 0.496645111525462 -0.227487730889155 ENSG00000142606 MMEL1
ENST00000427302 1 0.384491767846436 -0.322245263128766 ENSG00000237058 RP13-436F16.1
ENST00000579787 1 0.862162925943041 -0.0413825969618637 ENSG00000215912 TTC34
ENST00000401094 1 0.395471834405799 -0.130107336787657 ENSG00000215912 TTC34
ENST00000401095 1 0.252974085126374 -0.217996193531528 ENSG00000215912 TTC34
ENST00000574621 1 0.671344339521987 0.152741787279747 ENSG00000215912 TTC34
ENST00000445317 1 0.895436722393188 0.0466444367956507 ENSG00000177133 LINC00982
ENST00000321336 1 0.688967347145933 0.132633255872138 ENSG00000177133 LINC00982
ENST00000511072 1 0.354651682463793 -0.128378757982546 ENSG00000142611 PRDM16
ENST00000378398 1 0.372687403615245 -0.123613282542809 ENSG00000142611 PRDM16
ENST00000441472 1 0.372687403615245 -0.123613282542809 ENSG00000142611 PRDM16
ENST00000442529 1 0.372687403615245 -0.123613282542809 ENSG00000142611 PRDM16
ENST00000607632 1 0.251758956634913 0.227385479973609 ENSG00000142611 PRDM16
ENST00000378391 1 0.34425136320292 -0.131053888387817 ENSG00000142611 PRDM16
ENST00000514189 1 0.354891764740535 -0.128380092769537 ENSG00000142611 PRDM16
ENST00000270722 1 0.372744098666769 -0.123619531096849 ENSG00000142611 PRDM16
ENST00000440516 1 0.598860046526553 -0.121767955508138 ENSG00000226286 RP1-163G9.2
ENST00000512462 1 0.546641879737405 -0.219914864079306 ENSG00000142611 PRDM16
ENST00000463591 1 0.564318197433211 -0.211721909412974 ENSG00000142611 PRDM16
ENST00000607061 1 0.688383269337566 -0.148698795098479 ENSG00000272235 RP11-22L13.1
ENST00000509860 1 0.310570305139714 -0.370029979970402 ENSG00000142611 PRDM16
ENST00000378389 1 0.310830819586459 -0.325607914789425 ENSG00000142611 PRDM16
ENST00000378378 1 0.991622011092316 0.00364693089008286 ENSG00000130762 ARHGEF16
ENST00000378373 1 0.965118608008793 0.0143593890118854 ENSG00000130762 ARHGEF16
ENST00000378371 1 0.968281015711931 0.0129525289095888 ENSG00000130762 ARHGEF16
ENST00000445297 1 0.689323003740362 -0.102827454553465 ENSG00000130762 ARHGEF16
ENST00000464620 1 0.62770198301718 -0.116950675588158 ENSG00000130762 ARHGEF16
ENST00000413250 1 0.983309921715817 0.00643069071190297 ENSG00000130762 ARHGEF16
ENST00000418137 1 0.392762597898809 -0.218478753578205 ENSG00000130762 ARHGEF16
ENST00000485984 1 0.676795069754008 0.125533736698052 ENSG00000130762 ARHGEF16
ENST00000294599 1 0.0482966520215609 -0.276777657284847 ENSG00000162591 MEGF6
ENST00000356575 1 0.0982911859965601 -0.261007202619251 ENSG00000162591 MEGF6
ENST00000494257 1 0.195209511753181 -0.377124863444979 ENSG00000162591 MEGF6
ENST00000485002 1 0.111136359963048 -0.255632692206287 ENSG00000162591 MEGF6
ENST00000491842 1 0.959529146138697 0.0128041164164702 ENSG00000162591 MEGF6
ENST00000475790 1 0.885320969457432 0.0383629031336282 ENSG00000162591 MEGF6
ENST00000461795 1 0.375807466160914 0.286697945672623 ENSG00000162591 MEGF6
ENST00000435049 1 0.257111030776998 -0.405018819628981 ENSG00000238260 RP11-46F15.2
ENST00000378344 1 0.571820025682066 0.0343512983471033 ENSG00000158109 TPRG1L
ENST00000344579 1 0.57180476647907 0.034351409151665 ENSG00000158109 TPRG1L
ENST00000378322 1 0.773898565598584 -0.0208773659887529 ENSG00000116213 WRAP73
ENST00000270708 1 0.773898565598584 -0.0208773659887529 ENSG00000116213 WRAP73
ENST00000471223 1 0.559745339185844 -0.0469873287210568 ENSG00000116213 WRAP73
ENST00000424367 1 0.657810214728295 -0.0321012076493571 ENSG00000116213 WRAP73
ENST00000497940 1 0.256081041168852 -0.0923659797836717 ENSG00000116213 WRAP73
ENST00000469643 1 0.414467903597858 -0.0923863202934728 ENSG00000116213 WRAP73
ENST00000494884 1 0.429091324780976 0.11636645003136 ENSG00000116213 WRAP73
ENST00000465916 1 0.9102514937302 -0.00901002763344982 ENSG00000116213 WRAP73
ENST00000419924 1 0.782123748831694 -0.0232461385352049 ENSG00000116213 WRAP73
ENST00000479331 1 0.668729168346146 -0.0561320021202491 ENSG00000116213 WRAP73
ENST00000378295 1 0.844528090242616 -0.0618800359027211 ENSG00000078900 TP73
ENST00000604074 1 0.844528090242616 -0.0618800359027211 ENSG00000078900 TP73
ENST00000354437 1 0.473879852273891 -0.251065261686043 ENSG00000078900 TP73
ENST00000346387 1 0.496809252030899 -0.235705441767936 ENSG00000078900 TP73
ENST00000357733 1 0.496809252030899 -0.235705441767936 ENSG00000078900 TP73
ENST00000443034 1 0.516750062870371 0.219703439398046 ENSG00000227589 RP5-1092A11.5
ENST00000603362 1 0.189839217429929 -0.471602399927824 ENSG00000078900 TP73
ENST00000604479 1 0.189839217429929 -0.471602399927824 ENSG00000078900 TP73
ENST00000378288 1 0.915795379571921 -0.0328776592110417 ENSG00000078900 TP73
ENST00000378285 1 0.440788059632583 -0.27755427637356 ENSG00000078900 TP73
ENST00000378280 1 0.440788059632583 -0.27755427637356 ENSG00000078900 TP73
ENST00000603364 1 0.833114182082619 -0.0780737342767762 ENSG00000078900 TP73
ENST00000604194 1 0.722999566615358 0.119140604985093 ENSG00000078900 TP73
ENST00000378290 1 0.301663819507543 -0.373800531170026 ENSG00000078900 TP73
ENST00000416554 1 0.977995162521062 0.00767389678052346 ENSG00000235131 RP5-1092A11.2
ENST00000604566 1 0.0385054180969602 -0.766206344078771 ENSG00000078900 TP73
ENST00000418088 1 0.362049038055195 -0.0787820572662256 ENSG00000227372 TP73-AS1
ENST00000452079 1 0.283706121161222 -0.0932919420931876 ENSG00000227372 TP73-AS1
ENST00000419973 1 0.691009032381882 -0.0766334728890955 ENSG00000227372 TP73-AS1
ENST00000423764 1 0.264557447605744 -0.0982122590896511 ENSG00000227372 TP73-AS1
ENST00000587071 1 0.903951914534675 -0.0144890744148093 ENSG00000227372 TP73-AS1
ENST00000608600 1 0.574818354940274 -0.063169605226322 ENSG00000227372 TP73-AS1
ENST00000544565 1 0.19575748710404 -0.179364778784267 ENSG00000227372 TP73-AS1
ENST00000294600 1 0.408269984191354 0.306675591260279 ENSG00000162592 CCDC27
ENST00000462521 1 0.408269984191354 0.306675591260279 ENSG00000162592 CCDC27
ENST00000444870 1 0.00583675354111217 0.857551018911694 ENSG00000235169 SMIM1
ENST00000452264 1 0.0131121642672778 0.794772633368856 ENSG00000235169 SMIM1
ENST00000561886 1 0.0112531639497937 0.821507097977787 ENSG00000235169 SMIM1
ENST00000378251 1 0.212413116306887 -0.068337509359207 ENSG00000130764 LRRC47
ENST00000462356 1 0.385260598495568 0.0640401147504499 ENSG00000130764 LRRC47
ENST00000479239 1 0.0778510414762442 0.141907158102526 ENSG00000130764 LRRC47
ENST00000581512 1 0.937560992194643 -0.0276600334800895 ENSG00000266075 RN7SL574P
ENST00000607459 1 0.0298566586910437 -0.19224775654654 ENSG00000272153 RP1-286D6.5
ENST00000378230 1 0.133324250228644 -0.0688837838888078 ENSG00000116198 CEP104
ENST00000484420 1 0.853458218774805 -0.0313974822660611 ENSG00000116198 CEP104
ENST00000438539 1 0.0500592519598268 -0.13769875824159 ENSG00000116198 CEP104
ENST00000461667 1 0.0368208468627142 -0.166205941546571 ENSG00000116198 CEP104
ENST00000495701 1 0.278964697901978 -0.128746566668747 ENSG00000116198 CEP104
ENST00000460038 1 0.721011133206204 -0.029774522267673 ENSG00000116198 CEP104
ENST00000494653 1 0.432618025165952 -0.0421645986375143 ENSG00000116198 CEP104
ENST00000443466 1 0.543152431742618 0.0546085037045687 ENSG00000116198 CEP104
ENST00000428079 1 0.135673086835587 -0.101731785196876 ENSG00000116198 CEP104
ENST00000494951 1 0.977316840338034 -0.00251757163976173 ENSG00000116198 CEP104
ENST00000378223 1 0.0248992670544435 -0.168394523225471 ENSG00000116198 CEP104
ENST00000378212 1 0.761305362591996 -0.0299961386161474 ENSG00000169598 DFFB
ENST00000378209 1 0.996023161792004 0.000353601984773474 ENSG00000169598 DFFB
ENST00000491998 1 0.996023161792004 0.000353601984773474 ENSG00000169598 DFFB
ENST00000338895 1 0.475466758340841 -0.061079151716389 ENSG00000169598 DFFB
ENST00000341385 1 0.99941748934442 0.000110329933884341 ENSG00000169598 DFFB
ENST00000468793 1 0.921277884542214 -0.00697899982356664 ENSG00000169598 DFFB
ENST00000339350 1 0.94561566244414 -0.00482929529084619 ENSG00000169598 DFFB
ENST00000477548 1 0.94561566244414 -0.00482929529084619 ENSG00000169598 DFFB
ENST00000378206 1 0.938471882739952 -0.00545085035783806 ENSG00000169598 DFFB
ENST00000475969 1 0.812902421000712 -0.016716238874553 ENSG00000169598 DFFB
ENST00000481945 1 0.183918010725275 -0.308093033304756 ENSG00000169598 DFFB
ENST00000461150 1 0.497536467791508 0.0945606183844014 ENSG00000169598 DFFB
ENST00000579705 1 0.788159734953202 0.0837564895388584 ENSG00000264428 AL691523.1
ENST00000486765 1 0.532581191868038 -0.0308869151565492 ENSG00000198912 C1orf174
ENST00000361605 1 0.532581191868038 -0.0308869151565492 ENSG00000198912 C1orf174
ENST00000474140 1 0.532581191868038 -0.0308869151565492 ENSG00000198912 C1orf174
ENST00000413332 1 0.757911613432092 0.0748323961992484 ENSG00000236423 LINC01134
ENST00000442673 1 0.923503224134862 0.0161147607345241 ENSG00000236423 LINC01134
ENST00000439488 1 0.841075795329966 -0.0349305857551977 ENSG00000236423 LINC01134
ENST00000378190 1 0.400551705418771 0.261720444437559 ENSG00000196581 AJAP1
ENST00000378191 1 0.340351294945642 0.279217383999677 ENSG00000196581 AJAP1
ENST00000466761 1 0.894699272549771 -0.0394418852009909 ENSG00000196581 AJAP1
ENST00000413887 1 0.806078272538215 0.0853846915959476 ENSG00000236948 RP11-154H17.1
ENST00000582517 1 0.773836005247715 -0.0821275562492591 ENSG00000264101 MIR4689
ENST00000478423 1 0.329986442589386 -0.0556677051768575 ENSG00000131697 NPHP4
ENST00000460696 1 0.460654723736762 -0.0904452067345906 ENSG00000131697 NPHP4
ENST00000378161 1 0.673776305051537 -0.0501223865308929 ENSG00000131697 NPHP4
ENST00000489180 1 0.3299032862317 -0.0556756591569469 ENSG00000131697 NPHP4
ENST00000378156 1 0.3299032862317 -0.0556756591569469 ENSG00000131697 NPHP4
ENST00000378169 1 0.313518975388081 -0.0571583766278859 ENSG00000131697 NPHP4
ENST00000468253 1 0.171849081015959 0.186533931053367 ENSG00000131697 NPHP4
ENST00000506941 1 0.625524009979737 0.0959703622410573 ENSG00000131697 NPHP4
ENST00000470763 1 0.339796503562451 -0.143456512267662 ENSG00000131697 NPHP4
ENST00000466897 1 0.965172250092592 -0.00594068585705464 ENSG00000131697 NPHP4
ENST00000585151 1 0.225860098365242 0.343971993357572 ENSG00000266687 AL356261.1
ENST00000378111 1 0.981558199104431 0.00232757932505238 ENSG00000069424 KCNAB2
ENST00000378097 1 0.982443892740711 -0.0021859143579563 ENSG00000069424 KCNAB2
ENST00000493807 1 0.780738181824806 0.0416447886763475 ENSG00000069424 KCNAB2
ENST00000378092 1 0.785777411379801 0.0290061903690423 ENSG00000069424 KCNAB2
ENST00000478098 1 0.800980713560916 0.0290605384572361 ENSG00000069424 KCNAB2
ENST00000445501 1 0.767148062493189 0.0342357591544853 ENSG00000069424 KCNAB2
ENST00000428161 1 0.747453330271865 0.0337219372591536 ENSG00000069424 KCNAB2
ENST00000389632 1 0.763215625051932 0.0315356697679334 ENSG00000069424 KCNAB2
ENST00000602612 1 0.758974740405165 0.0314916106537592 ENSG00000069424 KCNAB2
ENST00000378087 1 0.998658752786383 0.000162978811704961 ENSG00000069424 KCNAB2
ENST00000341524 1 0.972711933922385 -0.00327275199064796 ENSG00000069424 KCNAB2
ENST00000352527 1 0.972711933922385 -0.00327275199064796 ENSG00000069424 KCNAB2
ENST00000435937 1 0.658513865646119 0.0485360669141634 ENSG00000069424 KCNAB2
ENST00000164247 1 0.955666752522753 -0.00525148904396223 ENSG00000069424 KCNAB2
ENST00000459822 1 0.488016164183941 -0.0972469066805212 ENSG00000069424 KCNAB2
ENST00000594544 1 0.275746536907898 -0.179907415269925 ENSG00000268332 AL035406.1
ENST00000472700 1 0.453208154117061 0.0806224457438687 ENSG00000069424 KCNAB2
ENST00000378083 1 0.983534838093226 -0.00189085760608269 ENSG00000069424 KCNAB2
ENST00000458166 1 0.653987888890411 0.0433675996953954 ENSG00000069424 KCNAB2
ENST00000462676 1 0.724366082042487 0.0510280323481232 ENSG00000069424 KCNAB2
ENST00000481789 1 0.983247495699613 0.00231211205519813 ENSG00000069424 KCNAB2
ENST00000378021 1 0.448324970849587 -0.171204732886715 ENSG00000116254 CHD5
ENST00000262450 1 0.448324970849587 -0.171204732886715 ENSG00000116254 CHD5
ENST00000475121 1 0.817717376448821 0.0736391825484083 ENSG00000116254 CHD5
ENST00000462991 1 0.56124415316492 -0.163277906092244 ENSG00000116254 CHD5
ENST00000377999 1 0.879093319415165 -0.0475342238800666 ENSG00000116254 CHD5
ENST00000496404 1 0.293220981378957 -0.247315404523254 ENSG00000116254 CHD5
ENST00000491020 1 0.394383584998931 -0.315705964781116 ENSG00000116254 CHD5
ENST00000484532 1 0.286862013890635 -0.0436019385064039 ENSG00000116251 RPL22
ENST00000234875 1 0.273494337940989 -0.0448901661798171 ENSG00000116251 RPL22
ENST00000480661 1 0.264575451875053 -0.0475239022101832 ENSG00000116251 RPL22
ENST00000497965 1 0.269778980694807 -0.046988657596856 ENSG00000116251 RPL22
ENST00000471204 1 0.250088956731324 -0.0486689615039781 ENSG00000116251 RPL22
ENST00000465387 1 0.261489002576551 -0.0478232263231214 ENSG00000116251 RPL22
ENST00000462296 1 0.233309160519119 -0.0525355192939238 ENSG00000116251 RPL22
ENST00000465335 1 0.221522802445697 -0.0535178047444033 ENSG00000116251 RPL22
ENST00000466994 1 0.0286281574473357 -0.692962992571461 ENSG00000158286 RNF207
ENST00000377948 1 0.686887688147745 0.0643895403995301 ENSG00000158286 RNF207
ENST00000484435 1 0.0190000072253388 -0.801732723458451 ENSG00000158286 RNF207
ENST00000377939 1 0.736477153742332 0.0533005410782845 ENSG00000158286 RNF207
ENST00000485539 1 0.289248288803657 0.336732218779683 ENSG00000158286 RNF207
ENST00000496676 1 0.322100692036872 0.182598302895538 ENSG00000158286 RNF207
ENST00000463453 1 0.683482471465646 0.134956782586829 ENSG00000158286 RNF207
ENST00000496329 1 0.51624711680953 0.218424999242501 ENSG00000158286 RNF207
ENST00000492476 1 0.718282675572243 -0.107858685669472 ENSG00000158286 RNF207
ENST00000483336 1 0.675626697531492 0.0954775511016132 ENSG00000158286 RNF207
ENST00000343813 1 0.478425974541561 -0.0504020737500574 ENSG00000116237 ICMT
ENST00000495791 1 0.625514919400648 -0.0546890406211507 ENSG00000116237 ICMT
ENST00000489498 1 0.410197683332878 -0.0631542207393824 ENSG00000116237 ICMT
ENST00000474756 1 0.191764580487937 -0.111388952754115 ENSG00000116237 ICMT
ENST00000362035 1 0.24693587931464 -0.199622785182873 ENSG00000116237 ICMT
ENST00000441724 1 0.767217924448274 -0.084235012586281 ENSG00000225077 LINC00337
ENST00000429480 1 0.380944138798832 -0.22058270237225 ENSG00000225077 LINC00337
ENST00000377893 1 0.392329924377142 -0.122773222899205 ENSG00000158292 GPR153
ENST00000608083 1 0.964256129376466 -0.00499095690257034 ENSG00000097021 ACOT7
ENST00000377845 1 0.583418877194406 -0.059585774010582 ENSG00000097021 ACOT7
ENST00000377855 1 0.910319588611728 -0.0124103147001182 ENSG00000097021 ACOT7
ENST00000377860 1 0.964256129376466 -0.00499095690257034 ENSG00000097021 ACOT7
ENST00000418124 1 0.964256129376466 -0.00499095690257034 ENSG00000097021 ACOT7
ENST00000545482 1 0.964256129376466 -0.00499095690257034 ENSG00000097021 ACOT7
ENST00000361521 1 0.905633411785933 -0.0130981942405639 ENSG00000097021 ACOT7
ENST00000377842 1 0.587721073345989 -0.0587318936297906 ENSG00000097021 ACOT7
ENST00000473466 1 0.906720191662998 -0.0138638116880545 ENSG00000097021 ACOT7
ENST00000481175 1 0.620199598128396 0.0872065350201284 ENSG00000097021 ACOT7
ENST00000541130 1 0.832785450185804 0.027754651598762 ENSG00000097021 ACOT7
ENST00000607670 1 0.0134080564150412 -0.891908136271057 ENSG00000271746 RP1-202O8.3
ENST00000377837 1 0.692803357715577 0.0915917440851669 ENSG00000069812 HES2
ENST00000377836 1 0.684539442891915 0.0850977240723652 ENSG00000069812 HES2
ENST00000377828 1 0.952824801947168 -0.0134248195344698 ENSG00000187017 ESPN
ENST00000418286 1 0.875597639079434 -0.058162075954733 ENSG00000187017 ESPN
ENST00000419034 1 0.994165823657061 0.00270849288858369 ENSG00000231868 RP1-202O8.2
ENST00000461727 1 0.902258928904922 -0.0296062373572415 ENSG00000187017 ESPN
ENST00000475228 1 0.865626723953263 0.0450583909830778 ENSG00000187017 ESPN
ENST00000478323 1 0.917443546305304 -0.0346161977777641 ENSG00000187017 ESPN
ENST00000416731 1 0.951000984465047 -0.0147968912822346 ENSG00000187017 ESPN
ENST00000475479 1 0.160500679205037 -0.505610284060856 ENSG00000187017 ESPN
ENST00000434576 1 0.758604423942246 -0.0406925472961367 ENSG00000187017 ESPN
ENST00000477679 1 0.521052621020683 0.175323980849515 ENSG00000187017 ESPN
ENST00000468561 1 0.613537555426784 -0.0737082620296097 ENSG00000187017 ESPN
ENST00000356876 1 0.133566538973857 -0.121370423775624 ENSG00000215788 TNFRSF25
ENST00000485036 1 0.133529369724516 -0.121369870743098 ENSG00000215788 TNFRSF25
ENST00000480393 1 0.133529369724516 -0.121369870743098 ENSG00000215788 TNFRSF25
ENST00000513135 1 0.130724698162471 -0.122103985162442 ENSG00000215788 TNFRSF25
ENST00000473343 1 0.177669548619022 -0.117200681596977 ENSG00000215788 TNFRSF25
ENST00000377782 1 0.133529369724516 -0.121369870743098 ENSG00000215788 TNFRSF25
ENST00000351959 1 0.134097931738322 -0.121267375898894 ENSG00000215788 TNFRSF25
ENST00000510563 1 0.132216450474775 -0.12200292140105 ENSG00000215788 TNFRSF25
ENST00000502730 1 0.132216450474775 -0.12200292140105 ENSG00000215788 TNFRSF25
ENST00000502588 1 0.132216450474775 -0.12200292140105 ENSG00000215788 TNFRSF25
ENST00000414040 1 0.132216450474775 -0.12200292140105 ENSG00000215788 TNFRSF25
ENST00000351748 1 0.132216450474775 -0.12200292140105 ENSG00000215788 TNFRSF25
ENST00000348333 1 0.132216450474775 -0.12200292140105 ENSG00000215788 TNFRSF25
ENST00000453260 1 0.151499915167821 -0.133980120687577 ENSG00000215788 TNFRSF25
ENST00000475730 1 0.0596997918619814 -0.212371547299952 ENSG00000215788 TNFRSF25
ENST00000469691 1 0.0493012703348027 -0.144953275816832 ENSG00000215788 TNFRSF25
ENST00000481401 1 0.104843780705915 -0.126622753713375 ENSG00000215788 TNFRSF25
ENST00000461703 1 0.150638027134162 -0.117087285099288 ENSG00000215788 TNFRSF25
ENST00000453341 1 0.199997676164591 -0.113326363449646 ENSG00000215788 TNFRSF25
ENST00000515145 1 0.245482043722274 -0.119786887272112 ENSG00000215788 TNFRSF25
ENST00000377748 1 0.450188235359034 -0.0992706257399046 ENSG00000171680 PLEKHG5
ENST00000400913 1 0.471907094375216 -0.103615076594529 ENSG00000171680 PLEKHG5
ENST00000489097 1 0.513854913904708 -0.0987244019044623 ENSG00000171680 PLEKHG5
ENST00000340850 1 0.4267501063774 -0.112255418501516 ENSG00000171680 PLEKHG5
ENST00000487949 1 0.864001178002101 -0.050398448849634 ENSG00000171680 PLEKHG5
ENST00000377725 1 0.422237781105366 -0.191693239051907 ENSG00000171680 PLEKHG5
ENST00000377728 1 0.422275318679136 -0.191569788571836 ENSG00000171680 PLEKHG5
ENST00000377732 1 0.586743941479589 -0.128677189129373 ENSG00000171680 PLEKHG5
ENST00000400915 1 0.586966057241316 -0.128633373468918 ENSG00000171680 PLEKHG5
ENST00000377740 1 0.760446849114608 -0.0719150383627346 ENSG00000171680 PLEKHG5
ENST00000377737 1 0.733429642956393 -0.0801371635512506 ENSG00000171680 PLEKHG5
ENST00000535355 1 0.630545199477963 -0.117625640111376 ENSG00000171680 PLEKHG5
ENST00000537245 1 0.4596092489618 -0.177796412551373 ENSG00000171680 PLEKHG5
ENST00000544978 1 0.325858379690779 -0.242232205601176 ENSG00000171680 PLEKHG5
ENST00000377705 1 0.631848801395052 -0.0240177519569388 ENSG00000162408 NOL9
ENST00000464383 1 0.328514174543537 0.0701664921562632 ENSG00000162408 NOL9
ENST00000462798 1 0.443673904056092 0.0803779725289234 ENSG00000162408 NOL9
ENST00000517213 1 0.7115107003582 -0.137320501581652 ENSG00000253022 RNU6-731P
ENST00000456162 1 0.708522531013001 0.0560267488484469 ENSG00000229519 RP11-58A11.2
ENST00000460777 1 0.676818830137689 0.0454257501042523 ENSG00000162408 NOL9
ENST00000464665 1 0.541127150449477 -0.0580324319770099 ENSG00000162408 NOL9
ENST00000333172 1 0.42167202464752 -0.282937567653344 ENSG00000173662 TAS1R1
ENST00000328191 1 0.42174188888991 -0.282919970097243 ENSG00000173662 TAS1R1
ENST00000351136 1 0.345400125645726 -0.332983757917276 ENSG00000173662 TAS1R1
ENST00000411823 1 0.344695915187018 -0.350578451940981 ENSG00000173662 TAS1R1
ENST00000415267 1 0.344695915187018 -0.350578451940981 ENSG00000173662 TAS1R1
ENST00000319084 1 0.619375383685313 -0.0408251267797202 ENSG00000204859 ZBTB48
ENST00000435905 1 0.552856464190835 -0.0496998941081948 ENSG00000204859 ZBTB48
ENST00000377674 1 0.126745232884528 -0.0941533859663795 ENSG00000204859 ZBTB48
ENST00000488936 1 0.12705846484157 -0.0977438461245765 ENSG00000204859 ZBTB48
ENST00000482360 1 0.106668429785079 -0.119928550196263 ENSG00000204859 ZBTB48
ENST00000498342 1 0.563861002538589 -0.0539067825623738 ENSG00000204859 ZBTB48
ENST00000466813 1 0.256666834293759 -0.121578535158472 ENSG00000204859 ZBTB48
ENST00000466941 1 0.701790351494568 0.0610575120189793 ENSG00000204859 ZBTB48
ENST00000377658 1 0.234816658048992 -0.0896131261748983 ENSG00000162413 KLHL21
ENST00000377663 1 0.233002887647557 -0.0899120700010564 ENSG00000162413 KLHL21
ENST00000467612 1 0.303052587905216 -0.091198903494028 ENSG00000162413 KLHL21
ENST00000496707 1 0.435302170070869 -0.0727928975292893 ENSG00000162413 KLHL21
ENST00000463043 1 0.395031998588808 -0.0799087542431993 ENSG00000162413 KLHL21
ENST00000377648 1 0.699094619956779 -0.0363690972755909 ENSG00000116273 PHF13
ENST00000495385 1 0.288238648295154 -0.105141823077184 ENSG00000116273 PHF13
ENST00000054650 1 0.130935616013874 -0.128233594347156 ENSG00000041988 THAP3
ENST00000484676 1 0.276179930816018 -0.163062537932065 ENSG00000041988 THAP3
ENST00000307896 1 0.116871970838984 -0.136511780783633 ENSG00000041988 THAP3
ENST00000377627 1 0.193836832358367 -0.0772129092948751 ENSG00000041988 THAP3
ENST00000484669 1 0.121259315633454 -0.135559777580534 ENSG00000041988 THAP3
ENST00000487819 1 0.105045971564739 -0.149981109430381 ENSG00000041988 THAP3
ENST00000472925 1 0.243366012235614 -0.110825611780188 ENSG00000041988 THAP3
ENST00000480647 1 0.770500487933077 -0.0359039795436795 ENSG00000041988 THAP3
ENST00000465508 1 0.216460597000057 -0.0690072069469615 ENSG00000007923 DNAJC11
ENST00000349363 1 0.267593921018853 -0.038282350362652 ENSG00000007923 DNAJC11
ENST00000451196 1 0.267593921018853 -0.038282350362652 ENSG00000007923 DNAJC11
ENST00000377577 1 0.339652564217518 -0.0300192086396977 ENSG00000007923 DNAJC11
ENST00000294401 1 0.329168230274121 -0.0306905608532568 ENSG00000007923 DNAJC11
ENST00000542246 1 0.230850691297671 -0.0409548135088473 ENSG00000007923 DNAJC11
ENST00000377573 1 0.359152050745231 -0.0292558961429999 ENSG00000007923 DNAJC11
ENST00000472414 1 0.09737054090088 -0.102337068309598 ENSG00000007923 DNAJC11
ENST00000426784 1 0.689320358330438 -0.0140383836515012 ENSG00000007923 DNAJC11
ENST00000473993 1 0.697026577544302 -0.0138134583744635 ENSG00000007923 DNAJC11
ENST00000469318 1 0.835132073375095 -0.0108097888644309 ENSG00000007923 DNAJC11
ENST00000485073 1 0.764633012698726 0.0136327038722802 ENSG00000007923 DNAJC11
ENST00000460594 1 0.817968241691264 0.0111110310158947 ENSG00000007923 DNAJC11
ENST00000465911 1 0.934432424272689 -0.00531211818122562 ENSG00000007923 DNAJC11
ENST00000442889 1 0.936109816927903 -0.0289433586581172 ENSG00000237436 RP11-312B8.1
ENST00000303635 1 0.450298568282297 0.0427587463146221 ENSG00000171735 CAMTA1
ENST00000490738 1 0.300244537341313 0.0582037430058489 ENSG00000171735 CAMTA1
ENST00000476163 1 0.486891499243889 0.0343225504021988 ENSG00000171735 CAMTA1
ENST00000473578 1 0.300408514027693 0.0582006252036614 ENSG00000171735 CAMTA1
ENST00000557126 1 0.470176986029538 0.035700709989857 ENSG00000171735 CAMTA1
ENST00000467404 1 0.302438864204766 0.0579703436932211 ENSG00000171735 CAMTA1
ENST00000439411 1 0.459010307166028 0.04178680962859 ENSG00000171735 CAMTA1
ENST00000461311 1 0.467063189663323 0.035952970273295 ENSG00000171735 CAMTA1
ENST00000486138 1 0.400048222178529 0.0482929188620177 ENSG00000171735 CAMTA1
ENST00000482934 1 0.750620574480025 0.0159787101158854 ENSG00000171735 CAMTA1
ENST00000433407 1 0.518623467292343 0.211387739541171 ENSG00000227950 RP11-312B8.2
ENST00000470648 1 0.890218850536601 0.00767385341275031 ENSG00000171735 CAMTA1
ENST00000461580 1 0.902281053931686 0.00683804743392097 ENSG00000171735 CAMTA1
ENST00000472283 1 0.235596550048264 0.0923841075155722 ENSG00000171735 CAMTA1
ENST00000467267 1 0.456443799751793 -0.0475532468546152 ENSG00000171735 CAMTA1
ENST00000456701 1 0.0494024479609732 0.727735334725789 ENSG00000237365 RP11-334N17.1
ENST00000427317 1 0.704584855344627 0.0871763276939693 ENSG00000237402 CAMTA1-IT1
ENST00000457311 1 0.24123456630693 0.386738073355861 ENSG00000237728 RP3-453P22.2
ENST00000495233 1 0.129438323566451 -0.236867068729282 ENSG00000171735 CAMTA1
ENST00000490905 1 0.136907951396694 -0.255716436813425 ENSG00000171735 CAMTA1
ENST00000476864 1 0.12036746249659 -0.282667821346276 ENSG00000171735 CAMTA1
ENST00000054666 1 0.964636403276576 -0.00269012528129015 ENSG00000049245 VAMP3
ENST00000470357 1 0.824624407608111 0.0145548650553607 ENSG00000049245 VAMP3
ENST00000602406 1 0.0572858937066629 -0.444432618002184 ENSG00000269925 RP3-467L1.6
ENST00000487194 1 0.879833691181939 -0.0333093723193159 ENSG00000049245 VAMP3
ENST00000377541 1 0.17492224476033 -0.150964668548433 ENSG00000049246 PER3
ENST00000377532 1 0.196478347618179 -0.10738873784733 ENSG00000049246 PER3
ENST00000361923 1 0.198646715031894 -0.107114220993287 ENSG00000049246 PER3
ENST00000473653 1 0.444118349898643 -0.131987787169833 ENSG00000049246 PER3
ENST00000602883 1 0.29154017676072 -0.280899386096989 ENSG00000049246 PER3
ENST00000463106 1 0.277670368464208 -0.177606527259024 ENSG00000049246 PER3
ENST00000451646 1 0.51914551648993 -0.0722102262546052 ENSG00000236266 RP3-467L1.4
ENST00000494684 1 0.482681109635262 -0.124475568331563 ENSG00000049246 PER3
ENST00000377516 1 0.694918590276316 -0.0517735694526441 ENSG00000049247 UTS2
ENST00000361696 1 0.306562007529853 0.379063467387815 ENSG00000049247 UTS2
ENST00000054668 1 0.475486262655026 0.261875139838577 ENSG00000049247 UTS2
ENST00000377507 1 0.549254083563659 -0.0433465746289697 ENSG00000049249 TNFRSF9
ENST00000474475 1 0.821396402899364 -0.0175607963338938 ENSG00000049249 TNFRSF9
ENST00000492571 1 0.992780375950233 -0.000715818883302238 ENSG00000049249 TNFRSF9
ENST00000603760 1 0.549812543792632 0.222188182425152 ENSG00000270330 RP5-892F13.2
ENST00000493373 1 0.406642432716831 -0.0353919841514105 ENSG00000116288 PARK7
ENST00000460192 1 0.446639854871227 -0.0387946588591154 ENSG00000116288 PARK7
ENST00000338639 1 0.4293045059508 -0.0357054105815635 ENSG00000116288 PARK7
ENST00000493678 1 0.423045864593453 -0.0361955539451632 ENSG00000116288 PARK7
ENST00000377493 1 0.428654191757036 -0.0357512662650333 ENSG00000116288 PARK7
ENST00000465354 1 0.462468823382252 -0.0375860148753035 ENSG00000116288 PARK7
ENST00000377491 1 0.440185522390081 -0.0348934849723392 ENSG00000116288 PARK7
ENST00000377488 1 0.435400480099929 -0.0353210505342756 ENSG00000116288 PARK7
ENST00000497113 1 0.465245202439956 -0.0372853099765506 ENSG00000116288 PARK7
ENST00000469225 1 0.41901151477353 -0.0368713312191203 ENSG00000116288 PARK7
ENST00000363474 1 0.442505451005825 -0.245586267789643 ENSG00000200344 Y_RNA
ENST00000474874 1 0.38014476573397 -0.0902000746480149 ENSG00000116285 ERRFI1
ENST00000377482 1 0.648867978860432 -0.0528757055629036 ENSG00000116285 ERRFI1
ENST00000467067 1 0.900237835704948 -0.0187836434373515 ENSG00000116285 ERRFI1
ENST00000469499 1 0.984776440972168 0.0027065426291154 ENSG00000116285 ERRFI1
ENST00000487559 1 0.954267854968196 -0.0083894932977688 ENSG00000116285 ERRFI1
ENST00000445300 1 0.515915585381002 0.241247068304814 ENSG00000238290 RP11-431K24.1
ENST00000471889 1 0.404753847371516 0.275760666493383 ENSG00000162426 SLC45A1
ENST00000377479 1 0.40310684396856 0.276452089142546 ENSG00000162426 SLC45A1
ENST00000289877 1 0.242953637683252 0.393423764866554 ENSG00000162426 SLC45A1
ENST00000497660 1 0.144227604024479 0.523999548028406 ENSG00000162426 SLC45A1
ENST00000481265 1 0.280889527898681 0.393804318336641 ENSG00000162426 SLC45A1
ENST00000337907 1 0.0524823679885383 0.101848095167913 ENSG00000142599 RERE
ENST00000377464 1 0.109843870870009 0.0933097160634096 ENSG00000142599 RERE
ENST00000467350 1 0.917423033807016 -0.00916650954729618 ENSG00000142599 RERE
ENST00000400907 1 0.0511179024575013 0.109930199381306 ENSG00000142599 RERE
ENST00000476556 1 0.12690100073198 0.103745149710495 ENSG00000142599 RERE
ENST00000400908 1 0.0370149880364701 0.112982635989634 ENSG00000142599 RERE
ENST00000505225 1 0.726352943678671 0.0354560131804655 ENSG00000142599 RERE
ENST00000464367 1 0.922894845071284 -0.011917331571909 ENSG00000142599 RERE
ENST00000488215 1 0.0772243697052026 0.127357089165398 ENSG00000142599 RERE
ENST00000460659 1 0.0502198307637982 0.146524714105372 ENSG00000142599 RERE
ENST00000492766 1 0.0538752719496641 0.144575672586265 ENSG00000142599 RERE
ENST00000465125 1 0.0632821610122986 0.13699891382681 ENSG00000142599 RERE
ENST00000464972 1 0.100948356557694 0.0925950147561807 ENSG00000142599 RERE
ENST00000449895 1 0.195565062894798 0.141945171591001 ENSG00000232912 RP5-1115A15.1
ENST00000444276 1 0.395537570706285 0.13881304033744 ENSG00000232912 RP5-1115A15.1
ENST00000480342 1 0.0768222445745852 0.126418490252435 ENSG00000142599 RERE
ENST00000507012 1 0.153510123643326 0.155660633284789 ENSG00000142599 RERE
ENST00000408156 1 0.679627170166371 -0.135146227809917 ENSG00000221083 SNORA77
ENST00000605785 1 0.350747788969864 0.343505086081213 ENSG00000270282 RP5-1115A15.2
ENST00000469251 1 0.0850320494784607 0.181189195955168 ENSG00000142599 RERE
ENST00000514428 1 0.0379193460613152 0.178383281826471 ENSG00000142599 RERE
ENST00000468247 1 0.22054900039713 0.120222998304516 ENSG00000142599 RERE
ENST00000437586 1 0.796513972312615 -0.0818253956238558 ENSG00000234619 RPL7P11
ENST00000428803 1 0.917492488773454 -0.0295563467826274 ENSG00000224315 RPL7P7
ENST00000410579 1 0.580097865908346 0.205599893744501 ENSG00000222511 Y_RNA
ENST00000445254 1 0.765814988780832 0.0906429079072034 ENSG00000226545 RP4-633I8.3
ENST00000433876 1 0.262156419271719 0.307325770813108 ENSG00000228423 RP4-633I8.4
ENST00000436229 1 0.760507151743304 -0.0763277541963383 ENSG00000229716 RP11-185B14.1
ENST00000234590 1 0.59757177296488 -0.0301219116197736 ENSG00000074800 ENO1
ENST00000464920 1 0.579164180655496 -0.0322067677669432 ENSG00000074800 ENO1
ENST00000497492 1 0.878244845661352 -0.00871962661077224 ENSG00000074800 ENO1
ENST00000486051 1 0.906817641376789 -0.00697596672628884 ENSG00000074800 ENO1
ENST00000492343 1 0.874440357313229 -0.00938074117980838 ENSG00000074800 ENO1
ENST00000489867 1 0.587164753829673 -0.0341934151353377 ENSG00000074800 ENO1
ENST00000414948 1 0.84621737580326 0.0213616493687234 ENSG00000236269 ENO1-IT1
ENST00000442636 1 0.566182961839855 -0.153768718680172 ENSG00000230679 ENO1-AS1
ENST00000364855 1 0.241199095618625 0.354053639764066 ENSG00000201725 RNU6-304P
ENST00000425872 1 0.297483920415321 0.380725109319649 ENSG00000238249 HMGN2P17
ENST00000437767 1 0.0574562485895899 0.693935986631349 ENSG00000238249 HMGN2P17
ENST00000424862 1 0.102047629654885 -0.411561839183853 ENSG00000232208 RP3-477M7.5
ENST00000431968 1 0.365590092109387 0.329152687417331 ENSG00000232663 RP3-477M7.6
ENST00000549778 1 0.310696116008738 0.117240407377745 ENSG00000131686 CA6
ENST00000476083 1 0.534265753580825 0.068666507627282 ENSG00000131686 CA6
ENST00000480186 1 0.956529177496869 0.0163102473037927 ENSG00000131686 CA6
ENST00000377443 1 0.53469683818054 0.0686250030221363 ENSG00000131686 CA6
ENST00000377436 1 0.631012766409418 0.0532659071661749 ENSG00000131686 CA6
ENST00000377442 1 0.627076688115799 0.0541058609980575 ENSG00000131686 CA6
ENST00000400906 1 0.930062582598497 0.0179797005769089 ENSG00000197241 SLC2A7
ENST00000377424 1 0.853160689965892 -0.048651535946651 ENSG00000142583 SLC2A5
ENST00000536305 1 0.722000792926389 -0.107682433249122 ENSG00000142583 SLC2A5
ENST00000535586 1 0.634651469497452 -0.126331165888456 ENSG00000142583 SLC2A5
ENST00000487492 1 0.376245879153488 -0.327804228939916 ENSG00000142583 SLC2A5
ENST00000377414 1 0.88436082320961 0.0432751168055589 ENSG00000142583 SLC2A5
ENST00000484798 1 0.986005830847266 -0.00531419315416971 ENSG00000142583 SLC2A5
ENST00000474145 1 0.984907294855461 -0.00572389609423862 ENSG00000142583 SLC2A5
ENST00000479813 1 0.758720336691571 -0.0920251811841919 ENSG00000142583 SLC2A5
ENST00000486632 1 0.499750916705429 -0.18602087552018 ENSG00000142583 SLC2A5
ENST00000487835 1 0.448484830337615 -0.208671330206415 ENSG00000142583 SLC2A5
ENST00000464985 1 0.532447519088175 -0.176243545905257 ENSG00000142583 SLC2A5
ENST00000473209 1 0.377436833996241 -0.315913849132888 ENSG00000142583 SLC2A5
ENST00000377411 1 0.774874959929531 0.0244585131203239 ENSG00000180758 GPR157
ENST00000414642 1 0.752707136103144 0.0316259441878917 ENSG00000180758 GPR157
ENST00000465853 1 0.794299381416324 -0.0355848588593205 ENSG00000180758 GPR157
ENST00000466131 1 0.45135950853694 0.0740844710519174 ENSG00000180758 GPR157
ENST00000385130 1 0.628121968109505 -0.151922820028702 ENSG00000207865 MIR34A
ENST00000437157 1 0.658426809471546 -0.136336804399416 ENSG00000228526 RP3-510D11.1
ENST00000412639 1 0.884321899773353 -0.0455130009876677 ENSG00000234546 RP3-510D11.2
ENST00000377403 1 0.159529012748258 0.0799730760571311 ENSG00000049239 H6PD
ENST00000602477 1 0.268899988318746 0.0655703431287808 ENSG00000049239 H6PD
ENST00000495451 1 0.232542170530121 0.0829992575229002 ENSG00000049239 H6PD
ENST00000328089 1 0.441679274529756 0.0798410997382119 ENSG00000171621 SPSB1
ENST00000450402 1 0.347476032069523 0.103646513004887 ENSG00000171621 SPSB1
ENST00000357898 1 0.494455408399963 0.0807895304475673 ENSG00000171621 SPSB1
ENST00000377399 1 0.705944751072424 0.0451152570214986 ENSG00000171621 SPSB1
ENST00000302692 1 0.769510521835291 0.0126912240827984 ENSG00000171612 SLC25A33
ENST00000435277 1 0.831529096630306 -0.0398167228410423 ENSG00000231181 RP13-15M17.1
ENST00000377376 1 0.979456388621859 0.00184922926503643 ENSG00000188807 TMEM201
ENST00000340381 1 0.955187977506861 0.00403334291397957 ENSG00000188807 TMEM201
ENST00000340305 1 0.829453346187136 0.0188293820190423 ENSG00000188807 TMEM201
ENST00000416541 1 0.907890055846478 -0.00859716250949925 ENSG00000188807 TMEM201
ENST00000510900 1 0.430691500068984 -0.145132401795863 ENSG00000188807 TMEM201
ENST00000508400 1 0.438980706055984 0.101232676821893 ENSG00000188807 TMEM201
ENST00000536656 1 0.551861573094382 -0.036762326203048 ENSG00000171608 PIK3CD
ENST00000377346 1 0.536009033003729 -0.0382811709514038 ENSG00000171608 PIK3CD
ENST00000377320 1 0.268632722544066 -0.158885030044224 ENSG00000179840 C1orf200
ENST00000426570 1 0.862982288872576 0.0370576538991461 ENSG00000233268 RP11-558F24.2
ENST00000415330 1 0.959141250107272 -0.00498657104931643 ENSG00000231789 RP11-558F24.4
ENST00000484851 1 0.891243654556382 -0.0153672024779634 ENSG00000171608 PIK3CD
ENST00000361110 1 0.184406470366619 -0.0994618402350572 ENSG00000171608 PIK3CD
ENST00000481137 1 0.554556228734302 -0.0721050002887665 ENSG00000171608 PIK3CD
ENST00000479223 1 0.914905939500233 -0.0128977734609864 ENSG00000171608 PIK3CD
ENST00000543390 1 0.0296674743573763 -0.192651340371938 ENSG00000171608 PIK3CD
ENST00000377298 1 0.729350399452168 0.0163062942913989 ENSG00000171603 CLSTN1
ENST00000377288 1 0.729354659271888 0.0163053819198112 ENSG00000171603 CLSTN1
ENST00000477264 1 0.678595785853556 -0.0329723753983171 ENSG00000171603 CLSTN1
ENST00000435891 1 0.745244148135162 -0.0189945178162127 ENSG00000171603 CLSTN1
ENST00000361311 1 0.729441282601356 0.0163122858306945 ENSG00000171603 CLSTN1
ENST00000464286 1 0.204255588717039 -0.13489899308352 ENSG00000171603 CLSTN1
ENST00000603781 1 0.823917474620974 -0.0802550094569012 ENSG00000271264 RP11-558F24.6
ENST00000377263 1 0.11697363419553 0.168450501078789 ENSG00000178585 CTNNBIP1
ENST00000454104 1 0.204431608578684 -0.391280509877624 ENSG00000223989 RP11-84A14.5
ENST00000537447 1 0.844506227424397 -0.0312491433874118 ENSG00000178585 CTNNBIP1
ENST00000400904 1 0.0870549044708723 0.18409423489839 ENSG00000178585 CTNNBIP1
ENST00000377258 1 0.86270881677038 0.0211204364724064 ENSG00000178585 CTNNBIP1
ENST00000377256 1 0.661892091533428 0.0659388312796822 ENSG00000178585 CTNNBIP1
ENST00000488540 1 0.694195489835995 -0.0238311969812069 ENSG00000162441 LZIC
ENST00000377223 1 0.5901832151942 -0.0331309632862911 ENSG00000162441 LZIC
ENST00000400903 1 0.499896854707897 -0.0442037818253955 ENSG00000162441 LZIC
ENST00000541052 1 0.451844369738588 -0.0480350984969658 ENSG00000162441 LZIC
ENST00000377213 1 0.471877860390261 -0.04641473166234 ENSG00000162441 LZIC
ENST00000471853 1 0.0713060853882497 -0.220884225195331 ENSG00000162441 LZIC
ENST00000445884 1 0.738788966228604 -0.0416579652072458 ENSG00000228150 RP11-84A14.4
ENST00000403197 1 0.206308653966284 0.133781529136864 ENSG00000173614 NMNAT1
ENST00000377205 1 0.250523506327819 0.103505519349219 ENSG00000173614 NMNAT1
ENST00000462686 1 0.31145754268244 0.100990044081645 ENSG00000173614 NMNAT1
ENST00000492735 1 0.17769363140731 0.147139376719712 ENSG00000173614 NMNAT1
ENST00000365545 1 0.16432952968648 0.514398095329907 ENSG00000202415 RN7SKP269
ENST00000578045 1 0.783996841401979 0.0788555366984297 ENSG00000265521 MIR5697
ENST00000496751 1 0.732442105906055 -0.0444207126107315 ENSG00000173614 NMNAT1
ENST00000413148 1 0.453350898661706 0.148726768487333 ENSG00000241326 RP11-807G9.2
ENST00000315901 1 0.775968958185778 0.104965461400346 ENSG00000162444 RBP7
ENST00000294435 1 0.775968958185778 0.104965461400346 ENSG00000162444 RBP7
ENST00000253251 1 0.890538771215505 0.00788863645157047 ENSG00000130939 UBE4B
ENST00000377157 1 0.901121907564789 0.00706506272714396 ENSG00000130939 UBE4B
ENST00000377153 1 0.421587623242435 -0.069583155164678 ENSG00000130939 UBE4B
ENST00000343090 1 0.678979238079739 0.024461546935447 ENSG00000130939 UBE4B
ENST00000456484 1 0.286868573045746 -0.383309563828553 ENSG00000224340 RP11-496H15.2
ENST00000416729 1 0.974203995265122 0.00994486911616267 ENSG00000233623 PGAM1P11
ENST00000462658 1 0.340149404856699 -0.14600789849472 ENSG00000130939 UBE4B
ENST00000475795 1 0.210471751977085 0.0967833408739716 ENSG00000130939 UBE4B
ENST00000470736 1 0.457362320946868 0.0609919228634328 ENSG00000130939 UBE4B
ENST00000466379 1 0.975255967094362 -0.00269257900342141 ENSG00000130939 UBE4B
ENST00000488228 1 0.394186833872453 0.0746243453628532 ENSG00000130939 UBE4B
ENST00000364876 1 0.588514736539014 -0.199848377472483 ENSG00000201746 RNU6-828P
ENST00000487244 1 0.545457321224435 -0.0557183718969459 ENSG00000130939 UBE4B
ENST00000465408 1 0.809656109669596 0.0347867684618898 ENSG00000130939 UBE4B
ENST00000377093 1 0.741345167662776 0.0269721726878883 ENSG00000054523 KIF1B
ENST00000263934 1 0.77826345606841 0.0240238923955161 ENSG00000054523 KIF1B
ENST00000377086 1 0.863549449048415 0.0143600324415026 ENSG00000054523 KIF1B
ENST00000577266 1 0.400290333114814 -0.29867888970265 ENSG00000264881 MIR1273D
ENST00000377083 1 0.665649392748101 0.0348511405054446 ENSG00000054523 KIF1B
ENST00000377081 1 0.874940828947545 0.0129638972741235 ENSG00000054523 KIF1B
ENST00000495136 1 0.36430480027276 0.145424711177144 ENSG00000054523 KIF1B
ENST00000497835 1 0.342907032411135 0.0953072818522878 ENSG00000054523 KIF1B
ENST00000362692 1 0.831033719705485 -0.0793047539535083 ENSG00000199562 RNU6-37P
ENST00000584329 1 0.607701894478718 -0.145189090957266 ENSG00000264501 RN7SL731P
ENST00000465635 1 0.742017350820364 0.0433212358188709 ENSG00000054523 KIF1B
ENST00000483340 1 0.681760051658473 0.0540008833137289 ENSG00000054523 KIF1B
ENST00000470616 1 0.265594010720671 -0.164054477223059 ENSG00000054523 KIF1B
ENST00000579866 1 0.196271985657003 -0.47955925647846 ENSG00000265945 RN7SL721P
ENST00000491493 1 0.154150332666712 -0.0908998273574635 ENSG00000142657 PGD
ENST00000487775 1 0.231964212588441 -0.0777745069007208 ENSG00000142657 PGD
ENST00000541529 1 0.113306159868642 -0.097985326085759 ENSG00000142657 PGD
ENST00000477958 1 0.0569047864236161 -0.117862678347478 ENSG00000142657 PGD
ENST00000270776 1 0.0836299605277529 -0.106835354573208 ENSG00000142657 PGD
ENST00000483936 1 0.108168483539709 -0.0986408130995681 ENSG00000142657 PGD
ENST00000538557 1 0.0881165194328895 -0.10562219579925 ENSG00000142657 PGD
ENST00000465632 1 0.0438014805487395 -0.123676550703047 ENSG00000142657 PGD
ENST00000460189 1 0.123280269968544 -0.0969818507581753 ENSG00000142657 PGD
ENST00000493288 1 0.282925594292446 -0.0807405084831319 ENSG00000142657 PGD
ENST00000498356 1 0.170086768850327 -0.0920697338228615 ENSG00000142657 PGD
ENST00000496718 1 0.140949445822195 -0.104446579651032 ENSG00000142657 PGD
ENST00000607572 1 0.531299045575809 0.210011362759627 ENSG00000271989 RP4-736L20.3
ENST00000400900 1 0.823303475966886 0.0298486685040576 ENSG00000251503 APITD1-CORT
ENST00000602296 1 0.823303475966886 0.0298486685040576 ENSG00000175279 APITD1
ENST00000602787 1 0.823303475966886 0.0298486685040576 ENSG00000175279 APITD1
ENST00000470413 1 0.833743058825805 0.0283384184460968 ENSG00000251503 APITD1-CORT
ENST00000309048 1 0.59675462822639 -0.0741866253821654 ENSG00000175279 APITD1
ENST00000602486 1 0.878073322267326 -0.0266903371353742 ENSG00000175279 APITD1
ENST00000477755 1 0.462138515486192 -0.10643285415756 ENSG00000175279 APITD1
ENST00000462462 1 0.523038054897937 -0.0944196824594836 ENSG00000175279 APITD1
ENST00000465026 1 0.846733365452109 0.0273377320411134 ENSG00000251503 APITD1-CORT
ENST00000602446 1 0.877515018026844 0.0230197357169637 ENSG00000251503 APITD1-CORT
ENST00000464507 1 0.393798138880821 -0.145592130728185 ENSG00000175279 APITD1
ENST00000377049 1 0.188188113345165 0.289935721425348 ENSG00000241563 CORT
ENST00000320498 1 0.203662636908189 0.286444165924963 ENSG00000241563 CORT
ENST00000377038 1 0.376658850700531 -0.0328016073176191 ENSG00000160049 DFFA
ENST00000424487 1 0.722441055495413 -0.0375279623530882 ENSG00000203469 RP5-1113E3.3
ENST00000476658 1 0.906990029589107 0.0059840207877457 ENSG00000160049 DFFA
ENST00000377036 1 0.998410163337339 -0.0001091979627907 ENSG00000160049 DFFA
ENST00000472851 1 0.984206740346037 -0.00112743270765588 ENSG00000142655 PEX14
ENST00000356607 1 0.461560999980679 0.0325395546828772 ENSG00000142655 PEX14
ENST00000538836 1 0.457936951841101 0.0331299968390714 ENSG00000142655 PEX14
ENST00000491661 1 0.41332827519415 0.0388363775665678 ENSG00000142655 PEX14
ENST00000492696 1 0.552258022567772 0.130926777306487 ENSG00000142655 PEX14
ENST00000461850 1 0.94708536891725 -0.0230350893666148 ENSG00000243267 RN7SL614P
ENST00000377022 1 0.515035847024631 -0.0426368732252864 ENSG00000130940 CASZ1
ENST00000478524 1 0.729477212481392 0.0507809514779576 ENSG00000130940 CASZ1
ENST00000606802 1 0.575555511029778 -0.0500167723368573 ENSG00000272078 RP4-734G22.3
ENST00000447850 1 0.776381554755034 -0.0469812350658178 ENSG00000130940 CASZ1
ENST00000344008 1 0.448567471522486 -0.0484493128616691 ENSG00000130940 CASZ1
ENST00000490176 1 0.97890324427573 -0.00530397277130283 ENSG00000130940 CASZ1
ENST00000496432 1 0.417643956751674 -0.0509495791310886 ENSG00000130940 CASZ1
ENST00000492173 1 0.706023356804391 -0.0417686638606304 ENSG00000130940 CASZ1
ENST00000478728 1 0.280910994517954 -0.0793245310798573 ENSG00000130940 CASZ1
ENST00000418570 1 0.7183679414447 -0.11556835678247 ENSG00000175262 C1orf127
ENST00000377004 1 0.620775504864926 -0.168523158933724 ENSG00000175262 C1orf127
ENST00000377008 1 0.620775504864926 -0.168523158933724 ENSG00000175262 C1orf127
ENST00000520253 1 0.607752333037068 -0.171113465700921 ENSG00000175262 C1orf127
ENST00000400899 1 0.710509122683506 -0.0786170060362601 ENSG00000215785 CFL1P6
ENST00000473118 1 0.0392706608171736 -0.106086959480753 ENSG00000120948 TARDBP
ENST00000240185 1 0.0241012157760763 -0.109312371748934 ENSG00000120948 TARDBP
ENST00000476201 1 0.0402119129423558 -0.108341041305528 ENSG00000120948 TARDBP
ENST00000472476 1 0.0644050883456088 -0.0942056039551336 ENSG00000120948 TARDBP
ENST00000439080 1 0.0210357791757697 -0.110290003041059 ENSG00000120948 TARDBP
ENST00000473869 1 0.0292174523357031 -0.103008442520149 ENSG00000120948 TARDBP
ENST00000315091 1 0.0250559283398914 -0.107932493654699 ENSG00000120948 TARDBP
ENST00000477447 1 0.0504282343183223 -0.110114250463143 ENSG00000120948 TARDBP
ENST00000496840 1 0.0885063978791208 -0.0988294453481384 ENSG00000120948 TARDBP
ENST00000480464 1 0.911718205515239 -0.0105368175785656 ENSG00000120948 TARDBP
ENST00000400897 1 0.920258146949081 -0.00787150030375834 ENSG00000009724 MASP2
ENST00000607145 1 0.891430461253632 -0.0197824444994052 ENSG00000271895 RP4-635E18.8
ENST00000478645 1 0.780019491445078 0.0998489388433181 ENSG00000009724 MASP2
ENST00000480221 1 0.494732075112667 -0.252284826710142 ENSG00000009724 MASP2
ENST00000400898 1 0.494732075112667 -0.252284826710142 ENSG00000009724 MASP2
ENST00000475189 1 0.877358538887194 -0.0188558094118278 ENSG00000116649 SRM
ENST00000376957 1 0.553591870838377 -0.0494768721083757 ENSG00000116649 SRM
ENST00000490101 1 0.580151520266784 -0.0601317985547626 ENSG00000116649 SRM
ENST00000465788 1 0.57289059204407 -0.0406859730817572 ENSG00000116649 SRM
ENST00000459997 1 0.526256485751909 -0.0499708755724774 ENSG00000116649 SRM
ENST00000487300 1 0.750081252947178 -0.0244002808046861 ENSG00000116649 SRM
ENST00000304457 1 0.977680783820789 -0.00141949447739893 ENSG00000171824 EXOSC10
ENST00000376936 1 0.982322281396639 -0.00112453391665953 ENSG00000171824 EXOSC10
ENST00000474216 1 0.943311050503404 0.0042705602995425 ENSG00000171824 EXOSC10
ENST00000544779 1 0.977674590914463 -0.00141996090945003 ENSG00000171824 EXOSC10
ENST00000490565 1 0.754577082965597 -0.0436456921354814 ENSG00000171824 EXOSC10
ENST00000452378 1 0.52879819759301 0.0442962460558185 ENSG00000226849 RP4-635E18.7
ENST00000469634 1 0.845284951969469 0.0146417620768784 ENSG00000171824 EXOSC10
ENST00000478271 1 0.844903691160496 0.0149720813286049 ENSG00000171824 EXOSC10
ENST00000470611 1 0.829550326113125 -0.0176189306865146 ENSG00000171824 EXOSC10
ENST00000498576 1 0.249166348497041 -0.105799711298434 ENSG00000171824 EXOSC10
ENST00000472078 1 0.733134214907106 -0.0333882231610428 ENSG00000171824 EXOSC10
ENST00000485606 1 0.774328692652938 -0.0267550048738511 ENSG00000171824 EXOSC10
ENST00000460196 1 0.440945005565393 0.064888756942128 ENSG00000171824 EXOSC10
ENST00000447600 1 0.350898062559583 0.170018205097888 ENSG00000230337 RP4-635E18.6
ENST00000435388 1 0.350042027659276 0.169942246072085 ENSG00000230337 RP4-635E18.6
ENST00000376838 1 0.0683976436669583 0.0955200040765796 ENSG00000198793 MTOR
ENST00000361445 1 0.0828076459885968 0.0591852712437598 ENSG00000198793 MTOR
ENST00000473471 1 0.190735580625846 0.115128454379791 ENSG00000198793 MTOR
ENST00000490931 1 0.223939345409513 0.100022823067531 ENSG00000198793 MTOR
ENST00000455339 1 0.115576346472886 0.134138905591795 ENSG00000198793 MTOR
ENST00000495435 1 0.860866147348932 0.0130442382875373 ENSG00000198793 MTOR
ENST00000476768 1 0.583937333805289 0.0651204508640583 ENSG00000198793 MTOR
ENST00000445982 1 0.732920409599838 0.0342348866960384 ENSG00000225602 MTOR-AS1
ENST00000420480 1 0.81256504417658 0.0238102475979444 ENSG00000225602 MTOR-AS1
ENST00000517277 1 0.196739730780228 -0.428341827194588 ENSG00000253086 RNU6-537P
ENST00000607349 1 0.217863257930835 0.406585361118016 ENSG00000271794 snoU13
ENST00000376819 1 0.270693135583859 0.189715671590624 ENSG00000171819 ANGPTL7
ENST00000476934 1 0.886126642970023 0.039075753117822 ENSG00000171819 ANGPTL7
ENST00000384720 1 0.685301706416231 0.139535848657644 ENSG00000207451 RNU6-291P
ENST00000448289 1 0.357961810977546 0.297149196305487 ENSG00000238173 RPL39P6
ENST00000376810 1 0.46694097070946 0.0409975217493664 ENSG00000120942 UBIAD1
ENST00000376804 1 0.432361005885878 0.0436929025555137 ENSG00000120942 UBIAD1
ENST00000486588 1 0.571682298438396 0.0300576034277852 ENSG00000120942 UBIAD1
ENST00000483738 1 0.614874954155259 0.0255747275200854 ENSG00000120942 UBIAD1
ENST00000433562 1 0.33198807873566 0.237697216266684 ENSG00000238199 UBE2V2P3
ENST00000423056 1 0.597759953884459 -0.176087382686017 ENSG00000204624 PTCHD2
ENST00000294484 1 0.385539863931275 0.219618476280131 ENSG00000204624 PTCHD2
ENST00000389575 1 0.385539863931275 0.219618476280131 ENSG00000204624 PTCHD2
ENST00000304391 1 0.763215296331036 0.109671765488904 ENSG00000204624 PTCHD2
ENST00000453135 1 1 0 ENSG00000235643 RP1-69M21.2
ENST00000354287 1 0.466429479431341 -0.197098215781648 ENSG00000116661 FBXO2
ENST00000471501 1 0.50032882115317 0.21558779525738 ENSG00000116661 FBXO2
ENST00000466919 1 0.627003383970051 -0.150986475555214 ENSG00000116661 FBXO2
ENST00000465901 1 0.243803118103843 -0.305950479367769 ENSG00000116661 FBXO2
ENST00000475961 1 0.166874697609381 -0.512865036221778 ENSG00000116661 FBXO2
ENST00000251546 1 0.929401455474658 -0.00962679465541893 ENSG00000132879 FBXO44
ENST00000425796 1 0.535811185866227 -0.0809657511879194 ENSG00000132879 FBXO44
ENST00000376770 1 0.705901880893315 0.0410656584560248 ENSG00000132879 FBXO44
ENST00000376768 1 0.510785701766786 -0.0756139514267292 ENSG00000132879 FBXO44
ENST00000251547 1 0.706015520578339 0.0410543793534556 ENSG00000132879 FBXO44
ENST00000376760 1 0.384493405161566 -0.0998543813090483 ENSG00000132879 FBXO44
ENST00000376762 1 0.956041108459286 -0.00607196106103102 ENSG00000132879 FBXO44
ENST00000475435 1 0.424264724766783 0.0896310360136932 ENSG00000132879 FBXO44
ENST00000471895 1 0.343867211951865 0.121359122866811 ENSG00000132879 FBXO44
ENST00000376753 1 0.576788281324635 -0.0492162523997598 ENSG00000116663 FBXO6
ENST00000474239 1 0.58232151131424 -0.0487647943344171 ENSG00000116663 FBXO6
ENST00000449067 1 0.577144434785479 -0.0506287299482027 ENSG00000116663 FBXO6
ENST00000235310 1 0.728586088142557 -0.0294281275589778 ENSG00000116670 MAD2L2
ENST00000376692 1 0.796112974489535 -0.0221951915927771 ENSG00000116670 MAD2L2
ENST00000376672 1 0.734865372196474 -0.0287245890095715 ENSG00000116670 MAD2L2
ENST00000376669 1 0.654679022392657 -0.0386319420723414 ENSG00000116670 MAD2L2
ENST00000376667 1 0.546442191833759 -0.0516021625800056 ENSG00000116670 MAD2L2
ENST00000445656 1 0.385953164753589 -0.0746394862195896 ENSG00000116670 MAD2L2
ENST00000456915 1 0.385993235591321 -0.0746632804191873 ENSG00000116670 MAD2L2
ENST00000376664 1 0.476517788850546 -0.0602271530744161 ENSG00000116670 MAD2L2
ENST00000376655 1 0.332543783001317 -0.0864644985087106 ENSG00000116670 MAD2L2
ENST00000294485 1 0.638219018873776 0.11889341140406 ENSG00000162490 DRAXIN
ENST00000376637 1 0.752820867231908 -0.0296196137486322 ENSG00000177674 AGTRAP
ENST00000476512 1 0.706533264093964 -0.0356675807686822 ENSG00000177674 AGTRAP
ENST00000400895 1 0.707033676398466 -0.0355933679164029 ENSG00000177674 AGTRAP
ENST00000494437 1 0.796257464773499 -0.0260598109349887 ENSG00000177674 AGTRAP
ENST00000491346 1 0.755680895509556 -0.0292598689861118 ENSG00000177674 AGTRAP
ENST00000376629 1 0.74641628840517 -0.0304393295238434 ENSG00000177674 AGTRAP
ENST00000376627 1 0.749598282976264 -0.0299768369598051 ENSG00000177674 AGTRAP
ENST00000314340 1 0.755158572726776 -0.0293467475416948 ENSG00000177674 AGTRAP
ENST00000452018 1 0.694099936998753 -0.0371263469884854 ENSG00000177674 AGTRAP
ENST00000510878 1 0.749099331244561 -0.0300526260135469 ENSG00000177674 AGTRAP
ENST00000476309 1 0.72411584378963 -0.0327706068188491 ENSG00000177674 AGTRAP
ENST00000514733 1 0.778765622865097 -0.0254937687238572 ENSG00000177674 AGTRAP
ENST00000513739 1 0.458802090499301 -0.0710164837127658 ENSG00000177674 AGTRAP
ENST00000471765 1 0.673217712834233 0.0462575039730622 ENSG00000177674 AGTRAP
ENST00000433342 1 0.746034838448348 0.0305786257467891 ENSG00000215910 C1orf167
ENST00000435090 1 0.698513171432555 -0.112416029528392 ENSG00000215910 C1orf167
ENST00000484153 1 0.833430709907143 0.0752661065162095 ENSG00000215910 C1orf167
ENST00000312793 1 0.729387255287693 0.0300981841450822 ENSG00000215910 C1orf167
ENST00000376620 1 1 0 ENSG00000177553 RP11-56N19.5
ENST00000444493 1 0.861135815828108 0.0139698105490107 ENSG00000215910 C1orf167
ENST00000449278 1 0.860125866542185 0.0138894034140595 ENSG00000215910 C1orf167
ENST00000475041 1 0.0762953012750234 0.153939656480151 ENSG00000215910 C1orf167
ENST00000376592 1 0.874556979866141 -0.0104690422488639 ENSG00000177000 MTHFR
ENST00000376583 1 0.869998276226045 -0.0107019229242977 ENSG00000177000 MTHFR
ENST00000376590 1 0.748088430394915 -0.0212572354986506 ENSG00000177000 MTHFR
ENST00000482358 1 0.272705921845574 -0.0992636978225661 ENSG00000215910 C1orf167
ENST00000376585 1 0.554811945516076 -0.0410402432816901 ENSG00000177000 MTHFR
ENST00000418034 1 0.625425176969962 -0.0476342621961468 ENSG00000177000 MTHFR
ENST00000413656 1 0.576535305363658 -0.0600788508464778 ENSG00000177000 MTHFR
ENST00000423400 1 0.515006217070015 -0.0713202047512332 ENSG00000177000 MTHFR
ENST00000431243 1 0.515006217070015 -0.0713202047512332 ENSG00000177000 MTHFR
ENST00000376486 1 0.350321756498238 -0.0922432045726136 ENSG00000177000 MTHFR
ENST00000312413 1 0.275624934054672 -0.0541825640331422 ENSG00000011021 CLCN6
ENST00000346436 1 0.276755216156056 -0.0540749090533531 ENSG00000011021 CLCN6
ENST00000376497 1 0.343865129193977 -0.0709329854408997 ENSG00000011021 CLCN6
ENST00000376487 1 0.17755506989161 -0.0693224410256408 ENSG00000011021 CLCN6
ENST00000376496 1 0.265360808243429 -0.0581061567854813 ENSG00000011021 CLCN6
ENST00000376491 1 0.819993139884363 -0.0137918996829589 ENSG00000011021 CLCN6
ENST00000376492 1 0.743384736170411 -0.0195703709611694 ENSG00000011021 CLCN6
ENST00000376490 1 0.819993139884363 -0.0137918996829589 ENSG00000011021 CLCN6
ENST00000494028 1 0.014993247385742 -0.180085141917501 ENSG00000011021 CLCN6
ENST00000446542 1 0.845524916029819 -0.0154107010728063 ENSG00000242349 NPPA-AS1
ENST00000400892 1 0.885536740032227 -0.0171382402785573 ENSG00000242349 NPPA-AS1
ENST00000376480 1 0.752467237447948 -0.0447041238395715 ENSG00000175206 NPPA
ENST00000376476 1 0.796484309841504 0.0370113595077276 ENSG00000175206 NPPA
ENST00000376468 1 0.620437043343706 0.153033194178917 ENSG00000120937 NPPB
ENST00000438808 1 0.982040429166845 0.00686325738509154 ENSG00000224904 RP5-934G17.6
ENST00000364931 1 0.70408660436013 0.124504416443666 ENSG00000201801 RNU5E-4P
ENST00000376572 1 0.85050562366472 0.0158582944592716 ENSG00000116685 KIAA2013
ENST00000376576 1 0.640431214823548 0.0437679515628357 ENSG00000116685 KIAA2013
ENST00000485046 1 0.250601853972923 -0.106794960795131 ENSG00000083444 PLOD1
ENST00000449038 1 0.124600230704304 -0.14885634920606 ENSG00000083444 PLOD1
ENST00000358133 1 0.14976884881281 -0.13420641421342 ENSG00000083444 PLOD1
ENST00000376369 1 0.402344137003586 -0.0708079839092623 ENSG00000083444 PLOD1
ENST00000429000 1 0.236199961688911 -0.109576617227405 ENSG00000083444 PLOD1
ENST00000196061 1 0.478054925916341 -0.0590835199067178 ENSG00000083444 PLOD1
ENST00000465920 1 0.67836318922152 0.0743175659852594 ENSG00000083444 PLOD1
ENST00000491536 1 0.83448558326333 0.0240529172766179 ENSG00000083444 PLOD1
ENST00000470133 1 0.846951190930363 -0.0356451218427139 ENSG00000083444 PLOD1
ENST00000481933 1 0.602773730849404 -0.0811348745209117 ENSG00000083444 PLOD1
ENST00000444836 1 0.255065486592985 -0.0565742406151463 ENSG00000116688 MFN2
ENST00000490079 1 0.596638280823826 -0.0411728196093778 ENSG00000116688 MFN2
ENST00000235329 1 0.254129767333049 -0.0566614397576628 ENSG00000116688 MFN2
ENST00000484391 1 0.732412002879767 -0.0255551017454708 ENSG00000116688 MFN2
ENST00000497302 1 0.952417091212732 -0.00412502328420388 ENSG00000116688 MFN2
ENST00000412236 1 0.984712258743935 -0.00139579607365909 ENSG00000116688 MFN2
ENST00000603287 1 0.152985410783199 -0.411342009152276 ENSG00000270914 RP5-1077B9.5
ENST00000478749 1 0.511294239905172 -0.0525504989404668 ENSG00000116691 MIIP
ENST00000235332 1 0.642286103184228 -0.0376987376948532 ENSG00000116691 MIIP
ENST00000436478 1 0.639535502876576 -0.0380178489549332 ENSG00000116691 MIIP
ENST00000466860 1 0.79553448187396 -0.0230302301559694 ENSG00000116691 MIIP
ENST00000498685 1 0.918870183483342 -0.00923108992603673 ENSG00000116691 MIIP
ENST00000365591 1 0.135839273585105 0.383125412427533 ENSG00000202461 Y_RNA
ENST00000492256 1 0.354282754803625 -0.119033527627121 ENSG00000116691 MIIP
ENST00000460823 1 0.826520885536646 0.0252829689502902 ENSG00000116691 MIIP
ENST00000478299 1 0.874232323523048 0.0263930935956368 ENSG00000116691 MIIP
ENST00000263932 1 0.822858654552745 -0.0345587806072079 ENSG00000120949 TNFRSF8
ENST00000417814 1 0.955300043282351 -0.0090594454403314 ENSG00000120949 TNFRSF8
ENST00000514649 1 0.955300043282351 -0.0090594454403314 ENSG00000120949 TNFRSF8
ENST00000413146 1 0.941225366818003 0.011973550903096 ENSG00000120949 TNFRSF8
ENST00000479933 1 0.941049301014554 0.0120024724435871 ENSG00000120949 TNFRSF8
ENST00000536782 1 0.588197491910565 0.0503332086589121 ENSG00000028137 TNFRSF1B
ENST00000376259 1 0.796230187795706 0.0227838349796587 ENSG00000028137 TNFRSF1B
ENST00000492361 1 0.796230187795706 0.0227838349796587 ENSG00000028137 TNFRSF1B
ENST00000584158 1 0.701080662728354 -0.073061438260765 ENSG00000263676 MIR4632
ENST00000489921 1 0.580102619099132 0.0515518455437064 ENSG00000028137 TNFRSF1B
ENST00000453852 1 0.560815661707997 -0.209228732749341 ENSG00000225196 RP5-1118D24.2
ENST00000517160 1 0.210740795878852 -0.327309163237604 ENSG00000252969 SNORA70
ENST00000356315 1 0.106819127935279 0.0557608635433421 ENSG00000048707 VPS13D
ENST00000358136 1 0.106819127935279 0.0557608635433421 ENSG00000048707 VPS13D
ENST00000476169 1 0.132412302659525 0.147766167828707 ENSG00000048707 VPS13D
ENST00000489961 1 0.179949432589782 0.119007018077423 ENSG00000048707 VPS13D
ENST00000011700 1 0.166585667955717 0.0521600986244749 ENSG00000048707 VPS13D
ENST00000460333 1 0.48197252378417 0.0305082820523294 ENSG00000048707 VPS13D
ENST00000487188 1 0.359593163036502 0.0564244392483002 ENSG00000048707 VPS13D
ENST00000469054 1 0.985220431573283 0.00220239615852069 ENSG00000048707 VPS13D
ENST00000496628 1 0.0919396734125035 0.0790358864917934 ENSG00000048707 VPS13D
ENST00000466732 1 0.319643451902927 0.154795397967855 ENSG00000048707 VPS13D
ENST00000476045 1 0.973469910784935 -0.00365908833395214 ENSG00000048707 VPS13D
ENST00000481484 1 0.841472227774739 -0.0221304069918866 ENSG00000048707 VPS13D
ENST00000543766 1 0.0858266485189792 0.0871868782503785 ENSG00000048707 VPS13D
ENST00000471923 1 0.164414695639353 0.0757977601122569 ENSG00000048707 VPS13D
ENST00000543710 1 0.106725592893368 0.106761142099834 ENSG00000048707 VPS13D
ENST00000473099 1 0.330534415971241 0.0915629561135157 ENSG00000048707 VPS13D
ENST00000459326 1 0.839367946886639 -0.075167833792968 ENSG00000239149 SNORA59A
ENST00000416696 1 0.274759752612413 0.318995504195381 ENSG00000229484 RP5-888M10.2
ENST00000376223 1 0.793409626190187 -0.0642982113640142 ENSG00000162496 DHRS3
ENST00000464917 1 0.81723567898205 -0.0568227893067521 ENSG00000162496 DHRS3
ENST00000408413 1 0.895623868153943 0.0461044206518884 ENSG00000221340 RNU6ATAC18P
ENST00000430996 1 0.877930314488325 -0.0382795751560947 ENSG00000162496 DHRS3
ENST00000482265 1 0.839284422131374 -0.0507992190827738 ENSG00000162496 DHRS3
ENST00000606790 1 0.157474105627635 -0.519856422148001 ENSG00000272482 RP11-474O21.5
ENST00000376221 1 0.95065557437693 0.00626697157769145 ENSG00000204518 AADACL4
ENST00000376085 1 0.237917116268711 -0.388931069708876 ENSG00000162494 LRRC38
ENST00000294489 1 0.116202437281281 0.434225733325166 ENSG00000162493 PDPN
ENST00000376057 1 0.11744833866357 0.4345441695754 ENSG00000162493 PDPN
ENST00000506205 1 0.225889543732613 0.380218325250071 ENSG00000162493 PDPN
ENST00000510906 1 0.0715032533109456 0.531725662079791 ENSG00000162493 PDPN
ENST00000509009 1 0.119721195980716 0.450934802565557 ENSG00000162493 PDPN
ENST00000376061 1 0.149592467822345 0.406007949284803 ENSG00000162493 PDPN
ENST00000513143 1 0.138412955275936 0.419599791182477 ENSG00000162493 PDPN
ENST00000487038 1 0.191022804243513 0.375480446918993 ENSG00000162493 PDPN
ENST00000475043 1 0.141885136336131 0.420122833677545 ENSG00000162493 PDPN
ENST00000488631 1 0.141536528186371 0.42016747222987 ENSG00000162493 PDPN
ENST00000484063 1 0.132574523733085 0.0993974706537708 ENSG00000116731 PRDM2
ENST00000376048 1 0.0899289671554498 0.0535954833163193 ENSG00000116731 PRDM2
ENST00000311066 1 0.1736105265178 0.0424064377478331 ENSG00000116731 PRDM2
ENST00000235372 1 0.102947864214741 0.0519024934022249 ENSG00000116731 PRDM2
ENST00000491134 1 0.417466883201819 0.025691571070271 ENSG00000116731 PRDM2
ENST00000502727 1 0.10765667530956 0.069172213497224 ENSG00000116731 PRDM2
ENST00000502724 1 0.110818908259217 0.0690776698769889 ENSG00000116731 PRDM2
ENST00000413440 1 0.408312564333047 0.027621943409438 ENSG00000116731 PRDM2
ENST00000343137 1 0.403591135569196 0.0276946798864402 ENSG00000116731 PRDM2
ENST00000491815 1 0.0579206223102423 0.087316814144301 ENSG00000116731 PRDM2
ENST00000503842 1 0.242563072844243 0.0396790512049444 ENSG00000116731 PRDM2
ENST00000407521 1 0.136371303623424 0.0650833585186436 ENSG00000116731 PRDM2
ENST00000505823 1 0.241257595938485 0.0398076634416999 ENSG00000116731 PRDM2
ENST00000487453 1 0.31201720028007 -0.0655343242717831 ENSG00000116731 PRDM2
ENST00000491547 1 0.794144995938685 0.033498588873583 ENSG00000189337 KAZN
ENST00000376030 1 0.941743863534376 0.00866387352085226 ENSG00000189337 KAZN
ENST00000503743 1 0.706190875037422 0.048312374378895 ENSG00000189337 KAZN
ENST00000422387 1 0.801186880873674 0.0311164543552181 ENSG00000189337 KAZN
ENST00000361144 1 0.689107696259469 -0.0595758462208161 ENSG00000189337 KAZN
ENST00000376028 1 0.988335629934489 0.00241153215381463 ENSG00000189337 KAZN
ENST00000400798 1 0.647076084416945 -0.069365557161455 ENSG00000189337 KAZN
ENST00000400797 1 0.896239434015125 -0.0215186476581087 ENSG00000189337 KAZN
ENST00000404665 1 0.268124812061938 0.343149324175107 ENSG00000175147 TMEM51-AS1
ENST00000310916 1 0.298769022979345 0.32201902094898 ENSG00000175147 TMEM51-AS1
ENST00000428417 1 0.855711126053351 0.0207013031208287 ENSG00000171729 TMEM51
ENST00000376014 1 0.854088082089776 0.0208574620773888 ENSG00000171729 TMEM51
ENST00000451326 1 0.802886704293554 0.0291237162002632 ENSG00000171729 TMEM51
ENST00000400796 1 0.787158234440585 0.0304805460598086 ENSG00000171729 TMEM51
ENST00000434578 1 0.786705113516522 0.0305048728167365 ENSG00000171729 TMEM51
ENST00000376008 1 0.784140852141998 0.0309765208983967 ENSG00000171729 TMEM51
ENST00000424792 1 0.2701945136286 0.231149291616077 ENSG00000204464 C1orf195
ENST00000376005 1 0.50903777014866 0.166955090109173 ENSG00000204464 C1orf195
ENST00000400795 1 0.494692559015364 -0.239183614684374 ENSG00000215720 RP1-21O18.3
ENST00000417793 1 0.874964404744921 0.0334133182045621 ENSG00000142621 FHAD1
ENST00000358897 1 0.874964404744921 0.0334133182045621 ENSG00000142621 FHAD1
ENST00000375999 1 0.922406427820081 0.0209885453291098 ENSG00000142621 FHAD1
ENST00000433640 1 0.389756758789658 -0.214236341176272 ENSG00000142621 FHAD1
ENST00000375998 1 0.931976770472386 0.0182519806177381 ENSG00000142621 FHAD1
ENST00000462113 1 0.00645304819576484 -0.981088443166574 ENSG00000142621 FHAD1
ENST00000375996 1 0.925556552389736 0.0274179418678929 ENSG00000142621 FHAD1
ENST00000375997 1 0.925556552389736 0.0274179418678929 ENSG00000142621 FHAD1
ENST00000524761 1 0.662447701261794 -0.131314363020632 ENSG00000142621 FHAD1
ENST00000375995 1 0.896795544444276 -0.0388521457032444 ENSG00000142621 FHAD1
ENST00000401090 1 0.896795544444276 -0.0388521457032444 ENSG00000142621 FHAD1
ENST00000483694 1 0.160101929823066 -0.51946280624016 ENSG00000142621 FHAD1
ENST00000459961 1 0.27950091472317 0.395482475842042 ENSG00000142621 FHAD1
ENST00000428747 1 0.0405079871034827 0.736552964973841 ENSG00000233485 RP3-467K16.2
ENST00000472131 1 0.297593452464481 0.377200654276867 ENSG00000142621 FHAD1
ENST00000471347 1 0.382216260018238 0.244407888268542 ENSG00000142621 FHAD1
ENST00000444385 1 0.980112194705941 -0.00781811546052898 ENSG00000142621 FHAD1
ENST00000314740 1 0.898769648790789 0.037393594098251 ENSG00000142621 FHAD1
ENST00000529606 1 0.898769648790789 0.037393594098251 ENSG00000142621 FHAD1
ENST00000314668 1 0.851621493908379 0.0554498248251149 ENSG00000142621 FHAD1
ENST00000532408 1 0.749907313384816 0.11734918593286 ENSG00000142621 FHAD1
ENST00000483120 1 0.805830275166995 -0.0869686611745165 ENSG00000142621 FHAD1
ENST00000481324 1 0.963291832499122 0.0144426702491094 ENSG00000142621 FHAD1
ENST00000477846 1 0.755649225013577 -0.101511502525924 ENSG00000142621 FHAD1
ENST00000495195 1 0.637137956882164 0.161955703828611 ENSG00000142621 FHAD1
ENST00000472086 1 0.796802651558824 -0.0917344438638502 ENSG00000142621 FHAD1
ENST00000472449 1 0.841625232828474 -0.0742793212973252 ENSG00000142621 FHAD1
ENST00000427824 1 0.606522189680475 0.122910704205084 ENSG00000228140 RP3-467K16.4
ENST00000375980 1 0.568475099104709 -0.0417799701532489 ENSG00000142634 EFHD2
ENST00000445566 1 0.631130324614884 -0.03553637732901 ENSG00000142634 EFHD2
ENST00000375949 1 0.625701323347713 -0.153533064772229 ENSG00000162438 CTRC
ENST00000375943 1 0.59082975478321 -0.167032652441285 ENSG00000162438 CTRC
ENST00000476813 1 0.978715084079726 -0.00853032155667999 ENSG00000162438 CTRC
ENST00000483406 1 0.855827257471017 -0.0640208268399572 ENSG00000162438 CTRC
ENST00000459653 1 0.962758600383846 0.0169207264024304 ENSG00000142615 CELA2A
ENST00000359621 1 0.995948018700049 -0.00188679057725638 ENSG00000142615 CELA2A
ENST00000497590 1 0.481337725493974 -0.220998436108517 ENSG00000142615 CELA2A
ENST00000494280 1 0.322006455583373 -0.340275156193873 ENSG00000215704 CELA2B
ENST00000375910 1 0.354488125370031 -0.246053066542192 ENSG00000215704 CELA2B
ENST00000422901 1 0.80674552155581 -0.0895591397937668 ENSG00000215704 CELA2B
ENST00000488764 1 0.192745203782817 -0.372014664784201 ENSG00000215704 CELA2B
ENST00000546424 1 0.173726608610329 -0.188931115298552 ENSG00000132906 CASP9
ENST00000333868 1 0.213173509238259 -0.173700220275723 ENSG00000132906 CASP9
ENST00000348549 1 0.213173509238259 -0.173700220275723 ENSG00000132906 CASP9
ENST00000400777 1 0.208808388233105 -0.175044729831267 ENSG00000132906 CASP9
ENST00000424908 1 0.522818551127959 -0.105577880365318 ENSG00000132906 CASP9
ENST00000375890 1 0.24026383565588 -0.170072384916506 ENSG00000132906 CASP9
ENST00000474305 1 0.219243817230349 -0.179208729039124 ENSG00000132906 CASP9
ENST00000447522 1 0.114655571616872 -0.24585130074849 ENSG00000132906 CASP9
ENST00000440484 1 0.326613172293612 -0.164029113352295 ENSG00000132906 CASP9
ENST00000546969 1 0.176309907818275 -0.227250757156799 ENSG00000132906 CASP9
ENST00000469637 1 0.454020495361219 -0.149478391683046 ENSG00000132906 CASP9
ENST00000375849 1 0.70558000106584 0.0149500120711572 ENSG00000116138 DNAJC16
ENST00000375847 1 0.652346394980265 0.0189744322995678 ENSG00000116138 DNAJC16
ENST00000475133 1 0.652346394980265 0.0189744322995678 ENSG00000116138 DNAJC16
ENST00000375838 1 0.377806127226748 0.0472811063678174 ENSG00000116138 DNAJC16
ENST00000516057 1 0.660622969184525 0.137061171894608 ENSG00000251866 SCARNA21
ENST00000483270 1 0.675416202357508 0.019007646589693 ENSG00000116138 DNAJC16
ENST00000472665 1 0.708715088356032 0.0400655437267837 ENSG00000116138 DNAJC16
ENST00000606186 1 0.324793507946245 0.188310948921967 ENSG00000272510 RP4-680D5.8
ENST00000479655 1 0.557436212707541 0.095712570225244 ENSG00000116138 DNAJC16
ENST00000490811 1 0.726695599082314 -0.0480743323820211 ENSG00000116138 DNAJC16
ENST00000495523 1 0.224124675038495 -0.108259136178305 ENSG00000116138 DNAJC16
ENST00000375826 1 0.743235655018282 -0.0250297033306832 ENSG00000116771 AGMAT
ENST00000428945 1 0.139488599663624 0.229487043145131 ENSG00000237301 RP4-680D5.2
ENST00000420030 1 0.749627932037291 0.115422733562833 ENSG00000235084 CHCHD2P6
ENST00000454346 1 0.949169773137794 0.023010142123343 ENSG00000235084 CHCHD2P6
ENST00000422383 1 0.711000895623386 -0.0742355853339603 ENSG00000236500 RP4-680D5.4
ENST00000480945 1 0.554483997479911 0.0349230442560206 ENSG00000197312 DDI2
ENST00000486680 1 0.52795822933578 0.051191145454697 ENSG00000197312 DDI2
ENST00000546927 1 0.841964082169694 -0.0211243967648773 ENSG00000197312 DDI2
ENST00000320153 1 0.601141475888715 0.0323102986751852 ENSG00000197312 DDI2
ENST00000483899 1 0.207652651855016 0.08516979099701 ENSG00000197312 DDI2
ENST00000548451 1 0.611961041725421 -0.0490958749599379 ENSG00000197312 DDI2
ENST00000345034 1 0.589796109463233 0.0432415908194181 ENSG00000215695 RSC1A1
ENST00000606262 1 0.868087527927886 0.0617406397707487 ENSG00000271742 RP4-680D5.9
ENST00000375799 1 0.385941890000195 -0.0478553196696008 ENSG00000116786 PLEKHM2
ENST00000375793 1 0.385609543742427 -0.0478822859079194 ENSG00000116786 PLEKHM2
ENST00000584345 1 0.391307093845944 -0.178125861601586 ENSG00000264048 AL121992.1
ENST00000462455 1 0.800612043429575 -0.0148541063955133 ENSG00000116786 PLEKHM2
ENST00000453804 1 0.298608453911026 -0.0633754911821753 ENSG00000237938 RP11-288I21.1
ENST00000477849 1 0.184359843700087 -0.0996213882028563 ENSG00000116786 PLEKHM2
ENST00000294454 1 0.727067420630101 0.0435423177997981 ENSG00000162461 SLC25A34
ENST00000489568 1 0.780539937983854 0.0504694221181747 ENSG00000162461 SLC25A34
ENST00000465495 1 0.900157922065255 -0.0297266661582115 ENSG00000162461 SLC25A34
ENST00000418525 1 0.375991398116207 0.157711318775797 ENSG00000224459 RP11-169K16.4
ENST00000375782 1 0.0575088239941932 0.69331633962335 ENSG00000162460 TMEM82
ENST00000465575 1 0.277447581684572 0.359070966685308 ENSG00000162460 TMEM82
ENST00000496928 1 0.764798368309433 -0.0971923365708939 ENSG00000162458 FBLIM1
ENST00000508310 1 0.764207012246716 -0.0973191402976765 ENSG00000162458 FBLIM1
ENST00000510393 1 0.764207012246716 -0.0973191402976765 ENSG00000162458 FBLIM1
ENST00000430076 1 0.764207012246716 -0.0973191402976765 ENSG00000162458 FBLIM1
ENST00000375771 1 0.223894159561534 0.445394859866071 ENSG00000162458 FBLIM1
ENST00000510929 1 0.675526548067988 0.124405706319797 ENSG00000162458 FBLIM1
ENST00000502638 1 0.675526548067988 0.124405706319797 ENSG00000162458 FBLIM1
ENST00000375766 1 0.131054506144906 0.555285039355832 ENSG00000162458 FBLIM1
ENST00000400773 1 0.131149746223165 0.555142438612944 ENSG00000162458 FBLIM1
ENST00000483633 1 0.440435429473666 0.246542374368043 ENSG00000162458 FBLIM1
ENST00000502739 1 0.897078570290707 0.0452663750022813 ENSG00000162458 FBLIM1
ENST00000431771 1 0.438208574643825 0.246924080090837 ENSG00000162458 FBLIM1
ENST00000441801 1 0.879056928479752 -0.0509892367035515 ENSG00000162458 FBLIM1
ENST00000332305 1 0.0669566850047781 0.679216770009187 ENSG00000162458 FBLIM1
ENST00000514156 1 0.146070032273206 0.536734608710313 ENSG00000162458 FBLIM1
ENST00000509138 1 0.191653173155345 0.484010232550051 ENSG00000162458 FBLIM1
ENST00000431782 1 0.715366108760389 0.113080571930153 ENSG00000224321 RP11-169K16.6
ENST00000538385 1 0.71575842311183 -0.132032385110584 ENSG00000233954 RP11-169K16.7
ENST00000483273 1 0.723346136778792 -0.129538689820868 ENSG00000233954 RP11-169K16.7
ENST00000395968 1 0.159235663132179 -0.433759310872797 ENSG00000178715 RP11-169K16.8
ENST00000321418 1 0.159235663132179 -0.433759310872797 ENSG00000178715 RP11-169K16.8
ENST00000535249 1 0.058618234407922 -0.279830667328809 ENSG00000179743 RP11-169K16.9
ENST00000317122 1 0.087013728442475 -0.182919573520765 ENSG00000179743 RP11-169K16.9
ENST00000375759 1 0.52913585280463 -0.0244329723040359 ENSG00000065526 SPEN
ENST00000438066 1 0.201465002539884 0.0634988828330113 ENSG00000065526 SPEN
ENST00000471538 1 0.358920930253128 -0.0640302367316856 ENSG00000065526 SPEN
ENST00000442985 1 0.159864657921318 0.0707184539450216 ENSG00000065526 SPEN
ENST00000459258 1 0.664824102803898 0.16078351064613 ENSG00000238818 snoU13
ENST00000604816 1 0.363566484016738 0.317943261145714 ENSG00000270620 RP1-134O19.3
ENST00000487496 1 0.0103782131501004 -0.203384725557173 ENSG00000065526 SPEN
ENST00000462525 1 0.316706525201662 -0.0971607765423784 ENSG00000116809 ZBTB17
ENST00000440560 1 0.199373344251775 -0.118416002198587 ENSG00000116809 ZBTB17
ENST00000375743 1 0.923160789467099 0.0054684678669212 ENSG00000116809 ZBTB17
ENST00000537142 1 0.923206926124557 0.00546844104663556 ENSG00000116809 ZBTB17
ENST00000375733 1 0.923160789467099 0.0054684678669212 ENSG00000116809 ZBTB17
ENST00000444358 1 0.725775170166826 -0.0305659417417431 ENSG00000116809 ZBTB17
ENST00000488008 1 0.63454359545827 -0.0553705483504541 ENSG00000116809 ZBTB17
ENST00000471805 1 0.310655973940918 0.106916236872433 ENSG00000116809 ZBTB17
ENST00000472658 1 0.299487333147603 0.115223993979981 ENSG00000116809 ZBTB17
ENST00000474511 1 0.316361142253126 0.109168868796574 ENSG00000116809 ZBTB17
ENST00000487785 1 0.596607769580585 0.0573796430281581 ENSG00000116809 ZBTB17
ENST00000448462 1 0.886281252616191 0.00840663667738182 ENSG00000116809 ZBTB17
ENST00000492834 1 0.645143395843339 -0.0451612069915843 ENSG00000116809 ZBTB17
ENST00000490899 1 0.502495992563745 -0.0566974681715671 ENSG00000116809 ZBTB17
ENST00000464719 1 0.275637215923349 -0.0925267042388023 ENSG00000116809 ZBTB17
ENST00000479282 1 0.627287503027356 0.0328499487392076 ENSG00000116809 ZBTB17
ENST00000494020 1 0.942460117582977 0.00460420095998625 ENSG00000116809 ZBTB17
ENST00000416882 1 0.0425515644237398 0.493216754880283 ENSG00000234607 RP11-5P18.1
ENST00000505954 1 0.985615137240786 0.00183623761550207 ENSG00000224966 TBC1D3P6
ENST00000329454 1 0.950358473107738 -0.0062897509125782 ENSG00000183888 C1orf64
ENST00000411503 1 0.940913125019837 -0.0241640801064967 ENSG00000173641 HSPB7
ENST00000442459 1 0.940913125019837 -0.0241640801064967 ENSG00000173641 HSPB7
ENST00000311890 1 0.906280580629274 0.0400936281024759 ENSG00000173641 HSPB7
ENST00000375718 1 0.929386835696783 -0.0314249130331811 ENSG00000173641 HSPB7
ENST00000463576 1 0.290614167889967 -0.321200557908465 ENSG00000173641 HSPB7
ENST00000487046 1 0.482519069142119 -0.217942084084264 ENSG00000173641 HSPB7
ENST00000406363 1 0.307072758044137 -0.311979074170869 ENSG00000173641 HSPB7
ENST00000464764 1 0.457215868044714 0.272602574276541 ENSG00000186510 CLCNKA
ENST00000375692 1 0.367056521397137 0.314147578451221 ENSG00000186510 CLCNKA
ENST00000495784 1 0.739921174960136 0.103272792260767 ENSG00000186510 CLCNKA
ENST00000420078 1 0.359450559270662 0.319424079799897 ENSG00000186510 CLCNKA
ENST00000439316 1 0.359450559270662 0.319424079799897 ENSG00000186510 CLCNKA
ENST00000331433 1 0.359450559270662 0.319424079799897 ENSG00000186510 CLCNKA
ENST00000491433 1 0.988923093044521 0.00327532569282644 ENSG00000186510 CLCNKA
ENST00000447882 1 1 0 ENSG00000232456 RP11-5P18.10
ENST00000375679 1 1 0 ENSG00000184908 CLCNKB
ENST00000375667 1 1 0 ENSG00000184908 CLCNKB
ENST00000375662 1 0.187988186612842 -0.437165324403829 ENSG00000185519 FAM131C
ENST00000494078 1 0.178669463438655 -0.435903063595402 ENSG00000185519 FAM131C
ENST00000358432 1 0.863739607974594 -0.049677611621482 ENSG00000142627 EPHA2
ENST00000462805 1 0.570744099655575 0.20596718534607 ENSG00000142627 EPHA2
ENST00000480202 1 0.389092763522815 -0.302555480999312 ENSG00000142627 EPHA2
ENST00000461614 1 0.729408159390089 0.119400511325845 ENSG00000142627 EPHA2
ENST00000424774 1 0.661740970271312 0.159757409646529 ENSG00000227959 RP11-276H7.2
ENST00000426353 1 0.916613226306441 0.0257465005871727 ENSG00000224621 RP11-276H7.3
ENST00000457809 1 0.867494496840049 0.0443035997922138 ENSG00000234166 ARHGEF19-AS1
ENST00000478117 1 0.0823286627593332 -0.151744890487597 ENSG00000142632 ARHGEF19
ENST00000270747 1 0.0877579231121023 -0.148700887800185 ENSG00000142632 ARHGEF19
ENST00000449495 1 0.220966959941753 -0.159351632726196 ENSG00000142632 ARHGEF19
ENST00000478210 1 0.214738063926891 -0.166933030151689 ENSG00000142632 ARHGEF19
ENST00000471928 1 0.281252784112191 -0.168428941383837 ENSG00000142632 ARHGEF19
ENST00000441785 1 0.483704464298297 -0.12703004519115 ENSG00000142632 ARHGEF19
ENST00000442385 1 0.527627132795111 0.195749726403971 ENSG00000237276 ANO7P1
ENST00000475369 1 0.135639518936063 0.412542384252486 ENSG00000237276 ANO7P1
ENST00000602586 1 0.0256526122865223 0.561110767469737 ENSG00000237276 ANO7P1
ENST00000375605 1 0.469071935686142 0.213883643510945 ENSG00000204377 C1orf134
ENST00000375599 1 0.846980674835125 0.0387839166057911 ENSG00000132881 RSG1
ENST00000434014 1 0.905820778024969 -0.0314813654281039 ENSG00000132881 RSG1
ENST00000421314 1 0.671540355984632 -0.152191342139297 ENSG00000233929 MT1XP1
ENST00000375592 1 0.878074946132456 -0.00843125770896572 ENSG00000037637 FBXO42
ENST00000456164 1 0.928371043785699 -0.00743734184569144 ENSG00000037637 FBXO42
ENST00000444116 1 0.953144850705955 -0.0048061312145854 ENSG00000037637 FBXO42
ENST00000478089 1 0.962148769781584 0.00365118173009515 ENSG00000037637 FBXO42
ENST00000475078 1 0.580785557184339 -0.0362615103531911 ENSG00000055070 SZRD1
ENST00000401088 1 0.0989881314809287 -0.0927337243143037 ENSG00000055070 SZRD1
ENST00000471507 1 0.211401798568562 -0.0782794982784511 ENSG00000055070 SZRD1
ENST00000401089 1 0.0990310576956074 -0.0927329591451659 ENSG00000055070 SZRD1
ENST00000486763 1 0.300785653211252 -0.0645638409072728 ENSG00000055070 SZRD1
ENST00000476423 1 0.538219095071068 -0.0409724276294394 ENSG00000055070 SZRD1
ENST00000475554 1 0.245159209833307 -0.0725996760556684 ENSG00000055070 SZRD1
ENST00000375590 1 0.223444019373914 -0.0685966808062253 ENSG00000055070 SZRD1
ENST00000472351 1 0.220503353501182 -0.0769257067662702 ENSG00000055070 SZRD1
ENST00000492354 1 0.0985852842527351 -0.092853163731217 ENSG00000055070 SZRD1
ENST00000472461 1 0.224403094517954 -0.0770724099905831 ENSG00000055070 SZRD1
ENST00000445689 1 0.218693960187202 0.252451887045819 ENSG00000226457 RP11-430L17.1
ENST00000491418 1 0.0416101464046005 -0.116955648997185 ENSG00000187144 SPATA21
ENST00000466212 1 0.0347650540283197 -0.0997821419613786 ENSG00000187144 SPATA21
ENST00000335496 1 0.454995686979966 0.113783535039952 ENSG00000187144 SPATA21
ENST00000540400 1 0.44233081279427 0.116926556081363 ENSG00000187144 SPATA21
ENST00000375577 1 0.270963963351666 -0.408281853203137 ENSG00000187144 SPATA21
ENST00000337132 1 0.574714064091634 -0.0350188100317923 ENSG00000157191 NECAP2
ENST00000504551 1 0.503766579564334 -0.0435811227647297 ENSG00000157191 NECAP2
ENST00000406746 1 0.573969955496005 -0.0350907212656195 ENSG00000157191 NECAP2
ENST00000457722 1 0.518514073703358 -0.0420925068716042 ENSG00000157191 NECAP2
ENST00000486390 1 0.346033220434498 -0.0751418159065392 ENSG00000157191 NECAP2
ENST00000443980 1 0.574061707586534 -0.035091093352327 ENSG00000157191 NECAP2
ENST00000504858 1 0.646382190959205 -0.0306433505133382 ENSG00000157191 NECAP2
ENST00000508680 1 0.508262313584288 -0.047429296479162 ENSG00000157191 NECAP2
ENST00000492095 1 0.573957366866959 -0.0350911034678268 ENSG00000157191 NECAP2
ENST00000459640 1 0.479779820921753 -0.0462114269468219 ENSG00000157191 NECAP2
ENST00000496239 1 0.574022519271158 -0.0350911088399875 ENSG00000157191 NECAP2
ENST00000513161 1 0.503936075359193 -0.0435815557330677 ENSG00000157191 NECAP2
ENST00000509727 1 0.60391010868497 0.0472903444032431 ENSG00000157191 NECAP2
ENST00000457898 1 0.136586753237772 -0.137268981138745 ENSG00000226029 RP4-798A10.2
ENST00000263511 1 0.280635905219092 0.0898003458027464 ENSG00000080947 CROCCP3
ENST00000591348 1 0.130399205063424 0.131066930282904 ENSG00000080947 CROCCP3
ENST00000420820 1 0.325093259345672 0.124110574022606 ENSG00000080947 CROCCP3
ENST00000591316 1 0.541858763778659 0.0988572409328651 ENSG00000080947 CROCCP3
ENST00000590118 1 0.295884131268286 0.178294104008003 ENSG00000080947 CROCCP3
ENST00000589964 1 0.330741679795263 0.167107352659186 ENSG00000080947 CROCCP3
ENST00000383925 1 0.236730740177041 -0.261519725217907 ENSG00000206652 RNU1-1
ENST00000562878 1 0.836433455585264 -0.0612757007901893 ENSG00000261135 RP4-798A10.7
ENST00000415386 1 0.610222540637974 -0.184126374022622 ENSG00000233421 U1
ENST00000516290 1 0.213845049473735 0.452267887596211 ENSG00000233421 U1
ENST00000430580 1 0.0799944992711605 -0.1333935210746 ENSG00000219481 NBPF1
ENST00000392963 1 0.245874146325162 -0.102910657182611 ENSG00000219481 NBPF1
ENST00000420031 1 0.280025160776543 -0.125195678354634 ENSG00000219481 NBPF1
ENST00000432949 1 0.299782204185792 -0.115071370202786 ENSG00000219481 NBPF1
ENST00000287968 1 0.0923742043278893 -0.233435599447364 ENSG00000219481 NBPF1
ENST00000420513 1 0.263874669955185 -0.114499695392745 ENSG00000219481 NBPF1
ENST00000599069 1 0.0087317775223955 -0.274684005767271 ENSG00000219481 NBPF1
ENST00000599908 1 0.100326558397495 -0.272396370208232 ENSG00000219481 NBPF1
ENST00000449853 1 0.0212927436306397 -0.293371126534982 ENSG00000219481 NBPF1
ENST00000607700 1 0.264865959314202 0.375040275411214 ENSG00000271732 RP5-1182A14.5
ENST00000540383 1 0.0323934093752423 -0.10828708226861 ENSG00000215908 CROCCP2
ENST00000412962 1 0.0648376071492471 -0.0939729715304606 ENSG00000215908 CROCCP2
ENST00000362058 1 0.108385856509124 -0.103627904986974 ENSG00000215908 CROCCP2
ENST00000334429 1 0.313608009813121 -0.332914845944492 ENSG00000186301 MST1P2
ENST00000418421 1 0.35401718590892 -0.321364269948366 ENSG00000186301 MST1P2
ENST00000457982 1 0.311055337862656 -0.334596887173313 ENSG00000186301 MST1P2
ENST00000384782 1 0.514343299530273 0.167901009520598 ENSG00000207513 RNU1-3
ENST00000419267 1 0.169269738033898 -0.208935792768273 ENSG00000236698 EIF1AXP1
ENST00000414828 1 0.608590289087072 -0.185758111510535 ENSG00000268869 ESPNP
ENST00000270691 1 0.418727943292108 0.249491570714019 ENSG00000268869 ESPNP
ENST00000492551 1 0.418727943292108 0.249491570714019 ENSG00000268869 ESPNP
ENST00000535711 1 0.74261566964108 0.0872240115634721 ENSG00000268869 ESPNP
ENST00000466256 1 0.886603496562881 0.019338891050431 ENSG00000058453 CROCC
ENST00000384659 1 0.558494732867122 -0.182017379063139 ENSG00000207389 RNU1-4
ENST00000457096 1 0.741907496500001 0.105671543158303 ENSG00000227684 CROCCP4
ENST00000455405 1 0.60699123848576 0.190682459448665 ENSG00000186715 MST1L
ENST00000389184 1 0.603460704392518 0.193019161573526 ENSG00000186715 MST1L
ENST00000442552 1 0.491691859145809 0.25457686764062 ENSG00000186715 MST1L
ENST00000544155 1 0.543542793379859 0.184683985658391 ENSG00000186715 MST1L
ENST00000545160 1 0.843236004409392 -0.0673191542158519 ENSG00000186715 MST1L
ENST00000422345 1 0.49128955191553 0.19398068259856 ENSG00000223643 RP11-108M9.1
ENST00000438002 1 0.720214551611607 0.108653134656791 ENSG00000228549 U1
ENST00000451828 1 0.761622250338997 0.0969609128692696 ENSG00000228549 U1
ENST00000453554 1 0.761717832232047 0.0969184066961249 ENSG00000228549 U1
ENST00000457856 1 0.176716940532965 0.494552683514766 ENSG00000228549 U1
ENST00000362684 1 0.674459046350707 -0.118273000520507 ENSG00000228549 U1
ENST00000422124 1 0.747570828555067 0.0826942153540538 ENSG00000238142 RP11-108M9.4
ENST00000457075 1 0.95581219603106 0.0135193871547633 ENSG00000238142 RP11-108M9.4
ENST00000416869 1 0.95581219603106 0.0135193871547633 ENSG00000238142 RP11-108M9.4
ENST00000453917 1 0.537988293849452 -0.181086235027271 ENSG00000235241 RP11-108M9.5
ENST00000384278 1 0.248682251760922 -0.372943896859553 ENSG00000207005 RNU1-2
ENST00000606899 1 0.217506645627345 -0.453676131832644 ENSG00000272426 RP11-108M9.6
ENST00000375541 1 0.53621433059723 -0.0499416480613079 ENSG00000058453 CROCC
ENST00000445545 1 0.591576910190236 -0.0471457452629778 ENSG00000058453 CROCC
ENST00000467938 1 0.459503266954783 -0.0687890726055516 ENSG00000058453 CROCC
ENST00000492631 1 0.565919920137186 0.0662073518983193 ENSG00000058453 CROCC
ENST00000467715 1 0.268235843624199 -0.205656569713946 ENSG00000058453 CROCC
ENST00000494191 1 0.401501331996547 -0.0894844097921145 ENSG00000058453 CROCC
ENST00000486318 1 0.450042888796624 -0.0904096878906459 ENSG00000058453 CROCC
ENST00000498688 1 0.207102561775659 -0.170086745919806 ENSG00000058453 CROCC
ENST00000477773 1 0.487694686553921 -0.138791574151062 ENSG00000058453 CROCC
ENST00000497654 1 0.319650757289759 -0.235490800280397 ENSG00000058453 CROCC
ENST00000465021 1 0.755326821024483 0.0477241722104975 ENSG00000058453 CROCC
ENST00000465291 1 0.356696993132865 -0.194140922226746 ENSG00000058453 CROCC
ENST00000375535 1 0.479637676194777 -0.255904832647626 ENSG00000117122 MFAP2
ENST00000375534 1 0.626640039357723 -0.169626431203353 ENSG00000117122 MFAP2
ENST00000490075 1 0.655190157622459 -0.160690215882107 ENSG00000117122 MFAP2
ENST00000438542 1 0.655190157622459 -0.160690215882107 ENSG00000117122 MFAP2
ENST00000476788 1 0.608515651626545 0.176513335308633 ENSG00000117122 MFAP2
ENST00000478684 1 0.279869162966306 0.331426393287589 ENSG00000117122 MFAP2
ENST00000492598 1 0.272697132221531 0.33335849954488 ENSG00000117122 MFAP2
ENST00000446261 1 0.676465894151115 -0.0409501293747427 ENSG00000226526 RP1-37C10.3
ENST00000326735 1 0.737500703126401 -0.0334956455410599 ENSG00000159363 ATP13A2
ENST00000341676 1 0.677809571665248 -0.0415406822118968 ENSG00000159363 ATP13A2
ENST00000452699 1 0.677809571665248 -0.0415406822118968 ENSG00000159363 ATP13A2
ENST00000466561 1 0.586095225216603 -0.0689877411442586 ENSG00000159363 ATP13A2
ENST00000502418 1 0.820889138249715 -0.029468659804773 ENSG00000159363 ATP13A2
ENST00000503552 1 0.425635538608383 -0.0897311752078212 ENSG00000159363 ATP13A2
ENST00000463860 1 0.943694512092347 -0.00823347383835123 ENSG00000159363 ATP13A2
ENST00000502860 1 0.747154391334467 -0.0388115482669437 ENSG00000159363 ATP13A2
ENST00000509392 1 0.677841537588756 -0.0690201652800427 ENSG00000159363 ATP13A2
ENST00000506174 1 0.988877706009134 0.00167342965194699 ENSG00000159363 ATP13A2
ENST00000510069 1 0.49770948194775 -0.0827040885823324 ENSG00000159363 ATP13A2
ENST00000511957 1 0.760753991118098 -0.0390020973073739 ENSG00000159363 ATP13A2
ENST00000508222 1 0.713513136643917 -0.0464372923214479 ENSG00000159363 ATP13A2
ENST00000509619 1 0.55987411734186 -0.0766765742506416 ENSG00000159363 ATP13A2
ENST00000375499 1 0.921326877018105 -0.00484969796729091 ENSG00000117118 SDHB
ENST00000485092 1 0.660653197261149 0.0396452076248892 ENSG00000117118 SDHB
ENST00000475049 1 0.681360718062395 0.0365359735825385 ENSG00000117118 SDHB
ENST00000485515 1 0.652807836897501 -0.0238138613848625 ENSG00000117118 SDHB
ENST00000491274 1 0.513995063233859 -0.0346342065993637 ENSG00000117118 SDHB
ENST00000475506 1 0.444953345131206 -0.0444279540588126 ENSG00000117118 SDHB
ENST00000463045 1 0.947587105860194 -0.00382962477781678 ENSG00000117118 SDHB
ENST00000466613 1 0.408100616824327 -0.0552964429875415 ENSG00000117118 SDHB
ENST00000375486 1 0.930442089022604 0.016110799425064 ENSG00000117115 PADI2
ENST00000479534 1 0.939706431016093 0.028114788103479 ENSG00000117115 PADI2
ENST00000466151 1 0.918931848316568 -0.0193663475250414 ENSG00000117115 PADI2
ENST00000444885 1 0.993298937663172 -0.0015397925638155 ENSG00000117115 PADI2
ENST00000375481 1 0.716841227307001 -0.0741850588110205 ENSG00000117115 PADI2
ENST00000375471 1 0.769709074200509 -0.0998415299460726 ENSG00000142623 PADI1
ENST00000537499 1 1 0 ENSG00000142623 PADI1
ENST00000413717 1 1 0 ENSG00000142623 PADI1
ENST00000536552 1 1 0 ENSG00000142623 PADI1
ENST00000460293 1 1 0 ENSG00000142623 PADI1
ENST00000375460 1 0.730285265379934 0.101592381934489 ENSG00000142619 PADI3
ENST00000375453 1 0.326246056975612 0.299248214617658 ENSG00000159339 PADI4
ENST00000375448 1 0.48981252335546 -0.184222036314882 ENSG00000159339 PADI4
ENST00000602074 1 0.890572200789139 -0.0410452534609986 ENSG00000269468 AC004824.2
ENST00000468945 1 0.213132005794854 -0.453052186944937 ENSG00000159339 PADI4
ENST00000487048 1 0.306766910135511 -0.2885290967694 ENSG00000159339 PADI4
ENST00000467001 1 0.251849454800716 -0.33843620236862 ENSG00000159339 PADI4
ENST00000434762 1 0.26926805885301 0.409674090453038 ENSG00000256049 PADI6
ENST00000358481 1 0.26926805885301 0.409674090453038 ENSG00000256049 PADI6
ENST00000439577 1 0.211754570977829 -0.0845936494866003 ENSG00000227751 RP1-20B21.4
ENST00000375436 1 0.0466828187273967 -0.0946335305297715 ENSG00000179051 RCC2
ENST00000474892 1 0.0176770089197003 -0.135740847653118 ENSG00000179051 RCC2
ENST00000375433 1 0.044897175614052 -0.0960589821284068 ENSG00000179051 RCC2
ENST00000583469 1 0.118840729387967 -0.163646186647406 ENSG00000266727 AC004824.1
ENST00000361221 1 0.53044184132913 0.0658394804771881 ENSG00000074964 ARHGEF10L
ENST00000452522 1 0.530781497310648 0.0657894252424714 ENSG00000074964 ARHGEF10L
ENST00000434513 1 0.453561787365475 0.0794569869762443 ENSG00000074964 ARHGEF10L
ENST00000375415 1 0.57318663057556 0.0592578350700765 ENSG00000074964 ARHGEF10L
ENST00000375420 1 0.527411091918268 0.0691555674456207 ENSG00000074964 ARHGEF10L
ENST00000482892 1 0.0267318289573826 0.788349588311088 ENSG00000074964 ARHGEF10L
ENST00000469726 1 0.631564780932422 0.0501581632575701 ENSG00000074964 ARHGEF10L
ENST00000375408 1 0.63270106260397 0.0500138826871203 ENSG00000074964 ARHGEF10L
ENST00000167825 1 0.633435032549431 0.0499092944418753 ENSG00000074964 ARHGEF10L
ENST00000475356 1 0.622216192110393 0.0524890707234965 ENSG00000074964 ARHGEF10L
ENST00000482359 1 0.182014835714604 0.164607970813782 ENSG00000074964 ARHGEF10L
ENST00000466782 1 0.451959165361293 0.0931520259785758 ENSG00000074964 ARHGEF10L
ENST00000495593 1 0.68724084020921 -0.0446029815629155 ENSG00000074964 ARHGEF10L
ENST00000430540 1 0.693551843732626 -0.085908698921699 ENSG00000236648 RP11-473A10.2
ENST00000375406 1 0.60125901177326 -0.132046179446501 ENSG00000117148 ACTL8
ENST00000251296 1 0.7355077021634 -0.0998579772787983 ENSG00000117154 IGSF21
ENST00000400664 1 0.315370148357481 -0.279731608742837 ENSG00000179023 KLHDC7A
ENST00000375375 1 0.176244774779697 0.430335844954494 ENSG00000009709 PAX7
ENST00000420770 1 0.308318128892805 0.340363092641866 ENSG00000009709 PAX7
ENST00000400661 1 0.176244774779697 0.430335844954494 ENSG00000009709 PAX7
ENST00000375371 1 0.779953120602818 -0.0794719059603327 ENSG00000179002 TAS1R2
ENST00000494072 1 0.453855385363953 -0.0602083976063594 ENSG00000255275 RP13-279N23.2
ENST00000538309 1 0.651659433566686 0.0711452936557859 ENSG00000159423 ALDH4A1
ENST00000538839 1 0.768487803559725 0.0410062748801511 ENSG00000159423 ALDH4A1
ENST00000290597 1 0.768486955446531 0.0410011890209207 ENSG00000159423 ALDH4A1
ENST00000375341 1 0.71965371770585 0.0497167122603956 ENSG00000159423 ALDH4A1
ENST00000454547 1 0.118486167108159 -0.465656142405593 ENSG00000159423 ALDH4A1
ENST00000432718 1 0.473511585325683 -0.135606739297154 ENSG00000159423 ALDH4A1
ENST00000455833 1 0.356622648593902 -0.0670266164753922 ENSG00000169991 IFFO2
ENST00000355609 1 0.493865946436117 -0.0892543154026747 ENSG00000169991 IFFO2
ENST00000416166 1 0.679593881877098 -0.0340924077883463 ENSG00000169991 IFFO2
ENST00000606379 1 0.400286154461821 -0.080514221423313 ENSG00000272084 RP5-1126H10.2
ENST00000375254 1 0.19281048119469 -0.0623594074813999 ENSG00000127481 UBR4
ENST00000375226 1 0.19280369214104 -0.0623595809137512 ENSG00000127481 UBR4
ENST00000375267 1 0.19280369214104 -0.0623595809137512 ENSG00000127481 UBR4
ENST00000375217 1 0.19280369214104 -0.0623595809137512 ENSG00000127481 UBR4
ENST00000375225 1 0.196811768172045 -0.0774715976631187 ENSG00000127481 UBR4
ENST00000429347 1 0.261740166665013 -0.0576719242476536 ENSG00000127481 UBR4
ENST00000375224 1 0.212248718368781 -0.0629514005898474 ENSG00000127481 UBR4
ENST00000459947 1 0.375572817930713 -0.056275994360578 ENSG00000127481 UBR4
ENST00000486515 1 0.251964171575013 -0.0889867932479687 ENSG00000127481 UBR4
ENST00000543981 1 0.263166707585958 -0.056242296733476 ENSG00000127481 UBR4
ENST00000582644 1 0.559887447826555 -0.165658249686557 ENSG00000266098 AL137127.1
ENST00000492606 1 0.252730691562055 -0.0874535604593615 ENSG00000127481 UBR4
ENST00000467272 1 0.23439358527879 -0.0695555889028085 ENSG00000127481 UBR4
ENST00000483922 1 0.194467719977812 -0.101271960160026 ENSG00000127481 UBR4
ENST00000494503 1 0.131112991160103 -0.100570980379715 ENSG00000127481 UBR4
ENST00000466969 1 0.146252961516754 -0.117717789374451 ENSG00000127481 UBR4
ENST00000375218 1 0.0287237130933017 -0.129117614948382 ENSG00000127481 UBR4
ENST00000425413 1 0.525481121496928 -0.0343766371943412 ENSG00000127481 UBR4
ENST00000417040 1 0.411641030787682 -0.0428181906042246 ENSG00000127481 UBR4
ENST00000475973 1 0.37341405772123 -0.0699439424098433 ENSG00000127481 UBR4
ENST00000465036 1 0.143942960823934 -0.107085222172124 ENSG00000127481 UBR4
ENST00000419533 1 0.123766308535878 -0.0782215869184642 ENSG00000127481 UBR4
ENST00000497018 1 0.946170167121347 -0.0054735551398886 ENSG00000127481 UBR4
ENST00000437898 1 0.773355093743457 -0.00999622120007718 ENSG00000230424 RP1-43E13.2
ENST00000477853 1 0.78813869798656 -0.00993398278336929 ENSG00000127463 EMC1
ENST00000480380 1 0.49394123940835 -0.0381769578625376 ENSG00000127463 EMC1
ENST00000375199 1 0.752138242525581 -0.0117382784797843 ENSG00000127463 EMC1
ENST00000375208 1 0.614404251843664 -0.0185646390848763 ENSG00000127463 EMC1
ENST00000461353 1 0.47078445265676 -0.0559086987073977 ENSG00000127463 EMC1
ENST00000486405 1 0.685231978439333 -0.0266696500448343 ENSG00000127463 EMC1
ENST00000486238 1 0.384036700380949 -0.0629003324540568 ENSG00000127463 EMC1
ENST00000494770 1 0.755775534063523 -0.0167721440661538 ENSG00000127463 EMC1
ENST00000462505 1 0.405190159158633 -0.061283903820401 ENSG00000127463 EMC1
ENST00000496654 1 0.199736281184366 -0.102912879562556 ENSG00000127463 EMC1
ENST00000467423 1 0.725223614180749 -0.0284249813255314 ENSG00000127463 EMC1
ENST00000475079 1 0.679271724946093 0.0333036428399233 ENSG00000127463 EMC1
ENST00000488681 1 0.958893571232449 0.00472248377567724 ENSG00000127463 EMC1
ENST00000356068 1 0.90659869415488 0.0107610198886207 ENSG00000127463 EMC1
ENST00000330263 1 0.250423425083119 -0.059679053470778 ENSG00000053372 MRTO4
ENST00000493700 1 0.604525320938201 -0.0313033614551884 ENSG00000053372 MRTO4
ENST00000479559 1 0.375294149516478 -0.0695603462785381 ENSG00000053372 MRTO4
ENST00000457194 1 0.72002331561664 0.125819764377154 ENSG00000211454 AKR7L
ENST00000420396 1 0.723933968052917 0.124157980164142 ENSG00000211454 AKR7L
ENST00000429712 1 0.842893561127603 0.0729524703007135 ENSG00000211454 AKR7L
ENST00000493176 1 0.895929201548576 0.0409786134223231 ENSG00000211454 AKR7L
ENST00000361640 1 0.223320128956469 0.426754197133037 ENSG00000162482 AKR7A3
ENST00000604801 1 0.449835316261607 -0.27555947838659 ENSG00000270728 RP4-657E11.10
ENST00000235835 1 0.754013181478903 0.046766789847456 ENSG00000053371 AKR7A2
ENST00000330072 1 0.772371264088343 0.0431269818921466 ENSG00000053371 AKR7A2
ENST00000489286 1 0.860949213962899 0.0268880532383853 ENSG00000053371 AKR7A2
ENST00000481966 1 0.916510846554128 -0.0182598459089969 ENSG00000053371 AKR7A2
ENST00000363533 1 0.168713754608188 0.465746291659601 ENSG00000200403 RNU6-1099P
ENST00000492217 1 0.690287864965882 -0.0771760351176655 ENSG00000053371 AKR7A2
ENST00000375155 1 0.327022425667494 -0.127968858440797 ENSG00000040487 PQLC2
ENST00000375153 1 0.334740726714495 -0.125894568778747 ENSG00000040487 PQLC2
ENST00000469076 1 0.334740726714495 -0.125894568778747 ENSG00000040487 PQLC2
ENST00000400548 1 0.327022425667494 -0.127968858440797 ENSG00000040487 PQLC2
ENST00000497827 1 0.299317018516125 -0.139754350271429 ENSG00000040487 PQLC2
ENST00000432465 1 0.646775295627123 -0.0744497059648552 ENSG00000040487 PQLC2
ENST00000401084 1 0.446744000150143 0.0342221056921052 ENSG00000077549 CAPZB
ENST00000264203 1 0.446756829067946 0.0342221572019696 ENSG00000077549 CAPZB
ENST00000375144 1 0.762482079278318 -0.013976147405583 ENSG00000077549 CAPZB
ENST00000375142 1 0.44883965162378 0.034071315805698 ENSG00000077549 CAPZB
ENST00000433834 1 0.435576292651427 0.0351594222197627 ENSG00000077549 CAPZB
ENST00000264202 1 0.377267567130818 0.0406491223896641 ENSG00000077549 CAPZB
ENST00000413711 1 0.355331469502607 0.0434141594277427 ENSG00000077549 CAPZB
ENST00000459967 1 0.351726378658637 0.044090529056235 ENSG00000077549 CAPZB
ENST00000457768 1 0.303241168966006 -0.0625393449114013 ENSG00000077549 CAPZB
ENST00000489607 1 0.652163107997446 -0.0239854787539681 ENSG00000077549 CAPZB
ENST00000482808 1 0.183571764727458 0.0649528729670055 ENSG00000077549 CAPZB
ENST00000481521 1 0.876075227755454 -0.0488443845869062 ENSG00000240490 RN7SL277P
ENST00000416470 1 0.588733157786974 0.190824080133957 ENSG00000235185 RP5-1056L3.1
ENST00000602662 1 0.930786810773249 0.00407974143965529 ENSG00000270136 MINOS1-NBL1
ENST00000486890 1 0.890101055651344 -0.00674295602470033 ENSG00000173436 MINOS1
ENST00000322753 1 0.995728012646141 -0.000256513755663907 ENSG00000173436 MINOS1
ENST00000498067 1 0.0957526478949656 -0.156575589976526 ENSG00000173436 MINOS1
ENST00000462646 1 0.938563238171978 -0.00376083278474449 ENSG00000173436 MINOS1
ENST00000467029 1 0.855786984006368 -0.00885446593794212 ENSG00000173436 MINOS1
ENST00000481464 1 0.840456843299114 -0.00979260314648094 ENSG00000173436 MINOS1
ENST00000498642 1 0.841517407159941 -0.00972941833373297 ENSG00000173436 MINOS1
ENST00000479642 1 0.0643357384297024 -0.117973178515265 ENSG00000173436 MINOS1
ENST00000602293 1 0.916659231945773 0.00491954730427559 ENSG00000270136 MINOS1-NBL1
ENST00000602384 1 0.931374563125278 0.0040366258402724 ENSG00000270136 MINOS1-NBL1
ENST00000602450 1 0.916647475220514 0.00492038915370975 ENSG00000270136 MINOS1-NBL1
ENST00000485362 1 0.849555485441277 -0.00924349295048982 ENSG00000173436 MINOS1
ENST00000457263 1 0.776323984562118 0.0461798420133093 ENSG00000226396 RPS14P3
ENST00000428975 1 0.887167753647354 0.020234360890362 ENSG00000158747 NBL1
ENST00000289749 1 0.695712018516708 0.0545416769180301 ENSG00000158747 NBL1
ENST00000451758 1 0.830398089167089 0.0306021801124497 ENSG00000158747 NBL1
ENST00000439664 1 0.999497329059215 9.04682567758055e-05 ENSG00000158747 NBL1
ENST00000375136 1 0.995316411609878 -0.000776738461158967 ENSG00000158747 NBL1
ENST00000548815 1 0.995316411609878 -0.000776738461158967 ENSG00000158747 NBL1
ENST00000425400 1 0.962490049911414 0.00669884185550918 ENSG00000158747 NBL1
ENST00000439278 1 0.888616434636549 -0.0200178023685236 ENSG00000158747 NBL1
ENST00000427894 1 0.811004120398135 0.0334079511542178 ENSG00000158747 NBL1
ENST00000289753 1 0.141862069314404 0.442634624139092 ENSG00000158748 HTR6
ENST00000294543 1 0.547587114853245 0.0396246790415334 ENSG00000162542 TMCO4
ENST00000375127 1 0.556775805523139 0.0388655176668852 ENSG00000162542 TMCO4
ENST00000489814 1 0.583581295123262 0.0417715983326696 ENSG00000162542 TMCO4
ENST00000375122 1 0.550592424968735 0.0393484478105617 ENSG00000162542 TMCO4
ENST00000494342 1 0.650488335000626 0.0974863813682679 ENSG00000162542 TMCO4
ENST00000489135 1 0.682482006713928 0.0314159870321327 ENSG00000162542 TMCO4
ENST00000496528 1 0.309861260614086 0.0784914093329227 ENSG00000162542 TMCO4
ENST00000462171 1 0.164814800803816 0.121477091032271 ENSG00000162542 TMCO4
ENST00000488449 1 0.551984657740244 0.0657666902240859 ENSG00000162542 TMCO4
ENST00000375120 1 0.78268871726068 -0.016984291337337 ENSG00000169914 OTUD3
ENST00000466697 1 0.996073416646226 0.000659966106301961 ENSG00000169914 OTUD3
ENST00000481686 1 0.646075500139728 0.0996932518727524 ENSG00000169914 OTUD3
ENST00000375116 1 0.385632940966831 0.295462102238563 ENSG00000188784 PLA2G2E
ENST00000486277 1 0.922916397019 0.0304931827731961 ENSG00000127472 PLA2G5
ENST00000465698 1 0.922916397019 0.0304931827731961 ENSG00000127472 PLA2G5
ENST00000460175 1 0.928383149450957 0.0281297077375804 ENSG00000127472 PLA2G5
ENST00000469069 1 0.934107650723177 0.0258947424320459 ENSG00000127472 PLA2G5
ENST00000489871 1 0.922916397019 0.0304931827731961 ENSG00000127472 PLA2G5
ENST00000498348 1 1 0 ENSG00000127472 PLA2G5
ENST00000375108 1 0.855877661912616 0.0478022103184276 ENSG00000127472 PLA2G5
ENST00000478803 1 0.855877661912616 0.0478022103184276 ENSG00000127472 PLA2G5
ENST00000375105 1 0.510555483768184 0.15029590527646 ENSG00000117215 PLA2G2D
ENST00000417884 1 1 0 ENSG00000227066 RP3-340N1.2
ENST00000429261 1 0.95786980278842 -0.0172434420305911 ENSG00000187980 PLA2G2C
ENST00000495760 1 0.465331188164416 0.224344801003961 ENSG00000187980 PLA2G2C
ENST00000247992 1 0.437801340185402 0.233487895070175 ENSG00000187980 PLA2G2C
ENST00000442226 1 0.476437326679551 -0.251173216815653 ENSG00000225986 UBXN10-AS1
ENST00000375099 1 0.998998622830372 0.000466149121158764 ENSG00000162543 UBXN10
ENST00000289825 1 0.401326314267542 0.311865931696719 ENSG00000158816 VWA5B1
ENST00000375083 1 0.708379190782067 0.138780755291773 ENSG00000158816 VWA5B1
ENST00000485375 1 0.708885890149982 0.138440346168969 ENSG00000158816 VWA5B1
ENST00000375079 1 0.708885890149982 0.138440346168969 ENSG00000158816 VWA5B1
ENST00000289815 1 0.708885890149982 0.138440346168969 ENSG00000158816 VWA5B1
ENST00000473325 1 0.710708907912978 0.137759089653404 ENSG00000158816 VWA5B1
ENST00000444923 1 0.50820905278827 0.245887060496278 ENSG00000226664 RP4-745E8.2
ENST00000530722 1 0.341054537630634 -0.298877606543079 ENSG00000158816 VWA5B1
ENST00000534075 1 0.138204884061643 -0.496504408860665 ENSG00000158816 VWA5B1
ENST00000467486 1 0.30208979982845 -0.251588278099169 ENSG00000158816 VWA5B1
ENST00000525343 1 0.30208979982845 -0.251588278099169 ENSG00000158816 VWA5B1
ENST00000375078 1 0.974493902735588 -0.00689983588566446 ENSG00000162545 CAMK2N1
ENST00000489020 1 0.877187699367644 -0.0409717081474028 ENSG00000162545 CAMK2N1
ENST00000264198 1 0.902029307755003 -0.00808233996960995 ENSG00000090432 MUL1
ENST00000375071 1 0.626469958641544 -0.129187206145863 ENSG00000158825 CDA
ENST00000461985 1 0.625225797508153 -0.129534010081334 ENSG00000158825 CDA
ENST00000321556 1 0.543426112703686 0.0497841293768489 ENSG00000158828 PINK1
ENST00000492302 1 0.43985105493946 0.0648275244030527 ENSG00000158828 PINK1
ENST00000451424 1 0.97673323316284 -0.00202930489238451 ENSG00000117242 PINK1-AS
ENST00000400490 1 0.552740860800281 0.0523206522021446 ENSG00000158828 PINK1
ENST00000535128 1 0.521615818413706 0.109998073531237 ENSG00000257033 AL391357.1
ENST00000602624 1 0.7621062418216 -0.0154508191025509 ENSG00000244038 DDOST
ENST00000375048 1 0.764635564009353 -0.0152920982594756 ENSG00000244038 DDOST
ENST00000415136 1 0.724794220680168 -0.0178955195010889 ENSG00000244038 DDOST
ENST00000475210 1 0.506167925074624 0.0566207661479318 ENSG00000244038 DDOST
ENST00000464364 1 0.247371784009639 -0.0596346384518356 ENSG00000244038 DDOST
ENST00000477229 1 0.193933617165694 -0.094765880130474 ENSG00000244038 DDOST
ENST00000493818 1 0.161765686582076 -0.393277785101781 ENSG00000117245 KIF17
ENST00000477167 1 0.246618867417515 -0.424286732294575 ENSG00000117245 KIF17
ENST00000490034 1 0.293980274893973 -0.381331395781339 ENSG00000117245 KIF17
ENST00000375044 1 0.385538731997232 -0.310757165919736 ENSG00000117245 KIF17
ENST00000400463 1 0.327500758674456 -0.350512389194497 ENSG00000117245 KIF17
ENST00000247986 1 0.327500758674456 -0.350512389194497 ENSG00000117245 KIF17
ENST00000462858 1 0.644808953722321 -0.17037222623524 ENSG00000117245 KIF17
ENST00000498225 1 0.719328669808344 -0.13323578625103 ENSG00000117245 KIF17
ENST00000463389 1 0.777629179096251 -0.0898477517868054 ENSG00000117245 KIF17
ENST00000375031 1 0.796550682719602 -0.0522722639851339 ENSG00000189410 SH2D5
ENST00000460804 1 0.754437002183627 -0.0632366776649819 ENSG00000189410 SH2D5
ENST00000444387 1 0.946505028459419 -0.0152485269842303 ENSG00000189410 SH2D5
ENST00000447746 1 0.2939304884841 0.272714273842183 ENSG00000189410 SH2D5
ENST00000518294 1 0.285162876584423 0.272920452142527 ENSG00000189410 SH2D5
ENST00000517430 1 0.486929687713693 0.188533076068908 ENSG00000189410 SH2D5
ENST00000519434 1 0.525614110704002 0.186727059115859 ENSG00000189410 SH2D5
ENST00000436642 1 0.37006251667563 -0.332700074865162 ENSG00000233069 RP5-930J4.2
ENST00000312239 1 0.083038283307738 -0.0681405867896112 ENSG00000127483 HP1BP3
ENST00000375003 1 0.566338239101101 -0.0236905391892401 ENSG00000127483 HP1BP3
ENST00000413451 1 0.180372462640309 0.100524654938226 ENSG00000203394 RP5-930J4.4
ENST00000488722 1 0.683471000316245 -0.021048782076844 ENSG00000127483 HP1BP3
ENST00000491748 1 0.120123827715581 -0.0884620276645911 ENSG00000127483 HP1BP3
ENST00000419948 1 0.0661558569105749 -0.0839539283314154 ENSG00000127483 HP1BP3
ENST00000438032 1 0.014899133025415 -0.0989048753043386 ENSG00000127483 HP1BP3
ENST00000424732 1 0.0158502455423569 -0.0977623212242881 ENSG00000127483 HP1BP3
ENST00000417710 1 0.00856502212316107 -0.122036849381101 ENSG00000127483 HP1BP3
ENST00000487117 1 0.00566097157918179 -0.163169562889372 ENSG00000127483 HP1BP3
ENST00000375000 1 0.011667609683288 -0.126597718903468 ENSG00000127483 HP1BP3
ENST00000437575 1 0.0203608255665604 -0.112365019925771 ENSG00000127483 HP1BP3
ENST00000419490 1 0.0293349114255772 -0.10585584882592 ENSG00000127483 HP1BP3
ENST00000414993 1 0.0296065639849819 -0.105538784144523 ENSG00000127483 HP1BP3
ENST00000443615 1 0.0241399682313837 -0.113994353761781 ENSG00000127483 HP1BP3
ENST00000264211 1 0.405020822794188 0.0396210730750224 ENSG00000075151 EIF4G3
ENST00000400422 1 0.324824406394204 0.0508833901659766 ENSG00000075151 EIF4G3
ENST00000602326 1 0.324824406394204 0.0508833901659766 ENSG00000075151 EIF4G3
ENST00000374935 1 0.409255707373244 0.0394199672188247 ENSG00000075151 EIF4G3
ENST00000537738 1 0.923680510340257 0.00534031774290532 ENSG00000075151 EIF4G3
ENST00000374937 1 0.4159866954532 0.0390707816731489 ENSG00000075151 EIF4G3
ENST00000536266 1 0.731985650869123 0.0177636873772006 ENSG00000075151 EIF4G3
ENST00000435383 1 0.177373357668628 -0.09396463960687 ENSG00000075151 EIF4G3
ENST00000516105 1 0.54739379374962 0.16652207038432 ENSG00000251914 RNU7-200P
ENST00000496705 1 0.637914437967167 -0.0422505810914315 ENSG00000075151 EIF4G3
ENST00000374933 1 0.243425034831501 0.0774461688314028 ENSG00000075151 EIF4G3
ENST00000544689 1 0.194457018131954 0.0848525890963849 ENSG00000075151 EIF4G3
ENST00000485722 1 0.223372227518738 0.118085556295472 ENSG00000075151 EIF4G3
ENST00000356916 1 0.331160317831168 0.0608165998395648 ENSG00000075151 EIF4G3
ENST00000374927 1 0.24683635898346 0.0672285015708098 ENSG00000075151 EIF4G3
ENST00000438975 1 0.35684050027374 0.0590080174722059 ENSG00000075151 EIF4G3
ENST00000411888 1 0.308585439087023 0.065731649109482 ENSG00000075151 EIF4G3
ENST00000476088 1 0.302808165431268 0.112291902277258 ENSG00000075151 EIF4G3
ENST00000408881 1 0.179778908379308 0.497432568478806 ENSG00000221808 MIR1256
ENST00000420703 1 0.027016762293953 0.71505375568974 ENSG00000233072 RPS15AP6
ENST00000463775 1 0.188676418721632 0.109384323494653 ENSG00000075151 EIF4G3
ENST00000431514 1 0.592841214218 0.18794959113625 ENSG00000236073 RP11-487E1.2
ENST00000430808 1 0.918799678022395 -0.0202732001949721 ENSG00000235112 HSPE1P27
ENST00000584440 1 0.66082084559172 -0.14027704196786 ENSG00000266867 AL031005.1
ENST00000415912 1 0.385017036691285 0.0589064057346503 ENSG00000117298 ECE1
ENST00000357071 1 0.712391432404283 0.0228071247023607 ENSG00000117298 ECE1
ENST00000531334 1 0.326694066836764 0.0822548806622164 ENSG00000117298 ECE1
ENST00000374893 1 0.605419204117485 0.0330179083254117 ENSG00000117298 ECE1
ENST00000436918 1 0.623782741451498 0.0312790998098659 ENSG00000117298 ECE1
ENST00000264205 1 0.596504550907484 0.03365220674711 ENSG00000117298 ECE1
ENST00000526194 1 0.712598992151338 0.0239719150603935 ENSG00000117298 ECE1
ENST00000470394 1 0.994117516763808 0.000604800447069637 ENSG00000117298 ECE1
ENST00000528294 1 0.577950857281105 0.0375182913323105 ENSG00000117298 ECE1
ENST00000473505 1 0.947086091059113 0.00460621020459179 ENSG00000117298 ECE1
ENST00000416959 1 0.0637801604593795 0.320476979609606 ENSG00000236936 RP3-329E20.2
ENST00000481130 1 0.71895827573769 0.0298830990788842 ENSG00000117298 ECE1
ENST00000527991 1 0.897516789924137 0.0107869377976845 ENSG00000117298 ECE1
ENST00000463334 1 0.236932489976395 0.096328987288584 ENSG00000117298 ECE1
ENST00000449034 1 0.228925968932647 0.14253699252477 ENSG00000231105 RP5-1071N3.1
ENST00000453025 1 0.938875940320371 0.0267999196964309 ENSG00000227001 NBPF2P
ENST00000426482 1 0.924849733660561 0.0325984731786522 ENSG00000227001 NBPF2P
ENST00000481504 1 0.952628717593712 -0.0174459903914469 ENSG00000187952 HS6ST1P1
ENST00000544728 1 0.952628717593712 -0.0174459903914469 ENSG00000187952 HS6ST1P1
ENST00000454000 1 0.362633141478025 -0.100881649742407 ENSG00000142794 NBPF3
ENST00000475869 1 0.449455188964331 -0.189995672263664 ENSG00000142794 NBPF3
ENST00000318220 1 0.218663991122745 -0.134011437369281 ENSG00000142794 NBPF3
ENST00000478653 1 0.803679843386828 -0.0403040333675493 ENSG00000142794 NBPF3
ENST00000318249 1 0.207904122981245 -0.137273701607335 ENSG00000142794 NBPF3
ENST00000485941 1 0.686737813698562 -0.0886637464736992 ENSG00000142794 NBPF3
ENST00000342104 1 0.207904122981245 -0.137273701607335 ENSG00000142794 NBPF3
ENST00000486229 1 0.3687502825792 -0.108797419165718 ENSG00000142794 NBPF3
ENST00000434838 1 0.384556942960443 -0.102877542035223 ENSG00000142794 NBPF3
ENST00000467103 1 0.830141863818112 -0.0483831717322969 ENSG00000142794 NBPF3
ENST00000455962 1 0.672548570158397 -0.154277007484894 ENSG00000176378 PFN1P10
ENST00000469876 1 0.767632383722994 0.069526056193485 ENSG00000142794 NBPF3
ENST00000477050 1 0.468179859759356 0.18860258937663 ENSG00000142794 NBPF3
ENST00000539907 1 0.351911953161861 -0.29347818559953 ENSG00000162551 ALPL
ENST00000540617 1 0.351911953161861 -0.29347818559953 ENSG00000162551 ALPL
ENST00000374840 1 0.351911953161861 -0.29347818559953 ENSG00000162551 ALPL
ENST00000468526 1 0.317927457992032 -0.34760084812565 ENSG00000162551 ALPL
ENST00000374832 1 0.402150034878978 -0.275165421989925 ENSG00000162551 ALPL
ENST00000425315 1 0.323429292097652 -0.323594632801018 ENSG00000162551 ALPL
ENST00000374830 1 0.900060674157949 -0.044308304250657 ENSG00000162551 ALPL
ENST00000374829 1 0.57510486156281 -0.200075502939134 ENSG00000162551 ALPL
ENST00000457706 1 0.431702924507414 0.252659880251801 ENSG00000233431 RP11-63N8.3
ENST00000374761 1 0.449447010953508 -0.247350952387187 ENSG00000076864 RAP1GAP
ENST00000290101 1 0.458724086543459 -0.236025919884455 ENSG00000076864 RAP1GAP
ENST00000374763 1 0.449957180025538 -0.247238850452074 ENSG00000076864 RAP1GAP
ENST00000471600 1 0.458724086543459 -0.236025919884455 ENSG00000076864 RAP1GAP
ENST00000374765 1 0.939826205418174 -0.022338376941261 ENSG00000076864 RAP1GAP
ENST00000495204 1 0.939826205418174 -0.022338376941261 ENSG00000076864 RAP1GAP
ENST00000542643 1 0.939826205418174 -0.022338376941261 ENSG00000076864 RAP1GAP
ENST00000359708 1 0.512445413624316 0.241247196347949 ENSG00000076864 RAP1GAP
ENST00000374757 1 0.904497786034025 0.0442223085203048 ENSG00000076864 RAP1GAP
ENST00000599760 1 0.809041514000914 -0.0808349856909425 ENSG00000076864 RAP1GAP
ENST00000317967 1 0.470404859839889 0.244318088128584 ENSG00000076864 RAP1GAP
ENST00000447293 1 0.797611808809835 -0.0953237481577324 ENSG00000076864 RAP1GAP
ENST00000482984 1 0.937640665546622 -0.0276426681220933 ENSG00000076864 RAP1GAP
ENST00000464457 1 0.418338451354541 0.279269951493126 ENSG00000076864 RAP1GAP
ENST00000400301 1 0.593595412784884 0.0218333826326349 ENSG00000090686 USP48
ENST00000308271 1 0.596261964366463 0.0217002022586114 ENSG00000090686 USP48
ENST00000374732 1 0.758156456361092 0.0148890823413545 ENSG00000090686 USP48
ENST00000479177 1 0.0947115733849872 -0.234169269008629 ENSG00000090686 USP48
ENST00000529637 1 0.53850936832329 0.0258127321150421 ENSG00000090686 USP48
ENST00000464577 1 0.914695304123698 0.00699356245662003 ENSG00000090686 USP48
ENST00000471752 1 0.823552378419168 -0.0238384743955973 ENSG00000090686 USP48
ENST00000487880 1 0.605613618314917 -0.0353988737638165 ENSG00000090686 USP48
ENST00000526044 1 0.979231824350541 0.00178372186003908 ENSG00000090686 USP48
ENST00000534705 1 0.944996253097724 0.00473694819884157 ENSG00000090686 USP48
ENST00000421625 1 0.245786414663238 0.0594493504060237 ENSG00000090686 USP48
ENST00000374730 1 0.676268329217747 0.0324900151267077 ENSG00000090686 USP48
ENST00000527823 1 0.132339926464943 0.110096841403425 ENSG00000090686 USP48
ENST00000532737 1 0.124599137898073 0.104583956347781 ENSG00000090686 USP48
ENST00000489108 1 0.0448103914726576 0.159621588280548 ENSG00000090686 USP48
ENST00000434488 1 0.864821821116599 0.0506249413667142 ENSG00000231978 RP11-132G19.3
ENST00000344642 1 0.285284417149611 0.387619601724931 ENSG00000187942 LDLRAD2
ENST00000543870 1 0.381113228308854 0.32220517083266 ENSG00000187942 LDLRAD2
ENST00000484271 1 0.71720920574762 0.101863673870676 ENSG00000187942 LDLRAD2
ENST00000486901 1 0.19595141397944 0.466236542816747 ENSG00000142798 HSPG2
ENST00000374695 1 0.861061764769883 -0.0461394776476036 ENSG00000142798 HSPG2
ENST00000481644 1 0.731902087321043 0.110773318212761 ENSG00000142798 HSPG2
ENST00000469378 1 0.422498528404532 -0.231587214067417 ENSG00000142798 HSPG2
ENST00000426143 1 0.771463295313213 0.10412331755523 ENSG00000142798 HSPG2
ENST00000471322 1 0.498076996716563 0.212207623213479 ENSG00000142798 HSPG2
ENST00000374676 1 0.49577190961562 0.24172117688785 ENSG00000142798 HSPG2
ENST00000453796 1 0.560545067296652 -0.18549445726041 ENSG00000142798 HSPG2
ENST00000430507 1 0.894811767174819 0.04908824702701 ENSG00000142798 HSPG2
ENST00000493940 1 0.560187988133998 0.210285289430542 ENSG00000142798 HSPG2
ENST00000427897 1 0.718717096208468 -0.103718861309636 ENSG00000142798 HSPG2
ENST00000498495 1 0.611303206701714 0.129390366676117 ENSG00000142798 HSPG2
ENST00000480900 1 0.987137059833407 0.00454629315641503 ENSG00000142798 HSPG2
ENST00000412328 1 0.0906897125492778 0.621495422349573 ENSG00000142798 HSPG2
ENST00000374673 1 0.648686207163159 0.145053230362926 ENSG00000142798 HSPG2
ENST00000439717 1 0.0855770622619109 0.573943032754372 ENSG00000142798 HSPG2
ENST00000337107 1 1 0 ENSG00000219073 CELA3B
ENST00000400277 1 0.414687373233262 0.233575385196856 ENSG00000219073 CELA3B
ENST00000290122 1 0.651485636812643 0.126610598210316 ENSG00000142789 CELA3A
ENST00000374663 1 1 0 ENSG00000142789 CELA3A
ENST00000400271 1 0.683582757839956 0.0885598553511518 ENSG00000142789 CELA3A
ENST00000455966 1 0.888846502355948 0.0458870186645423 ENSG00000228397 RP1-224A6.3
ENST00000434233 1 0.985874796084606 0.00266740007924529 ENSG00000218510 LINC00339
ENST00000420503 1 0.980506868314681 -0.0036804290141325 ENSG00000218510 LINC00339
ENST00000404210 1 0.96309471037692 -0.00691095758354566 ENSG00000218510 LINC00339
ENST00000416769 1 0.962844738945962 -0.00695908874904014 ENSG00000218510 LINC00339
ENST00000452322 1 0.216287824149541 0.25667300044918 ENSG00000218510 LINC00339
ENST00000400259 1 0.590172462482165 -0.0217560325196794 ENSG00000070831 CDC42
ENST00000344548 1 0.58722517245193 -0.0219509085451658 ENSG00000070831 CDC42
ENST00000315554 1 0.740660732663613 0.0125848374274654 ENSG00000070831 CDC42
ENST00000498236 1 0.711626156758834 0.0142374496002342 ENSG00000070831 CDC42
ENST00000421089 1 0.882283379734809 0.0056108281517997 ENSG00000070831 CDC42
ENST00000411827 1 0.685659460948303 0.0161129738120085 ENSG00000070831 CDC42
ENST00000431803 1 0.232851483965553 0.0983980912569208 ENSG00000230068 CDC42-IT1
ENST00000604049 1 0.513641485233104 0.129664276108284 ENSG00000271428 RP1-224A6.8
ENST00000606754 1 0.810129741743389 0.0424657064464538 ENSG00000271840 RP1-224A6.9
ENST00000290167 1 0.607528333223901 0.0865223370750413 ENSG00000162552 WNT4
ENST00000542383 1 0.473028190950182 0.122735980939854 ENSG00000162552 WNT4
ENST00000415567 1 0.23063933463284 -0.320209888724457 ENSG00000162552 WNT4
ENST00000441048 1 0.893423030205009 0.0277818681459967 ENSG00000162552 WNT4
ENST00000404138 1 0.510585350975243 -0.0240533391427287 ENSG00000184677 ZBTB40
ENST00000400239 1 0.633379968244239 0.0221453554994487 ENSG00000184677 ZBTB40
ENST00000375647 1 0.506271714818072 -0.0242885091731782 ENSG00000184677 ZBTB40
ENST00000374651 1 0.660560739680522 -0.0170214389394508 ENSG00000184677 ZBTB40
ENST00000438551 1 0.322822909259654 0.149596251432722 ENSG00000237200 ZBTB40-IT1
ENST00000374644 1 0.83883362421275 -0.071611305369 ENSG00000070886 EPHA8
ENST00000166244 1 0.85437460509544 -0.0657585932704373 ENSG00000070886 EPHA8
ENST00000538803 1 0.83883362421275 -0.071611305369 ENSG00000070886 EPHA8
ENST00000374642 1 0.696411600388757 0.0963503985504492 ENSG00000173372 C1QA
ENST00000438241 1 0.53805089165763 0.152410796830901 ENSG00000173372 C1QA
ENST00000402322 1 0.648514250663961 0.116676616051967 ENSG00000173372 C1QA
ENST00000374640 1 0.794828072637939 0.0582703566072183 ENSG00000159189 C1QC
ENST00000374639 1 0.794828072637939 0.0582703566072183 ENSG00000159189 C1QC
ENST00000374637 1 0.794828072637939 0.0582703566072183 ENSG00000159189 C1QC
ENST00000510260 1 0.836968501640981 -0.0750576646625027 ENSG00000173369 C1QB
ENST00000509305 1 0.835338222350665 -0.075812769143448 ENSG00000173369 C1QB
ENST00000432749 1 0.849490539327733 -0.069240910605606 ENSG00000173369 C1QB
ENST00000314933 1 0.835338222350665 -0.075812769143448 ENSG00000173369 C1QB
ENST00000544305 1 0.375328221965472 0.196502938095824 ENSG00000133216 EPHB2
ENST00000374630 1 0.411294547361097 0.181131728116199 ENSG00000133216 EPHB2
ENST00000400191 1 0.42671998105204 0.173782294370825 ENSG00000133216 EPHB2
ENST00000374632 1 0.443162850139547 0.167767526881059 ENSG00000133216 EPHB2
ENST00000581646 1 0.936831556111617 -0.0205170747434628 ENSG00000265422 MIR4684
ENST00000374627 1 0.359720571739425 0.219918251308653 ENSG00000133216 EPHB2
ENST00000465676 1 0.253308528561369 0.299528677557222 ENSG00000133216 EPHB2
ENST00000419644 1 0.347615524796469 0.349076130202567 ENSG00000225952 RP11-69E9.1
ENST00000581187 1 0.479989672659747 0.243093543562328 ENSG00000264014 MIR4253
ENST00000490436 1 0.654111048020542 0.154152726587001 ENSG00000133216 EPHB2
ENST00000610135 1 0.652122895318828 0.161081664120947 ENSG00000272796 RP1-74M1.3
ENST00000426928 1 1 0 ENSG00000215906 LACTBL1
ENST00000440767 1 0.272979991339827 0.397155324003156 ENSG00000227868 C1orf234
ENST00000566855 1 0.598461384318364 0.193383761765268 ENSG00000227868 C1orf234
ENST00000356634 1 0.846192604755739 -0.0122810706948371 ENSG00000004487 KDM1A
ENST00000400181 1 0.848200628471026 -0.0121136632393876 ENSG00000004487 KDM1A
ENST00000542151 1 0.846176721283162 -0.0122815505829128 ENSG00000004487 KDM1A
ENST00000427154 1 0.943324244535142 0.00414471541717072 ENSG00000240553 RP1-184J9.2
ENST00000577915 1 0.785577171059035 -0.0938625202871633 ENSG00000263793 MIR3115
ENST00000481879 1 0.516529987200084 -0.0716782150921924 ENSG00000004487 KDM1A
ENST00000583845 1 0.0975714625174586 -0.582443409643707 ENSG00000266802 MIR4419A
ENST00000465864 1 0.207470860850437 -0.0843239389999789 ENSG00000004487 KDM1A
ENST00000494920 1 0.355336953005432 -0.0568250284201978 ENSG00000004487 KDM1A
ENST00000602503 1 0.481957659486099 -0.0540505376332477 ENSG00000004487 KDM1A
ENST00000374623 1 0.450132287150768 0.0437712504654439 ENSG00000169641 LUZP1
ENST00000418342 1 0.409915281857255 0.0472887195077114 ENSG00000169641 LUZP1
ENST00000302291 1 0.411984687992549 0.0472736954913738 ENSG00000169641 LUZP1
ENST00000314174 1 0.621079398535818 0.0322843516041263 ENSG00000169641 LUZP1
ENST00000471849 1 0.693734911286548 0.0285412701045703 ENSG00000169641 LUZP1
ENST00000475164 1 0.750862160708789 0.0270494501709742 ENSG00000169641 LUZP1
ENST00000450968 1 0.757501768090381 -0.100359549838994 ENSG00000229010 RP5-979D14.1
ENST00000384208 1 0.17166483052358 -0.481531609391874 ENSG00000206935 RNU6-514P
ENST00000516769 1 0.712022860619846 0.13637704027412 ENSG00000252578 RNU6-135P
ENST00000314113 1 0.610468731852863 0.113287513316058 ENSG00000179546 HTR1D
ENST00000374619 1 1 0 ENSG00000179546 HTR1D
ENST00000566551 1 0.672357225589969 0.0441241588454703 ENSG00000261326 RP5-1057J7.6
ENST00000604481 1 0.98123992786196 -0.00436342491714281 ENSG00000261326 RP5-1057J7.6
ENST00000464516 1 0.617087820471059 0.0463428203024113 ENSG00000125944 HNRNPR
ENST00000478691 1 0.506983992489226 -0.0302717175981235 ENSG00000125944 HNRNPR
ENST00000374616 1 0.552929615078486 -0.0289509367657519 ENSG00000125944 HNRNPR
ENST00000476660 1 0.62069757756263 -0.02714503786502 ENSG00000125944 HNRNPR
ENST00000374612 1 0.552929615078486 -0.0289509367657519 ENSG00000125944 HNRNPR
ENST00000302271 1 0.553662511420933 -0.0289008071752964 ENSG00000125944 HNRNPR
ENST00000427764 1 0.551969951236191 -0.0293342084611737 ENSG00000125944 HNRNPR
ENST00000606561 1 0.57296827257172 -0.0278742933444428 ENSG00000125944 HNRNPR
ENST00000426846 1 0.591506750108279 -0.0266118820361837 ENSG00000125944 HNRNPR
ENST00000463552 1 0.49604321988221 -0.0359916565549663 ENSG00000125944 HNRNPR
ENST00000470941 1 0.490634175984622 -0.0378616504084405 ENSG00000125944 HNRNPR
ENST00000476451 1 0.867527591962884 -0.009170521032507 ENSG00000125944 HNRNPR
ENST00000490652 1 0.140738373429487 -0.0899274681294998 ENSG00000125944 HNRNPR
ENST00000314011 1 0.185870970994622 -0.140079568995237 ENSG00000125945 ZNF436
ENST00000374608 1 0.131248767381415 -0.162213796457043 ENSG00000125945 ZNF436
ENST00000458053 1 0.523826687125168 0.168830596839768 ENSG00000249087 C1orf213
ENST00000454117 1 0.793658551957598 0.0714843825620436 ENSG00000249087 C1orf213
ENST00000335648 1 0.885361098367556 0.0396882064791382 ENSG00000249087 C1orf213
ENST00000518821 1 0.958862742282416 -0.0140939728879688 ENSG00000249087 C1orf213
ENST00000437367 1 0.885796517364547 0.0395518892315372 ENSG00000249087 C1orf213
ENST00000364535 1 0.793312083007379 0.091684019878609 ENSG00000201405 Y_RNA
ENST00000518600 1 0.750706211883973 0.117495700187707 ENSG00000249087 C1orf213
ENST00000450454 1 0.27942032346711 -0.340728751557277 ENSG00000204219 TCEA3
ENST00000476978 1 0.622479485906948 0.176100509508479 ENSG00000204219 TCEA3
ENST00000374601 1 0.195388790274913 -0.45380127864137 ENSG00000204219 TCEA3
ENST00000461794 1 0.408730644405638 -0.306280645641205 ENSG00000204219 TCEA3
ENST00000374602 1 0.366334909824659 -0.33551687787493 ENSG00000204219 TCEA3
ENST00000492271 1 0.986103529678928 -0.00575488196692486 ENSG00000204219 TCEA3
ENST00000495646 1 0.413112406912618 -0.241495170204488 ENSG00000088280 ASAP3
ENST00000336689 1 0.455259179199247 -0.159227875272883 ENSG00000088280 ASAP3
ENST00000465372 1 0.0931138339835975 -0.585217999354521 ENSG00000088280 ASAP3
ENST00000492982 1 0.268298551526063 -0.240163883919171 ENSG00000088280 ASAP3
ENST00000437606 1 0.318846142260685 -0.216662756251091 ENSG00000088280 ASAP3
ENST00000484418 1 0.413286386939976 -0.296910201678587 ENSG00000088280 ASAP3
ENST00000475814 1 0.504341417464848 0.231733436342866 ENSG00000088280 ASAP3
ENST00000530874 1 0.5644935779609 0.214018392752545 ENSG00000088280 ASAP3
ENST00000478858 1 0.54754622995859 -0.149345799909665 ENSG00000088280 ASAP3
ENST00000608765 1 0.740389701363181 -0.0880595655067206 ENSG00000088280 ASAP3
ENST00000449467 1 0.869570633723312 -0.0482471548600522 ENSG00000088280 ASAP3
ENST00000361729 1 0.658279856971529 0.0995163475811175 ENSG00000007968 E2F2
ENST00000487237 1 0.783994954723578 0.101666906358177 ENSG00000007968 E2F2
ENST00000451217 1 0.794459061952336 -0.0924437761285758 ENSG00000235052 RP1-150O5.3
ENST00000374561 1 0.369098426735478 -0.129165282478237 ENSG00000117318 ID3
ENST00000463312 1 0.38651994933341 -0.17611175562351 ENSG00000117318 ID3
ENST00000486541 1 0.421301845610262 -0.121162164122041 ENSG00000117318 ID3
ENST00000477916 1 0.390094158162715 0.242529184388351 ENSG00000197880 MDS2
ENST00000374555 1 0.585034129524241 -0.185326754063163 ENSG00000197880 MDS2
ENST00000451300 1 0.618016003969316 0.141568457193812 ENSG00000229239 RP11-223J15.2
ENST00000374550 1 0.198425347091817 -0.0762128627534258 ENSG00000142676 RPL11
ENST00000467075 1 0.164837370505396 -0.0684516878649714 ENSG00000142676 RPL11
ENST00000482370 1 0.201201612904878 -0.0758633702102448 ENSG00000142676 RPL11
ENST00000443624 1 0.209745955819078 -0.0748883649646651 ENSG00000142676 RPL11
ENST00000458455 1 0.203170690046258 -0.0758242061749176 ENSG00000142676 RPL11
ENST00000366398 1 0.934493992927185 0.0191560098386008 ENSG00000203589 RP5-886K2.1
ENST00000466184 1 0.418540234164266 -0.26738422781426 ENSG00000244609 RN7SL532P
ENST00000418390 1 0.285907536676798 -0.0504028911159747 ENSG00000011007 TCEB3
ENST00000609199 1 0.28606416916126 -0.0526676159576009 ENSG00000011007 TCEB3
ENST00000487554 1 0.235889430231675 -0.0786929857457291 ENSG00000011007 TCEB3
ENST00000427796 1 0.643948961345789 -0.0352303350147453 ENSG00000236810 RP5-886K2.3
ENST00000447961 1 0.322881032981119 -0.301371408754655 ENSG00000236810 RP5-886K2.3
ENST00000246151 1 0.803232984885988 -0.0173141561621164 ENSG00000057757 PITHD1
ENST00000415372 1 0.195794559826381 0.117706477485659 ENSG00000057757 PITHD1
ENST00000374524 1 0.895942429040826 -0.00961986072260789 ENSG00000057757 PITHD1
ENST00000374514 1 0.0971576165038421 -0.086040433332579 ENSG00000011009 LYPLA2
ENST00000400061 1 0.0993780791381024 -0.085760893447391 ENSG00000011009 LYPLA2
ENST00000420982 1 0.0425513133928597 -0.113265915876328 ENSG00000011009 LYPLA2
ENST00000374505 1 0.0680223307712929 -0.0953270556740479 ENSG00000011009 LYPLA2
ENST00000495365 1 0.104172820545108 -0.083997371140647 ENSG00000011009 LYPLA2
ENST00000374503 1 0.116799693652185 -0.0814584235181137 ENSG00000011009 LYPLA2
ENST00000374502 1 0.10047370210103 -0.0851002576474477 ENSG00000011009 LYPLA2
ENST00000492577 1 0.108630429744924 -0.0842054684985016 ENSG00000011009 LYPLA2
ENST00000421070 1 0.165299657552217 -0.0808864406201576 ENSG00000011009 LYPLA2
ENST00000374501 1 0.561406966973142 -0.0360175541532529 ENSG00000011009 LYPLA2
ENST00000472213 1 0.672859195189436 -0.0288410982704087 ENSG00000011009 LYPLA2
ENST00000481736 1 0.0939616142580624 -0.150409460598491 ENSG00000117308 GALE
ENST00000374497 1 0.101115792056903 -0.147679034268208 ENSG00000117308 GALE
ENST00000456977 1 0.0667699506439097 -0.254179499999824 ENSG00000117308 GALE
ENST00000459934 1 0.0956621968747712 -0.150254202292082 ENSG00000117308 GALE
ENST00000469556 1 0.00573463422150921 -0.401052796759923 ENSG00000117308 GALE
ENST00000429356 1 0.0305428008144247 -0.194483705240437 ENSG00000117308 GALE
ENST00000418277 1 0.191823694928844 -0.127705236388738 ENSG00000117308 GALE
ENST00000470949 1 0.187147829819432 -0.137044782803792 ENSG00000117308 GALE
ENST00000425913 1 0.24018024998176 -0.12431190811305 ENSG00000117308 GALE
ENST00000445705 1 0.189364729891646 -0.136818143124238 ENSG00000117308 GALE
ENST00000467493 1 0.291369736171505 -0.113571872379711 ENSG00000117308 GALE
ENST00000486382 1 0.508460830633696 -0.0798195096495627 ENSG00000117308 GALE
ENST00000470383 1 0.177675363112524 -0.163426258719558 ENSG00000117308 GALE
ENST00000466250 1 0.172572504131089 -0.164861782857724 ENSG00000117308 GALE
ENST00000467070 1 0.198640716167288 -0.166949526453766 ENSG00000117308 GALE
ENST00000374490 1 0.854153568281806 0.0179021546537973 ENSG00000117305 HMGCL
ENST00000374487 1 0.883959600581111 0.0156985051583451 ENSG00000117305 HMGCL
ENST00000374483 1 0.883959600581111 0.0156985051583451 ENSG00000117305 HMGCL
ENST00000436439 1 0.854153568281806 0.0179021546537973 ENSG00000117305 HMGCL
ENST00000235958 1 0.858731136279723 0.0173387367820415 ENSG00000117305 HMGCL
ENST00000509389 1 0.809400571567467 0.0242629880593796 ENSG00000117305 HMGCL
ENST00000496907 1 0.481699363932345 0.0842859496055714 ENSG00000117305 HMGCL
ENST00000513148 1 0.797402817328047 -0.0272239816767155 ENSG00000117305 HMGCL
ENST00000479458 1 0.982740374525851 -0.00329188812198026 ENSG00000117305 HMGCL
ENST00000498698 1 0.960543936149066 -0.00679596541231096 ENSG00000117305 HMGCL
ENST00000374479 1 0.490048741735262 0.096687942562093 ENSG00000179163 FUCA1
ENST00000374472 1 0.665043974628833 0.0502380440252597 ENSG00000188822 CNR2
ENST00000536471 1 0.781907798848707 0.0339927769663958 ENSG00000188822 CNR2
ENST00000458849 1 0.522822399715645 0.230164225819778 ENSG00000238538 snoU13
ENST00000412176 1 0.812391444526609 0.0701409648967632 ENSG00000229106 RP11-4M23.2
ENST00000411815 1 0.625670517440188 -0.176168273009376 ENSG00000232557 RP11-4M23.3
ENST00000471915 1 0.0258851669770933 -0.111552015698748 ENSG00000189266 PNRC2
ENST00000334351 1 0.0196108517578192 -0.115508982798431 ENSG00000189266 PNRC2
ENST00000374468 1 0.0216851936255837 -0.114028021534255 ENSG00000189266 PNRC2
ENST00000579103 1 0.324760748549681 -0.0546229407675142 ENSG00000189266 PNRC2
ENST00000344989 1 0.192379948019545 -0.0803472186815242 ENSG00000188529 SRSF10
ENST00000453840 1 0.199547419411142 -0.0789079827771834 ENSG00000188529 SRSF10
ENST00000341154 1 0.200963885138649 -0.0787566009176407 ENSG00000188529 SRSF10
ENST00000484146 1 0.201784805848449 -0.0782785342394532 ENSG00000188529 SRSF10
ENST00000473858 1 0.201387218887661 -0.078347522470817 ENSG00000188529 SRSF10
ENST00000374452 1 0.201250572739561 -0.078296856439264 ENSG00000188529 SRSF10
ENST00000374453 1 0.200783338540568 -0.0783149047244832 ENSG00000188529 SRSF10
ENST00000343255 1 0.217555000701043 -0.0775990094505091 ENSG00000188529 SRSF10
ENST00000492112 1 0.203499561753153 -0.0797453431273873 ENSG00000188529 SRSF10
ENST00000485841 1 0.156409039892616 -0.0901062639445054 ENSG00000188529 SRSF10
ENST00000338597 1 0.158028009401904 -0.0910019903429697 ENSG00000188529 SRSF10
ENST00000495785 1 0.21573499176954 -0.0781532620239181 ENSG00000188529 SRSF10
ENST00000473754 1 0.200912265436827 -0.0806315225144597 ENSG00000188529 SRSF10
ENST00000497214 1 0.189181437812651 -0.163947632398336 ENSG00000188529 SRSF10
ENST00000485292 1 0.644868292512576 -0.0322196336355892 ENSG00000188529 SRSF10
ENST00000469303 1 0.732098478994057 -0.0227349484335972 ENSG00000188529 SRSF10
ENST00000439239 1 0.51963259500905 0.213111642072108 ENSG00000225315 RP11-293P20.2
ENST00000338909 1 1 0 ENSG00000142661 MYOM3
ENST00000374434 1 0.418384342115297 0.274933927849483 ENSG00000142661 MYOM3
ENST00000330966 1 0.418384342115297 0.274933927849483 ENSG00000142661 MYOM3
ENST00000448831 1 0.379478659092912 0.28416728616655 ENSG00000142661 MYOM3
ENST00000329601 1 0.390501837922277 0.278859224300412 ENSG00000142661 MYOM3
ENST00000429191 1 0.72146225045751 0.100739960207177 ENSG00000230703 RP11-293P20.4
ENST00000475306 1 1 0 ENSG00000142661 MYOM3
ENST00000270800 1 0.979309931793767 0.00778413336791508 ENSG00000142677 IL22RA1
ENST00000327535 1 0.930725107721519 -0.0195676124415639 ENSG00000185436 IFNLR1
ENST00000327575 1 0.910132846533641 -0.00905684269517724 ENSG00000185436 IFNLR1
ENST00000374421 1 0.998740698596063 0.0003574756101191 ENSG00000185436 IFNLR1
ENST00000374419 1 0.830551678572632 0.0178194927849468 ENSG00000185436 IFNLR1
ENST00000374418 1 0.946500531334158 0.00579478790514505 ENSG00000185436 IFNLR1
ENST00000439059 1 0.367755517587991 -0.291241700622868 ENSG00000230023 RP11-10N16.2
ENST00000437965 1 0.455032203782378 0.221875266747658 ENSG00000232298 RP11-10N16.3
ENST00000361548 1 0.139164365316869 0.549014824403685 ENSG00000158055 GRHL3
ENST00000342072 1 0.139164365316869 0.549014824403685 ENSG00000158055 GRHL3
ENST00000350501 1 0.381193382344251 0.198896346835464 ENSG00000158055 GRHL3
ENST00000530984 1 0.263470388499994 0.359434768579167 ENSG00000158055 GRHL3
ENST00000356046 1 0.139164365316869 0.549014824403685 ENSG00000158055 GRHL3
ENST00000524724 1 0.265989753307145 0.355134016937835 ENSG00000158055 GRHL3
ENST00000236255 1 0.295539992505878 0.386470040598498 ENSG00000158055 GRHL3
ENST00000528064 1 0.295539992505878 0.386470040598498 ENSG00000158055 GRHL3
ENST00000528181 1 0.898746698216378 0.032424472252692 ENSG00000158055 GRHL3
ENST00000374409 1 0.5954092696602 0.0768941126352284 ENSG00000001460 STPG1
ENST00000440416 1 0.902893857302965 -0.0181123113365915 ENSG00000001460 STPG1
ENST00000003583 1 0.571621909730237 0.0820802021650749 ENSG00000001460 STPG1
ENST00000468303 1 0.77716728781441 0.0386579270196766 ENSG00000001460 STPG1
ENST00000337248 1 0.571667104714798 0.0819998508083117 ENSG00000001460 STPG1
ENST00000497384 1 0.30441309927512 -0.18347590748554 ENSG00000001460 STPG1
ENST00000438866 1 0.948096339137071 0.0189208925889794 ENSG00000001460 STPG1
ENST00000435187 1 0.219745535440119 -0.288451408498176 ENSG00000001460 STPG1
ENST00000483261 1 0.455027923020193 -0.267390694946106 ENSG00000001460 STPG1
ENST00000498488 1 0.956479109327548 0.00992368928886791 ENSG00000001460 STPG1
ENST00000483528 1 0.723778448255173 0.0824373659297024 ENSG00000001460 STPG1
ENST00000475760 1 0.446382763788481 0.211029985436112 ENSG00000001460 STPG1
ENST00000492753 1 0.463129949803725 -0.208945418792563 ENSG00000001460 STPG1
ENST00000374399 1 0.145621231871739 0.11291323750234 ENSG00000001461 NIPAL3
ENST00000003912 1 0.681858087672586 0.0295994512444417 ENSG00000001461 NIPAL3
ENST00000488155 1 0.997482912082741 -0.000436745645185013 ENSG00000001461 NIPAL3
ENST00000358028 1 0.3371399817182 0.084525043227696 ENSG00000001461 NIPAL3
ENST00000339255 1 0.111436396429019 0.126664003017127 ENSG00000001461 NIPAL3
ENST00000475663 1 0.873882607116589 -0.0199080047996905 ENSG00000001461 NIPAL3
ENST00000428131 1 0.27281599064411 0.106459014822348 ENSG00000001461 NIPAL3
ENST00000432012 1 0.0258956839503973 0.305784012459101 ENSG00000001461 NIPAL3
ENST00000374395 1 0.508347647866332 0.0400382526364735 ENSG00000117602 RCAN3
ENST00000436717 1 0.181913317522338 0.090167224609014 ENSG00000117602 RCAN3
ENST00000425530 1 0.562997640312058 0.0661458746539131 ENSG00000117602 RCAN3
ENST00000412742 1 0.102245594228116 0.128276073575034 ENSG00000117602 RCAN3
ENST00000538532 1 0.0843865442277516 0.136592101740551 ENSG00000117602 RCAN3
ENST00000374393 1 0.0868420365224725 0.142286705457337 ENSG00000117602 RCAN3
ENST00000580228 1 0.640180775256728 -0.171773155136653 ENSG00000266551 RN7SL857P
ENST00000482807 1 0.494426089612968 0.0823561604037218 ENSG00000117602 RCAN3
ENST00000577528 1 0.0822207476560493 -0.197368247907506 ENSG00000264443 RP4-594I10.3
ENST00000374392 1 0.267339083041708 0.368578113912146 ENSG00000184454 NCMAP
ENST00000486262 1 0.847874604857254 -0.0708944405837978 ENSG00000184454 NCMAP
ENST00000471693 1 0.995872087298539 -0.00147961927632568 ENSG00000133226 SRRM1
ENST00000478890 1 0.635606595487891 -0.0228156280659616 ENSG00000133226 SRRM1
ENST00000593639 1 0.658967269738558 -0.0220813698815343 ENSG00000133226 SRRM1
ENST00000323848 1 0.989817050740362 0.000487403616246254 ENSG00000133226 SRRM1
ENST00000466910 1 0.385610211950389 -0.0496846966766456 ENSG00000133226 SRRM1
ENST00000468822 1 0.686632981930241 0.0191972970292383 ENSG00000133226 SRRM1
ENST00000447431 1 0.883952315638168 0.00575339807565845 ENSG00000133226 SRRM1
ENST00000600523 1 0.447256271829831 -0.0404469525403999 ENSG00000133226 SRRM1
ENST00000462710 1 0.856314561416989 -0.00904564674715125 ENSG00000133226 SRRM1
ENST00000374389 1 0.90413563629044 0.00474734209494197 ENSG00000133226 SRRM1
ENST00000490543 1 0.856306573185675 -0.00904562583761128 ENSG00000133226 SRRM1
ENST00000479034 1 0.821947489953542 0.00871349682704236 ENSG00000133226 SRRM1
ENST00000596378 1 0.845805515173385 0.00788896179301181 ENSG00000133226 SRRM1
ENST00000494934 1 0.289196855999293 0.063437762549617 ENSG00000133226 SRRM1
ENST00000495561 1 0.494216085343938 0.0452393285687841 ENSG00000133226 SRRM1
ENST00000537199 1 0.595870603131168 0.0237692668695372 ENSG00000133226 SRRM1
ENST00000485441 1 0.0545586886612389 0.123738908785948 ENSG00000133226 SRRM1
ENST00000470243 1 0.219730416887861 0.0718210790431024 ENSG00000133226 SRRM1
ENST00000496882 1 0.975426170943647 0.00153408031337518 ENSG00000133226 SRRM1
ENST00000461768 1 0.307497013869512 -0.0531495386333616 ENSG00000133226 SRRM1
ENST00000485541 1 0.439597588191562 -0.0435775662010331 ENSG00000133226 SRRM1
ENST00000488317 1 0.562606469568989 -0.0357033916427389 ENSG00000133226 SRRM1
ENST00000489130 1 0.559731185936079 0.0497124558429367 ENSG00000133226 SRRM1
ENST00000459464 1 0.167938148660696 0.501858487316955 ENSG00000238986 snoU13
ENST00000474843 1 0.34002212762861 0.0614865901327556 ENSG00000133226 SRRM1
ENST00000374379 1 0.931343438734221 -0.00820076112967713 ENSG00000169504 CLIC4
ENST00000497755 1 0.909317615484565 0.0116908049026954 ENSG00000169504 CLIC4
ENST00000488683 1 0.926238870268909 -0.00881219223595305 ENSG00000169504 CLIC4
ENST00000489758 1 0.727462492750899 0.0361407666195305 ENSG00000169504 CLIC4
ENST00000459588 1 0.214680385631265 -0.403392933963034 ENSG00000238482 RNU6-1208P
ENST00000399916 1 0.897937637660226 0.00817592002493595 ENSG00000020633 RUNX3
ENST00000308873 1 0.933313480958577 -0.00553395255417171 ENSG00000020633 RUNX3
ENST00000338888 1 0.698361546503072 0.0252618650258489 ENSG00000020633 RUNX3
ENST00000540420 1 0.799035148694415 0.0172421954746609 ENSG00000020633 RUNX3
ENST00000496967 1 0.666228239736895 0.0281548360327811 ENSG00000020633 RUNX3
ENST00000479341 1 0.401584067338653 0.0619196850084823 ENSG00000020633 RUNX3
ENST00000456316 1 0.0656368454220191 0.288068633203352 ENSG00000229162 RP11-84D1.1
ENST00000568143 1 0.243382439833704 0.32429553900226 ENSG00000261025 RP11-84D1.2
ENST00000424084 1 0.607352932035167 -0.154728167941843 ENSG00000233755 RP4-799D16.1
ENST00000429666 1 0.320562542523843 -0.367952502469824 ENSG00000233755 RP4-799D16.1
ENST00000455902 1 0.848365107574076 -0.0627673873990577 ENSG00000231953 RP4-706G24.1
ENST00000236273 1 0.121171919512075 -0.0713328063866324 ENSG00000117614 SYF2
ENST00000354361 1 0.123685927189963 -0.0700852318492531 ENSG00000117614 SYF2
ENST00000474160 1 0.132213333662438 -0.0860602663265243 ENSG00000117614 SYF2
ENST00000476231 1 0.133044743723698 -0.0954425141147764 ENSG00000117614 SYF2
ENST00000243189 1 0.066181271989365 -0.0960272521519299 ENSG00000117616 C1orf63
ENST00000569495 1 0.965781494438643 0.00238755503443495 ENSG00000117616 C1orf63
ENST00000498238 1 0.0669741940610928 -0.0958119418877682 ENSG00000117616 C1orf63
ENST00000566395 1 0.572997075206765 -0.0290413917639152 ENSG00000117616 C1orf63
ENST00000565733 1 0.551892314051873 -0.0301932320018544 ENSG00000117616 C1orf63
ENST00000568254 1 0.0675529053064223 -0.0956106060630196 ENSG00000117616 C1orf63
ENST00000473314 1 0.0662236694291267 -0.0801215535885551 ENSG00000117616 C1orf63
ENST00000417642 1 0.067202526979233 -0.095728743612064 ENSG00000117616 C1orf63
ENST00000570063 1 0.533176301004298 -0.0319996679717448 ENSG00000117616 C1orf63
ENST00000564223 1 0.974338029409777 -0.00233179146157358 ENSG00000117616 C1orf63
ENST00000475766 1 0.807629933302395 -0.0124944102717963 ENSG00000117616 C1orf63
ENST00000491378 1 0.383649611479134 -0.0539632990843097 ENSG00000117616 C1orf63
ENST00000431849 1 0.0312760603466798 -0.142870775753081 ENSG00000117616 C1orf63
ENST00000568212 1 0.0296378182730205 -0.153392054064223 ENSG00000117616 C1orf63
ENST00000568701 1 0.0343374593480327 -0.13483884168332 ENSG00000117616 C1orf63
ENST00000561867 1 0.0395407624290176 -0.115892834884741 ENSG00000117616 C1orf63
ENST00000568996 1 0.0381624504671141 -0.116793699850614 ENSG00000117616 C1orf63
ENST00000607698 1 0.53995488539811 -0.220072650162179 ENSG00000272432 RP3-465N24.6
ENST00000450820 1 0.990844894077873 -0.000942713012187521 ENSG00000117616 C1orf63
ENST00000566714 1 0.166778635926187 0.242802390383095 ENSG00000261349 RP3-465N24.5
ENST00000564398 1 0.105818394651667 -0.244728219054131 ENSG00000187010 RHD
ENST00000328664 1 0.937753979644883 0.00826929757065611 ENSG00000187010 RHD
ENST00000454452 1 0.759271184742706 -0.0336616700554302 ENSG00000187010 RHD
ENST00000342055 1 0.759271184742706 -0.0336616700554302 ENSG00000187010 RHD
ENST00000423810 1 0.759271184742706 -0.0336616700554302 ENSG00000187010 RHD
ENST00000568195 1 0.759271184742706 -0.0336616700554302 ENSG00000187010 RHD
ENST00000417538 1 0.759271184742706 -0.0336616700554302 ENSG00000187010 RHD
ENST00000357542 1 0.759271184742706 -0.0336616700554302 ENSG00000187010 RHD
ENST00000423253 1 0.608082545789298 -0.0588283662582837 ENSG00000187010 RHD
ENST00000414693 1 0.626211259624241 0.181054680199022 ENSG00000224183 SDHDP6
ENST00000568399 1 0.61455204256903 -0.0434394115353101 ENSG00000117616 C1orf63
ENST00000562018 1 0.641849387760998 -0.0395183651426856 ENSG00000117616 C1orf63
ENST00000567741 1 0.700694335506167 -0.0326998794978353 ENSG00000117616 C1orf63
ENST00000566599 1 0.127346078012547 -0.160439379759136 ENSG00000117616 C1orf63
ENST00000564413 1 0.297930263147287 -0.158066177364631 ENSG00000117616 C1orf63
ENST00000570165 1 0.433583082434131 -0.109739396689406 ENSG00000259984 RP11-335G20.7
ENST00000374358 1 0.713574801840189 -0.0216804060648291 ENSG00000183726 TMEM50A
ENST00000498135 1 0.66386347156301 -0.0268180140813082 ENSG00000183726 TMEM50A
ENST00000491936 1 0.683044993825552 -0.0249581890770892 ENSG00000183726 TMEM50A
ENST00000480937 1 0.697472261127811 -0.023776711112895 ENSG00000183726 TMEM50A
ENST00000468704 1 0.571025020114674 -0.0358295106031765 ENSG00000183726 TMEM50A
ENST00000516706 1 0.676900809398059 0.154188842168775 ENSG00000252515 RNU6-1171P
ENST00000487234 1 0.763141325375363 -0.0199650252599487 ENSG00000183726 TMEM50A
ENST00000459565 1 0.357638863968416 0.287437422270323 ENSG00000238889 snoU13
ENST00000294413 1 0.969852646549774 0.0051977927460678 ENSG00000188672 RHCE
ENST00000374352 1 0.959569211109147 0.0070399901702332 ENSG00000188672 RHCE
ENST00000243186 1 0.946818349031535 0.00936255917197183 ENSG00000188672 RHCE
ENST00000413854 1 0.946818349031535 0.00936255917197183 ENSG00000188672 RHCE
ENST00000425135 1 0.946818349031535 0.00936255917197183 ENSG00000188672 RHCE
ENST00000455194 1 0.946818349031535 0.00936255917197183 ENSG00000188672 RHCE
ENST00000340849 1 0.576587941409466 0.102116819039827 ENSG00000188672 RHCE
ENST00000349320 1 0.68020761568477 0.0744856159272494 ENSG00000188672 RHCE
ENST00000527747 1 0.667745250820925 0.0938808850251092 ENSG00000188672 RHCE
ENST00000346452 1 0.682217654193219 0.0961568003783198 ENSG00000188672 RHCE
ENST00000349438 1 0.723694762059669 0.0832319725656826 ENSG00000188672 RHCE
ENST00000527187 1 0.630031233150776 0.15394263324772 ENSG00000188672 RHCE
ENST00000533771 1 0.698317932895162 0.1246021750491 ENSG00000188672 RHCE
ENST00000541879 1 0.405931588724669 0.295750638024482 ENSG00000238084 RP3-469D22.1
ENST00000419297 1 0.408693451489112 0.294449418532214 ENSG00000238084 RP3-469D22.1
ENST00000495048 1 0.821512751860503 0.0829161076675167 ENSG00000188672 RHCE
ENST00000399763 1 0.29858271319509 0.0572926369765377 ENSG00000204178 TMEM57
ENST00000399766 1 0.29858271319509 0.0572926369765377 ENSG00000204178 TMEM57
ENST00000374343 1 0.29858271319509 0.0572926369765377 ENSG00000204178 TMEM57
ENST00000470035 1 0.432443830295164 0.0693574463912161 ENSG00000204178 TMEM57
ENST00000374338 1 0.472199679404635 -0.0791069650035715 ENSG00000157978 LDLRAP1
ENST00000485476 1 0.8255018277622 0.0363602459891116 ENSG00000157978 LDLRAP1
ENST00000488127 1 0.228978835659114 -0.150468443655245 ENSG00000157978 LDLRAP1
ENST00000462394 1 0.133592406461524 -0.324347042534833 ENSG00000157978 LDLRAP1
ENST00000484476 1 0.346960312097506 -0.174759610832598 ENSG00000157978 LDLRAP1
ENST00000474283 1 0.360210156546316 -0.164027809894374 ENSG00000157978 LDLRAP1
ENST00000470950 1 0.505274071298433 -0.126333733798156 ENSG00000157978 LDLRAP1
ENST00000412797 1 0.643958435857458 -0.167120323833861 ENSG00000225643 RP11-70P17.1
ENST00000374332 1 0.073450130368999 0.157743038381936 ENSG00000117643 MAN1C1
ENST00000263979 1 0.057127383541393 0.170440917016684 ENSG00000117643 MAN1C1
ENST00000436991 1 0.643436757671328 0.0700655121691082 ENSG00000233478 RP1-187B23.1
ENST00000473891 1 0.0564471839469612 0.205196941176275 ENSG00000117643 MAN1C1
ENST00000374329 1 0.403786446968778 0.0784980629910008 ENSG00000117643 MAN1C1
ENST00000496532 1 0.966251548434356 -0.00547252670042442 ENSG00000117643 MAN1C1
ENST00000475314 1 0.675644158412077 -0.0576907581820133 ENSG00000117643 MAN1C1
ENST00000487493 1 0.648875399894828 0.0793921252866818 ENSG00000117643 MAN1C1
ENST00000354177 1 0.334575115358179 0.0660001798384982 ENSG00000162430 SEPN1
ENST00000361547 1 0.334575115358179 0.0660001798384982 ENSG00000162430 SEPN1
ENST00000374315 1 0.334575115358179 0.0660001798384982 ENSG00000162430 SEPN1
ENST00000559265 1 0.916993741869562 0.00686061990706394 ENSG00000255054 RP1-317E23.6
ENST00000494537 1 0.423572506335255 -0.0919677962147275 ENSG00000162430 SEPN1
ENST00000527604 1 0.987015208055667 -0.00116144228778614 ENSG00000255054 RP1-317E23.6
ENST00000442055 1 0.193873966778023 0.159260523897434 ENSG00000228172 RP1-317E23.3
ENST00000453649 1 0.19446630696631 0.159136008894919 ENSG00000228172 RP1-317E23.3
ENST00000424294 1 0.582209524320259 -0.0412547526765827 ENSG00000117640 MTFR1L
ENST00000536896 1 0.152336928370657 -0.257228562363215 ENSG00000223474 AL020996.1
ENST00000374303 1 0.941023898013658 -0.00443726669576029 ENSG00000117640 MTFR1L
ENST00000533762 1 0.545378780600865 -0.047403828427316 ENSG00000117640 MTFR1L
ENST00000529116 1 0.452535322464296 -0.0583788730157931 ENSG00000117640 MTFR1L
ENST00000474295 1 0.941312408943311 -0.00442045329585659 ENSG00000117640 MTFR1L
ENST00000488327 1 0.397511841386895 -0.0639905501408962 ENSG00000117640 MTFR1L
ENST00000472643 1 0.77218137176426 -0.0187834053757992 ENSG00000117640 MTFR1L
ENST00000494293 1 0.511586176813847 -0.0569796206481115 ENSG00000117640 MTFR1L
ENST00000469815 1 0.88956986110141 -0.00847203957306481 ENSG00000117640 MTFR1L
ENST00000526894 1 0.772301275618241 -0.0187745250828032 ENSG00000117640 MTFR1L
ENST00000478284 1 0.628092390277422 -0.03448324282568 ENSG00000117640 MTFR1L
ENST00000524618 1 0.767053519932906 -0.0181463786613946 ENSG00000117640 MTFR1L
ENST00000374307 1 0.941401826632591 -0.00441393064377242 ENSG00000117640 MTFR1L
ENST00000528624 1 0.767243032356554 -0.0251040004240368 ENSG00000117640 MTFR1L
ENST00000525713 1 0.814555607702025 -0.0187742516487132 ENSG00000117640 MTFR1L
ENST00000374301 1 0.813977576006757 0.0142748361312381 ENSG00000117640 MTFR1L
ENST00000464008 1 0.94562971904179 -0.00464762337787295 ENSG00000117640 MTFR1L
ENST00000526158 1 0.856367619148898 -0.0133555677948163 ENSG00000117640 MTFR1L
ENST00000530599 1 0.754224537179506 -0.0248869597420105 ENSG00000117640 MTFR1L
ENST00000374300 1 0.698044330160208 0.023694303276259 ENSG00000117640 MTFR1L
ENST00000466284 1 0.741875795360578 0.0207341170904042 ENSG00000117640 MTFR1L
ENST00000531361 1 0.515997982208115 0.0496161056992779 ENSG00000117640 MTFR1L
ENST00000497956 1 0.240668406771077 0.091258761303669 ENSG00000117640 MTFR1L
ENST00000606617 1 0.267046157504029 0.154125979105148 ENSG00000272478 RP1-317E23.7
ENST00000538789 1 0.522916268057272 0.0729206639590441 ENSG00000127423 AUNIP
ENST00000481602 1 0.453546546472389 -0.246200085835511 ENSG00000127423 AUNIP
ENST00000374298 1 0.932235685682685 -0.026034311915011 ENSG00000127423 AUNIP
ENST00000455431 1 0.125736783165689 -0.185447439505169 ENSG00000236528 RP1-125I3.2
ENST00000374296 1 0.0695436085378478 -0.209274302328449 ENSG00000182749 PAQR7
ENST00000513116 1 0.743544073721979 0.119794414788839 ENSG00000117632 STMN1
ENST00000426559 1 0.163470005595395 -0.139483463578904 ENSG00000117632 STMN1
ENST00000455785 1 0.142260870935241 -0.140241773021667 ENSG00000117632 STMN1
ENST00000399728 1 0.145520171150892 -0.139436916045816 ENSG00000117632 STMN1
ENST00000465604 1 0.148267206437654 -0.137263606591853 ENSG00000117632 STMN1
ENST00000357865 1 0.148690830274456 -0.137661330664491 ENSG00000117632 STMN1
ENST00000374291 1 0.114970159556168 -0.148236916324569 ENSG00000117632 STMN1
ENST00000485226 1 0.108008675046293 -0.158151534007099 ENSG00000117632 STMN1
ENST00000446334 1 0.181785983898062 -0.137671774730493 ENSG00000117632 STMN1
ENST00000580971 1 0.639231191249144 0.0682190175263745 ENSG00000264021 MIR3917
ENST00000374282 1 0.271005525777941 0.0988544190833627 ENSG00000158006 PAFAH2
ENST00000374284 1 0.116150167807492 0.144816889354637 ENSG00000158006 PAFAH2
ENST00000384508 1 0.397044173585194 -0.181664650208194 ENSG00000207237 RNU6-110P
ENST00000493892 1 0.241656401624349 0.145726264212821 ENSG00000158006 PAFAH2
ENST00000464540 1 0.241604076752732 0.145740728363265 ENSG00000158006 PAFAH2
ENST00000476611 1 0.282595188618916 0.229405894453807 ENSG00000158006 PAFAH2
ENST00000439092 1 0.329501151519503 0.131799451632697 ENSG00000158006 PAFAH2
ENST00000441420 1 0.482330591013252 0.0938878838207373 ENSG00000158006 PAFAH2
ENST00000481377 1 0.419777053754123 -0.264341097665876 ENSG00000158008 EXTL1
ENST00000374280 1 0.466293837429169 -0.262162281028666 ENSG00000158008 EXTL1
ENST00000484339 1 0.252774935649606 -0.361184833377361 ENSG00000158008 EXTL1
ENST00000374278 1 1 0 ENSG00000158014 SLC30A2
ENST00000374276 1 1 0 ENSG00000158014 SLC30A2
ENST00000444713 1 0.893121542530633 -0.016488669772892 ENSG00000175087 PDIK1L
ENST00000374271 1 0.794646050799414 -0.0228939430210658 ENSG00000175087 PDIK1L
ENST00000374269 1 0.782943425179961 -0.0264276119238093 ENSG00000175087 PDIK1L
ENST00000374266 1 0.370236856865028 -0.109793144310442 ENSG00000142684 ZNF593
ENST00000270812 1 0.370145316410128 -0.109793559846513 ENSG00000142684 ZNF593
ENST00000407889 1 0.396566619266696 -0.104351455406509 ENSG00000236782 RP11-96L14.7
ENST00000414762 1 0.413866685138327 -0.101167374535885 ENSG00000236782 RP11-96L14.7
ENST00000433939 1 0.328805912759544 -0.11260718838286 ENSG00000236782 RP11-96L14.7
ENST00000444682 1 0.437369190657925 -0.091248736360245 ENSG00000236782 RP11-96L14.7
ENST00000448923 1 0.388593266171285 -0.0928875148130241 ENSG00000236782 RP11-96L14.7
ENST00000361530 1 0.722900003232146 -0.0530183390957835 ENSG00000142675 CNKSR1
ENST00000481077 1 0.873009686797729 -0.0351159939991802 ENSG00000142675 CNKSR1
ENST00000480348 1 0.822987967874371 0.0523317110932838 ENSG00000142675 CNKSR1
ENST00000465415 1 0.610860056522265 0.139087652389235 ENSG00000142675 CNKSR1
ENST00000374253 1 0.823583307496311 -0.0334755900148305 ENSG00000142675 CNKSR1
ENST00000525687 1 0.889176585092955 -0.0279100937888017 ENSG00000142675 CNKSR1
ENST00000482227 1 0.82393167038432 -0.0334500042741454 ENSG00000142675 CNKSR1
ENST00000531191 1 0.939390852937027 -0.0119285271745165 ENSG00000142675 CNKSR1
ENST00000524529 1 0.624708173940603 -0.150643308223895 ENSG00000142675 CNKSR1
ENST00000531150 1 0.750813857394884 -0.0906293926828299 ENSG00000142675 CNKSR1
ENST00000528001 1 0.657408178432714 -0.126028780556526 ENSG00000142675 CNKSR1
ENST00000528281 1 0.413260446457435 -0.159566451699152 ENSG00000142675 CNKSR1
ENST00000480617 1 0.179137280544808 0.435253582884369 ENSG00000142675 CNKSR1
ENST00000484874 1 0.560087853990734 0.177013653499182 ENSG00000142675 CNKSR1
ENST00000338855 1 0.480008984500889 0.241161804680647 ENSG00000188782 CATSPER4
ENST00000456354 1 0.360328125064535 0.322963239127308 ENSG00000188782 CATSPER4
ENST00000518899 1 0.360328125064535 0.322963239127308 ENSG00000188782 CATSPER4
ENST00000428812 1 0.625188455235196 -0.167966184658605 ENSG00000236155 RP11-231P20.2
ENST00000447201 1 0.708114351898823 0.0858921155621405 ENSG00000236155 RP11-231P20.2
ENST00000448341 1 0.708114351898823 0.0858921155621405 ENSG00000236155 RP11-231P20.2
ENST00000451482 1 0.136656729282479 -0.494703615847902 ENSG00000236155 RP11-231P20.2
ENST00000451429 1 0.358074143684145 -0.0589033300007872 ENSG00000130695 CEP85
ENST00000476272 1 0.36858378994006 -0.0546574847485005 ENSG00000130695 CEP85
ENST00000252992 1 0.36858378994006 -0.0546574847485005 ENSG00000130695 CEP85
ENST00000480446 1 0.538890471583155 -0.129734332049376 ENSG00000130695 CEP85
ENST00000453146 1 0.426739089177872 -0.0569649444013798 ENSG00000130695 CEP85
ENST00000603670 1 0.293633076600829 -0.383737806628421 ENSG00000270733 RP11-231P20.5
ENST00000469609 1 0.439497449536281 -0.0648276701711282 ENSG00000130695 CEP85
ENST00000468163 1 0.521302688594432 -0.0889130585158573 ENSG00000130695 CEP85
ENST00000491670 1 0.142434844774216 -0.156216690185055 ENSG00000130695 CEP85
ENST00000270792 1 0.918607403450404 -0.0077516894290944 ENSG00000142669 SH3BGRL3
ENST00000319041 1 0.962658728660479 -0.0035718830115433 ENSG00000142669 SH3BGRL3
ENST00000314675 1 0.825781852154011 -0.019419037047585 ENSG00000158062 UBXN11
ENST00000472155 1 0.840035842713305 -0.0261449795541348 ENSG00000158062 UBXN11
ENST00000374223 1 0.846995215656341 -0.0249950805632664 ENSG00000158062 UBXN11
ENST00000475591 1 0.844083974109958 -0.0254930382946192 ENSG00000158062 UBXN11
ENST00000357089 1 0.852058757411251 -0.0241695611436838 ENSG00000158062 UBXN11
ENST00000494942 1 0.852050952523876 -0.0241662438117483 ENSG00000158062 UBXN11
ENST00000374221 1 0.84404139088916 -0.025490695509147 ENSG00000158062 UBXN11
ENST00000374217 1 0.674015618152659 -0.0497741658256647 ENSG00000158062 UBXN11
ENST00000374222 1 0.681874073323035 -0.048462838625882 ENSG00000158062 UBXN11
ENST00000496466 1 0.782004565414859 -0.0355463860224993 ENSG00000158062 UBXN11
ENST00000535108 1 0.718390966164486 -0.054043401825033 ENSG00000158062 UBXN11
ENST00000436301 1 0.800836464126982 -0.0385154832905669 ENSG00000158062 UBXN11
ENST00000374215 1 0.930775337428978 0.0136305842773183 ENSG00000158062 UBXN11
ENST00000452980 1 0.737798015633297 0.0536175982602962 ENSG00000158062 UBXN11
ENST00000442942 1 0.809626915549647 0.039075054679992 ENSG00000158062 UBXN11
ENST00000450041 1 0.991840697383388 0.00161185555639495 ENSG00000158062 UBXN11
ENST00000423664 1 0.946440310650954 -0.0106937850221081 ENSG00000158062 UBXN11
ENST00000421827 1 0.53666036576786 -0.0998822572631655 ENSG00000158062 UBXN11
ENST00000374213 1 0.81743778297987 0.0210956351122026 ENSG00000169442 CD52
ENST00000492808 1 0.677464792245547 0.0379338969162613 ENSG00000169442 CD52
ENST00000470468 1 0.824947689393139 0.0200356462110766 ENSG00000169442 CD52
ENST00000308182 1 0.815642684740129 0.082167177352973 ENSG00000176092 AIM1L
ENST00000527815 1 0.90288846253534 0.0430070229587075 ENSG00000176092 AIM1L
ENST00000374211 1 0.633005543852144 -0.17690476985042 ENSG00000176092 AIM1L
ENST00000374208 1 0.623871381886088 -0.181224641984016 ENSG00000176092 AIM1L
ENST00000434718 1 0.932546596658415 0.00840657824285132 ENSG00000225854 RP11-569G9.7
ENST00000520372 1 0.253185858799981 0.420505220385468 ENSG00000176092 AIM1L
ENST00000522923 1 0.153506501019427 0.515307439103019 ENSG00000176092 AIM1L
ENST00000429942 1 0.187601029208967 0.47830376080238 ENSG00000176092 AIM1L
ENST00000522993 1 0.935125935729409 0.0206248815112107 ENSG00000176092 AIM1L
ENST00000374207 1 0.626341408324382 -0.171026442128336 ENSG00000176092 AIM1L
ENST00000475866 1 0.28027747454405 0.344155249828058 ENSG00000176092 AIM1L
ENST00000403843 1 0.628750732139836 0.173314940182752 ENSG00000176083 ZNF683
ENST00000374204 1 0.628750732139836 0.173314940182752 ENSG00000176083 ZNF683
ENST00000436292 1 0.628750732139836 0.173314940182752 ENSG00000176083 ZNF683
ENST00000349618 1 0.628750732139836 0.173314940182752 ENSG00000176083 ZNF683
ENST00000455900 1 0.561335856765481 0.21529268367237 ENSG00000176083 ZNF683
ENST00000451801 1 0.563382150646517 0.214462375411765 ENSG00000176083 ZNF683
ENST00000454975 1 0.566537758181477 0.213020385230809 ENSG00000176083 ZNF683
ENST00000453132 1 0.731984198536235 0.127327087774715 ENSG00000176083 ZNF683
ENST00000423508 1 0.731984198536235 0.127327087774715 ENSG00000176083 ZNF683
ENST00000416125 1 0.725351294588261 0.130602963383966 ENSG00000176083 ZNF683
ENST00000326279 1 0.41747814720983 -0.301194751053032 ENSG00000131914 LIN28A
ENST00000254231 1 0.41747814720983 -0.301194751053032 ENSG00000131914 LIN28A
ENST00000434391 1 0.600516841762277 0.0331367306501761 ENSG00000117682 DHDDS
ENST00000427245 1 0.769649199344342 -0.019841393456982 ENSG00000117682 DHDDS
ENST00000527611 1 0.431655580658779 -0.0632144547311368 ENSG00000117682 DHDDS
ENST00000374186 1 0.679999788073263 -0.0279141883466372 ENSG00000117682 DHDDS
ENST00000525682 1 0.579820895378911 0.0355468716159923 ENSG00000117682 DHDDS
ENST00000236342 1 0.563068300086772 0.0370359907968318 ENSG00000117682 DHDDS
ENST00000526219 1 0.607824500953119 0.0333245247094039 ENSG00000117682 DHDDS
ENST00000374185 1 0.741817485678172 -0.0223007901922788 ENSG00000117682 DHDDS
ENST00000487944 1 0.271833374453145 -0.0805471465416138 ENSG00000117682 DHDDS
ENST00000360009 1 0.60045980502142 0.0331378638667817 ENSG00000117682 DHDDS
ENST00000533087 1 0.783156796430908 -0.0190057484386582 ENSG00000117682 DHDDS
ENST00000531312 1 0.773959674865212 -0.0197231325359928 ENSG00000117682 DHDDS
ENST00000525165 1 0.697029952400054 -0.0267381197318242 ENSG00000117682 DHDDS
ENST00000525546 1 0.827391926459083 -0.0147777178084713 ENSG00000117682 DHDDS
ENST00000528557 1 0.727614595075812 -0.0235599438346622 ENSG00000117682 DHDDS
ENST00000525326 1 0.796870044560969 -0.0175580968519899 ENSG00000117682 DHDDS
ENST00000526278 1 0.73777720067893 -0.0231619512093926 ENSG00000117682 DHDDS
ENST00000436153 1 0.765972120763318 -0.0204875348370698 ENSG00000117682 DHDDS
ENST00000529688 1 0.774008067063796 -0.0197236252670034 ENSG00000117682 DHDDS
ENST00000530781 1 0.514058737602138 -0.0493312617615627 ENSG00000117682 DHDDS
ENST00000531955 1 0.77348229813924 -0.0206103555245126 ENSG00000117682 DHDDS
ENST00000525410 1 0.793118478953862 -0.0193866987063655 ENSG00000117682 DHDDS
ENST00000430232 1 0.923441162601041 0.0067568136213242 ENSG00000117682 DHDDS
ENST00000431933 1 0.401269450846161 0.0608975818639005 ENSG00000117682 DHDDS
ENST00000416052 1 0.304121149280915 0.0873501087587752 ENSG00000117682 DHDDS
ENST00000446498 1 0.863284350347611 -0.047105565528052 ENSG00000223583 RP3-476K8.4
ENST00000423060 1 0.0820213695576343 0.234688505674445 ENSG00000225891 RP3-476K8.3
ENST00000468388 1 0.896427469947671 0.0119131893097772 ENSG00000198830 HMGN2
ENST00000479815 1 0.541814618183059 0.0448156131508828 ENSG00000198830 HMGN2
ENST00000460563 1 0.348309007999428 0.0671333370843746 ENSG00000198830 HMGN2
ENST00000464888 1 0.560139141919728 0.0435540110845887 ENSG00000198830 HMGN2
ENST00000463817 1 0.256551507567937 0.0781937700392592 ENSG00000198830 HMGN2
ENST00000467700 1 0.235811224997637 0.080750178988024 ENSG00000198830 HMGN2
ENST00000361427 1 0.218697372691022 0.083397944493891 ENSG00000198830 HMGN2
ENST00000466194 1 0.139082484457221 0.099611228023732 ENSG00000198830 HMGN2
ENST00000493418 1 0.261604118575387 0.0792092939511799 ENSG00000198830 HMGN2
ENST00000418220 1 0.412333759674817 0.213473300769843 ENSG00000224129 DPPA2P2
ENST00000525525 1 0.0936122044582024 -0.19398512715752 ENSG00000117676 RPS6KA1
ENST00000526040 1 0.209798773585021 -0.103280403135405 ENSG00000117676 RPS6KA1
ENST00000374168 1 0.196823354626261 -0.0875675860286779 ENSG00000117676 RPS6KA1
ENST00000524436 1 0.116652855948614 -0.141296171610044 ENSG00000117676 RPS6KA1
ENST00000374166 1 0.193560443062485 -0.088215661696053 ENSG00000117676 RPS6KA1
ENST00000526792 1 0.149794302188851 -0.0960442345146447 ENSG00000117676 RPS6KA1
ENST00000529454 1 0.204341863273412 -0.105097547942936 ENSG00000117676 RPS6KA1
ENST00000374162 1 0.150366839944799 -0.0960358955935691 ENSG00000117676 RPS6KA1
ENST00000530003 1 0.24363656605364 -0.0774374518692933 ENSG00000117676 RPS6KA1
ENST00000366866 1 0.342771801300367 -0.078097171156784 ENSG00000117676 RPS6KA1
ENST00000531113 1 0.231958581982234 -0.079207975768361 ENSG00000117676 RPS6KA1
ENST00000374163 1 0.221084334115931 -0.0800468737426057 ENSG00000117676 RPS6KA1
ENST00000530607 1 0.160326263925016 -0.123580500985395 ENSG00000117676 RPS6KA1
ENST00000531382 1 0.162934571395829 -0.0896166487029445 ENSG00000117676 RPS6KA1
ENST00000525582 1 0.754549845072174 -0.0415232066719028 ENSG00000117676 RPS6KA1
ENST00000527264 1 0.775467978805794 -0.0216675417206834 ENSG00000117676 RPS6KA1
ENST00000474934 1 0.820795523988764 0.0224439720014389 ENSG00000117676 RPS6KA1
ENST00000459548 1 0.366242270021083 0.333718096049851 ENSG00000238705 MIR1976
ENST00000488985 1 0.0538925971211821 -0.250028983355543 ENSG00000117676 RPS6KA1
ENST00000403732 1 0.454527188721581 -0.0540416864718155 ENSG00000117676 RPS6KA1
ENST00000530305 1 0.932404587955944 0.00958100061171026 ENSG00000117676 RPS6KA1
ENST00000438977 1 0.470223214959505 -0.0723591061772371 ENSG00000117676 RPS6KA1
ENST00000569378 1 0.83499063507957 0.0619863194575665 ENSG00000260063 RP5-968P14.2
ENST00000324856 1 0.0569188976331613 0.0661725903778965 ENSG00000117713 ARID1A
ENST00000457599 1 0.0540137543991885 0.0689251014834712 ENSG00000117713 ARID1A
ENST00000524572 1 0.221858951271026 0.0920552886448229 ENSG00000117713 ARID1A
ENST00000374152 1 0.142808367219641 0.0609940676531794 ENSG00000117713 ARID1A
ENST00000578818 1 0.456994349419891 0.25347708719431 ENSG00000266138 RN7SL501P
ENST00000430291 1 0.243074874889342 0.084974785658818 ENSG00000117713 ARID1A
ENST00000430799 1 0.638327617852301 0.0246112883726723 ENSG00000117713 ARID1A
ENST00000466382 1 0.731081609070439 0.0182443593408437 ENSG00000117713 ARID1A
ENST00000540690 1 0.727304884251564 0.0184906403459089 ENSG00000117713 ARID1A
ENST00000532781 1 0.645615597614719 0.0257350188024199 ENSG00000117713 ARID1A
ENST00000430292 1 0.513729957238151 -0.0581609755779181 ENSG00000060642 PIGV
ENST00000472757 1 0.83141642009623 0.0148616391953283 ENSG00000060642 PIGV
ENST00000078527 1 0.824345282372006 0.0151728721740322 ENSG00000060642 PIGV
ENST00000431541 1 0.82749153446202 0.0197501033363579 ENSG00000060642 PIGV
ENST00000449950 1 0.94765444324179 0.00452411901137148 ENSG00000060642 PIGV
ENST00000374145 1 0.934295405647602 0.00570552831576452 ENSG00000060642 PIGV
ENST00000455364 1 0.975608808617744 -0.00270621809036984 ENSG00000060642 PIGV
ENST00000477476 1 0.880864358011321 -0.0556298223186518 ENSG00000241188 RN7SL165P
ENST00000374142 1 0.453178013133125 -0.0479507854368471 ENSG00000204160 ZDHHC18
ENST00000374141 1 0.415063777690758 -0.0598740892755238 ENSG00000204160 ZDHHC18
ENST00000534643 1 0.228899558937469 -0.0928039215328065 ENSG00000204160 ZDHHC18
ENST00000488397 1 0.347314826499188 -0.0607551847988041 ENSG00000204160 ZDHHC18
ENST00000478902 1 0.668034413111417 0.0430026990743694 ENSG00000204160 ZDHHC18
ENST00000339276 1 0.818421966655286 0.0848067549532058 ENSG00000175793 SFN
ENST00000374135 1 0.0186491671666763 -0.124466306916076 ENSG00000142751 GPN2
ENST00000448791 1 0.270117162994168 -0.0988171773330244 ENSG00000226698 RP1-50O24.6
ENST00000374133 1 0.18006886066388 -0.0877269960333637 ENSG00000142751 GPN2
ENST00000477418 1 0.180153781383432 -0.0873289657905215 ENSG00000142751 GPN2
ENST00000431781 1 0.116169039381445 -0.132583723225036 ENSG00000142751 GPN2
ENST00000461282 1 0.310889651446968 -0.1110317717005 ENSG00000142751 GPN2
ENST00000445019 1 0.119840717586448 -0.137571690800784 ENSG00000198746 GPATCH3
ENST00000361720 1 0.515219421769335 -0.0441308332294469 ENSG00000198746 GPATCH3
ENST00000450844 1 0.133528418270826 -0.154273137385455 ENSG00000198746 GPATCH3
ENST00000435827 1 0.7342232681906 0.0227468834236725 ENSG00000090273 NUDC
ENST00000254227 1 0.495003397636768 -0.247267826299864 ENSG00000131910 NR0B2
ENST00000321265 1 0.865494542053546 -0.0109512539675386 ENSG00000090273 NUDC
ENST00000452707 1 0.775891070310637 0.0200332835385198 ENSG00000090273 NUDC
ENST00000484772 1 0.333338836311074 -0.0667609536576472 ENSG00000090273 NUDC
ENST00000320567 1 0.445965012483391 0.208203000177425 ENSG00000175707 C1orf172
ENST00000522111 1 0.999520962019434 0.000192815537653666 ENSG00000253368 TRNP1
ENST00000531285 1 0.796075842850226 -0.0849068423492507 ENSG00000253368 TRNP1
ENST00000289166 1 0.515996902380304 0.227193145193799 ENSG00000158246 FAM46B
ENST00000374089 1 0.474615032365223 -0.0869549112215153 ENSG00000090020 SLC9A1
ENST00000263980 1 0.82112101394881 0.0200628171576322 ENSG00000090020 SLC9A1
ENST00000490329 1 0.418347641070245 -0.141277763210075 ENSG00000090020 SLC9A1
ENST00000545949 1 0.713337850964365 0.0328501208074238 ENSG00000090020 SLC9A1
ENST00000447808 1 0.334559789925495 -0.14428582216794 ENSG00000090020 SLC9A1
ENST00000374086 1 0.579203614679039 0.0504864658577173 ENSG00000090020 SLC9A1
ENST00000374084 1 0.569223409804616 0.0489267146129729 ENSG00000090020 SLC9A1
ENST00000446783 1 0.638637693236495 0.12475564100883 ENSG00000214973 CHCHD3P3
ENST00000449818 1 0.23413115709873 -0.323796355193712 ENSG00000225159 NPM1P39
ENST00000425205 1 0.686536775494475 -0.108503649227923 ENSG00000224311 RP11-40H20.4
ENST00000319394 1 0.483535219268187 -0.0460130077088115 ENSG00000142784 WDTC1
ENST00000361771 1 0.481770017478856 -0.0460845319717453 ENSG00000142784 WDTC1
ENST00000516289 1 0.561906635852915 -0.202081092405186 ENSG00000252098 Y_RNA
ENST00000447062 1 0.444584705151393 -0.0525550816220565 ENSG00000142784 WDTC1
ENST00000491239 1 0.645324387737093 -0.0347420844715908 ENSG00000142784 WDTC1
ENST00000472249 1 0.440502199317772 -0.0745283366302871 ENSG00000142784 WDTC1
ENST00000428741 1 0.764783323745695 -0.107259995686259 ENSG00000243659 RP11-4K3__A.3
ENST00000374076 1 0.18538109499952 -0.0651668689415561 ENSG00000186501 TMEM222
ENST00000464720 1 0.185501923580907 -0.0651562002705231 ENSG00000186501 TMEM222
ENST00000608611 1 0.185501923580907 -0.0651562002705231 ENSG00000186501 TMEM222
ENST00000466759 1 0.248711996238984 -0.0656553187416847 ENSG00000186501 TMEM222
ENST00000486082 1 0.207250180615572 -0.0620538128045575 ENSG00000186501 TMEM222
ENST00000464813 1 0.241792312126619 -0.0627215832846087 ENSG00000186501 TMEM222
ENST00000478104 1 0.150532115729285 -0.0714353562463318 ENSG00000186501 TMEM222
ENST00000498220 1 0.20804422134811 -0.0647328412450744 ENSG00000186501 TMEM222
ENST00000384161 1 0.889500127705955 0.0410548288086357 ENSG00000206888 RNU6-48P
ENST00000486001 1 0.748006138513204 0.081283798202927 ENSG00000241547 RP11-4K3__A.5
ENST00000471456 1 0.636172715658373 -0.0313113104765748 ENSG00000186501 TMEM222
ENST00000470223 1 0.380155438302422 -0.058279577745713 ENSG00000186501 TMEM222
ENST00000318074 1 0.666228194563802 -0.0529497929711459 ENSG00000142765 SYTL1
ENST00000483926 1 0.65174473862661 -0.0552643373064893 ENSG00000142765 SYTL1
ENST00000473280 1 0.190170820871512 0.229251148530895 ENSG00000142765 SYTL1
ENST00000543823 1 0.515680327881382 -0.0838745050928248 ENSG00000142765 SYTL1
ENST00000490170 1 0.183575505148969 -0.17952880462636 ENSG00000142765 SYTL1
ENST00000496001 1 0.904376446330677 -0.0210954472577841 ENSG00000142765 SYTL1
ENST00000485269 1 0.73443662487844 -0.0592932688257842 ENSG00000142765 SYTL1
ENST00000475199 1 0.0250603372769411 -0.437097302471428 ENSG00000142765 SYTL1
ENST00000486046 1 0.429133704863833 0.288528802027827 ENSG00000142733 MAP3K6
ENST00000472410 1 0.573274903103703 -0.159051291507194 ENSG00000142733 MAP3K6
ENST00000374040 1 0.587183684959044 -0.146322088434577 ENSG00000142733 MAP3K6
ENST00000493901 1 0.586352513474732 -0.146539535727743 ENSG00000142733 MAP3K6
ENST00000470890 1 0.762830719125464 0.103584680701735 ENSG00000142733 MAP3K6
ENST00000357582 1 0.537015741406538 -0.166665373914295 ENSG00000142733 MAP3K6
ENST00000476509 1 0.897793321194621 0.0461790028308501 ENSG00000142733 MAP3K6
ENST00000495230 1 0.94601037987501 0.0250765757577482 ENSG00000142733 MAP3K6
ENST00000270879 1 1 0 ENSG00000142748 FCN3
ENST00000354982 1 1 0 ENSG00000142748 FCN3
ENST00000498393 1 1 0 ENSG00000142748 FCN3
ENST00000481748 1 1 0 ENSG00000142748 FCN3
ENST00000374027 1 0.66615256032301 0.133879716548164 ENSG00000174950 CD164L2
ENST00000374030 1 0.66615256032301 0.133879716548164 ENSG00000174950 CD164L2
ENST00000374025 1 1 0 ENSG00000174950 CD164L2
ENST00000443746 1 1 0 ENSG00000231207 RP1-144C9.2
ENST00000374024 1 0.102319257336311 -0.574287228890927 ENSG00000181773 GPR3
ENST00000430629 1 0.23482320394482 0.0493868717011973 ENSG00000158195 WASF2
ENST00000536657 1 0.0455009084286806 0.0897854514696096 ENSG00000158195 WASF2
ENST00000492975 1 0.105304960453018 0.282193584206494 ENSG00000241169 RP4-752I6.1
ENST00000443579 1 0.809323714726886 -0.087988524172073 ENSG00000237429 RP1-159A19.4
ENST00000247087 1 0.0910585971812094 -0.19261772025811 ENSG00000126705 AHDC1
ENST00000374011 1 0.0867180284599366 -0.194998366871375 ENSG00000126705 AHDC1
ENST00000487743 1 0.314854277447925 0.275523908635213 ENSG00000126705 AHDC1
ENST00000490295 1 0.139910028035908 -0.193072868701263 ENSG00000126705 AHDC1
ENST00000480033 1 0.155949610753614 -0.190224732194757 ENSG00000126705 AHDC1
ENST00000374005 1 0.480008351372925 -0.0653791515615268 ENSG00000000938 FGR
ENST00000399173 1 0.48798879727216 -0.0670180310373464 ENSG00000000938 FGR
ENST00000545953 1 0.489065339398369 -0.0641248019707013 ENSG00000000938 FGR
ENST00000374004 1 0.487169865778102 -0.0688645988240593 ENSG00000000938 FGR
ENST00000374003 1 0.405649713660572 -0.0800632869927495 ENSG00000000938 FGR
ENST00000457296 1 0.329172087725964 -0.0967940360945075 ENSG00000000938 FGR
ENST00000475472 1 0.43098522475986 -0.0699077980682783 ENSG00000000938 FGR
ENST00000468038 1 0.442218119148618 -0.0763491206678392 ENSG00000000938 FGR
ENST00000433132 1 0.56201136183915 -0.214951480435798 ENSG00000235912 RP1-159A19.3
ENST00000440492 1 0.234438117601605 -0.370258715393765 ENSG00000233975 RP11-288L9.1
ENST00000361157 1 0.567861899595432 0.0615660354983415 ENSG00000126709 IFI6
ENST00000339145 1 0.567863645298649 0.0615738116928946 ENSG00000126709 IFI6
ENST00000362020 1 0.568069497705918 0.0615346922510449 ENSG00000126709 IFI6
ENST00000430683 1 0.794452451594742 0.0396393505065306 ENSG00000225886 RP11-288L9.4
ENST00000373954 1 0.74806954723671 -0.0220929888169015 ENSG00000009780 FAM76A
ENST00000419687 1 0.436509493878129 -0.0559284196619211 ENSG00000009780 FAM76A
ENST00000373949 1 0.63597678359707 -0.0336913048438203 ENSG00000009780 FAM76A
ENST00000530324 1 0.507729550781611 -0.049755120235384 ENSG00000009780 FAM76A
ENST00000234549 1 0.436081323375996 -0.0585080925446764 ENSG00000009780 FAM76A
ENST00000010299 1 0.436081323375996 -0.0585080925446764 ENSG00000009780 FAM76A
ENST00000446554 1 0.708857679766685 -0.138782580383614 ENSG00000231344 RP3-426I6.2
ENST00000425462 1 0.536116095064962 0.220082202619017 ENSG00000230833 RPEP3
ENST00000446647 1 0.751802782563052 -0.0290799367234917 ENSG00000009780 FAM76A
ENST00000373943 1 0.782862739585633 0.0200015767137153 ENSG00000117758 STX12
ENST00000440806 1 0.493097239986703 0.0483169051316035 ENSG00000117758 STX12
ENST00000468761 1 0.28104348251649 0.0762953883879179 ENSG00000117758 STX12
ENST00000602607 1 0.708751673799888 0.0939772988891656 ENSG00000269971 RP3-426I6.5
ENST00000481874 1 0.355499713145342 -0.0879271921102879 ENSG00000117758 STX12
ENST00000472285 1 0.779300352134918 -0.0240469994219468 ENSG00000117758 STX12
ENST00000602843 1 0.456618771017091 -0.202125311184381 ENSG00000270031 RP3-426I6.6
ENST00000411130 1 0.490652414321806 -0.256070343933405 ENSG00000223062 RNU6-1245P
ENST00000311772 1 0.0792162543529801 -0.0687756451204973 ENSG00000117751 PPP1R8
ENST00000236412 1 0.0730249264803237 -0.070641282266539 ENSG00000117751 PPP1R8
ENST00000373931 1 0.0776552953513418 -0.0690991954454736 ENSG00000117751 PPP1R8
ENST00000431586 1 0.134188882071595 -0.0685081947548323 ENSG00000117751 PPP1R8
ENST00000517138 1 0.637434816589462 0.171372996797635 ENSG00000252947 SCARNA1
ENST00000486634 1 0.0189456830617909 -0.110163981930819 ENSG00000117751 PPP1R8
ENST00000601459 1 0.273325584020692 -0.0868561512430641 ENSG00000268552 AL109927.1
ENST00000328928 1 0.234918356007428 0.118866129565758 ENSG00000130775 THEMIS2
ENST00000373925 1 0.234918356007428 0.118866129565758 ENSG00000130775 THEMIS2
ENST00000373927 1 0.236425721325337 0.118122390473309 ENSG00000130775 THEMIS2
ENST00000427466 1 0.241998604660013 0.124997576961215 ENSG00000130775 THEMIS2
ENST00000442118 1 0.226767785734876 0.124503999098465 ENSG00000130775 THEMIS2
ENST00000467258 1 0.229517314149117 0.120258583763354 ENSG00000130775 THEMIS2
ENST00000373921 1 0.234936024910167 0.118866002714078 ENSG00000130775 THEMIS2
ENST00000466068 1 0.341399833226298 0.0968046655525698 ENSG00000130775 THEMIS2
ENST00000482828 1 0.335497836526564 0.097861052002495 ENSG00000130775 THEMIS2
ENST00000456990 1 0.24827708422075 0.11383362835763 ENSG00000130775 THEMIS2
ENST00000492877 1 0.182801259288503 0.144300046537307 ENSG00000130775 THEMIS2
ENST00000373912 1 0.527935419183817 -0.0328442451161771 ENSG00000117748 RPA2
ENST00000419958 1 0.850740257474194 -0.0102848745781829 ENSG00000117748 RPA2
ENST00000373909 1 0.426627892841649 -0.0415221014180692 ENSG00000117748 RPA2
ENST00000313433 1 0.489691188994239 -0.0384373186238909 ENSG00000117748 RPA2
ENST00000444045 1 0.447636621334027 -0.0461492901364198 ENSG00000117748 RPA2
ENST00000373894 1 0.975692463800403 0.010342426491818 ENSG00000130768 SMPDL3B
ENST00000548116 1 0.975749999100484 0.0103418425956116 ENSG00000130768 SMPDL3B
ENST00000411604 1 0.932963548371397 0.0280124940427858 ENSG00000130768 SMPDL3B
ENST00000373888 1 0.928479425134257 0.0296069023604699 ENSG00000130768 SMPDL3B
ENST00000466793 1 0.678164005202336 0.148370681801498 ENSG00000130768 SMPDL3B
ENST00000549094 1 0.975794659335462 0.010300295336304 ENSG00000130768 SMPDL3B
ENST00000448015 1 0.401976173668236 -0.209495766508234 ENSG00000227050 RP11-460I13.2
ENST00000373884 1 0.0640973200997878 -0.208407794084235 ENSG00000158156 XKR8
ENST00000481387 1 0.0243365548083697 -0.342796660025141 ENSG00000158156 XKR8
ENST00000373871 1 0.311144181905866 -0.0514729965704041 ENSG00000158161 EYA3
ENST00000436342 1 0.312055609069909 -0.0514005881662616 ENSG00000158161 EYA3
ENST00000373864 1 0.424180158351098 -0.0453117975807362 ENSG00000158161 EYA3
ENST00000540618 1 0.627871370792673 -0.0263077569391947 ENSG00000158161 EYA3
ENST00000545175 1 0.634064837329968 -0.0258610534380221 ENSG00000158161 EYA3
ENST00000373863 1 0.61059991114784 -0.0280047823067158 ENSG00000158161 EYA3
ENST00000495923 1 0.642593137399955 -0.029565974972521 ENSG00000158161 EYA3
ENST00000471498 1 0.680756255830801 -0.0232921661916697 ENSG00000158161 EYA3
ENST00000426041 1 0.311775847039074 0.290743509940472 ENSG00000238231 RP11-460I13.6
ENST00000468665 1 0.228339487595185 -0.0844935376037225 ENSG00000158161 EYA3
ENST00000476501 1 0.292745134301354 -0.203198122402915 ENSG00000240750 RN7SL559P
ENST00000543748 1 0.305497766859273 -0.158670877264288 ENSG00000228589 SPCS2P4
ENST00000436160 1 0.297652575843851 -0.167626831558287 ENSG00000228589 SPCS2P4
ENST00000443484 1 0.66042504040905 0.15594796130739 ENSG00000228943 RP5-1053E7.2
ENST00000399029 1 0.263428424893023 0.344036104014135 ENSG00000214812 RP5-1053E7.3
ENST00000517196 1 0.265258200920951 0.390456981424375 ENSG00000253005 RNU6-176P
ENST00000516620 1 0.124725557215538 0.563850824160917 ENSG00000252429 RNU7-29P
ENST00000373857 1 0.779280563879436 -0.0243963784516964 ENSG00000169403 PTAFR
ENST00000539896 1 0.81701417478164 -0.0204875704573024 ENSG00000169403 PTAFR
ENST00000305392 1 0.929672570951352 0.00828136293414209 ENSG00000169403 PTAFR
ENST00000603289 1 0.128777187062495 -0.0797807508203461 ENSG00000126698 DNAJC8
ENST00000321830 1 0.250172131090709 0.341749784605131 ENSG00000215902 AL353354.1
ENST00000263697 1 0.130679237590515 -0.068648642749171 ENSG00000126698 DNAJC8
ENST00000596102 1 0.873110937219861 -0.0116206815002398 ENSG00000269804 AL353354.2
ENST00000489277 1 0.130679237590515 -0.068648642749171 ENSG00000126698 DNAJC8
ENST00000470967 1 0.117084171368947 -0.0986671165955438 ENSG00000126698 DNAJC8
ENST00000482674 1 0.386079533906198 -0.0476262242844534 ENSG00000126698 DNAJC8
ENST00000488868 1 0.4071833814016 -0.0456349217268594 ENSG00000126698 DNAJC8
ENST00000497986 1 0.226203379976616 -0.117926343622685 ENSG00000130770 ATPIF1
ENST00000335514 1 0.225982856461502 -0.117935088443175 ENSG00000130770 ATPIF1
ENST00000468425 1 0.268593484329229 -0.0968479619262372 ENSG00000130770 ATPIF1
ENST00000465645 1 0.225982856461502 -0.117935088443175 ENSG00000130770 ATPIF1
ENST00000604716 1 0.547043686561914 0.142330402407805 ENSG00000270605 RP5-1092A3.4
ENST00000605846 1 0.943421934764596 0.0216685721218234 ENSG00000271398 RP5-1092A3.5
ENST00000253063 1 0.369833306927811 -0.0782488165418005 ENSG00000130766 SESN2
ENST00000479574 1 0.0274912315768725 0.198476245507619 ENSG00000130772 MED18
ENST00000373842 1 0.0322483657547787 0.181441990959701 ENSG00000130772 MED18
ENST00000398997 1 0.0322483657547787 0.181441990959701 ENSG00000130772 MED18
ENST00000475655 1 0.0377043350240016 0.227834599793898 ENSG00000130772 MED18
ENST00000474683 1 0.000844813794220607 0.342061167082984 ENSG00000130772 MED18
ENST00000373839 1 0.807195754999885 -0.0112625133127508 ENSG00000204138 PHACTR4
ENST00000463428 1 0.741982266754081 -0.0176303479031432 ENSG00000204138 PHACTR4
ENST00000493669 1 0.858660938393869 0.00854399298389897 ENSG00000204138 PHACTR4
ENST00000384052 1 0.376466766717486 -0.316250751420016 ENSG00000206779 Y_RNA
ENST00000373836 1 0.932384914358982 0.00467362099275065 ENSG00000204138 PHACTR4
ENST00000438601 1 0.357922099655762 0.261937093243316 ENSG00000229820 RP1-308E4.1
ENST00000408289 1 0.663168104571139 -0.16145145833825 ENSG00000221216 RNU6ATAC27P
ENST00000398958 1 0.322899760555864 -0.0465197103019157 ENSG00000180198 RCC1
ENST00000413987 1 0.529061223697948 -0.0351672882501151 ENSG00000242125 SNHG3
ENST00000427469 1 0.302533194764749 -0.0486403437728243 ENSG00000180198 RCC1
ENST00000447507 1 0.799690544078834 -0.0153768640643411 ENSG00000242125 SNHG3
ENST00000434290 1 0.297443402654058 -0.0490994863173803 ENSG00000180198 RCC1
ENST00000373833 1 0.324616961821898 -0.0463125516969889 ENSG00000180198 RCC1
ENST00000437681 1 0.438041726861165 -0.0436934192876817 ENSG00000242125 SNHG3
ENST00000364938 1 0.459560891806171 0.0831452876775016 ENSG00000242125 SNHG3
ENST00000363217 1 0.405691316075006 -0.100437314594959 ENSG00000200087 SNORA73B
ENST00000419074 1 0.189000107221624 -0.0655505442745645 ENSG00000180198 RCC1
ENST00000459072 1 0.269154236976135 0.290609801542621 ENSG00000238821 snoU13
ENST00000373832 1 0.299041694093048 -0.0592102763153272 ENSG00000180198 RCC1
ENST00000373831 1 0.216349072646846 -0.0720498384732328 ENSG00000180198 RCC1
ENST00000411533 1 0.256098698752717 -0.0673250187198571 ENSG00000180198 RCC1
ENST00000486790 1 0.179645865078649 -0.0920064821492887 ENSG00000180198 RCC1
ENST00000430407 1 0.161108467745394 -0.0829263553809768 ENSG00000180198 RCC1
ENST00000447051 1 0.76849141066751 -0.0539889835460747 ENSG00000231468 PRDX3P2
ENST00000429051 1 0.302493177690265 -0.0786621391172419 ENSG00000180198 RCC1
ENST00000478232 1 0.611327419707049 -0.0517517488095957 ENSG00000180198 RCC1
ENST00000373830 1 0.903435277705771 -0.00586467314179739 ENSG00000180098 TRNAU1AP
ENST00000495995 1 0.123273455440387 0.103201078511817 ENSG00000180098 TRNAU1AP
ENST00000411406 1 0.515574290297047 0.0737979538059472 ENSG00000180098 TRNAU1AP
ENST00000480930 1 0.746770887773209 -0.0159579687125606 ENSG00000180098 TRNAU1AP
ENST00000491577 1 0.722082314461075 -0.0176034882242411 ENSG00000180098 TRNAU1AP
ENST00000464880 1 0.407792147631111 0.0727806903928175 ENSG00000180098 TRNAU1AP
ENST00000497790 1 0.342624325029888 0.0848404840850349 ENSG00000180098 TRNAU1AP
ENST00000495215 1 0.420587742931152 0.0468609121738631 ENSG00000180098 TRNAU1AP
ENST00000464093 1 0.111993707581689 0.108289003946284 ENSG00000180098 TRNAU1AP
ENST00000484775 1 0.477907655216654 -0.0365340477049967 ENSG00000180098 TRNAU1AP
ENST00000464612 1 0.177826430796769 -0.089054704666506 ENSG00000197989 SNHG12
ENST00000475441 1 0.187047235629501 -0.0884334254332583 ENSG00000197989 SNHG12
ENST00000531126 1 0.221309356358684 -0.102588047053051 ENSG00000197989 SNHG12
ENST00000461448 1 0.221309356358684 -0.102588047053051 ENSG00000197989 SNHG12
ENST00000470977 1 0.221476735121329 -0.102586015325729 ENSG00000197989 SNHG12
ENST00000474814 1 0.221481451322371 -0.102585967929122 ENSG00000197989 SNHG12
ENST00000481368 1 0.189315834854212 -0.0977586741800217 ENSG00000197989 SNHG12
ENST00000481220 1 0.220066783343472 -0.102884090997599 ENSG00000197989 SNHG12
ENST00000488745 1 0.215269794296528 -0.103055620670014 ENSG00000197989 SNHG12
ENST00000483436 1 0.221311867880514 -0.102627485129865 ENSG00000197989 SNHG12
ENST00000408612 1 0.614955403454742 -0.0943102674667219 ENSG00000221539 SNORD99
ENST00000384581 1 0.876082697276462 0.0151468546363947 ENSG00000197989 SNHG12
ENST00000464115 1 0.197640653401218 -0.132320318409872 ENSG00000197989 SNHG12
ENST00000461832 1 0.198598873324368 -0.132040971407603 ENSG00000197989 SNHG12
ENST00000384584 1 0.198999638632172 -0.154656881393378 ENSG00000197989 SNHG12
ENST00000384342 1 0.410529593278686 -0.0976712541102539 ENSG00000197989 SNHG12
ENST00000471683 1 0.858750658904439 -0.0160340933521667 ENSG00000120656 TAF12
ENST00000373826 1 0.0326676754935006 0.71950925616615 ENSG00000188060 RAB42
ENST00000465518 1 0.172256942291041 0.499928836677435 ENSG00000188060 RAB42
ENST00000373824 1 0.359750045877485 0.062881357785981 ENSG00000120656 TAF12
ENST00000263974 1 0.367424748809139 0.0615995315347605 ENSG00000120656 TAF12
ENST00000495422 1 0.285146101970157 0.0794009248040118 ENSG00000120656 TAF12
ENST00000420776 1 0.0269792356157155 0.719751673748386 ENSG00000229388 RP11-442N24__B.1
ENST00000427804 1 0.0632926430325386 0.689210326084822 ENSG00000229388 RP11-442N24__B.1
ENST00000602813 1 0.948238695811065 -0.0152386123979637 ENSG00000270103 RNU11
ENST00000387069 1 0.92123454464532 -0.023075447999235 ENSG00000270103 RNU11
ENST00000373816 1 0.939135846254118 0.00383308389786209 ENSG00000162419 GMEB1
ENST00000361872 1 0.751510180441376 0.016467122210477 ENSG00000162419 GMEB1
ENST00000294409 1 0.752230330656721 0.0164435830079379 ENSG00000162419 GMEB1
ENST00000480454 1 0.956489907974001 0.00284198045717762 ENSG00000162419 GMEB1
ENST00000516968 1 0.647452323430714 -0.161162067936947 ENSG00000252777 SCARNA24
ENST00000474884 1 0.151385304341917 0.0680031921373299 ENSG00000198492 YTHDF2
ENST00000542507 1 0.0825890710499621 0.0586729308987427 ENSG00000198492 YTHDF2
ENST00000373812 1 0.0826585455835319 0.0586602879474003 ENSG00000198492 YTHDF2
ENST00000541996 1 0.0821895535639684 0.0587573961974318 ENSG00000198492 YTHDF2
ENST00000478283 1 0.029286235387562 0.0753008494861741 ENSG00000198492 YTHDF2
ENST00000496288 1 0.089929667285939 0.0756025610136315 ENSG00000198492 YTHDF2
ENST00000475796 1 0.14212283529813 0.0843020359732569 ENSG00000198492 YTHDF2
ENST00000476976 1 0.157013957099798 0.0685550425507115 ENSG00000198492 YTHDF2
ENST00000468863 1 0.32604159970892 0.057116167984702 ENSG00000198492 YTHDF2
ENST00000234961 1 0.372852660969853 -0.315697469307175 ENSG00000116329 OPRD1
ENST00000443593 1 0.384566890837749 -0.287514217463467 ENSG00000226852 RP1-212P9.2
ENST00000418471 1 0.177505902517325 -0.409868837536414 ENSG00000233427 RP1-212P9.3
ENST00000343067 1 0.862142258103298 0.00831385314430758 ENSG00000159023 EPB41
ENST00000356093 1 0.862142258103298 0.00831385314430758 ENSG00000159023 EPB41
ENST00000398863 1 0.862142258103298 0.00831385314430758 ENSG00000159023 EPB41
ENST00000482464 1 0.388124928462798 0.0519614390849098 ENSG00000159023 EPB41
ENST00000373800 1 0.845061117001651 0.0110537564024523 ENSG00000159023 EPB41
ENST00000349460 1 0.845061117001651 0.0110537564024523 ENSG00000159023 EPB41
ENST00000347529 1 0.845833051309338 0.0109965312430135 ENSG00000159023 EPB41
ENST00000373798 1 0.902198382456357 0.00599022188090931 ENSG00000159023 EPB41
ENST00000373797 1 0.903837184856441 0.00719447429657423 ENSG00000159023 EPB41
ENST00000425821 1 0.288567552118887 -0.39095428140643 ENSG00000225616 RP4-604A21.1
ENST00000383977 1 0.407533023489619 -0.263570271087773 ENSG00000206704 Y_RNA
ENST00000488277 1 0.763388034075142 -0.021514001328709 ENSG00000159023 EPB41
ENST00000490308 1 0.945784672583369 -0.00497679522358806 ENSG00000159023 EPB41
ENST00000460378 1 0.608504072039718 -0.031890918062104 ENSG00000159023 EPB41
ENST00000462032 1 0.73558876787652 -0.0344141566066802 ENSG00000159023 EPB41
ENST00000521452 1 0.35045245594871 0.0966361282988503 ENSG00000253304 TMEM200B
ENST00000420504 1 0.34205069185514 0.0983185859055977 ENSG00000253304 TMEM200B
ENST00000413004 1 0.0929950658555381 0.322732248228953 ENSG00000225750 RP11-242O24.3
ENST00000373795 1 0.478220821145998 -0.0252835331026975 ENSG00000116350 SRSF4
ENST00000546138 1 0.448361014450124 -0.0273011351900964 ENSG00000116350 SRSF4
ENST00000466448 1 0.47697650078199 -0.0259583866559399 ENSG00000116350 SRSF4
ENST00000450108 1 0.270682491950185 0.276270843898766 ENSG00000227637 RP11-242O24.5
ENST00000497015 1 0.15928571443153 -0.0729903615140853 ENSG00000116350 SRSF4
ENST00000605204 1 0.971783658969543 -0.00135201919909473 ENSG00000116350 SRSF4
ENST00000477193 1 0.303753788962869 -0.0767677814889247 ENSG00000116350 SRSF4
ENST00000489898 1 0.114422522694007 -0.112684504829079 ENSG00000116350 SRSF4
ENST00000472353 1 0.438962107901985 0.0387814085855404 ENSG00000116350 SRSF4
ENST00000373791 1 0.0161206102816825 0.173978785353125 ENSG00000116353 MECR
ENST00000475773 1 0.0280857004957582 0.252525380770956 ENSG00000116353 MECR
ENST00000483435 1 0.046166344575573 0.239024828815896 ENSG00000116353 MECR
ENST00000263702 1 0.014535897255769 0.179879432911171 ENSG00000116353 MECR
ENST00000473030 1 0.0134792545968216 0.215353148711547 ENSG00000116353 MECR
ENST00000463412 1 0.0541076884949404 0.175426918654333 ENSG00000116353 MECR
ENST00000453185 1 0.0130089434002153 0.286724504349944 ENSG00000116353 MECR
ENST00000478505 1 0.00199509804045909 0.262539143615646 ENSG00000116353 MECR
ENST00000490529 1 0.0166634719667257 0.182952649764134 ENSG00000116353 MECR
ENST00000464511 1 0.0606541850126055 0.37327674300909 ENSG00000116353 MECR
ENST00000463052 1 0.128357749112533 0.140140860149998 ENSG00000116353 MECR
ENST00000489248 1 0.115260070895414 0.144653087951323 ENSG00000116353 MECR
ENST00000475861 1 0.134289026535022 0.137191195317042 ENSG00000116353 MECR
ENST00000474946 1 0.130237390348476 0.142305955466809 ENSG00000116353 MECR
ENST00000464915 1 0.015634148361745 0.313986740200069 ENSG00000116353 MECR
ENST00000482610 1 0.0769862157158067 0.185909674902414 ENSG00000116353 MECR
ENST00000484012 1 0.0977657356977701 0.181867322968044 ENSG00000116353 MECR
ENST00000493928 1 0.72637083589974 0.0415112951452211 ENSG00000116353 MECR
ENST00000427046 1 0.000886913793323728 0.974582363318379 ENSG00000237934 RP11-467D18.2
ENST00000345512 1 0.161805462759675 0.481226946021538 ENSG00000060656 PTPRU
ENST00000373779 1 0.252464174206099 0.378074140141788 ENSG00000060656 PTPRU
ENST00000323874 1 0.252464174206099 0.378074140141788 ENSG00000060656 PTPRU
ENST00000356870 1 0.252464174206099 0.378074140141788 ENSG00000060656 PTPRU
ENST00000428026 1 0.252464174206099 0.378074140141788 ENSG00000060656 PTPRU
ENST00000460170 1 0.253231972408062 0.377787593924259 ENSG00000060656 PTPRU
ENST00000527027 1 0.377613685120544 0.220831898202986 ENSG00000060656 PTPRU
ENST00000415600 1 0.47992927938671 0.262508972004886 ENSG00000060656 PTPRU
ENST00000531385 1 0.129495642545545 0.54294443939528 ENSG00000060656 PTPRU
ENST00000526080 1 0.132072249232848 0.394614831553972 ENSG00000060656 PTPRU
ENST00000493601 1 0.800388159987427 0.0936571177043925 ENSG00000060656 PTPRU
ENST00000465525 1 0.949225858849978 -0.023670213367218 ENSG00000060656 PTPRU
ENST00000492954 1 0.314378072307307 0.335541394453731 ENSG00000060656 PTPRU
ENST00000373765 1 0.509166460554032 -0.118375184878997 ENSG00000162510 MATN1
ENST00000494561 1 0.0303725027829222 -0.636136236947822 ENSG00000162510 MATN1
ENST00000477320 1 0.931081845522563 0.0230567521876362 ENSG00000162510 MATN1
ENST00000414532 1 0.875710150346388 0.0237483039052364 ENSG00000186056 MATN1-AS1
ENST00000454613 1 0.906500804757192 0.0179281965128909 ENSG00000186056 MATN1-AS1
ENST00000414763 1 0.530382068118634 0.138291537960848 ENSG00000186056 MATN1-AS1
ENST00000443076 1 0.864748974537528 0.0513806702761693 ENSG00000186056 MATN1-AS1
ENST00000294507 1 0.63164602700937 0.0410971843244217 ENSG00000162511 LAPTM5
ENST00000464569 1 0.73694034047911 0.0281555136344519 ENSG00000162511 LAPTM5
ENST00000583944 1 0.916531128340333 -0.0309355997140862 ENSG00000264773 MIR4420
ENST00000476492 1 0.694222310824951 0.0340069326631988 ENSG00000162511 LAPTM5
ENST00000430320 1 1 0 ENSG00000223382 RP1-65J11.1
ENST00000438790 1 1 0 ENSG00000223382 RP1-65J11.1
ENST00000336798 1 0.982659468763487 0.00377480488878861 ENSG00000162512 SDC3
ENST00000339394 1 0.974688069336709 0.00628496654150202 ENSG00000162512 SDC3
ENST00000471567 1 0.577440828166706 -0.163938798019167 ENSG00000162512 SDC3
ENST00000487984 1 0.654138709880283 -0.164824413499329 ENSG00000162512 SDC3
ENST00000424085 1 0.374084623595185 0.025542802733467 ENSG00000134644 PUM1
ENST00000257075 1 0.374084623595185 0.025542802733467 ENSG00000134644 PUM1
ENST00000373747 1 0.374923213748167 0.0254968136242535 ENSG00000134644 PUM1
ENST00000525843 1 0.398289189511244 0.0246562288352102 ENSG00000134644 PUM1
ENST00000426105 1 0.355833049934989 0.0265496508620127 ENSG00000134644 PUM1
ENST00000440538 1 0.351800770935823 0.0268291289601396 ENSG00000134644 PUM1
ENST00000498419 1 0.0909893703995007 0.0501552375695958 ENSG00000134644 PUM1
ENST00000373741 1 0.357003381611736 0.0265513577582361 ENSG00000134644 PUM1
ENST00000423018 1 0.355188151954075 0.0266227680414387 ENSG00000134644 PUM1
ENST00000373742 1 0.354359413432049 0.0268303038064766 ENSG00000134644 PUM1
ENST00000530669 1 0.691481824499673 -0.0176300873202633 ENSG00000134644 PUM1
ENST00000363284 1 0.603163048459974 -0.191650175626589 ENSG00000200154 SNORD103A
ENST00000529846 1 0.479578057225158 0.0303841590441981 ENSG00000134644 PUM1
ENST00000525997 1 0.44149453620718 0.0329632184429064 ENSG00000134644 PUM1
ENST00000527498 1 0.0118564263028399 0.112268152432938 ENSG00000134644 PUM1
ENST00000365237 1 0.874120198154475 0.049425825822973 ENSG00000202107 SNORD103B
ENST00000498627 1 0.998510970222355 0.000166226309726681 ENSG00000134644 PUM1
ENST00000471894 1 0.885680365906647 0.0084013248330024 ENSG00000134644 PUM1
ENST00000490546 1 0.518110693617088 0.0333583903068298 ENSG00000134644 PUM1
ENST00000532678 1 0.418524174591697 0.0367578768382662 ENSG00000134644 PUM1
ENST00000363311 1 0.474094126097622 0.215330239981933 ENSG00000200181 SNORD85
ENST00000526128 1 0.926028038775311 0.00608145133638214 ENSG00000134644 PUM1
ENST00000526215 1 0.818848507147023 0.0084269078974176 ENSG00000134644 PUM1
ENST00000525948 1 0.820990348565552 -0.00810482000019695 ENSG00000134644 PUM1
ENST00000480602 1 0.818273909885999 -0.00875857461708667 ENSG00000134644 PUM1
ENST00000524516 1 0.204215426869342 -0.0526419417995978 ENSG00000134644 PUM1
ENST00000417263 1 0.122828748391988 0.338321556423617 ENSG00000237329 RP11-201O14.1
ENST00000429616 1 0.488338341595398 0.223087282229214 ENSG00000232768 RP11-201O14.2
ENST00000531867 1 0.00116773328648246 -0.199774492272048 ENSG00000134644 PUM1
ENST00000373736 1 0.0204296877624101 0.778866844786335 ENSG00000084628 NKAIN1
ENST00000263693 1 0.116502095585667 0.57055761522227 ENSG00000084628 NKAIN1
ENST00000528449 1 0.0435112350458508 0.624897467547265 ENSG00000084628 NKAIN1
ENST00000398657 1 0.212701795087615 0.446879340377786 ENSG00000084628 NKAIN1
ENST00000526106 1 0.637275651706023 0.152765944720515 ENSG00000084628 NKAIN1
ENST00000530145 1 0.335643483463905 0.339847586086858 ENSG00000084628 NKAIN1
ENST00000263694 1 0.570512117951349 -0.0242700660964458 ENSG00000060688 SNRNP40
ENST00000486941 1 0.588572386319164 -0.0510621859138809 ENSG00000060688 SNRNP40
ENST00000489853 1 0.153610763177451 -0.0781005211296717 ENSG00000060688 SNRNP40
ENST00000373720 1 0.313933207699525 -0.0624177737850531 ENSG00000060688 SNRNP40
ENST00000491106 1 0.31418314957861 -0.112701855914243 ENSG00000060688 SNRNP40
ENST00000446633 1 0.539393229160165 -0.026348388031889 ENSG00000060688 SNRNP40
ENST00000452686 1 0.545698851549878 -0.175834488983458 ENSG00000229447 RP11-490K7.4
ENST00000474025 1 0.53306799316131 -0.0430657697215729 ENSG00000060688 SNRNP40
ENST00000463988 1 0.508344476986957 0.0591508091721994 ENSG00000060688 SNRNP40
ENST00000344147 1 0.738315262766902 -0.0224201538030423 ENSG00000121766 ZCCHC17
ENST00000479629 1 0.641307118226675 -0.0403488811190703 ENSG00000121766 ZCCHC17
ENST00000373714 1 0.738315262766902 -0.0224201538030423 ENSG00000121766 ZCCHC17
ENST00000546109 1 0.679350231121536 -0.0290667087705468 ENSG00000121766 ZCCHC17
ENST00000422613 1 0.702206023711533 -0.0262216030463349 ENSG00000121766 ZCCHC17
ENST00000490049 1 0.307510275016101 -0.0938262652312879 ENSG00000121766 ZCCHC17
ENST00000430143 1 0.300330034035519 0.124685979529424 ENSG00000229044 RP11-266K22.2
ENST00000373713 1 0.744500419579601 0.0694343620329527 ENSG00000121769 FABP3
ENST00000497275 1 0.419945282932542 0.190103460847854 ENSG00000121769 FABP3
ENST00000498148 1 0.649678294481603 0.0981223043706715 ENSG00000121769 FABP3
ENST00000482018 1 0.990895897985828 0.00235750206721708 ENSG00000121769 FABP3
ENST00000373710 1 0.511998127676428 -0.126119574396059 ENSG00000168528 SERINC2
ENST00000536859 1 0.512597230522168 -0.126064029874465 ENSG00000168528 SERINC2
ENST00000487207 1 0.900520892401605 -0.0276842348101781 ENSG00000168528 SERINC2
ENST00000373709 1 0.468820838941381 -0.1364590025636 ENSG00000168528 SERINC2
ENST00000536384 1 0.510059709152009 -0.126536248334264 ENSG00000168528 SERINC2
ENST00000491976 1 0.510059709152009 -0.126536248334264 ENSG00000168528 SERINC2
ENST00000596131 1 0.576424481065771 -0.19807746898476 ENSG00000268950 AC114494.1
ENST00000418618 1 0.212745931026526 0.403436899106449 ENSG00000228682 RP11-439L8.3
ENST00000412068 1 0.384089518827914 -0.280213905336471 ENSG00000223907 RP11-439L8.4
ENST00000417514 1 0.227037994157144 0.421253049138849 ENSG00000223907 RP11-439L8.4
ENST00000435872 1 0.642119539683102 0.128427340515834 ENSG00000229167 RP11-73M7.1
ENST00000441210 1 0.788941970057552 -0.0867403373147148 ENSG00000142910 TINAGL1
ENST00000457433 1 0.895400029549649 -0.0487855214891344 ENSG00000142910 TINAGL1
ENST00000271064 1 0.895400029549649 -0.0487855214891344 ENSG00000142910 TINAGL1
ENST00000537531 1 0.775449260489144 0.102809930656662 ENSG00000142910 TINAGL1
ENST00000461030 1 0.775266447981455 0.10289445832334 ENSG00000142910 TINAGL1
ENST00000466998 1 1 0 ENSG00000142910 TINAGL1
ENST00000478398 1 0.622928935187332 0.178601814530641 ENSG00000142910 TINAGL1
ENST00000481165 1 0.896114499478664 -0.0484038074212634 ENSG00000142910 TINAGL1
ENST00000468635 1 0.605590255564959 0.185420151368275 ENSG00000142910 TINAGL1
ENST00000498429 1 0.43511728919607 0.280496934272922 ENSG00000142910 TINAGL1
ENST00000463112 1 0.843940478119521 -0.0712299524019891 ENSG00000142910 TINAGL1
ENST00000480586 1 0.673052089631506 0.123430141479776 ENSG00000142910 TINAGL1
ENST00000485464 1 0.933342230187873 0.0216457806945819 ENSG00000121764 HCRTR1
ENST00000468521 1 0.884926976106765 -0.027024244950286 ENSG00000121764 HCRTR1
ENST00000403528 1 0.853513022485252 -0.0349097310857608 ENSG00000121764 HCRTR1
ENST00000373706 1 0.785342065899359 -0.0525814015187574 ENSG00000121764 HCRTR1
ENST00000373705 1 0.540282232941922 -0.0337771430545658 ENSG00000121764 HCRTR1
ENST00000373703 1 0.573015459485769 -0.0258451198651294 ENSG00000162517 PEF1
ENST00000461006 1 0.567132919081697 -0.0329060369750424 ENSG00000162517 PEF1
ENST00000478502 1 0.559422708259958 -0.0280754263748527 ENSG00000162517 PEF1
ENST00000489164 1 0.659215645841533 -0.0224796615012816 ENSG00000162517 PEF1
ENST00000492061 1 0.957480547254605 -0.00283385563920511 ENSG00000162517 PEF1
ENST00000496805 1 0.956499243797167 0.00296569755402711 ENSG00000162517 PEF1
ENST00000472443 1 0.984210953904842 0.00107978582173654 ENSG00000162517 PEF1
ENST00000471219 1 0.39095182584458 0.0620026651361726 ENSG00000162517 PEF1
ENST00000440872 1 0.712907744444649 -0.0206230420260611 ENSG00000162517 PEF1
ENST00000609625 1 0.742003457390233 -0.065788778369366 ENSG00000235790 RP11-73M7.6
ENST00000609549 1 0.742003457390233 -0.065788778369366 ENSG00000235790 RP11-73M7.6
ENST00000610043 1 0.742282632493366 -0.0658045359881445 ENSG00000235790 RP11-73M7.6
ENST00000581333 1 0.661688621105378 -0.111535069825502 ENSG00000264078 RP11-73M7.9
ENST00000608332 1 0.75722864257775 0.0746576656947634 ENSG00000235790 RP11-73M7.6
ENST00000585660 1 0.836999298894379 0.0586903518281394 ENSG00000235790 RP11-73M7.6
ENST00000591592 1 0.83557413773482 0.0590213650258994 ENSG00000235790 RP11-73M7.6
ENST00000608246 1 0.834162175155861 0.0593599158416766 ENSG00000235790 RP11-73M7.6
ENST00000608888 1 0.834956099200633 0.0591579096573197 ENSG00000235790 RP11-73M7.6
ENST00000607926 1 0.834473361448471 0.0592855593059682 ENSG00000235790 RP11-73M7.6
ENST00000610216 1 0.834473361448471 0.0592855593059682 ENSG00000235790 RP11-73M7.6
ENST00000585413 1 0.538654155556002 0.183018373623747 ENSG00000235790 RP11-73M7.6
ENST00000609033 1 0.572545175591011 0.167698085483933 ENSG00000235790 RP11-73M7.6
ENST00000589462 1 0.572545175591011 0.167698085483933 ENSG00000235790 RP11-73M7.6
ENST00000593188 1 0.533936334565615 0.18544340407495 ENSG00000235790 RP11-73M7.6
ENST00000609373 1 0.428110765535501 0.237052167559472 ENSG00000235790 RP11-73M7.6
ENST00000587445 1 0.428110765535501 0.237052167559472 ENSG00000235790 RP11-73M7.6
ENST00000591929 1 0.506820863200335 0.198146694784677 ENSG00000235790 RP11-73M7.6
ENST00000609338 1 0.506820863200335 0.198146694784677 ENSG00000235790 RP11-73M7.6
ENST00000373672 1 0.437242635391221 0.28458428174679 ENSG00000084636 COL16A1
ENST00000271069 1 0.437242635391221 0.28458428174679 ENSG00000084636 COL16A1
ENST00000488128 1 0.430640129784774 0.29022553589351 ENSG00000084636 COL16A1
ENST00000488897 1 0.424592572154931 0.295445775748638 ENSG00000084636 COL16A1
ENST00000461217 1 0.735472560560976 -0.111275483836688 ENSG00000084636 COL16A1
ENST00000445166 1 0.710114460366502 0.127180628360544 ENSG00000235790 RP11-73M7.6
ENST00000440437 1 0.256041643486084 0.409510263050097 ENSG00000084636 COL16A1
ENST00000588288 1 0.266074199999711 0.339600696592008 ENSG00000235790 RP11-73M7.6
ENST00000470799 1 0.421090577130021 0.248526556528584 ENSG00000084636 COL16A1
ENST00000482910 1 0.421903621530188 0.247149916271325 ENSG00000084636 COL16A1
ENST00000468459 1 1 0 ENSG00000084636 COL16A1
ENST00000479100 1 1 0 ENSG00000084636 COL16A1
ENST00000458715 1 1 0 ENSG00000084636 COL16A1
ENST00000373668 1 1 0 ENSG00000084636 COL16A1
ENST00000465239 1 0.414247751653129 -0.302742058383938 ENSG00000121753 BAI2
ENST00000398556 1 0.298263355562566 -0.332790375437882 ENSG00000121753 BAI2
ENST00000398547 1 0.215184577055241 -0.387193040689441 ENSG00000121753 BAI2
ENST00000373655 1 0.215184577055241 -0.387193040689441 ENSG00000121753 BAI2
ENST00000373658 1 0.215184577055241 -0.387193040689441 ENSG00000121753 BAI2
ENST00000398542 1 0.215746704578562 -0.386760777723178 ENSG00000121753 BAI2
ENST00000465256 1 0.0578665416654611 -0.686215446414711 ENSG00000121753 BAI2
ENST00000257070 1 0.215184577055241 -0.387193040689441 ENSG00000121753 BAI2
ENST00000530999 1 0.0626638852068156 -0.685538367065714 ENSG00000121753 BAI2
ENST00000525655 1 0.068120701438599 -0.668245192450544 ENSG00000121753 BAI2
ENST00000527361 1 0.267939622897971 -0.355232220743397 ENSG00000121753 BAI2
ENST00000440175 1 0.283172430047052 -0.361669061066912 ENSG00000121753 BAI2
ENST00000398538 1 0.311655137527678 -0.325711640640656 ENSG00000121753 BAI2
ENST00000484002 1 0.055353632667484 -0.700294918523495 ENSG00000121753 BAI2
ENST00000420125 1 0.723982468719311 -0.13002266220198 ENSG00000121753 BAI2
ENST00000530134 1 0.971661578069244 -0.0131746649972295 ENSG00000121753 BAI2
ENST00000533175 1 0.7757970405734 -0.104183130528973 ENSG00000121753 BAI2
ENST00000473952 1 0.752237616833372 -0.116844069431901 ENSG00000121753 BAI2
ENST00000436464 1 0.929132433024346 0.0281178476322942 ENSG00000121753 BAI2
ENST00000527035 1 0.811901233353289 -0.078599554128812 ENSG00000254545 RP11-84A19.3
ENST00000257100 1 0.982414392904298 -0.00819361030575403 ENSG00000134668 SPOCD1
ENST00000373648 1 0.982414392904298 -0.00819361030575403 ENSG00000134668 SPOCD1
ENST00000360482 1 0.982414392904298 -0.00819361030575403 ENSG00000134668 SPOCD1
ENST00000473361 1 0.730601166911652 0.127861147953134 ENSG00000134668 SPOCD1
ENST00000452755 1 0.73068433289155 0.127821930259914 ENSG00000134668 SPOCD1
ENST00000533231 1 0.983807085564401 -0.00754449671863917 ENSG00000134668 SPOCD1
ENST00000528579 1 0.907765220626256 0.043058486668874 ENSG00000134668 SPOCD1
ENST00000532604 1 0.505323528555566 -0.245431975444027 ENSG00000134668 SPOCD1
ENST00000531039 1 0.654197335474005 -0.163323223190639 ENSG00000134668 SPOCD1
ENST00000468720 1 0.728452487099704 -0.126924196814728 ENSG00000134668 SPOCD1
ENST00000485944 1 0.470408787911785 -0.264286811810211 ENSG00000134668 SPOCD1
ENST00000460061 1 0.728452487099704 -0.126924196814728 ENSG00000134668 SPOCD1
ENST00000529396 1 0.351341161541461 -0.296057373767854 ENSG00000134668 SPOCD1
ENST00000528791 1 0.348540454376211 -0.297786702473189 ENSG00000134668 SPOCD1
ENST00000525930 1 0.345681508664384 -0.298690415190607 ENSG00000134668 SPOCD1
ENST00000453837 1 0.588782301339574 0.198082756669143 ENSG00000203620 RP11-84A19.2
ENST00000602889 1 0.551127359628507 -0.0288903615502117 ENSG00000269967 RP11-84A19.4
ENST00000602725 1 0.615068858709296 -0.0237711141466315 ENSG00000184007 PTP4A2
ENST00000344035 1 0.529937190828244 -0.0262288756671414 ENSG00000184007 PTP4A2
ENST00000356536 1 0.615935355481223 -0.0214708828695881 ENSG00000184007 PTP4A2
ENST00000457805 1 0.65834394595528 -0.0223869665968497 ENSG00000184007 PTP4A2
ENST00000489313 1 0.473882832198456 -0.0451941488471724 ENSG00000184007 PTP4A2
ENST00000602683 1 0.474916759010338 -0.0357855856744239 ENSG00000184007 PTP4A2
ENST00000470404 1 0.4121976707885 -0.0410511485189173 ENSG00000184007 PTP4A2
ENST00000532001 1 0.584997423659936 -0.0282277632749843 ENSG00000184007 PTP4A2
ENST00000528253 1 0.699436094523527 -0.0206153794496612 ENSG00000184007 PTP4A2
ENST00000391369 1 0.305203965829315 -0.133200219937493 ENSG00000212673 AL136115.1
ENST00000484483 1 0.979465701168993 -0.00154872107478651 ENSG00000184007 PTP4A2
ENST00000468531 1 0.846831846454721 -0.00885079003887342 ENSG00000184007 PTP4A2
ENST00000534796 1 0.902758438390858 0.00645232446329021 ENSG00000184007 PTP4A2
ENST00000532289 1 0.783459744015593 0.0149996094639807 ENSG00000184007 PTP4A2
ENST00000526960 1 0.882346296260688 -0.0070995320485355 ENSG00000184007 PTP4A2
ENST00000524384 1 0.722911881879252 0.0195790913752959 ENSG00000184007 PTP4A2
ENST00000528840 1 0.747205611476813 0.017785953501545 ENSG00000184007 PTP4A2
ENST00000494444 1 0.744380237090479 0.0179498517222105 ENSG00000184007 PTP4A2
ENST00000529477 1 0.870277984989926 -0.00787831966297313 ENSG00000184007 PTP4A2
ENST00000533408 1 0.882726661709047 0.00783507778291596 ENSG00000184007 PTP4A2
ENST00000475464 1 0.990337949796651 -0.000683185250076403 ENSG00000184007 PTP4A2
ENST00000447478 1 0.2723952595092 -0.155837587221374 ENSG00000228634 RP4-534N18.2
ENST00000327300 1 0.795509754405468 -0.00771201416572072 ENSG00000121774 KHDRBS1
ENST00000307714 1 0.816864906699428 -0.00690276847775103 ENSG00000121774 KHDRBS1
ENST00000492989 1 0.986218816274679 0.000574108680967898 ENSG00000121774 KHDRBS1
ENST00000484270 1 0.5987503031285 0.0152940059948543 ENSG00000121774 KHDRBS1
ENST00000366152 1 0.872343336407092 0.0123062767771802 ENSG00000203325 RP11-277A4.4
ENST00000487305 1 0.687739764279058 0.0363781523914638 ENSG00000121775 TMEM39B
ENST00000336294 1 0.619776053204008 0.0451349792640168 ENSG00000121775 TMEM39B
ENST00000438825 1 0.431701150952355 0.0837526745338201 ENSG00000121775 TMEM39B
ENST00000441402 1 0.608609090175005 0.046618014781014 ENSG00000121775 TMEM39B
ENST00000472503 1 0.353146235307136 0.0939125638479557 ENSG00000121775 TMEM39B
ENST00000456834 1 0.503600011399054 0.0628495908802561 ENSG00000121775 TMEM39B
ENST00000468135 1 0.608721930243058 0.0466373449227229 ENSG00000121775 TMEM39B
ENST00000466321 1 0.435150835744638 0.0833233466255974 ENSG00000121775 TMEM39B
ENST00000373634 1 0.613718039056812 0.0459935459665934 ENSG00000121775 TMEM39B
ENST00000427288 1 0.479627899290423 0.0660063744092325 ENSG00000121775 TMEM39B
ENST00000476968 1 0.556413756793553 0.0540042335522279 ENSG00000121775 TMEM39B
ENST00000498613 1 0.28922675177584 0.12055421590216 ENSG00000121775 TMEM39B
ENST00000577515 1 0.259698212415014 0.407164815000741 ENSG00000266203 MIR5585
ENST00000373625 1 0.1629815992128 -0.0392058231048456 ENSG00000025800 KPNA6
ENST00000471599 1 0.347753262887165 -0.0291715697208604 ENSG00000025800 KPNA6
ENST00000537234 1 0.457101187735323 -0.0249259718338016 ENSG00000025800 KPNA6
ENST00000469790 1 0.0397524742023341 -0.0975894892751445 ENSG00000025800 KPNA6
ENST00000545542 1 0.0725755073581685 -0.0669385157801752 ENSG00000025800 KPNA6
ENST00000446515 1 0.351526121750131 -0.0451099314387438 ENSG00000025800 KPNA6
ENST00000515055 1 0.0674624406683815 -0.0704880051294746 ENSG00000250135 RP4-622L5.2
ENST00000373610 1 0.566227181717186 -0.0262318552203961 ENSG00000084652 TXLNA
ENST00000373609 1 0.563517687637051 -0.026494429072828 ENSG00000084652 TXLNA
ENST00000373602 1 0.0181580299252571 -0.262848132884111 ENSG00000160050 CCDC28B
ENST00000469003 1 0.0307999394863424 -0.300413993618183 ENSG00000160050 CCDC28B
ENST00000421922 1 0.00893231319438 -0.290368731541126 ENSG00000160050 CCDC28B
ENST00000461819 1 0.00988055681028879 -0.286743227003269 ENSG00000160050 CCDC28B
ENST00000483009 1 0.00661767178639932 -0.30551776819813 ENSG00000160050 CCDC28B
ENST00000373604 1 0.11152002599321 -0.286794417587781 ENSG00000224066 RP4-622L5.7
ENST00000421616 1 0.198587123545839 -0.320975930373784 ENSG00000224066 RP4-622L5.7
ENST00000537469 1 0.937650632718988 -0.014575302833936 ENSG00000160051 IQCC
ENST00000291358 1 0.988199611770216 -0.0027659484881023 ENSG00000160051 IQCC
ENST00000409358 1 0.543697844611801 0.0705541013590899 ENSG00000222046 DCDC2B
ENST00000487056 1 0.576519052664501 0.0650514921563869 ENSG00000222046 DCDC2B
ENST00000466796 1 0.534648201833534 -0.0510695460828564 ENSG00000160055 TMEM234
ENST00000491434 1 0.711735656105509 -0.029728001844522 ENSG00000160055 TMEM234
ENST00000489170 1 0.711730176018603 -0.0297252321678782 ENSG00000160055 TMEM234
ENST00000495091 1 0.575895149836669 0.0830896766308418 ENSG00000160055 TMEM234
ENST00000461402 1 0.711730176018603 -0.0297252321678782 ENSG00000160055 TMEM234
ENST00000483001 1 0.475161464727976 -0.0609435340383367 ENSG00000160055 TMEM234
ENST00000545122 1 0.384437396802094 -0.0757487343217318 ENSG00000160055 TMEM234
ENST00000309777 1 0.431926304403605 -0.0678530829699297 ENSG00000160055 TMEM234
ENST00000373593 1 0.431854258307755 -0.0678428503916547 ENSG00000160055 TMEM234
ENST00000344461 1 0.404121846857432 -0.0719145203983634 ENSG00000160055 TMEM234
ENST00000484490 1 0.379108775383184 -0.0760127787937505 ENSG00000160055 TMEM234
ENST00000485689 1 0.911846149152397 0.0153372551697366 ENSG00000160055 TMEM234
ENST00000487174 1 0.377986172482607 -0.0768365583955656 ENSG00000160055 TMEM234
ENST00000355082 1 0.636509511116605 -0.0275652709267362 ENSG00000084623 EIF3I
ENST00000373586 1 0.838197493908946 -0.0108718707967628 ENSG00000084623 EIF3I
ENST00000489353 1 0.891046615745582 -0.00766996625557168 ENSG00000084623 EIF3I
ENST00000471486 1 0.68301130532715 -0.0221764416263718 ENSG00000084623 EIF3I
ENST00000483517 1 0.823760993714865 -0.0120470626602409 ENSG00000084623 EIF3I
ENST00000474371 1 0.835244226899767 -0.0110779969565746 ENSG00000084623 EIF3I
ENST00000423995 1 0.907988129012791 -0.016254981828659 ENSG00000220785 MTMR9LP
ENST00000403496 1 0.883857066938336 -0.0205074697751833 ENSG00000220785 MTMR9LP
ENST00000441044 1 0.860448346260317 -0.0246955516399869 ENSG00000220785 MTMR9LP
ENST00000426597 1 0.91689200263638 0.0149081671323484 ENSG00000220785 MTMR9LP
ENST00000373582 1 0.0958231791392977 -0.615880065130814 ENSG00000183615 FAM167B
ENST00000336890 1 0.583677204067329 -0.042551339465347 ENSG00000182866 LCK
ENST00000482949 1 0.413428845625996 -0.0713872488406656 ENSG00000182866 LCK
ENST00000495610 1 0.539422914497627 -0.0488314984071541 ENSG00000182866 LCK
ENST00000355928 1 0.381826006246162 -0.0779050149242113 ENSG00000182866 LCK
ENST00000476457 1 0.4268900543863 -0.0691030157633163 ENSG00000182866 LCK
ENST00000469765 1 0.580224853631962 -0.0429467626667022 ENSG00000182866 LCK
ENST00000461712 1 0.404851645102109 -0.112197022236699 ENSG00000182866 LCK
ENST00000373562 1 0.449526932395592 -0.0943883395479892 ENSG00000182866 LCK
ENST00000477031 1 0.419032868788758 -0.111190591786767 ENSG00000182866 LCK
ENST00000373557 1 0.138494400820841 -0.160012952014607 ENSG00000182866 LCK
ENST00000333070 1 0.656543480509608 -0.0398401464449239 ENSG00000182866 LCK
ENST00000373564 1 0.705047581510933 -0.0349479052020763 ENSG00000182866 LCK
ENST00000469956 1 0.428919182921944 -0.0844504035345099 ENSG00000182866 LCK
ENST00000516641 1 0.380706808438544 0.249178912854166 ENSG00000252450 Y_RNA
ENST00000373548 1 0.504929151514035 -0.0372882111229468 ENSG00000116478 HDAC1
ENST00000481281 1 0.840604538263198 -0.0156192949797944 ENSG00000116478 HDAC1
ENST00000463172 1 0.987668584583177 0.00123393403748462 ENSG00000116478 HDAC1
ENST00000428704 1 0.892433107362786 -0.00948122957731883 ENSG00000116478 HDAC1
ENST00000472928 1 0.828547018310914 -0.016787126094049 ENSG00000116478 HDAC1
ENST00000373541 1 0.469325741490961 -0.0401428069577477 ENSG00000116478 HDAC1
ENST00000490081 1 0.208928086032434 -0.0740336819154749 ENSG00000116478 HDAC1
ENST00000482310 1 0.295970658607211 -0.0628538634008411 ENSG00000116478 HDAC1
ENST00000476391 1 0.285001926657792 -0.0600296625909798 ENSG00000116478 HDAC1
ENST00000484305 1 0.692348314005721 -0.0327593097570212 ENSG00000116478 HDAC1
ENST00000471488 1 0.673227969014079 -0.0287984222545445 ENSG00000116478 HDAC1
ENST00000329421 1 0.561970138304195 -0.0396935719214703 ENSG00000175130 MARCKSL1
ENST00000448134 1 0.46327694953476 0.270833980405286 ENSG00000233775 RP4-811H24.9
ENST00000421153 1 0.987452262187039 0.0054693326318988 ENSG00000162526 TSSK3
ENST00000574792 1 0.941197308741013 -0.0253841725393219 ENSG00000162526 TSSK3
ENST00000574315 1 0.155906668210246 0.163939357836579 ENSG00000162526 TSSK3
ENST00000432622 1 0.184711309185225 0.364448249524022 ENSG00000225828 FAM229A
ENST00000416512 1 0.293160183303314 0.129929567144264 ENSG00000225828 FAM229A
ENST00000428500 1 0.244719266368488 0.380916129184429 ENSG00000225828 FAM229A
ENST00000415596 1 0.416518831939832 0.0972521866037094 ENSG00000225828 FAM229A
ENST00000373534 1 0.324595581669848 0.119341446935165 ENSG00000162526 TSSK3
ENST00000455895 1 0.36547398126335 -0.0443951490435486 ENSG00000160058 BSDC1
ENST00000413080 1 0.365364664094736 -0.0443957715931935 ENSG00000160058 BSDC1
ENST00000444377 1 0.362185982406649 -0.0446777029142482 ENSG00000160058 BSDC1
ENST00000341071 1 0.369232853027995 -0.0441248697884948 ENSG00000160058 BSDC1
ENST00000526031 1 0.321858478006729 -0.0513043898846736 ENSG00000160058 BSDC1
ENST00000419121 1 0.324997108571664 -0.0510471605796277 ENSG00000160058 BSDC1
ENST00000446293 1 0.307502008039712 -0.053653344504382 ENSG00000160058 BSDC1
ENST00000463967 1 0.804828526662218 0.0201303030840818 ENSG00000160058 BSDC1
ENST00000373520 1 0.333511726913818 -0.0523423571356185 ENSG00000160058 BSDC1
ENST00000449308 1 0.324042147228379 -0.0533558960494837 ENSG00000160058 BSDC1
ENST00000527513 1 0.0911139583224859 -0.0955313790915632 ENSG00000160058 BSDC1
ENST00000527163 1 0.0593506963751838 -0.107228160730553 ENSG00000160058 BSDC1
ENST00000530485 1 0.029210073546901 -0.120355410870888 ENSG00000160058 BSDC1
ENST00000474414 1 0.0387470363990425 -0.118873254231208 ENSG00000160058 BSDC1
ENST00000530876 1 0.0305009889844506 -0.129309134879514 ENSG00000160058 BSDC1
ENST00000530753 1 0.0297811550355716 -0.130799573555176 ENSG00000160058 BSDC1
ENST00000533084 1 0.0183689472434591 -0.153013298919517 ENSG00000160058 BSDC1
ENST00000531222 1 0.0012415618337961 -0.248495159021532 ENSG00000160058 BSDC1
ENST00000454917 1 0.91211305965914 -0.0109699526864773 ENSG00000229259 LRRC37A12P
ENST00000480336 1 0.726861462722525 0.0852270879895448 ENSG00000254553 RP1-27O5.3
ENST00000609129 1 0.119022864664805 0.478275085244302 ENSG00000273274 ZBTB8B
ENST00000373510 1 0.231044901450574 0.25223601778938 ENSG00000160062 ZBTB8A
ENST00000316459 1 0.821190436028607 0.0554822691539577 ENSG00000160062 ZBTB8A
ENST00000341885 1 0.725743959482678 0.0177347557845999 ENSG00000176261 ZBTB8OS
ENST00000468695 1 0.985803440168572 -0.000926794157580912 ENSG00000176261 ZBTB8OS
ENST00000492007 1 0.963648232028671 -0.0023967471696638 ENSG00000176261 ZBTB8OS
ENST00000373506 1 0.999932485674944 -4.48460679784092e-06 ENSG00000176261 ZBTB8OS
ENST00000467652 1 0.294664594424948 0.0804543215981951 ENSG00000176261 ZBTB8OS
ENST00000498691 1 0.772307832667052 0.0180818403709808 ENSG00000176261 ZBTB8OS
ENST00000478041 1 0.987579780618026 -0.000833036013509642 ENSG00000176261 ZBTB8OS
ENST00000473294 1 0.996737087775533 0.000218899719752453 ENSG00000176261 ZBTB8OS
ENST00000436661 1 0.999251223032534 5.02309570977259e-05 ENSG00000176261 ZBTB8OS
ENST00000373501 1 0.999464232830486 3.59813430928276e-05 ENSG00000176261 ZBTB8OS
ENST00000476493 1 0.998885053927942 7.46935030106468e-05 ENSG00000176261 ZBTB8OS
ENST00000465588 1 0.962877037513594 -0.0024912343199181 ENSG00000176261 ZBTB8OS
ENST00000483138 1 0.747679439038415 -0.0173394530639268 ENSG00000176261 ZBTB8OS
ENST00000479075 1 0.503011939690816 -0.0356174332400662 ENSG00000176261 ZBTB8OS
ENST00000473383 1 0.286508822581535 -0.0769173854200527 ENSG00000176261 ZBTB8OS
ENST00000466361 1 0.83534379356022 -0.012357911197359 ENSG00000176261 ZBTB8OS
ENST00000363721 1 0.756121492829411 0.0866322954756686 ENSG00000200591 Y_RNA
ENST00000414241 1 0.905294203495657 -0.00528174888990723 ENSG00000162521 RBBP4
ENST00000373493 1 0.518174874386956 -0.0264991123508267 ENSG00000162521 RBBP4
ENST00000527118 1 0.30764641229598 0.0493280933365968 ENSG00000162521 RBBP4
ENST00000401893 1 0.449198909041265 0.0386472087082746 ENSG00000162521 RBBP4
ENST00000524393 1 0.308386101732298 0.0491802134853834 ENSG00000162521 RBBP4
ENST00000526193 1 0.328576621292323 0.0480905941959346 ENSG00000162521 RBBP4
ENST00000492348 1 0.699650329862822 -0.0168083482711818 ENSG00000162521 RBBP4
ENST00000544435 1 0.699650329862822 -0.0168083482711818 ENSG00000162521 RBBP4
ENST00000525506 1 0.783452250554473 0.0166197564162494 ENSG00000162521 RBBP4
ENST00000465780 1 0.846304710390744 -0.01370275661994 ENSG00000162521 RBBP4
ENST00000373485 1 0.713241714743147 -0.0159202523963121 ENSG00000162521 RBBP4
ENST00000477563 1 0.610202616604467 0.0270675684700812 ENSG00000162521 RBBP4
ENST00000458695 1 0.971689073076244 -0.00160313061092744 ENSG00000162521 RBBP4
ENST00000490500 1 0.711699359169049 0.0230584330871941 ENSG00000162521 RBBP4
ENST00000445722 1 0.294430842775503 0.0576982117265501 ENSG00000162521 RBBP4
ENST00000475321 1 0.934929048112947 -0.00563999471917004 ENSG00000162521 RBBP4
ENST00000531983 1 0.624735570268605 0.0420549533438844 ENSG00000162521 RBBP4
ENST00000463378 1 0.575397412867872 -0.0285654573939509 ENSG00000162521 RBBP4
ENST00000460669 1 0.196624322931955 -0.0614020412683096 ENSG00000162521 RBBP4
ENST00000482190 1 0.160061684348499 -0.0666636565498527 ENSG00000162521 RBBP4
ENST00000373484 1 0.0713179848389578 -0.0881065249577514 ENSG00000162520 SYNC
ENST00000409190 1 0.356768246765195 -0.0580234526032315 ENSG00000162520 SYNC
ENST00000417633 1 0.310606600528778 0.374010893686584 ENSG00000162520 SYNC
ENST00000426909 1 0.304917992654704 0.378833009350425 ENSG00000162520 SYNC
ENST00000421619 1 0.211333476478708 -0.434339948116553 ENSG00000224409 RP11-114B7.6
ENST00000401073 1 0.690783384090233 0.045835895687804 ENSG00000162522 KIAA1522
ENST00000468130 1 0.258417418807562 0.240758213683334 ENSG00000162522 KIAA1522
ENST00000373481 1 0.770356234508366 0.032226000450134 ENSG00000162522 KIAA1522
ENST00000294521 1 0.648366366132139 0.0556006085322385 ENSG00000162522 KIAA1522
ENST00000373480 1 0.855242070067989 -0.0180406313619023 ENSG00000162522 KIAA1522
ENST00000469100 1 0.941954186463358 0.00378710256252403 ENSG00000134684 YARS
ENST00000373477 1 0.887887061377857 -0.00526182695920912 ENSG00000134684 YARS
ENST00000490826 1 0.975679369330333 -0.0017311259553107 ENSG00000134684 YARS
ENST00000487404 1 0.992422261892031 -0.000477726815951952 ENSG00000134684 YARS
ENST00000478828 1 0.959473732115795 0.00230368018849314 ENSG00000134684 YARS
ENST00000481895 1 0.666961109179774 -0.0153025197805473 ENSG00000134684 YARS
ENST00000466052 1 0.641088050565206 -0.0211054674515435 ENSG00000134684 YARS
ENST00000470377 1 0.48623244499304 0.0299247996215265 ENSG00000134684 YARS
ENST00000472692 1 0.324504313014962 -0.0614825308524819 ENSG00000134684 YARS
ENST00000530710 1 0.107296183919679 -0.141903237967527 ENSG00000116497 S100PBP
ENST00000373476 1 0.784754995828221 -0.0245153377067667 ENSG00000116497 S100PBP
ENST00000373475 1 0.779436360308046 -0.0250630400673551 ENSG00000116497 S100PBP
ENST00000529027 1 0.870055961579924 -0.0177195988470011 ENSG00000116497 S100PBP
ENST00000531123 1 0.748416744941032 -0.0290383315884079 ENSG00000116497 S100PBP
ENST00000398243 1 0.579045425151753 -0.0543654139525463 ENSG00000116497 S100PBP
ENST00000356689 1 0.45093859628309 -0.0729734417113793 ENSG00000116497 S100PBP
ENST00000526230 1 0.622036264358984 -0.0517465293091345 ENSG00000116497 S100PBP
ENST00000531256 1 0.622169001454244 -0.0512995206809822 ENSG00000116497 S100PBP
ENST00000477248 1 0.598059073904848 -0.0817847861445592 ENSG00000116497 S100PBP
ENST00000482212 1 0.599140347315627 -0.0547768423365832 ENSG00000116497 S100PBP
ENST00000474103 1 0.701527519803416 -0.0796885703347212 ENSG00000116497 S100PBP
ENST00000530552 1 0.553174187606476 -0.0963029569641749 ENSG00000116497 S100PBP
ENST00000525203 1 0.738321331215807 0.0529350415981063 ENSG00000116497 S100PBP
ENST00000524535 1 0.848894583069792 0.0304204496564903 ENSG00000116497 S100PBP
ENST00000527692 1 0.372478944560756 -0.161247059879236 ENSG00000116497 S100PBP
ENST00000475486 1 0.4011568778438 -0.14967882188533 ENSG00000116497 S100PBP
ENST00000483143 1 0.159342546540193 -0.521568482712414 ENSG00000160097 FNDC5
ENST00000481487 1 0.484938904961302 -0.237869484383321 ENSG00000160097 FNDC5
ENST00000373471 1 0.84367586296596 -0.0564207049563988 ENSG00000160097 FNDC5
ENST00000609187 1 0.84367586296596 -0.0564207049563988 ENSG00000160097 FNDC5
ENST00000497068 1 0.745300755689795 -0.118372842487299 ENSG00000160097 FNDC5
ENST00000496770 1 0.547210500655234 0.183876544470971 ENSG00000160097 FNDC5
ENST00000465346 1 0.419679851502537 0.281822041757366 ENSG00000160097 FNDC5
ENST00000470166 1 0.789364727169411 0.0891400912560329 ENSG00000121905 HPCA
ENST00000480118 1 0.757381396870103 0.10431816911147 ENSG00000121905 HPCA
ENST00000373467 1 0.484367340626808 0.227393301686386 ENSG00000121905 HPCA
ENST00000459874 1 0.849547241267987 0.0635056132016116 ENSG00000121905 HPCA
ENST00000470896 1 0.0516698082018552 -0.402780766451954 ENSG00000121905 HPCA
ENST00000482771 1 0.273202007845734 -0.345048288469609 ENSG00000121900 TMEM54
ENST00000329151 1 0.0548929932020075 -0.370301921168024 ENSG00000121900 TMEM54
ENST00000373463 1 0.0593181351928307 -0.364011154365349 ENSG00000121900 TMEM54
ENST00000474144 1 0.0588301319233439 -0.364045393362504 ENSG00000121900 TMEM54
ENST00000475208 1 0.047894484041604 -0.379877864925845 ENSG00000121900 TMEM54
ENST00000463914 1 0.00552530359561273 -0.636960496299048 ENSG00000121900 TMEM54
ENST00000408496 1 0.887197016236953 0.0481638904151219 ENSG00000221423 AL031602.1
ENST00000373456 1 0.861683917171824 0.01422952131902 ENSG00000116514 RNF19B
ENST00000356990 1 0.860742945933867 0.0143289431076961 ENSG00000116514 RNF19B
ENST00000235150 1 0.860640644702765 0.0143438465338034 ENSG00000116514 RNF19B
ENST00000594612 1 0.951186483513309 0.0212674007482266 ENSG00000267885 FKSG48
ENST00000395888 1 0.162077582097771 -0.445969136653012 ENSG00000217644 RP4-803A2.1
ENST00000401937 1 0.168696400333943 -0.442862611148423 ENSG00000217644 RP4-803A2.1
ENST00000447420 1 0.936992372835445 -0.0192709294869169 ENSG00000239670 RP4-803A2.2
ENST00000427524 1 0.0728433911604777 -0.0717777990857524 ENSG00000236065 RP1-117O3.2
ENST00000373449 1 0.127267922931659 -0.070676420619878 ENSG00000004455 AK2
ENST00000548033 1 0.109833956312747 -0.0791632739057953 ENSG00000004455 AK2
ENST00000482191 1 0.0992124960987858 -0.112908433261825 ENSG00000004455 AK2
ENST00000491241 1 0.0561487936649858 -0.109117343349271 ENSG00000004455 AK2
ENST00000467905 1 0.178329063975601 -0.0656753969575904 ENSG00000004455 AK2
ENST00000354858 1 0.244789606751186 -0.0606103826987765 ENSG00000004455 AK2
ENST00000480134 1 0.244606266914942 -0.0606125695302472 ENSG00000004455 AK2
ENST00000550338 1 0.274104144328991 -0.0573426921940654 ENSG00000004455 AK2
ENST00000469238 1 0.277239720767637 -0.0670443364441609 ENSG00000004455 AK2
ENST00000466029 1 0.203308217186453 -0.0789865595384436 ENSG00000004455 AK2
ENST00000487289 1 0.19507550091392 -0.0741053635836814 ENSG00000004455 AK2
ENST00000548559 1 0.106343615959301 -0.0891515874254593 ENSG00000004455 AK2
ENST00000551979 1 0.115048192701983 -0.0908820200268492 ENSG00000004455 AK2
ENST00000478635 1 0.607087990386144 -0.104939332024288 ENSG00000142920 ADC
ENST00000358680 1 0.725778864602431 -0.0649607530584449 ENSG00000142920 ADC
ENST00000294517 1 0.575438089575431 -0.0889349205662865 ENSG00000142920 ADC
ENST00000481886 1 0.537180610820852 -0.0978873912127864 ENSG00000142920 ADC
ENST00000475935 1 0.537180610820852 -0.0978873912127864 ENSG00000142920 ADC
ENST00000462920 1 0.913723355062489 0.0219333414393131 ENSG00000142920 ADC
ENST00000471119 1 0.537180610820852 -0.0978873912127864 ENSG00000142920 ADC
ENST00000495135 1 0.579477657784305 -0.135010803278289 ENSG00000142920 ADC
ENST00000477570 1 0.75083024749688 -0.062186448487962 ENSG00000142920 ADC
ENST00000483027 1 0.669744229061778 -0.0854512951393365 ENSG00000142920 ADC
ENST00000492420 1 0.620368548120322 -0.100942185237349 ENSG00000142920 ADC
ENST00000398167 1 0.550740006805342 -0.0946828888625832 ENSG00000142920 ADC
ENST00000373443 1 0.537180610820852 -0.0978873912127864 ENSG00000142920 ADC
ENST00000497710 1 0.949362841592537 0.0128818535455835 ENSG00000142920 ADC
ENST00000473089 1 0.75083024749688 -0.062186448487962 ENSG00000142920 ADC
ENST00000484656 1 0.559619335879143 -0.0936219260972676 ENSG00000142920 ADC
ENST00000373440 1 0.65642733973032 -0.087831088117676 ENSG00000142920 ADC
ENST00000373441 1 0.535303663476436 -0.102230560431729 ENSG00000142920 ADC
ENST00000478204 1 0.580250411690525 -0.0909681516853248 ENSG00000142920 ADC
ENST00000497280 1 0.708760942111856 -0.125196133635851 ENSG00000142920 ADC
ENST00000492521 1 0.618420505545411 -0.168340203375142 ENSG00000142920 ADC
ENST00000291416 1 0.504423654401916 -0.0591676095971141 ENSG00000116525 TRIM62
ENST00000543586 1 0.368298985687254 -0.0917118702853267 ENSG00000116525 TRIM62
ENST00000485148 1 0.629090913072805 -0.0505554734784726 ENSG00000116525 TRIM62
ENST00000486583 1 0.669131760526705 -0.0937465024867801 ENSG00000116525 TRIM62
ENST00000483388 1 0.769048314719572 0.0445205367910592 ENSG00000160094 ZNF362
ENST00000539719 1 0.516772313010753 0.0858976707040696 ENSG00000160094 ZNF362
ENST00000490959 1 0.825322183922777 0.0346307987446909 ENSG00000160094 ZNF362
ENST00000602618 1 0.229626603813191 0.445148358679195 ENSG00000270115 RP11-415J8.7
ENST00000373428 1 0.591694835920566 0.0840469791256839 ENSG00000160094 ZNF362
ENST00000477934 1 0.488421705928873 0.205055852187922 ENSG00000160094 ZNF362
ENST00000543783 1 0.219067005774642 0.25949036452446 ENSG00000256142 AL513327.1
ENST00000330379 1 0.816238119249098 -0.083867685190041 ENSG00000184389 A3GALT2
ENST00000442999 1 0.698304097748023 -0.108550058847321 ENSG00000184389 A3GALT2
ENST00000588828 1 0.433021976721273 -0.0798437064849999 ENSG00000225313 RP11-415J8.3
ENST00000457957 1 0.425216393505644 -0.080568444975081 ENSG00000225313 RP11-415J8.3
ENST00000587696 1 0.434791947788538 -0.0776567230493535 ENSG00000225313 RP11-415J8.3
ENST00000431992 1 0.559675717948764 -0.0470395920563891 ENSG00000134686 PHC2
ENST00000485928 1 0.565356491476569 -0.0468511182800021 ENSG00000134686 PHC2
ENST00000373418 1 0.566158997311667 -0.0467512405074654 ENSG00000134686 PHC2
ENST00000373422 1 0.552511286531961 -0.0483058434352835 ENSG00000134686 PHC2
ENST00000257118 1 0.559675717948764 -0.0470395920563891 ENSG00000134686 PHC2
ENST00000419414 1 0.588775410881458 -0.0442018054072456 ENSG00000134686 PHC2
ENST00000467894 1 0.660918836721182 -0.0362577576195947 ENSG00000134686 PHC2
ENST00000373416 1 0.768034792559284 -0.0238786380108674 ENSG00000134686 PHC2
ENST00000486897 1 0.767161702658798 -0.0245177943420479 ENSG00000134686 PHC2
ENST00000493483 1 0.72670742023505 -0.0288620156190531 ENSG00000134686 PHC2
ENST00000473158 1 0.376545765168263 -0.0872716561807617 ENSG00000134686 PHC2
ENST00000583214 1 0.51978273039765 -0.0967138486431756 ENSG00000266239 MIR3605
ENST00000410180 1 0.0244455308122592 -0.683243579033523 ENSG00000222112 RN7SKP16
ENST00000432703 1 0.564246036180439 0.159961016808715 ENSG00000233246 RP11-415J8.5
ENST00000459964 1 0.702524819341735 0.136580099369214 ENSG00000134686 PHC2
ENST00000468406 1 0.893476107485323 -0.0322300293411669 ENSG00000134686 PHC2
ENST00000484692 1 0.920193069438486 -0.0166478407718487 ENSG00000134686 PHC2
ENST00000361328 1 0.731900216341696 -0.0407385218732689 ENSG00000121903 ZSCAN20
ENST00000373413 1 0.545994161227971 -0.0793126377632963 ENSG00000121903 ZSCAN20
ENST00000480917 1 0.299575899013555 -0.155859973252699 ENSG00000121903 ZSCAN20
ENST00000241312 1 0.16835700149488 0.505193373441479 ENSG00000121904 CSMD2
ENST00000373381 1 0.16835700149488 0.505193373441479 ENSG00000121904 CSMD2
ENST00000373380 1 0.731153770248458 0.102518706117139 ENSG00000121904 CSMD2
ENST00000373388 1 0.716468302636532 0.108242101893283 ENSG00000121904 CSMD2
ENST00000426886 1 0.889709312919821 0.00658891723489257 ENSG00000163866 SMIM12
ENST00000338513 1 0.203940830095419 0.471223322864707 ENSG00000189280 GJB5
ENST00000339480 1 0.671702154028818 -0.155613933564604 ENSG00000189433 GJB4
ENST00000542839 1 0.674241338240001 0.103415062630166 ENSG00000255811 RP1-34M23.5
ENST00000373366 1 0.501115937409293 0.225337620673367 ENSG00000188910 GJB3
ENST00000373362 1 0.61334607325069 0.169625414312809 ENSG00000188910 GJB3
ENST00000342280 1 0.0210876677118105 0.6708267149644 ENSG00000187513 GJA4
ENST00000450137 1 0.00849258926266086 0.824624645051939 ENSG00000187513 GJA4
ENST00000429293 1 0.975781112865674 -0.0046878543757942 ENSG00000230163 RP5-997D16.2
ENST00000521580 1 0.534877406572961 -0.0343317431140804 ENSG00000163866 SMIM12
ENST00000446026 1 0.63406037654618 -0.028375853866275 ENSG00000163866 SMIM12
ENST00000456842 1 0.685690602118256 -0.0240282785076671 ENSG00000163866 SMIM12
ENST00000423898 1 0.658300036562817 -0.0267617631379134 ENSG00000163866 SMIM12
ENST00000417239 1 0.631569308935149 -0.0339594577734261 ENSG00000163866 SMIM12
ENST00000235180 1 0.442679411377811 -0.12185184676414 ENSG00000116544 DLGAP3
ENST00000373347 1 0.245089372144405 -0.167666404615464 ENSG00000116544 DLGAP3
ENST00000495979 1 0.436976647715181 -0.149005996910357 ENSG00000116544 DLGAP3
ENST00000417456 1 0.369455531423115 0.0602164019545134 ENSG00000241014 RP11-244H3.1
ENST00000311990 1 0.665888858823163 0.053743334712556 ENSG00000241014 RP11-244H3.1
ENST00000487874 1 0.388447318842685 0.0437317705492691 ENSG00000271741 RP11-244H3.4
ENST00000373337 1 0.353091248041005 0.0778094452987409 ENSG00000243749 ZMYM6NB
ENST00000373340 1 0.534937791581409 0.0319617860380337 ENSG00000163867 ZMYM6
ENST00000493328 1 0.484147719543721 0.040464336206565 ENSG00000163867 ZMYM6
ENST00000357182 1 0.486021255951552 0.040376997550721 ENSG00000163867 ZMYM6
ENST00000466345 1 0.709755008776773 0.0379582280505209 ENSG00000163867 ZMYM6
ENST00000472971 1 0.857946250651517 0.023237356102919 ENSG00000163867 ZMYM6
ENST00000415531 1 0.779925189926482 0.0212517753338301 ENSG00000163867 ZMYM6
ENST00000317538 1 0.614581133777283 0.0412106880123282 ENSG00000163867 ZMYM6
ENST00000460607 1 0.568303689703608 0.0467625359754222 ENSG00000163867 ZMYM6
ENST00000373333 1 0.929279334791395 0.00718952721156789 ENSG00000163867 ZMYM6
ENST00000471566 1 0.980789417804098 0.00239496131328757 ENSG00000163867 ZMYM6
ENST00000428087 1 0.909774614636337 0.0114502011666338 ENSG00000233940 RP11-248I9.2
ENST00000417119 1 0.579601786974007 -0.0504289429877219 ENSG00000197056 ZMYM1
ENST00000359858 1 0.609974052867922 -0.0438738670401528 ENSG00000197056 ZMYM1
ENST00000466390 1 0.754910756396087 -0.0371827243201425 ENSG00000197056 ZMYM1
ENST00000488455 1 0.434410696482491 -0.0672591073152357 ENSG00000197056 ZMYM1
ENST00000475654 1 0.448787938730884 -0.0681332530286666 ENSG00000197056 ZMYM1
ENST00000373329 1 0.609974052867922 -0.0438738670401528 ENSG00000197056 ZMYM1
ENST00000373330 1 0.609974052867922 -0.0438738670401528 ENSG00000197056 ZMYM1
ENST00000476269 1 0.713600516167172 -0.0667199258404767 ENSG00000197056 ZMYM1
ENST00000463393 1 0.362615286168533 -0.179979509555039 ENSG00000197056 ZMYM1
ENST00000442409 1 0.604917617189228 0.134358560788156 ENSG00000228348 EFCAB14P1
ENST00000471991 1 0.41090927409773 0.0783739316963043 ENSG00000116560 SFPQ
ENST00000468598 1 0.553317531649803 -0.0256382306913917 ENSG00000116560 SFPQ
ENST00000460428 1 0.303441379081394 -0.0463644780014532 ENSG00000116560 SFPQ
ENST00000470472 1 0.2493071751408 -0.0496180977482991 ENSG00000116560 SFPQ
ENST00000466745 1 0.896179075063433 -0.00582246063271982 ENSG00000116560 SFPQ
ENST00000466213 1 0.656011296514904 -0.0192835668308851 ENSG00000116560 SFPQ
ENST00000490668 1 0.516362616905793 -0.0299481216852372 ENSG00000116560 SFPQ
ENST00000485365 1 0.430984395451249 -0.0395243773092645 ENSG00000116560 SFPQ
ENST00000485454 1 0.345150616781116 0.0742195882344695 ENSG00000116560 SFPQ
ENST00000357214 1 0.0803127570412019 -0.0581296841449659 ENSG00000116560 SFPQ
ENST00000364998 1 0.715469181096994 0.10566441604077 ENSG00000201868 Y_RNA
ENST00000373297 1 0.618464505367686 0.0245367579621796 ENSG00000146463 ZMYM4
ENST00000314607 1 0.618464505367686 0.0245367579621796 ENSG00000146463 ZMYM4
ENST00000441447 1 0.242105980647904 0.0702991739941627 ENSG00000146463 ZMYM4
ENST00000475222 1 0.249017749323093 0.415413925052628 ENSG00000240374 RN7SL503P
ENST00000364672 1 0.844877824111523 -0.071647396804059 ENSG00000201542 SNORA62
ENST00000434805 1 0.386554646239516 -0.256462222328106 ENSG00000229994 RPL5P4
ENST00000432683 1 0.777297216831492 0.0261688143299204 ENSG00000227409 ZMYM4-AS1
ENST00000457946 1 0.869133525842901 -0.00852162237478835 ENSG00000146463 ZMYM4
ENST00000482131 1 0.428072484363708 0.0707023301453193 ENSG00000146463 ZMYM4
ENST00000470175 1 0.968860512003712 0.00453903712903545 ENSG00000146463 ZMYM4
ENST00000492456 1 0.151706203660297 -0.174399896163404 ENSG00000146463 ZMYM4
ENST00000365259 1 0.705721879217891 -0.136442133820111 ENSG00000202129 RNY5P1
ENST00000325722 1 0.359831006416624 0.0443245365622986 ENSG00000142687 KIAA0319L
ENST00000373266 1 0.537702744534904 0.0350237467372834 ENSG00000142687 KIAA0319L
ENST00000426982 1 0.366353021847793 0.0442744395526012 ENSG00000142687 KIAA0319L
ENST00000461312 1 0.849773784275003 0.0122180657780364 ENSG00000142687 KIAA0319L
ENST00000485551 1 0.913671918498228 -0.00642640659462634 ENSG00000142687 KIAA0319L
ENST00000473423 1 0.333812024834263 0.13096011850805 ENSG00000142687 KIAA0319L
ENST00000473844 1 0.641231677983171 -0.046141376791977 ENSG00000142687 KIAA0319L
ENST00000474856 1 0.693990973353733 0.0453646082408688 ENSG00000142687 KIAA0319L
ENST00000492544 1 0.543060579656091 0.0741020675322104 ENSG00000142687 KIAA0319L
ENST00000440579 1 0.320089696043747 0.0564374104602339 ENSG00000142687 KIAA0319L
ENST00000467109 1 0.78507079184504 -0.0486916528124759 ENSG00000142687 KIAA0319L
ENST00000431916 1 0.455960000610633 -0.0535499297054236 ENSG00000142687 KIAA0319L
ENST00000482929 1 0.495260884496034 0.0398405482045651 ENSG00000142687 KIAA0319L
ENST00000478463 1 0.204260253783035 0.0803042391137286 ENSG00000142687 KIAA0319L
ENST00000470388 1 0.207848807887063 0.0798367711635367 ENSG00000142687 KIAA0319L
ENST00000492888 1 0.198992369084162 0.0816524398043057 ENSG00000142687 KIAA0319L
ENST00000469892 1 0.140431487704661 0.0948295978676693 ENSG00000142687 KIAA0319L
ENST00000494948 1 0.0935025905865812 0.112760660432521 ENSG00000142687 KIAA0319L
ENST00000442276 1 0.527245913020449 0.2044246215547 ENSG00000236274 RP4-728D4.3
ENST00000476329 1 0.292342950678069 0.0775859452514735 ENSG00000142687 KIAA0319L
ENST00000473465 1 0.290826132708545 0.245140103487931 ENSG00000142687 KIAA0319L
ENST00000373253 1 0.42490458830857 -0.0612136935123149 ENSG00000020129 NCDN
ENST00000356090 1 0.428495638879962 -0.0606178485644589 ENSG00000020129 NCDN
ENST00000373243 1 0.417882679440971 -0.0619343625140414 ENSG00000020129 NCDN
ENST00000459931 1 0.0549755579644226 -0.194308326128401 ENSG00000020129 NCDN
ENST00000437806 1 0.293616256653521 -0.117380046642871 ENSG00000020129 NCDN
ENST00000423723 1 0.613716730142695 0.046353798977619 ENSG00000020129 NCDN
ENST00000425881 1 0.829804964183482 0.047446057990464 ENSG00000239636 RP4-728D4.2
ENST00000444348 1 0.908975736019105 0.0227146938722413 ENSG00000239636 RP4-728D4.2
ENST00000373235 1 0.572304705545617 0.0749103217410222 ENSG00000116819 TFAP2E
ENST00000373237 1 0.949943520936556 -0.00372194419857906 ENSG00000126067 PSMB2
ENST00000270815 1 0.109507652788642 -0.112643116588995 ENSG00000142686 C1orf216
ENST00000503824 1 0.185975466885911 -0.196461045848296 ENSG00000142686 C1orf216
ENST00000453178 1 0.218242391830324 -0.164004548037777 ENSG00000142686 C1orf216
ENST00000251195 1 0.41794697921261 0.1516858814182 ENSG00000092853 CLSPN
ENST00000466308 1 0.638333133773488 0.170004162680798 ENSG00000092853 CLSPN
ENST00000318121 1 0.375020703180141 0.171244656530229 ENSG00000092853 CLSPN
ENST00000373220 1 0.375020703180141 0.171244656530229 ENSG00000092853 CLSPN
ENST00000520551 1 0.375020703180141 0.171244656530229 ENSG00000092853 CLSPN
ENST00000373226 1 0.227542243427008 0.410736708075599 ENSG00000232335 RP11-435D7.3
ENST00000517467 1 0.822874622681601 -0.0826289757065776 ENSG00000092853 CLSPN
ENST00000373210 1 0.242489497788602 0.0827265587643474 ENSG00000134698 AGO4
ENST00000488778 1 0.48755347805944 0.0784325782482345 ENSG00000134698 AGO4
ENST00000496257 1 0.633011637086236 -0.0504624707086555 ENSG00000134698 AGO4
ENST00000373206 1 0.0670764213469879 -0.105193426661464 ENSG00000092847 AGO1
ENST00000604465 1 0.575164416991907 -0.165772504555355 ENSG00000271164 RP4-789D17.4
ENST00000373204 1 0.057028387676621 -0.103268150890369 ENSG00000092847 AGO1
ENST00000606838 1 0.128782520723922 0.513672166650754 ENSG00000271914 RP4-789D17.5
ENST00000324350 1 0.657493549395465 0.0276766058941444 ENSG00000126070 AGO3
ENST00000373191 1 0.389913161291287 0.0416316297573835 ENSG00000126070 AGO3
ENST00000397828 1 0.632086083198819 0.0295326256872445 ENSG00000126070 AGO3
ENST00000246314 1 0.285183258898626 0.0578678188779072 ENSG00000126070 AGO3
ENST00000491443 1 0.878096169957528 0.0110708515183978 ENSG00000126070 AGO3
ENST00000466576 1 0.415641008326323 0.0595653897894154 ENSG00000271554 RP4-665N4.8
ENST00000479395 1 0.922265706056787 0.0131576697232802 ENSG00000271554 RP4-665N4.8
ENST00000471099 1 0.0549454642517712 0.177787926192637 ENSG00000126070 AGO3
ENST00000602765 1 0.731434437927803 -0.0933573963035742 ENSG00000232862 RP4-665N4.4
ENST00000437804 1 0.765468991676621 0.10832468388659 ENSG00000232862 RP4-665N4.4
ENST00000446354 1 0.800540286839164 0.0900010255192425 ENSG00000232862 RP4-665N4.4
ENST00000207457 1 0.361724790488509 0.321364480352173 ENSG00000092850 TEKT2
ENST00000469024 1 0.303078445034668 0.364404017505349 ENSG00000092850 TEKT2
ENST00000473120 1 0.459600983550244 0.273124346887495 ENSG00000092850 TEKT2
ENST00000373178 1 0.659823173051977 0.0354939976080782 ENSG00000116863 ADPRHL2
ENST00000303143 1 0.0310524076589435 0.463586110533375 ENSG00000171812 COL8A2
ENST00000397799 1 0.0963516729520912 0.370157665404731 ENSG00000171812 COL8A2
ENST00000481785 1 0.15812183426636 0.402115331786489 ENSG00000171812 COL8A2
ENST00000373166 1 0.349658045692516 0.0467289319305131 ENSG00000054116 TRAPPC3
ENST00000462715 1 0.421095791150947 0.0446624760570234 ENSG00000054116 TRAPPC3
ENST00000373163 1 0.316476600806513 0.0500905344323185 ENSG00000054116 TRAPPC3
ENST00000373162 1 0.23533246316322 0.0589221162225946 ENSG00000054116 TRAPPC3
ENST00000469757 1 0.138227053107029 0.0756458910578334 ENSG00000054116 TRAPPC3
ENST00000373159 1 0.126095935812528 0.0826416851774252 ENSG00000054116 TRAPPC3
ENST00000497251 1 0.0687196162962582 0.10964412322882 ENSG00000054116 TRAPPC3
ENST00000429533 1 0.720243168499241 -0.0216722997538157 ENSG00000116871 MAP7D1
ENST00000316156 1 0.409627152444859 -0.0519461984034104 ENSG00000116871 MAP7D1
ENST00000527764 1 0.825003582314391 -0.0146834115305636 ENSG00000116871 MAP7D1
ENST00000373150 1 0.408664492637553 -0.052050641248621 ENSG00000116871 MAP7D1
ENST00000373151 1 0.409285261599808 -0.0519701043127301 ENSG00000116871 MAP7D1
ENST00000530729 1 0.874754113770639 -0.00954950346125273 ENSG00000116871 MAP7D1
ENST00000462118 1 0.958482218226619 0.00394329470346243 ENSG00000116871 MAP7D1
ENST00000474796 1 0.819221149886925 -0.0167432107023527 ENSG00000116871 MAP7D1
ENST00000530975 1 0.30983457406906 -0.106521828032801 ENSG00000116871 MAP7D1
ENST00000487131 1 0.268005329325066 -0.107757380051993 ENSG00000116871 MAP7D1
ENST00000373148 1 0.266186548661041 -0.0831352559176329 ENSG00000116871 MAP7D1
ENST00000532131 1 0.131287984075307 -0.127811866800587 ENSG00000116871 MAP7D1
ENST00000487114 1 0.246986610531368 -0.0842638796121172 ENSG00000116871 MAP7D1
ENST00000354618 1 0.49039995124316 -0.0248852230055463 ENSG00000054118 THRAP3
ENST00000469141 1 0.601170115194956 -0.018860246880015 ENSG00000054118 THRAP3
ENST00000478853 1 0.307886131916919 0.0644883752077003 ENSG00000054118 THRAP3
ENST00000447495 1 0.688757099804088 0.106978922562827 ENSG00000231849 UBE2V2P4
ENST00000466743 1 0.660791363494041 0.0271991036464743 ENSG00000054118 THRAP3
ENST00000373139 1 0.470209459393496 -0.0969845755493979 ENSG00000214193 SH3D21
ENST00000453908 1 0.585682487002886 -0.0699669331468486 ENSG00000214193 SH3D21
ENST00000426732 1 0.585682487002886 -0.0699669331468486 ENSG00000214193 SH3D21
ENST00000312808 1 0.430039442738379 -0.101508404041746 ENSG00000214193 SH3D21
ENST00000505871 1 0.434758407445261 -0.100814788743598 ENSG00000214193 SH3D21
ENST00000480549 1 0.190829538692885 -0.155154772539364 ENSG00000214193 SH3D21
ENST00000496636 1 0.455992142526932 -0.13320948013862 ENSG00000214193 SH3D21
ENST00000508854 1 0.568053391978 -0.11180243198564 ENSG00000214193 SH3D21
ENST00000474766 1 0.305742129887074 -0.151395349666066 ENSG00000214193 SH3D21
ENST00000270824 1 0.295944029467785 -0.182003169855185 ENSG00000142694 EVA1B
ENST00000490466 1 0.25370223242243 -0.20955487370499 ENSG00000142694 EVA1B
ENST00000373137 1 0.776350166137788 -0.0591024348541083 ENSG00000116883 RP11-268J15.5
ENST00000359297 1 0.2306354202362 -0.0694667736380835 ENSG00000196182 STK40
ENST00000373129 1 0.423763485396381 -0.0457221626863646 ENSG00000196182 STK40
ENST00000373130 1 0.423763485396381 -0.0457221626863646 ENSG00000196182 STK40
ENST00000373132 1 0.423763485396381 -0.0457221626863646 ENSG00000196182 STK40
ENST00000460417 1 0.450913065980722 -0.0440909928145214 ENSG00000196182 STK40
ENST00000473733 1 0.191681374727959 -0.0787831584774332 ENSG00000196182 STK40
ENST00000482458 1 0.608989630599407 -0.0317092739321527 ENSG00000196182 STK40
ENST00000460017 1 0.800400928266702 -0.0178955235436525 ENSG00000196182 STK40
ENST00000476041 1 0.652608826580277 -0.0358517920899761 ENSG00000181817 LSM10
ENST00000315732 1 0.622989769814353 -0.0426815456996873 ENSG00000181817 LSM10
ENST00000489912 1 0.674108471317955 -0.0361503128073981 ENSG00000181817 LSM10
ENST00000410889 1 0.997847768797781 -0.000586796416727169 ENSG00000222821 RNU4-27P
ENST00000468441 1 0.988798223327254 0.00482963409314338 ENSG00000116885 OSCP1
ENST00000495222 1 0.991134762689807 -0.00380849647476483 ENSG00000116885 OSCP1
ENST00000235532 1 0.516937232392531 -0.186367258223488 ENSG00000116885 OSCP1
ENST00000356637 1 0.517477769137375 -0.186191315535762 ENSG00000116885 OSCP1
ENST00000471369 1 0.913330681065123 -0.0403646578087776 ENSG00000116885 OSCP1
ENST00000433045 1 0.49143801360087 -0.201427364157272 ENSG00000116885 OSCP1
ENST00000445843 1 0.514434075814591 -0.187942396560325 ENSG00000116885 OSCP1
ENST00000315643 1 0.497620704586275 -0.195676351312188 ENSG00000116885 OSCP1
ENST00000364578 1 0.686738750402438 0.108216533018377 ENSG00000201448 SNORA63
ENST00000475160 1 0.847527027996131 0.0709567919200314 ENSG00000116885 OSCP1
ENST00000525869 1 0.804914509876562 0.0859369156443815 ENSG00000116885 OSCP1
ENST00000528112 1 0.385623274976988 -0.277204721940697 ENSG00000116885 OSCP1
ENST00000354267 1 0.803622391682435 -0.0851656862352741 ENSG00000116885 OSCP1
ENST00000524789 1 0.42664868130795 -0.28687464974043 ENSG00000116885 OSCP1
ENST00000373116 1 0.176631103647435 -0.0777400265969443 ENSG00000116898 MRPS15
ENST00000488606 1 0.759122825468913 -0.0259740276278641 ENSG00000116898 MRPS15
ENST00000477040 1 0.500252645126818 -0.0718872315209091 ENSG00000116898 MRPS15
ENST00000462067 1 0.167823538071204 -0.0795876901483271 ENSG00000116898 MRPS15
ENST00000373106 1 0.86402295306913 0.0177508721871527 ENSG00000119535 CSF3R
ENST00000373104 1 0.86402295306913 0.0177508721871527 ENSG00000119535 CSF3R
ENST00000373103 1 0.86402295306913 0.0177508721871527 ENSG00000119535 CSF3R
ENST00000480825 1 0.999379038523081 8.40304585854904e-05 ENSG00000119535 CSF3R
ENST00000361632 1 0.828764415284468 0.0223741672299253 ENSG00000119535 CSF3R
ENST00000464465 1 0.775751404901431 -0.0359991745088279 ENSG00000119535 CSF3R
ENST00000331941 1 0.613397070716406 0.0518368320768941 ENSG00000119535 CSF3R
ENST00000487540 1 0.634421097371901 -0.0576946077126456 ENSG00000119535 CSF3R
ENST00000338937 1 0.620361977745331 0.0508903351835249 ENSG00000119535 CSF3R
ENST00000418048 1 0.620361977745331 0.0508903351835249 ENSG00000119535 CSF3R
ENST00000440588 1 0.632635597951285 0.0488585752752084 ENSG00000119535 CSF3R
ENST00000484762 1 0.872843070109016 -0.0236507318812616 ENSG00000119535 CSF3R
ENST00000466138 1 0.927537688456767 0.0177052293961143 ENSG00000119535 CSF3R
ENST00000464365 1 0.45736000279249 -0.0884233686547098 ENSG00000119535 CSF3R
ENST00000469380 1 0.413346955149958 -0.139244907304808 ENSG00000119535 CSF3R
ENST00000526980 1 0.882623569495447 -0.0177659909415123 ENSG00000119535 CSF3R
ENST00000489551 1 0.608489037593461 -0.0679948307877842 ENSG00000119535 CSF3R
ENST00000533491 1 0.508385802275285 -0.0889358345801553 ENSG00000119535 CSF3R
ENST00000373091 1 0.999335447702007 -0.00025926478225596 ENSG00000163873 GRIK3
ENST00000373093 1 0.997981650710527 0.000785579399842144 ENSG00000163873 GRIK3
ENST00000413901 1 0.626413050834653 -0.164371950913309 ENSG00000223944 RP5-1180C18.1
ENST00000424989 1 0.651868695338769 0.0596228311200465 ENSG00000233621 LINC01137
ENST00000373087 1 0.487498092558478 -0.0441018198068939 ENSG00000163874 ZC3H12A
ENST00000472312 1 0.859230344633125 -0.0127763014679301 ENSG00000163874 ZC3H12A
ENST00000471012 1 0.932573245404697 0.00660096383375832 ENSG00000163874 ZC3H12A
ENST00000373075 1 0.403444078350482 -0.0462548886943371 ENSG00000163875 MEAF6
ENST00000296214 1 0.429324344394261 -0.0435099644311728 ENSG00000163875 MEAF6
ENST00000373074 1 0.50536238221067 -0.0365999848285271 ENSG00000163875 MEAF6
ENST00000475828 1 0.499855500189097 -0.0369811455544317 ENSG00000163875 MEAF6
ENST00000487788 1 0.512446141615276 -0.0359887924303312 ENSG00000163875 MEAF6
ENST00000373073 1 0.658888754684503 -0.0244614386896463 ENSG00000163875 MEAF6
ENST00000487792 1 0.913462920933035 -0.00634452404077031 ENSG00000163875 MEAF6
ENST00000448519 1 0.823080108278727 0.0129515543157441 ENSG00000163875 MEAF6
ENST00000580821 1 0.451342586604238 -0.197487962341864 ENSG00000263675 MIR5581
ENST00000485039 1 0.612457413098566 0.0331066175838157 ENSG00000163875 MEAF6
ENST00000296215 1 0.85190531693084 -0.0111964505191793 ENSG00000163877 SNIP1
ENST00000468040 1 0.419716279224428 0.0608614458081028 ENSG00000163877 SNIP1
ENST00000437933 1 0.858730128900571 0.0455960344771104 ENSG00000232273 FTH1P1
ENST00000493916 1 0.840816164609694 0.0218394100032935 ENSG00000163877 SNIP1
ENST00000368565 1 0.297790137569319 -0.363077679569565 ENSG00000237749 RP3-423B22.5
ENST00000423216 1 0.297790137569319 -0.363077679569565 ENSG00000237749 RP3-423B22.5
ENST00000296218 1 0.204250493630096 -0.156127568568166 ENSG00000163879 DNALI1
ENST00000490312 1 0.10965297530657 -0.548586128336645 ENSG00000163879 DNALI1
ENST00000466723 1 0.868372734950927 -0.0492843693756837 ENSG00000163879 DNALI1
ENST00000541606 1 0.830842653368198 -0.0413439330230822 ENSG00000163879 DNALI1
ENST00000497858 1 0.312748525647347 -0.120827933449656 ENSG00000163879 DNALI1
ENST00000467277 1 0.967315473875659 0.00870739312272494 ENSG00000163879 DNALI1
ENST00000490029 1 0.443253464194022 -0.072974351971694 ENSG00000134697 GNL2
ENST00000373062 1 0.578049997351302 -0.0265625089933621 ENSG00000134697 GNL2
ENST00000462812 1 0.749331321822439 -0.0206345858131632 ENSG00000134697 GNL2
ENST00000479255 1 0.940550001258519 0.0061413829870516 ENSG00000134697 GNL2
ENST00000538069 1 0.729091609931469 -0.0193090537709887 ENSG00000134697 GNL2
ENST00000469191 1 0.651171935993514 -0.0284941119609994 ENSG00000134697 GNL2
ENST00000489146 1 0.636883196433285 -0.0385031593257327 ENSG00000134697 GNL2
ENST00000463351 1 0.331150692140983 -0.0748925306665005 ENSG00000134697 GNL2
ENST00000488496 1 0.414925219948347 -0.0580850810793837 ENSG00000134697 GNL2
ENST00000373059 1 0.942556724582886 0.0222044330027585 ENSG00000169218 RSPO1
ENST00000401070 1 0.942556724582886 0.0222044330027585 ENSG00000169218 RSPO1
ENST00000401071 1 0.942556724582886 0.0222044330027585 ENSG00000169218 RSPO1
ENST00000356545 1 0.935669165804675 0.0255699051663802 ENSG00000169218 RSPO1
ENST00000401069 1 0.935669165804675 0.0255699051663802 ENSG00000169218 RSPO1
ENST00000401068 1 0.941456359154525 0.0224591177113048 ENSG00000169218 RSPO1
ENST00000358011 1 0.4282841331871 -0.0505080339439326 ENSG00000116922 C1orf109
ENST00000494120 1 0.431148884722943 -0.0493072691666969 ENSG00000116922 C1orf109
ENST00000609516 1 0.104443625884591 -0.137012796518652 ENSG00000116922 C1orf109
ENST00000464178 1 0.170275884270783 -0.0956796552488383 ENSG00000116922 C1orf109
ENST00000464085 1 0.68906906025921 -0.029890404112783 ENSG00000116922 C1orf109
ENST00000491981 1 0.631312873561832 -0.0352692716339343 ENSG00000116922 C1orf109
ENST00000461359 1 0.451846472608926 -0.0607029673789441 ENSG00000116922 C1orf109
ENST00000477060 1 0.515552344840908 -0.0513985409523317 ENSG00000116922 C1orf109
ENST00000486637 1 0.698363625145848 -0.0323144499875327 ENSG00000116922 C1orf109
ENST00000491797 1 0.683764866431848 -0.0422414609015408 ENSG00000116922 C1orf109
ENST00000488137 1 0.630224783671559 -0.051079855402263 ENSG00000116922 C1orf109
ENST00000472584 1 0.678880351245093 -0.0456807845663902 ENSG00000116922 C1orf109
ENST00000498448 1 0.915573226327503 -0.0359312788834049 ENSG00000116922 C1orf109
ENST00000373055 1 0.0311438454879328 -0.487102115337344 ENSG00000134690 CDCA8
ENST00000327331 1 0.0311438454879328 -0.487102115337344 ENSG00000134690 CDCA8
ENST00000432874 1 0.853578841037109 -0.0683447661252736 ENSG00000183317 EPHA10
ENST00000534097 1 0.853578841037109 -0.0683447661252736 ENSG00000183317 EPHA10
ENST00000437645 1 0.533242513424836 -0.228643594839428 ENSG00000183317 EPHA10
ENST00000540011 1 0.533242513424836 -0.228643594839428 ENSG00000183317 EPHA10
ENST00000330210 1 0.529725219841269 -0.230550820817007 ENSG00000183317 EPHA10
ENST00000427468 1 0.479039588598031 -0.259491359154687 ENSG00000183317 EPHA10
ENST00000446149 1 0.531660058082733 -0.229435959654521 ENSG00000183317 EPHA10
ENST00000373048 1 0.501098282382417 -0.247315789714846 ENSG00000183317 EPHA10
ENST00000453577 1 0.977632231227903 -0.00694352825969539 ENSG00000183317 EPHA10
ENST00000525749 1 0.60086598637486 -0.188328921597918 ENSG00000183317 EPHA10
ENST00000319637 1 0.714374935058222 -0.0811689961167687 ENSG00000183317 EPHA10
ENST00000473049 1 1 0 ENSG00000214141 ACTN4P2
ENST00000373045 1 0.50364687926197 0.0901263324849097 ENSG00000185090 MANEAL
ENST00000397631 1 0.50364687926197 0.0901263324849097 ENSG00000185090 MANEAL
ENST00000532512 1 0.230177056080253 0.208256413419511 ENSG00000185090 MANEAL
ENST00000525897 1 0.246803558500555 0.196700467648023 ENSG00000185090 MANEAL
ENST00000329006 1 0.320889634989122 0.149232915280478 ENSG00000185090 MANEAL
ENST00000433474 1 0.947093505059323 -0.0125743702407941 ENSG00000233728 RP11-109P14.9
ENST00000373044 1 0.105987466623034 -0.124565064164687 ENSG00000196449 YRDC
ENST00000373043 1 0.2056146989595 -0.161308614459275 ENSG00000197982 C1orf122
ENST00000419397 1 0.291256399498951 -0.167073790030505 ENSG00000197982 C1orf122
ENST00000468084 1 0.229646564208267 -0.15661811439364 ENSG00000197982 C1orf122
ENST00000373042 1 0.39267120418734 -0.105121882636391 ENSG00000197982 C1orf122
ENST00000446260 1 0.454807715249084 -0.0926482088751493 ENSG00000197982 C1orf122
ENST00000373036 1 0.628679341131437 -0.0323608280855707 ENSG00000188786 MTF1
ENST00000448796 1 0.437240749455571 0.136744021252975 ENSG00000230610 AL929472.1
ENST00000447422 1 0.835975676947859 -0.035600800628298 ENSG00000235673 RP11-109P14.8
ENST00000468190 1 0.186016874676191 -0.101423768424818 ENSG00000188786 MTF1
ENST00000419993 1 0.515828314698446 0.0824130214083832 ENSG00000230955 RP11-109P14.10
ENST00000373027 1 0.930817556082492 -0.00413173814206726 ENSG00000204084 INPP5B
ENST00000373023 1 0.904998844621329 -0.00567212547320575 ENSG00000204084 INPP5B
ENST00000373026 1 0.805621396697345 -0.0123890925150251 ENSG00000204084 INPP5B
ENST00000373024 1 0.831073629227809 -0.0107410726131223 ENSG00000204084 INPP5B
ENST00000487328 1 0.881352746448411 -0.0265881879294758 ENSG00000204084 INPP5B
ENST00000470364 1 0.518645644381634 -0.0604603133564135 ENSG00000204084 INPP5B
ENST00000474758 1 0.549742618494855 -0.0586703152907395 ENSG00000204084 INPP5B
ENST00000458109 1 0.957732679173765 -0.003623187379384 ENSG00000204084 INPP5B
ENST00000516639 1 0.512258357740011 -0.187936766696761 ENSG00000252448 SNORA63
ENST00000410350 1 0.130393365712658 0.556168103294137 ENSG00000222282 RNU6-584P
ENST00000467066 1 0.68239330980781 -0.0467589873246764 ENSG00000204084 INPP5B
ENST00000373021 1 0.817330072964635 0.0247893703343007 ENSG00000204084 INPP5B
ENST00000491406 1 0.914448319508157 -0.017686877509915 ENSG00000204084 INPP5B
ENST00000373019 1 0.660045105062034 -0.0186991455029362 ENSG00000183431 SF3A3
ENST00000448721 1 0.756676055697235 -0.0134404433736192 ENSG00000183431 SF3A3
ENST00000487062 1 0.155155353693747 0.111581664575576 ENSG00000183431 SF3A3
ENST00000460925 1 0.985242299873868 -0.00100828475899874 ENSG00000183431 SF3A3
ENST00000489537 1 0.51949080443008 -0.0340047842454179 ENSG00000183431 SF3A3
ENST00000461869 1 0.492925644258768 -0.0357235771738444 ENSG00000183431 SF3A3
ENST00000470585 1 0.568095767527327 -0.0304832525431672 ENSG00000183431 SF3A3
ENST00000488934 1 0.351576256689986 0.0704276937443113 ENSG00000183431 SF3A3
ENST00000462258 1 0.372732639933805 -0.0535471108007026 ENSG00000183431 SF3A3
ENST00000391239 1 0.933549835423018 0.0303127443758166 ENSG00000212541 RNU6-510P
ENST00000485803 1 0.259905755359022 -0.10325791815813 ENSG00000183386 FHL3
ENST00000373016 1 0.259905755359022 -0.10325791815813 ENSG00000183386 FHL3
ENST00000475084 1 0.30128073166892 -0.0948067280280862 ENSG00000183386 FHL3
ENST00000477194 1 0.228131073957458 -0.112292702160528 ENSG00000183386 FHL3
ENST00000483132 1 0.399231086973442 -0.111354496266874 ENSG00000183386 FHL3
ENST00000483182 1 0.0209741983440049 -0.12864969846703 ENSG00000183520 UTP11L
ENST00000486563 1 0.0268378252483819 -0.131429112206726 ENSG00000183520 UTP11L
ENST00000373014 1 0.0385200178158188 -0.0987582831268734 ENSG00000183520 UTP11L
ENST00000537711 1 0.0293946914409282 -0.104879349864642 ENSG00000183520 UTP11L
ENST00000488453 1 0.211468821073726 -0.0722479090134497 ENSG00000183520 UTP11L
ENST00000373012 1 0.495083926696486 -0.173993479750666 ENSG00000185668 POU3F1
ENST00000432922 1 0.817157591854482 -0.0688946633101839 ENSG00000224592 RP5-884C9.2
ENST00000428151 1 0.745190903179537 0.0915362165895752 ENSG00000224592 RP5-884C9.2
ENST00000442006 1 0.57699833789111 0.196043757704275 ENSG00000215895 RP11-334L9.1
ENST00000373001 1 0.900110171051794 -0.0095322135081988 ENSG00000116954 RRAGC
ENST00000474456 1 0.623802623075676 -0.0423027280150601 ENSG00000116954 RRAGC
ENST00000493015 1 0.675840580808401 -0.0346051915228208 ENSG00000116954 RRAGC
ENST00000496778 1 0.473712461420716 -0.0679866237861107 ENSG00000116954 RRAGC
ENST00000433671 1 0.88982963960073 0.0166609291446305 ENSG00000228436 RP5-864K19.4
ENST00000456813 1 0.613274805706577 0.0475442095284153 ENSG00000228436 RP5-864K19.4
ENST00000397572 1 0.73004079578302 0.0297751486556937 ENSG00000214114 MYCBP
ENST00000494695 1 0.544466991655609 0.0581491298881284 ENSG00000214114 MYCBP
ENST00000495043 1 0.560886774997157 0.0567476266991887 ENSG00000214114 MYCBP
ENST00000489803 1 0.754247240985227 0.0348533743816304 ENSG00000214114 MYCBP
ENST00000454994 1 0.754242394964613 0.0348581984660166 ENSG00000131233 GJA9
ENST00000489575 1 0.754242394964613 0.0348581984660166 ENSG00000214114 MYCBP
ENST00000465771 1 0.567056238784768 0.0593351606820939 ENSG00000214114 MYCBP
ENST00000462027 1 0.520867890056426 0.0665027748230561 ENSG00000214114 MYCBP
ENST00000443161 1 0.681484155856863 0.0881691026637794 ENSG00000228436 RP5-864K19.4
ENST00000357771 1 0.987322757269612 -0.00288221532854347 ENSG00000131233 GJA9
ENST00000360786 1 0.900144699170694 0.0289306989241595 ENSG00000131233 GJA9
ENST00000372990 1 0.789143591569343 -0.0499976405979869 ENSG00000158315 RHBDL2
ENST00000289248 1 0.815178605564715 -0.0435105169753875 ENSG00000158315 RHBDL2
ENST00000538156 1 0.815181720698618 -0.0435162863313568 ENSG00000158315 RHBDL2
ENST00000372985 1 0.836392010107258 -0.038454924591683 ENSG00000158315 RHBDL2
ENST00000540558 1 0.199828770385148 -0.303415839020166 ENSG00000158315 RHBDL2
ENST00000363093 1 0.136899056880078 0.426153391644148 ENSG00000199963 RNU6-605P
ENST00000432648 1 0.0112845265102219 -0.09928382100412 ENSG00000174574 AKIRIN1
ENST00000446189 1 0.00620386243311186 -0.103503434288621 ENSG00000174574 AKIRIN1
ENST00000372984 1 0.00712853270217645 -0.101423353348461 ENSG00000174574 AKIRIN1
ENST00000531822 1 0.0230894913434747 -0.0975011717427109 ENSG00000174574 AKIRIN1
ENST00000372967 1 0.969953770770089 -0.00224372980612444 ENSG00000168653 NDUFS5
ENST00000372969 1 0.969953770770089 -0.00224372980612444 ENSG00000168653 NDUFS5
ENST00000484793 1 0.34233678732642 0.352869489227361 ENSG00000127603 MACF1
ENST00000602421 1 0.293364292488123 0.389118944690744 ENSG00000127603 MACF1
ENST00000545844 1 0.324503234579607 0.0442031045025163 ENSG00000127603 MACF1
ENST00000567887 1 0.324585421461001 0.0441877457445222 ENSG00000127603 MACF1
ENST00000372915 1 0.325534051070824 0.0441052458540809 ENSG00000127603 MACF1
ENST00000539005 1 0.324241140017662 0.0442208708373152 ENSG00000127603 MACF1
ENST00000317713 1 0.324241140017662 0.0442208708373152 ENSG00000127603 MACF1
ENST00000361689 1 0.325523848749545 0.0441052136497358 ENSG00000127603 MACF1
ENST00000524432 1 0.175505419491987 0.0847196261643956 ENSG00000127603 MACF1
ENST00000467673 1 0.087738924251161 0.148922568723802 ENSG00000127603 MACF1
ENST00000383927 1 0.563251832974624 -0.210831016517877 ENSG00000206654 RNU6-608P
ENST00000410446 1 0.113261424928312 0.528806534833965 ENSG00000222378 RNA5SP44
ENST00000564288 1 0.547488412352582 0.0254321362228866 ENSG00000127603 MACF1
ENST00000494012 1 0.0579022202673164 0.11848951472785 ENSG00000127603 MACF1
ENST00000536367 1 0.0560783423516443 0.113293307658939 ENSG00000127603 MACF1
ENST00000602528 1 0.752986466474017 0.110658576032552 ENSG00000270040 RP11-416A14.1
ENST00000480624 1 0.0695091879684422 0.124558305971872 ENSG00000127603 MACF1
ENST00000469366 1 0.0990957101306439 0.119799524026605 ENSG00000127603 MACF1
ENST00000289890 1 0.669788909105896 0.046330857709248 ENSG00000226438 RP11-420K8.1
ENST00000496804 1 0.781640830886936 0.0135213431568076 ENSG00000127603 MACF1
ENST00000530262 1 0.639039234376235 0.0220279207056532 ENSG00000127603 MACF1
ENST00000485063 1 0.870975101004311 0.0127585705823729 ENSG00000127603 MACF1
ENST00000472385 1 0.0826221542381378 -0.118553894961743 ENSG00000127603 MACF1
ENST00000484393 1 0.156494585644629 -0.104446169256259 ENSG00000127603 MACF1
ENST00000476350 1 0.464955725142255 0.0353926400581133 ENSG00000127603 MACF1
ENST00000372925 1 0.589852348246942 0.0237135347386997 ENSG00000127603 MACF1
ENST00000406997 1 0.844490155054109 -0.0658210216593692 ENSG00000217897 HSPE1P8
ENST00000528611 1 0.171101362667908 0.145693120364942 ENSG00000127603 MACF1
ENST00000289893 1 0.669991446511883 0.0186765832311981 ENSG00000127603 MACF1
ENST00000530275 1 0.457722710633469 0.069448002712665 ENSG00000255103 KIAA0754
ENST00000482035 1 0.568509865412643 -0.0371519885993003 ENSG00000127603 MACF1
ENST00000473843 1 0.467579254718884 0.0634468220516818 ENSG00000127603 MACF1
ENST00000469490 1 0.915650166577029 -0.0065093549247878 ENSG00000127603 MACF1
ENST00000487656 1 0.529166683542978 -0.059319932193472 ENSG00000127603 MACF1
ENST00000360115 1 0.725939626152329 -0.0181748415122638 ENSG00000127603 MACF1
ENST00000497964 1 0.635528717562429 -0.0283333334261917 ENSG00000127603 MACF1
ENST00000446276 1 0.707205307443691 -0.0201721189644354 ENSG00000127603 MACF1
ENST00000442046 1 0.815319940336566 -0.0127621776048331 ENSG00000127603 MACF1
ENST00000422234 1 0.579854421712657 0.037097317323649 ENSG00000127603 MACF1
ENST00000462496 1 0.571153225987951 0.0372115090684872 ENSG00000127603 MACF1
ENST00000462103 1 0.297929653702994 0.0779067246906903 ENSG00000127603 MACF1
ENST00000496360 1 0.68734478588474 -0.0264322772046021 ENSG00000127603 MACF1
ENST00000497807 1 0.753309527329981 -0.0195535793754614 ENSG00000127603 MACF1
ENST00000331593 1 0.262694208205659 0.165961654909266 ENSG00000183682 BMP8A
ENST00000447263 1 0.577256279397517 0.20159929815654 ENSG00000237624 OXCT2P1
ENST00000441741 1 0.324670005302524 0.174950255997403 ENSG00000182109 RP11-69E11.4
ENST00000331856 1 0.263932259947976 0.175542411427151 ENSG00000182109 RP11-69E11.4
ENST00000458207 1 0.940614212645292 0.00793269168308192 ENSG00000182109 RP11-69E11.4
ENST00000450157 1 0.765825600229047 0.0301332604368022 ENSG00000182109 RP11-69E11.4
ENST00000431553 1 0.81616225610743 0.0234900291806253 ENSG00000182109 RP11-69E11.4
ENST00000417869 1 0.612688013709825 0.0506712523994763 ENSG00000182109 RP11-69E11.4
ENST00000440190 1 0.699750810654378 0.0371835108781003 ENSG00000182109 RP11-69E11.4
ENST00000427240 1 0.986505814778702 -0.00152487260135504 ENSG00000243970 PPIEL
ENST00000482028 1 0.306714765979304 -0.0774737300413983 ENSG00000090621 PABPC4
ENST00000372856 1 0.62616175968889 -0.0263490635514489 ENSG00000090621 PABPC4
ENST00000372857 1 0.622588432935249 -0.0266206308633961 ENSG00000090621 PABPC4
ENST00000372858 1 0.63572591235409 -0.0234312461571529 ENSG00000090621 PABPC4
ENST00000372862 1 0.668788343055559 -0.0210482409860123 ENSG00000090621 PABPC4
ENST00000468476 1 0.962867105365136 0.00262676503740085 ENSG00000090621 PABPC4
ENST00000437136 1 0.942277497681775 0.0040534348280151 ENSG00000090621 PABPC4
ENST00000492468 1 0.915390722260534 -0.00607293900858537 ENSG00000090621 PABPC4
ENST00000530186 1 0.276023361321338 -0.0783911412627919 ENSG00000090621 PABPC4
ENST00000421687 1 0.891879138223304 -0.00686744640284147 ENSG00000090621 PABPC4
ENST00000484555 1 0.32142931098986 0.0594975792907038 ENSG00000090621 PABPC4
ENST00000525045 1 0.771683885113761 0.0171886728319038 ENSG00000090621 PABPC4
ENST00000527718 1 0.88465718013499 -0.0077587414525183 ENSG00000090621 PABPC4
ENST00000477556 1 0.403370771361225 0.0529132473214758 ENSG00000090621 PABPC4
ENST00000461578 1 0.313561379999452 0.0702578876907142 ENSG00000090621 PABPC4
ENST00000483770 1 0.878895082593958 0.00995818946768416 ENSG00000090621 PABPC4
ENST00000525669 1 0.778739195975347 -0.0155598382128548 ENSG00000090621 PABPC4
ENST00000470443 1 0.977133065071988 0.00148546717201397 ENSG00000090621 PABPC4
ENST00000415255 1 0.915570124625699 -0.00560245844103692 ENSG00000228060 RP11-69E11.8
ENST00000513632 1 0.71983842296221 -0.0223514701699158 ENSG00000090621 PABPC4
ENST00000364587 1 0.445646067215993 0.175402256179334 ENSG00000201457 SNORA55
ENST00000525751 1 0.794123431174799 -0.0171336928368139 ENSG00000090621 PABPC4
ENST00000474378 1 0.739732858957711 -0.0206846772218705 ENSG00000090621 PABPC4
ENST00000529216 1 0.687323260807272 -0.0267389032650183 ENSG00000090621 PABPC4
ENST00000492519 1 0.738806774634886 -0.0232107286080394 ENSG00000090621 PABPC4
ENST00000451091 1 0.590960853203727 -0.0513715066449925 ENSG00000090621 PABPC4
ENST00000531243 1 0.360622575339836 -0.124010309075549 ENSG00000090621 PABPC4
ENST00000372852 1 0.978245851319459 -0.0101372637343326 ENSG00000163909 HEYL
ENST00000535435 1 0.687842937295972 0.132036848951505 ENSG00000163909 HEYL
ENST00000235628 1 0.979693960854049 -0.0079701190576786 ENSG00000116981 NT5C1A
ENST00000372844 1 0.975914974057693 -0.0090383117347388 ENSG00000116983 HPCAL4
ENST00000470018 1 0.442059751908919 -0.068216925879814 ENSG00000084072 PPIE
ENST00000485507 1 0.38905512666818 -0.0843666585501193 ENSG00000084072 PPIE
ENST00000324379 1 0.807263120308955 0.0179210798473852 ENSG00000084072 PPIE
ENST00000356511 1 0.788680763672478 -0.0173508873650895 ENSG00000084072 PPIE
ENST00000456578 1 0.397048700691619 -0.0829295943710127 ENSG00000084072 PPIE
ENST00000495526 1 0.807272704725761 0.0179165242625407 ENSG00000084072 PPIE
ENST00000482751 1 0.807272704725761 0.0179165242625407 ENSG00000084072 PPIE
ENST00000372830 1 0.788680763672478 -0.0173508873650895 ENSG00000084072 PPIE
ENST00000497370 1 0.821118682189273 0.0171101920265046 ENSG00000084072 PPIE
ENST00000372835 1 0.801926605433243 0.0183864862414554 ENSG00000084072 PPIE
ENST00000470213 1 0.868996695498554 0.0123035996729227 ENSG00000084072 PPIE
ENST00000474804 1 0.878229879217665 0.0116931748060858 ENSG00000084072 PPIE
ENST00000475350 1 0.807272704725761 0.0179165242625407 ENSG00000084072 PPIE
ENST00000480169 1 0.411808225538684 -0.0704910494878785 ENSG00000084072 PPIE
ENST00000372827 1 0.180766096559799 -0.193228553228026 ENSG00000116985 BMP8B
ENST00000467741 1 0.519927452677939 -0.171965711062911 ENSG00000084072 PPIE
ENST00000397360 1 0.678125760922703 0.0945139316370334 ENSG00000116985 BMP8B
ENST00000327582 1 0.80158151146308 -0.0918991386822562 ENSG00000198754 OXCT2
ENST00000566366 1 0.38479875803124 0.3128702483764 ENSG00000261798 RP1-118J21.25
ENST00000441669 1 0.435381158743714 0.0473794122468556 ENSG00000043514 TRIT1
ENST00000462797 1 0.435381158743714 0.0473794122468556 ENSG00000043514 TRIT1
ENST00000316891 1 0.435381158743714 0.0473794122468556 ENSG00000043514 TRIT1
ENST00000372818 1 0.435381158743714 0.0473794122468556 ENSG00000043514 TRIT1
ENST00000495175 1 0.429508276500635 0.0487573918356645 ENSG00000043514 TRIT1
ENST00000491865 1 0.430665988724525 0.0486631415604402 ENSG00000043514 TRIT1
ENST00000537223 1 0.436939056464375 0.0494293731930143 ENSG00000043514 TRIT1
ENST00000537440 1 0.436939056464375 0.0494293731930143 ENSG00000043514 TRIT1
ENST00000541099 1 0.436939056464375 0.0494293731930143 ENSG00000043514 TRIT1
ENST00000545233 1 0.436939056464375 0.0494293731930143 ENSG00000043514 TRIT1
ENST00000465417 1 0.85741315117759 -0.0177349712863663 ENSG00000043514 TRIT1
ENST00000492612 1 0.184032103984265 0.0837474450125864 ENSG00000043514 TRIT1
ENST00000467774 1 0.667307361794093 0.0667603498588213 ENSG00000043514 TRIT1
ENST00000489945 1 0.192224774955848 0.0811830631006545 ENSG00000043514 TRIT1
ENST00000486825 1 0.169892354025248 0.0864116109875129 ENSG00000043514 TRIT1
ENST00000469476 1 0.528635150693525 0.0485661130243771 ENSG00000043514 TRIT1
ENST00000544981 1 0.127991306104324 0.108770022883243 ENSG00000043514 TRIT1
ENST00000462243 1 0.344406545616245 0.0912076413968085 ENSG00000043514 TRIT1
ENST00000365352 1 0.419794429048206 0.296761860185397 ENSG00000202222 Y_RNA
ENST00000397332 1 0.552158459205768 -0.146564257507193 ENSG00000116990 MYCL
ENST00000372816 1 0.874192634497759 -0.0420896184852523 ENSG00000116990 MYCL
ENST00000418255 1 0.832024739394133 -0.0782047569875556 ENSG00000236546 RP1-118J21.5
ENST00000372815 1 0.9037223343005 0.036380008588769 ENSG00000116990 MYCL
ENST00000429311 1 0.9037223343005 0.036380008588769 ENSG00000116990 MYCL
ENST00000450953 1 0.994604402758883 0.00228050401072813 ENSG00000116990 MYCL
ENST00000372811 1 0.0953318201357877 -0.122147581357599 ENSG00000168389 MFSD2A
ENST00000420632 1 0.0900943102644787 -0.123168514723044 ENSG00000168389 MFSD2A
ENST00000434861 1 0.0806397943581653 -0.135164716243505 ENSG00000168389 MFSD2A
ENST00000372809 1 0.0955936134848794 -0.122042617686103 ENSG00000168389 MFSD2A
ENST00000483824 1 0.0955936134848794 -0.122042617686103 ENSG00000168389 MFSD2A
ENST00000469745 1 0.134556752186005 -0.112024149963526 ENSG00000168389 MFSD2A
ENST00000438210 1 0.492924375567766 -0.0834060201554566 ENSG00000228477 RP3-342P20.2
ENST00000480630 1 0.211717951602221 -0.0908101697864276 ENSG00000168389 MFSD2A
ENST00000491515 1 0.226792692441593 -0.0959850110216824 ENSG00000168389 MFSD2A
ENST00000459917 1 0.332684693892769 -0.0824913265489348 ENSG00000168389 MFSD2A
ENST00000481612 1 0.486217189366281 -0.060919365437011 ENSG00000168389 MFSD2A
ENST00000372797 1 0.969041552237288 -0.00205453191072115 ENSG00000131236 CAP1
ENST00000372802 1 0.966121938066169 -0.00224851421763654 ENSG00000131236 CAP1
ENST00000449311 1 0.971004665228591 -0.00201684634607564 ENSG00000131236 CAP1
ENST00000421589 1 0.985000139990984 -0.0010350257848716 ENSG00000131236 CAP1
ENST00000414893 1 0.999518962401746 -3.19016699951227e-05 ENSG00000131236 CAP1
ENST00000414281 1 0.988081175916761 -0.000823308726886605 ENSG00000131236 CAP1
ENST00000420216 1 0.984796791753956 -0.00106041149359115 ENSG00000131236 CAP1
ENST00000372792 1 0.919324973587681 -0.00535369723852743 ENSG00000131236 CAP1
ENST00000372798 1 0.852989051309167 -0.00966233048267246 ENSG00000131236 CAP1
ENST00000340450 1 0.973132354383988 -0.00178616250489123 ENSG00000131236 CAP1
ENST00000372805 1 0.963673002432886 -0.00241158843253141 ENSG00000131236 CAP1
ENST00000435719 1 0.884510640667776 -0.00783120527829877 ENSG00000131236 CAP1
ENST00000427843 1 0.884398441098011 -0.00780132862468255 ENSG00000131236 CAP1
ENST00000417287 1 0.967171855729656 -0.00228220040518795 ENSG00000131236 CAP1
ENST00000424977 1 0.983322759270542 -0.00114775010096536 ENSG00000131236 CAP1
ENST00000446031 1 0.958755760199417 0.00287157164629707 ENSG00000131236 CAP1
ENST00000479759 1 0.854162076883348 -0.0105872892250507 ENSG00000131236 CAP1
ENST00000461993 1 0.789673778400609 -0.0156616078220705 ENSG00000131236 CAP1
ENST00000494114 1 0.406725372297061 -0.0486985146984136 ENSG00000131236 CAP1
ENST00000433473 1 0.858816731380224 -0.0114208298228771 ENSG00000131238 PPT1
ENST00000529905 1 0.871028597742048 -0.010368826940659 ENSG00000131238 PPT1
ENST00000530704 1 0.664888880202769 -0.0299797752712316 ENSG00000131238 PPT1
ENST00000372775 1 0.573782635239645 -0.0432134653709719 ENSG00000131238 PPT1
ENST00000449045 1 0.545216780572413 -0.0429557888456318 ENSG00000131238 PPT1
ENST00000439754 1 0.509141345530479 -0.0515502606913273 ENSG00000131238 PPT1
ENST00000530076 1 0.398681803076103 -0.0672452323405095 ENSG00000131238 PPT1
ENST00000527311 1 0.403362491516973 -0.0599588583334365 ENSG00000131238 PPT1
ENST00000372779 1 0.422674503828172 -0.0600777627082975 ENSG00000131238 PPT1
ENST00000526547 1 0.778815358255915 -0.0255029992392149 ENSG00000131238 PPT1
ENST00000372771 1 0.992782101495505 0.00046130457266211 ENSG00000117000 RLF
ENST00000384777 1 0.556147517835198 0.176175882287712 ENSG00000207508 RNU6-1237P
ENST00000468258 1 0.290834661815626 0.36670627845304 ENSG00000188800 TMCO2
ENST00000372766 1 0.723506487748634 0.131396056382675 ENSG00000188800 TMCO2
ENST00000567508 1 0.973610500147334 0.00671595266709981 ENSG00000259943 RP1-39G22.7
ENST00000372759 1 0.512323019805753 0.0292278824279818 ENSG00000084073 ZMPSTE24
ENST00000479131 1 0.551643257092345 -0.0394888297036822 ENSG00000084073 ZMPSTE24
ENST00000472583 1 0.961298687299637 -0.00289683522530842 ENSG00000084073 ZMPSTE24
ENST00000447743 1 0.83640049630153 -0.0634910917029763 ENSG00000231296 RP1-39G22.4
ENST00000474142 1 0.789160888977936 0.0232039108309121 ENSG00000084073 ZMPSTE24
ENST00000372748 1 0.255348960337611 -0.257122979157631 ENSG00000049089 COL9A2
ENST00000482722 1 0.372460106850854 -0.204610234752997 ENSG00000049089 COL9A2
ENST00000466267 1 0.573593005217431 -0.161191287146772 ENSG00000049089 COL9A2
ENST00000427563 1 0.981208791216661 -0.00734563693520823 ENSG00000049089 COL9A2
ENST00000488463 1 0.460439580951225 -0.214054235015268 ENSG00000049089 COL9A2
ENST00000417105 1 0.609326921113623 -0.153338635987358 ENSG00000049089 COL9A2
ENST00000496215 1 0.361864976705922 -0.289596452336117 ENSG00000049089 COL9A2
ENST00000372736 1 0.406086962054743 -0.263311335831434 ENSG00000049089 COL9A2
ENST00000461118 1 0.580444391247495 -0.180389825068157 ENSG00000049089 COL9A2
ENST00000490132 1 0.331110918975642 -0.359781496911302 ENSG00000049089 COL9A2
ENST00000495948 1 0.674336469472278 -0.153524967082137 ENSG00000049089 COL9A2
ENST00000435168 1 0.731909663476555 0.0191980662185161 ENSG00000084070 SMAP2
ENST00000392713 1 0.899085957947138 -0.0455070746719283 ENSG00000213172 RP1-228H13.2
ENST00000372718 1 0.777879011446814 -0.0148011704417051 ENSG00000084070 SMAP2
ENST00000372708 1 0.999552950071653 -2.95526499954076e-05 ENSG00000084070 SMAP2
ENST00000539317 1 0.443684825818574 -0.0437808387154524 ENSG00000084070 SMAP2
ENST00000487871 1 0.321706331486229 -0.0683583218006699 ENSG00000084070 SMAP2
ENST00000469416 1 0.843550800038285 0.0231609186428648 ENSG00000187801 ZFP69B
ENST00000361584 1 0.841002361884974 0.023567407225286 ENSG00000187801 ZFP69B
ENST00000484445 1 0.841002361884974 0.023567407225286 ENSG00000187801 ZFP69B
ENST00000411995 1 0.843914754056411 0.0231162334498664 ENSG00000187801 ZFP69B
ENST00000565390 1 0.980579613738067 0.00398108875258475 ENSG00000260920 RP1-228H13.5
ENST00000372706 1 0.921233132282316 -0.0100733790353977 ENSG00000187815 ZFP69
ENST00000372705 1 0.934190971383951 0.00859515156749073 ENSG00000187815 ZFP69
ENST00000482712 1 0.809940049865275 0.0467332567190363 ENSG00000187815 ZFP69
ENST00000450713 1 0.943523962736281 0.00661218106862991 ENSG00000238287 RP11-656D10.3
ENST00000358527 1 0.648439045058238 -0.0391999535629187 ENSG00000164002 EXO5
ENST00000372703 1 0.648439045058238 -0.0391999535629187 ENSG00000164002 EXO5
ENST00000420209 1 0.581711145820139 0.050881083104892 ENSG00000164002 EXO5
ENST00000296380 1 0.58053069040655 -0.0467426672339195 ENSG00000164002 EXO5
ENST00000432259 1 0.363487215404012 0.0931467558750709 ENSG00000164002 EXO5
ENST00000418186 1 0.616469199097398 0.0461214246462602 ENSG00000164002 EXO5
ENST00000415550 1 0.621628057830569 0.0505296026445278 ENSG00000164002 EXO5
ENST00000443729 1 0.778077968627188 0.0255522555617139 ENSG00000164002 EXO5
ENST00000419161 1 0.778077968627188 0.0255522555617139 ENSG00000164002 EXO5
ENST00000471429 1 0.188239084524333 0.153501502182623 ENSG00000164002 EXO5
ENST00000453437 1 0.835224622493241 0.0258690039462907 ENSG00000227278 RP11-656D10.5
ENST00000437060 1 0.0969861894379699 -0.307550688852125 ENSG00000238186 RP11-656D10.6
ENST00000372699 1 0.794788418199981 -0.032001050542734 ENSG00000117010 ZNF684
ENST00000465152 1 0.812439005890339 -0.030209864868503 ENSG00000117010 ZNF684
ENST00000372696 1 0.70010820357995 -0.0500791460202676 ENSG00000117010 ZNF684
ENST00000372697 1 0.70010820357995 -0.0500791460202676 ENSG00000117010 ZNF684
ENST00000493756 1 0.773583456095039 -0.0353583962047915 ENSG00000117010 ZNF684
ENST00000472043 1 0.844311994566662 0.0370505067019769 ENSG00000117010 ZNF684
ENST00000372684 1 0.109854751664918 -0.293952420710424 ENSG00000117016 RIMS3
ENST00000372683 1 0.194753687872204 -0.287284182306291 ENSG00000117016 RIMS3
ENST00000440100 1 0.591750635774378 0.112911573427607 ENSG00000237899 RP4-739H11.3
ENST00000606277 1 0.155453659886659 -0.165763062155749 ENSG00000272145 NFYC-AS1
ENST00000467203 1 0.216104169458488 0.0696737874098054 ENSG00000066136 NFYC
ENST00000424419 1 0.207328450392631 0.0694223390016934 ENSG00000066136 NFYC
ENST00000427410 1 0.205806451680157 0.0652249922094069 ENSG00000066136 NFYC
ENST00000447388 1 0.242105540505536 0.0604295135090668 ENSG00000066136 NFYC
ENST00000425457 1 0.214780450055604 0.0639867970883377 ENSG00000066136 NFYC
ENST00000453631 1 0.240918242421051 0.067768772737626 ENSG00000066136 NFYC
ENST00000456393 1 0.237076546810905 0.0611213205751978 ENSG00000066136 NFYC
ENST00000372654 1 0.207068802585731 0.0656250440482756 ENSG00000066136 NFYC
ENST00000534399 1 0.231718063532498 0.0738192165023229 ENSG00000066136 NFYC
ENST00000372653 1 0.207706105817399 0.0669312547017506 ENSG00000066136 NFYC
ENST00000372669 1 0.196669010151495 0.0737302959071883 ENSG00000066136 NFYC
ENST00000372652 1 0.290045929054366 0.0575356035730749 ENSG00000066136 NFYC
ENST00000372651 1 0.237202384463651 0.0643620360663558 ENSG00000066136 NFYC
ENST00000531464 1 0.631596887570146 0.0348000311595133 ENSG00000066136 NFYC
ENST00000440226 1 0.40977060196338 0.0465758716962716 ENSG00000066136 NFYC
ENST00000525290 1 0.472745175533181 0.0462511853608049 ENSG00000066136 NFYC
ENST00000530965 1 0.655305257923713 0.0320158926987898 ENSG00000066136 NFYC
ENST00000416859 1 0.448309607941743 0.046700605844747 ENSG00000066136 NFYC
ENST00000308733 1 0.505104305264713 0.0388469965801946 ENSG00000066136 NFYC
ENST00000414185 1 0.600306844283589 0.0332145912923843 ENSG00000066136 NFYC
ENST00000362104 1 0.14464923139668 0.541630698833926 ENSG00000198974 MIR30E
ENST00000385227 1 0.541692736152409 0.224342401397559 ENSG00000207962 MIR30C1
ENST00000525349 1 0.641241334554385 0.036978990083787 ENSG00000066136 NFYC
ENST00000483091 1 0.328477461134897 0.114880805805924 ENSG00000066136 NFYC
ENST00000488635 1 0.47317967326114 0.0591855659567593 ENSG00000066136 NFYC
ENST00000496608 1 0.759822126410983 0.0247199604554409 ENSG00000066136 NFYC
ENST00000347132 1 0.436473614229219 -0.154724597499784 ENSG00000117013 KCNQ4
ENST00000509682 1 0.34436154765286 -0.191024677528962 ENSG00000117013 KCNQ4
ENST00000443478 1 0.131153277910272 -0.359383691608457 ENSG00000117013 KCNQ4
ENST00000506017 1 0.129038976550156 -0.361811860769869 ENSG00000117013 KCNQ4
ENST00000372638 1 0.0619349427548634 -0.458185960830138 ENSG00000179862 CITED4
ENST00000414199 1 0.733424525811768 0.105951286334522 ENSG00000229528 RP5-1066H13.4
ENST00000372621 1 0.714022021989716 -0.0239986347568304 ENSG00000171793 CTPS1
ENST00000541520 1 0.87436147247372 -0.010349170318246 ENSG00000171793 CTPS1
ENST00000470271 1 0.474630430367013 -0.0654945019665818 ENSG00000171793 CTPS1
ENST00000475060 1 0.327996093927809 -0.103279789090824 ENSG00000171793 CTPS1
ENST00000479480 1 0.879439350178687 -0.012391112388174 ENSG00000171793 CTPS1
ENST00000543104 1 0.896276231654307 -0.00994973410293194 ENSG00000171793 CTPS1
ENST00000372616 1 0.936689999656024 -0.00522600127470316 ENSG00000171793 CTPS1
ENST00000480420 1 0.916725630673806 -0.00670258933527575 ENSG00000171793 CTPS1
ENST00000463285 1 0.920757586010668 0.00664182643141728 ENSG00000171793 CTPS1
ENST00000486889 1 0.910878070681159 -0.0077483096057122 ENSG00000171793 CTPS1
ENST00000497210 1 0.829463068188734 -0.0172687156861493 ENSG00000171793 CTPS1
ENST00000464283 1 0.839067869810252 0.0150376773907949 ENSG00000171793 CTPS1
ENST00000463423 1 0.963397907498051 0.0035063114975171 ENSG00000171793 CTPS1
ENST00000498694 1 0.903092438624091 -0.00856962119871159 ENSG00000171793 CTPS1
ENST00000302946 1 0.895657906302956 0.0107526316504212 ENSG00000171790 SLFNL1
ENST00000372613 1 0.912271838874055 0.00903456092570162 ENSG00000171790 SLFNL1
ENST00000397197 1 0.912271838874055 0.00903456092570162 ENSG00000171790 SLFNL1
ENST00000439569 1 0.912271838874055 0.00903456092570162 ENSG00000171790 SLFNL1
ENST00000372611 1 0.914830479742 0.00875066197862395 ENSG00000171790 SLFNL1
ENST00000359345 1 0.883236786562659 0.0112187482637526 ENSG00000171790 SLFNL1
ENST00000456518 1 0.125962305625094 0.0715029492549523 ENSG00000010803 SCMH1
ENST00000397174 1 0.0998035346714181 0.0758333390760904 ENSG00000010803 SCMH1
ENST00000402904 1 0.0998035346714181 0.0758333390760904 ENSG00000010803 SCMH1
ENST00000361191 1 0.0980757554787766 0.0760556502531252 ENSG00000010803 SCMH1
ENST00000361705 1 0.0980757554787766 0.0760556502531252 ENSG00000010803 SCMH1
ENST00000397171 1 0.0980757554787766 0.0760556502531252 ENSG00000010803 SCMH1
ENST00000372597 1 0.0299783465618291 0.0919617956734563 ENSG00000010803 SCMH1
ENST00000372596 1 0.0299783465618291 0.0919617956734563 ENSG00000010803 SCMH1
ENST00000337495 1 0.0299783465618291 0.0919617956734563 ENSG00000010803 SCMH1
ENST00000326197 1 0.114987867811161 0.0735883273299179 ENSG00000010803 SCMH1
ENST00000372595 1 0.0993782957578136 0.0751613135672216 ENSG00000010803 SCMH1
ENST00000472037 1 0.408276878977002 0.0531005903500794 ENSG00000010803 SCMH1
ENST00000460215 1 0.0905625723659378 0.108772212825675 ENSG00000010803 SCMH1
ENST00000498793 1 0.104636823358928 0.10213341031085 ENSG00000010803 SCMH1
ENST00000489421 1 0.357977762645583 0.0654934375604755 ENSG00000010803 SCMH1
ENST00000482530 1 0.290986983413538 0.0760531406843686 ENSG00000010803 SCMH1
ENST00000401064 1 0.0838318465880975 -0.503109223142063 ENSG00000215893 RP4-635E8.1
ENST00000488592 1 0.0613051200951187 0.141621632706769 ENSG00000010803 SCMH1
ENST00000425554 1 0.677654657049226 0.144595043930822 ENSG00000235358 RP11-399E6.1
ENST00000445073 1 0.411570419268196 0.283490745100962 ENSG00000235358 RP11-399E6.1
ENST00000422305 1 0.543183430016671 -0.168949181552019 ENSG00000235358 RP11-399E6.1
ENST00000372591 1 0.757067669440596 -0.11078470322992 ENSG00000204060 FOXO6
ENST00000372587 1 0.75792398911879 -0.0820049146426185 ENSG00000127129 EDN2
ENST00000490783 1 0.759177809697852 -0.0811033627715916 ENSG00000127129 EDN2
ENST00000467046 1 0.735175583455128 -0.0804747063399018 ENSG00000127129 EDN2
ENST00000467872 1 0.735175583455128 -0.0804747063399018 ENSG00000127129 EDN2
ENST00000460255 1 0.735175583455128 -0.0804747063399018 ENSG00000127129 EDN2
ENST00000372583 1 0.0347363945670603 0.135492167842665 ENSG00000127124 HIVEP3
ENST00000372584 1 0.0347009972536148 0.135538489032834 ENSG00000127124 HIVEP3
ENST00000247584 1 0.0495131359281536 0.136763899703236 ENSG00000127124 HIVEP3
ENST00000460604 1 0.100568161597019 0.120445385680007 ENSG00000127124 HIVEP3
ENST00000429157 1 0.0485332763509175 0.137605898167883 ENSG00000127124 HIVEP3
ENST00000440249 1 0.282350189569717 0.260275111893745 ENSG00000230881 RP11-486B10.3
ENST00000434240 1 0.364369373151251 0.113417318746842 ENSG00000230638 RP11-486B10.4
ENST00000455975 1 0.349870691190016 0.118777654204848 ENSG00000230638 RP11-486B10.4
ENST00000491442 1 0.0704013485086065 0.192208430220556 ENSG00000127124 HIVEP3
ENST00000489103 1 0.144048526940669 0.135041805251106 ENSG00000127124 HIVEP3
ENST00000479350 1 0.271259334480601 0.154680959441345 ENSG00000127124 HIVEP3
ENST00000372571 1 0.191303894594462 -0.0546608322633982 ENSG00000198815 FOXJ3
ENST00000372572 1 0.201156603672481 0.0501019459270904 ENSG00000198815 FOXJ3
ENST00000372573 1 0.190248609574813 0.0511830362955904 ENSG00000198815 FOXJ3
ENST00000361346 1 0.190353278297416 0.0511703957457 ENSG00000198815 FOXJ3
ENST00000361776 1 0.190353278297416 0.0511703957457 ENSG00000198815 FOXJ3
ENST00000545068 1 0.215833859740842 0.0472780089007998 ENSG00000198815 FOXJ3
ENST00000445886 1 0.0366717255236277 0.110017711032646 ENSG00000198815 FOXJ3
ENST00000422278 1 0.0497686681813821 0.166255353954453 ENSG00000198815 FOXJ3
ENST00000454417 1 0.571287351037529 0.0479797938885992 ENSG00000198815 FOXJ3
ENST00000436207 1 0.253032563845479 0.358948271978255 ENSG00000227527 RP11-223A3.1
ENST00000410070 1 0.0609983353881323 0.688680119772017 ENSG00000177181 RIMKLA
ENST00000431473 1 0.00594118543506472 0.955508793599037 ENSG00000177181 RIMKLA
ENST00000372565 1 0.793575686717778 -0.0939209441372555 ENSG00000066185 ZMYND12
ENST00000433602 1 0.793575686717778 -0.0939209441372555 ENSG00000066185 ZMYND12
ENST00000461083 1 0.950738135982343 0.0220432292205316 ENSG00000066185 ZMYND12
ENST00000372562 1 0.525346400604654 0.0385191484319803 ENSG00000127125 PPCS
ENST00000455780 1 0.585842752614982 0.0344456602935997 ENSG00000127125 PPCS
ENST00000372560 1 0.681178068180698 -0.0416998012644065 ENSG00000127125 PPCS
ENST00000472013 1 0.586839228948172 0.0344058536472912 ENSG00000127125 PPCS
ENST00000372561 1 0.586724000545859 0.0344156707083691 ENSG00000127125 PPCS
ENST00000372556 1 0.586724000545859 0.0344156707083691 ENSG00000127125 PPCS
ENST00000471420 1 0.574491513135632 0.0345858240624588 ENSG00000127125 PPCS
ENST00000482168 1 0.406688228826701 0.0580076061331281 ENSG00000127125 PPCS
ENST00000469615 1 0.278328548168318 0.0932872259686751 ENSG00000127125 PPCS
ENST00000475614 1 0.245012458668851 -0.239582658986374 ENSG00000186409 CCDC30
ENST00000428554 1 0.627111552091241 0.0587714007184226 ENSG00000186409 CCDC30
ENST00000477155 1 0.627111552091241 0.0587714007184226 ENSG00000186409 CCDC30
ENST00000468651 1 0.0748872492474166 -0.430484440562083 ENSG00000186409 CCDC30
ENST00000492422 1 0.0808440825413028 -0.430419521110661 ENSG00000186409 CCDC30
ENST00000462063 1 0.0109665924917653 -0.696749760274979 ENSG00000186409 CCDC30
ENST00000495044 1 0.475682664082754 0.134225423678416 ENSG00000186409 CCDC30
ENST00000507855 1 0.245196719568315 0.149424649316777 ENSG00000186409 CCDC30
ENST00000426743 1 0.809070657376307 0.0651899223461757 ENSG00000230116 RP11-163G10.2
ENST00000509712 1 0.31377225993816 0.153924059253171 ENSG00000186409 CCDC30
ENST00000424567 1 0.985429865656241 -0.00541073498562803 ENSG00000236876 TMSB4XP1
ENST00000536927 1 0.990257979156207 -0.00360865488364132 ENSG00000236876 TMSB4XP1
ENST00000471390 1 0.260998819686265 0.156558596304264 ENSG00000186409 CCDC30
ENST00000342022 1 0.21715589597434 0.17017740624913 ENSG00000186409 CCDC30
ENST00000340612 1 0.218199436085901 0.17035246762632 ENSG00000186409 CCDC30
ENST00000514642 1 0.042379979471623 0.347738453113707 ENSG00000186409 CCDC30
ENST00000390640 1 0.306853856030797 0.14342527208518 ENSG00000186409 CCDC30
ENST00000454425 1 0.447367742352023 0.207948062920416 ENSG00000236180 RP11-163G10.4
ENST00000471699 1 0.185950330650657 0.39756634950551 ENSG00000186409 CCDC30
ENST00000304979 1 0.218995319698188 -0.0650307030275193 ENSG00000171960 PPIH
ENST00000372550 1 0.503030634490976 -0.0437661682254139 ENSG00000171960 PPIH
ENST00000440068 1 0.635290121968917 -0.0318836220628459 ENSG00000171960 PPIH
ENST00000372549 1 0.808870052133017 0.0211062005330214 ENSG00000171960 PPIH
ENST00000455203 1 0.545592395694226 -0.0411417666614146 ENSG00000171960 PPIH
ENST00000436387 1 0.468731820771845 -0.0655051186472426 ENSG00000171960 PPIH
ENST00000461351 1 0.118007785994245 -0.0890044282327128 ENSG00000171960 PPIH
ENST00000414339 1 0.135470777480447 0.372111250929838 ENSG00000234917 RP5-994D16.3
ENST00000321358 1 0.536988848432654 -0.0266756714002616 ENSG00000065978 YBX1
ENST00000332220 1 0.367260615312851 -0.0412534434438041 ENSG00000065978 YBX1
ENST00000436427 1 0.523902290145976 -0.0266226388336778 ENSG00000065978 YBX1
ENST00000467957 1 0.288543833792997 -0.0440392193501827 ENSG00000065978 YBX1
ENST00000296387 1 0.316488610013143 -0.339521277307742 ENSG00000164007 CLDN19
ENST00000539749 1 0.316488610013143 -0.339521277307742 ENSG00000164007 CLDN19
ENST00000372539 1 0.24697081777705 -0.40901585377739 ENSG00000164007 CLDN19
ENST00000397054 1 0.905451316606756 -0.00808086048966293 ENSG00000117385 LEPRE1
ENST00000460031 1 0.905387692023143 -0.00808726586008495 ENSG00000117385 LEPRE1
ENST00000236040 1 0.905688329928832 -0.00806799018556341 ENSG00000117385 LEPRE1
ENST00000495874 1 0.905688329928832 -0.00806799018556341 ENSG00000117385 LEPRE1
ENST00000296388 1 0.905688329928832 -0.00806799018556341 ENSG00000117385 LEPRE1
ENST00000462474 1 0.100185828482389 0.219971608879039 ENSG00000117385 LEPRE1
ENST00000472802 1 0.313155539013265 0.157216620917908 ENSG00000117385 LEPRE1
ENST00000431412 1 0.680910959407194 0.0348665003609588 ENSG00000117385 LEPRE1
ENST00000460831 1 0.199954617832626 0.230310827121428 ENSG00000117385 LEPRE1
ENST00000481465 1 0.89100423977005 0.015123914285809 ENSG00000117385 LEPRE1
ENST00000447502 1 0.701334950946298 -0.0465164336252097 ENSG00000117385 LEPRE1
ENST00000463465 1 0.27692258710297 -0.105517338740899 ENSG00000117385 LEPRE1
ENST00000372526 1 0.443295025105879 -0.0872150112770638 ENSG00000117385 LEPRE1
ENST00000492956 1 0.416988994677824 -0.0990387343226962 ENSG00000117385 LEPRE1
ENST00000372525 1 0.377231372182125 0.0762279779588239 ENSG00000164008 C1orf50
ENST00000464081 1 0.287202690399848 0.0720991735484953 ENSG00000164008 C1orf50
ENST00000603943 1 0.272360834176397 0.0716214830258198 ENSG00000164008 C1orf50
ENST00000536543 1 0.309316413709718 0.0701769478984157 ENSG00000164008 C1orf50
ENST00000468913 1 0.405671321509644 0.0915533452655685 ENSG00000164008 C1orf50
ENST00000494155 1 0.993138944447055 0.00136802666428255 ENSG00000164008 C1orf50
ENST00000447572 1 0.358774074955228 0.190930887915983 ENSG00000228452 RP5-994D16.9
ENST00000421630 1 0.810328174241924 -0.0757650502341775 ENSG00000164008 C1orf50
ENST00000438946 1 0.841927633995021 0.0719495551404885 ENSG00000164008 C1orf50
ENST00000605272 1 0.807194911526392 0.0901719733547725 ENSG00000164008 C1orf50
ENST00000372522 1 0.944820973675803 -0.00689694431408432 ENSG00000177868 CCDC23
ENST00000372521 1 0.989028236745181 -0.00130476746563753 ENSG00000177868 CCDC23
ENST00000537227 1 0.956849460538353 -0.0050033685603588 ENSG00000177868 CCDC23
ENST00000497437 1 0.653720058905374 0.0456951113803529 ENSG00000177868 CCDC23
ENST00000487556 1 0.752942956197607 -0.0261075115352729 ENSG00000164010 ERMAP
ENST00000372517 1 0.752942956197607 -0.0261075115352729 ENSG00000164010 ERMAP
ENST00000470938 1 0.779260526861391 -0.0539576341007317 ENSG00000164010 ERMAP
ENST00000372514 1 0.929968848108294 -0.00873793211078019 ENSG00000164010 ERMAP
ENST00000328249 1 0.870565825503755 -0.0182465819642336 ENSG00000164010 ERMAP
ENST00000414798 1 0.965143684287362 0.00505671630898191 ENSG00000228192 RP11-342M1.3
ENST00000416809 1 0.882015036529738 -0.0185427404039515 ENSG00000228192 RP11-342M1.3
ENST00000425076 1 0.758194364135264 -0.0374872532309782 ENSG00000228192 RP11-342M1.3
ENST00000444563 1 0.758194364135264 -0.0374872532309782 ENSG00000228192 RP11-342M1.3
ENST00000372508 1 0.494237484386167 0.0573417290069895 ENSG00000164011 ZNF691
ENST00000372507 1 0.493982701732654 0.0573412945266008 ENSG00000164011 ZNF691
ENST00000372506 1 0.493982701732654 0.0573412945266008 ENSG00000164011 ZNF691
ENST00000397044 1 0.568032127190695 0.0503072137149055 ENSG00000164011 ZNF691
ENST00000372504 1 0.493982701732654 0.0573412945266008 ENSG00000164011 ZNF691
ENST00000397034 1 0.156217805204266 0.154145147162149 ENSG00000164011 ZNF691
ENST00000372503 1 0.335914539955405 0.10884569370274 ENSG00000164011 ZNF691
ENST00000372502 1 0.888141995468327 0.0168804716280878 ENSG00000164011 ZNF691
ENST00000448759 1 1 0 ENSG00000233708 RP11-342M1.7
ENST00000417517 1 0.925146665467145 -0.00944714347580443 ENSG00000237090 RP11-342M1.6
ENST00000439215 1 0.676855480022366 -0.110124792276043 ENSG00000225099 ATP6V1E1P1
ENST00000426263 1 0.586939129797005 0.0390565486224013 ENSG00000117394 SLC2A1
ENST00000475162 1 0.867579632857138 0.0147016547899789 ENSG00000117394 SLC2A1
ENST00000439722 1 0.957727924053696 -0.00570326137986128 ENSG00000117394 SLC2A1
ENST00000415851 1 0.323740383860654 0.0776109663444932 ENSG00000117394 SLC2A1
ENST00000372500 1 0.45285347834052 0.0581523026959408 ENSG00000117394 SLC2A1
ENST00000460369 1 0.804289962132303 0.0345658059321062 ENSG00000117394 SLC2A1
ENST00000431759 1 0.708213652463725 0.124606064602024 ENSG00000227533 SLC2A1-AS1
ENST00000416689 1 0.318779561682328 0.350994664480746 ENSG00000227533 SLC2A1-AS1
ENST00000410048 1 0.215661486781729 0.317764838449342 ENSG00000186973 FAM183A
ENST00000409337 1 0.46489150092655 0.170117848115792 ENSG00000186973 FAM183A
ENST00000410025 1 0.46489150092655 0.170117848115792 ENSG00000186973 FAM183A
ENST00000409396 1 0.46489150092655 0.170117848115792 ENSG00000186973 FAM183A
ENST00000335282 1 0.46489150092655 0.170117848115792 ENSG00000186973 FAM183A
ENST00000431635 1 0.538254985329945 -0.0446787185570191 ENSG00000117395 EBNA1BP2
ENST00000236051 1 0.538980780745992 -0.0444686321900507 ENSG00000117395 EBNA1BP2
ENST00000463906 1 0.390728265112766 -0.0629180104782797 ENSG00000117395 EBNA1BP2
ENST00000491223 1 0.606226609137232 -0.0375734530815792 ENSG00000117395 EBNA1BP2
ENST00000472982 1 0.597506855451504 -0.0394179975981314 ENSG00000117395 EBNA1BP2
ENST00000483082 1 0.616059105650122 -0.0375822193515604 ENSG00000117395 EBNA1BP2
ENST00000461557 1 0.747783632770883 -0.0235237170680352 ENSG00000117395 EBNA1BP2
ENST00000372492 1 0.706312834082392 -0.0596763897948896 ENSG00000243710 WDR65
ENST00000528956 1 0.656703283010614 -0.159754544817809 ENSG00000243710 WDR65
ENST00000529956 1 0.71293274012341 0.104933925131515 ENSG00000243710 WDR65
ENST00000525227 1 0.655659286140778 0.116581874340372 ENSG00000243710 WDR65
ENST00000533339 1 0.645486266579113 -0.164377082114714 ENSG00000243710 WDR65
ENST00000466927 1 0.698536768632124 -0.143832090204607 ENSG00000117395 EBNA1BP2
ENST00000474566 1 0.64917934064326 -0.168898762707492 ENSG00000117395 EBNA1BP2
ENST00000439858 1 0.461297194525383 -0.165756576620928 ENSG00000179178 TMEM125
ENST00000432792 1 0.461297194525383 -0.165756576620928 ENSG00000179178 TMEM125
ENST00000523677 1 0.711930315276107 0.0863128047539492 ENSG00000253313 C1orf210
ENST00000423420 1 0.804570377191789 0.0427631617552114 ENSG00000253313 C1orf210
ENST00000372476 1 0.936653654871681 0.0263396833759531 ENSG00000066056 TIE1
ENST00000538015 1 0.85669034412579 0.0669832127122373 ENSG00000066056 TIE1
ENST00000441333 1 0.981607822053872 0.00853182015627432 ENSG00000066056 TIE1
ENST00000485125 1 0.878178501931091 -0.0552827074601209 ENSG00000066056 TIE1
ENST00000480269 1 0.724236246161762 0.121002973469769 ENSG00000066056 TIE1
ENST00000433781 1 0.989261335177873 -0.00454369642652401 ENSG00000066056 TIE1
ENST00000488437 1 0.466393068642754 0.262215768486233 ENSG00000066056 TIE1
ENST00000471187 1 0.528389604624211 -0.210631799545879 ENSG00000066056 TIE1
ENST00000461061 1 0.964894065325252 -0.0156551327108442 ENSG00000066056 TIE1
ENST00000473014 1 0.931422108009646 0.0313947179166116 ENSG00000066056 TIE1
ENST00000492599 1 0.979864417612405 0.00870892431705397 ENSG00000066056 TIE1
ENST00000492874 1 0.405259507306312 0.289465528684114 ENSG00000066056 TIE1
ENST00000372470 1 0.390477156232449 0.227538994132825 ENSG00000117400 MPL
ENST00000413998 1 0.0650016574050991 0.545654870992018 ENSG00000117400 MPL
ENST00000424948 1 0.809614183986729 -0.0568250253182747 ENSG00000234694 RP1-92O14.3
ENST00000310955 1 0.679103361319552 0.0893957976059748 ENSG00000117399 CDC20
ENST00000372462 1 0.624324680018733 0.106224561713593 ENSG00000117399 CDC20
ENST00000478882 1 0.854200399647136 0.0595210542923272 ENSG00000117399 CDC20
ENST00000482046 1 0.102435259643925 0.39955618200812 ENSG00000117399 CDC20
ENST00000372458 1 0.54683120299458 -0.0386394469251792 ENSG00000066322 ELOVL1
ENST00000413844 1 0.539928165586906 -0.0392776750062028 ENSG00000066322 ELOVL1
ENST00000468865 1 0.979702545395465 -0.00176955294078781 ENSG00000066322 ELOVL1
ENST00000464204 1 0.519299261772344 -0.0403448578071083 ENSG00000066322 ELOVL1
ENST00000470968 1 0.520292884551421 -0.0402966219564008 ENSG00000066322 ELOVL1
ENST00000487209 1 0.601827013692551 -0.0327461191282161 ENSG00000066322 ELOVL1
ENST00000470769 1 0.605222791653986 -0.0330646505116946 ENSG00000066322 ELOVL1
ENST00000497569 1 0.397536887408115 -0.0541985510398355 ENSG00000066322 ELOVL1
ENST00000482302 1 0.317486624273091 -0.0636971653574756 ENSG00000066322 ELOVL1
ENST00000497050 1 0.348571818143149 -0.0593898557867454 ENSG00000066322 ELOVL1
ENST00000478481 1 0.958708400848324 -0.00378436843300946 ENSG00000066322 ELOVL1
ENST00000479439 1 0.208481624609209 -0.0858262529225983 ENSG00000066322 ELOVL1
ENST00000465321 1 0.199668837086957 -0.086019304218017 ENSG00000066322 ELOVL1
ENST00000479686 1 0.163689025747565 -0.0965749315248973 ENSG00000066322 ELOVL1
ENST00000496932 1 0.132217764963138 -0.104685677293346 ENSG00000066322 ELOVL1
ENST00000290663 1 0.906667470799424 0.00756654994454596 ENSG00000159479 MED8
ENST00000372457 1 0.928305049760976 0.00577121613159012 ENSG00000159479 MED8
ENST00000372455 1 0.802293939724444 0.0158723337533198 ENSG00000159479 MED8
ENST00000436713 1 0.969311143416447 0.00256784955611814 ENSG00000229431 RP1-92O14.6
ENST00000460803 1 0.612427949083807 0.0445090145514586 ENSG00000159479 MED8
ENST00000473560 1 0.720268962210999 0.0258255314729242 ENSG00000159479 MED8
ENST00000310739 1 0.569665442054999 0.0411359096852017 ENSG00000198198 SZT2
ENST00000372450 1 0.569665442054999 0.0411359096852017 ENSG00000198198 SZT2
ENST00000357658 1 0.445673603070312 0.0490634681836373 ENSG00000198198 SZT2
ENST00000406439 1 0.46788855400327 0.0429422711270644 ENSG00000198198 SZT2
ENST00000562955 1 0.856428240798873 0.00746936880898596 ENSG00000198198 SZT2
ENST00000470139 1 0.940011577526981 -0.0051236567197517 ENSG00000198198 SZT2
ENST00000372442 1 0.97137259456738 0.00176696500317029 ENSG00000198198 SZT2
ENST00000478140 1 0.773251400045447 0.041347812062329 ENSG00000198198 SZT2
ENST00000470897 1 0.499469343935553 -0.097694097407689 ENSG00000198198 SZT2
ENST00000471177 1 0.645632315348 0.0525602841861864 ENSG00000198198 SZT2
ENST00000460536 1 0.723685680231788 -0.0264510523749743 ENSG00000198198 SZT2
ENST00000396885 1 0.650602192722246 -0.0577347837605817 ENSG00000229372 SZT2-AS1
ENST00000583037 1 0.795358947912889 -0.0352155890168086 ENSG00000178922 HYI
ENST00000483618 1 0.323618461283384 0.233722184528802 ENSG00000178922 HYI
ENST00000372425 1 0.795358947912889 -0.0352155890168086 ENSG00000178922 HYI
ENST00000372433 1 0.867472877006319 -0.022997533345604 ENSG00000178922 HYI
ENST00000372434 1 0.881043476131821 -0.0204427406618643 ENSG00000178922 HYI
ENST00000470662 1 0.734801644116511 -0.0480496621240543 ENSG00000178922 HYI
ENST00000487366 1 0.753569293954915 -0.0443142378236056 ENSG00000178922 HYI
ENST00000372430 1 0.781764740751569 -0.0383894673700942 ENSG00000178922 HYI
ENST00000372432 1 0.792200907887763 -0.0357151716905817 ENSG00000178922 HYI
ENST00000372427 1 0.811031375978598 -0.0324130227351152 ENSG00000178922 HYI
ENST00000372426 1 0.802594351549249 -0.0352914677609032 ENSG00000178922 HYI
ENST00000486909 1 0.840388325214626 -0.0276529477433078 ENSG00000178922 HYI
ENST00000496142 1 0.718946582937133 0.0811503414732446 ENSG00000178922 HYI
ENST00000469587 1 0.182381886529378 -0.33930103711681 ENSG00000178922 HYI
ENST00000444386 1 0.0977272511129115 -0.543498056344248 ENSG00000229348 HYI-AS1
ENST00000496043 1 0.663417428857761 -0.150239833853957 ENSG00000142949 PTPRF
ENST00000481019 1 0.768015034652508 -0.103340591385846 ENSG00000142949 PTPRF
ENST00000359947 1 0.966980408889031 0.00824156566487049 ENSG00000142949 PTPRF
ENST00000438120 1 0.708914026803688 0.0771349623040213 ENSG00000142949 PTPRF
ENST00000436724 1 0.848046283211728 -0.0567058376458094 ENSG00000142949 PTPRF
ENST00000372405 1 0.801184585797375 -0.0771715530191033 ENSG00000142949 PTPRF
ENST00000372413 1 0.941328724913436 0.0148376171916151 ENSG00000142949 PTPRF
ENST00000372414 1 0.941328724913436 0.0148376171916151 ENSG00000142949 PTPRF
ENST00000437607 1 0.997664566320053 0.000917749448452083 ENSG00000142949 PTPRF
ENST00000467464 1 0.766909091889187 0.109741070663136 ENSG00000142949 PTPRF
ENST00000412568 1 0.335061156588926 0.234481967819919 ENSG00000142949 PTPRF
ENST00000429895 1 0.633534715142575 0.111187155093486 ENSG00000142949 PTPRF
ENST00000414879 1 0.569666283684251 0.135658194293597 ENSG00000142949 PTPRF
ENST00000422171 1 0.569666283684251 0.135658194293597 ENSG00000142949 PTPRF
ENST00000496447 1 0.751759478123042 -0.0813145708069953 ENSG00000142949 PTPRF
ENST00000372407 1 0.946290336479462 0.017667258740698 ENSG00000142949 PTPRF
ENST00000463041 1 0.671577071820286 -0.142838881439399 ENSG00000142949 PTPRF
ENST00000477970 1 0.412371484698734 0.280968231221846 ENSG00000142949 PTPRF
ENST00000372396 1 0.596472763076521 -0.0214191757629787 ENSG00000066135 KDM4A
ENST00000463151 1 0.480737402052834 0.0474710505537183 ENSG00000066135 KDM4A
ENST00000485249 1 0.38040221403419 0.0664404855294397 ENSG00000066135 KDM4A
ENST00000472265 1 0.366367058880988 0.12826970288585 ENSG00000066135 KDM4A
ENST00000481296 1 0.817183674752863 0.0309401417783095 ENSG00000066135 KDM4A
ENST00000398804 1 0.959311582569002 -0.00361544420637151 ENSG00000236200 KDM4A-AS1
ENST00000439057 1 0.979499235546656 -0.00189434220534522 ENSG00000236200 KDM4A-AS1
ENST00000434346 1 0.978672465410295 -0.00279454776745584 ENSG00000236200 KDM4A-AS1
ENST00000453015 1 0.543006897829511 -0.0608415074831276 ENSG00000236200 KDM4A-AS1
ENST00000418149 1 0.660115286921331 -0.0380365724643843 ENSG00000236200 KDM4A-AS1
ENST00000532911 1 0.12700528998446 0.12613263292532 ENSG00000126091 ST3GAL3
ENST00000489897 1 0.232333607372265 0.0694851588283966 ENSG00000126091 ST3GAL3
ENST00000372374 1 0.23023418854367 0.06888795222426 ENSG00000126091 ST3GAL3
ENST00000372375 1 0.23023418854367 0.06888795222426 ENSG00000126091 ST3GAL3
ENST00000545417 1 0.23023418854367 0.06888795222426 ENSG00000126091 ST3GAL3
ENST00000372377 1 0.23023418854367 0.06888795222426 ENSG00000126091 ST3GAL3
ENST00000361392 1 0.23023418854367 0.06888795222426 ENSG00000126091 ST3GAL3
ENST00000361400 1 0.23023418854367 0.06888795222426 ENSG00000126091 ST3GAL3
ENST00000353126 1 0.23023418854367 0.06888795222426 ENSG00000126091 ST3GAL3
ENST00000530154 1 0.186305044363746 0.0780200351025424 ENSG00000126091 ST3GAL3
ENST00000262915 1 0.23023418854367 0.06888795222426 ENSG00000126091 ST3GAL3
ENST00000330208 1 0.23023418854367 0.06888795222426 ENSG00000126091 ST3GAL3
ENST00000335430 1 0.23023418854367 0.06888795222426 ENSG00000126091 ST3GAL3
ENST00000351035 1 0.23023418854367 0.06888795222426 ENSG00000126091 ST3GAL3
ENST00000479383 1 0.134747350961736 0.122952154516832 ENSG00000126091 ST3GAL3
ENST00000347631 1 0.232319455365594 0.0694869957092994 ENSG00000126091 ST3GAL3
ENST00000484868 1 0.111259700260273 0.136920290488531 ENSG00000126091 ST3GAL3
ENST00000461066 1 0.137181328577752 0.122323505253469 ENSG00000126091 ST3GAL3
ENST00000437753 1 0.730790481067925 -0.0430429285832554 ENSG00000229444 RP11-184I16.4
ENST00000516392 1 0.849936974010197 0.0667822953014282 ENSG00000252201 RNU6-1058P
ENST00000533997 1 0.220030179235235 0.0721004222032097 ENSG00000126091 ST3GAL3
ENST00000469715 1 0.220030179235235 0.0721004222032097 ENSG00000126091 ST3GAL3
ENST00000490541 1 0.220030179235235 0.0721004222032097 ENSG00000126091 ST3GAL3
ENST00000528371 1 0.220030179235235 0.0721004222032097 ENSG00000126091 ST3GAL3
ENST00000530581 1 0.220030179235235 0.0721004222032097 ENSG00000126091 ST3GAL3
ENST00000531816 1 0.220030179235235 0.0721004222032097 ENSG00000126091 ST3GAL3
ENST00000531993 1 0.220030179235235 0.0721004222032097 ENSG00000126091 ST3GAL3
ENST00000533212 1 0.220030179235235 0.0721004222032097 ENSG00000126091 ST3GAL3
ENST00000533933 1 0.220030179235235 0.0721004222032097 ENSG00000126091 ST3GAL3
ENST00000372369 1 0.220030179235235 0.0721004222032097 ENSG00000126091 ST3GAL3
ENST00000372372 1 0.220030179235235 0.0721004222032097 ENSG00000126091 ST3GAL3
ENST00000372368 1 0.220030179235235 0.0721004222032097 ENSG00000126091 ST3GAL3
ENST00000372367 1 0.220030179235235 0.0721004222032097 ENSG00000126091 ST3GAL3
ENST00000372366 1 0.220030179235235 0.0721004222032097 ENSG00000126091 ST3GAL3
ENST00000372365 1 0.220030179235235 0.0721004222032097 ENSG00000126091 ST3GAL3
ENST00000361746 1 0.220030179235235 0.0721004222032097 ENSG00000126091 ST3GAL3
ENST00000332628 1 0.220030179235235 0.0721004222032097 ENSG00000126091 ST3GAL3
ENST00000531451 1 0.220898988399947 0.0718686602697664 ENSG00000126091 ST3GAL3
ENST00000372362 1 0.220898988399947 0.0718686602697664 ENSG00000126091 ST3GAL3
ENST00000361812 1 0.220898988399947 0.0718686602697664 ENSG00000126091 ST3GAL3
ENST00000427515 1 0.686228328300474 -0.132142078546852 ENSG00000233674 RP11-184I16.3
ENST00000461375 1 0.829137676432089 0.0136964709993683 ENSG00000126091 ST3GAL3
ENST00000419974 1 0.611875265649568 -0.161220572907611 ENSG00000224751 SHMT1P1
ENST00000490502 1 0.372753282843292 -0.0749368274280456 ENSG00000126091 ST3GAL3
ENST00000495482 1 0.664843922522511 -0.0601677609274443 ENSG00000126091 ST3GAL3
ENST00000414809 1 0.852101203062598 -0.0603220515114463 ENSG00000117407 ARTN
ENST00000372359 1 0.852101203062598 -0.0603220515114463 ENSG00000117407 ARTN
ENST00000477048 1 0.124881586466122 -0.535708871449412 ENSG00000117407 ARTN
ENST00000471394 1 0.140329137149682 -0.514448068729436 ENSG00000117407 ARTN
ENST00000498139 1 0.679905149886841 -0.137816321492524 ENSG00000117407 ARTN
ENST00000491846 1 0.401474584950072 -0.297006596921163 ENSG00000117407 ARTN
ENST00000479128 1 0.48453989700777 -0.252471450883203 ENSG00000117407 ARTN
ENST00000472435 1 0.48453989700777 -0.252471450883203 ENSG00000117407 ARTN
ENST00000474592 1 0.495344146807129 -0.248026193273792 ENSG00000117407 ARTN
ENST00000372354 1 0.776729094170269 -0.103655707753964 ENSG00000117407 ARTN
ENST00000438616 1 0.997070000168652 0.00136471934173512 ENSG00000117407 ARTN
ENST00000446167 1 0.443844960058525 -0.107178145514149 ENSG00000237950 RP11-7O11.3
ENST00000445226 1 0.461676102342889 -0.103120543491158 ENSG00000237950 RP11-7O11.3
ENST00000412378 1 0.493782737847748 -0.0895366428033928 ENSG00000237950 RP11-7O11.3
ENST00000372343 1 0.28673097580856 -0.0652591973386483 ENSG00000117408 IPO13
ENST00000489061 1 0.171372911112478 0.177666653593583 ENSG00000117408 IPO13
ENST00000489773 1 0.796720512234502 0.0235790694554152 ENSG00000117408 IPO13
ENST00000492152 1 0.825777293554173 0.0247783928290748 ENSG00000117408 IPO13
ENST00000480902 1 0.894726621109741 0.0215206226548405 ENSG00000117408 IPO13
ENST00000372339 1 0.0864864796273551 -0.199962211455937 ENSG00000117408 IPO13
ENST00000486876 1 0.407851705518722 -0.134993507877518 ENSG00000117408 IPO13
ENST00000471934 1 0.0225903322592053 -0.160741609848371 ENSG00000132768 DPH2
ENST00000476260 1 0.0373349586843416 -0.141636007241559 ENSG00000132768 DPH2
ENST00000255108 1 0.124344191547294 -0.0991224147496363 ENSG00000132768 DPH2
ENST00000412950 1 0.114970153524423 -0.105720021946519 ENSG00000132768 DPH2
ENST00000524776 1 0.114970153524423 -0.105720021946519 ENSG00000132768 DPH2
ENST00000495421 1 0.124344191547294 -0.0991224147496363 ENSG00000132768 DPH2
ENST00000530988 1 0.0282392206478279 -0.155606068389868 ENSG00000132768 DPH2
ENST00000527567 1 0.0105858720772248 -0.174961724565699 ENSG00000132768 DPH2
ENST00000492306 1 0.0456410490063881 -0.136569231700332 ENSG00000132768 DPH2
ENST00000490861 1 0.0428135371011874 -0.139732771279907 ENSG00000132768 DPH2
ENST00000396758 1 0.124795022594479 -0.0989532432994322 ENSG00000132768 DPH2
ENST00000477294 1 0.00976920989800746 -0.175358754030349 ENSG00000132768 DPH2
ENST00000529729 1 0.0837077108008509 -0.118901992264384 ENSG00000132768 DPH2
ENST00000532140 1 0.0102488439806015 -0.176611385157384 ENSG00000132768 DPH2
ENST00000534786 1 0.0241511638259024 -0.164005275354762 ENSG00000132768 DPH2
ENST00000534655 1 0.0475450040767197 -0.172008270730315 ENSG00000132768 DPH2
ENST00000459879 1 0.25874172226549 -0.0916033033274472 ENSG00000132768 DPH2
ENST00000527319 1 0.457831895979175 -0.0616950664078189 ENSG00000132768 DPH2
ENST00000472505 1 0.245023922896658 -0.0800963285790095 ENSG00000117410 ATP6V0B
ENST00000472174 1 0.192113764602024 -0.0825157657144544 ENSG00000117410 ATP6V0B
ENST00000532642 1 0.192972876086927 -0.0827131019300263 ENSG00000117410 ATP6V0B
ENST00000236067 1 0.194264985374776 -0.0823191968426476 ENSG00000117410 ATP6V0B
ENST00000471859 1 0.189875497766022 -0.0830472114130008 ENSG00000117410 ATP6V0B
ENST00000472277 1 0.273485672788042 -0.0732662950820476 ENSG00000117410 ATP6V0B
ENST00000461670 1 0.20400686290867 -0.089560900538333 ENSG00000117410 ATP6V0B
ENST00000468183 1 0.195585662498105 -0.0820827852890583 ENSG00000117410 ATP6V0B
ENST00000473485 1 0.195585662498105 -0.0820827852890583 ENSG00000117410 ATP6V0B
ENST00000496131 1 0.220966675213533 -0.0824668775379813 ENSG00000117410 ATP6V0B
ENST00000498208 1 0.226727157865552 -0.0870920215801202 ENSG00000117410 ATP6V0B
ENST00000532072 1 0.806022963435044 -0.0142204048547193 ENSG00000117410 ATP6V0B
ENST00000498664 1 0.566890851287632 -0.0311503664125791 ENSG00000117410 ATP6V0B
ENST00000498543 1 0.894835927113719 0.0194642047273529 ENSG00000117411 B4GALT2
ENST00000372324 1 0.600753701689754 -0.0587013601799888 ENSG00000117411 B4GALT2
ENST00000497866 1 0.863710595407065 -0.0235031818686141 ENSG00000117411 B4GALT2
ENST00000434555 1 0.613548573117914 -0.0575726421693143 ENSG00000117411 B4GALT2
ENST00000356836 1 0.594160177613268 -0.0619949606941724 ENSG00000117411 B4GALT2
ENST00000309519 1 0.463863615264806 -0.08567333002099 ENSG00000117411 B4GALT2
ENST00000485678 1 0.32012893042151 -0.129893413336188 ENSG00000117411 B4GALT2
ENST00000481924 1 0.76624487808983 -0.0435285030843905 ENSG00000117411 B4GALT2
ENST00000486064 1 0.68234816152608 0.0452685177303828 ENSG00000159214 CCDC24
ENST00000372307 1 0.642460388534917 0.108244660646111 ENSG00000196517 SLC6A9
ENST00000372318 1 0.69000119348728 0.0441188505884213 ENSG00000159214 CCDC24
ENST00000460543 1 0.800630618297743 -0.0338311270407719 ENSG00000159214 CCDC24
ENST00000463846 1 0.689267013784583 0.0442432914123952 ENSG00000159214 CCDC24
ENST00000490563 1 0.689267013784583 0.0442432914123952 ENSG00000159214 CCDC24
ENST00000490064 1 0.88044987286667 -0.017411113209605 ENSG00000159214 CCDC24
ENST00000486504 1 0.908992028860565 -0.0131779849394938 ENSG00000159214 CCDC24
ENST00000485811 1 0.759596037181113 0.0364610959893927 ENSG00000159214 CCDC24
ENST00000372306 1 0.794764450094293 0.0619533805556335 ENSG00000196517 SLC6A9
ENST00000466180 1 0.958480760506652 0.00611505789691175 ENSG00000159214 CCDC24
ENST00000479055 1 0.827542453612607 0.0264171168235499 ENSG00000159214 CCDC24
ENST00000472562 1 0.1425559613403 0.332688979516625 ENSG00000159214 CCDC24
ENST00000372310 1 0.270192647548204 0.0681418361038425 ENSG00000196517 SLC6A9
ENST00000475075 1 0.798299739866936 0.0643188013085676 ENSG00000196517 SLC6A9
ENST00000357730 1 0.646723409492019 0.115107397429758 ENSG00000196517 SLC6A9
ENST00000360584 1 0.646723409492019 0.115107397429758 ENSG00000196517 SLC6A9
ENST00000537678 1 0.859266572022017 0.0451452050167855 ENSG00000196517 SLC6A9
ENST00000492434 1 0.989705595446822 0.00331978227286026 ENSG00000196517 SLC6A9
ENST00000528803 1 0.746414641027756 0.0844522122370176 ENSG00000196517 SLC6A9
ENST00000489764 1 0.973558002062968 -0.0085838015522374 ENSG00000196517 SLC6A9
ENST00000466926 1 0.960421120356273 -0.00417267232751543 ENSG00000196517 SLC6A9
ENST00000533007 1 0.147977666717334 0.207665531134716 ENSG00000196517 SLC6A9
ENST00000607988 1 0.58314132052997 -0.19091886214681 ENSG00000230615 RP5-1198O20.4
ENST00000609636 1 0.783052147516543 0.0779679869092553 ENSG00000230615 RP5-1198O20.4
ENST00000610167 1 0.783052147516543 0.0779679869092553 ENSG00000230615 RP5-1198O20.4
ENST00000609472 1 0.689141396145878 0.0905315978597055 ENSG00000230615 RP5-1198O20.4
ENST00000434244 1 0.447219413910831 0.280774256635789 ENSG00000230615 RP5-1198O20.4
ENST00000431800 1 0.898863466401064 0.0434937897602531 ENSG00000230615 RP5-1198O20.4
ENST00000437643 1 0.893275281583281 0.0458995327884319 ENSG00000230615 RP5-1198O20.4
ENST00000453688 1 0.729488352018313 0.113906801409191 ENSG00000230615 RP5-1198O20.4
ENST00000447959 1 0.741282571851737 0.108873623883243 ENSG00000230615 RP5-1198O20.4
ENST00000609027 1 0.746742057180051 0.10567538718692 ENSG00000230615 RP5-1198O20.4
ENST00000372299 1 0.654865871091163 0.142158737801874 ENSG00000171872 KLF17
ENST00000476802 1 0.818711568338065 0.0717885060962326 ENSG00000171872 KLF17
ENST00000402743 1 0.490222433920312 -0.198479854373504 ENSG00000233514 RP11-570P14.1
ENST00000361745 1 0.34474302877923 -0.0566831289006712 ENSG00000178028 DMAP1
ENST00000446292 1 0.245340866717758 -0.0709759005296027 ENSG00000178028 DMAP1
ENST00000440641 1 0.39751813616074 -0.0512337440489666 ENSG00000178028 DMAP1
ENST00000436069 1 0.151992990843575 -0.125745274479082 ENSG00000178028 DMAP1
ENST00000437511 1 0.329800568544858 -0.0600728343446838 ENSG00000178028 DMAP1
ENST00000475794 1 0.144468924120515 -0.119185573653271 ENSG00000178028 DMAP1
ENST00000471829 1 0.453780290189962 -0.0462104172069051 ENSG00000178028 DMAP1
ENST00000487922 1 0.323677800266727 -0.0594657835614963 ENSG00000178028 DMAP1
ENST00000315913 1 0.344770512529662 -0.0566837503914251 ENSG00000178028 DMAP1
ENST00000372289 1 0.344770512529662 -0.0566837503914251 ENSG00000178028 DMAP1
ENST00000463950 1 0.129155605376781 -0.131885976598453 ENSG00000178028 DMAP1
ENST00000372290 1 0.720193348999781 -0.0239495331646875 ENSG00000178028 DMAP1
ENST00000488433 1 0.498548285252563 -0.0432044955159314 ENSG00000178028 DMAP1
ENST00000483741 1 0.209342603154407 -0.138897838192508 ENSG00000178028 DMAP1
ENST00000494092 1 0.485702408345942 -0.0825178826577745 ENSG00000178028 DMAP1
ENST00000372257 1 0.0273265575881025 0.0942274829101737 ENSG00000117419 ERI3
ENST00000372259 1 0.0511542202950059 0.0877433951009816 ENSG00000117419 ERI3
ENST00000456170 1 0.0443992270675961 0.0888847265943786 ENSG00000117419 ERI3
ENST00000537474 1 0.0145891182299739 0.104561153999138 ENSG00000117419 ERI3
ENST00000489710 1 0.0693509574725728 0.115513645497765 ENSG00000117419 ERI3
ENST00000479101 1 0.0861868923232623 0.108540488210103 ENSG00000117419 ERI3
ENST00000462341 1 0.0281597499418723 0.125714938623932 ENSG00000117419 ERI3
ENST00000414156 1 0.796298838973704 -0.0557036910262528 ENSG00000233602 ERI3-IT1
ENST00000452396 1 0.0859870839254061 0.0811090660493359 ENSG00000117419 ERI3
ENST00000495828 1 0.100234413954913 0.0880445446255129 ENSG00000117419 ERI3
ENST00000457571 1 0.190205865933004 0.0769801290103829 ENSG00000117419 ERI3
ENST00000516337 1 0.129864760056637 0.556523245842422 ENSG00000252146 AL390776.1
ENST00000355387 1 0.259437252067462 -0.051439602973096 ENSG00000187147 RNF220
ENST00000361799 1 0.259437252067462 -0.051439602973096 ENSG00000187147 RNF220
ENST00000487332 1 0.0919817424596298 0.566072080252879 ENSG00000187147 RNF220
ENST00000372247 1 0.2509485684837 -0.0523018676072903 ENSG00000187147 RNF220
ENST00000470498 1 0.228054831514151 0.437201659058389 ENSG00000187147 RNF220
ENST00000443020 1 0.200385743737794 -0.0597763133048956 ENSG00000187147 RNF220
ENST00000496262 1 0.874170366926554 -0.0588275438966651 ENSG00000187147 RNF220
ENST00000453863 1 0.10368651518345 -0.113234391621508 ENSG00000187147 RNF220
ENST00000335497 1 0.230424578588885 -0.0652665999815392 ENSG00000187147 RNF220
ENST00000440132 1 0.230691382885678 -0.0638354834951701 ENSG00000187147 RNF220
ENST00000474064 1 0.261261052319295 -0.0576339990949968 ENSG00000187147 RNF220
ENST00000471494 1 0.148569739925894 -0.0809050856711409 ENSG00000187147 RNF220
ENST00000488865 1 0.141257847430647 -0.104272673723439 ENSG00000187147 RNF220
ENST00000497469 1 0.19063109789695 -0.0700044366817798 ENSG00000187147 RNF220
ENST00000475378 1 0.305418296120942 -0.0533474093244489 ENSG00000187147 RNF220
ENST00000484745 1 0.352199083023979 -0.0465235627631616 ENSG00000187147 RNF220
ENST00000372242 1 0.268184086648005 -0.0540025189636054 ENSG00000126106 TMEM53
ENST00000372243 1 0.268184086648005 -0.0540025189636054 ENSG00000126106 TMEM53
ENST00000372244 1 0.268285921111259 -0.0540024660252949 ENSG00000126106 TMEM53
ENST00000495630 1 0.302281653534329 -0.0497634105769883 ENSG00000126106 TMEM53
ENST00000474394 1 0.759027994687722 -0.017645068951782 ENSG00000187147 RNF220
ENST00000480686 1 0.928196769002853 0.00488102514327507 ENSG00000187147 RNF220
ENST00000474956 1 0.691243007693557 -0.0236768110186517 ENSG00000187147 RNF220
ENST00000476724 1 0.298696340465947 -0.209343440262945 ENSG00000126106 TMEM53
ENST00000468117 1 0.29793920886685 -0.208966119121057 ENSG00000126106 TMEM53
ENST00000372237 1 0.29793920886685 -0.208966119121057 ENSG00000126106 TMEM53
ENST00000372235 1 0.231949755957082 -0.258982950885509 ENSG00000126106 TMEM53
ENST00000420706 1 0.28429565865138 -0.24398957095215 ENSG00000126106 TMEM53
ENST00000424484 1 0.780154713084536 -0.0234027524760653 ENSG00000198520 C1orf228
ENST00000455805 1 0.455361153165324 -0.129180320527667 ENSG00000198520 C1orf228
ENST00000458657 1 0.638324993229313 -0.0359732508177187 ENSG00000198520 C1orf228
ENST00000418644 1 0.462862918441744 -0.144599017679259 ENSG00000198520 C1orf228
ENST00000441519 1 0.455361153165324 -0.129180320527667 ENSG00000198520 C1orf228
ENST00000357508 1 0.638324993229313 -0.0359732508177187 ENSG00000198520 C1orf228
ENST00000535358 1 0.638324993229313 -0.0359732508177187 ENSG00000198520 C1orf228
ENST00000445071 1 0.227657091019812 -0.225458916994283 ENSG00000198520 C1orf228
ENST00000453711 1 0.329908953201625 -0.194825303717477 ENSG00000198520 C1orf228
ENST00000421398 1 0.992547960383581 -0.000831437391199185 ENSG00000198520 C1orf228
ENST00000444751 1 0.986037275989237 0.00154969960045924 ENSG00000198520 C1orf228
ENST00000434068 1 0.807109203942483 0.0229208742999763 ENSG00000198520 C1orf228
ENST00000434520 1 0.650047579912135 0.0426816918656073 ENSG00000198520 C1orf228
ENST00000362507 1 0.266255444969042 -0.407218397929438 ENSG00000199377 RNU5F-1
ENST00000427321 1 0.674886210995303 0.0490729783096887 ENSG00000198520 C1orf228
ENST00000446792 1 0.506281480148354 0.0792358765542989 ENSG00000198520 C1orf228
ENST00000444525 1 0.404261155310924 0.0985408882171541 ENSG00000198520 C1orf228
ENST00000440383 1 0.473883068680336 0.0849506688006327 ENSG00000198520 C1orf228
ENST00000427336 1 0.540410381741965 0.0728737061960301 ENSG00000198520 C1orf228
ENST00000418779 1 0.658050943869037 -0.0509827017851083 ENSG00000198520 C1orf228
ENST00000568406 1 0.350562330229838 -0.108022067913729 ENSG00000198520 C1orf228
ENST00000452259 1 0.0811809730468422 0.30252154477902 ENSG00000142945 KIF2C
ENST00000372224 1 0.229070156522538 0.165086375941916 ENSG00000142945 KIF2C
ENST00000493027 1 0.0760160669804319 0.308170458635778 ENSG00000142945 KIF2C
ENST00000372218 1 0.219613894937615 0.169442978846488 ENSG00000142945 KIF2C
ENST00000455186 1 0.254582482050896 0.229694791829386 ENSG00000142945 KIF2C
ENST00000372222 1 0.160531429390448 0.204746784467019 ENSG00000142945 KIF2C
ENST00000480574 1 0.928276919958646 0.0254951733932215 ENSG00000142945 KIF2C
ENST00000372217 1 0.204819001284769 0.179619540640338 ENSG00000142945 KIF2C
ENST00000440985 1 0.219611101779243 0.32542779831185 ENSG00000225721 RP11-269F19.2
ENST00000428791 1 0.0146430721694204 -0.249545248161015 ENSG00000225721 RP11-269F19.2
ENST00000423289 1 0.241275458410197 0.326565683150319 ENSG00000142945 KIF2C
ENST00000472235 1 0.506937449345685 -0.157424018802326 ENSG00000142945 KIF2C
ENST00000497035 1 0.402095365209621 -0.0371217276241285 ENSG00000142937 RPS8
ENST00000396651 1 0.432674428918707 -0.0351843395696907 ENSG00000142937 RPS8
ENST00000372209 1 0.429599668514655 -0.0354177310886689 ENSG00000142937 RPS8
ENST00000470475 1 0.271827272108061 -0.0518632954522018 ENSG00000142937 RPS8
ENST00000485390 1 0.42890252456321 -0.035455116508204 ENSG00000142937 RPS8
ENST00000581525 1 0.772117930814597 -0.0739754977721331 ENSG00000264294 SNORD55
ENST00000364043 1 0.484204199780504 0.154172246785502 ENSG00000200913 SNORD46
ENST00000464658 1 0.995152788969558 -0.000274721255379058 ENSG00000142937 RPS8
ENST00000484599 1 0.970483710093405 -0.00169277731590782 ENSG00000142937 RPS8
ENST00000365161 1 0.7874450267184 -0.0562111060434072 ENSG00000202031 SNORD38A
ENST00000474582 1 0.733619768697493 0.0202540940631756 ENSG00000142937 RPS8
ENST00000384690 1 0.401396509069838 0.16024467118795 ENSG00000207421 SNORD38B
ENST00000455333 1 0.706821536996359 0.119344707599487 ENSG00000234093 RPS15AP11
ENST00000594193 1 0.801982792627541 0.0812405029922293 ENSG00000234093 RPS15AP11
ENST00000372207 1 0.100762626513074 0.416598294323664 ENSG00000142959 BEST4
ENST00000372201 1 0.0842391224965357 -0.119287059423947 ENSG00000173846 PLK3
ENST00000465443 1 0.0834179961745912 -0.119501339110989 ENSG00000173846 PLK3
ENST00000476731 1 0.158301602911493 -0.108795104656936 ENSG00000173846 PLK3
ENST00000492398 1 0.0679235447224272 -0.130009123950872 ENSG00000173846 PLK3
ENST00000461358 1 0.135011314281822 -0.11082734130001 ENSG00000173846 PLK3
ENST00000461769 1 0.493402054689245 -0.054839472050699 ENSG00000173846 PLK3
ENST00000493100 1 0.0832778743189098 -0.132790710503812 ENSG00000173846 PLK3
ENST00000339355 1 0.0453537944717877 -0.210355476371376 ENSG00000188396 TCTEX1D4
ENST00000372200 1 0.0740526757870974 -0.180060093368706 ENSG00000188396 TCTEX1D4
ENST00000450269 1 0.0717001309933737 -0.155239775175185 ENSG00000222009 BTBD19
ENST00000453418 1 0.0717001309933737 -0.155239775175185 ENSG00000222009 BTBD19
ENST00000409335 1 0.0773960668448407 -0.152245258835229 ENSG00000222009 BTBD19
ENST00000439563 1 0.147759712076048 -0.127692629127022 ENSG00000222009 BTBD19
ENST00000485668 1 0.108394304213029 -0.139386819769017 ENSG00000222009 BTBD19
ENST00000482715 1 0.116551854700612 -0.138623483453926 ENSG00000222009 BTBD19
ENST00000475105 1 0.113913565478443 -0.133947398449615 ENSG00000222009 BTBD19
ENST00000495433 1 0.136934229848878 -0.141690682548391 ENSG00000222009 BTBD19
ENST00000489976 1 0.116840844521745 -0.210336921611956 ENSG00000222009 BTBD19
ENST00000464114 1 0.0752491912837251 -0.213111103911323 ENSG00000222009 BTBD19
ENST00000438067 1 0.112968345389962 -0.365036678910972 ENSG00000117425 PTCH2
ENST00000447098 1 0.336905539436065 -0.192737329822056 ENSG00000117425 PTCH2
ENST00000365574 1 0.0793745929121918 -0.545228821394584 ENSG00000202444 RNU5E-6P
ENST00000372192 1 0.520963121574439 -0.135730707004651 ENSG00000117425 PTCH2
ENST00000447970 1 0.936629028196686 0.0282716455680777 ENSG00000226499 RP5-882O7.1
ENST00000439363 1 0.301244971000665 0.0835419574150442 ENSG00000070785 EIF2B3
ENST00000360403 1 0.253343818371396 0.0804148687434361 ENSG00000070785 EIF2B3
ENST00000486491 1 0.475676867304201 0.0672261641407278 ENSG00000070785 EIF2B3
ENST00000372183 1 0.294103318199254 0.0728101094023305 ENSG00000070785 EIF2B3
ENST00000579017 1 0.783354748893415 0.0982752548381035 ENSG00000266294 AL136380.1
ENST00000480675 1 0.215974443398347 0.0751327029046788 ENSG00000070785 EIF2B3
ENST00000477953 1 0.244266828641617 0.0727210309428753 ENSG00000070785 EIF2B3
ENST00000517230 1 0.136094205058094 -0.553033801002698 ENSG00000253039 RNA5SP47
ENST00000372182 1 0.25738401093354 0.0703188141439352 ENSG00000070785 EIF2B3
ENST00000428976 1 0.565435487332626 -0.189308336517708 ENSG00000229815 CCNB1IP1P1
ENST00000487532 1 0.272019176113321 0.0691137824195258 ENSG00000070785 EIF2B3
ENST00000497010 1 0.523630403679188 0.0464882422415953 ENSG00000070785 EIF2B3
ENST00000596009 1 0.759519000253171 0.0915608617363903 ENSG00000268949 MRPS17P1
ENST00000372168 1 0.870679497805534 0.0113101999066977 ENSG00000126107 HECTD3
ENST00000372172 1 0.806972355162284 -0.0161362441414859 ENSG00000126107 HECTD3
ENST00000486132 1 0.892491083079888 -0.0108064110472785 ENSG00000126107 HECTD3
ENST00000486296 1 0.597153097524828 -0.0438062796933935 ENSG00000126107 HECTD3
ENST00000466423 1 0.657134485347523 -0.0345574953371118 ENSG00000126107 HECTD3
ENST00000487488 1 0.704096563491473 -0.0346303459895984 ENSG00000126107 HECTD3
ENST00000484564 1 0.555918890767297 -0.0676638773213442 ENSG00000126107 HECTD3
ENST00000246337 1 0.686413790777998 -0.0287322991037481 ENSG00000126088 UROD
ENST00000491773 1 0.828003455192636 -0.0161572943409787 ENSG00000126088 UROD
ENST00000463092 1 0.660219584251363 -0.0326937269875655 ENSG00000126088 UROD
ENST00000461035 1 0.89964346967018 -0.0103346242659819 ENSG00000126088 UROD
ENST00000491300 1 0.770897494947047 -0.0203520935625054 ENSG00000126088 UROD
ENST00000434478 1 0.927940653874512 0.00642848425624746 ENSG00000126088 UROD
ENST00000494399 1 0.685816661272502 -0.0287516067848189 ENSG00000126088 UROD
ENST00000460334 1 0.99426880966042 0.000520914681717055 ENSG00000126088 UROD
ENST00000462688 1 0.782740675418684 -0.0192659438099015 ENSG00000126088 UROD
ENST00000460906 1 0.974403087451474 -0.00230130953534749 ENSG00000126088 UROD
ENST00000490385 1 0.993689992035421 -0.000566829205852763 ENSG00000126088 UROD
ENST00000469548 1 0.820958696259522 -0.0152663083521604 ENSG00000126088 UROD
ENST00000486699 1 0.820908498394127 -0.0152885960953144 ENSG00000126088 UROD
ENST00000478467 1 0.813391729812299 -0.0159436040032873 ENSG00000126088 UROD
ENST00000428106 1 0.792566021060098 -0.017704529613075 ENSG00000126088 UROD
ENST00000496439 1 0.900820169096167 0.00878402849583988 ENSG00000126088 UROD
ENST00000473012 1 0.97355663761713 0.00241104296481397 ENSG00000126088 UROD
ENST00000472254 1 0.91350205445673 -0.0126684582697811 ENSG00000126088 UROD
ENST00000466193 1 0.203109132143791 -0.177979509770841 ENSG00000126088 UROD
ENST00000465678 1 0.172457051332534 -0.195145308089601 ENSG00000126088 UROD
ENST00000359600 1 0.518144836850192 0.138085547851656 ENSG00000162415 ZSWIM5
ENST00000464588 1 0.410176155202981 0.167014966915921 ENSG00000162415 ZSWIM5
ENST00000334815 1 0.592223689621744 -0.0903672577886501 ENSG00000186603 HPDL
ENST00000528332 1 0.320253032914103 -0.0694658367645584 ENSG00000132781 MUTYH
ENST00000529984 1 0.320253032914103 -0.0694658367645584 ENSG00000132781 MUTYH
ENST00000372110 1 0.324087741837049 -0.0695452373254811 ENSG00000132781 MUTYH
ENST00000372115 1 0.327095362463996 -0.0688386153206023 ENSG00000132781 MUTYH
ENST00000481571 1 0.324087741837049 -0.0695452373254811 ENSG00000132781 MUTYH
ENST00000372098 1 0.324087741837049 -0.0695452373254811 ENSG00000132781 MUTYH
ENST00000355498 1 0.303350985642806 -0.0718517063354176 ENSG00000132781 MUTYH
ENST00000475516 1 0.274493273474219 -0.0757943384782253 ENSG00000132781 MUTYH
ENST00000485271 1 0.356592633447619 0.145314403367157 ENSG00000132781 MUTYH
ENST00000372104 1 0.263960871646803 -0.0780612627416416 ENSG00000132781 MUTYH
ENST00000448481 1 0.263960871646803 -0.0780612627416416 ENSG00000132781 MUTYH
ENST00000456914 1 0.261583943118545 -0.0785017097989465 ENSG00000132781 MUTYH
ENST00000354383 1 0.274493273474219 -0.0757943384782253 ENSG00000132781 MUTYH
ENST00000488731 1 0.247088975849049 -0.0804246026904259 ENSG00000132781 MUTYH
ENST00000372100 1 0.303004843926758 -0.0718589431843036 ENSG00000132781 MUTYH
ENST00000450313 1 0.32683755953057 -0.0688440558167126 ENSG00000132781 MUTYH
ENST00000531105 1 0.309013772278946 -0.0708950274482197 ENSG00000132781 MUTYH
ENST00000467459 1 0.664075445434043 0.0495124854908847 ENSG00000132781 MUTYH
ENST00000482094 1 0.494922625550145 0.0904793701147254 ENSG00000132781 MUTYH
ENST00000529892 1 0.726954726155276 0.0426222687374538 ENSG00000132781 MUTYH
ENST00000533178 1 0.231881962381139 -0.107204274521729 ENSG00000132781 MUTYH
ENST00000528013 1 0.266776798629033 -0.0778170766980293 ENSG00000132781 MUTYH
ENST00000412971 1 0.177253574256187 -0.0996907606029424 ENSG00000132781 MUTYH
ENST00000462388 1 0.138006529526044 -0.186754144767328 ENSG00000132781 MUTYH
ENST00000466231 1 0.901050175482201 -0.0221128730601629 ENSG00000132781 MUTYH
ENST00000470256 1 0.0819814762718358 -0.131690133324445 ENSG00000132781 MUTYH
ENST00000461495 1 0.144570897034537 -0.109652955751248 ENSG00000132781 MUTYH
ENST00000435155 1 0.0915985364182004 -0.128950476893951 ENSG00000132781 MUTYH
ENST00000467940 1 0.164484470764224 -0.105839383229032 ENSG00000132781 MUTYH
ENST00000478796 1 0.0819230113457971 -0.219940964330604 ENSG00000132781 MUTYH
ENST00000525160 1 0.151807034993404 -0.109881753520481 ENSG00000132781 MUTYH
ENST00000479746 1 0.0588734565171177 -0.144890199064352 ENSG00000132781 MUTYH
ENST00000492494 1 0.0597562701415507 -0.144569721568468 ENSG00000132781 MUTYH
ENST00000483642 1 0.125292615541498 -0.116959010246711 ENSG00000132781 MUTYH
ENST00000481139 1 0.0900803218425652 -0.131307745282093 ENSG00000132781 MUTYH
ENST00000485484 1 0.0788413556324232 -0.1427141924522 ENSG00000132781 MUTYH
ENST00000476789 1 0.168491786169464 -0.108028764608605 ENSG00000132781 MUTYH
ENST00000462387 1 0.177616173646204 -0.106196500917177 ENSG00000132781 MUTYH
ENST00000474703 1 0.17772080297366 -0.10996514354594 ENSG00000132781 MUTYH
ENST00000483127 1 0.547554467709972 -0.0526532564858062 ENSG00000132781 MUTYH
ENST00000534453 1 0.432772242797799 -0.0721647227574158 ENSG00000132781 MUTYH
ENST00000372090 1 0.779129400792939 -0.0229259725433637 ENSG00000132773 TOE1
ENST00000477731 1 0.643276594706882 -0.0417863710872911 ENSG00000132773 TOE1
ENST00000539779 1 0.712997000470566 -0.029968884376729 ENSG00000132773 TOE1
ENST00000471337 1 0.591693357154479 -0.0479080486809191 ENSG00000132773 TOE1
ENST00000495703 1 0.66472204755816 -0.0351969914062613 ENSG00000132773 TOE1
ENST00000460057 1 0.55392823527481 -0.0588131598344603 ENSG00000132773 TOE1
ENST00000372084 1 0.286865484550046 0.0852609403629827 ENSG00000070759 TESK2
ENST00000372086 1 0.26826754417288 0.0898730792727662 ENSG00000070759 TESK2
ENST00000341771 1 0.26826754417288 0.0898730792727662 ENSG00000070759 TESK2
ENST00000486676 1 0.268933201277386 0.0897209758434028 ENSG00000070759 TESK2
ENST00000538496 1 0.267416792580402 0.0904167118159716 ENSG00000070759 TESK2
ENST00000459207 1 0.115271080086612 0.468590417196077 ENSG00000238945 snoU13
ENST00000493974 1 0.44138806501958 0.0767316629214726 ENSG00000070759 TESK2
ENST00000451835 1 0.343358060856682 0.0915846369561027 ENSG00000070759 TESK2
ENST00000435399 1 0.189215412012359 0.467739053771026 ENSG00000236872 RP11-291L19.1
ENST00000415578 1 0.730123503376898 -0.07286443661381 ENSG00000236624 CCDC163P
ENST00000515561 1 0.687333892539662 -0.0855570914855206 ENSG00000236624 CCDC163P
ENST00000502793 1 0.964731779851484 -0.0108956868339746 ENSG00000236624 CCDC163P
ENST00000490551 1 0.577617641447872 -0.123050017049918 ENSG00000236624 CCDC163P
ENST00000432082 1 0.228361725035819 -0.297529659549201 ENSG00000236624 CCDC163P
ENST00000514299 1 0.228361725035819 -0.297529659549201 ENSG00000236624 CCDC163P
ENST00000486476 1 0.574352840006973 -0.143878721389853 ENSG00000236624 CCDC163P
ENST00000488405 1 0.793015924248466 -0.0717806114429656 ENSG00000236624 CCDC163P
ENST00000401061 1 0.421337547780376 0.0683912024592822 ENSG00000132763 MMACHC
ENST00000477188 1 0.572560824014005 0.0997478092362255 ENSG00000132763 MMACHC
ENST00000262746 1 0.197927064424534 -0.091655885885646 ENSG00000117450 PRDX1
ENST00000319248 1 0.197986623290824 -0.0916369648378535 ENSG00000117450 PRDX1
ENST00000372079 1 0.198250576264355 -0.0916052951666326 ENSG00000117450 PRDX1
ENST00000447184 1 0.175376449237021 -0.0972402688473843 ENSG00000117450 PRDX1
ENST00000424390 1 0.174359156100229 -0.0973837721697207 ENSG00000117450 PRDX1
ENST00000483583 1 0.162268918518775 -0.102064257815766 ENSG00000117450 PRDX1
ENST00000372070 1 0.257804675112338 -0.0678008750598727 ENSG00000117448 AKR1A1
ENST00000434299 1 0.149027932784007 -0.0874876687187583 ENSG00000117448 AKR1A1
ENST00000496999 1 0.217440093762442 -0.0767335931630972 ENSG00000117448 AKR1A1
ENST00000476957 1 0.203898952322977 -0.0762957178037076 ENSG00000117448 AKR1A1
ENST00000481885 1 0.225192483340042 -0.0749651827057587 ENSG00000117448 AKR1A1
ENST00000351829 1 0.334539375647026 -0.0596086450370686 ENSG00000117448 AKR1A1
ENST00000471651 1 0.264300301394661 -0.0701324821020531 ENSG00000117448 AKR1A1
ENST00000497973 1 0.320358641567489 -0.0647373986482964 ENSG00000117448 AKR1A1
ENST00000473038 1 0.411253749108105 -0.058020046623367 ENSG00000117448 AKR1A1
ENST00000495913 1 0.484293832201797 -0.051621073442209 ENSG00000117448 AKR1A1
ENST00000487654 1 0.719368704359717 -0.0275586827344155 ENSG00000117448 AKR1A1
ENST00000475919 1 0.995856244584988 0.000424317947448687 ENSG00000117448 AKR1A1
ENST00000475985 1 0.620565098111008 0.0469223335914962 ENSG00000117448 AKR1A1
ENST00000437901 1 0.42458236499017 -0.0448425829075961 ENSG00000132780 NASP
ENST00000437362 1 0.42693712112378 -0.0446718087753918 ENSG00000132780 NASP
ENST00000464190 1 0.171978694611327 -0.0867218440510616 ENSG00000132780 NASP
ENST00000528084 1 0.120153365275968 -0.104106238525591 ENSG00000132780 NASP
ENST00000527359 1 0.394542640089218 -0.0468738885521253 ENSG00000132780 NASP
ENST00000525515 1 0.461594460821024 -0.0418077483954341 ENSG00000132780 NASP
ENST00000453748 1 0.387763452030472 -0.0484389247239417 ENSG00000132780 NASP
ENST00000402363 1 0.445827982866107 -0.0409237811249935 ENSG00000132780 NASP
ENST00000537798 1 0.443524721287666 -0.0411264394334198 ENSG00000132780 NASP
ENST00000527470 1 0.278710662989094 -0.0692417702337812 ENSG00000132780 NASP
ENST00000529333 1 0.265407585593457 -0.0711919973743258 ENSG00000132780 NASP
ENST00000531532 1 0.357067353830139 -0.0638593740050142 ENSG00000132780 NASP
ENST00000530840 1 0.0555644586282929 -0.142699138770527 ENSG00000132780 NASP
ENST00000528238 1 0.414667484726046 -0.0442665284717477 ENSG00000132780 NASP
ENST00000534101 1 0.321035015071322 -0.0641225560417523 ENSG00000132780 NASP
ENST00000350030 1 0.471186168610744 -0.0383037923085369 ENSG00000132780 NASP
ENST00000470768 1 0.289676883747309 -0.0667774022427174 ENSG00000132780 NASP
ENST00000372052 1 0.446517905838592 -0.0408615477363194 ENSG00000132780 NASP
ENST00000351223 1 0.446517905838592 -0.0408615477363194 ENSG00000132780 NASP
ENST00000530073 1 0.686750433590352 -0.0217397046097976 ENSG00000132780 NASP
ENST00000481782 1 0.620904078937785 -0.0273508902691775 ENSG00000132780 NASP
ENST00000531612 1 0.508155174854735 -0.0380094052500873 ENSG00000132780 NASP
ENST00000527932 1 0.325250510261119 -0.0622599479453486 ENSG00000132780 NASP
ENST00000534450 1 0.481445349111438 -0.0417907019323711 ENSG00000132780 NASP
ENST00000472408 1 0.36443119299029 -0.0821464723088332 ENSG00000132780 NASP
ENST00000491755 1 0.907519242168663 0.0127691478556061 ENSG00000159588 CCDC17
ENST00000482416 1 0.907442281545913 0.0127842229218776 ENSG00000159588 CCDC17
ENST00000372044 1 0.894963908292108 -0.0142556605939104 ENSG00000159588 CCDC17
ENST00000421127 1 0.888273277834944 0.0154586357934425 ENSG00000159588 CCDC17
ENST00000343901 1 0.902858374716505 0.0133841250029878 ENSG00000159588 CCDC17
ENST00000528266 1 0.959747909604417 0.00554169730320415 ENSG00000159588 CCDC17
ENST00000445048 1 0.831205906653963 -0.0232429414863038 ENSG00000159588 CCDC17
ENST00000479529 1 0.899716539408475 0.0138190429020842 ENSG00000159588 CCDC17
ENST00000464739 1 0.233526461078614 0.144828795158528 ENSG00000159588 CCDC17
ENST00000525599 1 0.863732235780847 0.0275145064051272 ENSG00000159588 CCDC17
ENST00000479235 1 0.51348978837078 0.027916823085058 ENSG00000159592 GPBP1L1
ENST00000290795 1 0.530722711444361 0.0220449197908359 ENSG00000159592 GPBP1L1
ENST00000355105 1 0.535703044730148 0.0217760956065772 ENSG00000159592 GPBP1L1
ENST00000467032 1 0.977066598045813 -0.0018538919734712 ENSG00000159592 GPBP1L1
ENST00000487436 1 0.751991869046049 0.0183950957334137 ENSG00000159592 GPBP1L1
ENST00000468724 1 0.165914491188281 0.0763849556660045 ENSG00000159592 GPBP1L1
ENST00000498128 1 0.379578075525176 0.0493917416616155 ENSG00000159592 GPBP1L1
ENST00000432472 1 0.279554165627459 0.231762567189641 ENSG00000225447 RPS15AP10
ENST00000437848 1 0.846087519535382 0.0288070776563607 ENSG00000234329 RP11-767N6.2
ENST00000496278 1 0.603457718462573 0.0385643320431483 ENSG00000159592 GPBP1L1
ENST00000495616 1 0.309394708813397 0.0720678978830904 ENSG00000159592 GPBP1L1
ENST00000488278 1 0.45836685772437 -0.0288693853003134 ENSG00000159592 GPBP1L1
ENST00000480941 1 0.411262393943625 -0.0317920843449283 ENSG00000159592 GPBP1L1
ENST00000480083 1 0.368483271803167 -0.0347483528496164 ENSG00000159592 GPBP1L1
ENST00000493083 1 0.320148630234121 -0.0387929407844329 ENSG00000159592 GPBP1L1
ENST00000460859 1 0.318281712054471 -0.0401128026975774 ENSG00000159592 GPBP1L1
ENST00000372025 1 0.816680955442382 -0.0139226520606785 ENSG00000159596 TMEM69
ENST00000496366 1 0.750664716049625 -0.0206096047775499 ENSG00000159596 TMEM69
ENST00000359942 1 0.136991214688178 0.130634846397167 ENSG00000197429 IPP
ENST00000430643 1 0.140342347134885 0.31611103386158 ENSG00000230896 RP11-767N6.7
ENST00000461718 1 0.373883021207283 0.215053832453635 ENSG00000197429 IPP
ENST00000495072 1 0.35058134635398 0.12336325832156 ENSG00000197429 IPP
ENST00000396478 1 0.364579749251714 0.0937438521854697 ENSG00000197429 IPP
ENST00000470809 1 0.0342638892467182 0.18346193029323 ENSG00000086015 MAST2
ENST00000372009 1 0.0836256435887315 0.101795704092211 ENSG00000086015 MAST2
ENST00000361297 1 0.0845978671620334 0.101549238933669 ENSG00000086015 MAST2
ENST00000413187 1 0.605269601342233 -0.192067939630844 ENSG00000232467 TMA16P2
ENST00000372008 1 0.210214657169309 0.086417600274925 ENSG00000086015 MAST2
ENST00000482881 1 0.56331999253302 0.0469169241029601 ENSG00000086015 MAST2
ENST00000488619 1 0.187739721792414 -0.297278370687469 ENSG00000086015 MAST2
ENST00000467367 1 0.718394041037778 0.0490351354471354 ENSG00000086015 MAST2
ENST00000498668 1 0.579278578448979 0.117195729450428 ENSG00000086015 MAST2
ENST00000477968 1 0.950315633032571 -0.0106524753131039 ENSG00000086015 MAST2
ENST00000492813 1 0.411436170721892 -0.154941861846935 ENSG00000086015 MAST2
ENST00000262741 1 0.544352425123264 0.1082840786743 ENSG00000117461 PIK3R3
ENST00000372006 1 0.544112001231729 0.10829383068464 ENSG00000117461 PIK3R3
ENST00000340332 1 0.544199907334926 0.108240597710118 ENSG00000117461 PIK3R3
ENST00000354242 1 0.544199907334926 0.108240597710118 ENSG00000117461 PIK3R3
ENST00000420542 1 0.544199907334926 0.108240597710118 ENSG00000117461 PIK3R3
ENST00000488808 1 0.4975261862221 0.163756758236566 ENSG00000117461 PIK3R3
ENST00000540385 1 0.434273337666836 0.154353717649572 ENSG00000117461 PIK3R3
ENST00000423209 1 0.391145480031912 0.166869650399065 ENSG00000117461 PIK3R3
ENST00000450004 1 0.815256937919305 0.0837291798217252 ENSG00000226957 RP4-533D7.4
ENST00000493202 1 0.36584725317401 0.179229323278039 ENSG00000117461 PIK3R3
ENST00000425892 1 0.431849670109742 0.158673095972784 ENSG00000117461 PIK3R3
ENST00000426289 1 0.989909900589738 0.00343534946813204 ENSG00000233114 RP4-533D7.3
ENST00000452785 1 0.57449601049097 0.151057492927768 ENSG00000227857 RP4-533D7.5
ENST00000498443 1 0.320647384724521 -0.350741940900149 ENSG00000117472 TSPAN1
ENST00000372003 1 0.475373309843314 -0.233269778247667 ENSG00000117472 TSPAN1
ENST00000482928 1 0.280355334656478 -0.399587886901291 ENSG00000117472 TSPAN1
ENST00000469330 1 0.280355334656478 -0.399587886901291 ENSG00000117472 TSPAN1
ENST00000475163 1 0.13914987433663 -0.502458557203547 ENSG00000117472 TSPAN1
ENST00000482143 1 0.857538572453513 -0.0667310765883737 ENSG00000117472 TSPAN1
ENST00000464786 1 0.78521302855417 -0.0977292407212791 ENSG00000117472 TSPAN1
ENST00000472170 1 0.963513068379438 0.0169614892495646 ENSG00000117472 TSPAN1
ENST00000470318 1 0.963163123819534 -0.0168346206120034 ENSG00000117472 TSPAN1
ENST00000396420 1 0.606776789910347 -0.0351963129216028 ENSG00000085998 POMGNT1
ENST00000371984 1 0.682160995190996 -0.0317303411518198 ENSG00000085998 POMGNT1
ENST00000371992 1 0.606776789910347 -0.0351963129216028 ENSG00000085998 POMGNT1
ENST00000475642 1 0.841709382882121 -0.0265147579933511 ENSG00000085998 POMGNT1
ENST00000535522 1 0.885307652340842 -0.0112371793575499 ENSG00000085998 POMGNT1
ENST00000371986 1 0.674531998623242 -0.032539067365207 ENSG00000085998 POMGNT1
ENST00000480972 1 0.804365175948354 0.0293481851721992 ENSG00000085998 POMGNT1
ENST00000485714 1 0.728280438154148 0.0351677073896562 ENSG00000085998 POMGNT1
ENST00000463030 1 0.452845316921577 0.12722912962546 ENSG00000085998 POMGNT1
ENST00000477114 1 0.660451762518426 -0.0549339531540679 ENSG00000085998 POMGNT1
ENST00000497439 1 0.24954961434393 -0.112944481664037 ENSG00000085998 POMGNT1
ENST00000489985 1 0.33899477479246 -0.106873680993927 ENSG00000085998 POMGNT1
ENST00000371980 1 0.896850317264153 -0.0471202023493988 ENSG00000171357 LURAP1
ENST00000463715 1 0.715736315721737 -0.106788217338085 ENSG00000085999 RAD54L
ENST00000442598 1 0.591647721064971 -0.0712929159286211 ENSG00000085999 RAD54L
ENST00000493985 1 0.836534391751782 -0.0615390082727271 ENSG00000085999 RAD54L
ENST00000371975 1 0.588564878231678 -0.0720486219723355 ENSG00000085999 RAD54L
ENST00000469835 1 0.789683228993072 0.0812538337346861 ENSG00000085999 RAD54L
ENST00000493032 1 0.973408818580011 0.010230493393442 ENSG00000085999 RAD54L
ENST00000487700 1 0.802578192532206 -0.0677291011861419 ENSG00000085999 RAD54L
ENST00000472889 1 0.352517241548833 -0.259961779542854 ENSG00000085999 RAD54L
ENST00000473251 1 0.380180138329534 -0.188439775028394 ENSG00000085999 RAD54L
ENST00000496156 1 0.18476607948682 -0.084452989109958 ENSG00000132128 LRRC41
ENST00000476687 1 0.34857493350401 -0.196342584917773 ENSG00000085999 RAD54L
ENST00000488942 1 0.71665637026301 -0.0491971246718766 ENSG00000085999 RAD54L
ENST00000459678 1 0.423615184068713 -0.117627261121232 ENSG00000085999 RAD54L
ENST00000343304 1 0.0411977908015716 -0.0815952225740087 ENSG00000132128 LRRC41
ENST00000472710 1 0.0841323185023103 -0.0745270330097826 ENSG00000132128 LRRC41
ENST00000498402 1 0.0938695553812458 -0.0691660689808381 ENSG00000132128 LRRC41
ENST00000469150 1 0.0487449348777953 -0.129521561141205 ENSG00000132128 LRRC41
ENST00000311672 1 0.162151173956632 -0.0617036146113335 ENSG00000173660 UQCRH
ENST00000489056 1 0.162437931553623 -0.0617049738399434 ENSG00000173660 UQCRH
ENST00000486951 1 0.15407879098951 -0.0677820332796711 ENSG00000173660 UQCRH
ENST00000496387 1 0.161176279932452 -0.0618846671050518 ENSG00000173660 UQCRH
ENST00000460947 1 0.266650711721508 -0.0544182234978788 ENSG00000173660 UQCRH
ENST00000474844 1 0.768392318718263 0.0164882740628175 ENSG00000117481 NSUN4
ENST00000307089 1 0.647718933855294 0.0249643620732963 ENSG00000117481 NSUN4
ENST00000486270 1 0.391470831826182 0.0494994764582001 ENSG00000117481 NSUN4
ENST00000536062 1 0.822347094549213 0.0125467561630978 ENSG00000117481 NSUN4
ENST00000469918 1 0.803586432547908 -0.0147789085524757 ENSG00000117481 NSUN4
ENST00000472157 1 0.467108930295303 0.075969822250593 ENSG00000117481 NSUN4
ENST00000471871 1 0.945653987525913 0.00385073091827688 ENSG00000117481 NSUN4
ENST00000537428 1 0.926403654217857 0.00518382914058774 ENSG00000117481 NSUN4
ENST00000498008 1 0.976208825829591 -0.00168843274518342 ENSG00000117481 NSUN4
ENST00000495427 1 0.987456681657003 0.000908400783604907 ENSG00000117481 NSUN4
ENST00000475281 1 0.160899877331896 -0.110705982860123 ENSG00000117481 NSUN4
ENST00000457027 1 0.811427578732914 0.0859544601150885 ENSG00000225779 RP4-603I14.3
ENST00000243167 1 0.811843759499786 -0.0273638602053767 ENSG00000117480 FAAH
ENST00000468718 1 0.670232080309002 0.0703802896835806 ENSG00000117480 FAAH
ENST00000493735 1 0.410894847533797 0.118286290964518 ENSG00000117480 FAAH
ENST00000484697 1 0.923051952005465 -0.0129713495169932 ENSG00000117480 FAAH
ENST00000489366 1 0.724319902799959 0.0748725558923103 ENSG00000117480 FAAH
ENST00000493636 1 0.942806485948114 0.0134702362021492 ENSG00000117480 FAAH
ENST00000446499 1 0.812385905013633 0.0682191444636133 ENSG00000232022 RP5-1109J22.1
ENST00000606395 1 0.783759415112677 0.101574591131386 ENSG00000232022 RP5-1109J22.1
ENST00000607656 1 0.941703171047821 0.0250557454980401 ENSG00000232022 RP5-1109J22.1
ENST00000429784 1 0.250620793075662 -0.387692640686779 ENSG00000232022 RP5-1109J22.1
ENST00000416581 1 0.456976754848206 -0.263724214751145 ENSG00000224863 RP5-1109J22.2
ENST00000455247 1 0.401452963195519 0.31150633467944 ENSG00000225667 LINC00505
ENST00000371956 1 0.231244198715316 0.414453810000529 ENSG00000197587 DMBX1
ENST00000360032 1 0.231244198715316 0.414453810000529 ENSG00000197587 DMBX1
ENST00000602433 1 0.062844234839934 -0.128334559984216 ENSG00000269956 MKNK1-AS1
ENST00000294445 1 1 0 ENSG00000162456 KNCN
ENST00000524908 1 1 0 ENSG00000162456 KNCN
ENST00000481882 1 1 0 ENSG00000162456 KNCN
ENST00000396314 1 1 0 ENSG00000162456 KNCN
ENST00000342571 1 0.141378806825689 -0.0906994062991264 ENSG00000079277 MKNK1
ENST00000371946 1 0.24713935099536 -0.0666292405097084 ENSG00000079277 MKNK1
ENST00000341183 1 0.244464169348326 -0.0670158135912733 ENSG00000079277 MKNK1
ENST00000371944 1 0.141378806825689 -0.0906994062991264 ENSG00000079277 MKNK1
ENST00000371945 1 0.2496558865244 -0.0662652389330286 ENSG00000079277 MKNK1
ENST00000524749 1 0.160308970969831 -0.105822131591619 ENSG00000079277 MKNK1
ENST00000528077 1 0.292024304647232 -0.0608436776655707 ENSG00000079277 MKNK1
ENST00000428112 1 0.32921009618547 -0.0564474911315334 ENSG00000079277 MKNK1
ENST00000532897 1 0.150606206439638 -0.0998594716537463 ENSG00000079277 MKNK1
ENST00000530528 1 0.447049291379318 -0.0742463180047314 ENSG00000079277 MKNK1
ENST00000531355 1 0.360166636705815 -0.053317334777731 ENSG00000079277 MKNK1
ENST00000470237 1 0.12731802255679 -0.121697044404043 ENSG00000079277 MKNK1
ENST00000524417 1 0.289982558266451 -0.0936995680328286 ENSG00000079277 MKNK1
ENST00000460098 1 0.255873636035372 -0.0969681055616754 ENSG00000079277 MKNK1
ENST00000532783 1 0.454297745467774 -0.0521276903843595 ENSG00000079277 MKNK1
ENST00000496619 1 0.439155409176172 -0.0459633267924941 ENSG00000079277 MKNK1
ENST00000528237 1 0.39481113293654 -0.0599146316216863 ENSG00000079277 MKNK1
ENST00000526513 1 0.459015989709645 -0.0438394658927128 ENSG00000079277 MKNK1
ENST00000484301 1 0.435949688579972 -0.0517702976032481 ENSG00000079277 MKNK1
ENST00000545730 1 0.385896786750084 -0.0446468212203098 ENSG00000079277 MKNK1
ENST00000486716 1 0.367011705484919 -0.0591377261061573 ENSG00000079277 MKNK1
ENST00000480531 1 0.819470813811439 -0.0180853677208344 ENSG00000079277 MKNK1
ENST00000529170 1 0.606305663791741 -0.0305923536992573 ENSG00000079277 MKNK1
ENST00000531769 1 0.400812586503218 -0.0439956438454279 ENSG00000079277 MKNK1
ENST00000465783 1 0.582923092369821 -0.0382797044476919 ENSG00000079277 MKNK1
ENST00000474868 1 0.593609044718112 -0.0373885756694264 ENSG00000079277 MKNK1
ENST00000532110 1 0.645488251872559 -0.0320787462945662 ENSG00000079277 MKNK1
ENST00000477883 1 0.949558970785846 -0.00835206200766406 ENSG00000079277 MKNK1
ENST00000525888 1 0.686392107587237 -0.025417181899755 ENSG00000079277 MKNK1
ENST00000468852 1 0.979700601608848 -0.00167376922635832 ENSG00000079277 MKNK1
ENST00000319928 1 0.554737071729926 -0.0408732299462947 ENSG00000142961 MOB3C
ENST00000271139 1 0.871292840685647 -0.0109091629389671 ENSG00000142961 MOB3C
ENST00000371940 1 0.72733630174664 -0.0236902610504313 ENSG00000142961 MOB3C
ENST00000477318 1 0.476145568403261 -0.0527882147084584 ENSG00000142961 MOB3C
ENST00000576409 1 0.240075059055231 0.0766005177309929 ENSG00000123472 ATPAF1
ENST00000371937 1 0.230217178590141 0.0780899683780649 ENSG00000123472 ATPAF1
ENST00000574428 1 0.230217178590141 0.0780899683780649 ENSG00000123472 ATPAF1
ENST00000492233 1 0.532424102928691 0.0587910482812003 ENSG00000123472 ATPAF1
ENST00000526821 1 0.382643245787216 0.0624093488540616 ENSG00000123472 ATPAF1
ENST00000542495 1 0.375819821808084 0.0645430615489398 ENSG00000123472 ATPAF1
ENST00000529214 1 0.375819821808084 0.0645430615489398 ENSG00000123472 ATPAF1
ENST00000329231 1 0.328812918771812 0.0674300572359818 ENSG00000123472 ATPAF1
ENST00000534216 1 0.384442104200876 0.0723024673972423 ENSG00000123472 ATPAF1
ENST00000532925 1 0.163833254519475 0.10383315486362 ENSG00000123472 ATPAF1
[truncated: 12,645,139 more chars]
