# Supplementary material for: High-throughput allele-specific expression across 250 environmental conditions
Source: Genome Res. 2016 Dec;26(12):1627–38. doi: 10.1101/gr.209759.116 (PMC5131815; doi:10.1101/gr.209759.116)
Supplement: Supplemental Material [file supp_gr.209759.116_Supplemental_Table_S6.tar.gz › DEG_results/DP6_DEG_stats_T14C1.txt]

t.id padj pval logFC ensg g.id
ENST00000541675 0.873322823552732 0.714779009898293 0.0284072720323639 ENSG00000227232 WASH7P
ENST00000423562 0.878786182286862 0.725093986736829 0.0271850384343447 ENSG00000227232 WASH7P
ENST00000438504 0.878786182286862 0.725093986736829 0.0271850384343447 ENSG00000227232 WASH7P
ENST00000488147 0.880721695822561 0.729205106516107 0.0267814729430688 ENSG00000227232 WASH7P
ENST00000538476 0.883030105504812 0.733546521185184 0.0263867456557868 ENSG00000227232 WASH7P
ENST00000423372 0.852401428194673 0.676049175179157 0.0576649644960155 ENSG00000237683 AL627309.1
ENST00000484859 0.28761877878537 0.0849500096028901 0.435611112403969 ENSG00000241860 RP11-34P13.13
ENST00000466557 0.266231000084589 0.0746434981008837 0.316399816115711 ENSG00000241860 RP11-34P13.13
ENST00000424587 0.793407804502182 0.574923921937869 0.138206601084082 ENSG00000228463 AP006222.2
ENST00000440200 0.951702280988146 0.878194732106463 0.0214201193466275 ENSG00000230021 RP5-857K21.4
ENST00000416931 0.417574872684917 0.162758204365055 -0.467822057247901 ENSG00000225972 MTND1P23
ENST00000414273 0.925864273226326 0.819862703446665 -0.0350622135119 ENSG00000237973 hsa-mir-6723
ENST00000467115 0.608631818672391 0.330487955046518 -0.239004638354075 ENSG00000240409 MTATP8P1
ENST00000514057 0.86687777358228 0.702754526168562 -0.0917662142066808 ENSG00000248527 MTATP6P1
ENST00000416718 0.124631011488498 0.021800399520854 0.401299761328897 ENSG00000198744 RP5-857K21.11
ENST00000441245 0.14745593584358 0.0283080512710547 0.527977084032007 ENSG00000230021 RP5-857K21.4
ENST00000419394 0.165111396021159 0.0339736834570562 0.513842934362088 ENSG00000230021 RP5-857K21.4
ENST00000506640 0.293933720701092 0.088368026386975 0.363551425282731 ENSG00000224956 RP11-206L10.1
ENST00000428504 0.0777642384253841 0.0105272527318385 0.363885696817296 ENSG00000228327 RP11-206L10.2
ENST00000434264 0.245748031975196 0.0652470224377753 0.360078910962857 ENSG00000237491 RP11-206L10.9
ENST00000457084 0.638220987208935 0.363462608463753 0.213649063291365 ENSG00000237491 RP11-206L10.9
ENST00000589899 0.226433128941832 0.0568357046164132 0.373997320733798 ENSG00000237491 RP11-206L10.9
ENST00000609830 0.234256312403882 0.0601877992503291 0.379098427207749 ENSG00000237491 RP11-206L10.9
ENST00000429505 0.234581628226818 0.0603315301750487 0.207041914249563 ENSG00000237491 RP11-206L10.9
ENST00000591440 0.372027767741974 0.132761678355427 0.17607556215142 ENSG00000237491 RP11-206L10.9
ENST00000587530 0.372027767741974 0.132761678355427 0.17607556215142 ENSG00000237491 RP11-206L10.9
ENST00000593022 0.36646584505392 0.129396302793918 0.172788596211948 ENSG00000237491 RP11-206L10.9
ENST00000589531 0.402813899736244 0.152554523991594 0.16021522859688 ENSG00000237491 RP11-206L10.9
ENST00000588951 0.348384869847873 0.118283732003001 0.170648642867458 ENSG00000237491 RP11-206L10.9
ENST00000585768 0.511224837042488 0.235181601301229 0.153334173581564 ENSG00000237491 RP11-206L10.9
ENST00000585745 0.735599872238988 0.487164224300491 0.108810763610669 ENSG00000237491 RP11-206L10.9
ENST00000590848 0.342066757442024 0.114638146497698 0.187697416071336 ENSG00000237491 RP11-206L10.9
ENST00000586288 0.407318084062598 0.155517082914502 0.159511347716807 ENSG00000237491 RP11-206L10.9
ENST00000447500 0.589838444838016 0.310551927432877 0.15945842939644 ENSG00000230092 RP11-206L10.8
ENST00000590817 0.589838444838016 0.310551927432877 0.15945842939644 ENSG00000230092 RP11-206L10.8
ENST00000443772 0.99730248466888 0.991182495745491 -0.0025243197477913 ENSG00000237491 RP11-206L10.9
ENST00000412115 0.682704243925696 0.414766576144527 0.154908291441339 ENSG00000237491 RP11-206L10.9
ENST00000435300 0.731942084135329 0.481932978528099 0.104302200780143 ENSG00000240453 RP11-206L10.10
ENST00000326734 0.846362535799141 0.664918553782559 -0.0973498851552744 ENSG00000177757 FAM87B
ENST00000473798 0.798435843356945 0.582967802293623 0.115943845219286 ENSG00000225880 LINC00115
ENST00000536430 0.798435843356945 0.582967802293623 0.115943845219286 ENSG00000225880 LINC00115
ENST00000445118 0.789134622055874 0.566849068795152 -0.0579936989293591 ENSG00000228794 LINC01128
ENST00000610067 0.997068626418527 0.9907199876824 -0.00121745142587493 ENSG00000228794 LINC01128
ENST00000441765 0.795995160385109 0.578940823848863 -0.0623449030953352 ENSG00000228794 LINC01128
ENST00000609139 0.994231127800357 0.98289673733503 -0.00223275550381539 ENSG00000228794 LINC01128
ENST00000449005 0.993985772402236 0.982424081956833 0.0022637641192158 ENSG00000228794 LINC01128
ENST00000416570 0.998237563393753 0.994358191480556 0.000728306671380603 ENSG00000228794 LINC01128
ENST00000448975 0.998237563393753 0.994358191480556 0.000728306671380603 ENSG00000228794 LINC01128
ENST00000609009 0.998258850902872 0.994470786094319 -0.000742172465910183 ENSG00000228794 LINC01128
ENST00000608189 0.998258850902872 0.994470786094319 -0.000742172465910183 ENSG00000228794 LINC01128
ENST00000415295 0.78221791496131 0.556414400287573 -0.0776147950336125 ENSG00000228794 LINC01128
ENST00000425657 0.731276661504974 0.480988179198232 0.14140288166872 ENSG00000228794 LINC01128
ENST00000342066 0.0842749385691863 0.0118542694178974 -0.288587831014 ENSG00000187634 SAMD11
ENST00000341065 0.0885062315752553 0.0127686676437584 -0.289706938390621 ENSG00000187634 SAMD11
ENST00000455979 0.425119299417149 0.16797451652383 0.289699559273282 ENSG00000187634 SAMD11
ENST00000483767 0.208263557656028 0.0494297545050418 -0.208995023375599 ENSG00000188976 NOC2L
ENST00000327044 0.26635005317323 0.0747257089113574 -0.158642535075656 ENSG00000188976 NOC2L
ENST00000477976 0.383636583161034 0.140216016907956 -0.128063287728281 ENSG00000188976 NOC2L
ENST00000496938 0.0314777548317131 0.00268939064782441 -0.383658011841997 ENSG00000188976 NOC2L
ENST00000487214 0.227426737123915 0.0572881971834565 -0.16845284512195 ENSG00000188976 NOC2L
ENST00000469563 0.0601489477956307 0.00714211184182969 -0.34031776690584 ENSG00000188976 NOC2L
ENST00000338591 0.778524843817203 0.55065818906093 -0.100425442874678 ENSG00000187961 KLHL17
ENST00000463212 0.986323517882197 0.962802833202967 0.0111676550360986 ENSG00000187961 KLHL17
ENST00000466300 0.716827494343865 0.459979216739064 -0.143379851020178 ENSG00000187961 KLHL17
ENST00000379410 0.815990187904811 0.610821002766084 -0.0939028172037062 ENSG00000187583 PLEKHN1
ENST00000379407 0.643771970196655 0.369981901909288 -0.171048153486126 ENSG00000187583 PLEKHN1
ENST00000379409 0.643771970196655 0.369981901909288 -0.171048153486126 ENSG00000187583 PLEKHN1
ENST00000491024 0.925556352029383 0.819189983838185 0.0486373538757795 ENSG00000187583 PLEKHN1
ENST00000433179 0.834391797948242 0.643813200661647 0.11119680760932 ENSG00000187642 C1orf170
ENST00000341290 0.833031009751102 0.641613434107017 0.111517018441788 ENSG00000187642 C1orf170
ENST00000428771 0.505703042972788 0.230765405372227 0.297137711479584 ENSG00000188290 HES4
ENST00000304952 0.503957383970389 0.229391835796169 0.29842243209064 ENSG00000188290 HES4
ENST00000481869 0.501761166858496 0.227500170095409 0.299941425203998 ENSG00000188290 HES4
ENST00000484667 0.465569188130838 0.197653227941123 0.320470334770799 ENSG00000188290 HES4
ENST00000379389 0.349132522933631 0.118697658981411 -0.251813566270337 ENSG00000187608 ISG15
ENST00000379370 0.102642597978763 0.0160174056866424 -0.288973736973403 ENSG00000188157 AGRN
ENST00000477585 0.448818399306366 0.185543622221881 -0.24224585953493 ENSG00000188157 AGRN
ENST00000469403 0.400945502207881 0.151377453420679 -0.244726826704064 ENSG00000188157 AGRN
ENST00000479707 0.103744367309128 0.016292452086381 -0.378119235803751 ENSG00000188157 AGRN
ENST00000466223 0.394791305146044 0.147110407448142 -0.222903197690442 ENSG00000188157 AGRN
ENST00000478677 0.839125043242252 0.651924266214219 -0.084118513300485 ENSG00000188157 AGRN
ENST00000492947 0.179964968554723 0.0391179960114998 -0.34749866974393 ENSG00000188157 AGRN
ENST00000419249 0.118852844418835 0.0202540670820413 -0.278203744619768 ENSG00000188157 AGRN
ENST00000461111 0.0725744459174373 0.00948955974232396 -0.308847118938379 ENSG00000188157 AGRN
ENST00000418300 0.199179133726697 0.0460088069402025 -0.276364078685261 ENSG00000242590 RP11-54O7.14
ENST00000427998 0.229993295749185 0.0583357067959092 0.220300621123516 ENSG00000217801 RP11-465B22.3
ENST00000394517 0.395395852597146 0.147477744972456 0.170134967349771 ENSG00000217801 RP11-465B22.3
ENST00000442292 0.275665740106646 0.0791958239713582 0.246494618686965 ENSG00000273443 RP11-54O7.18
ENST00000456409 0.468274681052122 0.199677028898885 0.158007219447339 ENSG00000217801 RP11-465B22.3
ENST00000412397 0.33860031936435 0.112590364520149 0.194660387607486 ENSG00000217801 RP11-465B22.3
ENST00000433695 0.455330696400435 0.190266247945635 0.159530119538573 ENSG00000217801 RP11-465B22.3
ENST00000451054 0.413404991563048 0.15966780254294 0.164651928601601 ENSG00000217801 RP11-465B22.3
ENST00000453464 0.342513203340496 0.114890223338556 0.311263571877382 ENSG00000237330 RNF223
ENST00000379339 0.902850541637208 0.771362958054613 0.0206633666000427 ENSG00000131591 C1orf159
ENST00000294576 0.896613193118391 0.759127062416377 0.0218257843157501 ENSG00000131591 C1orf159
ENST00000448924 0.896613193118391 0.759127062416377 0.0218257843157501 ENSG00000131591 C1orf159
ENST00000465822 0.441237289365788 0.179943323903705 0.169589998580164 ENSG00000131591 C1orf159
ENST00000379325 0.902848191279272 0.771305353196 0.0206626797029727 ENSG00000131591 C1orf159
ENST00000421241 0.902848191279272 0.771305353196 0.0206626797029727 ENSG00000131591 C1orf159
ENST00000487177 0.41802974477658 0.163067110341198 0.182420647217187 ENSG00000131591 C1orf159
ENST00000467751 0.902848191279272 0.771305353196 0.0206626797029727 ENSG00000131591 C1orf159
ENST00000477196 0.902848191279272 0.771305353196 0.0206626797029727 ENSG00000131591 C1orf159
ENST00000464905 0.578670070982713 0.299345190902018 0.133761439100291 ENSG00000131591 C1orf159
ENST00000379320 0.425912076657458 0.168578973215305 0.176569354058739 ENSG00000131591 C1orf159
ENST00000379319 0.591719075229424 0.312523193155386 0.0794670133321703 ENSG00000131591 C1orf159
ENST00000434641 0.852686785282349 0.676621759872981 0.0292048843650667 ENSG00000131591 C1orf159
ENST00000482816 0.930950626990957 0.831429837595698 0.0150822017400948 ENSG00000131591 C1orf159
ENST00000437760 0.955534659462117 0.887753021402341 0.00974417546115102 ENSG00000131591 C1orf159
ENST00000462097 0.828585170975434 0.634357416967028 -0.0311131437693575 ENSG00000131591 C1orf159
ENST00000473600 0.660777741263135 0.388885467705202 0.131355172376528 ENSG00000131591 C1orf159
ENST00000475119 0.805740352805704 0.594375026418012 -0.0348728644045074 ENSG00000131591 C1orf159
ENST00000442117 0.757839722244597 0.519584521678155 0.0914199953341392 ENSG00000131591 C1orf159
ENST00000427787 0.95488879096792 0.886309595795762 0.0212860363897523 ENSG00000131591 C1orf159
ENST00000472741 0.421965744308583 0.165693430622146 -0.0887278644620607 ENSG00000131591 C1orf159
ENST00000480643 0.339635160934905 0.113175919538572 -0.100950038634465 ENSG00000131591 C1orf159
ENST00000379290 0.768780442392028 0.535691524635127 0.130586158035899 ENSG00000162571 TTLL10
ENST00000379289 0.768780442392028 0.535691524635127 0.130586158035899 ENSG00000162571 TTLL10
ENST00000486379 0.675524744412229 0.405918756669777 0.179048859240715 ENSG00000162571 TTLL10
ENST00000328596 0.629066907935379 0.352953611604234 -0.130653999700169 ENSG00000186891 TNFRSF18
ENST00000379268 0.652033732830638 0.379164158046424 -0.125486768381792 ENSG00000186891 TNFRSF18
ENST00000486728 0.690009466430702 0.423810556092462 -0.110243208768659 ENSG00000186891 TNFRSF18
ENST00000379265 0.638404053992044 0.363648707654967 -0.128485284166912 ENSG00000186891 TNFRSF18
ENST00000379236 0.0643185848244769 0.00792520800497832 -0.434824118583707 ENSG00000186827 TNFRSF4
ENST00000497869 0.0644969243240907 0.00796906712453343 -0.434396397091574 ENSG00000186827 TNFRSF4
ENST00000453580 0.064802481840124 0.00802447262449122 -0.419040786286181 ENSG00000186827 TNFRSF4
ENST00000360001 0.559480589891182 0.279421804499003 -0.0971473159769695 ENSG00000078808 SDF4
ENST00000465727 0.559963271532321 0.279848245862823 -0.0970903394599546 ENSG00000078808 SDF4
ENST00000263741 0.559963271532321 0.279848245862823 -0.0970903394599546 ENSG00000078808 SDF4
ENST00000494748 0.714272098282182 0.456184498720835 -0.072894055778618 ENSG00000078808 SDF4
ENST00000478938 0.662168048100332 0.390558264396533 -0.0884296684190798 ENSG00000078808 SDF4
ENST00000403997 0.592385950662502 0.313214629002299 -0.0748411661699238 ENSG00000078808 SDF4
ENST00000545427 0.509304552837762 0.233575623955372 -0.0930235807775901 ENSG00000078808 SDF4
ENST00000459994 0.316279883196015 0.100205935438757 -0.157005447350625 ENSG00000078808 SDF4
ENST00000379198 0.133155772891507 0.024176619938696 -0.237753124775976 ENSG00000176022 B3GALT6
ENST00000450390 0.349707260657442 0.119024924286018 -0.121647463542078 ENSG00000160087 UBE2J2
ENST00000347370 0.349707260657442 0.119024924286018 -0.121647463542078 ENSG00000160087 UBE2J2
ENST00000349431 0.342478645496648 0.114870852480165 -0.123667075473307 ENSG00000160087 UBE2J2
ENST00000348298 0.340924960504221 0.113963201446859 -0.122253517200913 ENSG00000160087 UBE2J2
ENST00000339385 0.325781250706949 0.105137251685736 -0.130694403936966 ENSG00000160087 UBE2J2
ENST00000400929 0.337714930357854 0.112080001202744 -0.121883465278136 ENSG00000160087 UBE2J2
ENST00000464036 0.359665043583143 0.125111896842964 -0.117196263610546 ENSG00000160087 UBE2J2
ENST00000360466 0.398387642858444 0.149567313834081 -0.109932181091398 ENSG00000160087 UBE2J2
ENST00000400930 0.380582529475512 0.138149987965231 -0.113083745678327 ENSG00000160087 UBE2J2
ENST00000467339 0.190147244572455 0.0428190455026754 -0.2034694249537 ENSG00000160087 UBE2J2
ENST00000473215 0.410883509636777 0.157801967360417 -0.106354148972318 ENSG00000160087 UBE2J2
ENST00000435198 0.398227311740795 0.149452663890551 -0.109391216135884 ENSG00000160087 UBE2J2
ENST00000509720 0.417554528623984 0.162730458373862 -0.106933628298755 ENSG00000160087 UBE2J2
ENST00000491779 0.527487797416809 0.250028807231185 -0.0880933493045026 ENSG00000160087 UBE2J2
ENST00000466752 0.567283340230146 0.287543233069652 -0.0819167561107999 ENSG00000160087 UBE2J2
ENST00000503294 0.576610798115475 0.296909912181303 -0.0801561673367263 ENSG00000160087 UBE2J2
ENST00000477894 0.550896354328983 0.271577909453487 -0.0845339265377641 ENSG00000160087 UBE2J2
ENST00000471154 0.749835477658048 0.508505654898406 -0.0647516048023077 ENSG00000160087 UBE2J2
ENST00000422076 0.541704360673689 0.263231789308242 -0.0859604440208269 ENSG00000160087 UBE2J2
ENST00000502382 0.549934957396138 0.270778442240824 -0.0851814439157983 ENSG00000160087 UBE2J2
ENST00000461142 0.547523945735732 0.268670642204295 -0.0867161366252077 ENSG00000160087 UBE2J2
ENST00000488418 0.388672549933277 0.143255817885479 -0.118376985933352 ENSG00000160087 UBE2J2
ENST00000379116 0.909963777114775 0.785744867979817 0.0594898481474135 ENSG00000162572 SCNN1D
ENST00000379101 0.702129230299012 0.439289785715775 0.172886507407503 ENSG00000162572 SCNN1D
ENST00000338555 0.881080523586523 0.729836751389797 0.0760098981459271 ENSG00000162572 SCNN1D
ENST00000325425 0.952522366474318 0.880090831273164 -0.0366469132224534 ENSG00000162572 SCNN1D
ENST00000400928 0.995429204203648 0.986923725760113 0.00404211121194344 ENSG00000162572 SCNN1D
ENST00000354700 0.896098911802188 0.758157658518012 -0.0380851345727124 ENSG00000131584 ACAP3
ENST00000353662 0.893521895071145 0.753732500783109 -0.0387837883002224 ENSG00000131584 ACAP3
ENST00000492936 0.88167050085221 0.731203879531426 -0.04274821759225 ENSG00000131584 ACAP3
ENST00000467278 0.660637416687239 0.388741261776081 -0.136439523004903 ENSG00000131584 ACAP3
ENST00000470659 0.44484703735991 0.182465804742495 -0.326426019014945 ENSG00000131584 ACAP3
ENST00000379037 0.814357799086397 0.607852073650571 -0.101875985916106 ENSG00000131584 ACAP3
ENST00000476572 0.589194764512191 0.309946136505806 -0.165337532716572 ENSG00000131584 ACAP3
ENST00000493992 0.998987078039254 0.996005686734307 0.00111373706491499 ENSG00000131584 ACAP3
ENST00000472541 0.974399139915906 0.933108557658568 -0.0100707278427288 ENSG00000131584 ACAP3
ENST00000354980 0.751638467581773 0.510780666664375 0.0820441033054709 ENSG00000131584 ACAP3
ENST00000478065 0.801449686541503 0.587659021713215 0.0802918833782087 ENSG00000131584 ACAP3
ENST00000479108 0.767828540377437 0.534287120061569 0.08489538808572 ENSG00000131584 ACAP3
ENST00000438966 0.699139159958978 0.43514845804291 0.10820305456688 ENSG00000131584 ACAP3
ENST00000379031 0.486668641939756 0.214901343315676 -0.155789776489737 ENSG00000169972 PUSL1
ENST00000470520 0.28993744427014 0.0860886529639067 -0.238988573618957 ENSG00000169972 PUSL1
ENST00000463758 0.625100020966754 0.34847930541843 -0.169979599462206 ENSG00000169972 PUSL1
ENST00000467712 0.286800936985765 0.0845543598622608 -0.24838137871295 ENSG00000169972 PUSL1
ENST00000493657 0.775378817049499 0.545309120238681 -0.0829694117045278 ENSG00000169972 PUSL1
ENST00000470030 0.865037787739601 0.699717713454575 -0.0378506300769778 ENSG00000127054 CPSF3L
ENST00000435064 0.845339954761451 0.663161304433086 -0.0329097841234738 ENSG00000127054 CPSF3L
ENST00000497304 0.91934008303092 0.806258466521248 0.0323102112921426 ENSG00000127054 CPSF3L
ENST00000323275 0.845437047139772 0.663332019206406 -0.0329007745748085 ENSG00000127054 CPSF3L
ENST00000411962 0.846725898845198 0.665605118390704 -0.0326656055124568 ENSG00000127054 CPSF3L
ENST00000462432 0.83725637777399 0.649185820132548 -0.0418491746749496 ENSG00000127054 CPSF3L
ENST00000478641 0.873124204394713 0.714449512147562 -0.0366419937236592 ENSG00000127054 CPSF3L
ENST00000458452 0.845437047139772 0.663334234835331 -0.0329005929769093 ENSG00000127054 CPSF3L
ENST00000419704 0.845437047139772 0.663334234835331 -0.0329005929769093 ENSG00000127054 CPSF3L
ENST00000540437 0.844514700304294 0.661292965645768 -0.0331343842277054 ENSG00000127054 CPSF3L
ENST00000421495 0.845437047139772 0.663334234835331 -0.0329005929769093 ENSG00000127054 CPSF3L
ENST00000532772 0.845686973760232 0.66380543972975 -0.0328392178021914 ENSG00000127054 CPSF3L
ENST00000450926 0.822728442069407 0.623550586183642 -0.0370135781845832 ENSG00000127054 CPSF3L
ENST00000545578 0.824888645258441 0.627373451063361 -0.0366219862501194 ENSG00000127054 CPSF3L
ENST00000527098 0.824888645258441 0.627373451063361 -0.0366219862501194 ENSG00000127054 CPSF3L
ENST00000485710 0.959788765623645 0.897699938173256 -0.0140059623268753 ENSG00000127054 CPSF3L
ENST00000461514 0.941767676599392 0.8555465614945 -0.0202765288051915 ENSG00000127054 CPSF3L
ENST00000525164 0.958237990915472 0.893866254832983 -0.0148994377424542 ENSG00000127054 CPSF3L
ENST00000528879 0.776468686028371 0.547476661581096 -0.0446129805890466 ENSG00000127054 CPSF3L
ENST00000525769 0.917994770373985 0.802503992110805 -0.0274896836219728 ENSG00000127054 CPSF3L
ENST00000531377 0.74413316442908 0.499862314035998 -0.0524119696764846 ENSG00000127054 CPSF3L
ENST00000527383 0.720127755616315 0.464509606268799 -0.0676305434927546 ENSG00000127054 CPSF3L
ENST00000531292 0.678376146532444 0.409522258709327 -0.081592261302678 ENSG00000127054 CPSF3L
ENST00000467408 0.693054578045579 0.427979149666056 -0.0723301907364109 ENSG00000127054 CPSF3L
ENST00000434694 0.733733837218567 0.484371019495404 -0.0470504730972055 ENSG00000127054 CPSF3L
ENST00000531020 0.412896567194547 0.159319692652663 -0.145801174202207 ENSG00000127054 CPSF3L
ENST00000533916 0.545711766156776 0.267161085751139 -0.101062414962802 ENSG00000127054 CPSF3L
ENST00000488042 0.719869312536111 0.464092057676412 -0.0486519277232649 ENSG00000127054 CPSF3L
ENST00000526797 0.881458539157229 0.730709838250425 -0.022679027804295 ENSG00000127054 CPSF3L
ENST00000526332 0.882574243870552 0.732619407135213 -0.0225149123669198 ENSG00000127054 CPSF3L
ENST00000430786 0.868736734797212 0.705967067128387 -0.024583209447221 ENSG00000127054 CPSF3L
ENST00000527719 0.871817338634321 0.711885307623013 -0.024099430312435 ENSG00000127054 CPSF3L
ENST00000530031 0.87680036492148 0.721295709180421 -0.0233299974347528 ENSG00000127054 CPSF3L
ENST00000526113 0.85110664018244 0.673471481100227 -0.0276675188823212 ENSG00000127054 CPSF3L
ENST00000526904 0.819485346309607 0.617870827328475 -0.0328073830605742 ENSG00000127054 CPSF3L
ENST00000525603 0.68680572673751 0.419395025502903 -0.0543432098815285 ENSG00000127054 CPSF3L
ENST00000444968 0.930368719897547 0.829813841103624 0.0207485880588262 ENSG00000240731 RP5-890O3.9
ENST00000429572 0.85658549986628 0.684558848451056 -0.0293128636274668 ENSG00000127054 CPSF3L
ENST00000498173 0.861861655181509 0.694099021453099 -0.0283777318605162 ENSG00000127054 CPSF3L
ENST00000496353 0.864585944619211 0.698861167458439 -0.0281551751525555 ENSG00000127054 CPSF3L
ENST00000493534 0.86670808275102 0.702505849747517 -0.0301008757230676 ENSG00000127054 CPSF3L
ENST00000534345 0.85843119944003 0.687976069217215 -0.0315638280427825 ENSG00000127054 CPSF3L
ENST00000532952 0.896439136619424 0.758758609414112 -0.0244931525400502 ENSG00000127054 CPSF3L
ENST00000490853 0.900822062249492 0.767662336002505 -0.0236343050622608 ENSG00000127054 CPSF3L
ENST00000531019 0.900822062249492 0.767662336002505 -0.0236343050622608 ENSG00000127054 CPSF3L
ENST00000498476 0.928353898824595 0.825342700223211 -0.0177067450662296 ENSG00000127054 CPSF3L
ENST00000470679 0.887296364904036 0.741239210675332 -0.0266030532775988 ENSG00000127054 CPSF3L
ENST00000525285 0.785795657641576 0.561643356272005 -0.0515285437757214 ENSG00000127054 CPSF3L
ENST00000530233 0.521388600316228 0.244380296656031 -0.137712801259743 ENSG00000127054 CPSF3L
ENST00000464957 0.75118458300687 0.510203818903396 0.10829446610555 ENSG00000224051 GLTPD1
ENST00000343938 0.280836654882107 0.0816246634523248 0.240476359298344 ENSG00000224051 GLTPD1
ENST00000488011 0.511173219323875 0.2351097979378 0.238493630472351 ENSG00000224051 GLTPD1
ENST00000339381 0.642774479645292 0.368660201056625 0.191216773510117 ENSG00000169962 TAS1R3
ENST00000378891 0.524335045360844 0.24698921425817 -0.133375535521614 ENSG00000107404 DVL1
ENST00000378888 0.562778073474504 0.282845748400736 -0.12724728444194 ENSG00000107404 DVL1
ENST00000472445 0.76550426115254 0.530960465572411 -0.0845529374412353 ENSG00000107404 DVL1
ENST00000474033 0.752061335466741 0.511397080205847 0.150031063041927 ENSG00000162576 MXRA8
ENST00000309212 0.526763147915441 0.249231868713121 0.219788096672022 ENSG00000162576 MXRA8
ENST00000477278 0.56616636411715 0.286480064110558 0.197976522422412 ENSG00000162576 MXRA8
ENST00000342753 0.526843151727584 0.249355003426769 0.219798551779086 ENSG00000162576 MXRA8
ENST00000445648 0.526843151727584 0.249355003426769 0.219798551779086 ENSG00000162576 MXRA8
ENST00000338370 0.934992980305835 0.839863557657021 -0.0265414913375662 ENSG00000175756 AURKAIP1
ENST00000338338 0.936294592220396 0.84278756829641 -0.0265008427067669 ENSG00000175756 AURKAIP1
ENST00000321751 0.944139320706755 0.861396811095741 -0.0228315213794875 ENSG00000175756 AURKAIP1
ENST00000378853 0.948859670630916 0.871549462255641 -0.0211883376094921 ENSG00000175756 AURKAIP1
ENST00000489799 0.97176870597704 0.926944292229151 -0.0136182003843803 ENSG00000175756 AURKAIP1
ENST00000496905 0.993052266591734 0.980223371554494 0.00419293109884499 ENSG00000175756 AURKAIP1
ENST00000480479 0.433244587360222 0.173917686777566 -0.096202599751239 ENSG00000221978 CCNL2
ENST00000482621 0.26744968514828 0.075310799430621 -0.108256509857864 ENSG00000221978 CCNL2
ENST00000408952 0.26744968514828 0.075310799430621 -0.108256509857864 ENSG00000221978 CCNL2
ENST00000463260 0.640911068764794 0.36630923644925 -0.0785640289576266 ENSG00000221978 CCNL2
ENST00000400809 0.266573953170594 0.0748463228040832 -0.115612594573367 ENSG00000221978 CCNL2
ENST00000496007 0.266296177790575 0.0746857995979691 -0.115617011254942 ENSG00000221978 CCNL2
ENST00000482365 0.270505286191447 0.076728181377965 -0.119165597664343 ENSG00000221978 CCNL2
ENST00000481223 0.263309930732238 0.073136896506675 -0.116223065549234 ENSG00000221978 CCNL2
ENST00000418865 0.28599909184816 0.0841590777437707 -0.113761212392646 ENSG00000221978 CCNL2
ENST00000505849 0.173226871446739 0.0367968673116924 -0.14713570480542 ENSG00000221978 CCNL2
ENST00000488340 0.248763943628817 0.0664851032643136 -0.120014552816511 ENSG00000221978 CCNL2
ENST00000492998 0.304028734255632 0.0937192312458936 -0.127566847255268 ENSG00000221978 CCNL2
ENST00000469113 0.179833773704981 0.0390687044358049 -0.145235063302059 ENSG00000221978 CCNL2
ENST00000480646 0.119861978225314 0.0205305280641133 -0.15907801445775 ENSG00000221978 CCNL2
ENST00000471930 0.294993786392879 0.0890231605068606 -0.119866544651346 ENSG00000221978 CCNL2
ENST00000408918 0.286916639161069 0.0846154452060772 -0.126295336421092 ENSG00000221978 CCNL2
ENST00000473872 0.255690962368655 0.069565232001311 -0.125122562239538 ENSG00000221978 CCNL2
ENST00000425598 0.325750363080111 0.105106306041021 -0.126390112309893 ENSG00000221978 CCNL2
ENST00000463895 0.289637650804401 0.085924023776911 -0.137775844836262 ENSG00000221978 CCNL2
ENST00000497013 0.450274067871354 0.186514845419413 -0.109945382511233 ENSG00000221978 CCNL2
ENST00000448629 0.686341685254798 0.418871155849282 -0.101102527423843 ENSG00000224870 RP4-758J18.2
ENST00000444362 0.397746065145733 0.149116954970231 -0.137226880086131 ENSG00000224870 RP4-758J18.2
ENST00000418833 0.315499149558365 0.0997940927319196 -0.159131102743529 ENSG00000224870 RP4-758J18.2
ENST00000576232 0.938663736259682 0.84908458273437 -0.0273342259478356 ENSG00000224870 RP4-758J18.2
ENST00000570344 0.934118794326867 0.837927489516273 -0.0294835877650193 ENSG00000224870 RP4-758J18.2
ENST00000447725 0.306133295009456 0.0948493496465405 -0.168676770672833 ENSG00000224870 RP4-758J18.2
ENST00000572242 0.248153415668742 0.0662568177625679 -0.167236094508535 ENSG00000224870 RP4-758J18.2
ENST00000453521 0.331211374737009 0.108322232279977 -0.151692264388381 ENSG00000224870 RP4-758J18.2
ENST00000344843 0.826044489482579 0.629339733238365 -0.0381973024342264 ENSG00000242485 MRPL20
ENST00000493287 0.999208220398992 0.996910974054531 -0.000298308946605184 ENSG00000242485 MRPL20
ENST00000487659 0.82690324706257 0.631124694618831 -0.0379822590722567 ENSG00000242485 MRPL20
ENST00000492508 0.97446451576018 0.933246908768136 0.00659783230913613 ENSG00000242485 MRPL20
ENST00000482352 0.793337247128876 0.574767078441061 -0.0474524898851078 ENSG00000242485 MRPL20
ENST00000582431 0.636512617056467 0.361415249264898 -0.155010719112669 ENSG00000264293 RN7SL657P
ENST00000477686 0.720963066930465 0.465664600304854 -0.0607597970961199 ENSG00000242485 MRPL20
ENST00000607307 0.901879440651172 0.769276862811764 -0.0664112115460329 ENSG00000272455 RP4-758J18.13
ENST00000378741 0.483722477897448 0.212573276267891 -0.114270669672346 ENSG00000160072 ATAD3B
ENST00000308647 0.439697002858597 0.178807054795929 -0.12451408359234 ENSG00000160072 ATAD3B
ENST00000472194 0.364089542225689 0.127924866507966 -0.145402042059792 ENSG00000160072 ATAD3B
ENST00000378736 0.333945500912402 0.109978479254193 -0.21273669311577 ENSG00000160072 ATAD3B
ENST00000485748 0.415169161483163 0.16096303265154 -0.140846679827277 ENSG00000160072 ATAD3B
ENST00000474481 0.438315248228987 0.177867420926797 -0.141925818303149 ENSG00000160072 ATAD3B
ENST00000378756 0.28591736497182 0.0841228102385808 -0.188578388384943 ENSG00000197785 ATAD3A
ENST00000378755 0.28426065771775 0.0833389742375644 -0.189016298213558 ENSG00000197785 ATAD3A
ENST00000339113 0.261158124795259 0.0721664600430781 -0.194243769582508 ENSG00000197785 ATAD3A
ENST00000536055 0.261158124795259 0.0721664600430781 -0.194243769582508 ENSG00000197785 ATAD3A
ENST00000439513 0.955994018089743 0.888659667099012 0.0278843119292046 ENSG00000197785 ATAD3A
ENST00000429957 0.217878066015922 0.0533112641616513 -0.242070867888927 ENSG00000197785 ATAD3A
ENST00000400830 0.090705024885801 0.0132231001459532 -0.298782618519462 ENSG00000197785 ATAD3A
ENST00000291386 0.318856468997856 0.101561851617142 -0.103795159980054 ENSG00000160075 SSU72
ENST00000378726 0.139821058506518 0.0261771368139862 -0.182244608245338 ENSG00000160075 SSU72
ENST00000378725 0.383740517027585 0.140289502831644 -0.0911443638280222 ENSG00000160075 SSU72
ENST00000359060 0.8102098404208 0.601092827576216 -0.0332383711142792 ENSG00000160075 SSU72
ENST00000539195 0.825536718650034 0.628557691340953 0.0376918461816968 ENSG00000215791 AL645728.2
ENST00000607222 0.805261922624395 0.593774335701512 0.125198798545671 ENSG00000272106 RP11-345P4.9
ENST00000520777 0.923767495934794 0.815093076840062 0.0295234692928095 ENSG00000197530 MIB2
ENST00000378710 0.923741876941526 0.814942025526878 0.029534616177585 ENSG00000197530 MIB2
ENST00000360522 0.923741876941526 0.814942025526878 0.029534616177585 ENSG00000197530 MIB2
ENST00000357210 0.923741876941526 0.814942025526878 0.029534616177585 ENSG00000197530 MIB2
ENST00000355826 0.923767495934794 0.815012790202437 0.0295225639184711 ENSG00000197530 MIB2
ENST00000518681 0.922607561055778 0.812732263317195 0.0299521061087379 ENSG00000197530 MIB2
ENST00000505820 0.930809969958846 0.831153065120768 0.0269607598077986 ENSG00000197530 MIB2
ENST00000479659 0.930817769423988 0.831175136352225 0.0269643614634947 ENSG00000197530 MIB2
ENST00000489635 0.938585215448143 0.848852226796744 0.0241192780628297 ENSG00000197530 MIB2
ENST00000511502 0.936909379338913 0.844511193818634 0.0248062367828668 ENSG00000197530 MIB2
ENST00000477990 0.522063481767496 0.244991107939967 0.158952140921131 ENSG00000197530 MIB2
ENST00000514363 0.741813267021391 0.496410714181176 0.0803528528027631 ENSG00000197530 MIB2
ENST00000487053 0.957060542556841 0.891240237103525 0.0171620316052207 ENSG00000197530 MIB2
ENST00000502470 0.773259948422883 0.542049910342351 0.0748615739942843 ENSG00000197530 MIB2
ENST00000378712 0.957035696737842 0.891195918337192 0.017165847611651 ENSG00000197530 MIB2
ENST00000507082 0.791688822661601 0.571482049965871 -0.0911961597603054 ENSG00000197530 MIB2
ENST00000463492 0.398128606439035 0.149388398759811 -0.260131237135692 ENSG00000197530 MIB2
ENST00000510793 0.834759317415792 0.64461761560897 0.0567151372716971 ENSG00000197530 MIB2
ENST00000504599 0.98003368511626 0.94683094394672 0.00836571699591334 ENSG00000197530 MIB2
ENST00000507229 0.894792709686366 0.755844564817032 0.0379167463792096 ENSG00000197530 MIB2
ENST00000503789 0.520297130620068 0.243521860484657 0.162064809185556 ENSG00000197530 MIB2
ENST00000378708 0.897619129197886 0.761500225490679 0.0398840433803205 ENSG00000197530 MIB2
ENST00000506488 0.887630538081096 0.741871485807272 0.0432213123048329 ENSG00000197530 MIB2
ENST00000512004 0.738884623659484 0.492238212030237 -0.131041525343186 ENSG00000197530 MIB2
ENST00000514234 0.934462319511312 0.838591360540561 -0.0328118345450462 ENSG00000197530 MIB2
ENST00000467597 0.514227252752719 0.238061498750953 0.221943734926173 ENSG00000197530 MIB2
ENST00000508148 0.578422954974647 0.299120303949682 0.204692327227865 ENSG00000197530 MIB2
ENST00000486072 0.968911774013268 0.919429751533227 -0.0204539079680548 ENSG00000197530 MIB2
ENST00000505370 0.892876545440015 0.752277755579267 0.065236403979578 ENSG00000197530 MIB2
ENST00000473511 0.822254560733855 0.622734636339861 -0.0890868149209364 ENSG00000197530 MIB2
ENST00000464570 0.735410667678195 0.486754655796923 -0.125884697165163 ENSG00000197530 MIB2
ENST00000483015 0.813519371486384 0.606607445602967 -0.111576891643906 ENSG00000197530 MIB2
ENST00000511910 0.380146936764296 0.13788140322043 -0.34762040157156 ENSG00000197530 MIB2
ENST00000513088 0.60218155914361 0.323648656001042 -0.0707703703300257 ENSG00000248333 CDK11B
ENST00000341832 0.632315236972758 0.356323940375004 -0.0547721553576364 ENSG00000248333 CDK11B
ENST00000317673 0.541962077164852 0.26351426079372 -0.0646486373221909 ENSG00000248333 CDK11B
ENST00000340677 0.541962077164852 0.26351426079372 -0.0646486373221909 ENSG00000248333 CDK11B
ENST00000407249 0.541962077164852 0.26351426079372 -0.0646486373221909 ENSG00000248333 CDK11B
ENST00000341028 0.635579924113287 0.360034416739859 -0.110600814765625 ENSG00000248333 CDK11B
ENST00000607013 0.816261527915839 0.611422224802117 0.0804554487779652 ENSG00000272004 RP11-345P4.10
ENST00000378662 0.41802974477658 0.163069573098391 0.106244589594151 ENSG00000189339 SLC35E2B
ENST00000234800 0.417701161659314 0.162845268904354 0.105733156843799 ENSG00000189339 SLC35E2B
ENST00000480991 0.919804422667246 0.807199054044929 0.0227234795332925 ENSG00000189339 SLC35E2B
ENST00000481276 0.371109214425603 0.132142081393794 0.153410607527389 ENSG00000189339 SLC35E2B
ENST00000596308 0.623593079131097 0.346732547169599 0.186419018505657 ENSG00000269737 RP11-345P4.7
ENST00000597891 0.186837752257718 0.0416203291791291 0.43831886805456 ENSG00000269227 RP11-345P4.6
ENST00000356200 0.17739934067972 0.0381774588758961 -0.1193041719211 ENSG00000008128 CDK11A
ENST00000598846 0.180636491629867 0.0393557950551142 -0.110324131995123 ENSG00000268575 RP1-283E3.8
ENST00000463652 0.54155915455884 0.263091551607458 0.142445733621127 ENSG00000008128 CDK11A
ENST00000358779 0.154183611641201 0.0304102026868664 -0.123069040814163 ENSG00000008128 CDK11A
ENST00000460465 0.154183611641201 0.0304102026868664 -0.123069040814163 ENSG00000008128 CDK11A
ENST00000404249 0.154183611641201 0.0304102026868664 -0.123069040814163 ENSG00000008128 CDK11A
ENST00000378633 0.154183611641201 0.0304102026868664 -0.123069040814163 ENSG00000008128 CDK11A
ENST00000357760 0.154183611641201 0.0304102026868664 -0.123069040814163 ENSG00000008128 CDK11A
ENST00000509982 0.177510695382501 0.038215077313509 -0.119304234361827 ENSG00000008128 CDK11A
ENST00000378638 0.177510695382501 0.038215077313509 -0.119304234361827 ENSG00000008128 CDK11A
ENST00000356937 0.434449006657417 0.174943292098255 -0.0914318450186642 ENSG00000008128 CDK11A
ENST00000478901 0.444596601546443 0.18226488521819 0.181630472213593 ENSG00000008128 CDK11A
ENST00000468397 0.489345649054201 0.217044560898062 0.145658386772047 ENSG00000008128 CDK11A
ENST00000491311 0.441837442241611 0.180335262505967 0.163541184646116 ENSG00000008128 CDK11A
ENST00000495016 0.568271704357979 0.288662442966156 0.137964267366195 ENSG00000008128 CDK11A
ENST00000468800 0.933342829165521 0.836237157923736 -0.0189935700309562 ENSG00000008128 CDK11A
ENST00000464748 0.458352375888257 0.19254429032758 0.183766695253866 ENSG00000008128 CDK11A
ENST00000489300 0.856533445298835 0.684351211005748 0.0499695210827661 ENSG00000008128 CDK11A
ENST00000492390 0.478279922528523 0.207921348670976 -0.11780501961208 ENSG00000008128 CDK11A
ENST00000474916 0.496395000995816 0.222988284608561 -0.1220927691434 ENSG00000008128 CDK11A
ENST00000378635 0.078739498282575 0.0106994571398812 -0.165376607465031 ENSG00000008128 CDK11A
ENST00000479362 0.0704501286574993 0.00905718774303332 -0.168293888484963 ENSG00000008128 CDK11A
ENST00000498810 0.131680052708926 0.0237476162183084 -0.188801121109325 ENSG00000008128 CDK11A
ENST00000487462 0.0616488376356874 0.00741077998483764 -0.254557131254828 ENSG00000008128 CDK11A
ENST00000401096 0.0427727240937186 0.00429126570722165 -0.258827191457678 ENSG00000008128 CDK11A
ENST00000577672 0.995562637289541 0.987294120604634 0.00157136277435941 ENSG00000227775 RP1-283E3.4
ENST00000417099 0.691941106849578 0.426397302623377 -0.110795300317729 ENSG00000227775 RP1-283E3.4
ENST00000355439 0.993873438524735 0.982060648452556 -0.00202906854181012 ENSG00000215790 SLC35E2
ENST00000400924 0.932958928818776 0.83551190932291 -0.0187410637107393 ENSG00000215790 SLC35E2
ENST00000246421 0.578295995337205 0.298934210710615 0.108245175355655 ENSG00000215790 SLC35E2
ENST00000475229 0.53156669186494 0.253639651029209 0.176618748338051 ENSG00000215790 SLC35E2
ENST00000424604 0.664327956853368 0.393059951153835 0.117875312666873 ENSG00000227775 RP1-283E3.4
ENST00000418950 0.824588128969903 0.626738201454472 -0.108599113708936 ENSG00000227775 RP1-283E3.4
ENST00000341426 0.240140409337141 0.0627072676035733 -0.242253214723651 ENSG00000008130 NADK
ENST00000341991 0.238152210022692 0.061907280672799 -0.242936901838722 ENSG00000008130 NADK
ENST00000378625 0.250114369217809 0.0670625618876371 -0.236969247726345 ENSG00000008130 NADK
ENST00000344463 0.240606310612389 0.062886273374659 -0.242086503037227 ENSG00000008130 NADK
ENST00000342348 0.219998275089033 0.0542504902218144 -0.260738993219219 ENSG00000008130 NADK
ENST00000498806 0.198210631777369 0.0456554934959608 -0.299655098859729 ENSG00000008130 NADK
ENST00000469045 0.209587442181565 0.049926876211722 -0.28323010560577 ENSG00000008130 NADK
ENST00000480499 0.18081116269565 0.0394229137805107 -0.313617926473156 ENSG00000008130 NADK
ENST00000497747 0.178278998956707 0.0385267553982798 -0.310680042659641 ENSG00000008130 NADK
ENST00000477235 0.221273749264428 0.0547227206652379 -0.281115443211581 ENSG00000008130 NADK
ENST00000489538 0.230869675069593 0.0587059807585256 -0.286120788788312 ENSG00000008130 NADK
ENST00000497615 0.200631639461975 0.0465826733925678 -0.296864332352333 ENSG00000008130 NADK
ENST00000497186 0.212142391202851 0.0509795187638933 -0.285097033833927 ENSG00000008130 NADK
ENST00000400922 0.210541397555874 0.0502963328030513 -0.276733475769172 ENSG00000008130 NADK
ENST00000492845 0.293594439956715 0.0881255062329479 -0.219865326371241 ENSG00000008130 NADK
ENST00000492768 0.28122124352192 0.0818085489876894 -0.224198391916507 ENSG00000008130 NADK
ENST00000460602 0.299507113483898 0.0913567858631059 -0.215764954061575 ENSG00000008130 NADK
ENST00000464373 0.303946898002389 0.0936680276197186 -0.211579498158804 ENSG00000008130 NADK
ENST00000480542 0.43442025811074 0.174927541678303 -0.2280831817055 ENSG00000008130 NADK
ENST00000378609 0.61914366161212 0.341930241550634 -0.0653988334756927 ENSG00000078369 GNB1
ENST00000461893 0.737342418399227 0.48982440048987 -0.0586937886495911 ENSG00000078369 GNB1
ENST00000471354 0.650682690286766 0.377762772901277 -0.0739816751358003 ENSG00000078369 GNB1
ENST00000439272 0.824757656703078 0.627107955088298 -0.0367663269075432 ENSG00000078369 GNB1
ENST00000434686 0.850867421889177 0.672897298931767 -0.0321557865023147 ENSG00000078369 GNB1
ENST00000437146 0.709224835620694 0.44911578101964 -0.0669329011705016 ENSG00000078369 GNB1
ENST00000472614 0.835723672732044 0.646278021541725 -0.0361195554537264 ENSG00000078369 GNB1
ENST00000607589 0.332465027033318 0.109115837946621 -0.196492950864108 ENSG00000078369 GNB1
ENST00000378567 0.951371925639605 0.877425761971346 -0.0138882240614172 ENSG00000067606 PRKCZ
ENST00000468310 0.872643894716412 0.713563822572675 0.038793563568691 ENSG00000067606 PRKCZ
ENST00000484419 0.997031991400752 0.99062528728296 -0.00225188973564638 ENSG00000067606 PRKCZ
ENST00000503297 0.821710158307226 0.621697292861687 0.100202271474583 ENSG00000067606 PRKCZ
ENST00000479566 0.858568575867001 0.688349618739885 0.0574864081375834 ENSG00000067606 PRKCZ
ENST00000466651 0.755535978936755 0.51627172619716 0.0727493197726177 ENSG00000067606 PRKCZ
ENST00000400921 0.961995411638156 0.903151259634 -0.0111910269572705 ENSG00000067606 PRKCZ
ENST00000495347 0.75051960924849 0.509398118072926 0.074895903311428 ENSG00000067606 PRKCZ
ENST00000461106 0.962274612633051 0.903938096016181 -0.011240476805709 ENSG00000067606 PRKCZ
ENST00000461465 0.870957028621524 0.710401217278855 0.0415394137020955 ENSG00000067606 PRKCZ
ENST00000470596 0.871073259468033 0.710617442599382 0.0411625580088484 ENSG00000067606 PRKCZ
ENST00000496325 0.875952970080151 0.719836535726784 0.0400271098251343 ENSG00000067606 PRKCZ
ENST00000481140 0.979807289842024 0.946295692443654 0.00762095788075921 ENSG00000067606 PRKCZ
ENST00000482686 0.692080199166516 0.426584833712437 -0.108723804315608 ENSG00000067606 PRKCZ
ENST00000400920 0.561803539903965 0.281730344461748 -0.105934942761915 ENSG00000067606 PRKCZ
ENST00000486681 0.791080514103241 0.570435658983295 -0.0754160375230783 ENSG00000067606 PRKCZ
ENST00000470986 0.687314300600733 0.420286819056521 -0.121292306096898 ENSG00000067606 PRKCZ
ENST00000470511 0.56435674327856 0.284462617405555 -0.166505185796474 ENSG00000067606 PRKCZ
ENST00000471018 0.415742984181593 0.161390738711117 -0.280346232804638 ENSG00000067606 PRKCZ
ENST00000466352 0.562646392802401 0.28249230173177 -0.228002194819314 ENSG00000067606 PRKCZ
ENST00000497183 0.542697372569722 0.264202430433151 -0.196695993769412 ENSG00000067606 PRKCZ
ENST00000419838 0.396214224545395 0.148049939581906 -0.266433881754976 ENSG00000067606 PRKCZ
ENST00000479263 0.478753823976095 0.208334486837802 -0.12643523715837 ENSG00000067606 PRKCZ
ENST00000503672 0.860182736717767 0.691166283287615 -0.0761194100958958 ENSG00000067606 PRKCZ
ENST00000478770 0.4346018512795 0.17503455469765 -0.140325460925943 ENSG00000067606 PRKCZ
ENST00000505322 0.40323179932968 0.152879656871413 -0.156671220232594 ENSG00000067606 PRKCZ
ENST00000472017 0.553157135179755 0.273645238882417 -0.227429613482492 ENSG00000067606 PRKCZ
ENST00000333854 0.98922757565186 0.970354543656919 0.00699275818775597 ENSG00000182873 RP11-181G12.2
ENST00000536678 0.929182619604866 0.827461995956548 0.0401072050387652 ENSG00000182873 RP11-181G12.2
ENST00000444529 0.986003609439812 0.961519349380999 -0.00978734349291378 ENSG00000182873 RP11-181G12.2
ENST00000469733 0.98956387201989 0.971376301177748 -0.00425336291165324 ENSG00000162585 C1orf86
ENST00000414253 0.898134595795231 0.762383526591856 -0.0360742462980883 ENSG00000162585 C1orf86
ENST00000428120 0.898134595795231 0.762383526591856 -0.0360742462980883 ENSG00000162585 C1orf86
ENST00000400919 0.898134595795231 0.762383526591856 -0.0360742462980883 ENSG00000162585 C1orf86
ENST00000400918 0.976111548405922 0.937043071438133 0.00954056022555429 ENSG00000162585 C1orf86
ENST00000497675 0.862352637825393 0.694978612234159 0.0529241730106873 ENSG00000162585 C1orf86
ENST00000378543 0.919838596148657 0.807350838269101 0.0329112769707737 ENSG00000162585 C1orf86
ENST00000378546 0.919838596148657 0.807350838269101 0.0329112769707737 ENSG00000162585 C1orf86
ENST00000401813 0.896457136710157 0.758839373378132 0.0405562394532761 ENSG00000162585 C1orf86
ENST00000487186 0.80531879224449 0.593857566524622 0.0692969200720947 ENSG00000162585 C1orf86
ENST00000378545 0.860057181581209 0.690947787718971 0.05269275864076 ENSG00000162585 C1orf86
ENST00000476803 0.839164997502364 0.652001897811055 0.0601905862796762 ENSG00000162585 C1orf86
ENST00000440825 0.942855117362185 0.858347565348773 0.0240775476345377 ENSG00000162585 C1orf86
ENST00000597060 0.724366265459329 0.470223380272813 -0.127435865426732 ENSG00000269554 AL590822.2
ENST00000420515 0.808071426626976 0.597980038315528 0.0786311540461414 ENSG00000162585 C1orf86
ENST00000378536 0.185083487102949 0.0409589991073524 0.161688055570323 ENSG00000157933 SKI
ENST00000508416 0.256003120127431 0.0696972408328603 0.164324239220851 ENSG00000157933 SKI
ENST00000478223 0.250633021907472 0.0673151951076178 0.166013271601478 ENSG00000157933 SKI
ENST00000507179 0.980536107195874 0.948129454895624 -0.0125848732218801 ENSG00000157933 SKI
ENST00000378531 0.673846369109856 0.403706563723143 0.178163397582661 ENSG00000116151 MORN1
ENST00000606372 0.612724548014333 0.335002239761247 0.20200733130322 ENSG00000116151 MORN1
ENST00000378529 0.707264830752782 0.446637583455793 0.148049131881496 ENSG00000116151 MORN1
ENST00000607342 0.590520318080268 0.311287386516059 0.260837944655969 ENSG00000116151 MORN1
ENST00000469374 0.41815528624874 0.163153611225492 0.289969795633195 ENSG00000116151 MORN1
ENST00000419785 0.26331677335658 0.0731432664683451 0.397883716815938 ENSG00000116151 MORN1
ENST00000378525 0.841468379392276 0.656143102747379 0.080451463133778 ENSG00000116151 MORN1
ENST00000449373 0.714570414539039 0.456704814960548 0.14541882771839 ENSG00000116151 MORN1
ENST00000378518 0.541535319632063 0.263075344158204 -0.0704474895723409 ENSG00000157916 RER1
ENST00000605895 0.458620209609472 0.192740699710966 -0.0824720911511141 ENSG00000157916 RER1
ENST00000378513 0.506777127498676 0.231567116294649 -0.0764067657430977 ENSG00000157916 RER1
ENST00000306256 0.518230528409164 0.241673195378941 -0.0737037818917217 ENSG00000157916 RER1
ENST00000493207 0.450505583482206 0.186701681166435 -0.0891213272585943 ENSG00000157916 RER1
ENST00000378512 0.509355503888154 0.233625110865113 -0.0761819142784864 ENSG00000157916 RER1
ENST00000443438 0.553776685992122 0.274190548809405 -0.0718482087999574 ENSG00000157916 RER1
ENST00000488353 0.555550210837641 0.275846839467914 -0.0744537097725882 ENSG00000157916 RER1
ENST00000462129 0.520530261742289 0.24374242813992 -0.122238024849727 ENSG00000157916 RER1
ENST00000288774 0.440511547692851 0.179451492335579 -0.13842164411725 ENSG00000157911 PEX10
ENST00000447513 0.476874558837877 0.206845844908355 -0.130410759584106 ENSG00000157911 PEX10
ENST00000507596 0.469429163028469 0.200519641542168 -0.132832320153348 ENSG00000157911 PEX10
ENST00000510434 0.904850927125008 0.775438467597898 -0.0378837134329376 ENSG00000157911 PEX10
ENST00000508384 0.874648854348903 0.717383647396739 0.0532817676984933 ENSG00000157911 PEX10
ENST00000515760 0.737639171176225 0.490278246871821 0.158801216763866 ENSG00000157911 PEX10
ENST00000502666 0.751854768418417 0.511102394537486 0.129605969046742 ENSG00000157911 PEX10
ENST00000504111 0.815812424243119 0.610536137707084 0.0975728835044966 ENSG00000157911 PEX10
ENST00000514502 0.731450591605303 0.481290538327827 0.113859955211813 ENSG00000157911 PEX10
ENST00000449969 0.543510852050645 0.265127880424587 0.237011282230485 ENSG00000149527 PLCH2
ENST00000288766 0.38538984451044 0.141298191085851 0.360491470227135 ENSG00000149527 PLCH2
ENST00000419816 0.536913466181704 0.258712185259888 0.232273812662803 ENSG00000149527 PLCH2
ENST00000378488 0.536913466181704 0.258712185259888 0.232273812662803 ENSG00000149527 PLCH2
ENST00000378486 0.536913466181704 0.258712185259888 0.232273812662803 ENSG00000149527 PLCH2
ENST00000343889 0.575100542537549 0.295449031754381 0.213921446606013 ENSG00000149527 PLCH2
ENST00000278878 0.577605239906785 0.298064063970652 0.219808944284446 ENSG00000149527 PLCH2
ENST00000473964 0.629271354085696 0.353132859639558 0.202374242993921 ENSG00000149527 PLCH2
ENST00000462379 0.702313777328839 0.439543357256666 0.171623335886163 ENSG00000149527 PLCH2
ENST00000378466 0.948790365786435 0.871285431031472 -0.0146873741268515 ENSG00000157881 PANK4
ENST00000435556 0.946007957397126 0.865171511138396 -0.0153941537540454 ENSG00000157881 PANK4
ENST00000505228 0.89340893396215 0.753604364301089 0.032135250979463 ENSG00000157881 PANK4
ENST00000502512 0.534439923983589 0.256399734367368 0.146436718428234 ENSG00000157881 PANK4
ENST00000471361 0.474120907345952 0.204695716681317 0.170554717716481 ENSG00000157881 PANK4
ENST00000487804 0.924335001167187 0.816290165803171 -0.0383789998711853 ENSG00000157881 PANK4
ENST00000515423 0.53887065422446 0.260680129737092 0.185090935689517 ENSG00000157881 PANK4
ENST00000468002 0.598548551517599 0.31966515578298 0.126932568451809 ENSG00000157881 PANK4
ENST00000486396 0.534860279392283 0.256852083012708 -0.122242832822473 ENSG00000157881 PANK4
ENST00000502770 0.247682210490334 0.0660315133826621 -0.213553547677032 ENSG00000157881 PANK4
ENST00000491212 0.368500579925633 0.130583322321259 -0.188881269396047 ENSG00000157881 PANK4
ENST00000514922 0.578794784490799 0.2994195986091 -0.131551986223595 ENSG00000157881 PANK4
ENST00000606645 0.696635950741741 0.432381793603774 0.167384210604743 ENSG00000272449 RP3-395M20.12
ENST00000416860 0.903731705226807 0.773024137616736 -0.0308308743605227 ENSG00000238164 RP3-395M20.8
ENST00000443892 0.275948844916278 0.0793196091776715 0.271994525032656 ENSG00000238164 RP3-395M20.8
ENST00000449660 0.387254721623533 0.142385714370828 0.315143061541857 ENSG00000238164 RP3-395M20.8
ENST00000448624 0.319747719679508 0.102045225808968 0.363918215555611 ENSG00000238164 RP3-395M20.8
ENST00000432521 0.313106919009229 0.0983898165123612 0.262633297105142 ENSG00000238164 RP3-395M20.8
ENST00000452793 0.790836546988084 0.569937090314256 -0.0608368846966705 ENSG00000238164 RP3-395M20.8
ENST00000426449 0.81008758542402 0.600842884331025 -0.0491066389446536 ENSG00000157873 TNFRSF14
ENST00000434817 0.851597285381193 0.674631229547561 -0.0399699688878061 ENSG00000157873 TNFRSF14
ENST00000435221 0.852361175144171 0.675982869241477 -0.0397949687622361 ENSG00000157873 TNFRSF14
ENST00000451778 0.853235691972241 0.677759361437884 -0.0397456509951083 ENSG00000157873 TNFRSF14
ENST00000409119 0.855324663288746 0.681663141451138 -0.0400643201661761 ENSG00000157873 TNFRSF14
ENST00000355716 0.88719522293279 0.741028337047191 -0.0322677593250912 ENSG00000157873 TNFRSF14
ENST00000475523 0.886556022551759 0.739748198456871 -0.0324704664666614 ENSG00000157873 TNFRSF14
ENST00000442392 0.805770786570244 0.594521875656478 -0.0484218302166621 ENSG00000157873 TNFRSF14
ENST00000482074 0.809481778680997 0.599959216936584 -0.0470057175758149 ENSG00000157873 TNFRSF14
ENST00000496064 0.925035183271344 0.817876280802977 -0.0226009418017648 ENSG00000157873 TNFRSF14
ENST00000463471 0.898682144055773 0.763492711066083 -0.029463473945542 ENSG00000157873 TNFRSF14
ENST00000466750 0.938267337759912 0.848108542518427 -0.0196282390932483 ENSG00000157873 TNFRSF14
ENST00000471768 0.809864197488089 0.600497233575576 -0.058449848790706 ENSG00000157873 TNFRSF14
ENST00000463835 0.875182795198981 0.718403271529956 -0.0383109113396625 ENSG00000157873 TNFRSF14
ENST00000482602 0.966810354922381 0.913819390458626 -0.0113195274952172 ENSG00000157873 TNFRSF14
ENST00000480305 0.799603010629654 0.584540995072693 -0.0559212794880491 ENSG00000157873 TNFRSF14
ENST00000456687 0.65580887077974 0.383213404629873 0.15802195905468 ENSG00000225931 RP3-395M20.7
ENST00000424215 0.185996664182988 0.0413009754550119 0.514932748426321 ENSG00000228037 RP3-395M20.9
ENST00000493183 0.65900949099387 0.386926529075172 -0.131447920829644 ENSG00000157870 FAM213B
ENST00000474659 0.619927183671788 0.342961664550569 -0.143173787042732 ENSG00000157870 FAM213B
ENST00000419916 0.864179830942883 0.698152187274589 -0.0492834710447543 ENSG00000157870 FAM213B
ENST00000378424 0.864179830942883 0.698152187274589 -0.0492834710447543 ENSG00000157870 FAM213B
ENST00000537325 0.716542138532225 0.459577214759732 -0.101730205147817 ENSG00000157870 FAM213B
ENST00000378427 0.864179830942883 0.698152187274589 -0.0492834710447543 ENSG00000157870 FAM213B
ENST00000378425 0.864179830942883 0.698152187274589 -0.0492834710447543 ENSG00000157870 FAM213B
ENST00000464043 0.503083096972619 0.22867999822646 -0.172554398296481 ENSG00000157870 FAM213B
ENST00000444521 0.864179830942883 0.698152187274589 -0.0492834710447543 ENSG00000157870 FAM213B
ENST00000465233 0.678908276068765 0.410368958823538 -0.142621452924781 ENSG00000157870 FAM213B
ENST00000498083 0.636955491966565 0.361997648666421 -0.15761686930722 ENSG00000157870 FAM213B
ENST00000481683 0.649133506341219 0.376010883136048 -0.13971513170226 ENSG00000157870 FAM213B
ENST00000484099 0.837034221657637 0.648671082423477 -0.0577468202901805 ENSG00000157870 FAM213B
ENST00000477045 0.461264138394885 0.194587677404474 -0.238339535414514 ENSG00000157870 FAM213B
ENST00000476686 0.892587632500899 0.75171618176621 0.0414143333694183 ENSG00000157870 FAM213B
ENST00000471840 0.964162580279444 0.908070013495726 -0.0202724926967162 ENSG00000142606 MMEL1
ENST00000288709 0.95204798026308 0.878954350928158 0.0309181625624411 ENSG00000142606 MMEL1
ENST00000378412 0.952237428663735 0.879267608953306 0.0308264993967924 ENSG00000142606 MMEL1
ENST00000502556 0.957859853517382 0.892969524968776 -0.0305548933245122 ENSG00000142606 MMEL1
ENST00000504800 0.957859853517382 0.892969524968776 -0.0305548933245122 ENSG00000142606 MMEL1
ENST00000401094 0.903172634047394 0.772109010979031 -0.0539281514578418 ENSG00000215912 TTC34
ENST00000401095 0.905153654948995 0.775961556417376 -0.0645106349079494 ENSG00000215912 TTC34
ENST00000511072 0.0187405469062818 0.00128680689416659 0.543407551854263 ENSG00000142611 PRDM16
ENST00000378398 0.0211282866801587 0.00151955943739988 0.535881262783152 ENSG00000142611 PRDM16
ENST00000441472 0.0211282866801587 0.00151955943739988 0.535881262783152 ENSG00000142611 PRDM16
ENST00000442529 0.0211282866801587 0.00151955943739988 0.535881262783152 ENSG00000142611 PRDM16
ENST00000607632 0.456628608144697 0.191258403125937 0.310449773604633 ENSG00000142611 PRDM16
ENST00000378391 0.0217846125966392 0.00158091300774387 0.533193302966639 ENSG00000142611 PRDM16
ENST00000514189 0.0195293689513334 0.00136650835530894 0.540871041005486 ENSG00000142611 PRDM16
ENST00000270722 0.0211446291033175 0.00152181909745852 0.53591302948715 ENSG00000142611 PRDM16
ENST00000512462 0.711589624339206 0.452409584579143 0.270634663595325 ENSG00000142611 PRDM16
ENST00000463591 0.701369736606646 0.438417409765576 0.278170772910266 ENSG00000142611 PRDM16
ENST00000294599 0.4760302211934 0.206219820020084 0.216246581010354 ENSG00000162591 MEGF6
ENST00000356575 0.520530261742289 0.24373542830653 0.229178199749922 ENSG00000162591 MEGF6
ENST00000485002 0.579650589082023 0.300352776522818 0.206618414603904 ENSG00000162591 MEGF6
ENST00000378344 0.0307831017894671 0.00261015993344931 0.230608665583479 ENSG00000158109 TPRG1L
ENST00000344579 0.0307831017894671 0.00260963892908728 0.23060336912782 ENSG00000158109 TPRG1L
ENST00000378322 0.674319716673434 0.404370522381071 -0.0785757773164861 ENSG00000116213 WRAP73
ENST00000270708 0.674319716673434 0.404370522381071 -0.0785757773164861 ENSG00000116213 WRAP73
ENST00000471223 0.438121499382364 0.177702745172719 -0.138153160033014 ENSG00000116213 WRAP73
ENST00000424367 0.524845380094817 0.247493244662704 -0.107817858278106 ENSG00000116213 WRAP73
ENST00000497940 0.276314026552753 0.0794788944278222 -0.178183942747646 ENSG00000116213 WRAP73
ENST00000469643 0.456004157990802 0.190692860469146 -0.183724084666348 ENSG00000116213 WRAP73
ENST00000494884 0.571540494973697 0.291910434165782 -0.19212671675515 ENSG00000116213 WRAP73
ENST00000465916 0.322424756164589 0.103409382583778 -0.166746465454684 ENSG00000116213 WRAP73
ENST00000419924 0.470672144132613 0.201666062097502 -0.136934885197815 ENSG00000116213 WRAP73
ENST00000479331 0.622713065093359 0.34565813775368 -0.152084976074311 ENSG00000116213 WRAP73
ENST00000418088 0.397997275819124 0.14930672304438 -0.156998272399176 ENSG00000227372 TP73-AS1
ENST00000452079 0.613943025569933 0.336188384221339 -0.105544963163947 ENSG00000227372 TP73-AS1
ENST00000423764 0.703943533306902 0.441904999157225 -0.085057052533991 ENSG00000227372 TP73-AS1
ENST00000587071 0.724710830371755 0.470680495630748 -0.107431055966542 ENSG00000227372 TP73-AS1
ENST00000608600 0.446912504427366 0.18402837442076 -0.184513419622102 ENSG00000227372 TP73-AS1
ENST00000544565 0.453634239220983 0.189103292423082 -0.219600787588695 ENSG00000227372 TP73-AS1
ENST00000378251 0.693453376854032 0.428588417647453 -0.0575384838702346 ENSG00000130764 LRRC47
ENST00000462356 0.584630069196026 0.305109296667536 -0.0963737359688241 ENSG00000130764 LRRC47
ENST00000479239 0.777182662986625 0.548542832217779 -0.0616039631270311 ENSG00000130764 LRRC47
ENST00000607459 0.959447323719241 0.896512322793278 0.0140509712506906 ENSG00000272153 RP1-286D6.5
ENST00000378230 0.628207940339029 0.351934060955755 -0.0558872626070971 ENSG00000116198 CEP104
ENST00000484420 0.879228082855489 0.725879415401112 -0.0719048418507236 ENSG00000116198 CEP104
ENST00000438539 0.389167429981571 0.143541328572396 -0.130043106313873 ENSG00000116198 CEP104
ENST00000461667 0.259365765570292 0.0713475311155637 -0.179623128136588 ENSG00000116198 CEP104
ENST00000495701 0.339724568628852 0.113214423267377 -0.230188294494407 ENSG00000116198 CEP104
ENST00000460038 0.194705556348811 0.044395746733112 -0.210531116481184 ENSG00000116198 CEP104
ENST00000494653 0.930094430626001 0.829178660252363 -0.0146759836944266 ENSG00000116198 CEP104
ENST00000443466 0.835838121719489 0.646537808610382 -0.0519828594966694 ENSG00000116198 CEP104
ENST00000428079 0.911014584892558 0.787980464225443 0.0230272737953019 ENSG00000116198 CEP104
ENST00000494951 0.825754257211917 0.628829185940985 -0.0525940084555912 ENSG00000116198 CEP104
ENST00000378223 0.975271879022385 0.934970354843099 0.00756904556005807 ENSG00000116198 CEP104
ENST00000378212 0.874407374429072 0.716761099810827 -0.0447046035663496 ENSG00000169598 DFFB
ENST00000378209 0.746400617130044 0.503338804298951 0.0588523523277781 ENSG00000169598 DFFB
ENST00000491998 0.746400617130044 0.503338804298951 0.0588523523277781 ENSG00000169598 DFFB
ENST00000338895 0.953600535958603 0.882792004144235 0.015561438299843 ENSG00000169598 DFFB
ENST00000341385 0.544984291049904 0.26654410152927 -0.209102393296731 ENSG00000169598 DFFB
ENST00000468793 0.741390411081657 0.495786835482501 0.0594560446793262 ENSG00000169598 DFFB
ENST00000339350 0.740129858583613 0.494067233638791 0.0598620805934424 ENSG00000169598 DFFB
ENST00000477548 0.740129858583613 0.494067233638791 0.0598620805934424 ENSG00000169598 DFFB
ENST00000378206 0.733621854279955 0.484255381624592 0.061022530471072 ENSG00000169598 DFFB
ENST00000475969 0.735898821624228 0.487570523281099 0.0604869361102873 ENSG00000169598 DFFB
ENST00000461150 0.831558704626649 0.639087204943389 0.0781769319586948 ENSG00000169598 DFFB
ENST00000486765 0.332754337968792 0.109303520812884 -0.100349739934938 ENSG00000198912 C1orf174
ENST00000361605 0.332754337968792 0.109303520812884 -0.100349739934938 ENSG00000198912 C1orf174
ENST00000474140 0.332754337968792 0.109303520812884 -0.100349739934938 ENSG00000198912 C1orf174
ENST00000442673 0.818541353242978 0.61614531739571 -0.103570428924194 ENSG00000236423 LINC01134
ENST00000439488 0.845911508156948 0.66411904915891 -0.0925764689324323 ENSG00000236423 LINC01134
ENST00000478423 0.650262678675059 0.377245054577488 0.0653193574229124 ENSG00000131697 NPHP4
ENST00000460696 0.916585250751322 0.799641404046434 0.0384699163670845 ENSG00000131697 NPHP4
ENST00000378161 0.882386788593258 0.732378621249334 0.0507087970665572 ENSG00000131697 NPHP4
ENST00000489180 0.650176510432484 0.377172837215863 0.0653269305256232 ENSG00000131697 NPHP4
ENST00000378156 0.650176510432484 0.377172837215863 0.0653269305256232 ENSG00000131697 NPHP4
ENST00000378169 0.658157751440046 0.385921312641018 0.063508325584496 ENSG00000131697 NPHP4
ENST00000468253 0.926599750762368 0.821734011117185 0.0373564150524731 ENSG00000131697 NPHP4
ENST00000506941 0.869067156415567 0.706540412201981 0.0880752962685107 ENSG00000131697 NPHP4
ENST00000470763 0.769741715196538 0.537100452401774 0.110687589876814 ENSG00000131697 NPHP4
ENST00000466897 0.826472811390076 0.630252269976065 0.0797188615246792 ENSG00000131697 NPHP4
ENST00000378111 0.108047971357698 0.0173655781117013 0.327868864147714 ENSG00000069424 KCNAB2
ENST00000378097 0.110671850089068 0.0180865970764572 0.321656600017823 ENSG00000069424 KCNAB2
ENST00000493807 3.48832348929374e-05 4.76423108260521e-07 0.950322576034755 ENSG00000069424 KCNAB2
ENST00000378092 0.0559103757799008 0.00638264409158777 0.396956406420581 ENSG00000069424 KCNAB2
ENST00000478098 0.0172320037143647 0.00114566815573864 0.50767014798486 ENSG00000069424 KCNAB2
ENST00000445501 0.0152034064610956 0.000956872287951764 0.516972038542396 ENSG00000069424 KCNAB2
ENST00000428161 0.111952897176511 0.0184304528513038 0.336364320397883 ENSG00000069424 KCNAB2
ENST00000389632 0.111209813045795 0.0182216276870956 0.33680295923218 ENSG00000069424 KCNAB2
ENST00000602612 0.136513442357331 0.0252121207471502 0.313548199098478 ENSG00000069424 KCNAB2
ENST00000378087 0.230994004148824 0.0587762915505761 0.250987503261673 ENSG00000069424 KCNAB2
ENST00000341524 0.243913550165945 0.0644836938762371 0.242468678951734 ENSG00000069424 KCNAB2
ENST00000352527 0.243913550165945 0.0644836938762371 0.242468678951734 ENSG00000069424 KCNAB2
ENST00000435937 0.0981593391517436 0.0149213873555854 0.362966724711872 ENSG00000069424 KCNAB2
ENST00000164247 0.254951966214987 0.0692268979406699 0.235254962941536 ENSG00000069424 KCNAB2
ENST00000459822 0.327473470055834 0.106111771137968 0.290741817064324 ENSG00000069424 KCNAB2
ENST00000594544 0.98650894685109 0.963362265630949 -0.00935132068325153 ENSG00000268332 AL035406.1
ENST00000472700 0.0710432189342257 0.00916911942434227 0.379608393362279 ENSG00000069424 KCNAB2
ENST00000378083 0.328504178341677 0.106695632502653 0.202489194290914 ENSG00000069424 KCNAB2
ENST00000458166 0.219833565967236 0.0541673934808675 0.254229401385526 ENSG00000069424 KCNAB2
ENST00000462676 0.863203347519328 0.696418980511624 0.0716801133525655 ENSG00000069424 KCNAB2
ENST00000481789 0.982097151025587 0.952041231937531 -0.00875071470131875 ENSG00000069424 KCNAB2
ENST00000378021 0.939677566274525 0.85168661462607 0.049177724809299 ENSG00000116254 CHD5
ENST00000262450 0.939677566274525 0.85168661462607 0.049177724809299 ENSG00000116254 CHD5
ENST00000484532 0.107768009360328 0.0172966347114424 -0.135097236209466 ENSG00000116251 RPL22
ENST00000234875 0.0977653027014017 0.0148247239455768 -0.138574364800161 ENSG00000116251 RPL22
ENST00000480661 0.0887078051330338 0.0128068462984787 -0.1469666996474 ENSG00000116251 RPL22
ENST00000497965 0.0874441164484115 0.0125618818668578 -0.14730386384634 ENSG00000116251 RPL22
ENST00000471204 0.0790352226059337 0.0107667175118063 -0.149557249386848 ENSG00000116251 RPL22
ENST00000465387 0.0836994240477058 0.0117371218926988 -0.148757800745761 ENSG00000116251 RPL22
ENST00000462296 0.112905634851498 0.0186770414904681 -0.143672829325242 ENSG00000116251 RPL22
ENST00000465335 0.107465296272575 0.0172177399398798 -0.144503483624036 ENSG00000116251 RPL22
ENST00000377948 0.954993076930737 0.886644028810861 -0.0273409259262227 ENSG00000158286 RNF207
ENST00000377939 0.934798864514511 0.839333080471646 -0.0385235364105977 ENSG00000158286 RNF207
ENST00000496676 0.74885831595194 0.506987801344043 -0.148331500258582 ENSG00000158286 RNF207
ENST00000343813 0.196697213493878 0.0450824687554726 -0.186766151426864 ENSG00000116237 ICMT
ENST00000495791 0.218381669950802 0.0535184780363858 -0.274762282876724 ENSG00000116237 ICMT
ENST00000489498 0.179341589083963 0.0388853401413908 -0.204829034470786 ENSG00000116237 ICMT
ENST00000474756 0.40073126088007 0.151178638570991 -0.154412840214399 ENSG00000116237 ICMT
ENST00000362035 0.389553032639807 0.143829839359059 -0.308239404930964 ENSG00000116237 ICMT
ENST00000377893 0.711629402958273 0.452447021350261 -0.134733361418131 ENSG00000158292 GPR153
ENST00000608083 0.13324277012914 0.0242151914808556 -0.335425688498824 ENSG00000097021 ACOT7
ENST00000377845 0.0799424522842382 0.0109751875672184 -0.36631706265411 ENSG00000097021 ACOT7
ENST00000377855 0.0978392093766127 0.0148417842742598 -0.358377553933061 ENSG00000097021 ACOT7
ENST00000377860 0.13324277012914 0.0242151914808556 -0.335425688498824 ENSG00000097021 ACOT7
ENST00000418124 0.13324277012914 0.0242151914808556 -0.335425688498824 ENSG00000097021 ACOT7
ENST00000545482 0.13324277012914 0.0242151914808556 -0.335425688498824 ENSG00000097021 ACOT7
ENST00000361521 0.110343140230758 0.0179977113743865 -0.349500748000319 ENSG00000097021 ACOT7
ENST00000377842 0.0804727942444357 0.0110917981674132 -0.364520538605104 ENSG00000097021 ACOT7
ENST00000473466 0.112799547005666 0.0186505011424526 -0.36532683385439 ENSG00000097021 ACOT7
ENST00000481175 0.456199108193014 0.190864062290729 -0.287256418873553 ENSG00000097021 ACOT7
ENST00000541130 0.158414270568705 0.0318165586456493 -0.366639247337949 ENSG00000097021 ACOT7
ENST00000377828 0.958942457030618 0.895523715496539 0.0353117657628533 ENSG00000187017 ESPN
ENST00000434576 0.995458068883908 0.987001218515796 -0.00272102336452309 ENSG00000187017 ESPN
ENST00000468561 0.993781291223557 0.981779881318777 -0.0041822419443327 ENSG00000187017 ESPN
ENST00000356876 0.336996999575062 0.111700398335369 -0.176549068719574 ENSG00000215788 TNFRSF25
ENST00000485036 0.336948656182486 0.11166154315083 -0.176550640605799 ENSG00000215788 TNFRSF25
ENST00000480393 0.336948656182486 0.11166154315083 -0.176550640605799 ENSG00000215788 TNFRSF25
ENST00000513135 0.330906086613105 0.10800883065215 -0.178158938575439 ENSG00000215788 TNFRSF25
ENST00000473343 0.544746144987668 0.26634728298079 -0.130582766596066 ENSG00000215788 TNFRSF25
ENST00000377782 0.336948656182486 0.11166154315083 -0.176550640605799 ENSG00000215788 TNFRSF25
ENST00000351959 0.338508560297027 0.112531443038812 -0.176230169969812 ENSG00000215788 TNFRSF25
ENST00000510563 0.326213362592248 0.105393982536598 -0.180027941866364 ENSG00000215788 TNFRSF25
ENST00000502730 0.326213362592248 0.105393982536598 -0.180027941866364 ENSG00000215788 TNFRSF25
ENST00000502588 0.326213362592248 0.105393982536598 -0.180027941866364 ENSG00000215788 TNFRSF25
ENST00000414040 0.326213362592248 0.105393982536598 -0.180027941866364 ENSG00000215788 TNFRSF25
ENST00000351748 0.326213362592248 0.105393982536598 -0.180027941866364 ENSG00000215788 TNFRSF25
ENST00000348333 0.326213362592248 0.105393982536598 -0.180027941866364 ENSG00000215788 TNFRSF25
ENST00000453260 0.54568664731771 0.267144124631281 -0.139786980249578 ENSG00000215788 TNFRSF25
ENST00000475730 0.168336741338154 0.0350416197055833 -0.310966627458955 ENSG00000215788 TNFRSF25
ENST00000469691 0.242442894925823 0.0637863113439187 -0.186531766819406 ENSG00000215788 TNFRSF25
ENST00000481401 0.286311613283341 0.0843171110295722 -0.184266612961605 ENSG00000215788 TNFRSF25
ENST00000461703 0.210920524742688 0.050476783813545 -0.216828179825519 ENSG00000215788 TNFRSF25
ENST00000453341 0.326260836723622 0.105417685996518 -0.194254247439695 ENSG00000215788 TNFRSF25
ENST00000515145 0.483143777621806 0.212092867337773 -0.172256888007495 ENSG00000215788 TNFRSF25
ENST00000377748 0.455780297676191 0.190560291802174 -0.225313699844222 ENSG00000171680 PLEKHG5
ENST00000400913 0.529968274329945 0.252143309442964 -0.215228484836634 ENSG00000171680 PLEKHG5
ENST00000489097 0.539510304197763 0.261257002542999 -0.221264036476374 ENSG00000171680 PLEKHG5
ENST00000340850 0.487368702421594 0.215526233297136 -0.228466848467361 ENSG00000171680 PLEKHG5
ENST00000377740 0.82663310304348 0.630621579099733 -0.133111316143356 ENSG00000171680 PLEKHG5
ENST00000377737 0.826072780473716 0.629375643425923 -0.133220117837084 ENSG00000171680 PLEKHG5
ENST00000377705 0.0789263280422827 0.010743545325938 -0.173315191289834 ENSG00000162408 NOL9
ENST00000464383 0.808455298464295 0.598657956259999 0.0477227840052773 ENSG00000162408 NOL9
ENST00000462798 0.841629839049264 0.6566214678795 -0.0574603577177507 ENSG00000162408 NOL9
ENST00000456162 0.393243639566239 0.146199396942959 0.261668129958717 ENSG00000229519 RP11-58A11.2
ENST00000460777 0.50709641957398 0.231817487352339 -0.162861095278933 ENSG00000162408 NOL9
ENST00000464665 0.0905019622990234 0.0131741600447589 -0.30431083377551 ENSG00000162408 NOL9
ENST00000319084 0.787436560840372 0.564054146844845 0.0595162752249544 ENSG00000204859 ZBTB48
ENST00000435905 0.842073481874717 0.657385141811539 0.0467322137401522 ENSG00000204859 ZBTB48
ENST00000377674 0.599238871239275 0.320464040983077 0.080764699553913 ENSG00000204859 ZBTB48
ENST00000488936 0.679081642692604 0.410609799456204 0.0693421679040151 ENSG00000204859 ZBTB48
ENST00000482360 0.551134502244161 0.271770676570708 0.101995083646919 ENSG00000204859 ZBTB48
ENST00000498342 0.46145101255127 0.194729613899687 0.151705412699713 ENSG00000204859 ZBTB48
ENST00000466813 0.714765465173758 0.457105058161669 0.0991051297346657 ENSG00000204859 ZBTB48
ENST00000466941 0.572101058047488 0.292479421460261 0.204211316219477 ENSG00000204859 ZBTB48
ENST00000377658 2.51885270452342e-07 1.79542849438698e-09 0.608697917057615 ENSG00000162413 KLHL21
ENST00000377663 2.34582970763752e-07 1.66207379887141e-09 0.609600953252146 ENSG00000162413 KLHL21
ENST00000467612 3.18387158625188e-05 4.29399795144223e-07 0.591573162217294 ENSG00000162413 KLHL21
ENST00000496707 0.000243371083311648 4.65509285538502e-06 0.550977178024926 ENSG00000162413 KLHL21
ENST00000463043 0.00019511339239228 3.59529993844446e-06 0.571451062737832 ENSG00000162413 KLHL21
ENST00000377648 0.196200378326009 0.0448864289001283 0.243046214776198 ENSG00000116273 PHF13
ENST00000495385 0.259353843074426 0.0713376015492141 0.224837216420058 ENSG00000116273 PHF13
ENST00000054650 0.674060910004085 0.403956077985167 0.085878260304991 ENSG00000041988 THAP3
ENST00000484676 0.870844754060636 0.710127698575761 0.0663158868255822 ENSG00000041988 THAP3
ENST00000307896 0.721775577581262 0.466972833811869 0.0768882783533073 ENSG00000041988 THAP3
ENST00000377627 0.380833616889073 0.138358307294799 -0.112788938973267 ENSG00000041988 THAP3
ENST00000484669 0.67191945383297 0.401535675117561 0.088891595937361 ENSG00000041988 THAP3
ENST00000487819 0.726825055305829 0.474200517183298 0.0804658356116984 ENSG00000041988 THAP3
ENST00000472925 0.692482855955526 0.427077893012525 0.0920443327487216 ENSG00000041988 THAP3
ENST00000480647 0.874096434040859 0.716157182592361 0.0535897938526441 ENSG00000041988 THAP3
ENST00000465508 0.00578615601146106 0.000255242354713834 -0.270017696885964 ENSG00000007923 DNAJC11
ENST00000349363 4.03400358995359e-06 4.07179091290485e-08 -0.253180716572888 ENSG00000007923 DNAJC11
ENST00000451196 4.03400358995359e-06 4.07179091290485e-08 -0.253180716572888 ENSG00000007923 DNAJC11
ENST00000377577 2.44438693765574e-06 2.31870965639912e-08 -0.233239730441598 ENSG00000007923 DNAJC11
ENST00000294401 1.57320656495751e-06 1.40834698185555e-08 -0.236313827021492 ENSG00000007923 DNAJC11
ENST00000542246 7.60119817674499e-07 6.21068122198233e-09 -0.264229161840864 ENSG00000007923 DNAJC11
ENST00000377573 1.90878379256122e-06 1.75699988426758e-08 -0.238183973798956 ENSG00000007923 DNAJC11
ENST00000472414 0.00179837493905696 5.69928538317237e-05 -0.318029000947557 ENSG00000007923 DNAJC11
ENST00000426784 0.000230893358072829 4.37498354626732e-06 -0.212068813408678 ENSG00000007923 DNAJC11
ENST00000473993 0.000238991278430573 4.5549771879609e-06 -0.214045696117439 ENSG00000007923 DNAJC11
ENST00000469318 0.154908940303325 0.0306576819738111 -0.140281749924207 ENSG00000007923 DNAJC11
ENST00000485073 0.105932828328054 0.016825583878713 -0.14065826445174 ENSG00000007923 DNAJC11
ENST00000460594 0.153184223405343 0.0300833055742365 -0.135658898795631 ENSG00000007923 DNAJC11
ENST00000465911 0.258493667539249 0.0709176329698975 -0.151085178367525 ENSG00000007923 DNAJC11
ENST00000303635 0.64975911258433 0.376731950443618 0.068591672448464 ENSG00000171735 CAMTA1
ENST00000490738 0.546161073006025 0.267530422696611 0.084237508461172 ENSG00000171735 CAMTA1
ENST00000476163 0.434121490771003 0.174722360961141 0.0906123857775874 ENSG00000171735 CAMTA1
ENST00000473578 0.548355491909955 0.269388001051111 0.0839372125748808 ENSG00000171735 CAMTA1
ENST00000557126 0.432999802375964 0.173716854711713 0.0909451939745631 ENSG00000171735 CAMTA1
ENST00000467404 0.548519383983775 0.269515395928577 0.0839351997966675 ENSG00000171735 CAMTA1
ENST00000439411 0.635709976147291 0.360261370452279 0.0707047312778251 ENSG00000171735 CAMTA1
ENST00000461311 0.42797976452526 0.170154547589707 0.0916983545635237 ENSG00000171735 CAMTA1
ENST00000486138 0.498591062027401 0.224844097610456 0.0935149581201658 ENSG00000171735 CAMTA1
ENST00000482934 0.347602991530421 0.11778355549808 0.105011906588944 ENSG00000171735 CAMTA1
ENST00000470648 0.173802338863464 0.0369933801156859 0.150071152103356 ENSG00000171735 CAMTA1
ENST00000461580 0.174451195994699 0.0371821811708643 0.15020521717658 ENSG00000171735 CAMTA1
ENST00000472283 0.173215329054018 0.0367929350533272 0.207124913820785 ENSG00000171735 CAMTA1
ENST00000467267 0.388812658143364 0.143320318017077 0.11591251832719 ENSG00000171735 CAMTA1
ENST00000495233 0.408395704319129 0.156209434919418 -0.273668867167633 ENSG00000171735 CAMTA1
ENST00000490905 0.259968274506123 0.0716333087733261 -0.380228301886244 ENSG00000171735 CAMTA1
ENST00000476864 0.171843796210651 0.0362593301481286 -0.464371102910223 ENSG00000171735 CAMTA1
ENST00000054666 0.843030446180163 0.659005712490793 -0.0364514268473277 ENSG00000049245 VAMP3
ENST00000470357 0.719916393128107 0.46423653397003 -0.0642633347630557 ENSG00000049245 VAMP3
ENST00000487194 0.853940956569364 0.678902732454238 -0.113722709532558 ENSG00000049245 VAMP3
ENST00000377541 0.231667218030463 0.0590642593345683 -0.267774612924963 ENSG00000049246 PER3
ENST00000377532 0.0422148531891757 0.0042003554410528 -0.319621764070932 ENSG00000049246 PER3
ENST00000361923 0.0444198248154364 0.00454566782227131 -0.317524210306492 ENSG00000049246 PER3
ENST00000473653 0.419437081959227 0.164061239138697 -0.290946925918022 ENSG00000049246 PER3
ENST00000463106 0.640817414713977 0.366217370793005 -0.180060354219736 ENSG00000049246 PER3
ENST00000451646 0.233032296262776 0.0596553942510202 -0.276130218884086 ENSG00000236266 RP3-467L1.4
ENST00000494684 0.503091946640849 0.228714119395235 -0.260443224802554 ENSG00000049246 PER3
ENST00000377516 0.0432576062989852 0.0043666506102126 -0.483705855575159 ENSG00000049247 UTS2
ENST00000377507 0.512791426206727 0.236612084546536 -0.118313701188536 ENSG00000049249 TNFRSF9
ENST00000474475 0.961113816829578 0.901148936459198 -0.013049807595167 ENSG00000049249 TNFRSF9
ENST00000492571 0.992697941076411 0.979257580711511 -0.00276409190258192 ENSG00000049249 TNFRSF9
ENST00000493373 0.0660069074022215 0.00823647779624999 -0.155199951047573 ENSG00000116288 PARK7
ENST00000460192 0.0560473727512191 0.0064061992349772 -0.191534828159039 ENSG00000116288 PARK7
ENST00000338639 0.084133265029457 0.0118221172810272 -0.156893303543267 ENSG00000116288 PARK7
ENST00000493678 0.0829470722037086 0.0115923691745888 -0.157341212520742 ENSG00000116288 PARK7
ENST00000377493 0.0841339692868102 0.0118229353100213 -0.156870725720286 ENSG00000116288 PARK7
ENST00000465354 0.0582302024420957 0.00680250706865151 -0.190841935222587 ENSG00000116288 PARK7
ENST00000377491 0.0873152145739332 0.0125244542596349 -0.155725899105217 ENSG00000116288 PARK7
ENST00000377488 0.0862492340360814 0.012285304215628 -0.156428301847678 ENSG00000116288 PARK7
ENST00000497113 0.0587580107406727 0.00688901568613507 -0.190176870818169 ENSG00000116288 PARK7
ENST00000469225 0.0433965763324604 0.00438846784012231 -0.178751016617337 ENSG00000116288 PARK7
ENST00000474874 0.16180613642865 0.0329395607294965 0.285831861629141 ENSG00000116285 ERRFI1
ENST00000377482 0.0120768183710375 0.000694135273539601 0.49905450045203 ENSG00000116285 ERRFI1
ENST00000467067 0.0569544210617346 0.00657314175341401 0.485715323191589 ENSG00000116285 ERRFI1
ENST00000469499 0.00765947384246675 0.000370915342991834 0.628392507852726 ENSG00000116285 ERRFI1
ENST00000487559 0.00846063085332159 0.000425114088293371 0.635854535212042 ENSG00000116285 ERRFI1
ENST00000337907 0.759256999258397 0.522097880323176 -0.0466881840522341 ENSG00000142599 RERE
ENST00000377464 0.1690956041655 0.0353209853150731 -0.170197744128437 ENSG00000142599 RERE
ENST00000467350 0.0291882804463692 0.00241506053640303 -0.360489711141358 ENSG00000142599 RERE
ENST00000400907 0.61996146504464 0.342996525902829 -0.0740301615518885 ENSG00000142599 RERE
ENST00000476556 0.0634836280530301 0.00775830225915591 -0.250296926954977 ENSG00000142599 RERE
ENST00000400908 0.898659923979138 0.763462559644112 -0.0226226531036555 ENSG00000142599 RERE
ENST00000505225 0.133074279173651 0.0241529206090679 -0.308909389856578 ENSG00000142599 RERE
ENST00000464367 0.0199516711198814 0.00140560685994652 -0.516216760176081 ENSG00000142599 RERE
ENST00000488215 0.104032610677996 0.0163601247519327 -0.238491153802103 ENSG00000142599 RERE
ENST00000460659 0.161096616302285 0.0327014951095311 -0.219953620290943 ENSG00000142599 RERE
ENST00000492766 0.15542480839277 0.030823538117892 -0.222881880405568 ENSG00000142599 RERE
ENST00000465125 0.143989530394075 0.0273300014614169 -0.224092127975428 ENSG00000142599 RERE
ENST00000464972 0.126659102250433 0.0223618041096066 0.166351020419022 ENSG00000142599 RERE
ENST00000449895 0.664863001919421 0.393824101834359 -0.119917058531235 ENSG00000232912 RP5-1115A15.1
ENST00000444276 0.85839005620827 0.687911449342171 -0.0809965231884222 ENSG00000232912 RP5-1115A15.1
ENST00000480342 0.0382275604593862 0.00360791131255164 0.28176577907919 ENSG00000142599 RERE
ENST00000507012 0.059823763998232 0.00707943323102197 0.35850672663594 ENSG00000142599 RERE
ENST00000469251 0.0594037993323642 0.00700817473443781 0.361675039833548 ENSG00000142599 RERE
ENST00000514428 0.0156969052753999 0.00100094535451573 0.366061227446581 ENSG00000142599 RERE
ENST00000468247 0.327837614111573 0.106351784423209 0.20290464911408 ENSG00000142599 RERE
ENST00000234590 0.486137532912212 0.214425026482286 -0.0991137534120366 ENSG00000074800 ENO1
ENST00000464920 0.52325364038287 0.246101961623823 -0.0941565001422435 ENSG00000074800 ENO1
ENST00000497492 0.537179541217603 0.259071764275731 -0.0896862637546999 ENSG00000074800 ENO1
ENST00000486051 0.481800693444018 0.210959722110616 -0.103834645884358 ENSG00000074800 ENO1
ENST00000492343 0.436864652885034 0.176842191835748 -0.111583866626607 ENSG00000074800 ENO1
ENST00000489867 0.41802974477658 0.163077492647704 -0.121962740598118 ENSG00000074800 ENO1
ENST00000414948 0.811903954052337 0.603540348431211 -0.0715853980690933 ENSG00000236269 ENO1-IT1
ENST00000549778 0.0266344958884366 0.00211096627639629 0.433822871024519 ENSG00000131686 CA6
ENST00000476083 0.114285288525594 0.0190273616327525 0.327090497462308 ENSG00000131686 CA6
ENST00000377443 0.11442535664202 0.0190601727019842 0.327164598129661 ENSG00000131686 CA6
ENST00000377436 0.112125563819849 0.0184694197762466 0.329476223475867 ENSG00000131686 CA6
ENST00000377442 0.112248692247182 0.0185012138900115 0.330985734936886 ENSG00000131686 CA6
ENST00000377411 0.0680028928609583 0.00860003765395713 -0.304499076978386 ENSG00000180758 GPR157
ENST00000414642 0.292702437166918 0.0876141956544053 -0.229102415584416 ENSG00000180758 GPR157
ENST00000465853 0.395434418952242 0.147505514471049 -0.255790916134391 ENSG00000180758 GPR157
ENST00000466131 0.522091536428816 0.245008735446937 -0.149823336768164 ENSG00000180758 GPR157
ENST00000377403 0.522641128130478 0.245463899933009 -0.0892151786268479 ENSG00000049239 H6PD
ENST00000602477 0.323568775814063 0.103983706021885 -0.128852194507746 ENSG00000049239 H6PD
ENST00000495451 0.467652532907953 0.19917572053832 -0.117251625613989 ENSG00000049239 H6PD
ENST00000328089 0.29036365425872 0.0863143240593372 0.241170716260224 ENSG00000171621 SPSB1
ENST00000450402 0.335359609592085 0.110715261095661 0.237299106825037 ENSG00000171621 SPSB1
ENST00000357898 0.314793045121919 0.0994082256060529 0.250854099931658 ENSG00000171621 SPSB1
ENST00000377399 0.265483705084003 0.0742784397937672 0.270292541352795 ENSG00000171621 SPSB1
ENST00000302692 0.358298286743415 0.124245635944417 -0.0876942903533299 ENSG00000171612 SLC25A33
ENST00000435277 0.459563695615756 0.193422568378841 -0.296431507802811 ENSG00000231181 RP13-15M17.1
ENST00000377376 0.578013943403536 0.298600687113973 -0.0970842011665338 ENSG00000188807 TMEM201
ENST00000340381 0.582476376052027 0.303212997077866 -0.0960920141014796 ENSG00000188807 TMEM201
ENST00000340305 0.992412290461047 0.978535957111809 -0.00300285451572203 ENSG00000188807 TMEM201
ENST00000416541 0.389382378457071 0.143713792958276 -0.140532277353765 ENSG00000188807 TMEM201
ENST00000510900 0.857603152043961 0.68647685900466 -0.0881940239719534 ENSG00000188807 TMEM201
ENST00000508400 0.833157470372379 0.641808392188329 -0.0749351188612942 ENSG00000188807 TMEM201
ENST00000536656 0.711480849902463 0.452273522043652 -0.0641408324377609 ENSG00000171608 PIK3CD
ENST00000377346 0.69521997814189 0.430718616419332 -0.0673145989382521 ENSG00000171608 PIK3CD
ENST00000377320 0.990591811659293 0.973656798620513 0.00575024682361277 ENSG00000179840 C1orf200
ENST00000426570 0.736112259735821 0.487915702895673 0.17484887624401 ENSG00000233268 RP11-558F24.2
ENST00000415330 0.792316339300794 0.572628711919256 -0.0715384379284272 ENSG00000231789 RP11-558F24.4
ENST00000484851 0.746400617130044 0.503335815888807 -0.0934305566682007 ENSG00000171608 PIK3CD
ENST00000361110 0.500832270201229 0.226822177002181 -0.123896038318542 ENSG00000171608 PIK3CD
ENST00000481137 0.243913633414239 0.0644889768697608 -0.290206822577157 ENSG00000171608 PIK3CD
ENST00000479223 0.522362616585567 0.245198451575267 -0.18023401744644 ENSG00000171608 PIK3CD
ENST00000543390 0.159215211677922 0.0320555941805136 -0.254399165784611 ENSG00000171608 PIK3CD
ENST00000377298 0.867464272247412 0.703848850811631 -0.0238678258444746 ENSG00000171603 CLSTN1
ENST00000377288 0.867464272247412 0.703845546036294 -0.0238670649582835 ENSG00000171603 CLSTN1
ENST00000477264 0.77277770740948 0.541460883654717 -0.0637467556823665 ENSG00000171603 CLSTN1
ENST00000435891 0.972971443563889 0.930044461473292 0.00682941946404961 ENSG00000171603 CLSTN1
ENST00000361311 0.867587398510186 0.704130622564419 -0.0238627343785064 ENSG00000171603 CLSTN1
ENST00000464286 0.739062030829066 0.492509311252406 -0.0895228027297649 ENSG00000171603 CLSTN1
ENST00000377263 0.922173594377912 0.811908621160253 -0.0328331637259565 ENSG00000178585 CTNNBIP1
ENST00000537447 0.843389916729944 0.6595717930478 0.0836356595381229 ENSG00000178585 CTNNBIP1
ENST00000400904 0.860437001990445 0.691576497736705 -0.0548321816526719 ENSG00000178585 CTNNBIP1
ENST00000377258 0.855075780860356 0.681177359412844 -0.0626237019513441 ENSG00000178585 CTNNBIP1
ENST00000377256 0.818074211686703 0.615404781046148 0.0908148121408127 ENSG00000178585 CTNNBIP1
ENST00000488540 0.869258366675795 0.706861195321258 -0.0294510648545742 ENSG00000162441 LZIC
ENST00000377223 0.930729420120695 0.830993637844249 -0.0171350354212957 ENSG00000162441 LZIC
ENST00000400903 0.852164436134003 0.675553500118919 -0.0357575317479644 ENSG00000162441 LZIC
ENST00000541052 0.708356589982013 0.448017199171387 -0.0629212314867047 ENSG00000162441 LZIC
ENST00000377213 0.708959502273378 0.44878631923165 -0.0634333317518563 ENSG00000162441 LZIC
ENST00000471853 0.570388415519026 0.29073489829014 -0.158511296087878 ENSG00000162441 LZIC
ENST00000445884 0.890331403932276 0.747405426062036 0.0489624126434783 ENSG00000228150 RP11-84A14.4
ENST00000403197 0.437969873607786 0.177618786302717 0.180820920799847 ENSG00000173614 NMNAT1
ENST00000377205 0.593637820836822 0.314508449423286 0.115133795673776 ENSG00000173614 NMNAT1
ENST00000462686 0.61713556352378 0.33946042641984 0.121290236506173 ENSG00000173614 NMNAT1
ENST00000492735 0.355982300541617 0.122812737544553 0.21103309115633 ENSG00000173614 NMNAT1
ENST00000496751 0.674653465422 0.40476670853726 -0.131438580952465 ENSG00000173614 NMNAT1
ENST00000413148 0.92623046417397 0.820666242058998 0.0534614711661588 ENSG00000241326 RP11-807G9.2
ENST00000253251 0.00611898726054349 0.000274299068250236 0.281975705689079 ENSG00000130939 UBE4B
ENST00000377157 0.00551467623967539 0.000240340298279656 0.282365638523795 ENSG00000130939 UBE4B
ENST00000377153 0.076481050336576 0.0102631446047535 0.288822489555813 ENSG00000130939 UBE4B
ENST00000343090 0.0180352174360508 0.00121787505523091 0.258610046485126 ENSG00000130939 UBE4B
ENST00000462658 0.294435999902847 0.0886247226127181 0.300523708884008 ENSG00000130939 UBE4B
ENST00000475795 0.0105606749237578 0.000575024818559754 0.337268780335184 ENSG00000130939 UBE4B
ENST00000470736 0.0265354958662035 0.00209782004685637 0.319601770268765 ENSG00000130939 UBE4B
ENST00000466379 0.0466998549125784 0.00486979017630482 0.305846047501359 ENSG00000130939 UBE4B
ENST00000488228 0.277745479547309 0.0801217682790841 0.191304010095566 ENSG00000130939 UBE4B
ENST00000487244 0.759997382091122 0.523107151630085 0.0719909904100994 ENSG00000130939 UBE4B
ENST00000465408 0.977027528282259 0.939142114087027 -0.0132027345249974 ENSG00000130939 UBE4B
ENST00000377093 0.600803995407309 0.322325585818775 0.110074937802116 ENSG00000054523 KIF1B
ENST00000263934 0.578295995337205 0.298915583179512 0.121484161784088 ENSG00000054523 KIF1B
ENST00000377086 0.587728318838619 0.308280591977742 0.116839092526661 ENSG00000054523 KIF1B
ENST00000377083 0.5401584601252 0.261824782977852 0.122695060203919 ENSG00000054523 KIF1B
ENST00000377081 0.548424977657819 0.269458808215674 0.124765191070879 ENSG00000054523 KIF1B
ENST00000495136 0.677587196596271 0.408611093588481 0.160227104307673 ENSG00000054523 KIF1B
ENST00000497835 0.978886072845017 0.944035716989385 0.00892520066168168 ENSG00000054523 KIF1B
ENST00000465635 0.640190289355621 0.365632343279061 0.154935307008245 ENSG00000054523 KIF1B
ENST00000483340 0.67839755544322 0.409668489485568 0.141272227805623 ENSG00000054523 KIF1B
ENST00000470616 0.947804779199195 0.869496099149636 -0.0293152350238221 ENSG00000054523 KIF1B
ENST00000491493 6.40577747944203e-15 1.30848587876196e-17 0.752519429443147 ENSG00000142657 PGD
ENST00000487775 1.13581377281547e-17 1.55319650311506e-20 0.801655245607181 ENSG00000142657 PGD
ENST00000541529 8.56123389458609e-16 1.56997528655583e-18 0.754689418683039 ENSG00000142657 PGD
ENST00000477958 1.83046574511655e-16 2.95680511629541e-19 0.760957845238021 ENSG00000142657 PGD
ENST00000270776 8.56123389458609e-16 1.57316441090562e-18 0.753500526541231 ENSG00000142657 PGD
ENST00000483936 7.44743016216382e-16 1.32393472890516e-18 0.749403541705656 ENSG00000142657 PGD
ENST00000538557 1.04179090374908e-15 1.97666388014338e-18 0.753433540931677 ENSG00000142657 PGD
ENST00000465632 3.31879312241366e-16 5.58786233902679e-19 0.749979959380847 ENSG00000142657 PGD
ENST00000460189 1.39672688132487e-15 2.69785883541948e-18 0.759072035492702 ENSG00000142657 PGD
ENST00000493288 3.89474869006179e-10 1.61110591602843e-12 0.724866627476292 ENSG00000142657 PGD
ENST00000498356 1.4365794368999e-14 3.06950924092317e-17 0.776446247047573 ENSG00000142657 PGD
ENST00000496718 4.79651837347287e-14 1.13964659996706e-16 0.794342227011349 ENSG00000142657 PGD
ENST00000400900 0.904095870521345 0.773833245438024 0.0493116292776787 ENSG00000251503 APITD1-CORT
ENST00000602296 0.904095870521345 0.773833245438024 0.0493116292776787 ENSG00000175279 APITD1
ENST00000602787 0.904095870521345 0.773833245438024 0.0493116292776787 ENSG00000175279 APITD1
ENST00000470413 0.968090445450877 0.917705822907173 0.0178976368350373 ENSG00000251503 APITD1-CORT
ENST00000309048 0.970522546210241 0.923612429856456 -0.0169424785154895 ENSG00000175279 APITD1
ENST00000602486 0.707698099282137 0.447116841262984 -0.159805563231817 ENSG00000175279 APITD1
ENST00000477755 0.930197661751103 0.829509194809138 -0.0390349544016697 ENSG00000175279 APITD1
ENST00000462462 0.989362750724498 0.970727172253129 -0.00680027185592773 ENSG00000175279 APITD1
ENST00000465026 0.929682215673805 0.828469504456642 0.0391582254067697 ENSG00000251503 APITD1-CORT
ENST00000602446 0.971438413368721 0.926098851123139 0.0175153700183243 ENSG00000251503 APITD1-CORT
ENST00000464507 0.740307480175869 0.494255402562461 -0.14098611545711 ENSG00000175279 APITD1
ENST00000377038 0.00786888088350937 0.000384284172920349 -0.167505377137858 ENSG00000160049 DFFA
ENST00000424487 0.141649645571392 0.0266643315075546 -0.294305107832761 ENSG00000203469 RP5-1113E3.3
ENST00000476658 0.0659929988438785 0.00822797397639824 -0.172803506567392 ENSG00000160049 DFFA
ENST00000377036 0.102531269230636 0.015985585120462 -0.168865060436298 ENSG00000160049 DFFA
ENST00000472851 0.811640316648358 0.603069760080496 -0.0391493970946922 ENSG00000142655 PEX14
ENST00000356607 0.729201411751105 0.477996997342608 -0.0423906816183473 ENSG00000142655 PEX14
ENST00000538836 0.731170509566624 0.48089377622295 -0.0425573431396007 ENSG00000142655 PEX14
ENST00000491661 0.854071244161105 0.679248107365282 -0.0265612584085506 ENSG00000142655 PEX14
ENST00000377022 0.565821580236533 0.286104450685615 -0.0943850211162078 ENSG00000130940 CASZ1
ENST00000478524 0.611302970013108 0.333237547719531 -0.17870733370006 ENSG00000130940 CASZ1
ENST00000606802 0.774189005837673 0.543623811407712 -0.0710960201192649 ENSG00000272078 RP4-734G22.3
ENST00000447850 0.844094471277533 0.660766305538715 -0.088449655202471 ENSG00000130940 CASZ1
ENST00000344008 0.546078022260008 0.267462554258887 -0.0950020390889994 ENSG00000130940 CASZ1
ENST00000490176 0.733673663847931 0.48430478172047 -0.168756001234893 ENSG00000130940 CASZ1
ENST00000496432 0.532230586351875 0.254211021146923 -0.0952255572935146 ENSG00000130940 CASZ1
ENST00000492173 0.543690805335563 0.26535386344644 -0.154199930877342 ENSG00000130940 CASZ1
ENST00000478728 0.473701328918778 0.204376916901549 -0.123225774798118 ENSG00000130940 CASZ1
ENST00000473118 0.167121979963723 0.0346430592290875 -0.146004926104685 ENSG00000120948 TARDBP
ENST00000240185 0.0417071759916083 0.00411980260974323 -0.191866226647048 ENSG00000120948 TARDBP
ENST00000476201 0.2042825835901 0.0479515649036776 -0.139727867201203 ENSG00000120948 TARDBP
ENST00000472476 0.156098132743774 0.0310415490045674 -0.148138495026739 ENSG00000120948 TARDBP
ENST00000439080 0.0473029039834178 0.00495976228221744 -0.183960515676683 ENSG00000120948 TARDBP
ENST00000473869 0.0450361672277273 0.00463240805943129 -0.184547585855442 ENSG00000120948 TARDBP
ENST00000315091 0.0438908147638966 0.00446508126332999 -0.188972730280074 ENSG00000120948 TARDBP
ENST00000477447 0.0467773673760175 0.00488267057334195 -0.217838320423709 ENSG00000120948 TARDBP
ENST00000496840 0.160202540570719 0.0323994797423446 -0.166310440652971 ENSG00000120948 TARDBP
ENST00000480464 0.919208794436151 0.805738971343418 -0.0288843441845437 ENSG00000120948 TARDBP
ENST00000400897 0.446527098202392 0.183704260621354 -0.1338115910449 ENSG00000009724 MASP2
ENST00000607145 0.384563945657027 0.140854055341116 -0.264110640781538 ENSG00000271895 RP4-635E18.8
ENST00000475189 0.728008379836909 0.475846098123033 -0.115836744022149 ENSG00000116649 SRM
ENST00000376957 0.552537850093265 0.2731049275802 -0.125725430121627 ENSG00000116649 SRM
ENST00000490101 0.56062233344079 0.280504908042566 -0.157237977776783 ENSG00000116649 SRM
ENST00000465788 0.427536758446264 0.1698320265156 -0.135021501168289 ENSG00000116649 SRM
ENST00000459997 0.521056229143233 0.24413544441097 -0.125720692124177 ENSG00000116649 SRM
ENST00000487300 0.593155406788869 0.314032538898139 -0.104693567431467 ENSG00000116649 SRM
ENST00000304457 0.123709096008172 0.021554251403564 -0.158267488454212 ENSG00000171824 EXOSC10
ENST00000376936 0.123808515010584 0.0215895621667716 -0.158269887630114 ENSG00000171824 EXOSC10
ENST00000474216 0.257055454551732 0.0701737399904008 -0.144886109879629 ENSG00000171824 EXOSC10
ENST00000544779 0.123733925064063 0.0215617500096679 -0.158266924889084 ENSG00000171824 EXOSC10
ENST00000490565 0.982737403132353 0.95347943113866 -0.010209998074001 ENSG00000171824 EXOSC10
ENST00000452378 0.779275938920764 0.551781765681246 -0.053496409674335 ENSG00000226849 RP4-635E18.7
ENST00000469634 0.84400691688639 0.660625632134708 -0.0419010549159302 ENSG00000171824 EXOSC10
ENST00000478271 0.843923744254179 0.660384314271047 -0.0427602412353107 ENSG00000171824 EXOSC10
ENST00000470611 0.259628372062383 0.071495215102475 -0.193039527248427 ENSG00000171824 EXOSC10
ENST00000498576 0.151059502098493 0.029401371246188 -0.254633800315847 ENSG00000171824 EXOSC10
ENST00000472078 0.101563638612234 0.0157263053681111 -0.303476146221954 ENSG00000171824 EXOSC10
ENST00000485606 0.326444677120781 0.105504986712611 -0.193173399687185 ENSG00000171824 EXOSC10
ENST00000460196 0.746400617130044 0.503336253259874 -0.0735663211047437 ENSG00000171824 EXOSC10
ENST00000447600 0.850503017692238 0.672085215144838 0.0952963011440208 ENSG00000230337 RP4-635E18.6
ENST00000435388 0.850016394310003 0.6709523957548 0.0954327553224754 ENSG00000230337 RP4-635E18.6
ENST00000376838 0.689935907139823 0.423532933479754 -0.0550637427665098 ENSG00000198793 MTOR
ENST00000361445 0.851131534510389 0.673573580870777 -0.0191467828952502 ENSG00000198793 MTOR
ENST00000473471 0.888278572131864 0.743446424401623 -0.0369284495990863 ENSG00000198793 MTOR
ENST00000490931 0.580547055200742 0.301293621012569 -0.109889252656757 ENSG00000198793 MTOR
ENST00000455339 0.629574221021851 0.353566480540193 -0.100882683500469 ENSG00000198793 MTOR
ENST00000495435 0.482961747737963 0.211909765524012 -0.116110946708896 ENSG00000198793 MTOR
ENST00000476768 0.280806665437399 0.0815967472753592 -0.257664941300161 ENSG00000198793 MTOR
ENST00000445982 0.993849783734188 0.98192706548471 -0.00276418446055741 ENSG00000225602 MTOR-AS1
ENST00000420480 0.962103420714092 0.903630911870822 -0.014756492064226 ENSG00000225602 MTOR-AS1
ENST00000376819 0.559738345218687 0.279654614654478 0.226530697799048 ENSG00000171819 ANGPTL7
ENST00000376810 0.997420945512831 0.991614689638075 -0.000777559735574536 ENSG00000120942 UBIAD1
ENST00000376804 0.942683487794408 0.857828760661569 -0.0131043368250919 ENSG00000120942 UBIAD1
ENST00000486588 0.587942502039433 0.308573836494799 -0.069886549391423 ENSG00000120942 UBIAD1
ENST00000483738 0.547446666042106 0.268614005482525 -0.0723431665868179 ENSG00000120942 UBIAD1
ENST00000251546 0.393035361849294 0.146072901191853 -0.203142224939949 ENSG00000132879 FBXO44
ENST00000425796 0.064603085665426 0.00798566226777765 -0.442011260174471 ENSG00000132879 FBXO44
ENST00000376770 0.5381004173284 0.260012631632118 -0.158120834064419 ENSG00000132879 FBXO44
ENST00000376768 0.101115391819046 0.0156032135593046 -0.354099709568531 ENSG00000132879 FBXO44
ENST00000251547 0.538188038049082 0.26011915447785 -0.158107189941152 ENSG00000132879 FBXO44
ENST00000376760 0.0590176100091297 0.00693407990150342 -0.393648484971013 ENSG00000132879 FBXO44
ENST00000376762 0.39932053709588 0.150269078393316 -0.203921235341321 ENSG00000132879 FBXO44
ENST00000475435 0.969133514145073 0.920115748973276 -0.0142746424349408 ENSG00000132879 FBXO44
ENST00000471895 0.962081541011966 0.903388646174615 0.0197518428267359 ENSG00000132879 FBXO44
ENST00000376753 0.172154436523833 0.0363836698434355 -0.251970535739705 ENSG00000116663 FBXO6
ENST00000474239 0.121671237238434 0.0210179600035954 -0.27807425217437 ENSG00000116663 FBXO6
ENST00000449067 0.193672360758293 0.0440415755247334 -0.248528810364479 ENSG00000116663 FBXO6
ENST00000235310 0.664587689507498 0.393363446862466 -0.0947592840694751 ENSG00000116670 MAD2L2
ENST00000376692 0.664250636039865 0.392922043442575 -0.0961745203304403 ENSG00000116670 MAD2L2
ENST00000376672 0.667456433030602 0.396649522251238 -0.0941166809608269 ENSG00000116670 MAD2L2
ENST00000376669 0.637637522590717 0.362852394184259 -0.102922047798058 ENSG00000116670 MAD2L2
ENST00000376667 0.622360255343455 0.345307707910724 -0.10554774579576 ENSG00000116670 MAD2L2
ENST00000445656 0.532341417483563 0.254304905719687 -0.127316944646657 ENSG00000116670 MAD2L2
ENST00000456915 0.532603597678813 0.254668300920561 -0.127275761813542 ENSG00000116670 MAD2L2
ENST00000376664 0.5973192448473 0.318258171028559 -0.10904792078253 ENSG00000116670 MAD2L2
ENST00000376655 0.496676074755783 0.223152751819056 -0.140338490259414 ENSG00000116670 MAD2L2
ENST00000376637 0.819978398759394 0.618878424703328 0.0632727656136782 ENSG00000177674 AGTRAP
ENST00000476512 0.869348915112959 0.707100515845248 0.048103418325529 ENSG00000177674 AGTRAP
ENST00000400895 0.867827368536966 0.704532032045962 0.0485291151396112 ENSG00000177674 AGTRAP
ENST00000494437 0.894991052975682 0.756119197596605 -0.0420745711795074 ENSG00000177674 AGTRAP
ENST00000491346 0.842909088469522 0.658793779813275 0.0561548352478571 ENSG00000177674 AGTRAP
ENST00000376629 0.826906950455519 0.631140046882319 0.0611239414207402 ENSG00000177674 AGTRAP
ENST00000376627 0.821285327328428 0.621050673371835 0.0627906699959426 ENSG00000177674 AGTRAP
ENST00000314340 0.823560704752906 0.625033050334632 0.0622022989144381 ENSG00000177674 AGTRAP
ENST00000452018 0.86545413367577 0.700335568275918 0.0491220050542278 ENSG00000177674 AGTRAP
ENST00000510878 0.822191606887448 0.622623714887144 0.0625379672807601 ENSG00000177674 AGTRAP
ENST00000476309 0.47385498552678 0.204520159730457 0.155423876377943 ENSG00000177674 AGTRAP
ENST00000514733 0.410353424057684 0.157465778782908 0.168727070087178 ENSG00000177674 AGTRAP
ENST00000513739 0.618273140389086 0.340778390684867 0.11892361520488 ENSG00000177674 AGTRAP
ENST00000471765 0.189298018637799 0.0425268348007017 0.289443400128364 ENSG00000177674 AGTRAP
ENST00000433342 0.93140900452193 0.832433852995263 -0.0264797581294436 ENSG00000215910 C1orf167
ENST00000312793 0.926599750762368 0.82161032359558 -0.0258632639456881 ENSG00000215910 C1orf167
ENST00000444493 0.868022706006798 0.704832597429044 -0.0394681674079172 ENSG00000215910 C1orf167
ENST00000449278 0.865986740324729 0.701218041706655 -0.0393954776212473 ENSG00000215910 C1orf167
ENST00000475041 0.960355904363425 0.899157880168238 -0.0136595532275603 ENSG00000215910 C1orf167
ENST00000376592 0.591329195605247 0.312123624491488 -0.0904773033875329 ENSG00000177000 MTHFR
ENST00000376583 0.556666326398867 0.276882074095201 -0.0959577570541307 ENSG00000177000 MTHFR
ENST00000376590 0.543644605560056 0.265284976116269 -0.0997182730926285 ENSG00000177000 MTHFR
ENST00000482358 0.840264175423794 0.65366009065565 -0.0516707575359158 ENSG00000215910 C1orf167
ENST00000376585 0.540945215746608 0.262568853185501 -0.1049313990088 ENSG00000177000 MTHFR
ENST00000418034 0.531440036315156 0.253406473847551 -0.144070362116103 ENSG00000177000 MTHFR
ENST00000413656 0.73141357832736 0.48123492786892 -0.0940933575008705 ENSG00000177000 MTHFR
ENST00000423400 0.702978299987879 0.440429883873662 -0.105636137432703 ENSG00000177000 MTHFR
ENST00000431243 0.702978299987879 0.440429883873662 -0.105636137432703 ENSG00000177000 MTHFR
ENST00000376486 0.432475988839349 0.173297493008205 -0.173907306594536 ENSG00000177000 MTHFR
ENST00000312413 0.0223985329491424 0.00164173719335959 -0.214226510738572 ENSG00000011021 CLCN6
ENST00000346436 0.0222928919554666 0.00163132662919819 -0.214435345270573 ENSG00000011021 CLCN6
ENST00000376497 0.0770876821766908 0.0103893234407461 -0.25484718869911 ENSG00000011021 CLCN6
ENST00000376487 0.0199261191302696 0.00140278489005531 -0.22391205515969 ENSG00000011021 CLCN6
ENST00000376496 0.0271332275847352 0.0021715070210816 -0.217672373464314 ENSG00000011021 CLCN6
ENST00000376491 0.0107030487752218 0.000585811804353018 -0.280998308350038 ENSG00000011021 CLCN6
ENST00000376492 0.0110633218549874 0.000614702534778924 -0.276818324104692 ENSG00000011021 CLCN6
ENST00000376490 0.0107030487752218 0.000585811804353018 -0.280998308350038 ENSG00000011021 CLCN6
ENST00000494028 0.544940008222642 0.266503813634643 -0.104729542540404 ENSG00000011021 CLCN6
ENST00000446542 0.13797794785639 0.0256582291681155 -0.23542195833736 ENSG00000242349 NPPA-AS1
ENST00000400892 0.100733745680254 0.0155124664940242 -0.369864000859324 ENSG00000242349 NPPA-AS1
ENST00000376480 0.11715098492453 0.0197517818160592 -0.413407210684105 ENSG00000175206 NPPA
ENST00000376476 0.245749904698973 0.0652496200076775 -0.331840993548696 ENSG00000175206 NPPA
ENST00000376572 0.343766851674739 0.115570356341168 0.176076964604529 ENSG00000116685 KIAA2013
ENST00000376576 0.244169692492858 0.0645879797498715 0.228763202411636 ENSG00000116685 KIAA2013
ENST00000485046 0.00144654846745854 4.27026290263733e-05 -0.501278644382556 ENSG00000083444 PLOD1
ENST00000449038 0.00167227911325694 5.18960502225219e-05 -0.512751737527627 ENSG00000083444 PLOD1
ENST00000358133 0.00104685341966021 2.80046084196819e-05 -0.510445490230262 ENSG00000083444 PLOD1
ENST00000376369 0.0016074379685433 4.9210649236967e-05 -0.456806738537992 ENSG00000083444 PLOD1
ENST00000429000 0.000928030114034165 2.38344885018689e-05 -0.514791113904005 ENSG00000083444 PLOD1
ENST00000196061 0.000934815594086749 2.40327280008627e-05 -0.468987559563217 ENSG00000083444 PLOD1
ENST00000465920 0.0933891569979408 0.0138143431044171 -0.555906641953759 ENSG00000083444 PLOD1
ENST00000491536 0.103285906585972 0.0161773744837315 -0.353569685126104 ENSG00000083444 PLOD1
ENST00000470133 0.446071856335205 0.183321640387323 -0.29807588002676 ENSG00000083444 PLOD1
ENST00000481933 0.177717937410754 0.0382839955252646 -0.4001074905033 ENSG00000083444 PLOD1
ENST00000444836 0.154782005570968 0.0306193318257977 -0.146990688151448 ENSG00000116688 MFN2
ENST00000490079 0.436080559882633 0.176243921498218 -0.139336771726642 ENSG00000116688 MFN2
ENST00000235329 0.154547738374451 0.0305412875345634 -0.146993479529104 ENSG00000116688 MFN2
ENST00000484391 0.330978977753833 0.108059527453732 -0.159359737829339 ENSG00000116688 MFN2
ENST00000497302 0.380874461073171 0.138391201665539 -0.135850991937159 ENSG00000116688 MFN2
ENST00000412236 0.319429383795787 0.101854887814072 -0.158414259373794 ENSG00000116688 MFN2
ENST00000478749 0.317994581685751 0.101095598777582 -0.174902609523297 ENSG00000116691 MIIP
ENST00000235332 0.272952871003144 0.0779242141304402 -0.192112581939646 ENSG00000116691 MIIP
ENST00000436478 0.273031030047736 0.0779581950346549 -0.192126176680731 ENSG00000116691 MIIP
ENST00000466860 0.25454777595829 0.0690462890407473 -0.215438829091096 ENSG00000116691 MIIP
ENST00000498685 0.254982379678517 0.0692416938696585 -0.219170844292222 ENSG00000116691 MIIP
ENST00000492256 0.493775767935388 0.22085178070703 -0.197847711975962 ENSG00000116691 MIIP
ENST00000460823 0.146313911334401 0.0280010797163782 -0.334140650161124 ENSG00000116691 MIIP
ENST00000478299 0.437622073422675 0.177366404659972 -0.282236294720702 ENSG00000116691 MIIP
ENST00000263932 0.930446880438559 0.82996619161188 -0.0430959978414474 ENSG00000120949 TNFRSF8
ENST00000417814 0.888262322759823 0.743387923987292 -0.0683830171489094 ENSG00000120949 TNFRSF8
ENST00000514649 0.888262322759823 0.743387923987292 -0.0683830171489094 ENSG00000120949 TNFRSF8
ENST00000413146 0.998443557781407 0.994869518768954 -0.00134507541976306 ENSG00000120949 TNFRSF8
ENST00000479933 0.995429204203648 0.986701611686905 -0.00348485645401392 ENSG00000120949 TNFRSF8
ENST00000536782 0.538469589969453 0.260352651565347 0.144382271877532 ENSG00000028137 TNFRSF1B
ENST00000376259 0.874648854348903 0.717374704694859 0.0442278015032281 ENSG00000028137 TNFRSF1B
ENST00000492361 0.874648854348903 0.717374704694859 0.0442278015032281 ENSG00000028137 TNFRSF1B
ENST00000584158 0.881458539157229 0.730504833195246 -0.0801332594532766 ENSG00000263676 MIR4632
ENST00000489921 0.940182606819729 0.852587904100661 -0.0237217314421158 ENSG00000028137 TNFRSF1B
ENST00000356315 0.00385285211802576 0.000151540335776166 0.177900188263079 ENSG00000048707 VPS13D
ENST00000358136 0.00385285211802576 0.000151540335776166 0.177900188263079 ENSG00000048707 VPS13D
ENST00000476169 0.909867696448595 0.78553891511787 0.0323574188193977 ENSG00000048707 VPS13D
ENST00000489961 0.149013394535861 0.028787629796764 0.235859455131331 ENSG00000048707 VPS13D
ENST00000011700 0.0088746233861555 0.000453886857678566 0.178757757044595 ENSG00000048707 VPS13D
ENST00000460333 0.0397492646810763 0.00382904825664431 0.162530506386632 ENSG00000048707 VPS13D
ENST00000487188 0.270355930721042 0.0766513733702191 0.137733044919769 ENSG00000048707 VPS13D
ENST00000469054 0.318929535571893 0.101611325327977 0.23604807093592 ENSG00000048707 VPS13D
ENST00000496628 0.0256712256171428 0.00199131690968846 0.193857149153198 ENSG00000048707 VPS13D
ENST00000466732 0.836587314555031 0.647989147521204 -0.087321862615862 ENSG00000048707 VPS13D
ENST00000476045 0.711194464013722 0.451811867155003 0.0999834321319724 ENSG00000048707 VPS13D
ENST00000481484 0.740506347093028 0.49454168217397 0.0893133332854045 ENSG00000048707 VPS13D
ENST00000543766 0.0111381620884119 0.000620955106686189 0.229465343985927 ENSG00000048707 VPS13D
ENST00000471923 0.0313758372014959 0.00267784956321269 0.209812567445106 ENSG00000048707 VPS13D
ENST00000543710 0.0536333835526057 0.00600169131699999 0.23119009542487 ENSG00000048707 VPS13D
ENST00000473099 0.502937172150847 0.228523399372907 0.137775353635377 ENSG00000048707 VPS13D
ENST00000376223 0.744844521062685 0.500890551356654 0.200129701144505 ENSG00000162496 DHRS3
ENST00000464917 0.685062016074776 0.417387575979647 0.241221314495333 ENSG00000162496 DHRS3
ENST00000430996 0.689483677559751 0.422927793395639 0.239009053862843 ENSG00000162496 DHRS3
ENST00000482265 0.692128052655628 0.42673358732575 0.239311859322976 ENSG00000162496 DHRS3
ENST00000484063 0.5264155972715 0.248882585295074 0.101771805565091 ENSG00000116731 PRDM2
ENST00000376048 0.0601230076874969 0.00713500661523765 0.115625697547479 ENSG00000116731 PRDM2
ENST00000311066 0.0600571589448172 0.00712397276157326 0.11346881611175 ENSG00000116731 PRDM2
ENST00000235372 0.0615571603790238 0.00739239393940091 0.11590290969344 ENSG00000116731 PRDM2
ENST00000491134 0.0807742574877047 0.0111506085855305 0.108323356756718 ENSG00000116731 PRDM2
ENST00000502727 0.0329337141945737 0.00288146073817862 0.168566598113432 ENSG00000116731 PRDM2
ENST00000502724 0.0275504018179691 0.00222067484483664 0.174274776934215 ENSG00000116731 PRDM2
ENST00000413440 0.0863330987580908 0.0123031527870193 0.112915773776114 ENSG00000116731 PRDM2
ENST00000343137 0.0811427834156293 0.0112333835233527 0.113417176705635 ENSG00000116731 PRDM2
ENST00000491815 0.0315929361929712 0.00270609899256399 0.18159933768561 ENSG00000116731 PRDM2
ENST00000503842 0.0771539265410199 0.0104016525231749 0.118031584701561 ENSG00000116731 PRDM2
ENST00000407521 0.0409961417812848 0.00401608301508569 0.165721561847965 ENSG00000116731 PRDM2
ENST00000505823 0.0770971916563875 0.0103912918568701 0.118104404223819 ENSG00000116731 PRDM2
ENST00000487453 0.600095392554752 0.321445516166373 0.080495437938949 ENSG00000116731 PRDM2
ENST00000491547 0.198083892823505 0.0456037910970948 -0.333065379657083 ENSG00000189337 KAZN
ENST00000376030 0.150113013073114 0.0291183630021827 -0.335990390289304 ENSG00000189337 KAZN
ENST00000503743 0.172497152054853 0.0365110782360416 -0.348138015450039 ENSG00000189337 KAZN
ENST00000422387 0.247976712042934 0.0661842053577377 -0.294119671975997 ENSG00000189337 KAZN
ENST00000361144 0.186137225104123 0.0413593547010336 -0.382043104356289 ENSG00000189337 KAZN
ENST00000376028 0.18314274959018 0.0402775992714426 -0.424310539880746 ENSG00000189337 KAZN
ENST00000400798 0.263130790238393 0.0730602015820261 -0.339061760468653 ENSG00000189337 KAZN
ENST00000400797 0.15151832643416 0.0295337816088699 -0.450596555572979 ENSG00000189337 KAZN
ENST00000428417 0.0259857904939102 0.00202623794805597 -0.47450564416646 ENSG00000171729 TMEM51
ENST00000376014 0.025263398031865 0.00194823801273048 -0.474558194798732 ENSG00000171729 TMEM51
ENST00000451326 0.0290174256074445 0.00239157672618321 -0.477623555610881 ENSG00000171729 TMEM51
ENST00000400796 0.028695153777427 0.0023543936640055 -0.463714715294712 ENSG00000171729 TMEM51
ENST00000434578 0.0283348543195185 0.00231514484371985 -0.463869651095384 ENSG00000171729 TMEM51
ENST00000376008 0.0292160852874317 0.00241771212568609 -0.463259734391569 ENSG00000171729 TMEM51
ENST00000424792 0.490959889800096 0.218335406874709 -0.320476707881898 ENSG00000204464 C1orf195
ENST00000417793 0.99614891866269 0.988801507319438 -0.00364784812232981 ENSG00000142621 FHAD1
ENST00000358897 0.99614891866269 0.988801507319438 -0.00364784812232981 ENSG00000142621 FHAD1
ENST00000375999 0.977096342097762 0.939355442346495 -0.0200142931061148 ENSG00000142621 FHAD1
ENST00000375998 0.991995662429237 0.977752109107289 0.00728297164333729 ENSG00000142621 FHAD1
ENST00000471347 0.539699360607495 0.261491545185112 0.356718370318676 ENSG00000142621 FHAD1
ENST00000375980 0.634861333742369 0.359245438183794 -0.0928991680829423 ENSG00000142634 EFHD2
ENST00000445566 0.77633402034267 0.547018098860815 -0.061280668236433 ENSG00000142634 EFHD2
ENST00000375943 0.858659923564647 0.688465516504241 0.135690741131096 ENSG00000162438 CTRC
ENST00000375910 0.854110970262344 0.679418398817367 0.123408247354486 ENSG00000215704 CELA2B
ENST00000546424 0.89856145652934 0.763205864657869 0.0537760435420363 ENSG00000132906 CASP9
ENST00000333868 0.925035183271344 0.817828473964863 0.0412937872091974 ENSG00000132906 CASP9
ENST00000348549 0.925035183271344 0.817828473964863 0.0412937872091974 ENSG00000132906 CASP9
ENST00000400777 0.933757232113391 0.837056808354221 0.0367982241491156 ENSG00000132906 CASP9
ENST00000424908 0.97889574651092 0.944142875393605 0.0143999380609812 ENSG00000132906 CASP9
ENST00000375890 0.936222885164195 0.842507428579624 0.0368409551962454 ENSG00000132906 CASP9
ENST00000474305 0.942633222951341 0.857613624306371 0.0334855256327924 ENSG00000132906 CASP9
ENST00000447522 0.991118285076151 0.975478629433818 -0.00608545898372474 ENSG00000132906 CASP9
ENST00000440484 0.926283733542458 0.820851167413671 0.0475306468275847 ENSG00000132906 CASP9
ENST00000546969 0.939280045526357 0.85049765163271 0.0392377052913675 ENSG00000132906 CASP9
ENST00000469637 0.863285010209652 0.696559690642743 0.0922723343270022 ENSG00000132906 CASP9
ENST00000375849 0.984308665488947 0.957371497982745 0.00263997664625783 ENSG00000116138 DNAJC16
ENST00000375847 0.69025192483455 0.424224948846642 0.0416074972366247 ENSG00000116138 DNAJC16
ENST00000475133 0.69025192483455 0.424224948846642 0.0416074972366247 ENSG00000116138 DNAJC16
ENST00000375838 0.815546964203345 0.610126768466133 0.0336103224088123 ENSG00000116138 DNAJC16
ENST00000483270 0.828631949622904 0.634474800347033 -0.0273197608550023 ENSG00000116138 DNAJC16
ENST00000472665 0.542236487019813 0.263726468897102 0.144314753796484 ENSG00000116138 DNAJC16
ENST00000606186 0.327414390850745 0.106065746712271 0.355527822154196 ENSG00000272510 RP4-680D5.8
ENST00000479655 0.926333855006664 0.820972919120466 -0.0443192184024065 ENSG00000116138 DNAJC16
ENST00000490811 0.973384169626604 0.931047565414527 0.0143299694215073 ENSG00000116138 DNAJC16
ENST00000495523 0.990257097137226 0.973093227585806 0.00365182598880782 ENSG00000116138 DNAJC16
ENST00000375826 0.294572412430545 0.0887041380588195 -0.164871749235724 ENSG00000116771 AGMAT
ENST00000428945 0.459773599699646 0.193671691769067 0.240171069263997 ENSG00000237301 RP4-680D5.2
ENST00000480945 0.88489282867418 0.736538432864868 -0.027304556675706 ENSG00000197312 DDI2
ENST00000486680 0.865961345347067 0.701130868421282 0.0401449286242121 ENSG00000197312 DDI2
ENST00000546927 0.853778278177112 0.678613774676022 -0.0561022937686406 ENSG00000197312 DDI2
ENST00000320153 0.93307199012788 0.835754328982393 -0.0171019504242882 ENSG00000197312 DDI2
ENST00000483899 0.766076552073205 0.531659895533757 0.05411014530788 ENSG00000197312 DDI2
ENST00000548451 0.562555470631004 0.28238357578459 -0.131985133446309 ENSG00000197312 DDI2
ENST00000345034 0.67741667880096 0.408365314977779 -0.0875866290734481 ENSG00000215695 RSC1A1
ENST00000375799 0.513194172791214 0.236977949144786 0.0904135609534492 ENSG00000116786 PLEKHM2
ENST00000375793 0.513300032829116 0.237095092636927 0.0903784447075976 ENSG00000116786 PLEKHM2
ENST00000584345 0.828447056483332 0.634139828810831 -0.120513530281386 ENSG00000264048 AL121992.1
ENST00000462455 0.506066788985661 0.231020656040075 0.0959582574416342 ENSG00000116786 PLEKHM2
ENST00000453804 0.575174159884605 0.295585168538695 0.0878003939482972 ENSG00000237938 RP11-288I21.1
ENST00000477849 0.671281529302908 0.40083804867562 0.0853034156462077 ENSG00000116786 PLEKHM2
ENST00000294454 0.869374382555036 0.707184092610238 0.0594325857687508 ENSG00000162461 SLC25A34
ENST00000489568 0.967242343534307 0.915071803547382 0.0234074403987408 ENSG00000162461 SLC25A34
ENST00000418525 0.867262993648364 0.703378128262862 0.0829781756869583 ENSG00000224459 RP11-169K16.4
ENST00000535249 0.410922583842134 0.157843980517439 0.242752805400791 ENSG00000179743 RP11-169K16.9
ENST00000317122 0.520543697779004 0.243775181840815 -0.165248449454843 ENSG00000179743 RP11-169K16.9
ENST00000375759 0.273985852810009 0.078446258838461 -0.0950714192716813 ENSG00000065526 SPEN
ENST00000438066 0.962832616552857 0.905253902850588 -0.00789802911120466 ENSG00000065526 SPEN
ENST00000471538 0.260375434369052 0.0718144306393258 -0.163560432389427 ENSG00000065526 SPEN
ENST00000442985 0.922357262660086 0.812190578224728 0.0160491587567846 ENSG00000065526 SPEN
ENST00000487496 0.242310762242061 0.0636883041062873 -0.188744008447742 ENSG00000065526 SPEN
ENST00000462525 0.578295995337205 0.29890843368757 -0.129440203405228 ENSG00000116809 ZBTB17
ENST00000440560 0.602220819176928 0.323718065882157 -0.116867086646299 ENSG00000116809 ZBTB17
ENST00000375743 0.171488347370978 0.0361432313952371 -0.162556393405349 ENSG00000116809 ZBTB17
ENST00000537142 0.171843796210651 0.0362607388178589 -0.162554207131588 ENSG00000116809 ZBTB17
ENST00000375733 0.171488347370978 0.0361432313952371 -0.162556393405349 ENSG00000116809 ZBTB17
ENST00000444358 0.879081699078386 0.725675464011832 -0.0401515957109111 ENSG00000116809 ZBTB17
ENST00000488008 0.507895510574772 0.232603850587579 -0.172610834720623 ENSG00000116809 ZBTB17
ENST00000471805 0.812351692884332 0.604355688620912 0.0701538795539959 ENSG00000116809 ZBTB17
ENST00000472658 0.92448707723822 0.816594432203111 0.0329146375573211 ENSG00000116809 ZBTB17
ENST00000474511 0.856878202825206 0.685039717379489 0.0567969525690608 ENSG00000116809 ZBTB17
ENST00000487785 0.888430060122217 0.743712028979099 0.0451672929909367 ENSG00000116809 ZBTB17
ENST00000448462 0.131631504441404 0.0237198611982715 -0.181416332681265 ENSG00000116809 ZBTB17
ENST00000492834 0.114441922655698 0.0190720236048635 -0.307899868571472 ENSG00000116809 ZBTB17
ENST00000490899 0.0937053523462933 0.0139033590597007 -0.27837053850397 ENSG00000116809 ZBTB17
ENST00000464719 0.114713952904884 0.0191486595590746 -0.259983957733552 ENSG00000116809 ZBTB17
ENST00000479282 0.236122840766585 0.061060893585472 -0.17235790316315 ENSG00000116809 ZBTB17
ENST00000494020 0.193717877014651 0.0440552373378932 -0.169019185463678 ENSG00000116809 ZBTB17
ENST00000478117 0.493391774257729 0.220466896360317 -0.137083803965806 ENSG00000142632 ARHGEF19
ENST00000270747 0.500622922617084 0.22664179182786 -0.134930969548087 ENSG00000142632 ARHGEF19
ENST00000449495 0.911075543464203 0.788240376023196 0.0424852715960164 ENSG00000142632 ARHGEF19
ENST00000478210 0.865995121541926 0.701364309582386 0.0625283317035983 ENSG00000142632 ARHGEF19
ENST00000471928 0.949980397449973 0.874209736004277 0.0298505572388416 ENSG00000142632 ARHGEF19
ENST00000441785 0.869067156415567 0.706539926694902 0.0810744425542318 ENSG00000142632 ARHGEF19
ENST00000375599 0.845458555087795 0.663407403276119 0.104075701030519 ENSG00000132881 RSG1
ENST00000375592 0.417032851849399 0.162305775654389 0.104280843273329 ENSG00000037637 FBXO42
ENST00000456164 0.904258456719446 0.774123246173056 -0.0289618817605876 ENSG00000037637 FBXO42
ENST00000444116 0.932582975742141 0.834887139307825 -0.0207982926041285 ENSG00000037637 FBXO42
ENST00000478089 0.331066301745555 0.108149680470446 0.155223229348994 ENSG00000037637 FBXO42
ENST00000475078 0.117938012702239 0.0199832578529101 -0.208833155671168 ENSG00000055070 SZRD1
ENST00000401088 0.0169647938392323 0.00112079806141043 -0.254267227813471 ENSG00000055070 SZRD1
ENST00000471507 0.0628631969163984 0.00764809415152414 -0.229728758611362 ENSG00000055070 SZRD1
ENST00000401089 0.0169819219422154 0.00112236807063303 -0.254266606228006 ENSG00000055070 SZRD1
ENST00000486763 0.0722662818918032 0.00942655437649507 -0.222372565970243 ENSG00000055070 SZRD1
ENST00000476423 0.117226955304513 0.0197746095590336 -0.212250521552191 ENSG00000055070 SZRD1
ENST00000475554 0.0604055783019137 0.00718956688175148 -0.230668337699282 ENSG00000055070 SZRD1
ENST00000375590 0.0140741967813309 0.000856932907167288 -0.259387190233239 ENSG00000055070 SZRD1
ENST00000472351 0.0651994759724991 0.0080911455259708 -0.228634544249629 ENSG00000055070 SZRD1
ENST00000492354 0.0169511525907384 0.00111801344007665 -0.25434571467005 ENSG00000055070 SZRD1
ENST00000472461 0.0492036685035817 0.00525662247696465 -0.243413722429615 ENSG00000055070 SZRD1
ENST00000491418 0.0125986720707465 0.000734466703655958 -0.268723642014827 ENSG00000187144 SPATA21
ENST00000466212 0.00117926273626408 3.26654689432146e-05 -0.26889830534722 ENSG00000187144 SPATA21
ENST00000335496 0.680680459111561 0.412617878388317 -0.15782000585833 ENSG00000187144 SPATA21
ENST00000540400 0.687586169101719 0.420627746484635 -0.155011346607512 ENSG00000187144 SPATA21
ENST00000337132 0.682963847934392 0.415076059165624 -0.0702710940542722 ENSG00000157191 NECAP2
ENST00000504551 0.599566096533563 0.320838884739521 -0.089082823248375 ENSG00000157191 NECAP2
ENST00000406746 0.682389673456963 0.414408794700337 -0.0703792658588266 ENSG00000157191 NECAP2
ENST00000457722 0.602385931857564 0.323893106270033 -0.088561910276196 ENSG00000157191 NECAP2
ENST00000486390 0.735056096720485 0.486153169953528 -0.0746786722372606 ENSG00000157191 NECAP2
ENST00000443980 0.682464723786179 0.414531940007745 -0.0703784278942081 ENSG00000157191 NECAP2
ENST00000504858 0.683638364329588 0.41578983011198 -0.074528560614185 ENSG00000157191 NECAP2
ENST00000508680 0.792918151322437 0.57395285660582 -0.0550183096444431 ENSG00000157191 NECAP2
ENST00000492095 0.682389673456963 0.414400065610183 -0.0703790165152533 ENSG00000157191 NECAP2
ENST00000459640 0.595484489259228 0.316326794529179 -0.090182911449801 ENSG00000157191 NECAP2
ENST00000496239 0.682450342943731 0.414482390944231 -0.0703786732410216 ENSG00000157191 NECAP2
ENST00000513161 0.599770245473243 0.321040397796176 -0.0890824103494068 ENSG00000157191 NECAP2
ENST00000509727 0.976083387191648 0.93685882231947 -0.00946698790720712 ENSG00000157191 NECAP2
ENST00000457898 0.303830147080227 0.0936024536054654 -0.195287054179053 ENSG00000226029 RP4-798A10.2
ENST00000263511 0.904409627873316 0.774434174959827 -0.0307469386369593 ENSG00000080947 CROCCP3
ENST00000591348 0.943388446040048 0.859351718816757 0.0196214564438847 ENSG00000080947 CROCCP3
ENST00000420820 0.914092013667816 0.79444145961257 -0.0412247970969905 ENSG00000080947 CROCCP3
ENST00000591316 0.779402801997907 0.551996827483378 -0.118525634373723 ENSG00000080947 CROCCP3
ENST00000590118 0.826932213370434 0.631196275716216 0.0998980347461663 ENSG00000080947 CROCCP3
ENST00000589964 0.817342454141046 0.61391344297091 0.105636795976492 ENSG00000080947 CROCCP3
ENST00000383925 0.760576720764743 0.524094458531172 0.162011854496525 ENSG00000206652 RNU1-1
ENST00000430580 0.859233796954756 0.689472195105031 -0.0409862492594163 ENSG00000219481 NBPF1
ENST00000392963 0.981733037119805 0.951241619246114 -0.00728494918514644 ENSG00000219481 NBPF1
ENST00000420031 0.936117430446114 0.842284867249368 -0.0305519496041662 ENSG00000219481 NBPF1
ENST00000432949 0.965791540416125 0.911486195774936 -0.0163703087658497 ENSG00000219481 NBPF1
ENST00000287968 0.736138310924156 0.48802170548038 -0.11716406292641 ENSG00000219481 NBPF1
ENST00000420513 0.579928482303403 0.300648129788193 0.130325641731651 ENSG00000219481 NBPF1
ENST00000599069 0.727406895641158 0.475081728156867 -0.093857847834545 ENSG00000219481 NBPF1
ENST00000599908 0.804009478214153 0.591766077384762 0.103409261889128 ENSG00000219481 NBPF1
ENST00000449853 0.560295570752653 0.280128630627062 -0.170939783810762 ENSG00000219481 NBPF1
ENST00000540383 0.418815484626273 0.163625973755053 0.0937449983688214 ENSG00000215908 CROCCP2
ENST00000412962 0.454497060164643 0.189607808562658 0.0893952463007455 ENSG00000215908 CROCCP2
ENST00000362058 0.953393833037809 0.882488909812442 0.0124979051907221 ENSG00000215908 CROCCP2
ENST00000419267 0.874145396172509 0.716298581603862 0.0647533190625867 ENSG00000236698 EIF1AXP1
ENST00000466256 0.767650019931327 0.533918421353043 0.110050073371127 ENSG00000058453 CROCC
ENST00000375541 0.961879166966364 0.902885928255289 0.0127207093779959 ENSG00000058453 CROCC
ENST00000445545 0.913166792815483 0.792443698661411 -0.0296649343148002 ENSG00000058453 CROCC
ENST00000467938 0.877337397183237 0.722557606859216 0.041913985942178 ENSG00000058453 CROCC
ENST00000492631 0.503996562495669 0.229423144690773 0.170480234066602 ENSG00000058453 CROCC
ENST00000467715 0.670391288800879 0.399889056949162 -0.184950390301098 ENSG00000058453 CROCC
ENST00000494191 0.962689526477968 0.904915051866989 0.0158242385945077 ENSG00000058453 CROCC
ENST00000486318 0.753496632952878 0.513436121482353 -0.0967157698145757 ENSG00000058453 CROCC
ENST00000498688 0.823192212406253 0.624394571695242 -0.0802829492086998 ENSG00000058453 CROCC
ENST00000477773 0.861915173411678 0.694220572725748 -0.0931621734909346 ENSG00000058453 CROCC
ENST00000465021 0.377879266007004 0.136539103380059 0.272994069812419 ENSG00000058453 CROCC
ENST00000446261 0.534950233348202 0.256918211877675 -0.150186028836421 ENSG00000226526 RP1-37C10.3
ENST00000326735 0.616751403595098 0.338969815140628 -0.129144186485049 ENSG00000159363 ATP13A2
ENST00000341676 0.59925623303954 0.320533911326626 -0.134264190067917 ENSG00000159363 ATP13A2
ENST00000452699 0.59925623303954 0.320533911326626 -0.134264190067917 ENSG00000159363 ATP13A2
ENST00000466561 0.812617658633198 0.604803006299752 -0.0850929030521693 ENSG00000159363 ATP13A2
ENST00000502418 0.883745053459827 0.734750276169739 -0.0566414692316571 ENSG00000159363 ATP13A2
ENST00000503552 0.479472037757402 0.208918711712442 -0.185867305074037 ENSG00000159363 ATP13A2
ENST00000463860 0.266794025926855 0.0749683551951183 -0.272354646927706 ENSG00000159363 ATP13A2
ENST00000502860 0.247882048286081 0.0661316391572029 -0.287522841224392 ENSG00000159363 ATP13A2
ENST00000509392 0.775567418574182 0.54565858164958 -0.123429655425299 ENSG00000159363 ATP13A2
ENST00000506174 0.313080315313153 0.0983761050262218 -0.256794027691221 ENSG00000159363 ATP13A2
ENST00000510069 0.523381517170123 0.246217982715079 -0.185440507173723 ENSG00000159363 ATP13A2
ENST00000511957 0.831853276198892 0.639701738680282 -0.0775045645914328 ENSG00000159363 ATP13A2
ENST00000508222 0.805749826849292 0.594436307983275 -0.087120479956356 ENSG00000159363 ATP13A2
ENST00000509619 0.610064619830546 0.331875821350615 -0.164324162290474 ENSG00000159363 ATP13A2
ENST00000375499 0.835760781969731 0.646374374935697 0.0298200327001993 ENSG00000117118 SDHB
ENST00000485092 0.844257928511704 0.660944771065464 -0.0501891318299227 ENSG00000117118 SDHB
ENST00000475049 0.868775879140103 0.706053037259865 -0.0424231159233099 ENSG00000117118 SDHB
ENST00000485515 0.899955830083949 0.765980210918106 0.0209028285991078 ENSG00000117118 SDHB
ENST00000491274 0.978408529355535 0.942877625786156 0.00497798762595147 ENSG00000117118 SDHB
ENST00000475506 0.82872713608348 0.634592046061668 0.0358818631229762 ENSG00000117118 SDHB
ENST00000463045 0.76744203622389 0.533636022555667 0.0476769481808247 ENSG00000117118 SDHB
ENST00000466613 0.896310533130109 0.758544814698155 0.0269375378155268 ENSG00000117118 SDHB
ENST00000375486 0.253956115245852 0.0687741741109711 -0.428597626065695 ENSG00000117115 PADI2
ENST00000479534 0.911075543464203 0.788197973959529 -0.0933994995881763 ENSG00000117115 PADI2
ENST00000466151 0.0438251674057974 0.00445578092594583 -0.687653945966132 ENSG00000117115 PADI2
ENST00000444885 0.274788831200021 0.0788147275840271 -0.409585158421381 ENSG00000117115 PADI2
ENST00000375481 0.517746769609613 0.241261746373246 -0.295428775962436 ENSG00000117115 PADI2
ENST00000375448 0.731326599134786 0.481052690926896 0.218979485581686 ENSG00000159339 PADI4
ENST00000439577 0.340041358910754 0.113411496013778 -0.140330033788307 ENSG00000227751 RP1-20B21.4
ENST00000375436 0.532770463388911 0.254865106981691 -0.0748653235172935 ENSG00000179051 RCC2
ENST00000474892 0.296798130520505 0.0899106221023254 -0.129865401365559 ENSG00000179051 RCC2
ENST00000375433 0.687149091300952 0.420028993287918 -0.0528819699339725 ENSG00000179051 RCC2
ENST00000583469 0.38141470323218 0.13876500877908 -0.195168591893311 ENSG00000266727 AC004824.1
ENST00000361221 0.0303852441514227 0.00256084315559451 -0.434367303753575 ENSG00000074964 ARHGEF10L
ENST00000452522 0.0303767265915814 0.00255961380187856 -0.434415426549085 ENSG00000074964 ARHGEF10L
ENST00000434513 0.0440392054127686 0.00449071621294778 -0.413036347755956 ENSG00000074964 ARHGEF10L
ENST00000375415 0.0242485601823067 0.00184199858894005 -0.44950582412531 ENSG00000074964 ARHGEF10L
ENST00000375420 0.0358127930919355 0.00326895345647902 -0.439162513117123 ENSG00000074964 ARHGEF10L
ENST00000469726 0.0192419062633789 0.00133669117388075 -0.460533859992866 ENSG00000074964 ARHGEF10L
ENST00000375408 0.0188672002672842 0.00129856726054186 -0.461926645670094 ENSG00000074964 ARHGEF10L
ENST00000167825 0.0188618856818399 0.00129791840433487 -0.461976142020114 ENSG00000074964 ARHGEF10L
ENST00000475356 0.0203742420344774 0.00144565106637578 -0.465179464315166 ENSG00000074964 ARHGEF10L
ENST00000482359 0.0287755402396462 0.00236355689705856 -0.503570114558711 ENSG00000074964 ARHGEF10L
ENST00000466782 0.258013378098149 0.0706351324507379 -0.30164904502025 ENSG00000074964 ARHGEF10L
ENST00000495593 0.00119836487634523 3.33277435611379e-05 -0.618621210207745 ENSG00000074964 ARHGEF10L
ENST00000494072 0.816194774974244 0.611302011217933 -0.0546131025006878 ENSG00000255275 RP13-279N23.2
ENST00000538309 0.510350123624608 0.234434768507223 0.229744250021399 ENSG00000159423 ALDH4A1
ENST00000538839 0.345408198898909 0.116526017863389 0.26948108551969 ENSG00000159423 ALDH4A1
ENST00000290597 0.34516070230174 0.116383029872554 0.269545891498607 ENSG00000159423 ALDH4A1
ENST00000375341 0.34049039357504 0.11370894863776 0.270075002166615 ENSG00000159423 ALDH4A1
ENST00000432718 0.60480819227706 0.326458744511753 0.22011850224733 ENSG00000159423 ALDH4A1
ENST00000455833 0.995991166900079 0.988349832846473 -0.00142858960747428 ENSG00000169991 IFFO2
ENST00000355609 0.926427592992778 0.821301450705633 0.0368077694502519 ENSG00000169991 IFFO2
ENST00000416166 0.613365161682645 0.335687994669825 0.105348871646438 ENSG00000169991 IFFO2
ENST00000606379 0.950759294851505 0.876005330567824 0.019068475877751 ENSG00000272084 RP5-1126H10.2
ENST00000375254 0.456028098287643 0.190741847305212 0.0876557766421929 ENSG00000127481 UBR4
ENST00000375226 0.456028098287643 0.190736371833144 0.087655767211014 ENSG00000127481 UBR4
ENST00000375267 0.456028098287643 0.190736371833144 0.087655767211014 ENSG00000127481 UBR4
ENST00000375217 0.456028098287643 0.190736371833144 0.087655767211014 ENSG00000127481 UBR4
ENST00000375225 0.871553971782258 0.711444458395857 0.0295711984173056 ENSG00000127481 UBR4
ENST00000429347 0.575100542537549 0.295439285526933 0.0740798753053257 ENSG00000127481 UBR4
ENST00000375224 0.551014454337808 0.27167851403622 0.0766738222336671 ENSG00000127481 UBR4
ENST00000459947 0.813134311359716 0.605763400211359 0.0430159796336226 ENSG00000127481 UBR4
ENST00000486515 0.583618342849884 0.304193315439899 0.102543119922064 ENSG00000127481 UBR4
ENST00000543981 0.553581249366963 0.274037006968433 0.0758629986991641 ENSG00000127481 UBR4
ENST00000492606 0.38793316159282 0.142814563846152 0.142431556737398 ENSG00000127481 UBR4
ENST00000467272 0.74835957251587 0.506244034430222 0.0522903577632022 ENSG00000127481 UBR4
ENST00000483922 0.674058656587752 0.403948966553451 0.0838544221780398 ENSG00000127481 UBR4
ENST00000494503 0.770291372042095 0.537901751672587 0.0533681432281098 ENSG00000127481 UBR4
ENST00000466969 0.324695963218956 0.104506899583456 0.169184828028447 ENSG00000127481 UBR4
ENST00000375218 0.563646609885104 0.283673158778283 0.0846789677595319 ENSG00000127481 UBR4
ENST00000425413 0.333061213366015 0.109507921764987 0.119441630626157 ENSG00000127481 UBR4
ENST00000417040 0.358347251887562 0.124290179618654 0.111404989233604 ENSG00000127481 UBR4
ENST00000475973 0.515120350596334 0.238883804799759 0.122368490449095 ENSG00000127481 UBR4
ENST00000465036 0.399566814563847 0.1504266402407 0.134504103758631 ENSG00000127481 UBR4
ENST00000419533 0.482948242970786 0.21189937721641 0.0877099488569949 ENSG00000127481 UBR4
ENST00000497018 0.727839259861132 0.475682057641893 0.0731129952887246 ENSG00000127481 UBR4
ENST00000437898 0.000842641432986051 2.11301319987443e-05 -0.194452677335974 ENSG00000230424 RP1-43E13.2
ENST00000477853 0.00186923457657289 6.00690746291926e-05 -0.197863721812083 ENSG00000127463 EMC1
ENST00000480380 0.00452987206939338 0.00018720925642351 -0.272921861844277 ENSG00000127463 EMC1
ENST00000375199 0.00106397841151119 2.85664112019368e-05 -0.207268086794725 ENSG00000127463 EMC1
ENST00000375208 0.000365257818177924 7.51336758966068e-06 -0.218679992501945 ENSG00000127463 EMC1
ENST00000461353 0.182551512504548 0.0400710274490984 -0.204280001172628 ENSG00000127463 EMC1
ENST00000486405 0.489198412214276 0.21692908293157 -0.10157664710259 ENSG00000127463 EMC1
ENST00000486238 0.595326334381654 0.316153269231295 -0.0890977510030827 ENSG00000127463 EMC1
ENST00000494770 0.339257481942543 0.112989176065237 -0.107123627489854 ENSG00000127463 EMC1
ENST00000462505 0.314118182943288 0.0990619708080441 -0.150398050205055 ENSG00000127463 EMC1
ENST00000496654 0.400009888190157 0.15074729077516 -0.140835302813561 ENSG00000127463 EMC1
ENST00000467423 0.0757053929918323 0.0101066479653039 -0.264940637543771 ENSG00000127463 EMC1
ENST00000475079 0.835752831804153 0.646328109592035 -0.0477779745381281 ENSG00000127463 EMC1
ENST00000488681 0.526168245171608 0.248624535346175 -0.137372188215001 ENSG00000127463 EMC1
ENST00000356068 0.555996485492774 0.276382581700033 -0.129682700503399 ENSG00000127463 EMC1
ENST00000330263 0.0238987556223646 0.00180378372449747 -0.220077578715122 ENSG00000053372 MRTO4
ENST00000493700 0.0732167322874039 0.00961730685580244 -0.205349095932317 ENSG00000053372 MRTO4
ENST00000479559 0.353658900575584 0.121467100086582 -0.160273723736857 ENSG00000053372 MRTO4
ENST00000235835 0.984403200479008 0.957635852890078 -0.00974517664542226 ENSG00000053371 AKR7A2
ENST00000330072 0.984080013553427 0.957062947956432 -0.0098621457720514 ENSG00000053371 AKR7A2
ENST00000489286 0.870099788548175 0.708266760631306 0.0695052334009172 ENSG00000053371 AKR7A2
ENST00000481966 0.99924950081821 0.996986320775504 0.000784027977779069 ENSG00000053371 AKR7A2
ENST00000492217 0.8477183995922 0.667037384848855 -0.0989525466708432 ENSG00000053371 AKR7A2
ENST00000375155 0.127470806002683 0.0225835296874307 0.374143389063641 ENSG00000040487 PQLC2
ENST00000375153 0.130976673350803 0.0235481291289826 0.371403385720925 ENSG00000040487 PQLC2
ENST00000469076 0.130976673350803 0.0235481291289826 0.371403385720925 ENSG00000040487 PQLC2
ENST00000400548 0.127470806002683 0.0225835296874307 0.374143389063641 ENSG00000040487 PQLC2
ENST00000497827 0.151566509495533 0.0295479819629509 0.367097232381981 ENSG00000040487 PQLC2
ENST00000432465 0.223611879738507 0.0557328778241287 0.363339039484452 ENSG00000040487 PQLC2
ENST00000401084 0.895653441011169 0.757295019545149 0.0193190485872037 ENSG00000077549 CAPZB
ENST00000264203 0.895653441011169 0.75730102455384 0.019319137637525 ENSG00000077549 CAPZB
ENST00000375144 0.87368376431209 0.715509454063248 -0.0233021227086209 ENSG00000077549 CAPZB
ENST00000375142 0.897756208932161 0.761739283735241 0.0189579960575947 ENSG00000077549 CAPZB
ENST00000433834 0.858266657611839 0.68755812067342 0.0251984535384037 ENSG00000077549 CAPZB
ENST00000264202 0.816996103118108 0.613075261134404 0.032329232416994 ENSG00000077549 CAPZB
ENST00000413711 0.83134012509659 0.638684189502078 0.0306043721540637 ENSG00000077549 CAPZB
ENST00000459967 0.861178802388034 0.692621695336238 0.0259299859843066 ENSG00000077549 CAPZB
ENST00000457768 0.762910946781944 0.527597638440708 -0.0524349071343523 ENSG00000077549 CAPZB
ENST00000489607 0.845769040229061 0.663942141679252 -0.0317095458293874 ENSG00000077549 CAPZB
ENST00000482808 0.925597105816177 0.819267829045509 0.0154267587519457 ENSG00000077549 CAPZB
ENST00000602662 0.650545776032638 0.377537172098118 0.055690269592709 ENSG00000270136 MINOS1-NBL1
ENST00000486890 0.770505807670985 0.538202955876161 0.0401560240214971 ENSG00000173436 MINOS1
ENST00000322753 0.798769350967929 0.583457168818793 0.0352323736642489 ENSG00000173436 MINOS1
ENST00000498067 0.911251516515681 0.788744979411127 0.0329323184192893 ENSG00000173436 MINOS1
ENST00000462646 0.749368096951833 0.507714754620891 0.0431951414201049 ENSG00000173436 MINOS1
ENST00000467029 0.857599405043037 0.686422552068993 0.0263811978413689 ENSG00000173436 MINOS1
ENST00000481464 0.855633390851158 0.682410913843622 0.0266917343199958 ENSG00000173436 MINOS1
ENST00000498642 0.856202413676298 0.683694501980928 0.026585468278351 ENSG00000173436 MINOS1
ENST00000479642 0.676236496643637 0.406802448178147 0.0683106041108316 ENSG00000173436 MINOS1
ENST00000602293 0.648817985759483 0.375575137238932 0.0558995493288819 ENSG00000270136 MINOS1-NBL1
ENST00000602384 0.64255807451 0.36837792743366 0.0565610393414525 ENSG00000270136 MINOS1-NBL1
ENST00000602450 0.648817985759483 0.375563865654568 0.0559026297068928 ENSG00000270136 MINOS1-NBL1
ENST00000485362 0.856497582519199 0.684296212214068 0.0265753638144409 ENSG00000173436 MINOS1
ENST00000457263 0.664199969183327 0.392866651484024 -0.169646963591669 ENSG00000226396 RPS14P3
ENST00000428975 0.0993373267416553 0.0151912993349667 0.422908108433543 ENSG00000158747 NBL1
ENST00000289749 0.0733215026246961 0.00963674803735408 0.441580087267998 ENSG00000158747 NBL1
ENST00000451758 0.131476145233572 0.023681752425537 0.3959909227216 ENSG00000158747 NBL1
ENST00000439664 0.114601398513424 0.0191184588566217 0.409945204172474 ENSG00000158747 NBL1
ENST00000375136 0.22932011812172 0.0580668301073109 0.317220625060389 ENSG00000158747 NBL1
ENST00000548815 0.22932011812172 0.0580668301073109 0.317220625060389 ENSG00000158747 NBL1
ENST00000425400 0.184775816862016 0.0408552029467121 0.355315034149935 ENSG00000158747 NBL1
ENST00000439278 0.326939692157674 0.105771154552361 0.278327289111337 ENSG00000158747 NBL1
ENST00000427894 0.301112775267195 0.0921610865605555 0.286056010934992 ENSG00000158747 NBL1
ENST00000294543 0.517431891750651 0.240964626023425 0.102081949365314 ENSG00000162542 TMCO4
ENST00000375127 0.524831811332541 0.247474409960579 0.101055001718754 ENSG00000162542 TMCO4
ENST00000489814 0.188097720661565 0.0421115499703403 0.192587656412427 ENSG00000162542 TMCO4
ENST00000375122 0.51774662402343 0.24125282846533 0.102076752273615 ENSG00000162542 TMCO4
ENST00000489135 0.754663945142598 0.515030859488407 0.0645253818346705 ENSG00000162542 TMCO4
ENST00000496528 0.625100020966754 0.348465117067366 0.0932879788230105 ENSG00000162542 TMCO4
ENST00000462171 0.560998995298157 0.280855972923793 0.117301234704481 ENSG00000162542 TMCO4
ENST00000488449 0.985713937239742 0.960629599191379 -0.0069431612728735 ENSG00000162542 TMCO4
ENST00000375120 0.936906068820365 0.844427792959656 -0.0156292213686061 ENSG00000169914 OTUD3
ENST00000466697 0.436992274226027 0.176911655932735 -0.228065904373125 ENSG00000169914 OTUD3
ENST00000375078 0.67527013551264 0.405569538074593 -0.216253982726902 ENSG00000162545 CAMK2N1
ENST00000264198 0.96058380031014 0.899716407034821 -0.0106819601282322 ENSG00000090432 MUL1
ENST00000375071 0.263375563933157 0.0731776367295391 0.532124757633756 ENSG00000158825 CDA
ENST00000461985 0.263309930732238 0.0731351528304919 0.531685953175055 ENSG00000158825 CDA
ENST00000321556 0.154012950626876 0.0303355651101414 0.230169319022462 ENSG00000158828 PINK1
ENST00000492302 0.158227574664743 0.0317661424299581 0.231293447878131 ENSG00000158828 PINK1
ENST00000451424 0.810695171319186 0.601821881191605 0.0478612697776859 ENSG00000117242 PINK1-AS
ENST00000400490 0.348560995355712 0.118395308842239 0.176085207452746 ENSG00000158828 PINK1
ENST00000535128 0.23605080259456 0.0610206647011499 0.383411655448791 ENSG00000257033 AL391357.1
ENST00000602624 0.206461880846021 0.0487392192647085 -0.138083023934828 ENSG00000244038 DDOST
ENST00000375048 0.206913403600457 0.0489059363489337 -0.138080343927875 ENSG00000244038 DDOST
ENST00000415136 0.206423651958309 0.0487177167786766 -0.137482675597365 ENSG00000244038 DDOST
ENST00000475210 0.601985163874016 0.323452332043253 -0.110081965033325 ENSG00000244038 DDOST
ENST00000464364 0.080165226303589 0.011022684359271 -0.177554385953803 ENSG00000244038 DDOST
ENST00000477229 0.044329639921968 0.00452828840336537 -0.281185549973767 ENSG00000244038 DDOST
ENST00000375031 0.604376981357274 0.326083809776777 -0.243538128690875 ENSG00000189410 SH2D5
ENST00000460804 0.594552536804226 0.315361226852134 -0.248351110987719 ENSG00000189410 SH2D5
ENST00000444387 0.707135959117386 0.446435327237386 -0.207085333034427 ENSG00000189410 SH2D5
ENST00000312239 0.692500261677809 0.427127675354766 0.042715889315258 ENSG00000127483 HP1BP3
ENST00000375003 0.626798834866534 0.350463617691072 0.0522381306642489 ENSG00000127483 HP1BP3
ENST00000413451 0.63386657454782 0.358076393502491 0.0900980715379838 ENSG00000203394 RP5-930J4.4
ENST00000488722 0.732713344252985 0.482860373337413 0.0482512170693427 ENSG00000127483 HP1BP3
ENST00000491748 0.685999017114179 0.418480272858549 -0.0570759531314446 ENSG00000127483 HP1BP3
ENST00000419948 0.8102098404208 0.601080322037247 0.0322266105000467 ENSG00000127483 HP1BP3
ENST00000438032 0.696185568040897 0.431870484664823 0.0430391280646893 ENSG00000127483 HP1BP3
ENST00000424732 0.660159503765549 0.388216729330952 0.0471107926191209 ENSG00000127483 HP1BP3
ENST00000417710 0.69985991873343 0.436279813513561 0.0485815347663759 ENSG00000127483 HP1BP3
ENST00000487117 0.963328598749097 0.906314541827275 0.00928297372316732 ENSG00000127483 HP1BP3
ENST00000375000 0.814848322442068 0.608740530377925 0.0341308659287185 ENSG00000127483 HP1BP3
ENST00000437575 0.688581584549519 0.421942499904362 0.0502740830577905 ENSG00000127483 HP1BP3
ENST00000419490 0.762217796126 0.526622375483144 0.0397056685336325 ENSG00000127483 HP1BP3
ENST00000414993 0.745232101453244 0.501457777000549 0.0420767705887664 ENSG00000127483 HP1BP3
ENST00000443615 0.813637089845873 0.606785624301487 0.0335320184753309 ENSG00000127483 HP1BP3
ENST00000264211 0.730383679373884 0.479714582343546 -0.0463280061089534 ENSG00000075151 EIF4G3
ENST00000400422 0.994656845549596 0.984482755764452 0.00139812092868081 ENSG00000075151 EIF4G3
ENST00000602326 0.994656845549596 0.984482755764452 0.00139812092868081 ENSG00000075151 EIF4G3
ENST00000374935 0.736467128887754 0.488619793180563 -0.0455761738560264 ENSG00000075151 EIF4G3
ENST00000537738 0.443996775867787 0.18186169262131 -0.101257516200276 ENSG00000075151 EIF4G3
ENST00000374937 0.747668857922175 0.505178993656976 -0.0440930302943371 ENSG00000075151 EIF4G3
ENST00000536266 0.537085911571161 0.258926233410777 -0.0804260522497685 ENSG00000075151 EIF4G3
ENST00000435383 0.0961281470067074 0.0144409117631611 -0.218312634182122 ENSG00000075151 EIF4G3
ENST00000496705 0.381584837297911 0.138885609732734 -0.175068142797124 ENSG00000075151 EIF4G3
ENST00000374933 0.950179044037303 0.874662694762895 -0.0140112013662618 ENSG00000075151 EIF4G3
ENST00000544689 0.955700202064635 0.888114274469824 -0.0123038659845743 ENSG00000075151 EIF4G3
ENST00000485722 0.961123151393471 0.901213247864867 0.0154792089968914 ENSG00000075151 EIF4G3
ENST00000356916 0.908442548384015 0.782693552506716 0.0239235671913827 ENSG00000075151 EIF4G3
ENST00000374927 0.987015066849979 0.964543931142181 -0.00352528210926392 ENSG00000075151 EIF4G3
ENST00000438975 0.830797972998107 0.637939868805437 0.0417543784905442 ENSG00000075151 EIF4G3
ENST00000411888 0.798871635037799 0.583556268728061 0.0490028278493038 ENSG00000075151 EIF4G3
ENST00000476088 0.888581413215075 0.743937241027101 -0.044557171791859 ENSG00000075151 EIF4G3
ENST00000463775 0.661634258781928 0.389934052006253 0.095366844757825 ENSG00000075151 EIF4G3
ENST00000430808 0.805084781512057 0.593529787162971 -0.127866181949057 ENSG00000235112 HSPE1P27
ENST00000415912 0.704888026154454 0.443026286711583 -0.0723957870807938 ENSG00000117298 ECE1
ENST00000357071 0.685666755712464 0.418101777315831 -0.0695356576636068 ENSG00000117298 ECE1
ENST00000531334 0.872798207540294 0.713872309180871 -0.0411053095574471 ENSG00000117298 ECE1
ENST00000374893 0.75524345766056 0.515891105146875 -0.0576267470537498 ENSG00000117298 ECE1
ENST00000436918 0.750587692193266 0.509491901192833 -0.0583768745859635 ENSG00000117298 ECE1
ENST00000264205 0.759052213850479 0.521631327200705 -0.0565236120227261 ENSG00000117298 ECE1
ENST00000526194 0.755156126327456 0.515728185245359 -0.058511690357512 ENSG00000117298 ECE1
ENST00000470394 0.487138085361127 0.21531697115118 -0.135591641515132 ENSG00000117298 ECE1
ENST00000528294 0.679275600619541 0.410779327180577 -0.0752834834505105 ENSG00000117298 ECE1
ENST00000473505 0.919257555857055 0.806027752645097 -0.023101969843453 ENSG00000117298 ECE1
ENST00000416959 0.991759083539601 0.977307020042327 -0.00599520326232177 ENSG00000236936 RP3-329E20.2
ENST00000481130 0.743162493742733 0.49853065682689 -0.0768904574873761 ENSG00000117298 ECE1
ENST00000527991 0.760076581843734 0.523278219600319 -0.0729451132764889 ENSG00000117298 ECE1
ENST00000463334 0.685854162119839 0.418327657779671 -0.0910628800117938 ENSG00000117298 ECE1
ENST00000449034 0.644244082680716 0.370442191080935 -0.139460520303887 ENSG00000231105 RP5-1071N3.1
ENST00000454000 0.374908982513062 0.134709484580285 0.195523182630658 ENSG00000142794 NBPF3
ENST00000318220 0.580357899807848 0.301071448861037 0.134096664621707 ENSG00000142794 NBPF3
ENST00000478653 0.294376047528528 0.0885940973096822 0.313114062694319 ENSG00000142794 NBPF3
ENST00000318249 0.58033930391033 0.3010568418981 0.134131791068017 ENSG00000142794 NBPF3
ENST00000342104 0.58033930391033 0.3010568418981 0.134131791068017 ENSG00000142794 NBPF3
ENST00000486229 0.333061213366015 0.109496132124047 0.224380989453868 ENSG00000142794 NBPF3
ENST00000434838 0.448079210284736 0.185004826006058 0.184876913498704 ENSG00000142794 NBPF3
ENST00000539907 0.986517074701532 0.963456972488713 0.0155927700883205 ENSG00000162551 ALPL
ENST00000540617 0.986517074701532 0.963456972488713 0.0155927700883205 ENSG00000162551 ALPL
ENST00000374840 0.986517074701532 0.963456972488713 0.0155927700883205 ENSG00000162551 ALPL
ENST00000400301 0.719916393128107 0.464237905212776 0.0399014168295365 ENSG00000090686 USP48
ENST00000308271 0.749998220840468 0.508751151704761 0.0360890678968381 ENSG00000090686 USP48
ENST00000374732 0.572560093756578 0.292935218731465 0.0660642998930373 ENSG00000090686 USP48
ENST00000479177 0.986254576046743 0.962603656905919 -0.00790130354467171 ENSG00000090686 USP48
ENST00000529637 0.635134730381266 0.359566249066055 0.0512804529118131 ENSG00000090686 USP48
ENST00000464577 0.409329341537188 0.156804188989877 0.113748854680821 ENSG00000090686 USP48
ENST00000471752 0.639251973025292 0.364530536496364 0.119951210309086 ENSG00000090686 USP48
ENST00000487880 0.888142045079172 0.74312934782786 -0.0285458177291354 ENSG00000090686 USP48
ENST00000526044 0.809886010773986 0.600548016997383 0.0463775668240857 ENSG00000090686 USP48
ENST00000534705 0.741087837301994 0.495432884383573 0.0603792522022681 ENSG00000090686 USP48
ENST00000421625 0.949786711756556 0.873713088105259 0.0106388085316847 ENSG00000090686 USP48
ENST00000374730 0.879533183682255 0.726502037749157 -0.0346553164303279 ENSG00000090686 USP48
ENST00000527823 0.889814772248624 0.746148821831982 0.0303200903917185 ENSG00000090686 USP48
ENST00000532737 0.892876545440015 0.75228000623463 0.0275083390785698 ENSG00000090686 USP48
ENST00000489108 0.998700557502736 0.995508239218694 0.000574325261581526 ENSG00000090686 USP48
ENST00000434233 0.969244366823782 0.920509988300404 0.0185228812035575 ENSG00000218510 LINC00339
ENST00000420503 0.967613259670728 0.916025523235854 0.0195452825631889 ENSG00000218510 LINC00339
ENST00000404210 0.981984132158835 0.951801048736637 0.0111114667214648 ENSG00000218510 LINC00339
ENST00000416769 0.981845113582768 0.951537330791959 0.0111745358695287 ENSG00000218510 LINC00339
ENST00000452322 0.991603324616286 0.977066923836013 0.00717646748283953 ENSG00000218510 LINC00339
ENST00000400259 0.0233542045393567 0.00174098998665179 -0.175764761883509 ENSG00000070831 CDC42
ENST00000344548 0.0235588076956479 0.00176705152248646 -0.175700434615351 ENSG00000070831 CDC42
ENST00000315554 0.114650682742726 0.019129351376906 -0.122253410630313 ENSG00000070831 CDC42
ENST00000498236 0.107954430497928 0.0173348589808474 -0.125798346253326 ENSG00000070831 CDC42
ENST00000421089 0.0878514021735283 0.0126374051313002 -0.129930889642378 ENSG00000070831 CDC42
ENST00000411827 0.115644236335482 0.0193753171607735 -0.127667442546091 ENSG00000070831 CDC42
ENST00000431803 0.575336467094378 0.295712834246023 0.106259018413113 ENSG00000230068 CDC42-IT1
ENST00000606754 0.866709214214646 0.702521581885258 -0.0815429289505463 ENSG00000271840 RP1-224A6.9
ENST00000290167 0.950600740832134 0.875481476108416 0.0337996551226418 ENSG00000162552 WNT4
ENST00000542383 0.943734609480025 0.86001279755279 -0.0383405081352684 ENSG00000162552 WNT4
ENST00000441048 0.735400879241778 0.486642102854339 -0.176196170424409 ENSG00000162552 WNT4
ENST00000404138 0.849479237565212 0.669954835773179 -0.0206330415588369 ENSG00000184677 ZBTB40
ENST00000400239 0.870344448839771 0.708948626936111 0.0223351743067515 ENSG00000184677 ZBTB40
ENST00000375647 0.849391602917833 0.669791100348451 -0.0206333929942235 ENSG00000184677 ZBTB40
ENST00000374651 0.985511747272408 0.960158850283503 0.00254112514754558 ENSG00000184677 ZBTB40
ENST00000438551 0.7431259553273 0.498463190437061 0.121952641348335 ENSG00000237200 ZBTB40-IT1
ENST00000374642 0.937383157945982 0.845948871231307 0.0565742714290086 ENSG00000173372 C1QA
ENST00000438241 0.834021708541493 0.643222598489443 0.13495547944018 ENSG00000173372 C1QA
ENST00000402322 0.928353898824595 0.825357745183334 0.0660835637494735 ENSG00000173372 C1QA
ENST00000374640 0.861549046150029 0.693552725614723 -0.106384445455461 ENSG00000159189 C1QC
ENST00000374639 0.861549046150029 0.693552725614723 -0.106384445455461 ENSG00000159189 C1QC
ENST00000374637 0.861549046150029 0.693552725614723 -0.106384445455461 ENSG00000159189 C1QC
ENST00000510260 0.834330045646126 0.643645797666373 -0.166418355320016 ENSG00000173369 C1QB
ENST00000509305 0.818624900535943 0.616277725699636 -0.180268304470571 ENSG00000173369 C1QB
ENST00000432749 0.830202250961601 0.637126514654157 -0.16966486470992 ENSG00000173369 C1QB
ENST00000314933 0.818624900535943 0.616277725699636 -0.180268304470571 ENSG00000173369 C1QB
ENST00000544305 0.629927108549176 0.353872336995562 -0.255804061733922 ENSG00000133216 EPHB2
ENST00000374630 0.654882730129303 0.382169778924044 -0.240121174153719 ENSG00000133216 EPHB2
ENST00000400191 0.657505863055883 0.385279644088872 -0.237050889684839 ENSG00000133216 EPHB2
ENST00000374632 0.61811014242917 0.340598742033058 -0.260332459832174 ENSG00000133216 EPHB2
ENST00000374627 0.819882959009216 0.618745216236315 -0.145445714573878 ENSG00000133216 EPHB2
ENST00000465676 0.961081421984271 0.901003565497373 -0.0386386275515297 ENSG00000133216 EPHB2
ENST00000356634 0.207247542805686 0.0490238815957828 -0.170083955896908 ENSG00000004487 KDM1A
ENST00000400181 0.206364422738787 0.0486897563683888 -0.170262998721584 ENSG00000004487 KDM1A
ENST00000542151 0.207216707729928 0.0490067518204534 -0.170085337808631 ENSG00000004487 KDM1A
ENST00000427154 0.436002357707998 0.176157547847932 -0.107589676272368 ENSG00000240553 RP1-184J9.2
ENST00000481879 0.0738161611716058 0.00972825890795325 -0.363890761155195 ENSG00000004487 KDM1A
ENST00000465864 0.302334969492881 0.0927852388341457 -0.141787174604096 ENSG00000004487 KDM1A
ENST00000494920 0.157275816724565 0.0314191820412315 -0.171609027911239 ENSG00000004487 KDM1A
ENST00000602503 0.186423735502793 0.0414768215536334 -0.202446188453554 ENSG00000004487 KDM1A
ENST00000374623 0.202418777961677 0.0472726839065573 0.151388217798505 ENSG00000169641 LUZP1
ENST00000418342 0.0639587241575948 0.00785298819910436 0.205073901785687 ENSG00000169641 LUZP1
ENST00000302291 0.064867916016316 0.00803669370767253 0.20537143573548 ENSG00000169641 LUZP1
ENST00000314174 0.135368347685098 0.0248641171250593 0.196164562725839 ENSG00000169641 LUZP1
ENST00000471849 0.210027697820128 0.0500836107900532 0.189314580084692 ENSG00000169641 LUZP1
ENST00000475164 0.775669077142667 0.545973684302824 0.0663241479117486 ENSG00000169641 LUZP1
ENST00000566551 0.594265651910907 0.315110854640762 0.130646524628804 ENSG00000261326 RP5-1057J7.6
ENST00000604481 0.643046507336877 0.36906310092549 -0.200605134009009 ENSG00000261326 RP5-1057J7.6
ENST00000464516 0.810480880754046 0.60145525305272 -0.0620992275487253 ENSG00000125944 HNRNPR
ENST00000478691 0.0371879001527984 0.00345714110024071 -0.185375167184187 ENSG00000125944 HNRNPR
ENST00000374616 0.0397771220952229 0.00383334913873478 -0.196111926667559 ENSG00000125944 HNRNPR
ENST00000476660 0.0171144438374619 0.00113580438615681 -0.24543283339888 ENSG00000125944 HNRNPR
ENST00000374612 0.0397771220952229 0.00383334913873478 -0.196111926667559 ENSG00000125944 HNRNPR
ENST00000302271 0.0401066648534857 0.00388507178771159 -0.195847923272207 ENSG00000125944 HNRNPR
ENST00000427764 0.0374061313629967 0.00349207867148143 -0.20019902086511 ENSG00000125944 HNRNPR
ENST00000606561 0.0390611372144176 0.00373238106438403 -0.199256381146587 ENSG00000125944 HNRNPR
ENST00000426846 0.0417273089214098 0.00412439426570272 -0.1976206102774 ENSG00000125944 HNRNPR
ENST00000463552 0.0635427899163127 0.00777072346534992 -0.194595761197637 ENSG00000125944 HNRNPR
ENST00000470941 0.0778014490537073 0.010538078737506 -0.193617716699129 ENSG00000125944 HNRNPR
ENST00000476451 0.0906535931854767 0.0132132779920782 -0.187837051041978 ENSG00000125944 HNRNPR
ENST00000490652 0.334302618222842 0.110156089902597 -0.129996686138683 ENSG00000125944 HNRNPR
ENST00000314011 0.847228519915701 0.66628262503883 -0.0572602265563161 ENSG00000125945 ZNF436
ENST00000374608 0.755240477891128 0.515850340771472 -0.0873229134578497 ENSG00000125945 ZNF436
ENST00000336689 0.767828540377437 0.534312802505102 -0.157254815532276 ENSG00000088280 ASAP3
ENST00000492982 0.701312541611573 0.438296972970091 -0.197960605285515 ENSG00000088280 ASAP3
ENST00000437606 0.739062030829066 0.492507312669017 -0.175544043664046 ENSG00000088280 ASAP3
ENST00000361729 0.391704745902914 0.14525053682344 0.385258964576834 ENSG00000007968 E2F2
ENST00000374561 0.647536153045695 0.374030660211961 -0.164451125646986 ENSG00000117318 ID3
ENST00000463312 0.664966182354186 0.393924333072015 -0.207419947273276 ENSG00000117318 ID3
ENST00000486541 0.79060285765173 0.569566746300745 -0.109449916957649 ENSG00000117318 ID3
ENST00000374550 0.684311803611831 0.416487526011272 -0.0672335087724988 ENSG00000142676 RPL11
ENST00000467075 0.77264008059303 0.541326998969748 -0.0418564913494384 ENSG00000142676 RPL11
ENST00000482370 0.688146359731016 0.421269681659823 -0.0666490885643088 ENSG00000142676 RPL11
ENST00000443624 0.708772778143155 0.448553023000634 -0.0631679198690464 ENSG00000142676 RPL11
ENST00000458455 0.689021009796358 0.422437852753772 -0.0667344726474527 ENSG00000142676 RPL11
ENST00000418390 0.931136266487748 0.831745822951216 0.0136690862388846 ENSG00000011007 TCEB3
ENST00000609199 0.967859717962522 0.916812962214082 0.007002912813108 ENSG00000011007 TCEB3
ENST00000487554 0.834964963309251 0.645012232505377 0.0400011289028322 ENSG00000011007 TCEB3
ENST00000427796 0.700735250537612 0.437555275069895 0.0771132038566504 ENSG00000236810 RP5-886K2.3
ENST00000246151 0.69207429419224 0.426575092538429 0.0738093920061035 ENSG00000057757 PITHD1
ENST00000415372 0.248093298888402 0.0662322850849384 0.213560849799171 ENSG00000057757 PITHD1
ENST00000374524 0.663881025371771 0.392541937925827 0.0825536513136234 ENSG00000057757 PITHD1
ENST00000374514 0.798446947818008 0.583001143009729 -0.0379141142454169 ENSG00000011009 LYPLA2
ENST00000400061 0.790300918073455 0.568909564450609 -0.0394839256340692 ENSG00000011009 LYPLA2
ENST00000420982 0.428402283264681 0.170468988275931 -0.101326568959832 ENSG00000011009 LYPLA2
ENST00000374505 0.513532836381581 0.237311311346217 -0.0815045450949537 ENSG00000011009 LYPLA2
ENST00000495365 0.734884617011854 0.485949652427812 -0.0475730083716404 ENSG00000011009 LYPLA2
ENST00000374503 0.724966519484962 0.471018767623258 -0.0495394316035107 ENSG00000011009 LYPLA2
ENST00000374502 0.735554372412994 0.487116586929043 -0.0475561836625545 ENSG00000011009 LYPLA2
ENST00000492577 0.658984635860205 0.38687074446323 -0.0597767038723693 ENSG00000011009 LYPLA2
ENST00000421070 0.791516452410598 0.571150922708407 -0.0432835180478974 ENSG00000011009 LYPLA2
ENST00000374501 0.975094370168116 0.934575167168583 -0.00657749298006217 ENSG00000011009 LYPLA2
ENST00000472213 0.911406194313388 0.789065246951198 0.0233523516133723 ENSG00000011009 LYPLA2
ENST00000481736 0.262735060252479 0.0729060077215639 -0.204404524413281 ENSG00000117308 GALE
ENST00000374497 0.196600861364714 0.0450435821903858 -0.229240713992857 ENSG00000117308 GALE
ENST00000456977 0.212230310412062 0.0510240846307603 -0.332612105729666 ENSG00000117308 GALE
ENST00000459934 0.276195219208442 0.0794245225581545 -0.200762441297696 ENSG00000117308 GALE
ENST00000469556 0.453071090840063 0.188635109243386 -0.228391620637915 ENSG00000117308 GALE
ENST00000429356 0.283546098219002 0.0829898998353689 -0.193862709569013 ENSG00000117308 GALE
ENST00000418277 0.394898114829912 0.14721079144973 -0.17921048855194 ENSG00000117308 GALE
ENST00000470949 0.507785331352026 0.232521862410282 -0.153597136166424 ENSG00000117308 GALE
ENST00000425913 0.414957010192341 0.160777931524218 -0.187011168027664 ENSG00000117308 GALE
ENST00000445705 0.452939214019555 0.188513050024873 -0.170099455285505 ENSG00000117308 GALE
ENST00000467493 0.511268464311878 0.235232259062094 -0.158115243201294 ENSG00000117308 GALE
ENST00000486382 0.531975431338382 0.254019203458486 -0.169600969682918 ENSG00000117308 GALE
ENST00000470383 0.315743167056142 0.0999225495688593 -0.248436063532056 ENSG00000117308 GALE
ENST00000466250 0.330748072451716 0.107902799062634 -0.241616507985625 ENSG00000117308 GALE
ENST00000467070 0.282289594376033 0.0823630147072667 -0.281073902988276 ENSG00000117308 GALE
ENST00000374490 0.980448156725478 0.947745784370415 -0.00850889933230802 ENSG00000117305 HMGCL
ENST00000374487 0.985308163666931 0.959851029049609 -0.00723130563216441 ENSG00000117305 HMGCL
ENST00000374483 0.985308163666931 0.959851029049609 -0.00723130563216441 ENSG00000117305 HMGCL
ENST00000436439 0.980448156725478 0.947745784370415 -0.00850889933230802 ENSG00000117305 HMGCL
ENST00000235958 0.980439420647945 0.947658669446492 -0.0085252419221049 ENSG00000117305 HMGCL
ENST00000509389 0.898907940817664 0.763917558364573 -0.040189256993788 ENSG00000117305 HMGCL
ENST00000496907 0.972610042547189 0.929020137934831 -0.0136643543072875 ENSG00000117305 HMGCL
ENST00000513148 0.669337656756661 0.398705662415919 -0.117587688548875 ENSG00000117305 HMGCL
ENST00000479458 0.309652826555771 0.0966484532959331 -0.319137989076176 ENSG00000117305 HMGCL
ENST00000498698 0.788410585269153 0.5654559876401 -0.0974990594415827 ENSG00000117305 HMGCL
ENST00000374479 0.813465910526734 0.606429601163883 0.0915760098287002 ENSG00000179163 FUCA1
ENST00000374472 0.307045511773146 0.0952858238392101 0.245841736220877 ENSG00000188822 CNR2
ENST00000536471 0.427430255869735 0.169749766670361 0.215591380070987 ENSG00000188822 CNR2
ENST00000471915 0.342058877110689 0.114629658571588 -0.106929679378451 ENSG00000189266 PNRC2
ENST00000334351 0.424227561160282 0.167249796440767 -0.0929103120389933 ENSG00000189266 PNRC2
ENST00000374468 0.421046668967187 0.16510222874615 -0.0936176501958502 ENSG00000189266 PNRC2
ENST00000579103 0.343349903556555 0.11535571330658 -0.11445070594314 ENSG00000189266 PNRC2
ENST00000344989 0.0131766736882938 0.000781685387269089 -0.285981332048277 ENSG00000188529 SRSF10
ENST00000453840 0.01403548168349 0.000853800160424778 -0.283288209141139 ENSG00000188529 SRSF10
ENST00000341154 0.0141021001065287 0.000859596064747894 -0.283481825594287 ENSG00000188529 SRSF10
ENST00000484146 0.0145947801635138 0.000902128905450011 -0.281094122884671 ENSG00000188529 SRSF10
ENST00000473858 0.0145947801635138 0.000902106816064201 -0.281094152602099 ENSG00000188529 SRSF10
ENST00000374452 0.014509384134912 0.00089359869813148 -0.281047689307581 ENSG00000188529 SRSF10
ENST00000374453 0.0145201264066519 0.000894880786283945 -0.280783103308385 ENSG00000188529 SRSF10
ENST00000343255 0.0142927429855376 0.000876469444815835 -0.28912904424868 ENSG00000188529 SRSF10
ENST00000492112 0.0139988350016179 0.000851032314283489 -0.288750940547015 ENSG00000188529 SRSF10
ENST00000485841 0.0164526466568315 0.00107205717848692 -0.286040927368237 ENSG00000188529 SRSF10
ENST00000338597 0.0133435154263323 0.000794653306644929 -0.297318800285083 ENSG00000188529 SRSF10
ENST00000495785 0.01165936258094 0.000662298102942871 -0.296588422480394 ENSG00000188529 SRSF10
ENST00000473754 0.0093426686425143 0.000487718540122366 -0.301844112454792 ENSG00000188529 SRSF10
ENST00000497214 0.0326789168484467 0.00285078889843164 -0.46738614197638 ENSG00000188529 SRSF10
ENST00000485292 0.0236600756840641 0.00177788268276548 -0.295316127943616 ENSG00000188529 SRSF10
ENST00000469303 0.0198002161657982 0.00139138300669373 -0.283825814147523 ENSG00000188529 SRSF10
ENST00000327535 0.710425086254314 0.450850089795815 -0.21060664989509 ENSG00000185436 IFNLR1
ENST00000327575 0.0756198302933391 0.010090054959998 -0.269186394871597 ENSG00000185436 IFNLR1
ENST00000374421 0.710425086254314 0.450818023566589 -0.211414103339159 ENSG00000185436 IFNLR1
ENST00000374419 0.172445245331274 0.0364849240040998 -0.224783229212113 ENSG00000185436 IFNLR1
ENST00000374418 0.208187264991049 0.0494063090749586 -0.21810074943133 ENSG00000185436 IFNLR1
ENST00000374409 0.734715930148703 0.485768774062199 0.123400241672887 ENSG00000001460 STPG1
ENST00000440416 0.674079144004932 0.404002655715661 0.148877129780961 ENSG00000001460 STPG1
ENST00000003583 0.692033516175316 0.426490998464751 0.140786028606404 ENSG00000001460 STPG1
ENST00000468303 0.812161442490487 0.603810977055165 0.0872491759836934 ENSG00000001460 STPG1
ENST00000337248 0.691316601729737 0.42564148808595 0.140903546199022 ENSG00000001460 STPG1
ENST00000497384 0.955650872518519 0.888024212900027 -0.0298173996389468 ENSG00000001460 STPG1
ENST00000498488 0.699112913870117 0.435120172078302 -0.172199209858319 ENSG00000001460 STPG1
ENST00000374399 0.00057756098799554 1.31847235901002e-05 0.425098352976255 ENSG00000001461 NIPAL3
ENST00000003912 0.00914559422883916 0.000472818873630372 0.325461940681165 ENSG00000001461 NIPAL3
ENST00000488155 0.29163781715397 0.0870770840507498 0.283189199195936 ENSG00000001461 NIPAL3
ENST00000358028 0.0198877073645739 0.00139947944612681 0.35253406523207 ENSG00000001461 NIPAL3
ENST00000339255 0.00107069164752222 2.88436299014566e-05 0.41743227664654 ENSG00000001461 NIPAL3
ENST00000475663 0.180859730138788 0.0394538968929474 0.307262601616145 ENSG00000001461 NIPAL3
ENST00000428131 0.0105927771180724 0.000577694017216679 0.412926553914938 ENSG00000001461 NIPAL3
ENST00000432012 0.00210290629316053 6.99327235537896e-05 0.633576436677735 ENSG00000001461 NIPAL3
ENST00000374395 0.054642199872046 0.00615941313213578 0.214039927192092 ENSG00000117602 RCAN3
ENST00000436717 0.018665740530266 0.00127904463021298 0.277666543807037 ENSG00000117602 RCAN3
ENST00000425530 0.172910675646027 0.0366834643604147 0.280626950273705 ENSG00000117602 RCAN3
ENST00000412742 0.0186945498934674 0.00128237032447582 0.310893822561319 ENSG00000117602 RCAN3
ENST00000538532 0.0109928605383982 0.000608908491584552 0.334086652022646 ENSG00000117602 RCAN3
ENST00000374393 0.00934452500043569 0.000487975178221788 0.35740215813796 ENSG00000117602 RCAN3
ENST00000482807 0.663093108990776 0.39152892659855 0.126497985837101 ENSG00000117602 RCAN3
ENST00000577528 0.836908800959244 0.648410479263585 0.0634804810181382 ENSG00000264443 RP4-594I10.3
ENST00000478890 0.885590903955331 0.737989896998023 -0.021279388076477 ENSG00000133226 SRRM1
ENST00000593639 0.906770511062258 0.779323352420647 -0.0185677196714281 ENSG00000133226 SRRM1
ENST00000323848 0.348578278203624 0.118417228488237 -0.0814210154742648 ENSG00000133226 SRRM1
ENST00000466910 0.635704287880926 0.360219137770224 -0.0689921144246487 ENSG00000133226 SRRM1
ENST00000468822 0.791080514103241 0.570427705552691 -0.0360614645563454 ENSG00000133226 SRRM1
ENST00000447431 0.396090372833284 0.147953315653129 -0.0778658046373039 ENSG00000133226 SRRM1
ENST00000600523 0.930368719897547 0.829815194492004 -0.0150653126623173 ENSG00000133226 SRRM1
ENST00000462710 0.805302450548432 0.593831750460396 -0.0354443391123312 ENSG00000133226 SRRM1
ENST00000374389 0.395061961201884 0.147292099111183 -0.0779784033175757 ENSG00000133226 SRRM1
ENST00000490543 0.805275671273185 0.593798238440024 -0.0354452871449096 ENSG00000133226 SRRM1
ENST00000479034 0.446019669807561 0.183265885317325 -0.0701243379612828 ENSG00000133226 SRRM1
ENST00000596378 0.351270338396098 0.119923196362792 -0.0857036311462341 ENSG00000133226 SRRM1
ENST00000494934 0.471311174314036 0.202262116548634 -0.100698865234761 ENSG00000133226 SRRM1
ENST00000495561 0.662550264884804 0.390942256139807 -0.0747915398473357 ENSG00000133226 SRRM1
ENST00000537199 0.224641312445789 0.0561477006874159 -0.114898053688115 ENSG00000133226 SRRM1
ENST00000485441 0.545390066768068 0.26686417416029 -0.0933036412447342 ENSG00000133226 SRRM1
ENST00000470243 0.300398723251729 0.0917916878682355 -0.126428569664678 ENSG00000133226 SRRM1
ENST00000496882 0.0234347908491934 0.00175308183138082 -0.205478838783435 ENSG00000133226 SRRM1
ENST00000461768 0.242986944626498 0.0640196791733705 -0.127101102969839 ENSG00000133226 SRRM1
ENST00000485541 0.069372493650144 0.0088449870113231 -0.193685878093054 ENSG00000133226 SRRM1
ENST00000488317 0.0823789262611943 0.0114643606740883 -0.203921746137339 ENSG00000133226 SRRM1
ENST00000489130 0.443657479688099 0.181608961998406 -0.143701026259571 ENSG00000133226 SRRM1
ENST00000474843 0.916313256038173 0.798790702515391 0.0207478718134835 ENSG00000133226 SRRM1
ENST00000374379 0.591382303387923 0.312188637576992 -0.132567850474079 ENSG00000169504 CLIC4
ENST00000497755 0.610542261720567 0.332420540400856 -0.136352590828176 ENSG00000169504 CLIC4
ENST00000488683 0.590520318080268 0.311287907663446 -0.132815037597678 ENSG00000169504 CLIC4
ENST00000489758 0.752991888324548 0.512654104407073 -0.0928822321016516 ENSG00000169504 CLIC4
ENST00000399916 0.132089182916956 0.0238712768658854 -0.200628480533496 ENSG00000020633 RUNX3
ENST00000308873 0.203426425342188 0.0476455745138743 -0.182229098193539 ENSG00000020633 RUNX3
ENST00000338888 0.193662502146668 0.0440360232950334 -0.182620441408264 ENSG00000020633 RUNX3
ENST00000540420 0.327693998138228 0.106244277946658 -0.151744022827386 ENSG00000020633 RUNX3
ENST00000496967 0.334804959462933 0.110400561725213 -0.144391857847226 ENSG00000020633 RUNX3
ENST00000479341 0.048858105402438 0.00520421322052425 -0.283210978348821 ENSG00000020633 RUNX3
ENST00000456316 0.253208688598411 0.0684457109979806 -0.364139714735927 ENSG00000229162 RP11-84D1.1
ENST00000236273 0.94964757464498 0.873243943161223 -0.00975122493141478 ENSG00000117614 SYF2
ENST00000354361 0.977033965599607 0.939230857610897 -0.00460118854224478 ENSG00000117614 SYF2
ENST00000474160 0.901291457369418 0.768258156187206 -0.022256202604069 ENSG00000117614 SYF2
ENST00000476231 0.786374629390324 0.562541079620954 -0.0485404664734544 ENSG00000117614 SYF2
ENST00000243189 0.710425086254314 0.450881325292652 0.0541006304150801 ENSG00000117616 C1orf63
ENST00000569495 0.111430791203694 0.0182778344738752 0.171138691182544 ENSG00000117616 C1orf63
ENST00000498238 0.7087054469487 0.448468012137036 0.0544268213978004 ENSG00000117616 C1orf63
ENST00000566395 0.145714550856616 0.0278367546472521 0.15236480538052 ENSG00000117616 C1orf63
ENST00000565733 0.145314597248019 0.0276907991200457 0.150323228440978 ENSG00000117616 C1orf63
ENST00000568254 0.708092834711533 0.447777758369853 0.0545103564030539 ENSG00000117616 C1orf63
ENST00000473314 0.120371030454254 0.0206557856950234 0.138246503312689 ENSG00000117616 C1orf63
ENST00000417642 0.708092834711533 0.447758547612124 0.0545100493954167 ENSG00000117616 C1orf63
ENST00000570063 0.154292861246847 0.0304487211222667 0.149584768802574 ENSG00000117616 C1orf63
ENST00000564223 0.256114772664884 0.0697549610313481 0.16779642990422 ENSG00000117616 C1orf63
ENST00000475766 0.106411182108178 0.016939717257076 0.164319937259611 ENSG00000117616 C1orf63
ENST00000491378 0.19222266964725 0.0435341111069771 0.163522463533684 ENSG00000117616 C1orf63
ENST00000431849 0.981754494549331 0.951279191788714 0.0055546772466361 ENSG00000117616 C1orf63
ENST00000568212 0.941599971177303 0.855265097787056 -0.0176203977778056 ENSG00000117616 C1orf63
ENST00000568701 0.62420020053375 0.347336864176873 0.0816768499680668 ENSG00000117616 C1orf63
ENST00000561867 0.307638226095831 0.0956237810286775 0.127934017669109 ENSG00000117616 C1orf63
ENST00000568996 0.307008244727985 0.0952637630601878 0.128144233463748 ENSG00000117616 C1orf63
ENST00000450820 6.31096339358791e-05 9.60636029877617e-07 0.509301369556795 ENSG00000117616 C1orf63
ENST00000566714 0.176500482599085 0.0378868457839537 0.425832661443298 ENSG00000261349 RP3-465N24.5
ENST00000564398 0.757893491074786 0.519724540528433 0.116983505419076 ENSG00000187010 RHD
ENST00000328664 0.213758852123797 0.0516730656513408 0.259851546661235 ENSG00000187010 RHD
ENST00000454452 0.356140865497978 0.122937613733632 0.213609189729053 ENSG00000187010 RHD
ENST00000342055 0.356140865497978 0.122937613733632 0.213609189729053 ENSG00000187010 RHD
ENST00000423810 0.356140865497978 0.122937613733632 0.213609189729053 ENSG00000187010 RHD
ENST00000568195 0.356140865497978 0.122937613733632 0.213609189729053 ENSG00000187010 RHD
ENST00000417538 0.356140865497978 0.122937613733632 0.213609189729053 ENSG00000187010 RHD
ENST00000357542 0.356140865497978 0.122937613733632 0.213609189729053 ENSG00000187010 RHD
ENST00000423253 0.34028003667973 0.113568215038319 0.226979424710594 ENSG00000187010 RHD
ENST00000568399 0.0379307667011244 0.00356537017690819 0.317937575840855 ENSG00000117616 C1orf63
ENST00000562018 0.0605142978614806 0.00720740669916594 0.289939222153691 ENSG00000117616 C1orf63
ENST00000567741 0.05384363710479 0.00603764417297567 0.296575370730559 ENSG00000117616 C1orf63
ENST00000566599 0.294572412430545 0.0886972997896102 0.218930225968719 ENSG00000117616 C1orf63
ENST00000564413 0.680492968574335 0.412407811462121 0.148464682014607 ENSG00000117616 C1orf63
ENST00000570165 0.817700598426937 0.614589460825163 0.0851573039508978 ENSG00000259984 RP11-335G20.7
ENST00000374358 0.861269808075943 0.692889270840879 -0.0322014055004883 ENSG00000183726 TMEM50A
ENST00000498135 0.722368751044192 0.467687816267786 -0.0617773776781773 ENSG00000183726 TMEM50A
ENST00000491936 0.794881987461832 0.577355594096028 -0.0469725239866586 ENSG00000183726 TMEM50A
ENST00000480937 0.795377612609769 0.578135033863374 -0.046908719442642 ENSG00000183726 TMEM50A
ENST00000468704 0.921332832294766 0.810445948561091 -0.0208532281443406 ENSG00000183726 TMEM50A
ENST00000487234 0.710212072952851 0.450521832626691 0.0664117243722073 ENSG00000183726 TMEM50A
ENST00000294413 0.761641127224913 0.525789285251922 0.106853096204131 ENSG00000188672 RHCE
ENST00000374352 0.744177543056305 0.499904845382546 0.114600161831009 ENSG00000188672 RHCE
ENST00000243186 0.752311709950393 0.51181809531094 0.112898026477851 ENSG00000188672 RHCE
ENST00000413854 0.752311709950393 0.51181809531094 0.112898026477851 ENSG00000188672 RHCE
ENST00000425135 0.752311709950393 0.51181809531094 0.112898026477851 ENSG00000188672 RHCE
ENST00000455194 0.752311709950393 0.51181809531094 0.112898026477851 ENSG00000188672 RHCE
ENST00000340849 0.963140103733999 0.905902173110344 0.0263125231986045 ENSG00000188672 RHCE
ENST00000349320 0.873107973187468 0.714349536471087 0.0801301171948031 ENSG00000188672 RHCE
ENST00000527747 0.820269147536319 0.61948914351898 0.128040551757593 ENSG00000188672 RHCE
ENST00000346452 0.584001752168767 0.304545679401354 0.280209673827701 ENSG00000188672 RHCE
ENST00000399763 6.28937536288826e-05 9.56274894070136e-07 0.35167331965086 ENSG00000204178 TMEM57
ENST00000399766 6.28937536288826e-05 9.56274894070136e-07 0.35167331965086 ENSG00000204178 TMEM57
ENST00000374343 6.28937536288826e-05 9.56274894070136e-07 0.35167331965086 ENSG00000204178 TMEM57
ENST00000470035 0.00206122466537969 6.82710827894536e-05 0.422552785228137 ENSG00000204178 TMEM57
ENST00000374338 0.838534793953835 0.651090809322441 0.0641434833657998 ENSG00000157978 LDLRAP1
ENST00000485476 0.938504563052523 0.848611733421659 -0.0380662359461604 ENSG00000157978 LDLRAP1
ENST00000488127 0.864974984540698 0.69960777120448 0.061197439574166 ENSG00000157978 LDLRAP1
ENST00000484476 0.670712605444064 0.400258426742046 0.181813849459552 ENSG00000157978 LDLRAP1
ENST00000474283 0.645516977245091 0.371678175447203 0.189163451984987 ENSG00000157978 LDLRAP1
ENST00000470950 0.731654803811497 0.481518707547577 0.157323992704802 ENSG00000157978 LDLRAP1
ENST00000374332 0.220250354187637 0.054379199502299 0.228531481207722 ENSG00000117643 MAN1C1
ENST00000263979 0.183185761555583 0.0402932272349191 0.247518404543104 ENSG00000117643 MAN1C1
ENST00000436991 0.930962144366687 0.831461802895777 0.0399602428950699 ENSG00000233478 RP1-187B23.1
ENST00000473891 0.263395416709399 0.0732063555483515 0.251406268488112 ENSG00000117643 MAN1C1
ENST00000374329 0.171168811457614 0.0360305344893301 0.254170277852945 ENSG00000117643 MAN1C1
ENST00000496532 0.0511066298061739 0.0055690556446467 0.420525734452168 ENSG00000117643 MAN1C1
ENST00000475314 0.177756191289975 0.0382937554071238 0.324535144203363 ENSG00000117643 MAN1C1
ENST00000487493 0.33984487225941 0.113304976651316 0.320261796959551 ENSG00000117643 MAN1C1
ENST00000354177 0.941417309390245 0.854823755241797 0.0160758890346724 ENSG00000162430 SEPN1
ENST00000361547 0.941417309390245 0.854823755241797 0.0160758890346724 ENSG00000162430 SEPN1
ENST00000374315 0.941417309390245 0.854823755241797 0.0160758890346724 ENSG00000162430 SEPN1
ENST00000559265 0.975386158004334 0.935211691866691 0.00686821366481712 ENSG00000255054 RP1-317E23.6
ENST00000494537 0.861269808075943 0.692905061931086 0.053919931531378 ENSG00000162430 SEPN1
ENST00000527604 0.936101639462333 0.842262638651761 0.018312201209535 ENSG00000255054 RP1-317E23.6
ENST00000442055 0.980606088585359 0.948387703813347 -0.00990003836401581 ENSG00000228172 RP1-317E23.3
ENST00000453649 0.980694206108128 0.948759871168537 -0.00983448357873642 ENSG00000228172 RP1-317E23.3
ENST00000424294 0.724512822524354 0.470452819487264 0.0674651745822111 ENSG00000117640 MTFR1L
ENST00000536896 0.630609610260686 0.354664919858596 -0.196514116780455 ENSG00000223474 AL020996.1
ENST00000374303 0.565843816062765 0.286157870665096 0.0793993725230737 ENSG00000117640 MTFR1L
ENST00000533762 0.683013657531625 0.415129681392978 0.0794221379488528 ENSG00000117640 MTFR1L
ENST00000529116 0.717619594878594 0.461106960125872 0.0711380699901894 ENSG00000117640 MTFR1L
ENST00000474295 0.566303218163134 0.286612232658424 0.0794335766513576 ENSG00000117640 MTFR1L
ENST00000488327 0.726300110266331 0.473218748501519 0.0672600458882211 ENSG00000117640 MTFR1L
ENST00000472643 0.704991064987924 0.443244543905666 0.0612120534452145 ENSG00000117640 MTFR1L
ENST00000494293 0.837862523365893 0.650148876047952 0.0491465039133783 ENSG00000117640 MTFR1L
ENST00000469815 0.685773146603356 0.418236985020361 0.0610287953797978 ENSG00000117640 MTFR1L
ENST00000526894 0.705028328881608 0.443374971632491 0.0611998622745996 ENSG00000117640 MTFR1L
ENST00000478284 0.720564021389455 0.465146121564825 0.0644650940272283 ENSG00000117640 MTFR1L
ENST00000524618 0.732868391529106 0.483081558721772 0.0530235273261959 ENSG00000117640 MTFR1L
ENST00000374307 0.566376936623579 0.286702789668228 0.0794237202128127 ENSG00000117640 MTFR1L
ENST00000528624 0.654562851943213 0.38186003169071 0.0924643103889888 ENSG00000117640 MTFR1L
ENST00000525713 0.554167878090244 0.27463854120045 0.108608416213408 ENSG00000117640 MTFR1L
ENST00000374301 0.461989436612312 0.195122662379668 0.0974692813887578 ENSG00000117640 MTFR1L
ENST00000464008 0.55042654340125 0.271201296243219 0.091958957076734 ENSG00000117640 MTFR1L
ENST00000526158 0.650992958018636 0.378079221211204 0.0805108168657022 ENSG00000117640 MTFR1L
ENST00000530599 0.692749529348164 0.427388164302051 0.0784446871841552 ENSG00000117640 MTFR1L
ENST00000374300 0.537859289058239 0.259770430708458 0.085385001451963 ENSG00000117640 MTFR1L
ENST00000466284 0.518767497153025 0.242140861184388 0.0907391080628147 ENSG00000117640 MTFR1L
ENST00000531361 0.696125639898438 0.431767578997893 0.0742764340399425 ENSG00000117640 MTFR1L
ENST00000497956 0.444408280508836 0.182164999114179 0.125799888244193 ENSG00000117640 MTFR1L
ENST00000606617 0.942620013297344 0.857557111287956 -0.0305902367111993 ENSG00000272478 RP1-317E23.7
ENST00000538789 0.710425086254314 0.450899222536268 0.107934955666087 ENSG00000127423 AUNIP
ENST00000455431 0.0212085878097008 0.00152697854777496 -0.488653037897408 ENSG00000236528 RP1-125I3.2
ENST00000374296 0.0528807387362882 0.00587860046445336 -0.406018358664345 ENSG00000182749 PAQR7
ENST00000426559 0.250614378043001 0.067308008406749 -0.242174677654732 ENSG00000117632 STMN1
ENST00000455785 0.213374388039838 0.0515144756875778 -0.245496094561927 ENSG00000117632 STMN1
ENST00000399728 0.21722605072935 0.0530236231994653 -0.244529824249936 ENSG00000117632 STMN1
ENST00000465604 0.207545290079998 0.0491351110664246 -0.246314865780922 ENSG00000117632 STMN1
ENST00000357865 0.211109539233991 0.0505526911067823 -0.245775821753997 ENSG00000117632 STMN1
ENST00000374291 0.179868748337587 0.0390886009365477 -0.255416081992421 ENSG00000117632 STMN1
ENST00000485226 0.174810480089729 0.0373052935300646 -0.267340368109251 ENSG00000117632 STMN1
ENST00000446334 0.241090807820356 0.0631327241872746 -0.247838962976797 ENSG00000117632 STMN1
ENST00000580971 0.532449703044845 0.254456214587345 -0.207994608083523 ENSG00000264021 MIR3917
ENST00000374282 0.852176666047085 0.675607327263971 0.0473909500229491 ENSG00000158006 PAFAH2
ENST00000374284 0.692906899984859 0.427720512292663 0.0916947462653714 ENSG00000158006 PAFAH2
ENST00000493892 0.608631818672391 0.33048902596685 0.147881680267206 ENSG00000158006 PAFAH2
ENST00000464540 0.608710774471115 0.330601890408156 0.147845775509026 ENSG00000158006 PAFAH2
ENST00000439092 0.641488157889935 0.366968025640551 0.148182716179868 ENSG00000158006 PAFAH2
ENST00000441420 0.690648968530705 0.424740497586368 0.128877672668772 ENSG00000158006 PAFAH2
ENST00000444713 0.25870746471469 0.0710580988131688 0.259330919748016 ENSG00000175087 PDIK1L
ENST00000374271 0.0895146741302511 0.0129654129985758 0.263366996758537 ENSG00000175087 PDIK1L
ENST00000374269 0.0911408558766349 0.0133131206436324 0.280881362105557 ENSG00000175087 PDIK1L
ENST00000374266 0.355464556319846 0.122555128046414 -0.24999958385041 ENSG00000142684 ZNF593
ENST00000270812 0.355322679307428 0.12247873798327 -0.250003611769546 ENSG00000142684 ZNF593
ENST00000407889 0.339863821008369 0.113316019292994 -0.2574125816041 ENSG00000236782 RP11-96L14.7
ENST00000414762 0.295609917726666 0.0893166200426744 -0.276082907679475 ENSG00000236782 RP11-96L14.7
ENST00000433939 0.307729471853306 0.0956742931661117 -0.252194807058294 ENSG00000236782 RP11-96L14.7
ENST00000444682 0.336878039057984 0.111585481489927 -0.245090440943769 ENSG00000236782 RP11-96L14.7
ENST00000448923 0.43066618460284 0.172157522702164 -0.188847966593745 ENSG00000236782 RP11-96L14.7
ENST00000361530 0.969840147431997 0.922104092176955 -0.0176207724443484 ENSG00000142675 CNKSR1
ENST00000374253 0.988685328473104 0.969094235599895 0.00700059404979481 ENSG00000142675 CNKSR1
ENST00000525687 0.756467767510084 0.517475515966195 0.151906557430956 ENSG00000142675 CNKSR1
ENST00000482227 0.988745426138417 0.969275412619025 0.00697007973229898 ENSG00000142675 CNKSR1
ENST00000531191 0.99631874591931 0.989349569106425 0.00252336362028906 ENSG00000142675 CNKSR1
ENST00000528281 0.524268193460738 0.246926358117965 -0.268255347393806 ENSG00000142675 CNKSR1
ENST00000451429 0.544238221727099 0.26582104795785 0.090563366566803 ENSG00000130695 CEP85
ENST00000476272 0.456628608144697 0.191257097402607 0.100917134138804 ENSG00000130695 CEP85
ENST00000252992 0.456628608144697 0.191257097402607 0.100917134138804 ENSG00000130695 CEP85
ENST00000453146 0.493498159099987 0.220552842911025 0.11064560880756 ENSG00000130695 CEP85
ENST00000469609 0.844847610770425 0.661920449605645 0.0463398447703467 ENSG00000130695 CEP85
ENST00000468163 0.603393775111234 0.325090532293116 0.161948786323714 ENSG00000130695 CEP85
ENST00000491670 0.818840891387126 0.616733547816604 -0.0648739934366752 ENSG00000130695 CEP85
ENST00000270792 0.910947634810915 0.78760798462225 -0.0280801699784499 ENSG00000142669 SH3BGRL3
ENST00000319041 0.919833140188569 0.807279615706966 -0.0255684167014966 ENSG00000142669 SH3BGRL3
ENST00000314675 0.910088447333946 0.786048410500722 0.0322418880197179 ENSG00000158062 UBXN11
ENST00000472155 0.474524722056684 0.204964711315841 0.214306027884677 ENSG00000158062 UBXN11
ENST00000374223 0.476330121354039 0.206449584566498 0.213624248616148 ENSG00000158062 UBXN11
ENST00000475591 0.473246942407053 0.204019085005249 0.214909469360804 ENSG00000158062 UBXN11
ENST00000357089 0.472168114664012 0.202991742004415 0.215363618736933 ENSG00000158062 UBXN11
ENST00000494942 0.472032313670924 0.202891310412582 0.215369991180574 ENSG00000158062 UBXN11
ENST00000374221 0.472964168608204 0.203762154478185 0.214951149643407 ENSG00000158062 UBXN11
ENST00000374217 0.745158689205215 0.501297501660879 0.105442078054055 ENSG00000158062 UBXN11
ENST00000374222 0.744530307689838 0.500415201057366 0.105573587927066 ENSG00000158062 UBXN11
ENST00000496466 0.484221281293816 0.21297144846895 0.207626589976723 ENSG00000158062 UBXN11
ENST00000535108 0.627352725289528 0.351005254592609 0.179195934409853 ENSG00000158062 UBXN11
ENST00000436301 0.665609503424512 0.394499523383642 0.166453232068902 ENSG00000158062 UBXN11
ENST00000374215 0.683392749500171 0.415541153833969 0.162925760827838 ENSG00000158062 UBXN11
ENST00000452980 0.739017441741258 0.492404610376817 0.139865685426842 ENSG00000158062 UBXN11
ENST00000442942 0.836754676540529 0.64824100800263 0.0941074649500826 ENSG00000158062 UBXN11
ENST00000450041 0.774252372654278 0.543722543097581 0.120516362014159 ENSG00000158062 UBXN11
ENST00000423664 0.836134070290095 0.647245692577301 0.0916941795410982 ENSG00000158062 UBXN11
ENST00000421827 0.855242890189888 0.681495637960788 0.081981393376073 ENSG00000158062 UBXN11
ENST00000374213 0.63757801795732 0.36279128663588 -0.109541236186063 ENSG00000169442 CD52
ENST00000492808 0.398354956542469 0.149541423850594 -0.172883024765628 ENSG00000169442 CD52
ENST00000470468 0.599825067239114 0.321138042695294 -0.118315002606247 ENSG00000169442 CD52
ENST00000434391 0.907209853188595 0.780174146927362 -0.023936084105027 ENSG00000117682 DHDDS
ENST00000427245 0.435604891508977 0.175850550241259 -0.121214076174371 ENSG00000117682 DHDDS
ENST00000527611 0.588680929248139 0.309373548282276 -0.103698751295685 ENSG00000117682 DHDDS
ENST00000374186 0.504100182388573 0.229521967803322 -0.105605311298 ENSG00000117682 DHDDS
ENST00000525682 0.868784662879987 0.706116677704977 -0.0326626426622711 ENSG00000117682 DHDDS
ENST00000236342 0.843973829051047 0.660536865934172 -0.037960744925123 ENSG00000117682 DHDDS
ENST00000526219 0.900706595902666 0.767370445104542 -0.0259006324886253 ENSG00000117682 DHDDS
ENST00000374185 0.347619075279786 0.117800214820378 -0.139928765397341 ENSG00000117682 DHDDS
ENST00000487944 0.358119033156317 0.124146748007362 -0.144404073130598 ENSG00000117682 DHDDS
ENST00000360009 0.907204949048577 0.780130815600514 -0.0239378707681631 ENSG00000117682 DHDDS
ENST00000533087 0.366652898106409 0.129530593340642 -0.138319415230401 ENSG00000117682 DHDDS
ENST00000531312 0.382921076350803 0.139774505571317 -0.13359693636343 ENSG00000117682 DHDDS
ENST00000525165 0.38836410522573 0.143069108983835 -0.132404956694179 ENSG00000117682 DHDDS
ENST00000525546 0.513383931406112 0.237186149117356 -0.103808938196335 ENSG00000117682 DHDDS
ENST00000528557 0.494821737340185 0.221685247082452 -0.10734774417196 ENSG00000117682 DHDDS
ENST00000525326 0.516270213256017 0.239918540338327 -0.103828749725374 ENSG00000117682 DHDDS
ENST00000526278 0.375686115499568 0.135187792903476 -0.13632491787415 ENSG00000117682 DHDDS
ENST00000436153 0.332080281407721 0.10887319745308 -0.145854904092295 ENSG00000117682 DHDDS
ENST00000529688 0.38304293617105 0.139850938070782 -0.133607362832388 ENSG00000117682 DHDDS
ENST00000530781 0.47526779400772 0.205646220203509 -0.122650585876366 ENSG00000117682 DHDDS
ENST00000531955 0.448467983740792 0.1852925774576 -0.122861049009074 ENSG00000117682 DHDDS
ENST00000525410 0.362465458776117 0.126743951616246 -0.148708897622197 ENSG00000117682 DHDDS
ENST00000430232 0.56748216829936 0.287707639103852 -0.100102984532372 ENSG00000117682 DHDDS
ENST00000431933 0.936928477752479 0.844584120248107 0.0191329002042728 ENSG00000117682 DHDDS
ENST00000416052 0.936274286444238 0.842736633166326 0.0223390418367828 ENSG00000117682 DHDDS
ENST00000423060 0.44063296180435 0.179531080605253 0.225372493972771 ENSG00000225891 RP3-476K8.3
ENST00000468388 0.869000273042921 0.706385083320075 0.0466325067588299 ENSG00000198830 HMGN2
ENST00000479815 0.502733151875274 0.22837913651221 0.120033197750747 ENSG00000198830 HMGN2
ENST00000460563 0.444716597955734 0.18236938127341 0.129741650067606 ENSG00000198830 HMGN2
ENST00000464888 0.527310462235607 0.249859999118016 0.116651753718184 ENSG00000198830 HMGN2
ENST00000463817 0.33915444378939 0.112931961960421 0.14854447091186 ENSG00000198830 HMGN2
ENST00000467700 0.315323044529279 0.0996711612745553 0.152453491032687 ENSG00000198830 HMGN2
ENST00000361427 0.304789787501042 0.0941235513499729 0.154342394595395 ENSG00000198830 HMGN2
ENST00000466194 0.271288925529601 0.0771315288081408 0.161359742491637 ENSG00000198830 HMGN2
ENST00000493418 0.43356235801514 0.174141593577327 0.129861473523501 ENSG00000198830 HMGN2
ENST00000525525 0.938969877341544 0.849826964300025 -0.0281503835474127 ENSG00000117676 RPS6KA1
ENST00000526040 0.817720586303966 0.614622646053846 0.0545483475398966 ENSG00000117676 RPS6KA1
ENST00000374168 0.827512955739213 0.632443503163217 0.0441074652431362 ENSG00000117676 RPS6KA1
ENST00000524436 0.858331116943979 0.687699264496459 0.047397913345384 ENSG00000117676 RPS6KA1
ENST00000374166 0.82752252027722 0.632480298847155 0.0441050805306877 ENSG00000117676 RPS6KA1
ENST00000526792 0.786420292052593 0.562580466181448 0.0523516254603585 ENSG00000117676 RPS6KA1
ENST00000529454 0.854353918145954 0.67980880806971 0.045054510901428 ENSG00000117676 RPS6KA1
ENST00000374162 0.788761001130364 0.5661815641336 0.0519415982177201 ENSG00000117676 RPS6KA1
ENST00000530003 0.7917703033262 0.571679218018165 0.0509614265966343 ENSG00000117676 RPS6KA1
ENST00000366866 0.710425086254314 0.450919091787813 0.0809211559692374 ENSG00000117676 RPS6KA1
ENST00000531113 0.819494364053328 0.618056760509813 0.0445577532399026 ENSG00000117676 RPS6KA1
ENST00000374163 0.805740352805704 0.594369468302035 0.0471956766113037 ENSG00000117676 RPS6KA1
ENST00000530607 0.818234376044274 0.615710808215463 0.0568392619104472 ENSG00000117676 RPS6KA1
ENST00000531382 0.76927083412456 0.536354108459654 0.0536160577979049 ENSG00000117676 RPS6KA1
ENST00000525582 0.491506025074463 0.218805120577532 0.19781366633394 ENSG00000117676 RPS6KA1
ENST00000527264 0.534430556051869 0.256324396255658 0.109016643316433 ENSG00000117676 RPS6KA1
ENST00000474934 0.816551439333142 0.612357748831549 0.0625520621404515 ENSG00000117676 RPS6KA1
ENST00000488985 0.623604770570515 0.346761468624462 -0.153399620259582 ENSG00000117676 RPS6KA1
ENST00000403732 0.779694764340496 0.552551395165047 0.0561053499052435 ENSG00000117676 RPS6KA1
ENST00000530305 0.934418669650279 0.838485994107959 -0.0287158685579653 ENSG00000117676 RPS6KA1
ENST00000438977 0.826937418909272 0.631207316696754 0.0617630606155713 ENSG00000117676 RPS6KA1
ENST00000324856 0.0070810671480926 0.000333948655799588 0.170143989771689 ENSG00000117713 ARID1A
ENST00000457599 0.00715225755951139 0.000338406360888987 0.174882611083121 ENSG00000117713 ARID1A
ENST00000524572 0.874229706570039 0.716432903272266 0.0336127417407831 ENSG00000117713 ARID1A
ENST00000374152 0.0419677088810856 0.00416326960601997 0.161942157616627 ENSG00000117713 ARID1A
ENST00000430291 0.51663097404519 0.240276789332779 0.10790582223253 ENSG00000117713 ARID1A
ENST00000430799 0.203409156170423 0.0476343632556291 0.139251689867 ENSG00000117713 ARID1A
ENST00000466382 0.222159166849572 0.0550670075977853 0.136329964640563 ENSG00000117713 ARID1A
ENST00000540690 0.222010420659128 0.0549955558621265 0.136203265349595 ENSG00000117713 ARID1A
ENST00000532781 0.225519451957995 0.0564723806273059 0.14199804835936 ENSG00000117713 ARID1A
ENST00000430292 0.337469981580887 0.111934107754357 0.173577194078582 ENSG00000060642 PIGV
ENST00000472757 0.0239449915904216 0.00180891064124078 0.269860778393022 ENSG00000060642 PIGV
ENST00000078527 0.0287958133763335 0.00236609816587527 0.258137842200497 ENSG00000060642 PIGV
ENST00000431541 0.224809355487352 0.0562236270230982 0.210086002625936 ENSG00000060642 PIGV
ENST00000449950 0.0220355531070477 0.0016070337310044 0.269385451356197 ENSG00000060642 PIGV
ENST00000374145 0.0219540997318687 0.00159846651068159 0.271090697905664 ENSG00000060642 PIGV
ENST00000455364 0.250606191680665 0.067297242338779 0.194421677726354 ENSG00000060642 PIGV
ENST00000374142 0.579924730880173 0.300627730991806 -0.0905089345325093 ENSG00000204160 ZDHHC18
ENST00000374141 0.924543426585348 0.816679309452687 -0.022915470517921 ENSG00000204160 ZDHHC18
ENST00000534643 0.851287707947035 0.674000370936801 -0.0431608839903754 ENSG00000204160 ZDHHC18
ENST00000488397 0.34273409855459 0.115000755634112 -0.137856323619939 ENSG00000204160 ZDHHC18
ENST00000478902 0.963720676734056 0.907109739642579 -0.0149267114940451 ENSG00000204160 ZDHHC18
ENST00000374135 0.16317636076437 0.0333579702068391 -0.149122178188063 ENSG00000142751 GPN2
ENST00000448791 0.537068923560572 0.258913453406359 -0.128788802925791 ENSG00000226698 RP1-50O24.6
ENST00000374133 0.205174093923672 0.0482831477672806 -0.168480536669417 ENSG00000142751 GPN2
ENST00000477418 0.172688548230844 0.0365894448910531 -0.177325296945138 ENSG00000142751 GPN2
ENST00000431781 0.587180379537659 0.307711149765656 -0.11158436995886 ENSG00000142751 GPN2
ENST00000461282 0.680239359892368 0.412043554297106 -0.108937574820789 ENSG00000142751 GPN2
ENST00000445019 0.83042504227954 0.637453635536708 -0.0525868860105104 ENSG00000198746 GPATCH3
ENST00000361720 0.988810764640871 0.969390171010357 0.00339687158545522 ENSG00000198746 GPATCH3
ENST00000450844 0.333158648920172 0.109565890154796 -0.207561619055183 ENSG00000198746 GPATCH3
ENST00000435827 0.37285072556531 0.133425010080164 -0.137564121616356 ENSG00000090273 NUDC
ENST00000321265 0.241618170410484 0.0634238174496536 -0.165295357214706 ENSG00000090273 NUDC
ENST00000452707 0.285529350751672 0.0839487856915582 -0.165949310786831 ENSG00000090273 NUDC
ENST00000484772 0.188476518724301 0.0422511248300886 -0.187443255095683 ENSG00000090273 NUDC
ENST00000374089 0.535439018650162 0.257392820692814 0.17315484860508 ENSG00000090020 SLC9A1
ENST00000263980 0.538111796190237 0.260046078245368 0.134372461003476 ENSG00000090020 SLC9A1
ENST00000490329 0.774266594226533 0.543761412551609 0.126076630706455 ENSG00000090020 SLC9A1
ENST00000545949 0.514414952667514 0.238236742906091 0.141346127201415 ENSG00000090020 SLC9A1
ENST00000447808 0.379688058916386 0.137604632750081 0.264287373897295 ENSG00000090020 SLC9A1
ENST00000374086 0.575637516189769 0.295951204970732 0.127125487951262 ENSG00000090020 SLC9A1
ENST00000374084 0.346029405650211 0.116880005304964 0.178509349969986 ENSG00000090020 SLC9A1
ENST00000319394 0.110187425486385 0.0179486354513095 0.206441881048348 ENSG00000142784 WDTC1
ENST00000361771 0.108180442484574 0.0174181291917579 0.206825945849633 ENSG00000142784 WDTC1
ENST00000447062 0.194932363273638 0.0444730479746547 0.182092514501125 ENSG00000142784 WDTC1
ENST00000491239 0.405236778185573 0.154268713667411 0.14146394557748 ENSG00000142784 WDTC1
ENST00000472249 0.511323174125463 0.235310372592551 0.139723045005567 ENSG00000142784 WDTC1
ENST00000374076 0.905481587985076 0.776835004414573 -0.0180345367556474 ENSG00000186501 TMEM222
ENST00000464720 0.905417386041542 0.776663436780115 -0.0180511653798527 ENSG00000186501 TMEM222
ENST00000608611 0.905417386041542 0.776663436780115 -0.0180511653798527 ENSG00000186501 TMEM222
ENST00000466759 0.913754787838363 0.79356499787535 -0.0187592845008636 ENSG00000186501 TMEM222
ENST00000486082 0.925228773949057 0.818475257417039 -0.0144272200695791 ENSG00000186501 TMEM222
ENST00000464813 0.858727579836106 0.688570328836176 -0.0273809721349246 ENSG00000186501 TMEM222
ENST00000478104 0.940979468117531 0.853945864104267 -0.0117764929574191 ENSG00000186501 TMEM222
ENST00000498220 0.866655257691357 0.702381555039491 -0.0250981193752556 ENSG00000186501 TMEM222
ENST00000471456 0.914201429224252 0.794749521157648 -0.0221513384779521 ENSG00000186501 TMEM222
ENST00000470223 0.875426383295588 0.718953993782039 -0.0304174697285357 ENSG00000186501 TMEM222
ENST00000318074 0.366420727779627 0.129370280200475 0.235485632048179 ENSG00000142765 SYTL1
ENST00000483926 0.364455626837469 0.12813847344464 0.235543972717234 ENSG00000142765 SYTL1
ENST00000473280 0.181330892667833 0.0396682637236834 0.430549184455655 ENSG00000142765 SYTL1
ENST00000543823 0.463682896628505 0.196353651640475 0.209426570361291 ENSG00000142765 SYTL1
ENST00000490170 0.64219179749641 0.367866559564783 0.150254243810868 ENSG00000142765 SYTL1
ENST00000496001 0.515687840291538 0.239337089256362 0.249786266268125 ENSG00000142765 SYTL1
ENST00000485269 0.592296870133378 0.313078764160446 0.211923181482408 ENSG00000142765 SYTL1
ENST00000475199 0.906475893655772 0.778829857418785 0.0628396821046528 ENSG00000142765 SYTL1
ENST00000430629 0.483576729746222 0.21243998056208 0.071361737635113 ENSG00000158195 WASF2
ENST00000536657 0.51649221267955 0.240098867900699 0.0717468276143887 ENSG00000158195 WASF2
ENST00000492975 0.19697716170793 0.045190403334296 0.405448229875313 ENSG00000241169 RP4-752I6.1
ENST00000247087 0.97067365132406 0.924140981412974 0.0144258945915297 ENSG00000126705 AHDC1
ENST00000374011 0.970432386289111 0.923278818427559 0.0145696607750836 ENSG00000126705 AHDC1
ENST00000490295 0.986889826991172 0.964198310407059 0.00769251316897722 ENSG00000126705 AHDC1
ENST00000480033 0.948330257154952 0.870306008693507 0.0285811253931623 ENSG00000126705 AHDC1
ENST00000374005 0.0223786679534129 0.00163970736354833 0.400392015379086 ENSG00000000938 FGR
ENST00000399173 0.0387576709136933 0.00368712692976616 0.384431352249756 ENSG00000000938 FGR
ENST00000545953 0.0220432765880681 0.00160778539539309 0.401645746560054 ENSG00000000938 FGR
ENST00000374004 0.0414086138060971 0.00407939560953047 0.389308099881783 ENSG00000000938 FGR
ENST00000374003 0.0419664285161165 0.00416278391643062 0.377934325840908 ENSG00000000938 FGR
ENST00000457296 0.0589405360902408 0.00692200186673959 0.36555410333244 ENSG00000000938 FGR
ENST00000475472 0.00892281652792108 0.00045779347387363 0.423105969032489 ENSG00000000938 FGR
ENST00000468038 0.0387219946221345 0.00368111129689585 0.387814821372904 ENSG00000000938 FGR
ENST00000361157 0.0344224636208067 0.00307819865280143 -0.43738000466877 ENSG00000126709 IFI6
ENST00000339145 0.0344752123450809 0.00308483330277705 -0.437335902934807 ENSG00000126709 IFI6
ENST00000362020 0.0344273462706607 0.00307893534730602 -0.43738026331419 ENSG00000126709 IFI6
ENST00000430683 0.00878197382701469 0.000447415011305892 -0.704428616930129 ENSG00000225886 RP11-288L9.4
ENST00000373954 0.371509448740291 0.132422118829297 -0.130139409726722 ENSG00000009780 FAM76A
ENST00000419687 0.295937174074941 0.0894993146552844 -0.152742949071752 ENSG00000009780 FAM76A
ENST00000373949 0.317747012598869 0.100955328160347 -0.146712644021958 ENSG00000009780 FAM76A
ENST00000530324 0.349203862203631 0.118731223258904 -0.145712596178927 ENSG00000009780 FAM76A
ENST00000234549 0.315491156802599 0.099775987635427 -0.154575810927118 ENSG00000009780 FAM76A
ENST00000010299 0.315491156802599 0.099775987635427 -0.154575810927118 ENSG00000009780 FAM76A
ENST00000446647 0.703614152489662 0.441301331290395 -0.0872115365052036 ENSG00000009780 FAM76A
ENST00000373943 0.37871675669248 0.137016333010404 -0.149113709845139 ENSG00000117758 STX12
ENST00000440806 0.56435674327856 0.284461002080019 -0.103653629037389 ENSG00000117758 STX12
ENST00000468761 0.536094837439478 0.257995881456797 -0.108774911454517 ENSG00000117758 STX12
ENST00000481874 0.418922922763987 0.163693011400009 -0.171981053194175 ENSG00000117758 STX12
ENST00000472285 0.576632145236829 0.296926681630957 -0.118475228064024 ENSG00000117758 STX12
ENST00000311772 0.145540515065036 0.0277823613207889 -0.111876059496189 ENSG00000117751 PPP1R8
ENST00000236412 0.149042028739086 0.0288094701620789 -0.111856102928749 ENSG00000117751 PPP1R8
ENST00000373931 0.145293439066648 0.0276842837044191 -0.111874133659117 ENSG00000117751 PPP1R8
ENST00000431586 0.292692020264369 0.0876019782027788 -0.0998774228017898 ENSG00000117751 PPP1R8
ENST00000486634 0.0437721047680449 0.00444776720101266 -0.170320237822041 ENSG00000117751 PPP1R8
ENST00000601459 0.393025246555404 0.146059312251907 -0.143651526320662 ENSG00000268552 AL109927.1
ENST00000328928 0.719704289242468 0.463834828033058 0.100247029852274 ENSG00000130775 THEMIS2
ENST00000373925 0.719704289242468 0.463834828033058 0.100247029852274 ENSG00000130775 THEMIS2
ENST00000373927 0.708180203041291 0.447863270691945 0.103552953462047 ENSG00000130775 THEMIS2
ENST00000427466 0.606732274348131 0.328444770060153 0.140897541300637 ENSG00000130775 THEMIS2
ENST00000442118 0.653572491086527 0.380813057735914 0.122605285680663 ENSG00000130775 THEMIS2
ENST00000467258 0.742647289230377 0.4976030275293 0.092743326964287 ENSG00000130775 THEMIS2
ENST00000373921 0.719704289242468 0.463852319871103 0.100246663023469 ENSG00000130775 THEMIS2
ENST00000466068 0.73508419644431 0.486189141965995 0.0964098058085559 ENSG00000130775 THEMIS2
ENST00000482828 0.785173889538148 0.560843285854764 0.0801608787811641 ENSG00000130775 THEMIS2
ENST00000456990 0.710212072952851 0.450551624604755 0.101388890829037 ENSG00000130775 THEMIS2
ENST00000492877 0.664428969538717 0.393194472513013 0.124269418827567 ENSG00000130775 THEMIS2
ENST00000373912 0.671715062060395 0.401361863002687 0.058147273126017 ENSG00000117748 RPA2
ENST00000419958 0.800561047436037 0.586011179359289 -0.0379956322861457 ENSG00000117748 RPA2
ENST00000373909 0.590624595235591 0.311440340947747 0.070188640824729 ENSG00000117748 RPA2
ENST00000313433 0.656735966747658 0.384227922701311 0.0644127204716091 ENSG00000117748 RPA2
ENST00000444045 0.416842649343246 0.162164060312518 0.111485227101002 ENSG00000117748 RPA2
ENST00000373884 0.971871560215103 0.927213317338722 0.0127620147192225 ENSG00000158156 XKR8
ENST00000481387 0.874557303914847 0.717038699675481 0.0642927536205726 ENSG00000158156 XKR8
ENST00000373871 0.215661981153704 0.0523930106175348 -0.137140413450849 ENSG00000158161 EYA3
ENST00000436342 0.215941293920217 0.0525176184297047 -0.137133739957292 ENSG00000158161 EYA3
ENST00000373864 0.17399271780223 0.0370535227695572 -0.163811705440431 ENSG00000158161 EYA3
ENST00000540618 0.438657428229228 0.178062583789847 -0.101459280956886 ENSG00000158161 EYA3
ENST00000545175 0.440511547692851 0.179440246492836 -0.10123917470395 ENSG00000158161 EYA3
ENST00000373863 0.487493367372898 0.215619095294215 -0.0944938193539271 ENSG00000158161 EYA3
ENST00000495923 0.0970841043173692 0.0146600283330423 -0.209864085418325 ENSG00000158161 EYA3
ENST00000471498 0.571622056453502 0.29197651859669 -0.0827021186999477 ENSG00000158161 EYA3
ENST00000468665 0.383465039011613 0.140117267895657 -0.140733343255771 ENSG00000158161 EYA3
ENST00000543748 0.555392631467953 0.275674186054604 0.204430689289077 ENSG00000228589 SPCS2P4
ENST00000436160 0.536026867055676 0.25792089662206 0.220379673891338 ENSG00000228589 SPCS2P4
ENST00000373857 0.232331309338611 0.0593635843559802 -0.227115667374328 ENSG00000169403 PTAFR
ENST00000539896 0.255503486188603 0.0694880212130144 -0.222276129275243 ENSG00000169403 PTAFR
ENST00000305392 0.389333018251728 0.14365897231703 -0.189083201570425 ENSG00000169403 PTAFR
ENST00000603289 0.298810594184954 0.090996207663021 -0.120451448634074 ENSG00000126698 DNAJC8
ENST00000263697 0.3843867964302 0.140742551164741 -0.0912475696953939 ENSG00000126698 DNAJC8
ENST00000596102 0.66153344053267 0.389810801831774 0.0788022196553947 ENSG00000269804 AL353354.2
ENST00000489277 0.3843867964302 0.140742551164741 -0.0912475696953939 ENSG00000126698 DNAJC8
ENST00000470967 0.191678562974274 0.0433506387253874 -0.169761613168504 ENSG00000126698 DNAJC8
ENST00000482674 0.634868184677636 0.359266534180245 -0.0660289646122893 ENSG00000126698 DNAJC8
ENST00000488868 0.668682886310323 0.397958180507666 -0.0609754116398706 ENSG00000126698 DNAJC8
ENST00000497986 0.831768942677134 0.639424830610699 0.0580968697348454 ENSG00000130770 ATPIF1
ENST00000335514 0.831771737327512 0.639468420633668 0.0580630766953758 ENSG00000130770 ATPIF1
ENST00000468425 0.642428540284175 0.368141907792245 0.100333562661955 ENSG00000130770 ATPIF1
ENST00000465645 0.831771737327512 0.639468420633668 0.0580630766953758 ENSG00000130770 ATPIF1
ENST00000253063 1.39516115488004e-05 1.71988737751706e-07 0.597768427604663 ENSG00000130766 SESN2
ENST00000479574 0.577615023848566 0.298132960456384 0.117429454662235 ENSG00000130772 MED18
ENST00000373842 0.49942068468884 0.225585306363929 0.130276728258097 ENSG00000130772 MED18
ENST00000398997 0.49942068468884 0.225585306363929 0.130276728258097 ENSG00000130772 MED18
ENST00000475655 0.850192494692644 0.671588289575533 0.0573147297543357 ENSG00000130772 MED18
ENST00000474683 0.226171223107417 0.0567340276175255 0.234930173592546 ENSG00000130772 MED18
ENST00000373839 0.392544096261757 0.145776499321986 -0.0904203432453885 ENSG00000204138 PHACTR4
ENST00000463428 0.599613861429099 0.320893168165379 -0.0703535700722157 ENSG00000204138 PHACTR4
ENST00000493669 0.559813576931771 0.279729759455369 -0.0696441691453167 ENSG00000204138 PHACTR4
ENST00000373836 0.14203513421054 0.0267805980634741 -0.164342525966755 ENSG00000204138 PHACTR4
ENST00000398958 0.0192003691114333 0.00133134418140455 -0.209009674074096 ENSG00000180198 RCC1
ENST00000413987 0.0501779008801758 0.00540959319085277 -0.214145423874858 ENSG00000242125 SNHG3
ENST00000427469 0.0172757373676178 0.00114901873606716 -0.211908121049065 ENSG00000180198 RCC1
ENST00000447507 0.224308254348037 0.0560061309230758 -0.156884113130108 ENSG00000242125 SNHG3
ENST00000434290 0.0169639665080211 0.00112029497795719 -0.212138266792486 ENSG00000180198 RCC1
ENST00000373833 0.0190223479135974 0.00131431492940177 -0.209057166461182 ENSG00000180198 RCC1
ENST00000437681 0.110816613763088 0.0181240532030568 -0.182203809251861 ENSG00000242125 SNHG3
ENST00000364938 0.943132281732242 0.858912387035378 -0.0246944353744241 ENSG00000242125 SNHG3
ENST00000363217 0.0541112438676232 0.00607977072557946 -0.419246951958779 ENSG00000200087 SNORA73B
ENST00000419074 0.00687285126202598 0.000320487132795577 -0.244017370714074 ENSG00000180198 RCC1
ENST00000373832 0.117873767217947 0.0199643127154462 -0.178809412191927 ENSG00000180198 RCC1
ENST00000373831 0.0938582904646106 0.0139418916299864 -0.191813870390751 ENSG00000180198 RCC1
ENST00000411533 0.134217533605528 0.0244944360455953 -0.177695605295641 ENSG00000180198 RCC1
ENST00000486790 0.111728674483892 0.0183646836472865 -0.210536206718302 ENSG00000180198 RCC1
ENST00000430407 0.0868654864616357 0.0124262372103993 -0.196226796161998 ENSG00000180198 RCC1
ENST00000447051 0.554880141845697 0.275238827953013 -0.240242566828062 ENSG00000231468 PRDX3P2
ENST00000429051 0.412538572713197 0.159022894144735 -0.137516159327092 ENSG00000180198 RCC1
ENST00000478232 0.26566887296371 0.0744018801298222 -0.2334540962964 ENSG00000180198 RCC1
ENST00000373830 0.424316258903722 0.167359148337588 -0.0862580266530359 ENSG00000180098 TRNAU1AP
ENST00000495995 0.819535097416731 0.618146485737422 -0.0424069367135609 ENSG00000180098 TRNAU1AP
ENST00000411406 0.947414051089936 0.86873278947118 0.0235284014680228 ENSG00000180098 TRNAU1AP
ENST00000480930 0.417051690902208 0.162320236504698 -0.0889807615686921 ENSG00000180098 TRNAU1AP
ENST00000491577 0.394491246354522 0.146948022983107 -0.0925645117966277 ENSG00000180098 TRNAU1AP
ENST00000464880 0.955111183764507 0.886823830757708 -0.0158448403028538 ENSG00000180098 TRNAU1AP
ENST00000497790 0.99081395110828 0.974744678595149 -0.00357362786433312 ENSG00000180098 TRNAU1AP
ENST00000495215 0.667771744911675 0.396967137358813 -0.0622478603433182 ENSG00000180098 TRNAU1AP
ENST00000464093 0.920971111648928 0.80966305847446 -0.0205689272490191 ENSG00000180098 TRNAU1AP
ENST00000484775 0.450303101008392 0.186534568900847 -0.087194306078724 ENSG00000180098 TRNAU1AP
ENST00000464612 0.28769428301018 0.0849800474241764 -0.152745571142154 ENSG00000197989 SNHG12
ENST00000475441 0.215720252259619 0.0524334888712663 -0.175249949951323 ENSG00000197989 SNHG12
ENST00000531126 0.402971695571053 0.152659057862867 -0.163965718826252 ENSG00000197989 SNHG12
ENST00000461448 0.402971695571053 0.152659057862867 -0.163965718826252 ENSG00000197989 SNHG12
ENST00000470977 0.404383974240036 0.153657200700299 -0.163623200128161 ENSG00000197989 SNHG12
ENST00000474814 0.403213761331311 0.152812791175638 -0.163961999149368 ENSG00000197989 SNHG12
ENST00000481368 0.329227788104607 0.10711197086521 -0.163121507893037 ENSG00000197989 SNHG12
ENST00000481220 0.403058949734253 0.152730005772605 -0.163967593435117 ENSG00000197989 SNHG12
ENST00000488745 0.395791916125766 0.147757263823232 -0.164537433601412 ENSG00000197989 SNHG12
ENST00000483436 0.402866099034807 0.152600805513005 -0.164052349762038 ENSG00000197989 SNHG12
ENST00000408612 0.353782205938904 0.12154451959558 -0.353113794876786 ENSG00000221539 SNORD99
ENST00000384581 0.714949200800024 0.457478520097571 -0.0933494038752874 ENSG00000197989 SNHG12
ENST00000464115 0.447778607187596 0.184719582519604 -0.184629336611854 ENSG00000197989 SNHG12
ENST00000461832 0.448598845136801 0.18539403944078 -0.184349907974993 ENSG00000197989 SNHG12
ENST00000384584 0.55778020139991 0.277803209307788 -0.161587040624648 ENSG00000197989 SNHG12
ENST00000384342 0.780816133452997 0.55404501391341 -0.088747411497996 ENSG00000197989 SNHG12
ENST00000471683 0.965063095211168 0.909481632056489 0.0129850962276699 ENSG00000120656 TAF12
ENST00000373824 0.548715588310516 0.269682146813752 0.0988329356557956 ENSG00000120656 TAF12
ENST00000263974 0.586745598511358 0.307293740261692 0.0909649003023172 ENSG00000120656 TAF12
ENST00000495422 0.411528867136867 0.158314854496804 0.136219405248731 ENSG00000120656 TAF12
ENST00000602813 0.931487692956537 0.832578227491322 0.0587379346756316 ENSG00000270103 RNU11
ENST00000387069 0.939557128140186 0.851365865283086 0.0517898425176208 ENSG00000270103 RNU11
ENST00000373816 0.256003120127431 0.0696998775996162 -0.122976304921482 ENSG00000162419 GMEB1
ENST00000361872 0.41150092431434 0.158260658552024 -0.0981408124263299 ENSG00000162419 GMEB1
ENST00000294409 0.414100425134423 0.160109817892176 -0.0978697186056162 ENSG00000162419 GMEB1
ENST00000480454 0.522774497467248 0.245624125874025 -0.079562838276028 ENSG00000162419 GMEB1
ENST00000474884 0.319514035194225 0.101907838752334 -0.100335039790592 ENSG00000198492 YTHDF2
ENST00000542507 0.468668442634099 0.19994573627217 -0.057870243022156 ENSG00000198492 YTHDF2
ENST00000373812 0.469578782405919 0.200660477138063 -0.057778607125139 ENSG00000198492 YTHDF2
ENST00000541996 0.471246994683233 0.202230546391917 -0.0575850365916116 ENSG00000198492 YTHDF2
ENST00000478283 0.680450974356673 0.41229848404342 -0.0376597535108408 ENSG00000198492 YTHDF2
ENST00000496288 0.314115729354032 0.0990564863071463 -0.0947398891901236 ENSG00000198492 YTHDF2
ENST00000475796 0.248947997980126 0.0665475673565504 -0.134185488655529 ENSG00000198492 YTHDF2
ENST00000476976 0.223510825404598 0.0556910474450534 -0.118122012019689 ENSG00000198492 YTHDF2
ENST00000468863 0.607102930252169 0.328977683744952 -0.0726133875765302 ENSG00000198492 YTHDF2
ENST00000343067 0.0910462109970789 0.0132946268066484 0.163561950666404 ENSG00000159023 EPB41
ENST00000356093 0.0910462109970789 0.0132946268066484 0.163561950666404 ENSG00000159023 EPB41
ENST00000398863 0.0910462109970789 0.0132946268066484 0.163561950666404 ENSG00000159023 EPB41
ENST00000482464 0.16670213165016 0.0344961882629113 0.173185422433236 ENSG00000159023 EPB41
ENST00000373800 0.0923212182534743 0.0135731222556175 0.192384840501426 ENSG00000159023 EPB41
ENST00000349460 0.0923212182534743 0.0135731222556175 0.192384840501426 ENSG00000159023 EPB41
ENST00000347529 0.0922942339465169 0.0135604780671992 0.192384761202549 ENSG00000159023 EPB41
ENST00000373798 0.12450716192137 0.0217645976443351 0.154242961138512 ENSG00000159023 EPB41
ENST00000373797 0.113880780865421 0.0189245262356456 0.190655154880809 ENSG00000159023 EPB41
ENST00000488277 0.0668134697743672 0.00838422815470968 0.246906465456437 ENSG00000159023 EPB41
ENST00000490308 0.233051857311894 0.0596652113242093 0.181737537195576 ENSG00000159023 EPB41
ENST00000460378 0.729983587775299 0.479068005760236 0.0598204819849118 ENSG00000159023 EPB41
ENST00000462032 0.852735938663358 0.676750376538097 0.0532447993347128 ENSG00000159023 EPB41
ENST00000521452 0.636605604612373 0.361498008410402 0.12010806341709 ENSG00000253304 TMEM200B
ENST00000420504 0.605853866713368 0.327481299326692 0.128614685161903 ENSG00000253304 TMEM200B
ENST00000413004 0.912754830923571 0.791629745476365 0.0619361729141038 ENSG00000225750 RP11-242O24.3
ENST00000373795 0.314788642858921 0.0994005541089018 -0.080934997816952 ENSG00000116350 SRSF4
ENST00000546138 0.341959580499998 0.114559211927065 -0.0782885620591483 ENSG00000116350 SRSF4
ENST00000466448 0.458150359657083 0.192420488392779 -0.06547707815592 ENSG00000116350 SRSF4
ENST00000497015 0.0319525721453587 0.00275547376967171 -0.206088279353347 ENSG00000116350 SRSF4
ENST00000605204 0.894248784174976 0.754766028788892 -0.016358512736647 ENSG00000116350 SRSF4
ENST00000477193 0.434748045044857 0.175146123450006 -0.133114078775203 ENSG00000116350 SRSF4
ENST00000489898 0.0827872069667342 0.0115551423624298 -0.234390962265558 ENSG00000116350 SRSF4
ENST00000472353 0.929825818347762 0.82878755259828 0.0143617151792819 ENSG00000116350 SRSF4
ENST00000373791 0.507493619687045 0.232220273703674 0.109696423306754 ENSG00000116353 MECR
ENST00000475773 0.584727622324432 0.305253214080883 0.14586086440851 ENSG00000116353 MECR
ENST00000483435 0.547862909168725 0.268920977049977 0.16231340572105 ENSG00000116353 MECR
ENST00000263702 0.497556152141343 0.223905371429166 0.113701814525887 ENSG00000116353 MECR
ENST00000473030 0.784183864295595 0.559077171788534 0.0643550428541279 ENSG00000116353 MECR
ENST00000463412 0.925351532347489 0.818695119839432 0.0264409774268776 ENSG00000116353 MECR
ENST00000453185 0.334752949233542 0.110370282405579 0.227564337379777 ENSG00000116353 MECR
ENST00000478505 0.616500416880835 0.338705341680061 0.102458817471249 ENSG00000116353 MECR
ENST00000490529 0.478192739610482 0.207847338258783 0.121991927332453 ENSG00000116353 MECR
ENST00000463052 0.775320736976803 0.545204132134289 0.0712336405236155 ENSG00000116353 MECR
ENST00000489248 0.65900949099387 0.38699593025851 0.101018564104603 ENSG00000116353 MECR
ENST00000475861 0.633296826005292 0.357392403389735 0.106964003037395 ENSG00000116353 MECR
ENST00000474946 0.660700771729143 0.388800641310269 0.102578454814551 ENSG00000116353 MECR
ENST00000464915 0.563762285957514 0.283760286354397 0.170346665537918 ENSG00000116353 MECR
ENST00000482610 0.37981370069231 0.137681923491126 0.192512964307565 ENSG00000116353 MECR
ENST00000484012 0.293917499235377 0.0883414090015502 0.230479794440204 ENSG00000116353 MECR
ENST00000493928 0.445530153412916 0.182931473283904 0.191029000219114 ENSG00000116353 MECR
ENST00000373765 0.619468668398004 0.342414841579955 0.207969805167784 ENSG00000162510 MATN1
ENST00000414532 0.263395416709399 0.0732045109351757 0.320800142067913 ENSG00000186056 MATN1-AS1
ENST00000454613 0.279209855855398 0.0808440010313253 0.314775387289568 ENSG00000186056 MATN1-AS1
ENST00000414763 0.445571296926218 0.182955982857221 0.341414581190286 ENSG00000186056 MATN1-AS1
ENST00000294507 0.817700598426937 0.614596304629428 0.0597351365839958 ENSG00000162511 LAPTM5
ENST00000464569 0.853489973422592 0.678160690864581 0.0480803783581274 ENSG00000162511 LAPTM5
ENST00000476492 0.742496487305918 0.49722718681727 0.0808979794284655 ENSG00000162511 LAPTM5
ENST00000336798 0.871627817439718 0.711622096230941 0.0777242891718909 ENSG00000162512 SDC3
ENST00000339394 0.951698857194995 0.878152131726147 -0.0373042676421705 ENSG00000162512 SDC3
ENST00000424085 0.408424467722824 0.156231955519165 -0.0555901915823856 ENSG00000134644 PUM1
ENST00000257075 0.408424467722824 0.156231955519165 -0.0555901915823856 ENSG00000134644 PUM1
ENST00000373747 0.407895889621667 0.155873654035451 -0.0556356301198854 ENSG00000134644 PUM1
ENST00000525843 0.434784201370205 0.175208327019633 -0.0540152315983934 ENSG00000134644 PUM1
ENST00000426105 0.48756192765785 0.215707524402658 -0.0484659125173186 ENSG00000134644 PUM1
ENST00000440538 0.486405341043973 0.214655394557498 -0.0486858254675597 ENSG00000134644 PUM1
ENST00000498419 0.511323174125463 0.235340880201371 -0.0468320829931104 ENSG00000134644 PUM1
ENST00000373741 0.483905222679407 0.21273764587703 -0.0489109952150474 ENSG00000134644 PUM1
ENST00000423018 0.485341758835813 0.213771217578917 -0.0487435543887439 ENSG00000134644 PUM1
ENST00000373742 0.504702407301505 0.230067413044281 -0.0473461358631997 ENSG00000134644 PUM1
ENST00000530669 0.332955881486205 0.109429558576501 -0.0906933252883656 ENSG00000134644 PUM1
ENST00000529846 0.771064428229974 0.539032789066557 -0.0339860224181811 ENSG00000134644 PUM1
ENST00000525997 0.773672232452563 0.542623249970276 -0.0335482130187136 ENSG00000134644 PUM1
ENST00000527498 0.826979029814415 0.631316826108965 -0.0278782061637512 ENSG00000134644 PUM1
ENST00000498627 0.698943242644144 0.434965907279192 -0.0854043015212057 ENSG00000134644 PUM1
ENST00000471894 0.585805676592332 0.306471035824158 -0.0749770395390268 ENSG00000134644 PUM1
ENST00000490546 0.700110977326962 0.436690866741833 -0.0503407077813987 ENSG00000134644 PUM1
ENST00000532678 0.879780833321917 0.727185432895992 -0.0208817901543879 ENSG00000134644 PUM1
ENST00000526128 0.999608014634521 0.998257424525616 -0.000177876250702917 ENSG00000134644 PUM1
ENST00000526215 0.693517816729103 0.428715686354307 -0.0395028434014697 ENSG00000134644 PUM1
ENST00000525948 0.565843816062765 0.286167907381369 -0.0514038732091959 ENSG00000134644 PUM1
ENST00000480602 0.554916619439616 0.27526717541516 -0.0560125185488562 ENSG00000134644 PUM1
ENST00000524516 0.549760400138252 0.270568323984566 -0.0605868648932224 ENSG00000134644 PUM1
ENST00000531867 0.148661862428672 0.0286742411480827 -0.175560891022854 ENSG00000134644 PUM1
ENST00000263694 0.123755900964641 0.021568901778388 -0.126544978393657 ENSG00000060688 SNRNP40
ENST00000486941 0.207564712391722 0.0491468051699111 -0.234429310429868 ENSG00000060688 SNRNP40
ENST00000489853 0.525504524915526 0.248029656113766 -0.0798478300773624 ENSG00000060688 SNRNP40
ENST00000373720 0.380987638367242 0.138489156331383 -0.114211930407229 ENSG00000060688 SNRNP40
ENST00000491106 0.217319370674171 0.0530686904627398 -0.270691479045414 ENSG00000060688 SNRNP40
ENST00000446633 0.12733155379286 0.0225412675952233 -0.126055086876781 ENSG00000060688 SNRNP40
ENST00000474025 0.612392930165185 0.334613704896811 -0.0844890262970763 ENSG00000060688 SNRNP40
ENST00000463988 0.335778121878564 0.110943612301318 -0.186044152598266 ENSG00000060688 SNRNP40
ENST00000344147 0.730184833368372 0.479365556780322 0.06087053305182 ENSG00000121766 ZCCHC17
ENST00000479629 0.911098888920596 0.788347641700595 0.0300017648415832 ENSG00000121766 ZCCHC17
ENST00000373714 0.730184833368372 0.479365556780322 0.06087053305182 ENSG00000121766 ZCCHC17
ENST00000546109 0.749763474625441 0.50839915344632 0.0597640274074964 ENSG00000121766 ZCCHC17
ENST00000422613 0.737112558248075 0.489482705191281 0.0608423912787784 ENSG00000121766 ZCCHC17
ENST00000490049 0.879533183682255 0.72647957483049 0.0410256928480991 ENSG00000121766 ZCCHC17
ENST00000430143 0.749302068872242 0.507611145655802 0.0986699913736546 ENSG00000229044 RP11-266K22.2
ENST00000373713 0.416148462965843 0.161671898204198 0.351372983022165 ENSG00000121769 FABP3
ENST00000498148 0.347063711486523 0.117463485797186 0.397782028384277 ENSG00000121769 FABP3
ENST00000482018 0.462416257185665 0.195414041558105 0.316671513501969 ENSG00000121769 FABP3
ENST00000373710 0.0720546710718316 0.00938365367494989 0.578440942037926 ENSG00000168528 SERINC2
ENST00000536859 0.0728334295770603 0.0095419884512887 0.577871481988513 ENSG00000168528 SERINC2
ENST00000487207 0.0691977544004467 0.00881561080897284 0.65445978358527 ENSG00000168528 SERINC2
ENST00000373709 0.0564633620491799 0.00648727373446315 0.588985365590959 ENSG00000168528 SERINC2
ENST00000536384 0.0749069197134296 0.00994883535901932 0.570319048907614 ENSG00000168528 SERINC2
ENST00000491976 0.0749069197134296 0.00994883535901932 0.570319048907614 ENSG00000168528 SERINC2
ENST00000468521 0.294631766860168 0.0887692646862896 -0.39107049252437 ENSG00000121764 HCRTR1
ENST00000403528 0.316800483932586 0.100481887450191 -0.381137004427402 ENSG00000121764 HCRTR1
ENST00000373706 0.311630835176257 0.0976037023167509 -0.391038150663171 ENSG00000121764 HCRTR1
ENST00000373705 0.939280045526357 0.850410455584843 0.0133112551311118 ENSG00000121764 HCRTR1
ENST00000373703 0.991094618142104 0.9754070584621 -0.00183927640754763 ENSG00000162517 PEF1
ENST00000461006 0.90976416509516 0.785395102322117 0.0201926791388855 ENSG00000162517 PEF1
ENST00000478502 0.936909379338913 0.844502362231401 -0.0121360541717429 ENSG00000162517 PEF1
ENST00000489164 0.989005077634846 0.969715911562209 -0.0024613102711184 ENSG00000162517 PEF1
ENST00000492061 0.833719066518809 0.642761173937038 -0.0308386377562431 ENSG00000162517 PEF1
ENST00000496805 0.822732805906023 0.623569033698166 -0.0333510912873873 ENSG00000162517 PEF1
ENST00000472443 0.804487685367669 0.592619001075513 -0.0364621344203564 ENSG00000162517 PEF1
ENST00000471219 0.978721510430718 0.943789875379278 0.00640794634461286 ENSG00000162517 PEF1
ENST00000440872 0.61198848464322 0.334102272795057 -0.0672742855497718 ENSG00000162517 PEF1
ENST00000609625 0.963949987860551 0.907655585386694 0.0275516328242109 ENSG00000235790 RP11-73M7.6
ENST00000609549 0.963949987860551 0.907655585386694 0.0275516328242109 ENSG00000235790 RP11-73M7.6
ENST00000610043 0.963962885260861 0.90773363932136 0.0275679721240307 ENSG00000235790 RP11-73M7.6
ENST00000602889 0.0215304339182365 0.00155841889895683 -0.210696264253211 ENSG00000269967 RP11-84A19.4
ENST00000602725 0.0112566680341869 0.000629293576387271 -0.221096437274962 ENSG00000184007 PTP4A2
ENST00000344035 0.0971834634663549 0.0146874908932648 -0.140042287211155 ENSG00000184007 PTP4A2
ENST00000356536 0.125651716861753 0.0220866261696373 -0.134218569194972 ENSG00000184007 PTP4A2
ENST00000457805 0.0108643838059984 0.000598727793759853 -0.236306731435755 ENSG00000184007 PTP4A2
ENST00000489313 0.0126333838378314 0.000737354092411803 -0.284039376415716 ENSG00000184007 PTP4A2
ENST00000602683 0.00824618442873976 0.000409828402901796 -0.238555704129673 ENSG00000184007 PTP4A2
ENST00000470404 0.00646143537747207 0.000294454663367757 -0.244252434384486 ENSG00000184007 PTP4A2
ENST00000532001 0.00717419289309244 0.000339934749233398 -0.25160211109037 ENSG00000184007 PTP4A2
ENST00000528253 0.0081337969398329 0.000402351678168193 -0.256387748940353 ENSG00000184007 PTP4A2
ENST00000391369 0.987660374608677 0.96632313040314 0.00662925014032873 ENSG00000212673 AL136115.1
ENST00000484483 0.00376343938048713 0.000146350972455783 -0.303174004239132 ENSG00000184007 PTP4A2
ENST00000468531 0.263832797609949 0.0734718130736913 -0.111620652936191 ENSG00000184007 PTP4A2
ENST00000534796 0.570062267737688 0.290356405300909 -0.0759609901679286 ENSG00000184007 PTP4A2
ENST00000532289 0.713620624591081 0.455335384683188 -0.0553715567381689 ENSG00000184007 PTP4A2
ENST00000526960 0.559379789586146 0.279288302519943 -0.0702261818087619 ENSG00000184007 PTP4A2
ENST00000524384 0.785371558556092 0.561132150871881 -0.0435325705075287 ENSG00000184007 PTP4A2
ENST00000528840 0.781699214173166 0.555412779428745 -0.0441297767833263 ENSG00000184007 PTP4A2
ENST00000494444 0.793473228788611 0.575144647388044 -0.0418426089250058 ENSG00000184007 PTP4A2
ENST00000529477 0.61716389986739 0.339502386679641 -0.0622229391905684 ENSG00000184007 PTP4A2
ENST00000533408 0.922266376399522 0.81202384161162 -0.0170319880211671 ENSG00000184007 PTP4A2
ENST00000475464 0.925038976734854 0.817888338708056 0.0174565493331353 ENSG00000184007 PTP4A2
ENST00000447478 0.624614473974542 0.347786261585018 -0.16180669120837 ENSG00000228634 RP4-534N18.2
ENST00000327300 0.0535974920645783 0.00599409141475713 -0.11041764380635 ENSG00000121774 KHDRBS1
ENST00000307714 0.0522807664401014 0.00577973158099477 -0.111091992956827 ENSG00000121774 KHDRBS1
ENST00000492989 0.260327972225784 0.0717883823577574 -0.0801220734198163 ENSG00000121774 KHDRBS1
ENST00000484270 0.114883467561095 0.0191888106949034 -0.0919429702741972 ENSG00000121774 KHDRBS1
ENST00000366152 0.834572985824874 0.644095423704568 -0.0468502067677606 ENSG00000203325 RP11-277A4.4
ENST00000487305 0.640551958526338 0.365971415878874 -0.106961899800699 ENSG00000121775 TMEM39B
ENST00000336294 0.698853244881659 0.434880909255997 -0.0928109102668079 ENSG00000121775 TMEM39B
ENST00000438825 0.70254075002981 0.439775474459705 -0.105206306559369 ENSG00000121775 TMEM39B
ENST00000441402 0.695204666480579 0.430654418690723 -0.0937589540259404 ENSG00000121775 TMEM39B
ENST00000472503 0.601856820177946 0.323331829663603 -0.128246923056864 ENSG00000121775 TMEM39B
ENST00000456834 0.675129737508691 0.405344211287952 -0.101544106315423 ENSG00000121775 TMEM39B
ENST00000468135 0.695591333339266 0.431223683575078 -0.0937166918744804 ENSG00000121775 TMEM39B
ENST00000466321 0.708092834711533 0.447758072688626 -0.103625196056315 ENSG00000121775 TMEM39B
ENST00000373634 0.695548083960385 0.431151033581341 -0.0937398202528446 ENSG00000121775 TMEM39B
ENST00000427288 0.726846446544336 0.47430072647916 -0.0869348205564611 ENSG00000121775 TMEM39B
ENST00000476968 0.720290515917668 0.464840748669489 -0.0877288768059006 ENSG00000121775 TMEM39B
ENST00000498613 0.729623052330816 0.478472934107305 -0.101272121392775 ENSG00000121775 TMEM39B
ENST00000373625 0.243963753237578 0.064506398361688 -0.0688638189204772 ENSG00000025800 KPNA6
ENST00000471599 0.478753823976095 0.208320770981279 -0.0514026253392378 ENSG00000025800 KPNA6
ENST00000537234 0.709745413736319 0.449896967721207 -0.033068254507915 ENSG00000025800 KPNA6
ENST00000469790 0.56059479608789 0.280474887828283 -0.0640945607402294 ENSG00000025800 KPNA6
ENST00000545542 0.448811598410945 0.185528476889339 -0.0627855523777508 ENSG00000025800 KPNA6
ENST00000446515 0.827674273265643 0.632724739087941 -0.0295289748056673 ENSG00000025800 KPNA6
ENST00000515055 0.092899587929523 0.013696057352031 -0.125384891469883 ENSG00000250135 RP4-622L5.2
ENST00000373610 0.00617577003600973 0.000278005715870083 -0.229054590139274 ENSG00000084652 TXLNA
ENST00000373609 0.00637481917015314 0.000289308825283863 -0.229107964699602 ENSG00000084652 TXLNA
ENST00000373602 0.6290052832001 0.352892155867356 -0.128838255033858 ENSG00000160050 CCDC28B
ENST00000469003 0.56748216829936 0.287755175782991 -0.180568566257359 ENSG00000160050 CCDC28B
ENST00000421922 0.495356628867301 0.222106931930843 -0.168937403024478 ENSG00000160050 CCDC28B
ENST00000461819 0.509344607159679 0.233608358785712 -0.164890671131567 ENSG00000160050 CCDC28B
ENST00000483009 0.417421757606376 0.162656919374957 -0.194321735838559 ENSG00000160050 CCDC28B
ENST00000373604 0.858868851192786 0.68883638023214 -0.0854800029147817 ENSG00000224066 RP4-622L5.7
ENST00000537469 0.761452225724823 0.525489480936474 0.141515776242596 ENSG00000160051 IQCC
ENST00000291358 0.766146940531479 0.531759827814612 0.139936264738093 ENSG00000160051 IQCC
ENST00000409358 0.857154319866636 0.685370349689952 0.0596287335782368 ENSG00000222046 DCDC2B
ENST00000487056 0.867532855131787 0.7039784004069 0.0560588998173176 ENSG00000222046 DCDC2B
ENST00000466796 0.992531362151985 0.978782024828263 0.00276986679137321 ENSG00000160055 TMEM234
ENST00000491434 0.844305538256163 0.661035735975994 0.045124705598138 ENSG00000160055 TMEM234
ENST00000489170 0.844305538256163 0.661039771657655 0.0451183449131623 ENSG00000160055 TMEM234
ENST00000495091 0.913824408725356 0.79398241219538 0.047488178367189 ENSG00000160055 TMEM234
ENST00000461402 0.844305538256163 0.661039771657655 0.0451183449131623 ENSG00000160055 TMEM234
ENST00000483001 0.9109415940588 0.787587190651501 0.0291674592704133 ENSG00000160055 TMEM234
ENST00000545122 0.914814813174333 0.796078926984695 0.0284686843920546 ENSG00000160055 TMEM234
ENST00000309777 0.872101217533946 0.712507946943697 0.0400849158865411 ENSG00000160055 TMEM234
ENST00000373593 0.864380423242877 0.698514719307008 0.0421127888787057 ENSG00000160055 TMEM234
ENST00000344461 0.868656821082791 0.705785885199426 0.0409685831447682 ENSG00000160055 TMEM234
ENST00000484490 0.869161776988248 0.706690507944461 0.0408461349007392 ENSG00000160055 TMEM234
ENST00000485689 0.725051786563375 0.471137416503939 0.120478433756286 ENSG00000160055 TMEM234
ENST00000487174 0.83933683612602 0.652248577059961 0.0488050469339136 ENSG00000160055 TMEM234
ENST00000355082 0.471211863543327 0.202151398669223 -0.100775356192525 ENSG00000084623 EIF3I
ENST00000373586 0.600424431693383 0.321867809687467 -0.07233134811082 ENSG00000084623 EIF3I
ENST00000489353 0.543637371228978 0.265262730822591 -0.0845728476714362 ENSG00000084623 EIF3I
ENST00000471486 0.552149782963798 0.27275738697416 -0.0814182533032838 ENSG00000084623 EIF3I
ENST00000483517 0.568618831253038 0.289052603716695 -0.0785196223408025 ENSG00000084623 EIF3I
ENST00000474371 0.586117507421004 0.306739370721602 -0.0745744841682175 ENSG00000084623 EIF3I
ENST00000423995 0.998152422352486 0.993963737868408 0.00131971148258673 ENSG00000220785 MTMR9LP
ENST00000403496 0.990996000461048 0.975226720677571 -0.00539790027323269 ENSG00000220785 MTMR9LP
ENST00000441044 0.981400956051732 0.95064305627188 -0.0108184824121834 ENSG00000220785 MTMR9LP
ENST00000426597 0.953495148383707 0.882604800226466 0.0261853498940633 ENSG00000220785 MTMR9LP
ENST00000336890 0.201260160409393 0.0468318102569668 0.206975943988104 ENSG00000182866 LCK
ENST00000482949 0.221156763832109 0.0546843384365213 0.218899131986592 ENSG00000182866 LCK
ENST00000495610 0.18703755879509 0.0417002909136491 0.215690880104165 ENSG00000182866 LCK
ENST00000355928 0.345850816622045 0.116775344103368 0.181972113310765 ENSG00000182866 LCK
ENST00000476457 0.234338710565436 0.0602310010156434 0.213084224629903 ENSG00000182866 LCK
ENST00000469765 0.201335807903725 0.0468569679841502 0.206972383765483 ENSG00000182866 LCK
ENST00000461712 0.95488879096792 0.886401374302838 0.0245782213604247 ENSG00000182866 LCK
ENST00000373562 0.648673058886662 0.375336012099466 0.141907801850641 ENSG00000182866 LCK
ENST00000477031 0.9669869698753 0.914287059466448 -0.0188898908462736 ENSG00000182866 LCK
ENST00000373557 0.660120728631364 0.388160286228144 0.120638223691916 ENSG00000182866 LCK
ENST00000333070 0.380445495918324 0.138068392109818 0.177346688177524 ENSG00000182866 LCK
ENST00000373564 0.345272174833314 0.116444224290815 0.193316648652107 ENSG00000182866 LCK
ENST00000469956 0.176855739795428 0.0380015226333874 0.281132331423451 ENSG00000182866 LCK
ENST00000373548 0.824343772484732 0.626229659678161 0.0367579766595091 ENSG00000116478 HDAC1
ENST00000481281 0.643506943135154 0.3696099895544 0.093100552341599 ENSG00000116478 HDAC1
ENST00000463172 0.613926579539233 0.336168405335882 0.102554918318966 ENSG00000116478 HDAC1
ENST00000428704 0.645438093686985 0.371577591814482 0.0837658395760099 ENSG00000116478 HDAC1
ENST00000472928 0.648493894610733 0.375088239015601 0.0918586142100011 ENSG00000116478 HDAC1
ENST00000373541 0.818074211686703 0.615409655746071 0.0375763229093303 ENSG00000116478 HDAC1
ENST00000490081 0.917482635654339 0.801570117105893 -0.0190626349264275 ENSG00000116478 HDAC1
ENST00000482310 0.913523553852413 0.79312455622567 -0.0203164689715357 ENSG00000116478 HDAC1
ENST00000476391 0.856437345202039 0.684065897468731 -0.029612407566316 ENSG00000116478 HDAC1
ENST00000484305 0.829648357365331 0.636183799629545 -0.0487026103941084 ENSG00000116478 HDAC1
ENST00000471488 0.831982858676841 0.639883716707889 0.0402603769886565 ENSG00000116478 HDAC1
ENST00000329421 0.0294537479429627 0.00244776303850068 -0.281306035662679 ENSG00000175130 MARCKSL1
ENST00000574315 0.0209040635302206 0.00149735869241034 0.442259077120697 ENSG00000162526 TSSK3
ENST00000416512 0.0471973153672931 0.00494676518133954 0.413038163207118 ENSG00000225828 FAM229A
ENST00000415596 0.0384361641075914 0.00363817063939331 0.409390936456446 ENSG00000225828 FAM229A
ENST00000373534 0.0519326846811604 0.00571126168861685 0.39434230861463 ENSG00000162526 TSSK3
ENST00000455895 0.00238419529523665 8.21483139718307e-05 0.257130344888294 ENSG00000160058 BSDC1
ENST00000413080 0.00237693426424312 8.18287512937273e-05 0.257130896577233 ENSG00000160058 BSDC1
ENST00000444377 0.0023715439136072 8.14404930162535e-05 0.257119022879168 ENSG00000160058 BSDC1
ENST00000341071 0.00237396678780407 8.16026184354862e-05 0.257708354363285 ENSG00000160058 BSDC1
ENST00000526031 0.0063013689511701 0.00028554458120324 0.24978797204188 ENSG00000160058 BSDC1
ENST00000419121 0.00634065373820359 0.000287541526229088 0.250057884288653 ENSG00000160058 BSDC1
ENST00000446293 0.00499641623730359 0.000212190970250261 0.258652043833104 ENSG00000160058 BSDC1
ENST00000463967 0.0328881494835361 0.0028766308999223 0.304040805077646 ENSG00000160058 BSDC1
ENST00000373520 0.00818828266146744 0.000406051569662726 0.253324204733375 ENSG00000160058 BSDC1
ENST00000449308 0.0112399187516312 0.000628261158897712 0.243654154365607 ENSG00000160058 BSDC1
ENST00000527513 0.0337583204832813 0.00299198132894283 0.218041272058226 ENSG00000160058 BSDC1
ENST00000527163 0.041330978309352 0.0040672531217213 0.212056245211023 ENSG00000160058 BSDC1
ENST00000530485 0.0183962338555943 0.0012513728185077 0.227022512543007 ENSG00000160058 BSDC1
ENST00000474414 0.0174502747080005 0.00116450501623934 0.238903509077994 ENSG00000160058 BSDC1
ENST00000530876 0.0334296925698802 0.00294771237088863 0.224579778906189 ENSG00000160058 BSDC1
ENST00000530753 0.0399111561068106 0.00385737163405193 0.219860873641318 ENSG00000160058 BSDC1
ENST00000533084 0.115793208605175 0.0194060803693795 0.192847953923488 ENSG00000160058 BSDC1
ENST00000531222 0.351222968177734 0.119880008009521 0.152375564754196 ENSG00000160058 BSDC1
ENST00000480336 0.748134548762066 0.505784038455232 0.191552052422645 ENSG00000254553 RP1-27O5.3
ENST00000373510 0.462246810192548 0.195289205920458 0.329407366156964 ENSG00000160062 ZBTB8A
ENST00000316459 0.763220781107872 0.528072017491605 0.182087125895934 ENSG00000160062 ZBTB8A
ENST00000341885 0.849822786920049 0.67061018176672 0.0286706054793538 ENSG00000176261 ZBTB8OS
ENST00000468695 0.899885081591834 0.765828007072747 0.0206375184997381 ENSG00000176261 ZBTB8OS
ENST00000492007 0.903172634047394 0.772105558797591 0.0202725990382369 ENSG00000176261 ZBTB8OS
ENST00000373506 0.917428239580027 0.801428005518444 0.0177537911830386 ENSG00000176261 ZBTB8OS
ENST00000467652 0.690572674720072 0.424601643390494 0.0787923076965715 ENSG00000176261 ZBTB8OS
ENST00000498691 0.902176020027351 0.769864499170023 0.0236201649634132 ENSG00000176261 ZBTB8OS
ENST00000478041 0.92160275696965 0.810959070196953 0.0170554220919344 ENSG00000176261 ZBTB8OS
ENST00000473294 0.918191361762521 0.802935260463144 0.0178001056010118 ENSG00000176261 ZBTB8OS
ENST00000436661 0.918254026954168 0.80309658608376 0.017784479690533 ENSG00000176261 ZBTB8OS
ENST00000373501 0.918399802046904 0.803431066785024 0.0177751394794871 ENSG00000176261 ZBTB8OS
ENST00000476493 0.921127654953508 0.810006597721353 0.0171230381159338 ENSG00000176261 ZBTB8OS
ENST00000465588 0.927114125644235 0.823027332419536 0.0159508963678605 ENSG00000176261 ZBTB8OS
ENST00000483138 0.911406194313388 0.789096877033465 0.0190081569207866 ENSG00000176261 ZBTB8OS
ENST00000479075 0.987420673171666 0.965715003867366 0.00299183004678017 ENSG00000176261 ZBTB8OS
ENST00000473383 0.990027449260278 0.972495254849256 0.00307767053975811 ENSG00000176261 ZBTB8OS
ENST00000466361 0.949708115088913 0.873372266213565 -0.0124654865572873 ENSG00000176261 ZBTB8OS
ENST00000414241 0.458529696019375 0.192668259025297 -0.0782115365507133 ENSG00000162521 RBBP4
ENST00000373493 0.342463648832156 0.114844331725644 -0.0877567446181677 ENSG00000162521 RBBP4
ENST00000527118 0.897964248104478 0.762099994880712 -0.0192263659847277 ENSG00000162521 RBBP4
ENST00000401893 0.888262322759823 0.743401543950813 -0.021875911510871 ENSG00000162521 RBBP4
ENST00000524393 0.893133869856665 0.752920626935814 -0.0199718844751787 ENSG00000162521 RBBP4
ENST00000526193 0.925035183271344 0.817847953077498 -0.0149573052884739 ENSG00000162521 RBBP4
ENST00000492348 0.354735063295939 0.122048944549257 -0.0912057243208466 ENSG00000162521 RBBP4
ENST00000544435 0.354735063295939 0.122048944549257 -0.0912057243208466 ENSG00000162521 RBBP4
ENST00000525506 0.69985991873343 0.436272722609634 -0.0611344599603228 ENSG00000162521 RBBP4
ENST00000465780 0.598420200786516 0.319525004477939 -0.0915815481792335 ENSG00000162521 RBBP4
ENST00000373485 0.330581194533414 0.107827943558966 -0.0943527101190913 ENSG00000162521 RBBP4
ENST00000477563 0.842884411898131 0.65871686215474 -0.0307609762995834 ENSG00000162521 RBBP4
ENST00000458695 0.534439923983589 0.256431039387018 -0.0692709963893123 ENSG00000162521 RBBP4
ENST00000490500 0.880695936486797 0.729070291842441 -0.027905257048481 ENSG00000162521 RBBP4
ENST00000445722 0.995429204203648 0.986802148990725 -0.00118923965422031 ENSG00000162521 RBBP4
ENST00000475321 0.817202672568913 0.613448513016085 -0.0460582065770856 ENSG00000162521 RBBP4
ENST00000531983 0.930582301537387 0.830599821343321 -0.0237493740085298 ENSG00000162521 RBBP4
ENST00000463378 0.367334458939523 0.129931488818084 -0.101653253166783 ENSG00000162521 RBBP4
ENST00000460669 0.108106589340643 0.0173833148597899 -0.150860046354901 ENSG00000162521 RBBP4
ENST00000482190 0.0951338084401944 0.0142289293332143 -0.154983652095943 ENSG00000162521 RBBP4
ENST00000373484 0.0815844373568732 0.0113133525017544 -0.163677061892096 ENSG00000162520 SYNC
ENST00000409190 0.576763878992141 0.29710704347385 -0.0850612200833833 ENSG00000162520 SYNC
ENST00000401073 0.266908686389795 0.0750200636271939 0.264471970869817 ENSG00000162522 KIAA1522
ENST00000468130 0.503124577249718 0.228771954453177 0.30705186185254 ENSG00000162522 KIAA1522
ENST00000373481 0.158818398093296 0.0319349804446086 0.298674575530454 ENSG00000162522 KIAA1522
ENST00000294521 0.261348123458657 0.0722806843837955 0.258585250271834 ENSG00000162522 KIAA1522
ENST00000373480 0.192605380734174 0.0436721885651571 0.2426241600299 ENSG00000162522 KIAA1522
ENST00000469100 0.914232594558285 0.794898553286427 0.0182742744335326 ENSG00000134684 YARS
ENST00000373477 0.143243750093285 0.027127235090826 0.113477540213248 ENSG00000134684 YARS
ENST00000490826 0.881458539157229 0.730681921894485 0.0264111933970648 ENSG00000134684 YARS
ENST00000487404 0.865989374232873 0.701239010355422 0.0261804924069405 ENSG00000134684 YARS
ENST00000478828 0.554517326675445 0.274941144511492 0.0667781974780205 ENSG00000134684 YARS
ENST00000481895 0.0315929361929712 0.00270579758009293 0.144221801358721 ENSG00000134684 YARS
ENST00000466052 0.166895603809225 0.0345633258341709 0.125541401586001 ENSG00000134684 YARS
ENST00000470377 0.0121004851986398 0.000696322919237307 0.190615635231299 ENSG00000134684 YARS
ENST00000472692 0.792532040175887 0.57313604437892 0.0471555061655984 ENSG00000134684 YARS
ENST00000530710 0.792667216155337 0.573384546231958 -0.0664808476003555 ENSG00000116497 S100PBP
ENST00000373476 0.767551234950898 0.533777553634787 0.0749831134724061 ENSG00000116497 S100PBP
ENST00000373475 0.805602709332268 0.594211522860701 0.0640969263679065 ENSG00000116497 S100PBP
ENST00000529027 0.96095231524505 0.900600814234729 -0.0174403516663056 ENSG00000116497 S100PBP
ENST00000531123 0.850130517065943 0.671395049088737 0.0509692322021616 ENSG00000116497 S100PBP
ENST00000398243 0.996286044842411 0.989062024366986 -0.0017662195660801 ENSG00000116497 S100PBP
ENST00000356689 0.996286044842411 0.989065346695113 0.00174975961295516 ENSG00000116497 S100PBP
ENST00000526230 0.953374698268674 0.882412169653067 -0.0200910569381049 ENSG00000116497 S100PBP
ENST00000531256 0.954126810522066 0.884187436477047 -0.0196493213458373 ENSG00000116497 S100PBP
ENST00000477248 0.410164117422953 0.157357614593364 0.261553173401516 ENSG00000116497 S100PBP
ENST00000482212 0.957099396871301 0.891462618979132 -0.0184025946557176 ENSG00000116497 S100PBP
ENST00000474103 0.415492379043333 0.161198429577562 0.339753672627035 ENSG00000116497 S100PBP
ENST00000530552 0.953272875628484 0.882174510692983 -0.0291780853787272 ENSG00000116497 S100PBP
ENST00000525203 0.622075690380022 0.344979614012069 0.188470441492258 ENSG00000116497 S100PBP
ENST00000524535 0.61594387908411 0.338220593683941 0.191850522358568 ENSG00000116497 S100PBP
ENST00000527692 0.910971911263327 0.787779644394369 -0.0582564443039956 ENSG00000116497 S100PBP
ENST00000475486 0.897603517698718 0.761448623574442 -0.0648370449883983 ENSG00000116497 S100PBP
ENST00000470896 0.241885858532667 0.063524910780758 0.444387229392618 ENSG00000121905 HPCA
ENST00000329151 0.114231993871948 0.019016535987127 0.529534553282416 ENSG00000121900 TMEM54
ENST00000373463 0.109321133511254 0.0177355796067709 0.53571293482766 ENSG00000121900 TMEM54
ENST00000474144 0.108291612489042 0.0174511984476563 0.535906803705628 ENSG00000121900 TMEM54
ENST00000475208 0.10160561737413 0.015744957102803 0.541190609948847 ENSG00000121900 TMEM54
ENST00000463914 0.407155005794213 0.155395661163262 0.362992212841682 ENSG00000121900 TMEM54
ENST00000373456 0.0326805048493436 0.00285120674081313 -0.338128087700779 ENSG00000116514 RNF19B
ENST00000356990 0.0326896645991285 0.00285231697864872 -0.33815171145731 ENSG00000116514 RNF19B
ENST00000235150 0.0328224188794904 0.00286919849149968 -0.338041479480449 ENSG00000116514 RNF19B
ENST00000427524 2.06611553507599e-09 9.35900681677785e-12 -0.375848459731875 ENSG00000236065 RP1-117O3.2
ENST00000373449 1.07212158065525e-06 9.0714878538229e-09 -0.367749233206364 ENSG00000004455 AK2
ENST00000548033 2.5354535042447e-06 2.42051687484302e-08 -0.380714640225325 ENSG00000004455 AK2
ENST00000482191 0.0103737126877938 0.000561579913203703 -0.316998948474578 ENSG00000004455 AK2
ENST00000491241 0.00433653755764879 0.000176568877342987 -0.28319080285645 ENSG00000004455 AK2
ENST00000467905 1.08390559156964e-06 9.19898680753356e-09 -0.384960270181415 ENSG00000004455 AK2
ENST00000354858 2.41884934927543e-06 2.28679915418542e-08 -0.399785961803 ENSG00000004455 AK2
ENST00000480134 2.39468970010271e-06 2.25952739129721e-08 -0.39978962179631 ENSG00000004455 AK2
ENST00000550338 1.60944626806727e-06 1.44516373490543e-08 -0.408024791652815 ENSG00000004455 AK2
ENST00000469238 2.74706131574274e-06 2.64366264531668e-08 -0.468936833418973 ENSG00000004455 AK2
ENST00000466029 2.18523896956168e-06 2.03575132202509e-08 -0.475758955671273 ENSG00000004455 AK2
ENST00000487289 3.61503320799652e-06 3.57783362522646e-08 -0.431859982208962 ENSG00000004455 AK2
ENST00000548559 5.61310656148642e-07 4.37999238542025e-09 -0.442916111022183 ENSG00000004455 AK2
ENST00000551979 5.09416622217291e-06 5.35086859171525e-08 -0.425250308363358 ENSG00000004455 AK2
ENST00000478635 0.00084258776838965 2.11081106630285e-05 -1.10671945717059 ENSG00000142920 ADC
ENST00000358680 0.000100707880250472 1.64914275204184e-06 -1.15803499889098 ENSG00000142920 ADC
ENST00000294517 4.65246483970385e-06 4.79545365686886e-08 -1.15399479229379 ENSG00000142920 ADC
ENST00000481886 3.70482466005517e-06 3.68886596096226e-08 -1.16286291490132 ENSG00000142920 ADC
ENST00000475935 3.70482466005517e-06 3.68886596096226e-08 -1.16286291490132 ENSG00000142920 ADC
ENST00000462920 0.00423358714507157 0.000171544875857101 -0.970391307585403 ENSG00000142920 ADC
ENST00000471119 3.70482466005517e-06 3.68886596096226e-08 -1.16286291490132 ENSG00000142920 ADC
ENST00000477570 0.000103218308853757 1.7008384283447e-06 -1.21439340861891 ENSG00000142920 ADC
ENST00000483027 0.000295199029552854 5.80033647518044e-06 -1.16724790701208 ENSG00000142920 ADC
ENST00000492420 0.00083761260985546 2.09539170374255e-05 -1.106083292725 ENSG00000142920 ADC
ENST00000398167 4.03276415551639e-06 4.063646490166e-08 -1.15959599630807 ENSG00000142920 ADC
ENST00000373443 3.70482466005517e-06 3.68886596096226e-08 -1.16286291490132 ENSG00000142920 ADC
ENST00000497710 0.00430688429714968 0.000175026514849498 -0.970189561941494 ENSG00000142920 ADC
ENST00000473089 0.000103218308853757 1.7008384283447e-06 -1.21439340861891 ENSG00000142920 ADC
ENST00000484656 3.7615715587253e-06 3.7614429623847e-08 -1.17480304875095 ENSG00000142920 ADC
ENST00000373440 6.61712686938943e-05 1.0196813566638e-06 -1.24833535786161 ENSG00000142920 ADC
ENST00000373441 5.22400762510115e-06 5.52297137897006e-08 -1.18803931514791 ENSG00000142920 ADC
ENST00000478204 4.52759157515068e-06 4.64352491383271e-08 -1.19306478720969 ENSG00000142920 ADC
ENST00000291416 0.251234712140986 0.0675770542618559 0.202361631556317 ENSG00000116525 TRIM62
ENST00000543586 0.228214752074997 0.0575744679818617 0.238900301886642 ENSG00000116525 TRIM62
ENST00000485148 0.580129591608957 0.300824096459084 0.132867448622446 ENSG00000116525 TRIM62
ENST00000483388 0.388057419653166 0.142879847173245 0.27713236610045 ENSG00000160094 ZNF362
ENST00000539719 0.395434418952242 0.147504847782671 0.246247531241123 ENSG00000160094 ZNF362
ENST00000490959 0.415652327856394 0.161302483302859 0.270916630411127 ENSG00000160094 ZNF362
ENST00000373428 0.709224835620694 0.449134965519657 0.150089285779163 ENSG00000160094 ZNF362
ENST00000588828 0.89304549463881 0.752653497522953 0.0426231555722537 ENSG00000225313 RP11-415J8.3
ENST00000457957 0.88719522293279 0.740981494164028 0.0443521864569347 ENSG00000225313 RP11-415J8.3
ENST00000587696 0.918804375343424 0.804580907283874 0.0326367181978479 ENSG00000225313 RP11-415J8.3
ENST00000431992 0.56756974521775 0.28787435931703 0.116605996281759 ENSG00000134686 PHC2
ENST00000485928 0.545353313462097 0.266799160848209 0.123073385482434 ENSG00000134686 PHC2
ENST00000373418 0.548256919093375 0.269303012129368 0.122425033132276 ENSG00000134686 PHC2
ENST00000373422 0.544815689215464 0.266387138596351 0.122933434732492 ENSG00000134686 PHC2
ENST00000257118 0.56756974521775 0.28787435931703 0.116605996281759 ENSG00000134686 PHC2
ENST00000419414 0.751637019947365 0.510748802672859 0.0731102041818528 ENSG00000134686 PHC2
ENST00000467894 0.473409572650085 0.204145841065776 0.142077629818339 ENSG00000134686 PHC2
ENST00000373416 0.420521234913642 0.16476321298542 0.151827829057913 ENSG00000134686 PHC2
ENST00000486897 0.336948656182486 0.111657155383429 0.17659805928835 ENSG00000134686 PHC2
ENST00000493483 0.351576707768689 0.120187046232026 0.172055015174163 ENSG00000134686 PHC2
ENST00000473158 0.905571070675472 0.777057478826229 0.036175307167814 ENSG00000134686 PHC2
ENST00000583214 0.863450577072144 0.696898868806263 -0.0711890865802403 ENSG00000266239 MIR3605
ENST00000484692 0.0864450759493045 0.0123257598207091 -0.536539123388191 ENSG00000134686 PHC2
ENST00000361328 0.96206235887333 0.90327989157661 -0.0176945548314669 ENSG00000121903 ZSCAN20
ENST00000373413 0.873923905744676 0.715913408445194 -0.0570926831284473 ENSG00000121903 ZSCAN20
ENST00000480917 0.725268391467459 0.47152357136265 -0.128162353785534 ENSG00000121903 ZSCAN20
ENST00000426886 0.759410730740316 0.522255516469689 -0.0406972410756593 ENSG00000163866 SMIM12
ENST00000542839 0.291488992291074 0.0870102265286491 0.488813022278902 ENSG00000255811 RP1-34M23.5
ENST00000429293 0.969125997639787 0.920092545511891 0.0186115108282827 ENSG00000230163 RP5-997D16.2
ENST00000521580 0.291409003346509 0.0869240848671542 -0.126915098781647 ENSG00000163866 SMIM12
ENST00000446026 0.377398840790898 0.13623954939426 -0.118401130027133 ENSG00000163866 SMIM12
ENST00000456842 0.451888310597868 0.18779758899543 -0.104437925313616 ENSG00000163866 SMIM12
ENST00000423898 0.51826639583684 0.241700518826987 -0.0944915494303632 ENSG00000163866 SMIM12
ENST00000417239 0.562725945317848 0.282716965444312 -0.100727094108765 ENSG00000163866 SMIM12
ENST00000235180 0.896918707623937 0.759917142355612 -0.0588803918292168 ENSG00000116544 DLGAP3
ENST00000373347 0.60354350064625 0.325254472871899 -0.17813771495891 ENSG00000116544 DLGAP3
ENST00000495979 0.506548989674537 0.231420034307055 -0.277785847053387 ENSG00000116544 DLGAP3
ENST00000417456 0.247882048286081 0.0661386259554279 0.153167194057274 ENSG00000241014 RP11-244H3.1
ENST00000311990 0.792203190947411 0.572405934511671 0.0841430112177015 ENSG00000241014 RP11-244H3.1
ENST00000487874 0.782313212672622 0.556538518837444 0.0394343908297035 ENSG00000271741 RP11-244H3.4
ENST00000373337 0.368899263018209 0.130809728926896 0.15632209302138 ENSG00000243749 ZMYM6NB
ENST00000373340 0.788656399836023 0.565861100365677 0.0389869749213796 ENSG00000163867 ZMYM6
ENST00000493328 0.93881495335652 0.849502201264186 0.0145511102732781 ENSG00000163867 ZMYM6
ENST00000357182 0.93623380882054 0.842571510954258 0.015261055032022 ENSG00000163867 ZMYM6
ENST00000466345 0.990689236220577 0.973856562110235 0.00410134316973153 ENSG00000163867 ZMYM6
ENST00000472971 0.254332558824528 0.0689261145581943 0.276797029316016 ENSG00000163867 ZMYM6
ENST00000415531 0.813653010483149 0.606823776636798 -0.0504766709538742 ENSG00000163867 ZMYM6
ENST00000317538 0.758379908340722 0.520567286489832 -0.067634345494353 ENSG00000163867 ZMYM6
ENST00000460607 0.772816989915867 0.541508222806592 -0.0643703070540014 ENSG00000163867 ZMYM6
ENST00000373333 0.726128321540526 0.472931163505621 -0.0738361724968198 ENSG00000163867 ZMYM6
ENST00000471566 0.958666249518938 0.894779864963792 -0.0161684385919792 ENSG00000163867 ZMYM6
ENST00000417119 0.430549244489284 0.17201900979425 0.15714732547533 ENSG00000197056 ZMYM1
ENST00000359858 0.41277466617793 0.159251488888738 0.154737251693569 ENSG00000197056 ZMYM1
ENST00000466390 0.277196878720883 0.0798694838108454 0.252602035255297 ENSG00000197056 ZMYM1
ENST00000488455 0.616696526435366 0.338892145227639 0.104764695960352 ENSG00000197056 ZMYM1
ENST00000475654 0.490099074141864 0.217642625836186 0.139454414636266 ENSG00000197056 ZMYM1
ENST00000373329 0.41277466617793 0.159251488888738 0.154737251693569 ENSG00000197056 ZMYM1
ENST00000373330 0.41277466617793 0.159251488888738 0.154737251693569 ENSG00000197056 ZMYM1
ENST00000476269 0.229013602333725 0.0579404179026608 0.382419553386211 ENSG00000197056 ZMYM1
ENST00000463393 0.801157194451724 0.587086430833911 -0.127595350406048 ENSG00000197056 ZMYM1
ENST00000471991 0.359968710129383 0.125301747172315 -0.186102327585111 ENSG00000116560 SFPQ
ENST00000468598 0.520020347832256 0.243260462493831 -0.0674363269772398 ENSG00000116560 SFPQ
ENST00000460428 0.183806128091771 0.0404956614299483 -0.128880421239173 ENSG00000116560 SFPQ
ENST00000470472 0.124192111693197 0.0216967877604239 -0.138273198512143 ENSG00000116560 SFPQ
ENST00000466745 0.259884032630769 0.0715989350095112 -0.104102978388842 ENSG00000116560 SFPQ
ENST00000466213 0.193539083689655 0.043998034999326 -0.112852761981823 ENSG00000116560 SFPQ
ENST00000490668 0.635785794882378 0.360407581205502 -0.05719324179665 ENSG00000116560 SFPQ
ENST00000485365 0.645484262267901 0.371630989966027 -0.0612278277448639 ENSG00000116560 SFPQ
ENST00000485454 0.460354160966407 0.194026743477979 -0.13076033052657 ENSG00000116560 SFPQ
ENST00000357214 0.0131994321991632 0.0007839564937674 -0.155857580775873 ENSG00000116560 SFPQ
ENST00000373297 0.99987182322232 0.999111262965689 7.47271579979821e-05 ENSG00000146463 ZMYM4
ENST00000314607 0.99987182322232 0.999111262965689 7.47271579979821e-05 ENSG00000146463 ZMYM4
ENST00000441447 0.866652234911339 0.702371698193803 0.0305634126124959 ENSG00000146463 ZMYM4
ENST00000432683 0.776543519771967 0.547597114024695 0.0713528425909472 ENSG00000227409 ZMYM4-AS1
ENST00000457946 0.932154333700719 0.83399718710698 -0.0144982391908663 ENSG00000146463 ZMYM4
ENST00000482131 0.986152686528934 0.9620586841486 0.00538242229668546 ENSG00000146463 ZMYM4
ENST00000470175 0.886302895512535 0.739269977853634 -0.0483442519203524 ENSG00000146463 ZMYM4
ENST00000492456 0.774349076619229 0.543873393100782 0.0882347663723052 ENSG00000146463 ZMYM4
ENST00000325722 0.907697116592855 0.780996240484393 -0.0181698073977416 ENSG00000142687 KIAA0319L
ENST00000373266 0.832371663837697 0.640641050251069 -0.0347173018517883 ENSG00000142687 KIAA0319L
ENST00000426982 0.926051827830528 0.820144570846236 -0.0150299423821579 ENSG00000142687 KIAA0319L
ENST00000461312 0.872992306430104 0.714161538244466 -0.0302259648540417 ENSG00000142687 KIAA0319L
ENST00000485551 0.827273124978712 0.631962308851027 -0.0369923551535854 ENSG00000142687 KIAA0319L
ENST00000473423 0.977505123799848 0.940377907891277 0.0125113380412043 ENSG00000142687 KIAA0319L
ENST00000473844 0.730779985660408 0.480362220915185 0.0874163347808285 ENSG00000142687 KIAA0319L
ENST00000474856 0.714872503861407 0.457401081207035 0.106447496053365 ENSG00000142687 KIAA0319L
ENST00000492544 0.680323335074909 0.412150754040345 -0.123947673621686 ENSG00000142687 KIAA0319L
ENST00000440579 0.937423817629501 0.846208387697944 -0.0147353183716908 ENSG00000142687 KIAA0319L
ENST00000467109 0.726825055305829 0.474227817400279 -0.153459746103761 ENSG00000142687 KIAA0319L
ENST00000431916 0.559249810454695 0.279187727126401 -0.100401358160607 ENSG00000142687 KIAA0319L
ENST00000482929 0.909121733872802 0.78422666404381 -0.0213672836738506 ENSG00000142687 KIAA0319L
ENST00000478463 0.956882309953342 0.890933291565391 0.0116059454309884 ENSG00000142687 KIAA0319L
ENST00000470388 0.957088759646459 0.891329878863057 0.0115889700345859 ENSG00000142687 KIAA0319L
ENST00000492888 0.965417912595761 0.910712073045689 0.00951208008082135 ENSG00000142687 KIAA0319L
ENST00000469892 0.937622316961608 0.84666264171552 0.0165810813785122 ENSG00000142687 KIAA0319L
ENST00000494948 0.764650330006208 0.529976056475449 0.0556078222284858 ENSG00000142687 KIAA0319L
ENST00000476329 0.722609202039027 0.468036242187776 0.0686078360714227 ENSG00000142687 KIAA0319L
ENST00000373253 0.381777562908673 0.138991648552364 -0.149557197487855 ENSG00000020129 NCDN
ENST00000356090 0.399045339669593 0.150060625010463 -0.145088240264278 ENSG00000020129 NCDN
ENST00000373243 0.397994333262412 0.149297197371206 -0.145128836786045 ENSG00000020129 NCDN
ENST00000459931 0.249720526105855 0.0668963489433403 -0.234765445174476 ENSG00000020129 NCDN
ENST00000437806 0.2649218668056 0.0740037755531578 -0.253885325889866 ENSG00000020129 NCDN
ENST00000423723 0.839164997502364 0.652008912156357 -0.053193914651054 ENSG00000020129 NCDN
ENST00000425881 0.991643807008368 0.977125620951436 0.00745028231037018 ENSG00000239636 RP4-728D4.2
ENST00000444348 0.828399299832885 0.633917860251215 -0.114858848867054 ENSG00000239636 RP4-728D4.2
ENST00000373235 0.849913753874052 0.670770897230146 0.0692770539321284 ENSG00000116819 TFAP2E
ENST00000373237 0.354730896342865 0.122026842967856 0.124120608770321 ENSG00000126067 PSMB2
ENST00000270815 0.659499058005362 0.387487501272291 0.0787122892642128 ENSG00000142686 C1orf216
ENST00000503824 0.520679902340979 0.243888832586385 0.196278149683234 ENSG00000142686 C1orf216
ENST00000453178 0.721498204845258 0.466532805607279 0.117367217430016 ENSG00000142686 C1orf216
ENST00000251195 0.601697591673197 0.323182714377633 0.228656209188879 ENSG00000092853 CLSPN
ENST00000318121 0.548256919093375 0.269320832465649 0.26124695164943 ENSG00000092853 CLSPN
ENST00000373220 0.548256919093375 0.269320832465649 0.26124695164943 ENSG00000092853 CLSPN
ENST00000520551 0.548256919093375 0.269320832465649 0.26124695164943 ENSG00000092853 CLSPN
ENST00000373210 0.00875365225454027 0.000445795721240981 0.336656083029547 ENSG00000134698 AGO4
ENST00000488778 0.612667273333899 0.33491856235436 0.134882533797389 ENSG00000134698 AGO4
ENST00000496257 0.500639047261209 0.226674764689325 0.155064069172942 ENSG00000134698 AGO4
ENST00000373206 0.0439051105616798 0.00446926569034994 0.20908011921184 ENSG00000092847 AGO1
ENST00000373204 0.257243441909174 0.0702567951929743 0.1301269060976 ENSG00000092847 AGO1
ENST00000324350 0.561232186807956 0.281118412586187 0.0905197065701644 ENSG00000126070 AGO3
ENST00000373191 0.358215418880018 0.12419853079985 0.102365898719179 ENSG00000126070 AGO3
ENST00000397828 0.547620752851975 0.268732186647481 0.0919497014990547 ENSG00000126070 AGO3
ENST00000246314 0.30611763258394 0.0948382795762131 0.124214158498667 ENSG00000126070 AGO3
ENST00000491443 0.974131447757938 0.932694299816051 0.00792969095908221 ENSG00000126070 AGO3
ENST00000466576 0.884950923991921 0.736670526423502 0.0323994637381024 ENSG00000271554 RP4-665N4.8
ENST00000479395 0.218473534087572 0.0535633978226051 -0.328032406577048 ENSG00000271554 RP4-665N4.8
ENST00000471099 0.340537302890039 0.113749743950415 0.187798407313702 ENSG00000126070 AGO3
ENST00000373178 0.163077532801326 0.0333349744624912 -0.2349145956074 ENSG00000116863 ADPRHL2
ENST00000303143 0.809403607256855 0.599872088161757 0.136555902756117 ENSG00000171812 COL8A2
ENST00000397799 0.924444428902963 0.816505878161482 -0.0632775986919545 ENSG00000171812 COL8A2
ENST00000373166 0.764092426836452 0.529211469932459 -0.0417225956271309 ENSG00000054116 TRAPPC3
ENST00000462715 0.546376306542671 0.267676175161912 -0.0813799488648784 ENSG00000054116 TRAPPC3
ENST00000373163 0.786248182360229 0.562356866734243 -0.0384272239549395 ENSG00000054116 TRAPPC3
ENST00000373162 0.850659384094368 0.672463241191963 -0.0277852902851929 ENSG00000054116 TRAPPC3
ENST00000469757 0.865989374232873 0.701233918980451 -0.0258542755110249 ENSG00000054116 TRAPPC3
ENST00000373159 0.890762143741917 0.748336430218245 -0.0228111978416239 ENSG00000054116 TRAPPC3
ENST00000497251 0.926599750762368 0.821778731721739 -0.0179236366558913 ENSG00000054116 TRAPPC3
ENST00000429533 0.0537440494014308 0.00602234309683565 0.224083189532522 ENSG00000116871 MAP7D1
ENST00000316156 0.0798879695099247 0.01096476105398 0.220840138956214 ENSG00000116871 MAP7D1
ENST00000527764 0.112119951346623 0.0184665787699631 0.208348581703118 ENSG00000116871 MAP7D1
ENST00000373150 0.0808688898631298 0.01117196622122 0.220262299814616 ENSG00000116871 MAP7D1
ENST00000373151 0.0809305220334375 0.0111861323507966 0.220174149262372 ENSG00000116871 MAP7D1
ENST00000530729 0.0303651274252818 0.00255810964608905 0.242658661851312 ENSG00000116871 MAP7D1
ENST00000462118 0.0681304137435884 0.0086219875927431 0.258092397943338 ENSG00000116871 MAP7D1
ENST00000474796 0.0554285515760129 0.00628857694603434 0.266988993643652 ENSG00000116871 MAP7D1
ENST00000530975 0.680239359892368 0.41204981822552 0.115896431006862 ENSG00000116871 MAP7D1
ENST00000487131 0.67389964803925 0.403778800945195 0.109979309013555 ENSG00000116871 MAP7D1
ENST00000373148 0.190334823343809 0.0428759267962871 0.206431332479715 ENSG00000116871 MAP7D1
ENST00000532131 0.344744941553346 0.116133899086168 0.179915905099973 ENSG00000116871 MAP7D1
ENST00000487114 0.0824092950935986 0.0114732096602328 0.245348264492825 ENSG00000116871 MAP7D1
ENST00000354618 0.169601787096935 0.0355161088322114 -0.104969869478488 ENSG00000054118 THRAP3
ENST00000469141 0.209793952930557 0.0499991827413471 -0.0976768278396779 ENSG00000054118 THRAP3
ENST00000478853 0.959490960832296 0.896913433878868 0.0112125947712252 ENSG00000054118 THRAP3
ENST00000466743 0.46106972996581 0.194474139717811 -0.105562762712991 ENSG00000054118 THRAP3
ENST00000373139 0.418444888172455 0.163338133163075 0.236356233994483 ENSG00000214193 SH3D21
ENST00000453908 0.542597749964716 0.264083035361959 0.184352044088415 ENSG00000214193 SH3D21
ENST00000426732 0.542597749964716 0.264083035361959 0.184352044088415 ENSG00000214193 SH3D21
ENST00000312808 0.585539153858799 0.306226508185821 0.16884409530277 ENSG00000214193 SH3D21
ENST00000505871 0.593117632502639 0.314001961557818 0.166710192261982 ENSG00000214193 SH3D21
ENST00000480549 0.311951943406155 0.0978322502764473 0.257092770162345 ENSG00000214193 SH3D21
ENST00000496636 0.578896047077012 0.299548905611311 0.225849764398742 ENSG00000214193 SH3D21
ENST00000508854 0.970770004010475 0.92429381949025 0.0225652248461779 ENSG00000214193 SH3D21
ENST00000474766 0.421683926904297 0.165521501067772 0.262429688861068 ENSG00000214193 SH3D21
ENST00000270824 0.470680047229847 0.201680181795109 0.279150837735285 ENSG00000142694 EVA1B
ENST00000490466 0.562968626680371 0.283039697088626 0.245803542321763 ENSG00000142694 EVA1B
ENST00000373137 0.0704008915656524 0.00904470105308269 0.64050012360866 ENSG00000116883 RP11-268J15.5
ENST00000359297 0.568290364139287 0.288696206574776 0.0849062997094436 ENSG00000196182 STK40
ENST00000373129 0.331405713716219 0.108476428360601 0.127227224072265 ENSG00000196182 STK40
ENST00000373130 0.331405713716219 0.108476428360601 0.127227224072265 ENSG00000196182 STK40
ENST00000373132 0.331405713716219 0.108476428360601 0.127227224072265 ENSG00000196182 STK40
ENST00000460417 0.258855369066866 0.0711257765920363 0.141298762158164 ENSG00000196182 STK40
ENST00000473733 0.368500579925633 0.130582991395399 0.121166079384417 ENSG00000196182 STK40
ENST00000482458 0.184775816862016 0.0408561686612186 0.173863911082678 ENSG00000196182 STK40
ENST00000460017 0.161657090266491 0.0328912296090349 0.204779396878795 ENSG00000196182 STK40
ENST00000476041 0.630289591667572 0.354318378878866 0.0949732463077451 ENSG00000181817 LSM10
ENST00000315732 0.603030425785651 0.32461512715534 0.110611894400751 ENSG00000181817 LSM10
ENST00000489912 0.704731805094286 0.442808351524735 0.0841897899403209 ENSG00000181817 LSM10
ENST00000373116 0.0875039771970412 0.0125732185620719 -0.187704501281756 ENSG00000116898 MRPS15
ENST00000488606 0.089298659900991 0.012926493134791 -0.27515518758245 ENSG00000116898 MRPS15
ENST00000477040 0.0707502442356147 0.00911558520949619 -0.358736393127834 ENSG00000116898 MRPS15
ENST00000462067 0.0888002361376851 0.0128270212211806 -0.187759502199879 ENSG00000116898 MRPS15
ENST00000373106 0.937207743674675 0.845388554879909 -0.0274092545278146 ENSG00000119535 CSF3R
ENST00000373104 0.937207743674675 0.845388554879909 -0.0274092545278146 ENSG00000119535 CSF3R
ENST00000373103 0.937207743674675 0.845388554879909 -0.0274092545278146 ENSG00000119535 CSF3R
ENST00000480825 0.870944245967048 0.710383347318205 0.0536963226637447 ENSG00000119535 CSF3R
ENST00000361632 0.952208595009852 0.879210040378434 -0.0213152101058506 ENSG00000119535 CSF3R
ENST00000464465 0.765257553012896 0.530671618737883 0.103428245465206 ENSG00000119535 CSF3R
ENST00000331941 0.983197598160769 0.954820689196423 0.00786634300410472 ENSG00000119535 CSF3R
ENST00000487540 0.72591242255757 0.472683884741188 0.114311331421623 ENSG00000119535 CSF3R
ENST00000338937 0.983157118106982 0.954604522577534 0.00791435190100358 ENSG00000119535 CSF3R
ENST00000418048 0.983157118106982 0.954604522577534 0.00791435190100358 ENSG00000119535 CSF3R
ENST00000440588 0.993285466321552 0.980720206785347 0.00334240990348019 ENSG00000119535 CSF3R
ENST00000484762 0.756965336600089 0.518154172281612 0.120903878672777 ENSG00000119535 CSF3R
ENST00000466138 0.882241832012377 0.732152743893967 0.0812712596748714 ENSG00000119535 CSF3R
ENST00000464365 0.991597732474029 0.976972913820186 0.00448451372873395 ENSG00000119535 CSF3R
ENST00000469380 0.768760466217095 0.535643467299259 -0.130332842546982 ENSG00000119535 CSF3R
ENST00000526980 0.527680140000083 0.2502073049912 -0.184314369388479 ENSG00000119535 CSF3R
ENST00000489551 0.642541193018365 0.368350231801535 -0.157029199212744 ENSG00000119535 CSF3R
ENST00000533491 0.812433103345363 0.604554550065531 -0.0908719758125739 ENSG00000119535 CSF3R
ENST00000424989 0.179429959085457 0.0389242352527014 0.34504072472251 ENSG00000233621 LINC01137
ENST00000373087 0.891061266015798 0.748800267229055 -0.0281988195173737 ENSG00000163874 ZC3H12A
ENST00000472312 0.73103868796277 0.480713356920854 -0.0685390596057833 ENSG00000163874 ZC3H12A
ENST00000471012 0.559249810454695 0.279213034096337 -0.114073417772411 ENSG00000163874 ZC3H12A
ENST00000373075 0.925204145157554 0.818413933025039 0.0166772196889887 ENSG00000163875 MEAF6
ENST00000296214 0.881651549202935 0.73117772733595 0.0247642087708711 ENSG00000163875 MEAF6
ENST00000373074 0.851625835926558 0.674676074943242 0.0301672917124917 ENSG00000163875 MEAF6
ENST00000475828 0.846901409611125 0.665867586891826 0.0309531774797012 ENSG00000163875 MEAF6
ENST00000487788 0.846150810755651 0.664496473959416 0.0311709668905295 ENSG00000163875 MEAF6
ENST00000373073 0.741645224876675 0.496181725053171 0.0489905723705935 ENSG00000163875 MEAF6
ENST00000487792 0.617451678385266 0.339824286602332 0.0725496672431128 ENSG00000163875 MEAF6
ENST00000448519 0.599227006295673 0.320431441162519 0.0743445081797232 ENSG00000163875 MEAF6
ENST00000485039 0.82912334772457 0.635266889796602 0.0393689246596541 ENSG00000163875 MEAF6
ENST00000296215 0.456067015653698 0.190769818810667 -0.105051966128926 ENSG00000163877 SNIP1
ENST00000468040 0.898266734458274 0.762663803526541 -0.0297996381075352 ENSG00000163877 SNIP1
ENST00000493916 0.792667216155337 0.573385653538215 -0.077517873936611 ENSG00000163877 SNIP1
ENST00000296218 0.0176741375461383 0.00118412673262605 -0.509122447143371 ENSG00000163879 DNALI1
ENST00000541606 0.407203333688394 0.155438467851738 -0.337677104547385 ENSG00000163879 DNALI1
ENST00000497858 0.0311170298563136 0.00265070798073465 -0.455782990099163 ENSG00000163879 DNALI1
ENST00000490029 0.0468130169626435 0.00489125928046235 -0.354971543970592 ENSG00000134697 GNL2
ENST00000373062 0.000115201639944505 1.94063820322912e-06 -0.313802698438017 ENSG00000134697 GNL2
ENST00000462812 0.00341692694807356 0.000128816662404298 -0.336894217120489 ENSG00000134697 GNL2
ENST00000479255 0.0187219657884733 0.0012852110117006 -0.355362558129328 ENSG00000134697 GNL2
ENST00000538069 0.00290407195649244 0.000105201605017399 -0.285994766057391 ENSG00000134697 GNL2
ENST00000469191 0.00928083613769926 0.000483380187199919 -0.286086237912166 ENSG00000134697 GNL2
ENST00000489146 0.0214973095795568 0.00155455143715284 -0.337476991206704 ENSG00000134697 GNL2
ENST00000463351 0.0255948601013064 0.00198189320465827 -0.318343823273159 ENSG00000134697 GNL2
ENST00000488496 0.0537120043572245 0.00601465033623348 -0.259384503436579 ENSG00000134697 GNL2
ENST00000358011 0.544741400220422 0.266318683502449 -0.0927291763466936 ENSG00000116922 C1orf109
ENST00000494120 0.572781865865162 0.293161276856648 -0.0859912624528684 ENSG00000116922 C1orf109
ENST00000609516 0.371946295524962 0.132719888535154 -0.161051091498699 ENSG00000116922 C1orf109
ENST00000464178 0.199822834805384 0.0462711558636854 -0.177479868491883 ENSG00000116922 C1orf109
ENST00000464085 0.728250770929014 0.476379826371829 -0.0692918272943297 ENSG00000116922 C1orf109
ENST00000491981 0.800907438454559 0.586647241145772 -0.0518635348077803 ENSG00000116922 C1orf109
ENST00000461359 0.777182662986625 0.548552639568626 -0.0622409783923918 ENSG00000116922 C1orf109
ENST00000477060 0.857599405043037 0.686376209689868 -0.0409003740964448 ENSG00000116922 C1orf109
ENST00000486637 0.895648526878266 0.757186829908375 -0.0331380228553644 ENSG00000116922 C1orf109
ENST00000491797 0.898890689583057 0.763869631589977 -0.0399874153139104 ENSG00000116922 C1orf109
ENST00000488137 0.987031806719472 0.964633876569212 -0.00602209560653553 ENSG00000116922 C1orf109
ENST00000472584 0.962555469279635 0.90451580491349 -0.0169770167567797 ENSG00000116922 C1orf109
ENST00000373045 0.900066741793268 0.766189443870657 0.0484891326980544 ENSG00000185090 MANEAL
ENST00000397631 0.900066741793268 0.766189443870657 0.0484891326980544 ENSG00000185090 MANEAL
ENST00000532512 0.643127970104145 0.369148331204269 0.185841485723427 ENSG00000185090 MANEAL
ENST00000525897 0.811812476634706 0.603385473356395 0.106430199531964 ENSG00000185090 MANEAL
ENST00000329006 0.834589466279238 0.644124115277664 0.0841088874509773 ENSG00000185090 MANEAL
ENST00000433474 0.99574417196205 0.987789961650181 -0.0034416940148354 ENSG00000233728 RP11-109P14.9
ENST00000373044 0.00835705906168771 0.000417624391761718 -0.37368181403036 ENSG00000196449 YRDC
ENST00000373043 0.241403305760839 0.0633300952986989 -0.319370640215947 ENSG00000197982 C1orf122
ENST00000419397 0.336694892799566 0.111491119334607 -0.333066330433722 ENSG00000197982 C1orf122
ENST00000468084 0.263858246778453 0.0734899024479181 -0.314298397914779 ENSG00000197982 C1orf122
ENST00000373042 0.562911268610773 0.282983748035907 -0.177450073932753 ENSG00000197982 C1orf122
ENST00000446260 0.648385876124268 0.375014678087566 -0.147579290480166 ENSG00000197982 C1orf122
ENST00000373036 0.559437076293172 0.279331248795968 -0.100753856879801 ENSG00000188786 MTF1
ENST00000448796 0.974645518761601 0.933615324227457 0.0177882631681678 ENSG00000230610 AL929472.1
ENST00000447422 0.881734412970532 0.731307790908617 -0.0718660505398662 ENSG00000235673 RP11-109P14.8
ENST00000468190 0.332177902782204 0.108950627304792 -0.165954319239556 ENSG00000188786 MTF1
ENST00000419993 0.369427408456023 0.13110625721905 0.229017991439805 ENSG00000230955 RP11-109P14.10
ENST00000373027 0.963140103733999 0.90598751288048 -0.00734167834788407 ENSG00000204084 INPP5B
ENST00000373023 0.972532784096616 0.928806714189859 -0.00556391321848915 ENSG00000204084 INPP5B
ENST00000373026 0.889083808589167 0.744722810712368 -0.0215307803639015 ENSG00000204084 INPP5B
ENST00000373024 0.897728526911891 0.761685105228233 -0.0200568438630183 ENSG00000204084 INPP5B
ENST00000487328 0.708092834711533 0.447750882302536 -0.162035439472213 ENSG00000204084 INPP5B
ENST00000470364 0.545390066768068 0.266877705670885 0.126793134961146 ENSG00000204084 INPP5B
ENST00000474758 0.412047397465777 0.158691912467357 0.168575803675265 ENSG00000204084 INPP5B
ENST00000458109 0.667533089524379 0.396712849280245 -0.0724500294676824 ENSG00000204084 INPP5B
ENST00000467066 0.526889603431329 0.249408402157569 -0.162692558552919 ENSG00000204084 INPP5B
ENST00000373021 0.583967929323295 0.304491431337011 0.135298217104663 ENSG00000204084 INPP5B
ENST00000491406 0.996301998282547 0.989177991951875 0.00264847726807686 ENSG00000204084 INPP5B
ENST00000373019 0.0266874139871205 0.00211849766770687 -0.177619825639344 ENSG00000183431 SF3A3
ENST00000448721 0.0359359546963938 0.00328633820426151 -0.173049772242242 ENSG00000183431 SF3A3
ENST00000487062 0.189364056973694 0.0425504292322946 -0.205368514985782 ENSG00000183431 SF3A3
ENST00000460925 0.0928893503354439 0.0136903937100559 -0.174479421118233 ENSG00000183431 SF3A3
ENST00000489537 0.161369772725098 0.0327914235095545 -0.15167237631633 ENSG00000183431 SF3A3
ENST00000461869 0.229614625998009 0.0581897057584291 -0.132842598443896 ENSG00000183431 SF3A3
ENST00000470585 0.3300627263085 0.107517783584511 -0.115619620353541 ENSG00000183431 SF3A3
ENST00000488934 0.852361175144171 0.675986722891124 0.0387980483206525 ENSG00000183431 SF3A3
ENST00000462258 0.23605080259456 0.0610131795778567 -0.151616841360986 ENSG00000183431 SF3A3
ENST00000485803 0.00262515133174602 9.27073031928358e-05 -0.4822846674306 ENSG00000183386 FHL3
ENST00000373016 0.00262515133174602 9.27073031928358e-05 -0.4822846674306 ENSG00000183386 FHL3
ENST00000475084 0.00179953882230147 5.70911089226271e-05 -0.496586684569422 ENSG00000183386 FHL3
ENST00000477194 0.00126919132010079 3.59808861985429e-05 -0.517657829048512 ENSG00000183386 FHL3
ENST00000483132 0.00404836598282357 0.000162448106811362 -0.651525985428291 ENSG00000183386 FHL3
ENST00000483182 0.0153376314421986 0.000967810783714681 -0.241115888569199 ENSG00000183520 UTP11L
ENST00000486563 0.0723790525580885 0.00944883868099297 -0.196471960811149 ENSG00000183520 UTP11L
ENST00000373014 0.0386826359332473 0.00367637782962727 -0.183203373180076 ENSG00000183520 UTP11L
ENST00000537711 0.0401560506494846 0.00389225813148102 -0.182968803945809 ENSG00000183520 UTP11L
ENST00000488453 0.127329801042105 0.022539869057332 -0.173905245547137 ENSG00000183520 UTP11L
ENST00000428151 0.736112259735821 0.487874879000419 -0.223338435179949 ENSG00000224592 RP5-884C9.2
ENST00000373001 0.440403169234777 0.179340956082415 -0.14072521272915 ENSG00000116954 RRAGC
ENST00000474456 0.176192363559387 0.0377912067900813 -0.242388633209781 ENSG00000116954 RRAGC
ENST00000493015 0.39757581128838 0.149031132816642 -0.162420392009953 ENSG00000116954 RRAGC
ENST00000496778 0.639571374389913 0.364928809148143 -0.113729344939208 ENSG00000116954 RRAGC
ENST00000433671 0.902450932513629 0.770407083255882 0.0473765759427674 ENSG00000228436 RP5-864K19.4
ENST00000456813 0.714297482523893 0.456262903186955 0.094386317187156 ENSG00000228436 RP5-864K19.4
ENST00000397572 0.63058572507989 0.354581860658235 0.106234388899768 ENSG00000214114 MYCBP
ENST00000494695 0.568421572817092 0.288844450239117 0.13455911649911 ENSG00000214114 MYCBP
ENST00000495043 0.526021839215685 0.248512095367042 0.148525141129953 ENSG00000214114 MYCBP
ENST00000489803 0.809247545384239 0.599679814172071 0.0779971588086455 ENSG00000214114 MYCBP
ENST00000454994 0.809303786543717 0.599763523735989 0.0779884904600146 ENSG00000131233 GJA9
ENST00000489575 0.809303786543717 0.599763523735989 0.0779884904600146 ENSG00000214114 MYCBP
ENST00000465771 0.515638609339745 0.23927898442875 0.160262141082821 ENSG00000214114 MYCBP
ENST00000462027 0.744530307689838 0.500453617900949 0.0912251510841861 ENSG00000214114 MYCBP
ENST00000443161 0.649097803654564 0.375931280698505 -0.233421667722563 ENSG00000228436 RP5-864K19.4
ENST00000357771 0.686466509544965 0.418968301230197 -0.185932867614057 ENSG00000131233 GJA9
ENST00000360786 0.559644223748119 0.279570835680753 -0.300891414191586 ENSG00000131233 GJA9
ENST00000372990 0.93573650071349 0.841381103173517 -0.0479626599213041 ENSG00000158315 RHBDL2
ENST00000289248 0.926132330820868 0.820488714507541 -0.0541630039571621 ENSG00000158315 RHBDL2
ENST00000538156 0.926132330820868 0.820517414809032 -0.0541611615094159 ENSG00000158315 RHBDL2
ENST00000372985 0.937012811647188 0.844751446287804 -0.0467563286989718 ENSG00000158315 RHBDL2
ENST00000540558 0.696026542138894 0.431640678075947 -0.223560109280136 ENSG00000158315 RHBDL2
ENST00000432648 0.939813029017938 0.851955563363788 -0.00986346648848969 ENSG00000174574 AKIRIN1
ENST00000446189 0.877904458200396 0.723616148621452 -0.0178171835892199 ENSG00000174574 AKIRIN1
ENST00000372984 0.85889989530211 0.688896161302826 -0.0201264055621755 ENSG00000174574 AKIRIN1
ENST00000531822 0.97410469448136 0.932627461948827 -0.00477082501849513 ENSG00000174574 AKIRIN1
ENST00000372967 0.55042654340125 0.271228696111236 0.0871182838811621 ENSG00000168653 NDUFS5
ENST00000372969 0.55042654340125 0.271228696111236 0.0871182838811621 ENSG00000168653 NDUFS5
ENST00000545844 0.722969875242225 0.468548824212627 0.0454816518418033 ENSG00000127603 MACF1
ENST00000567887 0.722980193096517 0.468617268334816 0.0454665623461933 ENSG00000127603 MACF1
ENST00000372915 0.72294996143498 0.4684593223088 0.0454868683865365 ENSG00000127603 MACF1
ENST00000539005 0.722832587356134 0.46831154733626 0.0454995442807182 ENSG00000127603 MACF1
ENST00000317713 0.722832587356134 0.46831154733626 0.0454995442807182 ENSG00000127603 MACF1
ENST00000361689 0.72294996143498 0.468449305538897 0.0454868988560695 ENSG00000127603 MACF1
ENST00000524432 0.918825163546447 0.804616252890779 0.0214759973058938 ENSG00000127603 MACF1
ENST00000467673 0.862352637825393 0.694978832240723 0.0470684339587337 ENSG00000127603 MACF1
ENST00000564288 0.688004030368156 0.421102873669149 0.0475070350498873 ENSG00000127603 MACF1
ENST00000494012 0.794089616284413 0.576158645248594 0.0457788525001729 ENSG00000127603 MACF1
ENST00000536367 0.968070178222934 0.917612403080627 0.00823111234601683 ENSG00000127603 MACF1
ENST00000480624 0.914232594558285 0.794855887434655 -0.0234661417736287 ENSG00000127603 MACF1
ENST00000469366 0.919404787841222 0.806415899706465 0.0231650668688529 ENSG00000127603 MACF1
ENST00000289890 0.66016205760094 0.388229725987193 -0.119386788419187 ENSG00000226438 RP11-420K8.1
ENST00000496804 0.865964538749128 0.701192663204943 0.0255064960855863 ENSG00000127603 MACF1
ENST00000530262 0.61033841494266 0.332148372987752 0.0630175006928882 ENSG00000127603 MACF1
ENST00000485063 0.922114832083423 0.811775557393713 -0.0234599748837662 ENSG00000127603 MACF1
ENST00000472385 0.95221298537218 0.879236900453439 0.0131422820368431 ENSG00000127603 MACF1
ENST00000484393 0.97732396695162 0.939994808903119 0.00700943867492099 ENSG00000127603 MACF1
ENST00000476350 0.419132278750777 0.163872185263945 0.0931335372419079 ENSG00000127603 MACF1
ENST00000372925 0.617420487686127 0.339786012637153 0.058578424479518 ENSG00000127603 MACF1
ENST00000528611 0.162836742948529 0.0332594849732445 0.281476035071694 ENSG00000127603 MACF1
ENST00000289893 0.676222242226809 0.406748221970517 0.0506596695569754 ENSG00000127603 MACF1
ENST00000530275 0.573688892504752 0.294096214328805 0.121298559139901 ENSG00000255103 KIAA0754
ENST00000482035 0.745087263318864 0.501210071741461 -0.0574675141371214 ENSG00000127603 MACF1
ENST00000473843 0.663747180700712 0.39240866748667 0.0956566090542948 ENSG00000127603 MACF1
ENST00000469490 0.898890689583057 0.76383373339824 0.0243886438338161 ENSG00000127603 MACF1
ENST00000487656 0.681127153892653 0.413005085809615 0.0931512425022122 ENSG00000127603 MACF1
ENST00000360115 0.818703914064333 0.616434982712775 0.0349665893784505 ENSG00000127603 MACF1
ENST00000497964 0.81860123641882 0.616231738252822 0.038539436973383 ENSG00000127603 MACF1
ENST00000446276 0.797023494236109 0.580996639831903 0.0397682706091081 ENSG00000127603 MACF1
ENST00000442046 0.910971911263327 0.787755615288059 0.0196971789102435 ENSG00000127603 MACF1
ENST00000422234 0.694420857248895 0.429944580876077 0.0689134096482058 ENSG00000127603 MACF1
ENST00000462496 0.676766857059621 0.407429214979278 0.0708340073663726 ENSG00000127603 MACF1
ENST00000462103 0.846184008777029 0.664695945028253 0.0413481247732835 ENSG00000127603 MACF1
ENST00000496360 0.995429204203648 0.986525676346934 -0.00147005130233297 ENSG00000127603 MACF1
ENST00000497807 0.937688473189249 0.846775871569998 0.0159672228491487 ENSG00000127603 MACF1
ENST00000331593 0.859007332138417 0.689135262371412 0.0744325914774026 ENSG00000183682 BMP8A
ENST00000441741 0.912332048926997 0.790886870454142 -0.0572225615540393 ENSG00000182109 RP11-69E11.4
ENST00000331856 0.81291293650444 0.605397949089355 0.0992959555046511 ENSG00000182109 RP11-69E11.4
ENST00000458207 0.926454620256175 0.821341247346696 -0.0312560084847001 ENSG00000182109 RP11-69E11.4
ENST00000450157 0.901414423318066 0.768464193384048 -0.0390600257275438 ENSG00000182109 RP11-69E11.4
ENST00000431553 0.893308531790067 0.753380221487651 -0.0416508509672301 ENSG00000182109 RP11-69E11.4
ENST00000417869 0.921236775847734 0.810227500499355 -0.0316649772261479 ENSG00000182109 RP11-69E11.4
ENST00000440190 0.855025877518269 0.680926640102035 -0.0523197853094237 ENSG00000182109 RP11-69E11.4
ENST00000427240 0.923877655516296 0.815368080452537 -0.0276929990861728 ENSG00000243970 PPIEL
ENST00000482028 0.861318648307475 0.693066689149296 -0.0392119876640682 ENSG00000090621 PABPC4
ENST00000372856 0.470718638594802 0.201717488601298 -0.0960545250294591 ENSG00000090621 PABPC4
ENST00000372857 0.471364692329322 0.202293140923597 -0.0959260975157581 ENSG00000090621 PABPC4
ENST00000372858 0.469446486887512 0.200537250372642 -0.0878956722188213 ENSG00000090621 PABPC4
ENST00000372862 0.458163375229418 0.192437702234749 -0.0889979750197902 ENSG00000090621 PABPC4
ENST00000468476 0.913411803787042 0.792809225770216 0.0199576757483407 ENSG00000090621 PABPC4
ENST00000437136 0.8982798887278 0.762713358736043 0.0227221416831473 ENSG00000090621 PABPC4
ENST00000492468 0.980076077841317 0.94715669913703 0.00507274601478958 ENSG00000090621 PABPC4
ENST00000530186 0.926748895681976 0.822298481446159 -0.020933600089675 ENSG00000090621 PABPC4
ENST00000421687 0.523883864581825 0.246606540029171 -0.081002736082085 ENSG00000090621 PABPC4
ENST00000484555 0.801189331362895 0.587203770141993 0.0424123409450182 ENSG00000090621 PABPC4
ENST00000525045 0.850701227439707 0.672583567617667 -0.0336267484119959 ENSG00000090621 PABPC4
ENST00000527718 0.487252624161362 0.215411913415123 -0.0908375240531162 ENSG00000090621 PABPC4
ENST00000477556 0.771816559136365 0.540376502124603 0.0507786488444744 ENSG00000090621 PABPC4
ENST00000461578 0.926599750762368 0.821580549782572 0.0205784892589552 ENSG00000090621 PABPC4
ENST00000483770 0.745859100638952 0.50245553061417 -0.0579369497930346 ENSG00000090621 PABPC4
ENST00000525669 0.400650619158434 0.151112028849114 -0.108703230575097 ENSG00000090621 PABPC4
ENST00000470443 0.321267604584135 0.102801568893277 -0.11674451476939 ENSG00000090621 PABPC4
ENST00000415255 0.307959314083371 0.0957787173718094 -0.121437251546194 ENSG00000228060 RP11-69E11.8
ENST00000513632 0.274798426366153 0.0788221769108275 -0.148486365294 ENSG00000090621 PABPC4
ENST00000525751 0.470496188857591 0.201503173684359 -0.114732105039703 ENSG00000090621 PABPC4
ENST00000474378 0.412614782260602 0.159126327475515 -0.120173779809795 ENSG00000090621 PABPC4
ENST00000529216 0.434045998123525 0.174652655328564 -0.123171296636583 ENSG00000090621 PABPC4
ENST00000492519 0.450630446465086 0.186833385534038 -0.124113918769419 ENSG00000090621 PABPC4
ENST00000451091 0.657333544293322 0.385042346792897 -0.113854552735067 ENSG00000090621 PABPC4
ENST00000531243 0.664061236629883 0.392715143562879 -0.155636847352378 ENSG00000090621 PABPC4
ENST00000470018 0.967242343534307 0.915083485575402 -0.0121253391430195 ENSG00000084072 PPIE
ENST00000485507 0.9890671230922 0.969872881939915 0.00464854422131259 ENSG00000084072 PPIE
ENST00000324379 0.961995411638156 0.903106470004105 0.0116876893717844 ENSG00000084072 PPIE
ENST00000356511 0.857503057677245 0.686180566550658 -0.0341041351695485 ENSG00000084072 PPIE
ENST00000456578 0.982097151025587 0.952082866449739 -0.00735094738087384 ENSG00000084072 PPIE
ENST00000495526 0.961958049681323 0.90302574565654 0.0116948397205222 ENSG00000084072 PPIE
ENST00000482751 0.961958049681323 0.90302574565654 0.0116948397205222 ENSG00000084072 PPIE
ENST00000372830 0.857503057677245 0.686180566550658 -0.0341041351695485 ENSG00000084072 PPIE
ENST00000497370 0.968745626035589 0.919010104381664 0.0100384095875897 ENSG00000084072 PPIE
ENST00000372835 0.949722761951671 0.873521766872156 0.015233594130547 ENSG00000084072 PPIE
ENST00000470213 0.989163345826116 0.970141624106271 0.00363994028204055 ENSG00000084072 PPIE
ENST00000474804 0.989310477529746 0.970539587131845 0.00365725701124842 ENSG00000084072 PPIE
ENST00000475350 0.961958049681323 0.90302574565654 0.0116948397205222 ENSG00000084072 PPIE
ENST00000480169 0.946440736388742 0.866085002607968 -0.01857216585798 ENSG00000084072 PPIE
ENST00000372827 0.502926907750151 0.228510138711613 -0.215433645136548 ENSG00000116985 BMP8B
ENST00000397360 0.893308531790067 0.753383231786978 0.084308667837043 ENSG00000116985 BMP8B
ENST00000441669 0.056750355243197 0.00653916352764676 -0.220731425429978 ENSG00000043514 TRIT1
ENST00000462797 0.056750355243197 0.00653916352764676 -0.220731425429978 ENSG00000043514 TRIT1
ENST00000316891 0.056750355243197 0.00653916352764676 -0.220731425429978 ENSG00000043514 TRIT1
ENST00000372818 0.056750355243197 0.00653916352764676 -0.220731425429978 ENSG00000043514 TRIT1
ENST00000495175 0.0560473727512191 0.00641025898393913 -0.224591596281046 ENSG00000043514 TRIT1
ENST00000491865 0.0579520789047044 0.00674656255333365 -0.22331002388853 ENSG00000043514 TRIT1
ENST00000537223 0.0555007177214357 0.00630172502589034 -0.232116126504471 ENSG00000043514 TRIT1
ENST00000537440 0.0555007177214357 0.00630172502589034 -0.232116126504471 ENSG00000043514 TRIT1
ENST00000541099 0.0555007177214357 0.00630172502589034 -0.232116126504471 ENSG00000043514 TRIT1
ENST00000545233 0.0555007177214357 0.00630172502589034 -0.232116126504471 ENSG00000043514 TRIT1
ENST00000465417 0.0652995990653184 0.00811082589668962 -0.341245229773603 ENSG00000043514 TRIT1
ENST00000492612 0.0964393682879294 0.014506622695528 -0.204405916479191 ENSG00000043514 TRIT1
ENST00000467774 0.34130083388103 0.114183103495941 -0.308299286644531 ENSG00000043514 TRIT1
ENST00000489945 0.133367520003378 0.0242424226131743 -0.184661971088334 ENSG00000043514 TRIT1
ENST00000486825 0.160084019751332 0.0323371408906164 -0.177324068235963 ENSG00000043514 TRIT1
ENST00000469476 0.0346599207357139 0.00310980691158871 -0.295958868684121 ENSG00000043514 TRIT1
ENST00000544981 0.346029348518677 0.11687465104692 -0.147114431091167 ENSG00000043514 TRIT1
ENST00000462243 0.307638226095831 0.0956232098267597 -0.204549364006676 ENSG00000043514 TRIT1
ENST00000397332 0.228788769053653 0.0578014086118935 -0.555496074299321 ENSG00000116990 MYCL
ENST00000372811 0.923767495934794 0.815087519130972 0.0235759793942139 ENSG00000168389 MFSD2A
ENST00000420632 0.927132035345269 0.823143716970571 0.022351237108689 ENSG00000168389 MFSD2A
ENST00000434861 0.922292592947833 0.812087330141184 0.0252089665852624 ENSG00000168389 MFSD2A
ENST00000372809 0.923407255406195 0.814259513942077 0.0236818415390977 ENSG00000168389 MFSD2A
ENST00000483824 0.923407255406195 0.814259513942077 0.0236818415390977 ENSG00000168389 MFSD2A
ENST00000469745 0.889941397489805 0.746366552633759 0.033103913835999 ENSG00000168389 MFSD2A
ENST00000438210 0.803924333818699 0.591613124221647 0.0810069815556338 ENSG00000228477 RP3-342P20.2
ENST00000480630 0.857789708572914 0.686743490574259 0.0398599539277299 ENSG00000168389 MFSD2A
ENST00000491515 0.939900514608035 0.852123234146495 0.0197114699484882 ENSG00000168389 MFSD2A
ENST00000459917 0.96804078543879 0.917471472939679 0.011534572620579 ENSG00000168389 MFSD2A
ENST00000481612 0.937207743674675 0.845372521947444 0.0222432830553807 ENSG00000168389 MFSD2A
ENST00000372797 0.266431033360542 0.0747689222624303 -0.131537447541049 ENSG00000131236 CAP1
ENST00000372802 0.267814393600929 0.0755211671340211 -0.131203979592575 ENSG00000131236 CAP1
ENST00000449311 0.254092114567223 0.0688247959775297 -0.139696783913643 ENSG00000131236 CAP1
ENST00000421589 0.255944651962611 0.0696736274799249 -0.138222835694762 ENSG00000131236 CAP1
ENST00000414893 0.243117674012317 0.0640645116846242 -0.13580274921908 ENSG00000131236 CAP1
ENST00000414281 0.257798431306529 0.0705263921548896 -0.137955149499333 ENSG00000131236 CAP1
ENST00000420216 0.272272948002697 0.077614777923828 -0.135917941717774 ENSG00000131236 CAP1
ENST00000372792 0.240768404518513 0.0629860726768296 -0.136807577293798 ENSG00000131236 CAP1
ENST00000372798 0.221504124315427 0.054806198069567 -0.139423809461113 ENSG00000131236 CAP1
ENST00000340450 0.265493708346077 0.0742948531560225 -0.1319903778885 ENSG00000131236 CAP1
ENST00000372805 0.255256729837113 0.0693768792370393 -0.134070941786309 ENSG00000131236 CAP1
ENST00000435719 0.209967458491867 0.0500525749016217 -0.146357655736846 ENSG00000131236 CAP1
ENST00000427843 0.212326319923791 0.0510953673208585 -0.144882600839377 ENSG00000131236 CAP1
ENST00000417287 0.267238359588848 0.0752124643709681 -0.136537885292274 ENSG00000131236 CAP1
ENST00000424977 0.249863094395454 0.0669759685953011 -0.139207411455109 ENSG00000131236 CAP1
ENST00000446031 0.132195588316709 0.0239036754816532 -0.172233662707628 ENSG00000131236 CAP1
ENST00000479759 0.289037538414813 0.0856510965725721 -0.136622990486152 ENSG00000131236 CAP1
ENST00000461993 0.278572274555898 0.0805202746879787 -0.141622362320965 ENSG00000131236 CAP1
ENST00000494114 0.173190308500727 0.0367698578977348 -0.167462386568842 ENSG00000131236 CAP1
ENST00000433473 0.47249237872231 0.203291702400908 -0.110782571488479 ENSG00000131238 PPT1
ENST00000529905 0.442959956674196 0.181119921994287 -0.115800260179951 ENSG00000131238 PPT1
ENST00000530704 0.571316067690762 0.291620025902494 -0.098109238020696 ENSG00000131238 PPT1
ENST00000372775 0.53946555622451 0.261184616158474 -0.112920598393247 ENSG00000131238 PPT1
ENST00000449045 0.56019191607652 0.280048080024168 -0.103093248981045 ENSG00000131238 PPT1
ENST00000439754 0.446527098202392 0.183722445681869 -0.138776163262036 ENSG00000131238 PPT1
ENST00000530076 0.459705189513054 0.193603038353038 -0.135980695035545 ENSG00000131238 PPT1
ENST00000527311 0.537165723277036 0.259029907387167 -0.108391309079207 ENSG00000131238 PPT1
ENST00000372779 0.564975801106127 0.285214286892268 -0.106696491747641 ENSG00000131238 PPT1
ENST00000526547 0.708652351110073 0.448410005519788 -0.0903547548819126 ENSG00000131238 PPT1
ENST00000372771 0.21936079610974 0.0539890834307576 0.13491028149288 ENSG00000117000 RLF
ENST00000567508 0.653314262927046 0.380590009532755 0.209190244266298 ENSG00000259943 RP1-39G22.7
ENST00000372759 0.774665668082156 0.544305666605192 0.0363021734561724 ENSG00000084073 ZMPSTE24
ENST00000479131 0.756394395654016 0.517252644226429 0.0552331588177499 ENSG00000084073 ZMPSTE24
ENST00000472583 0.620659193400876 0.343636378141246 0.0728448533410779 ENSG00000084073 ZMPSTE24
ENST00000474142 0.817105543241032 0.613248171589217 -0.0563257163287691 ENSG00000084073 ZMPSTE24
ENST00000372748 0.618593150336654 0.34117136832506 0.24992857211348 ENSG00000049089 COL9A2
ENST00000482722 0.518208106373514 0.241603701045351 0.311701971182224 ENSG00000049089 COL9A2
ENST00000435168 0.391138915882384 0.14481673990654 0.112957617363033 ENSG00000084070 SMAP2
ENST00000372718 0.110368562674835 0.0180054966012893 0.172130449090943 ENSG00000084070 SMAP2
ENST00000372708 0.0809823062183731 0.0112028615128593 0.185302598832012 ENSG00000084070 SMAP2
ENST00000539317 0.19334583429278 0.0439219729730944 0.15833630688562 ENSG00000084070 SMAP2
ENST00000487871 0.550620794290056 0.271385593356799 0.0976717032624325 ENSG00000084070 SMAP2
ENST00000469416 0.0108457853071003 0.000597424757309677 0.483528448573231 ENSG00000187801 ZFP69B
ENST00000361584 0.0104266954682638 0.000565839923823347 0.486048339898246 ENSG00000187801 ZFP69B
ENST00000484445 0.0104266954682638 0.000565839923823347 0.486048339898246 ENSG00000187801 ZFP69B
ENST00000411995 0.0108912913970615 0.000601141498087441 0.483546498774248 ENSG00000187801 ZFP69B
ENST00000565390 0.977350062387537 0.940103958284721 0.0148878430912187 ENSG00000260920 RP1-228H13.5
ENST00000372706 0.0348803815836901 0.00313793457103964 0.369371958314347 ENSG00000187815 ZFP69
ENST00000372705 0.0263443223402878 0.00207380535379145 0.39356363399405 ENSG00000187815 ZFP69
ENST00000482712 0.234684194437007 0.0603679378480273 0.411427214229496 ENSG00000187815 ZFP69
ENST00000450713 0.0616583233820185 0.00741337326286119 0.309378849098273 ENSG00000238287 RP11-656D10.3
ENST00000358527 0.772848363672517 0.541584628479759 0.0653889483496293 ENSG00000164002 EXO5
ENST00000372703 0.772848363672517 0.541584628479759 0.0653889483496293 ENSG00000164002 EXO5
ENST00000420209 0.625434456752605 0.348863604515774 0.106509507132468 ENSG00000164002 EXO5
ENST00000296380 0.729107938200129 0.477662253987634 0.0746820582474957 ENSG00000164002 EXO5
ENST00000432259 0.318532163650873 0.10140410611319 0.203779277028959 ENSG00000164002 EXO5
ENST00000418186 0.623760828312058 0.346950071690686 0.106483800132422 ENSG00000164002 EXO5
ENST00000415550 0.421479417302067 0.165372782892066 0.173217765811649 ENSG00000164002 EXO5
ENST00000443729 0.629499025676291 0.353406387440142 0.103714312126455 ENSG00000164002 EXO5
ENST00000419161 0.629499025676291 0.353406387440142 0.103714312126455 ENSG00000164002 EXO5
ENST00000471429 0.287837921838397 0.0850814888959434 0.240976034490651 ENSG00000164002 EXO5
ENST00000453437 0.26875599987108 0.0759772504165304 0.260708948886697 ENSG00000227278 RP11-656D10.5
ENST00000437060 0.660622826029285 0.388726542053812 0.184824252676677 ENSG00000238186 RP11-656D10.6
ENST00000372699 0.84362035648349 0.659956930319886 0.0682190465484968 ENSG00000117010 ZNF684
ENST00000465152 0.863486636484147 0.696942688827411 0.061807736645113 ENSG00000117010 ZNF684
ENST00000372696 0.82644224072263 0.630186577168578 0.0773509970614624 ENSG00000117010 ZNF684
ENST00000372697 0.82644224072263 0.630186577168578 0.0773509970614624 ENSG00000117010 ZNF684
ENST00000493756 0.837147530225047 0.648895943375442 0.0704619749244737 ENSG00000117010 ZNF684
ENST00000472043 0.944054918461641 0.861013200051952 -0.039394236448255 ENSG00000117010 ZNF684
ENST00000372684 0.249764935742982 0.0669304450726938 -0.417508581292954 ENSG00000117016 RIMS3
ENST00000372683 0.485877564706009 0.214222306789364 -0.325703053259422 ENSG00000117016 RIMS3
ENST00000606277 0.324418722689191 0.104373303290394 -0.240942190106977 ENSG00000272145 NFYC-AS1
ENST00000467203 0.66705796478617 0.396184678206904 0.0655272618958274 ENSG00000066136 NFYC
ENST00000424419 0.721417136965259 0.46629699683149 0.0550954695313944 ENSG00000066136 NFYC
ENST00000427410 0.775567418574182 0.54566932630178 0.0428196557778641 ENSG00000066136 NFYC
ENST00000447388 0.838745023362746 0.651417368320908 0.0321038721393871 ENSG00000066136 NFYC
ENST00000425457 0.781979686664429 0.555901716160877 0.0417572564749663 ENSG00000066136 NFYC
ENST00000453631 0.669148574152658 0.398506687913274 0.0668614239371577 ENSG00000066136 NFYC
ENST00000456393 0.834474803541237 0.643985696093774 0.0328612698239857 ENSG00000066136 NFYC
ENST00000372654 0.768926085800952 0.535888107865326 0.0442630064747986 ENSG00000066136 NFYC
ENST00000534399 0.562989845345614 0.283097223606964 0.0907152613977643 ENSG00000066136 NFYC
ENST00000372653 0.750702240291292 0.509651650843548 0.0481647263312807 ENSG00000066136 NFYC
ENST00000372669 0.660457301992664 0.388499314635782 0.0676415419558577 ENSG00000066136 NFYC
ENST00000372652 0.96730998048457 0.91526717573302 -0.00790722867860084 ENSG00000066136 NFYC
ENST00000372651 0.974996495093854 0.934331364875587 0.00612137035473506 ENSG00000066136 NFYC
ENST00000531464 0.870513335511571 0.709451553972867 -0.0350267899701142 ENSG00000066136 NFYC
ENST00000440226 0.838257340031321 0.650737702942163 -0.0344660735546851 ENSG00000066136 NFYC
ENST00000525290 0.874407374429072 0.716787755150385 -0.0305194668677362 ENSG00000066136 NFYC
ENST00000530965 0.921446118646197 0.810630879472722 -0.0224015964905983 ENSG00000066136 NFYC
ENST00000416859 0.841329162213738 0.655749684282551 -0.0363002475189006 ENSG00000066136 NFYC
ENST00000308733 0.747193376054038 0.504530790435674 -0.0525686319805492 ENSG00000066136 NFYC
ENST00000414185 0.695828377128161 0.431452368570912 -0.0668607370144511 ENSG00000066136 NFYC
ENST00000525349 0.871440153730141 0.711279153090994 -0.038323766454559 ENSG00000066136 NFYC
ENST00000483091 0.550627761625692 0.271393733421012 -0.16529898892133 ENSG00000066136 NFYC
ENST00000488635 0.628410356279247 0.352177052766938 -0.0995041023043999 ENSG00000066136 NFYC
ENST00000496608 0.408389561949322 0.15618893580196 -0.150608609509244 ENSG00000066136 NFYC
ENST00000347132 0.0836718521252955 0.0117295837955867 -0.6225941954524 ENSG00000117013 KCNQ4
ENST00000509682 0.041343687424056 0.00407027055004702 -0.721535668328966 ENSG00000117013 KCNQ4
ENST00000372621 0.0819054300073007 0.0113749526070058 -0.22859194413187 ENSG00000171793 CTPS1
ENST00000541520 0.113818972995399 0.0189069224910138 -0.21172231201471 ENSG00000171793 CTPS1
ENST00000470271 0.18678595500846 0.0416019943420678 -0.251099477811879 ENSG00000171793 CTPS1
ENST00000475060 0.183377566359574 0.0403557908805909 -0.288237860806512 ENSG00000171793 CTPS1
ENST00000479480 0.168950440996529 0.0352617839487133 -0.233184411734288 ENSG00000171793 CTPS1
ENST00000543104 0.1690956041655 0.0353200060324111 -0.218316248608551 ENSG00000171793 CTPS1
ENST00000372616 0.137935572082926 0.0256385866110031 -0.202001589666641 ENSG00000171793 CTPS1
ENST00000480420 0.0834984639308064 0.0116929535016432 -0.215511317776036 ENSG00000171793 CTPS1
ENST00000463285 0.204358780219695 0.0479842464272646 -0.175105445271648 ENSG00000171793 CTPS1
ENST00000486889 0.264565437778564 0.0738632404915608 -0.161032580232606 ENSG00000171793 CTPS1
ENST00000497210 0.202329297198448 0.0472379526475163 -0.20511196484522 ENSG00000171793 CTPS1
ENST00000464283 0.171897563605922 0.0362742514373526 -0.208177608753608 ENSG00000171793 CTPS1
ENST00000463423 0.139872447388706 0.0261970942196516 -0.228235790041205 ENSG00000171793 CTPS1
ENST00000498694 0.0902662898730881 0.01312618685463 -0.234810543065694 ENSG00000171793 CTPS1
ENST00000302946 0.382644873385099 0.13953747221262 -0.154364973543293 ENSG00000171790 SLFNL1
ENST00000372613 0.377794939242646 0.136476177711608 -0.155619833286506 ENSG00000171790 SLFNL1
ENST00000397197 0.377794939242646 0.136476177711608 -0.155619833286506 ENSG00000171790 SLFNL1
ENST00000439569 0.377794939242646 0.136476177711608 -0.155619833286506 ENSG00000171790 SLFNL1
ENST00000372611 0.391811455795241 0.145326942314809 -0.151768809577738 ENSG00000171790 SLFNL1
ENST00000359345 0.32005363742976 0.102222184119775 -0.159410159870942 ENSG00000171790 SLFNL1
ENST00000456518 0.71444469624481 0.456511068231351 -0.0466615713698411 ENSG00000010803 SCMH1
ENST00000397174 0.744530307689838 0.500452400112454 -0.04161257528667 ENSG00000010803 SCMH1
ENST00000402904 0.744530307689838 0.500452400112454 -0.04161257528667 ENSG00000010803 SCMH1
ENST00000361191 0.744487204075805 0.500329200975084 -0.0415262490997128 ENSG00000010803 SCMH1
ENST00000361705 0.744487204075805 0.500329200975084 -0.0415262490997128 ENSG00000010803 SCMH1
ENST00000397171 0.744487204075805 0.500329200975084 -0.0415262490997128 ENSG00000010803 SCMH1
ENST00000372597 0.973329149890718 0.930853519661477 -0.0049772392462903 ENSG00000010803 SCMH1
ENST00000372596 0.973329149890718 0.930853519661477 -0.0049772392462903 ENSG00000010803 SCMH1
ENST00000337495 0.973329149890718 0.930853519661477 -0.0049772392462903 ENSG00000010803 SCMH1
ENST00000326197 0.730758445217251 0.480316726175453 -0.0441971303497657 ENSG00000010803 SCMH1
ENST00000372595 0.749338870463355 0.50768230346814 -0.0404865967005788 ENSG00000010803 SCMH1
ENST00000472037 0.105888863297924 0.016808401383193 -0.196252640296907 ENSG00000010803 SCMH1
ENST00000460215 0.0775521272929274 0.0104864124807819 -0.217719451347614 ENSG00000010803 SCMH1
ENST00000498793 0.0929651908617074 0.0137138832370951 -0.205337259807332 ENSG00000010803 SCMH1
ENST00000489421 0.164413939904481 0.0337444561969351 -0.196866311905403 ENSG00000010803 SCMH1
ENST00000482530 0.160202540570719 0.0323946775089699 -0.198999996756558 ENSG00000010803 SCMH1
ENST00000488592 0.982147890282839 0.952278036092984 0.00589548075463317 ENSG00000010803 SCMH1
ENST00000372583 0.187608979978052 0.0419267683879706 -0.182030934257313 ENSG00000127124 HIVEP3
ENST00000372584 0.187823676783966 0.0420100647963864 -0.181983326182031 ENSG00000127124 HIVEP3
ENST00000247584 0.231351935164558 0.0589123832563475 -0.183100442166956 ENSG00000127124 HIVEP3
ENST00000460604 0.207079289142104 0.0489593037463506 -0.200155305342659 ENSG00000127124 HIVEP3
ENST00000429157 0.231931884787023 0.0591789794599746 -0.1832288117549 ENSG00000127124 HIVEP3
ENST00000434240 0.196149656190435 0.0448684034484025 -0.324634819905624 ENSG00000230638 RP11-486B10.4
ENST00000455975 0.195041570165558 0.0445046309551815 -0.330831806589777 ENSG00000230638 RP11-486B10.4
ENST00000491442 0.730779985660408 0.480359192532777 -0.0985882653134055 ENSG00000127124 HIVEP3
ENST00000489103 0.52005818775019 0.243309929756969 -0.145323852726634 ENSG00000127124 HIVEP3
ENST00000479350 0.957859853517382 0.892921822872648 -0.0237148549409205 ENSG00000127124 HIVEP3
ENST00000372571 0.65314648682571 0.380319345580199 -0.0480351530367377 ENSG00000198815 FOXJ3
ENST00000372572 0.749205819420403 0.507419113484585 0.0354721765185142 ENSG00000198815 FOXJ3
ENST00000372573 0.75802632603536 0.519949410467111 0.0343249319654628 ENSG00000198815 FOXJ3
ENST00000361346 0.752199922485722 0.511568471543872 0.0350155779374061 ENSG00000198815 FOXJ3
ENST00000361776 0.752199922485722 0.511568471543872 0.0350155779374061 ENSG00000198815 FOXJ3
ENST00000545068 0.71646504652176 0.459385356527204 0.0384243149819815 ENSG00000198815 FOXJ3
ENST00000445886 0.526480731156171 0.24894487753594 0.0829254718187096 ENSG00000198815 FOXJ3
ENST00000422278 0.240388490420076 0.0627973487468569 -0.203853369173391 ENSG00000198815 FOXJ3
ENST00000454417 0.930478933420661 0.830123577923199 0.0225491122024248 ENSG00000198815 FOXJ3
ENST00000372562 0.305201259367165 0.0943639598549327 0.128560216903316 ENSG00000127125 PPCS
ENST00000455780 0.353925554209732 0.121622207429752 0.125097995806431 ENSG00000127125 PPCS
ENST00000372560 0.540651367883738 0.262308606548974 0.142731931659644 ENSG00000127125 PPCS
ENST00000472013 0.35522863367963 0.122359684449786 0.125070447265407 ENSG00000127125 PPCS
ENST00000372561 0.35522863367963 0.122359779973514 0.125067247535591 ENSG00000127125 PPCS
ENST00000372556 0.35522863367963 0.122359779973514 0.125067247535591 ENSG00000127125 PPCS
ENST00000471420 0.411418270533753 0.158218321603849 0.109892190172796 ENSG00000127125 PPCS
ENST00000482168 0.208795378277925 0.0496380657257767 0.172017584464447 ENSG00000127125 PPCS
ENST00000469615 0.516567061359746 0.240221961434183 0.127808399627495 ENSG00000127125 PPCS
ENST00000475614 0.841218669282801 0.655326292351133 -0.107708420728102 ENSG00000186409 CCDC30
ENST00000428554 0.754245482538284 0.514468082034934 0.100696721796115 ENSG00000186409 CCDC30
ENST00000477155 0.754245482538284 0.514468082034934 0.100696721796115 ENSG00000186409 CCDC30
ENST00000495044 0.807161406713909 0.596520177417453 0.120890247420057 ENSG00000186409 CCDC30
ENST00000507855 0.782396461562363 0.556681368988296 0.0960938301380297 ENSG00000186409 CCDC30
ENST00000509712 0.446690665268584 0.183842124746423 0.247435599749792 ENSG00000186409 CCDC30
ENST00000471390 0.662388882223035 0.390784757462067 0.149028236121916 ENSG00000186409 CCDC30
ENST00000342022 0.629644541284192 0.353648934423943 0.159243050506862 ENSG00000186409 CCDC30
ENST00000340612 0.613398632871026 0.335722040714803 0.165650795182669 ENSG00000186409 CCDC30
ENST00000514642 0.210820328299349 0.0503917681435697 0.402981143537264 ENSG00000186409 CCDC30
ENST00000390640 0.649620326385482 0.376511510833007 0.15379317331448 ENSG00000186409 CCDC30
ENST00000304979 0.267054381842233 0.0751193032351378 -0.123222119392196 ENSG00000171960 PPIH
ENST00000372550 0.274104686210759 0.078501366878366 -0.147376489491925 ENSG00000171960 PPIH
ENST00000440068 0.326232380304075 0.105402915051066 -0.139866737061436 ENSG00000171960 PPIH
ENST00000372549 0.634970606597932 0.359348515319892 -0.101598674375831 ENSG00000171960 PPIH
ENST00000455203 0.361434768323371 0.126130243627667 -0.133845292458563 ENSG00000171960 PPIH
ENST00000436387 0.593518220647027 0.314411869270658 -0.114681449991134 ENSG00000171960 PPIH
ENST00000461351 0.294458750852545 0.0886340872643311 -0.124771804659913 ENSG00000171960 PPIH
ENST00000321358 0.00040281624637775 8.4450809576136e-06 -0.269614889977572 ENSG00000065978 YBX1
ENST00000332220 0.000212426803290013 3.96879587015801e-06 -0.295320971223939 ENSG00000065978 YBX1
ENST00000436427 0.000361116642082986 7.39800853879285e-06 -0.262118941768612 ENSG00000065978 YBX1
ENST00000467957 4.21082443202795e-05 5.90934815680652e-07 -0.289311442720842 ENSG00000065978 YBX1
ENST00000397054 0.944097988384665 0.861233351353501 -0.0152854607482537 ENSG00000117385 LEPRE1
ENST00000460031 0.944097988384665 0.861268763402866 -0.0152835285936071 ENSG00000117385 LEPRE1
ENST00000236040 0.944163040973654 0.861515303258271 -0.0152702869975008 ENSG00000117385 LEPRE1
ENST00000495874 0.944163040973654 0.861515303258271 -0.0152702869975008 ENSG00000117385 LEPRE1
ENST00000296388 0.944163040973654 0.861515303258271 -0.0152702869975008 ENSG00000117385 LEPRE1
ENST00000462474 0.581382050768105 0.302059885697866 0.165324870724185 ENSG00000117385 LEPRE1
ENST00000472802 0.804930530256354 0.593220399507755 0.100095686305654 ENSG00000117385 LEPRE1
ENST00000431412 0.376067297365067 0.13543423907791 -0.159178217168741 ENSG00000117385 LEPRE1
ENST00000460831 0.949722761951671 0.873529404195873 0.0346890040341742 ENSG00000117385 LEPRE1
ENST00000481465 0.227471516083951 0.0573072534238712 -0.264214850767354 ENSG00000117385 LEPRE1
ENST00000447502 0.224130731883667 0.0559139168998698 -0.291455802811768 ENSG00000117385 LEPRE1
ENST00000463465 0.488799622734063 0.216614382742333 -0.149074936489029 ENSG00000117385 LEPRE1
ENST00000372526 0.59012967093494 0.31095744249899 0.144457617449373 ENSG00000117385 LEPRE1
ENST00000492956 0.784149049542756 0.55902554331057 0.0897435650190358 ENSG00000117385 LEPRE1
ENST00000372525 0.743885866929324 0.499585537712234 0.0725423862918683 ENSG00000164008 C1orf50
ENST00000464081 0.806230789691286 0.595322512958261 0.0451633956349731 ENSG00000164008 C1orf50
ENST00000603943 0.777142527283153 0.548451248720999 0.0486593765175645 ENSG00000164008 C1orf50
ENST00000536543 0.776960090432975 0.548129924658127 0.0522183765267609 ENSG00000164008 C1orf50
ENST00000468913 0.987849954724683 0.966960476990655 -0.00570821793167324 ENSG00000164008 C1orf50
ENST00000494155 0.956421728278463 0.889613458602043 -0.0264384310614337 ENSG00000164008 C1orf50
ENST00000372522 0.258938434554582 0.0711547344347109 0.215197170025433 ENSG00000177868 CCDC23
ENST00000372521 0.185085435703474 0.0409641759510544 0.233203450402182 ENSG00000177868 CCDC23
ENST00000537227 0.199822834805384 0.0462697208243128 0.22154956327844 ENSG00000177868 CCDC23
ENST00000497437 0.0883473060853571 0.0127359236585221 0.301754607797896 ENSG00000177868 CCDC23
ENST00000487556 0.958271795802379 0.893971499497599 -0.0145521043659905 ENSG00000164010 ERMAP
ENST00000372517 0.958271795802379 0.893971499497599 -0.0145521043659905 ENSG00000164010 ERMAP
ENST00000470938 0.205003596595216 0.0482197530161099 -0.466341554316555 ENSG00000164010 ERMAP
ENST00000372514 0.966794636050984 0.913779926165891 0.0140176757183955 ENSG00000164010 ERMAP
ENST00000328249 0.913824408725356 0.79399671789461 -0.0379782263474304 ENSG00000164010 ERMAP
ENST00000414798 0.982589745622836 0.953188642246664 -0.00875141129404263 ENSG00000228192 RP11-342M1.3
ENST00000416809 0.973396180731037 0.931150112686626 -0.0138649467129801 ENSG00000228192 RP11-342M1.3
ENST00000425076 0.960780422090364 0.900201199139135 0.0191137777589337 ENSG00000228192 RP11-342M1.3
ENST00000444563 0.960780422090364 0.900201199139135 0.0191137777589337 ENSG00000228192 RP11-342M1.3
ENST00000372508 0.447268588293346 0.184295117348215 0.136621460232342 ENSG00000164011 ZNF691
ENST00000372507 0.446851727308846 0.183990258542391 0.136614510497262 ENSG00000164011 ZNF691
ENST00000372506 0.446851727308846 0.183990258542391 0.136614510497262 ENSG00000164011 ZNF691
ENST00000397044 0.385400475171639 0.141308676497071 0.158888346015679 ENSG00000164011 ZNF691
ENST00000372504 0.446851727308846 0.183990258542391 0.136614510497262 ENSG00000164011 ZNF691
ENST00000397034 0.61713556352378 0.33944398354338 0.127631949171211 ENSG00000164011 ZNF691
ENST00000372503 0.544272506513996 0.265907569740005 0.155360911064153 ENSG00000164011 ZNF691
ENST00000372502 0.560290287717638 0.280117492932856 0.155088668859771 ENSG00000164011 ZNF691
ENST00000426263 0.935016052595225 0.840007284952199 0.0191236000272898 ENSG00000117394 SLC2A1
ENST00000475162 0.871440153730141 0.7112793979798 0.0417255852442368 ENSG00000117394 SLC2A1
ENST00000439722 0.900646163651342 0.76727417290056 0.0395074758695094 ENSG00000117394 SLC2A1
ENST00000415851 0.823149196310161 0.624270485919986 0.0500415485682766 ENSG00000117394 SLC2A1
ENST00000372500 0.944097988384665 0.861188682802511 0.017427620651585 ENSG00000117394 SLC2A1
ENST00000460369 0.959125005674692 0.895820063313071 0.022789354271458 ENSG00000117394 SLC2A1
ENST00000431635 0.0403483014696292 0.00392365196165466 -0.287849646081369 ENSG00000117395 EBNA1BP2
ENST00000236051 0.0390520631580733 0.00372917764918424 -0.288597828905913 ENSG00000117395 EBNA1BP2
ENST00000463906 0.0783085831504555 0.010624839813284 -0.253115232466706 ENSG00000117395 EBNA1BP2
ENST00000491223 0.0251351397764666 0.00193598406606199 -0.308220755940768 ENSG00000117395 EBNA1BP2
ENST00000472982 0.0274620018553224 0.00220862053826009 -0.3115857092899 ENSG00000117395 EBNA1BP2
ENST00000483082 0.0251211121662874 0.00193425950827393 -0.31669608479326 ENSG00000117395 EBNA1BP2
ENST00000461557 0.0369457470144301 0.00342051369352816 -0.290806207729358 ENSG00000117395 EBNA1BP2
ENST00000372492 0.144193142981197 0.0274006900708005 -0.45519941390188 ENSG00000243710 WDR65
ENST00000372470 0.612461233457279 0.334686094886276 0.294480247252062 ENSG00000117400 MPL
ENST00000372458 0.0767252069068254 0.010313260532753 -0.225343340272862 ENSG00000066322 ELOVL1
ENST00000413844 0.0766843173758932 0.0102995970014885 -0.225208657755066 ENSG00000066322 ELOVL1
ENST00000468865 0.051765782447687 0.00567678673025086 -0.261336410201609 ENSG00000066322 ELOVL1
ENST00000464204 0.0614369784298166 0.00737008503333994 -0.22939387148937 ENSG00000066322 ELOVL1
ENST00000470968 0.0629000051715496 0.00765418510164202 -0.228557085220512 ENSG00000066322 ELOVL1
ENST00000487209 0.0656192251166443 0.00816286470182863 -0.226833985795739 ENSG00000066322 ELOVL1
ENST00000470769 0.0544865845977792 0.00613255813962047 -0.239254854940388 ENSG00000066322 ELOVL1
ENST00000497569 0.0608177695049987 0.00725809895539342 -0.234389716595523 ENSG00000066322 ELOVL1
ENST00000482302 0.0611975373823944 0.00732671621186097 -0.232821036667307 ENSG00000066322 ELOVL1
ENST00000497050 0.0694475190336656 0.00885905669785854 -0.225865521694957 ENSG00000066322 ELOVL1
ENST00000478481 0.113965299015108 0.0189448656955646 -0.229754476299446 ENSG00000066322 ELOVL1
ENST00000479439 0.126183149412961 0.0222366457473067 -0.210740287996562 ENSG00000066322 ELOVL1
ENST00000465321 0.14243918679741 0.0269006077626608 -0.200958060307008 ENSG00000066322 ELOVL1
ENST00000479686 0.166917575110228 0.0345782236253757 -0.197842274208052 ENSG00000066322 ELOVL1
ENST00000496932 0.190542590046765 0.0429569283123103 -0.189891950476485 ENSG00000066322 ELOVL1
ENST00000290663 0.93965392718611 0.851554344426276 -0.0159846479298313 ENSG00000159479 MED8
ENST00000372457 0.93746944219892 0.846327288941995 -0.016440384694042 ENSG00000159479 MED8
ENST00000372455 0.971387271679772 0.925949487177504 -0.00774537953170765 ENSG00000159479 MED8
ENST00000436713 0.995839990349086 0.988001743840039 -0.00130638047970047 ENSG00000229431 RP1-92O14.6
ENST00000460803 0.862057812416267 0.694520880426963 -0.043433137871079 ENSG00000159479 MED8
ENST00000473560 0.937305988010811 0.845805620544233 0.0182942251334225 ENSG00000159479 MED8
ENST00000310739 0.473710155538293 0.204392871117186 0.113939301102079 ENSG00000198198 SZT2
ENST00000372450 0.473710155538293 0.204392871117186 0.113939301102079 ENSG00000198198 SZT2
ENST00000357658 0.525500343381758 0.248006683908071 0.0936541477723273 ENSG00000198198 SZT2
ENST00000406439 0.377297420089893 0.13617995190428 0.111689875855823 ENSG00000198198 SZT2
ENST00000562955 0.716437200667564 0.459355255862022 -0.0413260103713627 ENSG00000198198 SZT2
ENST00000470139 0.141759608808179 0.0267080511484009 -0.196756686021806 ENSG00000198198 SZT2
ENST00000372442 0.559859195413067 0.279762124185633 -0.0717391660078506 ENSG00000198198 SZT2
ENST00000478140 0.578100439572036 0.298670075140081 -0.186883319984321 ENSG00000198198 SZT2
ENST00000470897 0.9551183357536 0.88686644346585 -0.0246583867394933 ENSG00000198198 SZT2
ENST00000471177 0.977809188025105 0.940979634406197 -0.0103825465308962 ENSG00000198198 SZT2
ENST00000460536 0.73554793763936 0.487054521656014 -0.0680192830501852 ENSG00000198198 SZT2
ENST00000396885 0.512633321620481 0.236491135355276 -0.19050440517982 ENSG00000229372 SZT2-AS1
ENST00000583037 0.916254727854709 0.798672724344244 -0.0426731186315736 ENSG00000178922 HYI
ENST00000372425 0.916254727854709 0.798672724344244 -0.0426731186315736 ENSG00000178922 HYI
ENST00000372433 0.895896029548066 0.757664763767142 -0.0525438090351241 ENSG00000178922 HYI
ENST00000372434 0.916583313594963 0.799571046158279 -0.0427873168136881 ENSG00000178922 HYI
ENST00000470662 0.858733210522406 0.688610504828037 -0.0701109626586439 ENSG00000178922 HYI
ENST00000487366 0.882868979280515 0.73326711647236 -0.0592684484073966 ENSG00000178922 HYI
ENST00000372430 0.867408632277952 0.703668589139452 -0.0650769155634631 ENSG00000178922 HYI
ENST00000372432 0.87368376431209 0.715457581194078 -0.0609645830448185 ENSG00000178922 HYI
ENST00000372427 0.866354315312927 0.701945363979941 -0.0640251730662424 ENSG00000178922 HYI
ENST00000372426 0.890574827036484 0.747851769860993 -0.0559633571424195 ENSG00000178922 HYI
ENST00000486909 0.9355926295148 0.841087475846576 -0.0337729852804589 ENSG00000178922 HYI
ENST00000359947 0.00188948724753097 6.091369438384e-05 -1.02709157932577 ENSG00000142949 PTPRF
ENST00000438120 0.00930067292279527 0.000484702142599266 -0.915958889499692 ENSG00000142949 PTPRF
ENST00000372413 0.00383418517240347 0.000150185999365958 -0.976983483893717 ENSG00000142949 PTPRF
ENST00000372414 0.00383418517240347 0.000150185999365958 -0.976983483893717 ENSG00000142949 PTPRF
ENST00000372396 0.233452326149444 0.0598515386440197 0.0972168567820528 ENSG00000066135 KDM4A
ENST00000463151 0.0719277809379908 0.00935716263358367 0.215132406679224 ENSG00000066135 KDM4A
ENST00000485249 0.0508953630347017 0.00552233404048741 0.255294935806379 ENSG00000066135 KDM4A
ENST00000472265 0.0961355886700568 0.0144448841137053 0.400060786531015 ENSG00000066135 KDM4A
ENST00000481296 0.575687296703451 0.296034205524877 0.163958813245859 ENSG00000066135 KDM4A
ENST00000398804 0.963768497611671 0.907191277868299 0.0102702990602636 ENSG00000236200 KDM4A-AS1
ENST00000439057 0.981055297482868 0.949732303511343 0.00580535878313025 ENSG00000236200 KDM4A-AS1
ENST00000434346 0.370288443644188 0.131639096551904 -0.198912379931977 ENSG00000236200 KDM4A-AS1
ENST00000453015 0.536913466181704 0.258727038799241 -0.141140627903851 ENSG00000236200 KDM4A-AS1
ENST00000418149 0.919208794436151 0.805766007497751 0.0261318114958803 ENSG00000236200 KDM4A-AS1
ENST00000532911 0.581817429495704 0.302544665527483 0.115355292127706 ENSG00000126091 ST3GAL3
ENST00000489897 0.366407742497235 0.129359432387575 -0.120811773463416 ENSG00000126091 ST3GAL3
ENST00000372374 0.372788187011683 0.133381471709125 -0.11799564554452 ENSG00000126091 ST3GAL3
ENST00000372375 0.372788187011683 0.133381471709125 -0.11799564554452 ENSG00000126091 ST3GAL3
ENST00000545417 0.372788187011683 0.133381471709125 -0.11799564554452 ENSG00000126091 ST3GAL3
ENST00000372377 0.372788187011683 0.133381471709125 -0.11799564554452 ENSG00000126091 ST3GAL3
ENST00000361392 0.372788187011683 0.133381471709125 -0.11799564554452 ENSG00000126091 ST3GAL3
ENST00000361400 0.372788187011683 0.133381471709125 -0.11799564554452 ENSG00000126091 ST3GAL3
ENST00000353126 0.372788187011683 0.133381471709125 -0.11799564554452 ENSG00000126091 ST3GAL3
ENST00000530154 0.459928310117631 0.193748987020853 -0.104971205147537 ENSG00000126091 ST3GAL3
ENST00000262915 0.372788187011683 0.133381471709125 -0.11799564554452 ENSG00000126091 ST3GAL3
ENST00000330208 0.372788187011683 0.133381471709125 -0.11799564554452 ENSG00000126091 ST3GAL3
ENST00000335430 0.372788187011683 0.133381471709125 -0.11799564554452 ENSG00000126091 ST3GAL3
ENST00000351035 0.372788187011683 0.133381471709125 -0.11799564554452 ENSG00000126091 ST3GAL3
ENST00000479383 0.5961862589122 0.317216296439259 0.111267524312738 ENSG00000126091 ST3GAL3
ENST00000347631 0.366420727779627 0.129367176065992 -0.120808917244799 ENSG00000126091 ST3GAL3
ENST00000484868 0.726623534227809 0.473736539105646 0.0825328608480582 ENSG00000126091 ST3GAL3
ENST00000461066 0.596038812518563 0.317086882494935 0.111420126321007 ENSG00000126091 ST3GAL3
ENST00000437753 0.829097389479932 0.635200885381898 0.0731184066673202 ENSG00000229444 RP11-184I16.4
ENST00000533997 0.291229677437256 0.0868083674942885 -0.137666749913115 ENSG00000126091 ST3GAL3
ENST00000469715 0.291229677437256 0.0868083674942885 -0.137666749913115 ENSG00000126091 ST3GAL3
ENST00000490541 0.291229677437256 0.0868083674942885 -0.137666749913115 ENSG00000126091 ST3GAL3
ENST00000528371 0.291229677437256 0.0868083674942885 -0.137666749913115 ENSG00000126091 ST3GAL3
ENST00000530581 0.291229677437256 0.0868083674942885 -0.137666749913115 ENSG00000126091 ST3GAL3
ENST00000531816 0.291229677437256 0.0868083674942885 -0.137666749913115 ENSG00000126091 ST3GAL3
ENST00000531993 0.291229677437256 0.0868083674942885 -0.137666749913115 ENSG00000126091 ST3GAL3
ENST00000533212 0.291229677437256 0.0868083674942885 -0.137666749913115 ENSG00000126091 ST3GAL3
ENST00000533933 0.291229677437256 0.0868083674942885 -0.137666749913115 ENSG00000126091 ST3GAL3
ENST00000372369 0.291229677437256 0.0868083674942885 -0.137666749913115 ENSG00000126091 ST3GAL3
ENST00000372372 0.291229677437256 0.0868083674942885 -0.137666749913115 ENSG00000126091 ST3GAL3
ENST00000372368 0.291229677437256 0.0868083674942885 -0.137666749913115 ENSG00000126091 ST3GAL3
ENST00000372367 0.291229677437256 0.0868083674942885 -0.137666749913115 ENSG00000126091 ST3GAL3
ENST00000372366 0.291229677437256 0.0868083674942885 -0.137666749913115 ENSG00000126091 ST3GAL3
ENST00000372365 0.291229677437256 0.0868083674942885 -0.137666749913115 ENSG00000126091 ST3GAL3
ENST00000361746 0.291229677437256 0.0868083674942885 -0.137666749913115 ENSG00000126091 ST3GAL3
ENST00000332628 0.291229677437256 0.0868083674942885 -0.137666749913115 ENSG00000126091 ST3GAL3
ENST00000531451 0.28761877878537 0.084945382580048 -0.138296524316203 ENSG00000126091 ST3GAL3
ENST00000372362 0.28761877878537 0.084945382580048 -0.138296524316203 ENSG00000126091 ST3GAL3
ENST00000361812 0.28761877878537 0.084945382580048 -0.138296524316203 ENSG00000126091 ST3GAL3
ENST00000461375 0.0155844759581146 0.000989913381770777 -0.283670437390756 ENSG00000126091 ST3GAL3
ENST00000490502 0.000246522657273892 4.72380258459597e-06 -0.51954528025126 ENSG00000126091 ST3GAL3
ENST00000495482 0.105112360797602 0.0166242541841272 -0.424935968856667 ENSG00000126091 ST3GAL3
ENST00000446167 0.481077431323069 0.210388115648782 -0.213805075018777 ENSG00000237950 RP11-7O11.3
ENST00000445226 0.531096346134708 0.253147387738419 -0.194718937079909 ENSG00000237950 RP11-7O11.3
ENST00000412378 0.615696249174966 0.337953063235136 -0.151913599510301 ENSG00000237950 RP11-7O11.3
ENST00000372343 0.364455626837469 0.128155340171518 -0.121607109253311 ENSG00000117408 IPO13
ENST00000489061 0.581587521236507 0.302280964146146 0.161902744121941 ENSG00000117408 IPO13
ENST00000489773 0.870884909450468 0.710243887749776 -0.0433328928033543 ENSG00000117408 IPO13
ENST00000492152 0.64219179749641 0.367854536215851 -0.126663724575813 ENSG00000117408 IPO13
ENST00000480902 0.823571105962433 0.625047983055828 -0.0953479105267313 ENSG00000117408 IPO13
ENST00000372339 0.662203560222898 0.390602524729005 -0.120494576079137 ENSG00000117408 IPO13
ENST00000486876 0.419987742811896 0.164433603872609 -0.275514637438963 ENSG00000117408 IPO13
ENST00000471934 0.510003583274839 0.234109794999387 -0.109003704162203 ENSG00000132768 DPH2
ENST00000476260 0.59154726722267 0.312322298943122 -0.0902668186076338 ENSG00000132768 DPH2
ENST00000255108 0.507690762901324 0.232358131054853 -0.104198978577796 ENSG00000132768 DPH2
ENST00000412950 0.626176148308454 0.349885503588428 -0.0844725580413131 ENSG00000132768 DPH2
ENST00000524776 0.626176148308454 0.349885503588428 -0.0844725580413131 ENSG00000132768 DPH2
ENST00000495421 0.507690762901324 0.232358131054853 -0.104198978577796 ENSG00000132768 DPH2
ENST00000530988 0.408014616597339 0.155948645635972 -0.13055432892143 ENSG00000132768 DPH2
ENST00000527567 0.600296390366419 0.321732473620456 -0.0881665450480474 ENSG00000132768 DPH2
ENST00000492306 0.584956401736463 0.30544489957555 -0.0920785109703612 ENSG00000132768 DPH2
ENST00000490861 0.612940178912161 0.335251099874044 -0.0877118414459747 ENSG00000132768 DPH2
ENST00000396758 0.503080244873256 0.228638739988581 -0.10497837162887 ENSG00000132768 DPH2
ENST00000477294 0.603786379016721 0.325500596668273 -0.0868337142646848 ENSG00000132768 DPH2
ENST00000529729 0.738602263607691 0.491868169836251 -0.0625039555831604 ENSG00000132768 DPH2
ENST00000532140 0.597730084419284 0.318783588576867 -0.0891586202378625 ENSG00000132768 DPH2
ENST00000534786 0.932421805306436 0.834508938875184 -0.019676088927037 ENSG00000132768 DPH2
ENST00000534655 0.872440324336555 0.713273875640031 -0.0412421345035598 ENSG00000132768 DPH2
ENST00000459879 0.736622211724963 0.488855984609679 -0.0749070654333608 ENSG00000132768 DPH2
ENST00000527319 0.647024786113332 0.37339795761453 -0.0985561798549423 ENSG00000132768 DPH2
ENST00000472505 0.88119685417174 0.730080525850008 -0.0325899559852792 ENSG00000117410 ATP6V0B
ENST00000472174 0.905481587985076 0.776838173271337 -0.0246569690113363 ENSG00000117410 ATP6V0B
ENST00000532642 0.907960790199072 0.781535847384878 -0.0242296385329065 ENSG00000117410 ATP6V0B
ENST00000236067 0.906097379684165 0.778086459662805 -0.0245759735554321 ENSG00000117410 ATP6V0B
ENST00000471859 0.905856753153459 0.777601112553649 -0.0245958389143134 ENSG00000117410 ATP6V0B
ENST00000472277 0.956118503085559 0.889092202844218 -0.0128108353424458 ENSG00000117410 ATP6V0B
ENST00000461670 0.769663779432109 0.536878047093527 -0.0596551229263806 ENSG00000117410 ATP6V0B
ENST00000468183 0.906100810350826 0.778104894027636 -0.0245760205289179 ENSG00000117410 ATP6V0B
ENST00000473485 0.906100810350826 0.778104894027636 -0.0245760205289179 ENSG00000117410 ATP6V0B
ENST00000496131 0.908694736107487 0.783220842885944 -0.0254339529462398 ENSG00000117410 ATP6V0B
ENST00000498208 0.754384830453331 0.51466629094823 -0.0642410734468963 ENSG00000117410 ATP6V0B
ENST00000532072 0.98554362137004 0.960223597047467 -0.0038446619321185 ENSG00000117410 ATP6V0B
ENST00000498664 0.798158340100191 0.582623455693647 0.0404290204344645 ENSG00000117410 ATP6V0B
ENST00000498543 0.735348316305083 0.486513696228272 -0.126809659969896 ENSG00000117411 B4GALT2
ENST00000372324 0.329899068107816 0.107427817800895 -0.236629196744906 ENSG00000117411 B4GALT2
ENST00000497866 0.512020211671163 0.235941350145828 -0.203526723936808 ENSG00000117411 B4GALT2
ENST00000434555 0.269804737547918 0.076448980068426 -0.264890514337533 ENSG00000117411 B4GALT2
ENST00000356836 0.30181031858728 0.0925099024031088 -0.256404269525135 ENSG00000117411 B4GALT2
ENST00000309519 0.313489007610602 0.0986197343008021 -0.25197921578408 ENSG00000117411 B4GALT2
ENST00000485678 0.269211717589625 0.0761737178830915 -0.295942818737568 ENSG00000117411 B4GALT2
ENST00000481924 0.338469530198433 0.112498218521477 -0.287985237876489 ENSG00000117411 B4GALT2
ENST00000486064 0.379266305162901 0.137338480385177 0.197365911261311 ENSG00000159214 CCDC24
ENST00000372307 0.877428141852729 0.722760119907834 0.101909480356392 ENSG00000196517 SLC6A9
ENST00000372318 0.428831013652824 0.17082139365503 0.181903181509391 ENSG00000159214 CCDC24
ENST00000460543 0.532425271953562 0.254387689765492 0.183344112254903 ENSG00000159214 CCDC24
ENST00000463846 0.444313875715843 0.18210549989704 0.177368374061019 ENSG00000159214 CCDC24
ENST00000490563 0.444313875715843 0.18210549989704 0.177368374061019 ENSG00000159214 CCDC24
ENST00000490064 0.549908939417751 0.27072924547264 0.152805526337922 ENSG00000159214 CCDC24
ENST00000486504 0.495148549837245 0.221962851175716 0.168660402352548 ENSG00000159214 CCDC24
ENST00000485811 0.528682210421439 0.251110946309195 0.164120469553301 ENSG00000159214 CCDC24
ENST00000372306 0.864437836093672 0.698643010737889 0.112985346518109 ENSG00000196517 SLC6A9
ENST00000466180 0.554248413636022 0.274717808796344 0.154069145950649 ENSG00000159214 CCDC24
ENST00000479055 0.424374143645444 0.167478261210267 0.199638392864879 ENSG00000159214 CCDC24
ENST00000372310 0.112254075653728 0.0185040200090035 0.193595211387346 ENSG00000196517 SLC6A9
ENST00000475075 0.893077142142042 0.752807761256394 0.0955715876377504 ENSG00000196517 SLC6A9
ENST00000357730 0.929249167403806 0.827583253486879 0.0659816676957167 ENSG00000196517 SLC6A9
ENST00000360584 0.929249167403806 0.827583253486879 0.0659816676957167 ENSG00000196517 SLC6A9
ENST00000537678 0.876647534477961 0.720976738403908 0.109212796092354 ENSG00000196517 SLC6A9
ENST00000492434 0.816147080721736 0.611050053146088 0.15653532171507 ENSG00000196517 SLC6A9
ENST00000528803 0.849119188315163 0.669316220566067 0.132633861969122 ENSG00000196517 SLC6A9
ENST00000489764 0.813840153555203 0.607083131877069 0.158944521122855 ENSG00000196517 SLC6A9
ENST00000466926 0.0658573467810638 0.00820430657653402 0.288287592319147 ENSG00000196517 SLC6A9
ENST00000533007 0.372153812173539 0.132828923371672 0.268484100051026 ENSG00000196517 SLC6A9
ENST00000361745 0.926599750762368 0.821802750427271 -0.0177544739549114 ENSG00000178028 DMAP1
ENST00000446292 0.988800646982309 0.969358513607652 -0.00306729723729709 ENSG00000178028 DMAP1
ENST00000440641 0.952125851772898 0.879076616171715 -0.0119696678057209 ENSG00000178028 DMAP1
ENST00000436069 0.918785094664495 0.804445547107908 -0.0272376124364083 ENSG00000178028 DMAP1
ENST00000437511 0.929101401717233 0.827332542837126 -0.017551867526696 ENSG00000178028 DMAP1
ENST00000475794 0.80004199735274 0.585257361225687 -0.0563386864012652 ENSG00000178028 DMAP1
ENST00000471829 0.979022497734476 0.944380023695657 -0.00557104838445384 ENSG00000178028 DMAP1
ENST00000487922 0.919786133377951 0.807141309076608 -0.018948042714975 ENSG00000178028 DMAP1
ENST00000315913 0.926599750762368 0.82185529231233 -0.0177504747997085 ENSG00000178028 DMAP1
ENST00000372289 0.926599750762368 0.82185529231233 -0.0177504747997085 ENSG00000178028 DMAP1
ENST00000463950 0.914200594187858 0.794670259361321 -0.0279836780398687 ENSG00000178028 DMAP1
ENST00000372290 0.905287893473132 0.776398814214645 0.0245259185333163 ENSG00000178028 DMAP1
ENST00000488433 0.966272306202166 0.912679978159528 -0.00909191177591134 ENSG00000178028 DMAP1
ENST00000483741 0.887866427111486 0.742362576907365 0.0457751102225634 ENSG00000178028 DMAP1
ENST00000494092 0.851250029574714 0.673864171320762 -0.0615994329658838 ENSG00000178028 DMAP1
ENST00000372257 0.338902465868051 0.112792732926804 0.0896309143802006 ENSG00000117419 ERI3
ENST00000372259 0.379438060581341 0.137439441775476 0.0869549939028063 ENSG00000117419 ERI3
ENST00000456170 0.335001640679675 0.110516515314255 0.0914116903767473 ENSG00000117419 ERI3
ENST00000537474 0.352882893155971 0.120980406594351 0.0875782798525602 ENSG00000117419 ERI3
ENST00000489710 0.746047346741013 0.502720905301296 0.0552355913000559 ENSG00000117419 ERI3
ENST00000479101 0.809199504413065 0.599554837758307 0.0430058812089364 ENSG00000117419 ERI3
ENST00000462341 0.52005818775019 0.24332112895293 0.0859460277794009 ENSG00000117419 ERI3
ENST00000452396 0.258233780542501 0.0707845356531322 0.111402371396086 ENSG00000117419 ERI3
ENST00000495828 0.412047397465777 0.158696844717122 0.0973453933350951 ENSG00000117419 ERI3
ENST00000457571 0.485461986684094 0.213865126028514 0.0939597675299561 ENSG00000117419 ERI3
ENST00000355387 0.812282310095273 0.604157704318153 -0.0319845425087633 ENSG00000187147 RNF220
ENST00000361799 0.812282310095273 0.604157704318153 -0.0319845425087633 ENSG00000187147 RNF220
ENST00000372247 0.808007077393756 0.597821096278354 -0.03250214685744 ENSG00000187147 RNF220
ENST00000443020 0.87444259604386 0.716876203845355 -0.022774683372458 ENSG00000187147 RNF220
ENST00000453863 0.670562753292957 0.400104306566475 -0.0778072231596166 ENSG00000187147 RNF220
ENST00000335497 0.863673603366131 0.69726687082154 -0.028632361946002 ENSG00000187147 RNF220
ENST00000440132 0.853985635134864 0.679150826888817 -0.029780470526725 ENSG00000187147 RNF220
ENST00000474064 0.836989785102461 0.64854197089351 -0.0318164812612581 ENSG00000187147 RNF220
ENST00000471494 0.733255786751961 0.483740975821646 -0.0527300614495712 ENSG00000187147 RNF220
ENST00000488865 0.65290546359429 0.38006169207842 -0.0830044703850472 ENSG00000187147 RNF220
ENST00000497469 0.711530238913388 0.452311587415353 -0.053621507885228 ENSG00000187147 RNF220
ENST00000475378 0.917742215487004 0.80204433149404 -0.0176039079989264 ENSG00000187147 RNF220
ENST00000484745 0.84157018843926 0.656400596235992 -0.0301658030718294 ENSG00000187147 RNF220
ENST00000372242 0.824547392089796 0.626683924792053 -0.032129392605473 ENSG00000126106 TMEM53
ENST00000372243 0.824547392089796 0.626683924792053 -0.032129392605473 ENSG00000126106 TMEM53
ENST00000372244 0.824588128969903 0.626768314630295 -0.0321287629926739 ENSG00000126106 TMEM53
ENST00000495630 0.855633390851158 0.682442258912479 -0.0266687365409559 ENSG00000126106 TMEM53
ENST00000474394 0.994944426438396 0.985206011836603 0.00142733154003771 ENSG00000187147 RNF220
ENST00000480686 0.985006613856011 0.959068993114067 -0.00370905135405348 ENSG00000187147 RNF220
ENST00000474956 0.956651883749559 0.890320151408248 -0.0107781801807563 ENSG00000187147 RNF220
ENST00000424484 0.0650249001977645 0.00806407963513992 -0.286528628148702 ENSG00000198520 C1orf228
ENST00000455805 0.379266305162901 0.137341741004484 -0.31582987338072 ENSG00000198520 C1orf228
ENST00000458657 0.0153588956012374 0.000969940169545854 -0.332512412938764 ENSG00000198520 C1orf228
ENST00000418644 0.392959206610353 0.146020482393549 -0.342952808375307 ENSG00000198520 C1orf228
ENST00000441519 0.379266305162901 0.137341741004484 -0.31582987338072 ENSG00000198520 C1orf228
ENST00000357508 0.0153588956012374 0.000969940169545854 -0.332512412938764 ENSG00000198520 C1orf228
ENST00000535358 0.0153588956012374 0.000969940169545854 -0.332512412938764 ENSG00000198520 C1orf228
ENST00000445071 0.542697372569722 0.264195403747936 -0.248521005736865 ENSG00000198520 C1orf228
ENST00000453711 0.316077756605219 0.100094888561907 -0.393009209724554 ENSG00000198520 C1orf228
ENST00000421398 0.0581934251537057 0.00678891576418687 -0.312381708470911 ENSG00000198520 C1orf228
ENST00000444751 0.0555742341214088 0.00631689888400734 -0.313072540191459 ENSG00000198520 C1orf228
ENST00000434068 0.0910800236653656 0.0133034563300494 -0.301099301699086 ENSG00000198520 C1orf228
ENST00000434520 0.0744960849647894 0.00987214330224433 -0.314088925410323 ENSG00000198520 C1orf228
ENST00000427321 0.236994596889401 0.061405833982591 -0.284445597161714 ENSG00000198520 C1orf228
ENST00000446792 0.191589758890417 0.043319612628304 -0.313088504258626 ENSG00000198520 C1orf228
ENST00000444525 0.164934886409556 0.0339204486314413 -0.325280906013887 ENSG00000198520 C1orf228
ENST00000440383 0.176907373994246 0.0380186653369569 -0.319891631798341 ENSG00000198520 C1orf228
ENST00000427336 0.180355004012902 0.0392553641784695 -0.318967526651959 ENSG00000198520 C1orf228
ENST00000418779 0.136896453903616 0.0253273181912719 -0.335259978212121 ENSG00000198520 C1orf228
ENST00000568406 0.0889413695580155 0.0128565295488592 -0.372663064378781 ENSG00000198520 C1orf228
ENST00000452259 0.205119778370533 0.0482575992205879 0.403622251116458 ENSG00000142945 KIF2C
ENST00000372224 0.207612915720326 0.049168865120938 0.328200212929303 ENSG00000142945 KIF2C
ENST00000493027 0.198495085135067 0.0457604844943357 0.408719705263559 ENSG00000142945 KIF2C
ENST00000372218 0.198410801212891 0.0457244952643021 0.33537245472743 ENSG00000142945 KIF2C
ENST00000455186 0.370033521281758 0.131455448921383 0.358024076560758 ENSG00000142945 KIF2C
ENST00000372222 0.195100944209165 0.0445231813555855 0.352500484984278 ENSG00000142945 KIF2C
ENST00000372217 0.143531299871468 0.0272135854872367 0.375478905957875 ENSG00000142945 KIF2C
ENST00000428791 0.963622136454777 0.906903095728659 0.0150337932550132 ENSG00000225721 RP11-269F19.2
ENST00000497035 0.871073259468033 0.710615060692541 0.0228873523987362 ENSG00000142937 RPS8
ENST00000396651 0.87885164840159 0.725215605049174 0.021953982718822 ENSG00000142937 RPS8
ENST00000372209 0.880685437872051 0.728960241430767 0.0216410746689666 ENSG00000142937 RPS8
ENST00000470475 0.827509366303544 0.632338593595003 0.0313431808723573 ENSG00000142937 RPS8
ENST00000485390 0.88078460212809 0.729302357515739 0.021602682578619 ENSG00000142937 RPS8
ENST00000464658 0.995535175293631 0.987209809860453 0.00100356346019827 ENSG00000142937 RPS8
ENST00000484599 0.98808025382397 0.967381946910338 0.00259000506785977 ENSG00000142937 RPS8
ENST00000474582 0.804487685367669 0.592600598921214 -0.0437193223529654 ENSG00000142937 RPS8
ENST00000372201 0.961176580592494 0.901396528863421 0.0117917919857416 ENSG00000173846 PLK3
ENST00000465443 0.961288862600826 0.901641695474215 0.0117521029374099 ENSG00000173846 PLK3
ENST00000476731 0.994656845549596 0.984124860080236 -0.00207197705336979 ENSG00000173846 PLK3
ENST00000492398 0.80909973258382 0.599432508455231 0.050965058060552 ENSG00000173846 PLK3
ENST00000461358 0.469545056960969 0.200617303190795 0.126495420312575 ENSG00000173846 PLK3
ENST00000461769 0.514055468742836 0.237886910097438 0.124594636038325 ENSG00000173846 PLK3
ENST00000493100 0.974934713906772 0.93418050306169 0.0084856211280174 ENSG00000173846 PLK3
ENST00000339355 0.974010917503397 0.932387942327189 0.0112555803894721 ENSG00000188396 TCTEX1D4
ENST00000372200 0.555511395855409 0.275775866023909 0.142902172099427 ENSG00000188396 TCTEX1D4
ENST00000450269 0.558636344022827 0.278520829446614 0.127001530728831 ENSG00000222009 BTBD19
ENST00000453418 0.558636344022827 0.278520829446614 0.127001530728831 ENSG00000222009 BTBD19
ENST00000409335 0.537362005889692 0.259360623595545 0.132070463985363 ENSG00000222009 BTBD19
ENST00000439563 0.390507170293664 0.144458033393032 0.174036317775339 ENSG00000222009 BTBD19
ENST00000485668 0.497694345571402 0.22401878801208 0.144038344322242 ENSG00000222009 BTBD19
ENST00000482715 0.534440343724577 0.256435808494081 0.135580833628782 ENSG00000222009 BTBD19
ENST00000475105 0.748138134007101 0.505810009701014 0.0752812935703585 ENSG00000222009 BTBD19
ENST00000495433 0.886703363317738 0.740197693258095 0.0422252731483656 ENSG00000222009 BTBD19
ENST00000489976 0.905529865787839 0.776918063544648 -0.0496820768939071 ENSG00000222009 BTBD19
ENST00000464114 0.952522366474318 0.880106265012632 0.0232757202446384 ENSG00000222009 BTBD19
ENST00000438067 0.661634258781928 0.389945720772468 0.232599128295072 ENSG00000117425 PTCH2
ENST00000447098 0.918490267571046 0.803591547730223 0.0620744870725197 ENSG00000117425 PTCH2
ENST00000372192 0.935743193262154 0.841433575889256 -0.0519602812646394 ENSG00000117425 PTCH2
ENST00000439363 0.969592821404326 0.921486107893939 -0.0108706486833383 ENSG00000070785 EIF2B3
ENST00000360403 0.850860336637359 0.672838558657966 -0.0408161716975637 ENSG00000070785 EIF2B3
ENST00000486491 0.831414740749739 0.638910040256297 -0.0578481377449289 ENSG00000070785 EIF2B3
ENST00000372183 0.849230851832181 0.669522994534071 -0.0404475820731704 ENSG00000070785 EIF2B3
ENST00000480675 0.590373776356857 0.311192030041988 -0.080964517807811 ENSG00000070785 EIF2B3
ENST00000477953 0.517574583774804 0.24113285132259 -0.0964786934011238 ENSG00000070785 EIF2B3
ENST00000372182 0.165781982362859 0.0341939905311513 -0.171101965327483 ENSG00000070785 EIF2B3
ENST00000487532 0.149700908728689 0.0289982829727417 -0.175383907471204 ENSG00000070785 EIF2B3
ENST00000497010 0.183317541399561 0.040333180645524 -0.19179193002896 ENSG00000070785 EIF2B3
ENST00000372168 0.418414133220576 0.163302548001622 -0.129663303828239 ENSG00000126107 HECTD3
ENST00000372172 0.325431379144551 0.104954733278154 -0.144917306726505 ENSG00000126107 HECTD3
ENST00000486132 0.671478348296143 0.401036927981738 -0.0890044646860989 ENSG00000126107 HECTD3
ENST00000486296 0.548341415604025 0.269376399332534 -0.120825582292 ENSG00000126107 HECTD3
ENST00000466423 0.452576794339742 0.18829258633606 -0.135243434150891 ENSG00000126107 HECTD3
ENST00000487488 0.319391464148185 0.101827798939521 -0.193267627817403 ENSG00000126107 HECTD3
ENST00000484564 0.374297554172661 0.134360756880682 -0.217901905971382 ENSG00000126107 HECTD3
ENST00000246337 0.113752794434689 0.0188842627525503 -0.218629146800499 ENSG00000126088 UROD
ENST00000491773 0.0964580888682496 0.0145115479080848 -0.235163530391854 ENSG00000126088 UROD
ENST00000463092 0.075118357478125 0.00998783193127748 -0.247301974221959 ENSG00000126088 UROD
ENST00000461035 0.302653048660202 0.0929376787746086 -0.175797044127882 ENSG00000126088 UROD
ENST00000491300 0.15182755939117 0.0296326121009261 -0.196480235184963 ENSG00000126088 UROD
ENST00000434478 0.198559096851175 0.0457938261375596 -0.183432295393435 ENSG00000126088 UROD
ENST00000494399 0.113088263199116 0.0187188505809825 -0.218610852804706 ENSG00000126088 UROD
ENST00000460334 0.147929701648404 0.0284572778354107 -0.205174474494093 ENSG00000126088 UROD
ENST00000462688 0.173211060277918 0.0367814267365291 -0.18846543288306 ENSG00000126088 UROD
ENST00000460906 0.154825250925287 0.0306371494536355 -0.19988338214522 ENSG00000126088 UROD
ENST00000490385 0.168808588033645 0.0352206356285029 -0.194605915300908 ENSG00000126088 UROD
ENST00000469548 0.136514401136718 0.0252134645701385 -0.194730952794303 ENSG00000126088 UROD
ENST00000486699 0.138576698744433 0.0258324192020344 -0.194154549613867 ENSG00000126088 UROD
ENST00000478467 0.131936382042791 0.0238266704776262 -0.196957841012171 ENSG00000126088 UROD
ENST00000428106 0.124958749276213 0.0219054810639329 -0.198996209759561 ENSG00000126088 UROD
ENST00000496439 0.174163618668023 0.0371000481323869 -0.188636476773989 ENSG00000126088 UROD
ENST00000473012 0.152223386054304 0.0297836774414972 -0.203506796694994 ENSG00000126088 UROD
ENST00000472254 0.61914366161212 0.341924744501067 -0.139709280308251 ENSG00000126088 UROD
ENST00000466193 0.246551040367916 0.0655824418769499 -0.322674838756228 ENSG00000126088 UROD
ENST00000465678 0.24398924842492 0.0645211584578406 -0.331329013010925 ENSG00000126088 UROD
ENST00000359600 0.704442620986718 0.442453110779913 0.204608462299116 ENSG00000162415 ZSWIM5
ENST00000464588 0.743767984892967 0.499399949616417 0.172500233590356 ENSG00000162415 ZSWIM5
ENST00000334815 0.370686724950141 0.131931313885568 -0.311754263676995 ENSG00000186603 HPDL
ENST00000528332 0.881080523586523 0.729877766926229 0.0310872972633548 ENSG00000132781 MUTYH
ENST00000529984 0.881080523586523 0.729877766926229 0.0310872972633548 ENSG00000132781 MUTYH
ENST00000372110 0.859459040698076 0.68992043486108 0.036264664894911 ENSG00000132781 MUTYH
ENST00000372115 0.873474483272414 0.715037601127441 0.0330542147327442 ENSG00000132781 MUTYH
ENST00000481571 0.859459040698076 0.68992043486108 0.036264664894911 ENSG00000132781 MUTYH
ENST00000372098 0.859459040698076 0.68992043486108 0.036264664894911 ENSG00000132781 MUTYH
ENST00000355498 0.744530307689838 0.50045015641851 0.0598550093452752 ENSG00000132781 MUTYH
ENST00000475516 0.801736771140787 0.588189702653996 0.0477432499253127 ENSG00000132781 MUTYH
ENST00000485271 0.740448869894899 0.494419434346365 0.12932290327368 ENSG00000132781 MUTYH
ENST00000372104 0.799603010629654 0.584601127349496 0.0485612216136714 ENSG00000132781 MUTYH
ENST00000448481 0.799603010629654 0.584601127349496 0.0485612216136714 ENSG00000132781 MUTYH
ENST00000456914 0.795717979506165 0.57861120494411 0.0493798780332089 ENSG00000132781 MUTYH
ENST00000354383 0.801736771140787 0.588189702653996 0.0477432499253127 ENSG00000132781 MUTYH
ENST00000488731 0.8001943872259 0.585421321523007 0.0481508041233303 ENSG00000132781 MUTYH
ENST00000372100 0.744392544325039 0.500176515757973 0.059850233474333 ENSG00000132781 MUTYH
ENST00000450313 0.873436912959521 0.714939660421518 0.0330489665104814 ENSG00000132781 MUTYH
ENST00000531105 0.774888022154836 0.544641799784167 0.0537876341961807 ENSG00000132781 MUTYH
ENST00000467459 0.484325599792038 0.213042166460094 0.176689482121953 ENSG00000132781 MUTYH
ENST00000482094 0.634660120975195 0.358993801805933 0.150540618141885 ENSG00000132781 MUTYH
ENST00000529892 0.692906899984859 0.427698460342369 0.119952802328132 ENSG00000132781 MUTYH
ENST00000533178 0.835067253559799 0.645275806465346 0.0528009152514146 ENSG00000132781 MUTYH
ENST00000528013 0.807091610257255 0.596459285954534 0.0471900464822771 ENSG00000132781 MUTYH
ENST00000412971 0.937168452009547 0.845080782419159 0.0184962315583122 ENSG00000132781 MUTYH
ENST00000462388 0.903117211979769 0.771956107209805 0.0451537766542403 ENSG00000132781 MUTYH
ENST00000466231 0.72402060851843 0.469823394679449 0.154772179170281 ENSG00000132781 MUTYH
ENST00000470256 0.961649110548996 0.902357661679723 -0.011753261004433 ENSG00000132781 MUTYH
ENST00000461495 0.933034760538671 0.835659564298049 -0.0200059379767295 ENSG00000132781 MUTYH
ENST00000435155 0.994240982814505 0.982956308571081 -0.00206522234104287 ENSG00000132781 MUTYH
ENST00000467940 0.999583174749278 0.998068550548638 -0.000236308254843441 ENSG00000132781 MUTYH
ENST00000478796 0.939760159959501 0.851875509261432 -0.0295052034098927 ENSG00000132781 MUTYH
ENST00000525160 0.98750721577041 0.965945690752737 0.00418782222819153 ENSG00000132781 MUTYH
ENST00000479746 0.929012176143922 0.827001002387836 -0.0210120077980796 ENSG00000132781 MUTYH
ENST00000492494 0.938366687724312 0.848322925267499 -0.0184071803679241 ENSG00000132781 MUTYH
ENST00000483642 0.913014910550013 0.79214534948443 -0.0256260228841034 ENSG00000132781 MUTYH
ENST00000481139 0.854622896728951 0.680275402366946 -0.0406821242418004 ENSG00000132781 MUTYH
ENST00000485484 0.892946583453495 0.75238480630018 -0.0322441203347863 ENSG00000132781 MUTYH
ENST00000476789 0.926599750762368 0.821625659561032 -0.0225361019950599 ENSG00000132781 MUTYH
ENST00000462387 0.924991530520783 0.817672464276726 -0.0230985888346263 ENSG00000132781 MUTYH
ENST00000474703 0.979038496951169 0.944526247640871 -0.00709793805572986 ENSG00000132781 MUTYH
ENST00000483127 0.899251329692175 0.764527389355045 0.0327003853180062 ENSG00000132781 MUTYH
ENST00000534453 0.979927087777837 0.946568830020674 0.00772534503051665 ENSG00000132781 MUTYH
ENST00000372090 0.446760858346898 0.1839091388834 -0.14238047532331 ENSG00000132773 TOE1
ENST00000477731 0.401184463339701 0.151525963248334 -0.166232435045702 ENSG00000132773 TOE1
ENST00000539779 0.339166654869661 0.112944432444075 -0.168782434664496 ENSG00000132773 TOE1
ENST00000471337 0.36260950647022 0.126850105204374 -0.17597227879413 ENSG00000132773 TOE1
ENST00000495703 0.293039597884022 0.0878258780509467 -0.18096361580866 ENSG00000132773 TOE1
ENST00000460057 0.272755623327431 0.0778445910376816 -0.220278735149359 ENSG00000132773 TOE1
ENST00000372084 0.265350445558427 0.0742184769866421 -0.194399266037948 ENSG00000070759 TESK2
ENST00000372086 0.19697716170793 0.0451852905355981 -0.222128906336021 ENSG00000070759 TESK2
ENST00000341771 0.19697716170793 0.0451852905355981 -0.222128906336021 ENSG00000070759 TESK2
ENST00000486676 0.194512716542863 0.0443423958868739 -0.222940819289208 ENSG00000070759 TESK2
ENST00000538496 0.19222266964725 0.0435283280588546 -0.224796091453616 ENSG00000070759 TESK2
ENST00000493974 0.493291568853281 0.220379960403907 -0.162435367943008 ENSG00000070759 TESK2
ENST00000451835 0.289710357491542 0.0859620787996078 -0.223766974500331 ENSG00000070759 TESK2
ENST00000415578 0.836944059357399 0.648467659058593 -0.114156098904379 ENSG00000236624 CCDC163P
ENST00000515561 0.820550168221364 0.620003339785834 -0.124902451315129 ENSG00000236624 CCDC163P
ENST00000490551 0.832940800784578 0.641504575056556 -0.121124908814265 ENSG00000236624 CCDC163P
ENST00000401061 0.0104641012377095 0.000568351196246658 0.360582555846583 ENSG00000132763 MMACHC
ENST00000477188 0.792128431705944 0.572139485911299 0.118394620679633 ENSG00000132763 MMACHC
ENST00000262746 7.94914562844554e-06 8.96980931219557e-08 0.528999488939779 ENSG00000117450 PRDX1
ENST00000319248 7.92228114026687e-06 8.91056885285222e-08 0.529079652890612 ENSG00000117450 PRDX1
ENST00000372079 7.9162514851424e-06 8.89702121548174e-08 0.529232776163489 ENSG00000117450 PRDX1
ENST00000447184 9.86101288909914e-06 1.15462613740264e-07 0.528452705320739 ENSG00000117450 PRDX1
ENST00000424390 9.63049556131907e-06 1.12516558684516e-07 0.528463601281824 ENSG00000117450 PRDX1
ENST00000483583 2.25826670159904e-05 2.92985611861761e-07 0.519855828171347 ENSG00000117450 PRDX1
ENST00000372070 0.210198832715558 0.0501412803526762 -0.161600051163715 ENSG00000117448 AKR1A1
ENST00000434299 0.302356132996825 0.0928072387307099 -0.139431169354429 ENSG00000117448 AKR1A1
ENST00000496999 0.304546633529561 0.0939689460504273 -0.142076768157654 ENSG00000117448 AKR1A1
ENST00000476957 0.24127148996851 0.0632299951709166 -0.153166401030314 ENSG00000117448 AKR1A1
ENST00000481885 0.323485179153454 0.103940252557811 -0.137234720935728 ENSG00000117448 AKR1A1
ENST00000351829 0.243687600936132 0.0643518648370259 -0.157214035869081 ENSG00000117448 AKR1A1
ENST00000471651 0.311951943406155 0.0978308361807095 -0.141648765794657 ENSG00000117448 AKR1A1
ENST00000497973 0.201236003191268 0.0468244131793614 -0.176663571481789 ENSG00000117448 AKR1A1
ENST00000473038 0.221529421914924 0.0548200307863382 -0.18354936824829 ENSG00000117448 AKR1A1
ENST00000495913 0.265356621940039 0.074227008302926 -0.178042032859324 ENSG00000117448 AKR1A1
ENST00000487654 0.242656876810811 0.0638764394147527 -0.191171358576182 ENSG00000117448 AKR1A1
ENST00000475919 0.214969769564886 0.0521182818813641 -0.21137231730278 ENSG00000117448 AKR1A1
ENST00000475985 0.380887607947904 0.138414818416868 -0.185469150204757 ENSG00000117448 AKR1A1
ENST00000437901 0.0528638951514332 0.00587627619858757 -0.21242812913795 ENSG00000132780 NASP
ENST00000437362 0.0540309403750131 0.0060674209906268 -0.211892922091379 ENSG00000132780 NASP
ENST00000464190 0.0265611141319592 0.00210081150762603 -0.263630949144475 ENSG00000132780 NASP
ENST00000528084 0.0232076326296623 0.00172325657487356 -0.282629247259758 ENSG00000132780 NASP
ENST00000527359 0.0469917902853647 0.00491910915366266 -0.212930999602198 ENSG00000132780 NASP
ENST00000525515 0.0433997455767452 0.00438953017978191 -0.221649054530046 ENSG00000132780 NASP
ENST00000453748 0.0510671357261756 0.00555565254742136 -0.213753098916399 ENSG00000132780 NASP
ENST00000402363 0.0291202575368378 0.00240519709840438 -0.224685698323697 ENSG00000132780 NASP
ENST00000537798 0.0290435856765516 0.00239663447153179 -0.224738123256636 ENSG00000132780 NASP
ENST00000527470 0.0693919294257945 0.00884983736360899 -0.227182483739456 ENSG00000132780 NASP
ENST00000529333 0.0654184747399639 0.00813062339465792 -0.229629050550332 ENSG00000132780 NASP
ENST00000531532 0.0508381331665005 0.00551335913088207 -0.257756563712717 ENSG00000132780 NASP
ENST00000530840 0.0466698639559137 0.00486626389065457 -0.273960346788551 ENSG00000132780 NASP
ENST00000528238 0.0263321365993334 0.00207184070231328 -0.230261528362071 ENSG00000132780 NASP
ENST00000534101 0.0773993818177178 0.0104538514141858 -0.224830311647782 ENSG00000132780 NASP
ENST00000350030 0.0272132519540588 0.00218200200180167 -0.22466097525402 ENSG00000132780 NASP
ENST00000470768 0.0646405388074526 0.0079926851478513 -0.227438742442266 ENSG00000132780 NASP
ENST00000372052 0.0291573276352312 0.00241175187902779 -0.224623737703515 ENSG00000132780 NASP
ENST00000351223 0.0291573276352312 0.00241175187902779 -0.224623737703515 ENSG00000132780 NASP
ENST00000530073 0.0204490246711318 0.00145185065395716 -0.234144185018671 ENSG00000132780 NASP
ENST00000481782 0.0302882525246534 0.00254878580525228 -0.227405194957499 ENSG00000132780 NASP
ENST00000531612 0.0189760688467922 0.00130946617097706 -0.25102984026073 ENSG00000132780 NASP
ENST00000527932 0.0229230021439529 0.00169389317063191 -0.265759098464874 ENSG00000132780 NASP
ENST00000534450 0.0345001726785088 0.00308780732529951 -0.23566629073872 ENSG00000132780 NASP
ENST00000472408 0.0826151703283796 0.0115115298501336 -0.290228834026837 ENSG00000132780 NASP
ENST00000491755 0.815382931864003 0.609864675705228 -0.0706136897667733 ENSG00000159588 CCDC17
ENST00000482416 0.815543610810227 0.610084665496116 -0.0705979539469126 ENSG00000159588 CCDC17
ENST00000372044 0.807917674339954 0.597702515069573 -0.0713347152332849 ENSG00000159588 CCDC17
ENST00000421127 0.824583628332857 0.626718513045574 -0.0674009854891235 ENSG00000159588 CCDC17
ENST00000343901 0.818156742891836 0.615614628274431 -0.0693145772239859 ENSG00000159588 CCDC17
ENST00000528266 0.797315593566982 0.581454887459317 -0.0762009665255223 ENSG00000159588 CCDC17
ENST00000445048 0.73817192330062 0.49110850680686 -0.0941628343695514 ENSG00000159588 CCDC17
ENST00000479529 0.837034221657637 0.64865181324978 -0.0627016979873218 ENSG00000159588 CCDC17
ENST00000464739 0.816667745224354 0.612465726466962 -0.0762313171569185 ENSG00000159588 CCDC17
ENST00000525599 0.840911364064378 0.654752889550724 0.0866610207913766 ENSG00000159588 CCDC17
ENST00000479235 0.709452639134374 0.449444104223421 -0.0417896790926031 ENSG00000159592 GPBP1L1
ENST00000290795 0.980492302481162 0.947919282928461 -0.00313986014454187 ENSG00000159592 GPBP1L1
ENST00000355105 0.980816012048525 0.949162845798065 -0.00306445540575863 ENSG00000159592 GPBP1L1
ENST00000467032 0.599883143101333 0.321238945763888 -0.0824395703271484 ENSG00000159592 GPBP1L1
ENST00000487436 0.907792612546494 0.781218062265448 -0.0205748868251432 ENSG00000159592 GPBP1L1
ENST00000468724 0.993873438524735 0.9820543846438 -0.00157645651523525 ENSG00000159592 GPBP1L1
ENST00000498128 0.448403682865607 0.185218494770297 0.0988921789861066 ENSG00000159592 GPBP1L1
ENST00000437848 0.109969049001218 0.0178942662125585 0.409783002129427 ENSG00000234329 RP11-767N6.2
ENST00000496278 0.578750081727554 0.299391526757407 -0.100723125560677 ENSG00000159592 GPBP1L1
ENST00000495616 0.789206853640904 0.567015621154963 -0.0514299269972627 ENSG00000159592 GPBP1L1
ENST00000488278 0.316077756605219 0.100095972064999 -0.0845877773194072 ENSG00000159592 GPBP1L1
ENST00000480941 0.303784910142484 0.0935729390579391 -0.0856315221534304 ENSG00000159592 GPBP1L1
ENST00000480083 0.319754042136361 0.102049976423507 -0.083314916322232 ENSG00000159592 GPBP1L1
ENST00000493083 0.348251346540843 0.118202823359644 -0.0801896475629463 ENSG00000159592 GPBP1L1
ENST00000460859 0.391382236059306 0.145013975311933 -0.0769941894280818 ENSG00000159592 GPBP1L1
ENST00000372025 0.887557353819518 0.741707081675934 0.0252470528492996 ENSG00000159596 TMEM69
ENST00000496366 0.993108146831356 0.980410377629792 0.00203623700512644 ENSG00000159596 TMEM69
ENST00000359942 0.511163282530496 0.235088257565379 0.131311535946908 ENSG00000197429 IPP
ENST00000495072 0.354278821044909 0.121795755641038 0.247611733105448 ENSG00000197429 IPP
ENST00000396478 0.769702921348893 0.53694482108594 0.0802008440206596 ENSG00000197429 IPP
ENST00000470809 0.802628416150689 0.589687578050416 -0.0620305850301973 ENSG00000086015 MAST2
ENST00000372009 0.583827531891325 0.304373317304015 -0.0814975478242098 ENSG00000086015 MAST2
ENST00000361297 0.582628851255923 0.30333314036662 -0.0817348822355799 ENSG00000086015 MAST2
ENST00000372008 0.566849046839562 0.287164630289291 -0.0974590151148655 ENSG00000086015 MAST2
ENST00000482881 0.641448105115472 0.366922934778028 -0.0931713985136906 ENSG00000086015 MAST2
ENST00000467367 0.512000183260934 0.235897113596377 -0.197751178872735 ENSG00000086015 MAST2
ENST00000477968 0.851613103471851 0.674651039057719 -0.0865699296050191 ENSG00000086015 MAST2
ENST00000492813 0.770055834607085 0.53760269262148 -0.137315941316702 ENSG00000086015 MAST2
ENST00000262741 0.645805465584006 0.372085618941896 -0.204052058832897 ENSG00000117461 PIK3R3
ENST00000372006 0.658281497562227 0.386108173217727 -0.198022574518719 ENSG00000117461 PIK3R3
ENST00000340332 0.662857309423912 0.391282056938064 -0.195822106441901 ENSG00000117461 PIK3R3
ENST00000354242 0.662857309423912 0.391282056938064 -0.195822106441901 ENSG00000117461 PIK3R3
ENST00000420542 0.662857309423912 0.391282056938064 -0.195822106441901 ENSG00000117461 PIK3R3
ENST00000488808 0.369787539422476 0.131326977074477 -0.438362706034297 ENSG00000117461 PIK3R3
ENST00000540385 0.816491155749347 0.612207204765288 -0.126076818559869 ENSG00000117461 PIK3R3
ENST00000423209 0.776357833100852 0.547062097733583 -0.147916669421106 ENSG00000117461 PIK3R3
ENST00000493202 0.926961491047618 0.822693365269187 -0.0555766638425115 ENSG00000117461 PIK3R3
ENST00000425892 0.941599971177303 0.855249894192991 -0.0459099569228526 ENSG00000117461 PIK3R3
ENST00000396420 0.817302126868479 0.613604151836774 -0.0449361075403123 ENSG00000085998 POMGNT1
ENST00000371984 0.825874488659539 0.628991329860006 -0.0493303427915677 ENSG00000085998 POMGNT1
ENST00000371992 0.817302126868479 0.613604151836774 -0.0449361075403123 ENSG00000085998 POMGNT1
ENST00000475642 0.993130580660899 0.980474964649776 0.00400864010002207 ENSG00000085998 POMGNT1
ENST00000535522 0.901175605369068 0.768106557012077 -0.0300682951816716 ENSG00000085998 POMGNT1
ENST00000371986 0.81814808680052 0.615590805836392 -0.0512706316512822 ENSG00000085998 POMGNT1
ENST00000480972 0.933569886192283 0.836619438444872 -0.0296151749774447 ENSG00000085998 POMGNT1
ENST00000485714 0.999564470266589 0.998020221312146 -0.000318730361689435 ENSG00000085998 POMGNT1
ENST00000463030 0.945097572810621 0.863405478365161 0.0349505886313016 ENSG00000085998 POMGNT1
ENST00000477114 0.891753035483146 0.750182553840643 -0.0495421111828513 ENSG00000085998 POMGNT1
ENST00000497439 0.474679271849153 0.205066338936686 -0.159081515638351 ENSG00000085998 POMGNT1
ENST00000489985 0.354460677810498 0.121876192681241 -0.220175652307964 ENSG00000085998 POMGNT1
ENST00000442598 0.82641153948537 0.63010775170852 0.080769435225891 ENSG00000085999 RAD54L
ENST00000371975 0.825131168113043 0.627849457297288 0.0814791300134858 ENSG00000085999 RAD54L
ENST00000496156 0.683675595743093 0.415830117319411 -0.0666774913291108 ENSG00000132128 LRRC41
ENST00000476687 0.882587192820074 0.73273353676931 0.0819922999424534 ENSG00000085999 RAD54L
ENST00000488942 0.770191561240579 0.53773643455786 0.101790438454196 ENSG00000085999 RAD54L
ENST00000459678 0.924648783451192 0.816881662846918 0.0415154975012485 ENSG00000085999 RAD54L
ENST00000343304 0.96024057263032 0.898754217289865 0.00662533605540597 ENSG00000132128 LRRC41
ENST00000472710 0.979936990074726 0.946603520958307 0.00376414405806144 ENSG00000132128 LRRC41
ENST00000498402 0.717607423989695 0.461074927438423 0.0385499628616971 ENSG00000132128 LRRC41
ENST00000469150 0.871360098947126 0.711154478211506 0.0296311835050974 ENSG00000132128 LRRC41
ENST00000311672 0.37537626126728 0.134980047180424 -0.08729580329292 ENSG00000173660 UQCRH
ENST00000489056 0.375844346827459 0.135277428213446 -0.0872979324462768 ENSG00000173660 UQCRH
ENST00000486951 0.528162176964368 0.250702980532271 -0.0715149813531355 ENSG00000173660 UQCRH
ENST00000496387 0.375751760874444 0.1352242606675 -0.0872991477036653 ENSG00000173660 UQCRH
ENST00000460947 0.422770856021923 0.166240825474827 -0.0890752230377998 ENSG00000173660 UQCRH
ENST00000474844 0.0402886006293307 0.00391578036953223 -0.215181096588922 ENSG00000117481 NSUN4
ENST00000307089 0.0702921489651896 0.00902352122540382 -0.191726932425151 ENSG00000117481 NSUN4
ENST00000486270 0.0505414998394525 0.00546693465153422 -0.213390413601473 ENSG00000117481 NSUN4
ENST00000536062 0.0440821782639496 0.0044967355426656 -0.211048465642558 ENSG00000117481 NSUN4
ENST00000469918 0.0271332275847352 0.0021717434987782 -0.237805617650681 ENSG00000117481 NSUN4
ENST00000472157 0.355856141824616 0.122757047590896 -0.203755767080808 ENSG00000117481 NSUN4
ENST00000471871 0.026127499134895 0.00204479769561924 -0.232078590080339 ENSG00000117481 NSUN4
ENST00000537428 0.0289659996155655 0.00238503333472666 -0.226808182392152 ENSG00000117481 NSUN4
ENST00000498008 0.0330529002590397 0.00289584356565089 -0.224165648109572 ENSG00000117481 NSUN4
ENST00000495427 0.0374833213068044 0.0035018476736238 -0.224264931565743 ENSG00000117481 NSUN4
ENST00000475281 0.172159909854531 0.0363919574191059 -0.206625257483773 ENSG00000117481 NSUN4
ENST00000243167 0.870344448839771 0.709095854177496 0.0534195975573865 ENSG00000117480 FAAH
ENST00000468718 0.949987372219319 0.874226439514638 0.0312886415136822 ENSG00000117480 FAAH
ENST00000493735 0.840970716795594 0.654842228178635 0.0781641282409242 ENSG00000117480 FAAH
ENST00000484697 0.813838295505598 0.607049730468616 0.0852817857499401 ENSG00000117480 FAAH
ENST00000493636 0.875308241976149 0.718633423066484 -0.0815284097237587 ENSG00000117480 FAAH
ENST00000602433 0.155857176306153 0.0309685234913084 -0.198953097976496 ENSG00000269956 MKNK1-AS1
ENST00000342571 0.260980216294759 0.0720680730433627 -0.150584510843355 ENSG00000079277 MKNK1
ENST00000371946 0.546067458183027 0.267433228682813 -0.0876298600062295 ENSG00000079277 MKNK1
ENST00000341183 0.541102349963256 0.262673516601262 -0.0885201592908794 ENSG00000079277 MKNK1
ENST00000371944 0.260980216294759 0.0720680730433627 -0.150584510843355 ENSG00000079277 MKNK1
ENST00000371945 0.546020086481401 0.267384315601493 -0.0876252119409663 ENSG00000079277 MKNK1
ENST00000524749 0.257226004442989 0.0702488782090465 -0.179480984005559 ENSG00000079277 MKNK1
ENST00000528077 0.530965552275535 0.25303047129824 -0.0905053913889668 ENSG00000079277 MKNK1
ENST00000428112 0.526843151727584 0.249320611919337 -0.0913460826467392 ENSG00000079277 MKNK1
ENST00000532897 0.108159653640529 0.0174057136371195 -0.219250289505492 ENSG00000079277 MKNK1
ENST00000530528 0.504294478247499 0.229756467744175 -0.14969703813922 ENSG00000079277 MKNK1
ENST00000531355 0.551501945353353 0.272116840511388 -0.0876587277648303 ENSG00000079277 MKNK1
ENST00000470237 0.0661485384330741 0.00826354411617579 -0.276178755028655 ENSG00000079277 MKNK1
ENST00000524417 0.140764039425463 0.0264266425935842 -0.253170880195639 ENSG00000079277 MKNK1
ENST00000460098 0.0998782150596599 0.0153235260207852 -0.268712226206043 ENSG00000079277 MKNK1
ENST00000532783 0.437698099975718 0.177448714337528 -0.125700106116044 ENSG00000079277 MKNK1
ENST00000496619 0.73141357832736 0.481226680376684 -0.0570926862638653 ENSG00000079277 MKNK1
ENST00000528237 0.396396578590766 0.148224662666546 -0.135652888734537 ENSG00000079277 MKNK1
ENST00000526513 0.739018560887604 0.492426503451308 -0.0553263131672237 ENSG00000079277 MKNK1
ENST00000484301 0.721402792779996 0.466263062787611 -0.0654141537663493 ENSG00000079277 MKNK1
ENST00000545730 0.109722144676524 0.0178447120700966 -0.16921636916058 ENSG00000079277 MKNK1
ENST00000486716 0.746429378488865 0.503427075524698 -0.0590204568124838 ENSG00000079277 MKNK1
ENST00000480531 0.56290088984401 0.282962814533281 -0.111011113064174 ENSG00000079277 MKNK1
ENST00000529170 0.872247359480649 0.712965930382727 -0.0295420456093106 ENSG00000079277 MKNK1
ENST00000531769 0.118688350730779 0.0202027432827175 -0.16869618036985 ENSG00000079277 MKNK1
ENST00000465783 0.898192143900567 0.762477647712248 -0.0281852347386732 ENSG00000079277 MKNK1
ENST00000474868 0.885942044513678 0.738767114432549 -0.0312714747082602 ENSG00000079277 MKNK1
ENST00000532110 0.948928060541199 0.871755615763155 -0.0150572426865774 ENSG00000079277 MKNK1
ENST00000477883 0.969280572692496 0.920616517613605 -0.0164588527940421 ENSG00000079277 MKNK1
ENST00000525888 0.934563476272478 0.838873837920419 -0.0172440129149323 ENSG00000079277 MKNK1
ENST00000468852 0.952263503917326 0.879332379694195 -0.0130842745275256 ENSG00000079277 MKNK1
ENST00000319928 0.1079657543266 0.0173382320031213 -0.227760907643149 ENSG00000142961 MOB3C
ENST00000271139 0.144663957431044 0.0275334319171303 -0.204948697141857 ENSG00000142961 MOB3C
ENST00000371940 0.120807085531371 0.0207770758448239 -0.217211633081141 ENSG00000142961 MOB3C
ENST00000477318 0.154684648113287 0.0305842078001845 -0.219949318228548 ENSG00000142961 MOB3C
ENST00000576409 0.723066789133387 0.468679577517658 0.0589844547615619 ENSG00000123472 ATPAF1
ENST00000371937 0.719610835528424 0.463706551366007 0.0595156983984859 ENSG00000123472 ATPAF1
ENST00000574428 0.719610835528424 0.463706551366007 0.0595156983984859 ENSG00000123472 ATPAF1
ENST00000492233 0.792775273130743 0.57357499245894 0.0653961791564947 ENSG00000123472 ATPAF1
ENST00000526821 0.800226908375563 0.585593585525448 0.0479906254656067 ENSG00000123472 ATPAF1
ENST00000542495 0.793611661981153 0.575308088249798 0.0503657447556715 ENSG00000123472 ATPAF1
ENST00000529214 0.793611661981153 0.575308088249798 0.0503657447556715 ENSG00000123472 ATPAF1
ENST00000329231 0.598485824068175 0.31958561931178 0.084916770394715 ENSG00000123472 ATPAF1
ENST00000534216 0.969592821404326 0.92140448927953 0.0100904494613732 ENSG00000123472 ATPAF1
ENST00000532925 0.934312690289122 0.838313346996108 0.0188099038036013 ENSG00000123472 ATPAF1
ENST00000474020 0.966127062838192 0.912354788719952 0.0129402394786141 ENSG00000123472 ATPAF1
ENST00000487193 0.785346433444161 0.561061685765043 0.0659026000735104 ENSG00000123472 ATPAF1
ENST00000544071 0.0806679793496196 0.0111320629729339 -0.14043219847169 ENSG00000159658 EFCAB14
ENST00000525633 0.212979141755996 0.0513480616884456 0.216008629609707 ENSG00000123472 ATPAF1
ENST00000460928 0.94712138259782 0.867994929528748 0.0333561638958879 ENSG00000123472 ATPAF1
ENST00000442839 0.100143234087739 0.0153778801310588 -0.168404416436655 ENSG00000228237 EFCAB14-AS1
ENST00000418985 0.0996239273792123 0.0152555631162469 -0.16856083904508 ENSG00000228237 EFCAB14-AS1
ENST00000371933 0.0634613820159847 0.00775449880929313 -0.155161136882863 ENSG00000159658 EFCAB14
ENST00000479745 0.150149521649486 0.0291292946559236 -0.168167482274123 ENSG00000159658 EFCAB14
ENST00000487741 0.218824933496055 0.0537440443882842 -0.150650368291995 ENSG00000159658 EFCAB14
ENST00000481623 0.172688548230844 0.0365960512878745 -0.163003514900293 ENSG00000159658 EFCAB14
ENST00000459797 0.0193495779590654 0.00134714763644446 -0.360099417371384 ENSG00000159658 EFCAB14
ENST00000484461 0.0306579933863709 0.00259584084893225 -0.20430112820208 ENSG00000159658 EFCAB14
ENST00000371884 0.0793603589774734 0.0108461381228119 -0.537716364171161 ENSG00000162367 TAL1
ENST00000371883 0.0767313479297305 0.010315750768646 -0.586441525945729 ENSG00000162367 TAL1
ENST00000294339 0.0767313479297305 0.010315750768646 -0.586441525945729 ENSG00000162367 TAL1
ENST00000337817 0.447051976540376 0.184129446868973 -0.211489865620275 ENSG00000123473 STIL
ENST00000360380 0.447051976540376 0.184129446868973 -0.211489865620275 ENSG00000123473 STIL
ENST00000371877 0.447051976540376 0.184129446868973 -0.211489865620275 ENSG00000123473 STIL
ENST00000243182 0.545874098258682 0.267282755197972 -0.178418080840412 ENSG00000123473 STIL
ENST00000396221 0.545874098258682 0.267282755197972 -0.178418080840412 ENSG00000123473 STIL
ENST00000447475 0.428363791213605 0.170422558104719 -0.248669083451615 ENSG00000123473 STIL
ENST00000371873 0.692295204800166 0.426894203891892 0.0557285822093094 ENSG00000162368 CMPK1
ENST00000371871 0.726473835751 0.473402598260188 0.0471081453619781 ENSG00000162368 CMPK1
ENST00000471289 0.0600193573757131 0.00711794983885504 0.23930126203032 ENSG00000162368 CMPK1
ENST00000450808 0.805826821166078 0.594623868911407 0.035778166220523 ENSG00000162368 CMPK1
ENST00000371870 0.540481044761197 0.262161481742456 0.0808196566389812 ENSG00000162368 CMPK1
ENST00000420876 0.562646392802401 0.282563502796378 0.210221371786652 ENSG00000225762 RP11-511I2.2
ENST00000371847 0.718327181862723 0.462089603750825 0.138248210717838 ENSG00000132122 SPATA6
ENST00000371843 0.634099483167372 0.358386275294303 0.171554450646345 ENSG00000132122 SPATA6
ENST00000603831 0.814084670983883 0.607495135148754 0.112495317324302 ENSG00000132122 SPATA6
ENST00000396199 0.543018822782722 0.264533946529968 0.208577601632827 ENSG00000132122 SPATA6
ENST00000371841 0.919944728471816 0.807642704347354 0.0545391472677766 ENSG00000132122 SPATA6
ENST00000490850 0.951614471488622 0.877765206496684 0.0337974535311403 ENSG00000132122 SPATA6
ENST00000371839 0.340494725392455 0.113718440259829 -0.348898737214398 ENSG00000186094 AGBL4
ENST00000416121 0.259714859123981 0.0715345694590658 -0.414289360748866 ENSG00000186094 AGBL4
ENST00000371838 0.403890493034015 0.153369582283523 -0.313652871115993 ENSG00000186094 AGBL4
ENST00000396153 0.0974675524568447 0.0147635881788583 0.297088075741476 ENSG00000185104 FAF1
ENST00000371778 0.0987641640469066 0.0150563775093559 0.296557970955146 ENSG00000185104 FAF1
ENST00000545823 0.0118981584092251 0.000680409028034299 0.34238556387193 ENSG00000185104 FAF1
ENST00000494400 0.0184469296967169 0.00125667989208906 0.341665776784729 ENSG00000185104 FAF1
ENST00000424664 0.525959090798653 0.248446488917906 0.212816170904078 ENSG00000225767 RP5-850O15.3
ENST00000472808 0.105002527157143 0.0165939486002117 0.319114165526204 ENSG00000185104 FAF1
ENST00000487898 0.29142894057119 0.0869354342070211 0.248675508087544 ENSG00000185104 FAF1
ENST00000262662 0.506256142423252 0.231242976955218 0.360844537908703 ENSG00000123080 CDKN2C
ENST00000396148 0.519250054955633 0.2425422677375 0.348986010366036 ENSG00000123080 CDKN2C
ENST00000242719 0.994468782353495 0.983580996378701 0.00138590242835954 ENSG00000123091 RNF11
ENST00000494873 0.911014584892558 0.787960827656132 0.018673759137525 ENSG00000123091 RNF11
ENST00000486691 0.778347868351625 0.550227891034311 -0.0497812468027065 ENSG00000123091 RNF11
ENST00000447632 0.585036108804761 0.305633415530162 -0.256135471242085 ENSG00000085831 TTC39A
ENST00000413473 0.875646461900643 0.719363720072433 -0.0924439483645752 ENSG00000085831 TTC39A
ENST00000530004 0.865628405343179 0.700725668341287 -0.0999332888604002 ENSG00000085831 TTC39A
ENST00000262675 0.77615758737456 0.546673353615649 -0.15561849854008 ENSG00000085831 TTC39A
ENST00000451380 0.791607528465549 0.571310519962776 -0.146153994301026 ENSG00000085831 TTC39A
ENST00000371750 0.621887622033668 0.344806294692405 -0.23825593139584 ENSG00000085831 TTC39A
ENST00000534098 0.982522383006769 0.953046370604866 -0.0154723834736228 ENSG00000085831 TTC39A
ENST00000525906 0.96095231524505 0.900587059782888 -0.0386412369149479 ENSG00000085831 TTC39A
ENST00000431927 0.415262735519162 0.161045450471073 -0.363950554383532 ENSG00000085831 TTC39A
ENST00000371747 0.795320424610108 0.57801515526444 -0.154522969681468 ENSG00000085831 TTC39A
ENST00000262676 0.711462814916802 0.452183008858441 -0.210988935453365 ENSG00000085831 TTC39A
ENST00000411642 0.654962040993132 0.382288833420601 -0.270965281092023 ENSG00000085831 TTC39A
ENST00000439482 0.664255583704762 0.392942787181687 -0.270335648887676 ENSG00000085831 TTC39A
ENST00000422925 0.517326662255424 0.240884703824978 -0.376296017407118 ENSG00000085831 TTC39A
ENST00000380849 0.737797295490857 0.490625487200357 0.237523503712437 ENSG00000085831 TTC39A
ENST00000401051 0.642774479645292 0.368654756845112 0.29285121210136 ENSG00000085831 TTC39A
ENST00000527205 0.678024375411914 0.408973798286348 0.269725351479054 ENSG00000085831 TTC39A
ENST00000371730 0.963230545763372 0.906146680217551 -0.00861995929109887 ENSG00000085832 EPS15
ENST00000371733 0.963637952811848 0.906941740142565 -0.00854629393570653 ENSG00000085832 EPS15
ENST00000396122 0.761374576891538 0.525423770439723 -0.0477165365173823 ENSG00000085832 EPS15
ENST00000486505 0.900257359202962 0.766608335841749 -0.0301715293954186 ENSG00000085832 EPS15
ENST00000478657 0.762156420872853 0.526509870367192 -0.0799993032347784 ENSG00000085832 EPS15
ENST00000493793 0.786228423049239 0.562328974688494 -0.0503271774273352 ENSG00000085832 EPS15
ENST00000371727 0.75157107006524 0.510678294864506 0.051846081372393 ENSG00000085832 EPS15
ENST00000464478 0.657063322887369 0.38462161109497 -0.0806042877566565 ENSG00000085832 EPS15
ENST00000471391 0.802047350362418 0.588771742589813 0.0433705749123394 ENSG00000085832 EPS15
ENST00000465467 0.826980909651251 0.631325329150021 0.039137774284953 ENSG00000085832 EPS15
ENST00000415031 0.761989005273692 0.526249926763417 0.0942342716026823 ENSG00000227070 RP11-191G24.1
ENST00000426017 0.765825005562187 0.531355068326126 0.0937280970195539 ENSG00000227070 RP11-191G24.1
ENST00000431943 0.749245543318063 0.507497246239814 0.196454282596648 ENSG00000227742 CALR4P
ENST00000371714 0.753658632955986 0.513630605460024 0.0857381727932505 ENSG00000117859 OSBPL9
ENST00000337809 0.791688822661601 0.571500511145862 0.0736548952046321 ENSG00000117859 OSBPL9
ENST00000371710 0.791688822661601 0.571500511145862 0.0736548952046321 ENSG00000117859 OSBPL9
ENST00000447887 0.755068365409453 0.515655342877529 0.0848848942503212 ENSG00000117859 OSBPL9
ENST00000495776 0.755068365409453 0.515655342877529 0.0848848942503212 ENSG00000117859 OSBPL9
ENST00000435686 0.755105371204677 0.51568706874535 0.0848855168087278 ENSG00000117859 OSBPL9
ENST00000435274 0.756921729124457 0.51804321255069 0.0847885853968083 ENSG00000117859 OSBPL9
ENST00000428468 0.755068365409453 0.515655342877529 0.0848848942503212 ENSG00000117859 OSBPL9
ENST00000453295 0.755068365409453 0.515655342877529 0.0848848942503212 ENSG00000117859 OSBPL9
ENST00000489990 0.608101746982 0.329974871935038 0.140768734897028 ENSG00000117859 OSBPL9
ENST00000530544 0.858964739299245 0.689049703137396 0.0540902121835717 ENSG00000117859 OSBPL9
ENST00000484890 0.851541724406513 0.674536269214462 0.0649688620448237 ENSG00000117859 OSBPL9
ENST00000534040 0.920997848635678 0.809757706444647 0.0345846521525459 ENSG00000117859 OSBPL9
ENST00000532975 0.910971911263327 0.787714058443519 0.0374323740765419 ENSG00000117859 OSBPL9
ENST00000527631 0.936992423778395 0.844665788332247 0.027485247850942 ENSG00000117859 OSBPL9
ENST00000531828 0.970487756581222 0.923424019835274 -0.0121431529640499 ENSG00000117859 OSBPL9
ENST00000361556 0.98600903333079 0.961570328699672 -0.00600898772365851 ENSG00000117859 OSBPL9
ENST00000473207 0.93307199012788 0.835728315777462 0.0296770199313045 ENSG00000117859 OSBPL9
ENST00000533884 0.929282493805942 0.827638938274082 0.0311823807444908 ENSG00000117859 OSBPL9
ENST00000481937 0.952360235954286 0.879462401066534 0.0221048828856961 ENSG00000117859 OSBPL9
ENST00000526917 0.917712923923628 0.801928179957946 0.035122032386428 ENSG00000117859 OSBPL9
ENST00000462759 0.98600903333079 0.961570328699672 -0.00600898772365851 ENSG00000117859 OSBPL9
ENST00000486942 0.995530556162678 0.987172470563342 -0.00200520565405466 ENSG00000117859 OSBPL9
ENST00000467064 0.416225175143609 0.161719075000187 -0.254084719814466 ENSG00000117859 OSBPL9
ENST00000524620 0.821767274174354 0.621775623187082 0.0778864489730039 ENSG00000117859 OSBPL9
ENST00000528603 0.943196967962856 0.85900924286248 0.0264620637805302 ENSG00000117859 OSBPL9
ENST00000475697 0.88764882960401 0.741949927733468 -0.0410224802738264 ENSG00000117859 OSBPL9
ENST00000531061 0.872101217533946 0.71240673589221 -0.061903165124613 ENSG00000117859 OSBPL9
ENST00000531819 0.871073259468033 0.710632523418911 -0.0456995744566959 ENSG00000117859 OSBPL9
ENST00000533825 0.989597325557191 0.971506075007066 -0.00549840474498577 ENSG00000117859 OSBPL9
ENST00000440943 0.445806236182035 0.183101496822623 0.0721797609893057 ENSG00000078618 NRD1
ENST00000352171 0.223054055396007 0.0554642122294232 0.104475431643238 ENSG00000078618 NRD1
ENST00000354831 0.223054055396007 0.0554642122294232 0.104475431643238 ENSG00000078618 NRD1
ENST00000485608 0.334659332441726 0.110327975370711 0.0871706805900038 ENSG00000078618 NRD1
ENST00000539524 0.256965818368068 0.0701229415731593 0.109870717431838 ENSG00000078618 NRD1
ENST00000464385 0.758034102244094 0.520015934697698 0.0734088035856081 ENSG00000078618 NRD1
ENST00000588291 0.787567700421667 0.564296524880774 0.0415901385001178 ENSG00000266993 RP4-657D16.3
ENST00000586761 0.958156793761973 0.89362766399967 0.00914038467280822 ENSG00000266993 RP4-657D16.3
ENST00000475310 0.0916806817422301 0.0134288017819762 0.191745631230454 ENSG00000078618 NRD1
ENST00000497358 0.926283733542458 0.820793888775889 0.0142783785602721 ENSG00000078618 NRD1
ENST00000544028 0.261888233700397 0.0724988008655628 0.102843249319262 ENSG00000078618 NRD1
ENST00000591675 0.991603324616286 0.977002152900131 0.00241559222777152 ENSG00000266993 RP4-657D16.3
ENST00000483007 0.514360441331464 0.238186466933501 0.10554242470905 ENSG00000078618 NRD1
ENST00000473805 0.398865036920509 0.149907356247187 0.109271895188769 ENSG00000078618 NRD1
ENST00000475715 0.611370652184468 0.333436438774034 0.0700528744827058 ENSG00000078618 NRD1
ENST00000390787 0.841278666611622 0.655559508995026 -0.0921906421711974 ENSG00000212076 MIR761
ENST00000491410 0.418002954484248 0.163047732040841 0.0999385587413907 ENSG00000078618 NRD1
ENST00000468722 0.197788984706312 0.0454968681932495 0.14221252346641 ENSG00000078618 NRD1
ENST00000371655 0.953610458950124 0.882827093426893 0.0404430854095874 ENSG00000169213 RAB3B
ENST00000469458 0.686825105150959 0.419474675239336 -0.0748548474071086 ENSG00000117862 TXNDC12
ENST00000371626 0.917465021606983 0.801507680494508 -0.014480450791361 ENSG00000117862 TXNDC12
ENST00000472624 0.893308531790067 0.753342248689136 -0.0177743524100685 ENSG00000117862 TXNDC12
ENST00000471493 0.806457674411467 0.595621003848304 -0.0648365479491901 ENSG00000117862 TXNDC12
ENST00000371614 0.215376528271697 0.0522804481107817 -0.211223625063138 ENSG00000198841 KTI12
ENST00000425802 0.992086463347277 0.977968792485826 -0.00250966340974814 ENSG00000223390 RP11-91A18.4
ENST00000610127 0.735898821624228 0.487559588259034 -0.0491005574059257 ENSG00000117862 TXNDC12
ENST00000313334 0.463957269631565 0.196600128442899 -0.104315487507978 ENSG00000134717 BTF3L4
ENST00000477828 0.507831961579739 0.232561725798824 -0.102666495582516 ENSG00000134717 BTF3L4
ENST00000489308 0.561119353079855 0.28095292623184 -0.0927333837313296 ENSG00000134717 BTF3L4
ENST00000526132 0.589846749883594 0.310561755878211 -0.0874185646859225 ENSG00000134717 BTF3L4
ENST00000472944 0.462056630039462 0.195166837998532 -0.105355772156098 ENSG00000134717 BTF3L4
ENST00000524414 0.434121490771003 0.174720238356473 -0.152885558337666 ENSG00000134717 BTF3L4
ENST00000484036 0.48942851442878 0.217110596085578 -0.106828159843854 ENSG00000134717 BTF3L4
ENST00000533836 0.524756746176581 0.247416589685628 -0.100040066378898 ENSG00000134717 BTF3L4
ENST00000361625 0.922837984266268 0.813201573294817 -0.0272677474443652 ENSG00000157077 ZFYVE9
ENST00000357206 0.871005508157628 0.710448204134315 0.0409073574927172 ENSG00000157077 ZFYVE9
ENST00000287727 0.84683381302794 0.665776785592039 0.0468725828428863 ENSG00000157077 ZFYVE9
ENST00000371591 0.652333019675991 0.379496979492364 0.0991432803974611 ENSG00000157077 ZFYVE9
ENST00000469134 0.532590819718519 0.254656194738236 0.197748880120913 ENSG00000157077 ZFYVE9
ENST00000470844 0.418569526183417 0.163436868596079 -0.106441555104903 ENSG00000154222 CC2D1B
ENST00000371586 0.32453628224066 0.104422609578846 -0.113018113222523 ENSG00000154222 CC2D1B
ENST00000284376 0.363087919545429 0.127157110793592 -0.110749082076584 ENSG00000154222 CC2D1B
ENST00000491136 0.363066119372043 0.127144779512525 -0.110748889887735 ENSG00000154222 CC2D1B
ENST00000438021 0.522389912666794 0.245227384310949 -0.0879275674791049 ENSG00000154222 CC2D1B
ENST00000460261 0.328255103942487 0.106574961630057 -0.121329624372727 ENSG00000154222 CC2D1B
ENST00000606527 0.545629943257898 0.267083721413025 -0.147364424900969 ENSG00000272100 RP11-155O18.6
ENST00000450942 0.32198751028428 0.103189341160385 -0.123963952056871 ENSG00000154222 CC2D1B
ENST00000460370 0.467480216349282 0.199051864709935 -0.125684631852915 ENSG00000154222 CC2D1B
ENST00000438831 0.305201259367165 0.094360445979099 -0.12474150668079 ENSG00000154222 CC2D1B
ENST00000492426 0.317428238878734 0.100792228734255 -0.215876261645162 ENSG00000154222 CC2D1B
ENST00000485966 0.792164470168492 0.572295566808592 -0.0584904538445237 ENSG00000154222 CC2D1B
ENST00000494789 0.531838952829287 0.253864872273732 -0.174327321894481 ENSG00000154222 CC2D1B
ENST00000371568 0.949980397449973 0.874211901766038 0.0358270200515226 ENSG00000085840 ORC1
ENST00000371566 0.942925381156591 0.85849637370253 0.0404511790858259 ENSG00000085840 ORC1
ENST00000257181 0.321400731659994 0.102883174964902 0.0849565879514145 ENSG00000134748 PRPF38A
ENST00000487160 0.678843048880904 0.410226076914212 0.0581821113348737 ENSG00000134748 PRPF38A
ENST00000474048 0.407663241590635 0.155729002821571 0.0796679139926658 ENSG00000134748 PRPF38A
ENST00000528457 0.196830377208479 0.0451348244158395 0.113885685567252 ENSG00000134744 ZCCHC11
ENST00000527941 0.202008320839008 0.0471348283912148 0.113146422731787 ENSG00000134744 ZCCHC11
ENST00000257177 0.293162146511105 0.0879005369380756 0.12388433161512 ENSG00000134744 ZCCHC11
ENST00000371544 0.293000881617898 0.0877570245070052 0.123954909155214 ENSG00000134744 ZCCHC11
ENST00000466440 0.525913016716181 0.248412808529987 0.132280550250784 ENSG00000134744 ZCCHC11
ENST00000494469 0.673820370813108 0.403628853204518 0.0975682409913375 ENSG00000134744 ZCCHC11
ENST00000471623 0.575031885477084 0.29535398280655 0.134335421161702 ENSG00000134744 ZCCHC11
ENST00000531722 0.520631295190761 0.243842902605498 0.109937192664251 ENSG00000134744 ZCCHC11
ENST00000474453 0.633651819454212 0.357830514592644 0.0860236397276534 ENSG00000134744 ZCCHC11
ENST00000470212 0.858305560196571 0.687655306813329 0.0509030293180506 ENSG00000134744 ZCCHC11
ENST00000469810 0.573226693873567 0.293661384155562 0.100841996190393 ENSG00000134744 ZCCHC11
ENST00000528642 0.31009523834729 0.0968424909057359 0.122749795107439 ENSG00000134744 ZCCHC11
ENST00000497120 0.793847034877857 0.575770982128293 0.074008548955675 ENSG00000134744 ZCCHC11
ENST00000484723 0.332955881486205 0.109429373525896 0.118253898880649 ENSG00000134744 ZCCHC11
ENST00000481528 0.843703870392536 0.660085572251656 0.0822240006531412 ENSG00000134744 ZCCHC11
ENST00000371541 0.263395416709399 0.073207915553226 0.135391491593799 ENSG00000134744 ZCCHC11
ENST00000481133 0.338027767837745 0.112241605485832 0.207961502725271 ENSG00000134744 ZCCHC11
ENST00000473856 0.303186263196419 0.0932113786839692 0.131097498078069 ENSG00000134744 ZCCHC11
ENST00000355809 0.282436215530264 0.0824503486971373 0.157859314484653 ENSG00000134744 ZCCHC11
ENST00000470626 0.602942024157905 0.324428404284548 0.100485690985361 ENSG00000134744 ZCCHC11
ENST00000524582 0.639368958931065 0.36464455033578 0.0901952653035666 ENSG00000134744 ZCCHC11
ENST00000361314 0.947214349170104 0.868298709741451 0.0250640870794777 ENSG00000116157 GPX7
ENST00000459779 0.984344446956602 0.957452916600838 -0.00928448854055921 ENSG00000116157 GPX7
ENST00000517870 0.519486852099521 0.242734143201369 0.125578876077455 ENSG00000182183 FAM159A
ENST00000440303 0.318597095874789 0.101443837875759 0.171109213742921 ENSG00000182183 FAM159A
ENST00000401050 0.337353019083754 0.111873393161505 0.166895349304982 ENSG00000182183 FAM159A
ENST00000424164 0.344529743961078 0.116002438064909 0.170063727875615 ENSG00000182183 FAM159A
ENST00000371538 0.00178937422194432 5.66157000584412e-05 -0.371558550139848 ENSG00000162377 COA7
ENST00000486918 0.0313849790504017 0.00267889803576255 -0.291048724532875 ENSG00000162377 COA7
ENST00000443756 0.442319876644248 0.180671135759277 0.126698865071784 ENSG00000162378 ZYG11B
ENST00000545132 0.337912888652535 0.11218324370807 0.152696653834767 ENSG00000162378 ZYG11B
ENST00000294353 0.864915471038151 0.699404399651325 0.0340937422490891 ENSG00000162378 ZYG11B
ENST00000371522 0.82663310304348 0.630645664627488 -0.0447884802492355 ENSG00000121310 ECHDC2
ENST00000460612 0.835036334435127 0.645218367639368 -0.0429651899688874 ENSG00000121310 ECHDC2
ENST00000539680 0.855832456035491 0.682806604376407 0.0761632491685941 ENSG00000121310 ECHDC2
ENST00000479183 0.91874384579217 0.80432881231436 0.0399568559938425 ENSG00000121310 ECHDC2
ENST00000543419 0.83722630018186 0.649078644230082 -0.05548242443676 ENSG00000121310 ECHDC2
ENST00000463923 0.837274738130168 0.649223536091583 -0.0555058603510056 ENSG00000121310 ECHDC2
ENST00000371520 0.838129532493179 0.650523874088369 -0.042226832949381 ENSG00000121310 ECHDC2
ENST00000358358 0.838129532493179 0.650523874088369 -0.042226832949381 ENSG00000121310 ECHDC2
ENST00000498544 0.983997690515495 0.956827370624575 0.00859639506633588 ENSG00000121310 ECHDC2
ENST00000476477 0.853614582708738 0.678334794672621 -0.0388872424905693 ENSG00000121310 ECHDC2
ENST00000536120 0.853614582708738 0.678334794672621 -0.0388872424905693 ENSG00000121310 ECHDC2
ENST00000479593 0.91934008303092 0.806276168886857 0.0259375726034386 ENSG00000121310 ECHDC2
ENST00000467988 0.823471081064696 0.624866499712224 -0.0460549896772733 ENSG00000121310 ECHDC2
ENST00000487866 0.936376511348343 0.842926129113422 -0.0248352072407702 ENSG00000121310 ECHDC2
ENST00000486170 0.550192927843017 0.271000723261777 -0.169307760572939 ENSG00000121310 ECHDC2
ENST00000487851 0.9647041583857 0.908962392730771 0.0136722827256867 ENSG00000121310 ECHDC2
ENST00000541281 0.846061857306094 0.664360015058072 -0.044019907378229 ENSG00000121310 ECHDC2
ENST00000488268 0.986138678116481 0.961942189028784 -0.00486948439856891 ENSG00000121310 ECHDC2
ENST00000544365 0.962159727816917 0.903716690095174 -0.0124198038566701 ENSG00000121310 ECHDC2
ENST00000495920 0.950663803951653 0.875648245745813 -0.0157645004104977 ENSG00000121310 ECHDC2
ENST00000492992 0.337605385323983 0.112017419536668 0.347680843585994 ENSG00000121310 ECHDC2
ENST00000480312 0.967613259670728 0.915911818512154 -0.0105238587016688 ENSG00000121310 ECHDC2
ENST00000544531 0.932041848326539 0.833694880193488 -0.0211172028232648 ENSG00000121310 ECHDC2
ENST00000493896 0.615645121187701 0.337914475811044 0.157841411564066 ENSG00000121310 ECHDC2
ENST00000542552 0.83751758701254 0.649583633925345 -0.0469487140204093 ENSG00000121310 ECHDC2
ENST00000474789 0.77697918280141 0.548156675186533 -0.0647370951690864 ENSG00000121310 ECHDC2
ENST00000371514 0.461030958723638 0.19443808493023 0.132733120154864 ENSG00000116171 SCP2
ENST00000478631 0.463682896628505 0.196346001482539 0.13319224020589 ENSG00000116171 SCP2
ENST00000528311 0.408626155679247 0.156351785952653 0.145765008185559 ENSG00000116171 SCP2
ENST00000371509 0.453199419252065 0.188737548305146 0.13609800118526 ENSG00000116171 SCP2
ENST00000407246 0.513783460919909 0.237583793315371 0.121992208290863 ENSG00000116171 SCP2
ENST00000371513 0.143520612356469 0.0272103325006287 0.371601549619479 ENSG00000116171 SCP2
ENST00000528809 0.0548074453746458 0.0061910941492836 0.542640678637824 ENSG00000116171 SCP2
ENST00000529363 0.329328901657944 0.1071520799051 0.329107547179712 ENSG00000116171 SCP2
ENST00000430330 0.863928368760436 0.697722778337783 0.0420425296277841 ENSG00000116171 SCP2
ENST00000408941 0.868154830290088 0.705039430602655 0.0411319137455491 ENSG00000116171 SCP2
ENST00000478274 0.892530580496639 0.751623041775108 0.0400203696062674 ENSG00000116171 SCP2
ENST00000484100 0.863928368760436 0.697723160649276 0.041046246853845 ENSG00000116171 SCP2
ENST00000533119 0.85839005620827 0.687913749961376 0.0424179731696849 ENSG00000116171 SCP2
ENST00000435345 0.846362535799141 0.664909837590672 0.0463185554027489 ENSG00000116171 SCP2
ENST00000488965 0.864915085283355 0.699337762116644 0.0418160262621803 ENSG00000116171 SCP2
ENST00000371486 0.868736734797212 0.705956902568911 0.0413405515942645 ENSG00000157184 CPT2
ENST00000468572 0.73951591583558 0.493233932514931 0.130033273419756 ENSG00000157184 CPT2
ENST00000452466 0.968756609231435 0.919037083074767 0.014667034013884 ENSG00000236723 RP5-1024G6.2
ENST00000294360 0.742994842417854 0.49828966400765 -0.065325687515961 ENSG00000162384 C1orf123
ENST00000483739 0.905443932750254 0.776743734076965 -0.0263502326911849 ENSG00000162384 C1orf123
ENST00000470385 0.79289534636338 0.573799422777225 -0.0544106629173523 ENSG00000162384 C1orf123
ENST00000478839 0.673568286538386 0.403318670809059 -0.101924795605507 ENSG00000162384 C1orf123
ENST00000489755 0.904983285685117 0.775642310567358 -0.0335600974622094 ENSG00000162384 C1orf123
ENST00000474227 0.814229936213263 0.607667091455779 -0.077089716360349 ENSG00000162384 C1orf123
ENST00000602807 0.704874482941205 0.442981420724724 -0.129350269110674 ENSG00000162384 C1orf123
ENST00000371470 0.0528162283400753 0.00586691497500904 -0.166766045430682 ENSG00000162385 MAGOH
ENST00000371466 0.0534605999271992 0.00597504585525267 -0.166642147005645 ENSG00000162385 MAGOH
ENST00000495868 0.0871457825967205 0.0124859996192559 -0.194739382834362 ENSG00000162385 MAGOH
ENST00000462941 0.0423554727062045 0.00423032850843101 -0.175338017269749 ENSG00000162385 MAGOH
ENST00000458151 0.0480208447236074 0.00507071611692072 0.611312824309384 ENSG00000226754 RP5-1024G6.5
ENST00000602943 0.0562663814370456 0.00645260402686743 0.355507735894258 ENSG00000270172 RP5-1024G6.8
ENST00000306052 8.28749651700641e-06 9.38509186440933e-08 0.341205417946488 ENSG00000157193 LRP8
ENST00000529670 0.0215037274206498 0.0015555668941949 0.271547391082995 ENSG00000157193 LRP8
ENST00000371454 1.65783013079599e-05 2.0785928702247e-07 0.342285987389275 ENSG00000157193 LRP8
ENST00000465675 1.30762770141513e-05 1.58474588954793e-07 0.34266458497403 ENSG00000157193 LRP8
ENST00000354412 1.72976967044826e-05 2.17470444192454e-07 0.342428203891795 ENSG00000157193 LRP8
ENST00000480045 1.77257182396349e-05 2.24215095164778e-07 0.343804330587813 ENSG00000157193 LRP8
ENST00000347547 2.14214086909945e-05 2.76637965642992e-07 0.342533574773338 ENSG00000157193 LRP8
ENST00000459674 0.62996748473577 0.353900403162987 0.239364185474871 ENSG00000157193 LRP8
ENST00000460214 0.0533729569175779 0.00596068876313623 0.241324561592313 ENSG00000157193 LRP8
ENST00000481431 0.0422506573765983 0.00420903270299844 0.29540996518648 ENSG00000157193 LRP8
ENST00000475501 0.595631893234902 0.316513472937478 0.258709465642551 ENSG00000157193 LRP8
ENST00000421637 0.151576292365332 0.0295511846188643 0.339994616360192 ENSG00000228838 RP4-784A16.2
ENST00000496580 0.000101051488341187 1.65649682607772e-06 0.414406721906336 ENSG00000157193 LRP8
ENST00000446686 0.0345568196561725 0.00309583077190523 0.403682543578228 ENSG00000232762 RP4-784A16.4
ENST00000371429 0.626003952624634 0.349643426691022 -0.0792868852992124 ENSG00000058804 NDC1
ENST00000540001 0.625465941925848 0.34890306445183 -0.0792885347128376 ENSG00000058804 NDC1
ENST00000537333 0.739588541633989 0.493326619020074 -0.0568431858790217 ENSG00000058804 NDC1
ENST00000234725 0.788513447395269 0.565701991395625 -0.0484222698831349 ENSG00000058804 NDC1
ENST00000480952 0.769613544581007 0.536788049557094 -0.0676199995495381 ENSG00000058804 NDC1
ENST00000464950 0.890299659334705 0.747202197765455 -0.0312913780149877 ENSG00000058799 YIPF1
ENST00000371399 0.890277682875719 0.747145708818634 -0.0312703936002909 ENSG00000058799 YIPF1
ENST00000072644 0.890277682875719 0.747145708818634 -0.0312703936002909 ENSG00000058799 YIPF1
ENST00000539954 0.564748554692818 0.284917647270672 -0.112460230178911 ENSG00000058799 YIPF1
ENST00000469457 0.942778786027796 0.858052460986923 -0.0202865524368161 ENSG00000058799 YIPF1
ENST00000480151 0.936859231300393 0.84407727087117 -0.0222834421536126 ENSG00000058799 YIPF1
ENST00000412288 0.969079231531716 0.919971112056054 -0.0117736840048847 ENSG00000058799 YIPF1
ENST00000465897 0.976096301335436 0.936886935704547 -0.00929120486727051 ENSG00000058799 YIPF1
ENST00000472983 0.937494050343646 0.846375948906875 -0.0253637772827388 ENSG00000058799 YIPF1
ENST00000534069 0.708879928100091 0.448687478336095 0.192923826109464 ENSG00000211452 DIO1
ENST00000529589 0.709211735715858 0.449091462678096 0.19578585321202 ENSG00000211452 DIO1
ENST00000361921 0.865460653862985 0.700400019261155 0.0884738008833004 ENSG00000211452 DIO1
ENST00000322679 0.865460653862985 0.700400019261155 0.0884738008833004 ENSG00000211452 DIO1
ENST00000530084 0.907554308336101 0.7808268264586 0.0658387999892106 ENSG00000211452 DIO1
ENST00000525044 0.907554308336101 0.7808268264586 0.0658387999892106 ENSG00000211452 DIO1
ENST00000527060 0.907554308336101 0.7808268264586 0.0658387999892106 ENSG00000211452 DIO1
ENST00000528946 0.907554308336101 0.7808268264586 0.0658387999892106 ENSG00000211452 DIO1
ENST00000525202 0.896792366209217 0.75974111753236 0.0724653087881133 ENSG00000211452 DIO1
ENST00000529329 0.896792366209217 0.75974111753236 0.0724653087881133 ENSG00000211452 DIO1
ENST00000532493 0.896792366209217 0.75974111753236 0.0724653087881133 ENSG00000211452 DIO1
ENST00000524406 0.896792366209217 0.75974111753236 0.0724653087881133 ENSG00000211452 DIO1
ENST00000388876 0.896792366209217 0.75974111753236 0.0724653087881133 ENSG00000211452 DIO1
ENST00000371378 0.978886072845017 0.944038058758309 -0.00631212945306221 ENSG00000081870 HSPB11
ENST00000194214 0.977247888158509 0.939804704313388 -0.00678081919536242 ENSG00000081870 HSPB11
ENST00000489675 0.852164436134003 0.67556786165857 -0.0540828192836241 ENSG00000081870 HSPB11
ENST00000371377 0.929938648888074 0.828985311591272 0.0194679175921108 ENSG00000081870 HSPB11
ENST00000371376 0.931149807144351 0.831835343256162 0.0216421917615394 ENSG00000081870 HSPB11
ENST00000488884 0.875360345639423 0.718706126319196 0.0408631940272925 ENSG00000081870 HSPB11
ENST00000371370 0.852769393831643 0.676892475835178 0.0392344324849174 ENSG00000116212 LRRC42
ENST00000371368 0.903136324329709 0.772000781835115 0.0352597498373586 ENSG00000116212 LRRC42
ENST00000319223 0.875347258306916 0.718687899746979 0.0341598905836893 ENSG00000116212 LRRC42
ENST00000444987 0.862869564899545 0.695803078939797 0.0445649901940353 ENSG00000116212 LRRC42
ENST00000477905 0.929012176143922 0.826995351566651 0.0326575559317542 ENSG00000116212 LRRC42
ENST00000371348 0.716542138532225 0.459609489716347 0.0610360902644216 ENSG00000116209 TMEM59
ENST00000371344 0.764110628885986 0.529250016062821 0.0569863731493451 ENSG00000116209 TMEM59
ENST00000234831 0.790748506085425 0.569724958659545 0.0381367571122597 ENSG00000116209 TMEM59
ENST00000371341 0.772787440355132 0.541474308016772 0.0412737688867522 ENSG00000116209 TMEM59
ENST00000470395 0.796981338667868 0.580952287046971 0.0569473143966675 ENSG00000116209 TMEM59
ENST00000420738 0.827815305477666 0.633009430285177 0.0329298742395444 ENSG00000116209 TMEM59
ENST00000440019 0.829880090254057 0.636679189019288 0.0325725830835071 ENSG00000116209 TMEM59
ENST00000452421 0.827803183640232 0.632963086832033 0.0329300515829059 ENSG00000116209 TMEM59
ENST00000371337 0.852513360786904 0.676296858525175 0.0310622891702328 ENSG00000116209 TMEM59
ENST00000498272 0.586318326601825 0.306894578613343 -0.113442940939352 ENSG00000116205 TCEANC2
ENST00000234827 0.929669771254019 0.828441391050495 -0.0250162201667625 ENSG00000116205 TCEANC2
ENST00000371331 0.980605374247263 0.948355668245943 0.00949393142796249 ENSG00000116205 TCEANC2
ENST00000311841 0.796181817004941 0.57937293795076 -0.0993474447906481 ENSG00000256407 RP11-446E24.4
ENST00000420054 0.792667216155337 0.573397215829847 -0.114460650990603 ENSG00000215883 CYB5RL
ENST00000421415 0.600095392554752 0.321507350798763 -0.180613846764037 ENSG00000215883 CYB5RL
ENST00000490863 0.600095392554752 0.321507350798763 -0.180613846764037 ENSG00000215883 CYB5RL
ENST00000401046 0.792667216155337 0.573397215829847 -0.114460650990603 ENSG00000215883 CYB5RL
ENST00000419823 0.679930923989079 0.411570781858762 -0.151854472326856 ENSG00000215883 CYB5RL
ENST00000528287 0.564015876201477 0.284081727062329 -0.195682814705715 ENSG00000215883 CYB5RL
ENST00000534324 0.768563192366476 0.535409466091706 -0.127969490524115 ENSG00000215883 CYB5RL
ENST00000287899 0.830924507750964 0.638106900575599 -0.0945159859535848 ENSG00000215883 CYB5RL
ENST00000542737 0.535989784978044 0.257879424479993 -0.212060023946006 ENSG00000215883 CYB5RL
ENST00000537208 0.535989784978044 0.257879424479993 -0.212060023946006 ENSG00000215883 CYB5RL
ENST00000493530 0.784661878465421 0.559953352919006 -0.123145022644272 ENSG00000215883 CYB5RL
ENST00000487096 0.0610390934065736 0.00730019924051319 -0.207167495626062 ENSG00000116221 MRPL37
ENST00000360840 0.0186278446716745 0.00127349603029575 -0.235024557564401 ENSG00000116221 MRPL37
ENST00000605337 0.0200260156668893 0.00141255604337319 -0.22454777513123 ENSG00000116221 MRPL37
ENST00000490670 0.080273810432741 0.0110479057929509 -0.211645500523951 ENSG00000116221 MRPL37
ENST00000336230 0.0186278446716745 0.00127349603029575 -0.235024557564401 ENSG00000116221 MRPL37
ENST00000398219 0.15292941758152 0.0300071242764055 -0.226064622174997 ENSG00000116221 MRPL37
ENST00000326956 0.122268862327391 0.0211717806507661 0.265618670458672 ENSG00000157216 SSBP3
ENST00000528930 0.713141511389565 0.454592335069158 0.120108496994455 ENSG00000157216 SSBP3
ENST00000417664 0.132197025200805 0.023906109483195 0.275520546153853 ENSG00000157216 SSBP3
ENST00000371320 0.133680021467777 0.0243255045730953 0.274597122887543 ENSG00000157216 SSBP3
ENST00000371319 0.140497012180591 0.0263657045609487 0.270814725154285 ENSG00000157216 SSBP3
ENST00000533946 0.134846534421527 0.0247083420349998 0.274634065245429 ENSG00000157216 SSBP3
ENST00000357475 0.134703688259587 0.02466835260622 0.275404243481751 ENSG00000157216 SSBP3
ENST00000426150 0.0654699457665392 0.00813925875286383 0.295287897498788 ENSG00000157216 SSBP3
ENST00000444533 0.0384038278228333 0.00363248403913795 0.426268882483186 ENSG00000157216 SSBP3
ENST00000420121 0.0255953957056008 0.00198215343482657 0.412712599800547 ENSG00000157216 SSBP3
ENST00000530618 0.029285934858478 0.00242665195232707 0.504494815878363 ENSG00000157216 SSBP3
ENST00000533209 0.183205293730586 0.0403006551061316 0.253654749957471 ENSG00000157216 SSBP3
ENST00000525990 0.186410221724141 0.0414597210345571 0.26321813574268 ENSG00000157216 SSBP3
ENST00000528787 0.21211702892541 0.0509661723888076 0.251824296240087 ENSG00000157216 SSBP3
ENST00000606515 0.132419238472379 0.0239659310270684 0.158540367216 ENSG00000271723 MROH7-TTC4
ENST00000425300 0.115159607095715 0.0192526898139571 0.160622641338514 ENSG00000271723 MROH7-TTC4
ENST00000414150 0.118469165988952 0.0201450070487662 0.159726612588635 ENSG00000271723 MROH7-TTC4
ENST00000460155 0.124621917017438 0.0217942434960414 0.160718772819207 ENSG00000271723 MROH7-TTC4
ENST00000371281 0.144355680371445 0.0274476156475294 0.153335616093416 ENSG00000243725 TTC4
ENST00000486621 0.619343927762609 0.34227374887233 0.0961100841091238 ENSG00000243725 TTC4
ENST00000371284 0.147072687413193 0.0282005379484033 0.153426386937181 ENSG00000243725 TTC4
ENST00000486091 0.41441271786421 0.160347445926195 0.142113930024976 ENSG00000243725 TTC4
ENST00000371279 0.898874684687812 0.763733325699503 -0.0571976309347862 ENSG00000162396 PARS2
ENST00000371276 0.369019628504031 0.130898934971661 0.24772936200865 ENSG00000006555 TTC22
ENST00000371274 0.245996871076109 0.0653527340028794 0.335625209287612 ENSG00000006555 TTC22
ENST00000371269 0.0200090257087409 0.00141084460443328 -0.262775251238822 ENSG00000116133 DHCR24
ENST00000436604 0.703393845868873 0.441060957658385 -0.21178394952997 ENSG00000116133 DHCR24
ENST00000537443 0.587396929384473 0.307931553484773 -0.279723962514421 ENSG00000116133 DHCR24
ENST00000535035 0.628293043096532 0.35204480980167 -0.252752606283478 ENSG00000116133 DHCR24
ENST00000415336 0.408208251778015 0.156079678759853 -0.273068925355717 ENSG00000242396 RP11-67L3.5
ENST00000294383 0.308504638258368 0.0960269652035722 -0.0929172747156901 ENSG00000162402 USP24
ENST00000407756 0.308716039569302 0.0961711245965196 -0.092816746579149 ENSG00000162402 USP24
ENST00000484447 0.517014172781629 0.240655241513393 -0.123014469830062 ENSG00000162402 USP24
ENST00000480962 0.788829413128546 0.56629947877473 -0.0611058252583109 ENSG00000162402 USP24
ENST00000472566 0.257947814380471 0.0706041937313059 -0.176501977582752 ENSG00000162402 USP24
ENST00000512504 0.218951650091771 0.0537910257930322 -0.220583741098876 ENSG00000162402 USP24
ENST00000482197 0.953231617972315 0.881969361030492 0.0164493172888121 ENSG00000162402 USP24
ENST00000371250 4.67357482982146e-06 4.82919555677938e-08 0.97212533662302 ENSG00000162407 PPAP2B
ENST00000472957 7.63048865571217e-05 1.20388038515304e-06 0.93212054608452 ENSG00000162407 PPAP2B
ENST00000459962 0.000190815859396674 3.50028114225805e-06 0.918888026706003 ENSG00000162407 PPAP2B
ENST00000461655 1.02083361059383e-06 8.60262845753576e-09 1.07802312489663 ENSG00000162407 PPAP2B
ENST00000476206 0.122278943074371 0.0211775708732953 0.588201143303443 ENSG00000162407 PPAP2B
ENST00000485760 0.00643279439682535 0.00029303950407746 0.364435571392339 ENSG00000173406 DAB1
ENST00000371234 0.138194661553622 0.0257177381809262 0.65368435991316 ENSG00000173406 DAB1
ENST00000467509 0.0548074453746458 0.00619086219343151 0.344118863369271 ENSG00000162600 OMA1
ENST00000460671 0.0300660896823809 0.00252161069752491 0.423493409122039 ENSG00000162600 OMA1
ENST00000421528 0.119746035004936 0.0204850828745923 0.285810986212673 ENSG00000162600 OMA1
ENST00000358603 0.0208960628425856 0.00149607123202916 0.320036982947995 ENSG00000162600 OMA1
ENST00000371226 0.0213471111119028 0.00154004106607955 0.323961942134919 ENSG00000162600 OMA1
ENST00000476933 0.178631369456619 0.0386450327491996 0.302387247066103 ENSG00000162600 OMA1
ENST00000456980 0.0217267992942552 0.00157560332990116 0.352852809925283 ENSG00000162600 OMA1
ENST00000467063 0.0208046666992296 0.00148632703957865 0.356483405523755 ENSG00000162600 OMA1
ENST00000419242 0.0257864052015075 0.00200576111704659 0.355709014731224 ENSG00000162600 OMA1
ENST00000426139 0.0249010213787135 0.00191135408193076 0.357114352991671 ENSG00000162600 OMA1
ENST00000453710 0.032496618290455 0.00282569648123272 0.367273611477467 ENSG00000162600 OMA1
ENST00000482274 0.0558388811033795 0.00637352788909467 0.355208199315315 ENSG00000162600 OMA1
ENST00000472487 0.928268950360169 0.825148376154257 0.0160004284866135 ENSG00000162601 MYSM1
ENST00000493821 0.941539358701754 0.85509773455921 0.0134879523454403 ENSG00000162601 MYSM1
ENST00000401044 0.970645657323765 0.924039318924793 -0.00754989837875746 ENSG00000162601 MYSM1
ENST00000481973 0.942367839563511 0.856709538184227 0.0208847954359068 ENSG00000162601 MYSM1
ENST00000466774 0.90301634926925 0.771720717207367 0.0243283754741091 ENSG00000162601 MYSM1
ENST00000483003 0.982055071450726 0.951930213784008 0.00520080640366289 ENSG00000162601 MYSM1
ENST00000489282 0.919101778508901 0.805322266134 -0.0215948926302279 ENSG00000162601 MYSM1
ENST00000371222 0.741583020367882 0.496083065572067 0.0905401189984086 ENSG00000177606 JUN
ENST00000544621 0.560290287717638 0.280111984151908 0.242650686061404 ENSG00000234807 LINC01135
ENST00000419531 0.560406824144931 0.280236939539638 0.242729386405251 ENSG00000234807 LINC01135
ENST00000447329 0.346139385408071 0.11694231552746 -0.302747590461897 ENSG00000230812 RP4-794H19.4
ENST00000438195 0.261896872866711 0.0725049015922406 -0.315503070553471 ENSG00000230812 RP4-794H19.4
ENST00000451090 0.376618785526402 0.135867824493773 -0.308180351258803 ENSG00000235215 RP11-145M4.2
ENST00000449812 0.274431840805527 0.0786536985878478 -0.356829879372341 ENSG00000237352 RP11-145M4.3
ENST00000582567 0.222052992428702 0.0550198138824356 0.449477952041261 ENSG00000172456 FGGY
ENST00000413489 0.0502773379542318 0.00542718862912334 0.582822451108624 ENSG00000172456 FGGY
ENST00000474476 0.00170690225556526 5.32039291481188e-05 0.737303910932485 ENSG00000172456 FGGY
ENST00000462744 0.0831966180554616 0.0116407288142795 0.554479278123301 ENSG00000172456 FGGY
ENST00000371218 0.000585125501025725 1.3407417423763e-05 0.742975300379731 ENSG00000172456 FGGY
ENST00000495718 0.00223169729741586 7.55127140992563e-05 0.730842743066207 ENSG00000172456 FGGY
ENST00000583635 0.290974612567798 0.0866254032304374 0.433093364522031 ENSG00000172456 FGGY
ENST00000303721 0.000588905211157698 1.35242239785027e-05 0.7429325011661 ENSG00000172456 FGGY
ENST00000430447 0.00122449954947393 3.43248719127879e-05 0.734881407394044 ENSG00000172456 FGGY
ENST00000371212 0.000174083780442803 3.1423279913097e-06 0.772672585256613 ENSG00000172456 FGGY
ENST00000475949 0.000509699611620212 1.13480521030961e-05 0.784855941084158 ENSG00000172456 FGGY
ENST00000485720 0.00275615479871224 9.85926884135582e-05 0.734973633773842 ENSG00000172456 FGGY
ENST00000371210 0.000343553436285837 6.93249515461745e-06 0.728886457315241 ENSG00000172456 FGGY
ENST00000493891 0.000292354187235691 5.73694244549884e-06 0.746744107534239 ENSG00000172456 FGGY
ENST00000466791 0.0123659511225056 0.000717200645425139 0.765678734361746 ENSG00000172456 FGGY
ENST00000476939 0.00137229199919106 3.97806597836449e-05 0.710095018914648 ENSG00000172456 FGGY
ENST00000472783 0.0037542726597632 0.000145898240948543 0.636897165983516 ENSG00000172456 FGGY
ENST00000471169 0.00376311554266454 0.00014630621691208 0.636830555663679 ENSG00000172456 FGGY
ENST00000455990 0.230703600657629 0.0586361464253921 -0.306671293368636 ENSG00000134709 HOOK1
ENST00000371208 0.86613862044361 0.701582738466681 -0.0384586240812187 ENSG00000134709 HOOK1
ENST00000465876 0.984633580366657 0.958000950165312 -0.00551498756982844 ENSG00000134709 HOOK1
ENST00000395561 0.987420673171666 0.965695531481402 -0.00455650989006362 ENSG00000134709 HOOK1
ENST00000474695 0.824104706991256 0.625835054312583 0.0915970329955636 ENSG00000134709 HOOK1
ENST00000466803 0.797131764890675 0.581205008912716 0.0860016288553529 ENSG00000134709 HOOK1
ENST00000491135 0.604420544578176 0.326117645372981 -0.211483890175194 ENSG00000134709 HOOK1
ENST00000371204 0.236994596889401 0.0614043637286038 -0.469898713347918 ENSG00000134716 CYP2J2
ENST00000466095 0.236994596889401 0.0614043637286038 -0.469898713347918 ENSG00000134716 CYP2J2
ENST00000469406 0.236994596889401 0.0614043637286038 -0.469898713347918 ENSG00000134716 CYP2J2
ENST00000371191 0.419057220969646 0.163795629949445 0.364922179388113 ENSG00000162599 NFIA
ENST00000476646 0.399885158956843 0.150655322057054 0.377820557880851 ENSG00000162599 NFIA
ENST00000407417 0.335371311276946 0.110731733158023 0.414313692756123 ENSG00000162599 NFIA
ENST00000479364 0.281558829572411 0.082022261683153 0.460967195518431 ENSG00000162599 NFIA
ENST00000371189 0.286424272453528 0.0843737181581483 0.449013853516626 ENSG00000162599 NFIA
ENST00000403491 0.240244774641315 0.0627407553069982 0.465470549156014 ENSG00000162599 NFIA
ENST00000371187 0.278345616387599 0.0804105857878126 0.450838122152649 ENSG00000162599 NFIA
ENST00000485903 0.29388446436963 0.0883081891174896 0.445584107497129 ENSG00000162599 NFIA
ENST00000371185 0.289938895227365 0.0860943104893085 0.449102284410888 ENSG00000162599 NFIA
ENST00000371184 0.290354096650974 0.0862922174395113 0.448956775136919 ENSG00000162599 NFIA
ENST00000606498 0.480436561112561 0.209771496379789 -0.0949499842445083 ENSG00000162604 TM2D1
ENST00000294613 0.478558823890442 0.208126983931547 -0.0953085198428267 ENSG00000162604 TM2D1
ENST00000472357 0.871050643226755 0.710544859980639 -0.0456827644829464 ENSG00000162604 TM2D1
ENST00000371180 0.478558823890442 0.208126983931547 -0.0953085198428267 ENSG00000162604 TM2D1
ENST00000488206 0.473694959068715 0.204366241056195 -0.0963288265538419 ENSG00000162604 TM2D1
ENST00000472989 0.179075765748212 0.0387769956667866 -0.173986208453753 ENSG00000162604 TM2D1
ENST00000488410 0.43383367557325 0.174411973009885 -0.135797862519758 ENSG00000162604 TM2D1
ENST00000468586 0.430019103415226 0.171658012463084 -0.102388685920777 ENSG00000162604 TM2D1
ENST00000371178 0.764110628885986 0.529274147692236 -0.0485080823079072 ENSG00000162604 TM2D1
ENST00000494926 0.782178450716834 0.556323787991899 -0.0457922607966758 ENSG00000162604 TM2D1
ENST00000496465 0.782113142645876 0.556091353461553 -0.0457954375433026 ENSG00000162604 TM2D1
ENST00000371177 0.689968598239459 0.423681215089857 -0.0642770199303104 ENSG00000162604 TM2D1
ENST00000316485 0.0131818783128923 0.000782661350378304 0.288416193516026 ENSG00000132849 INADL
ENST00000459752 0.0110524097667337 0.000613246078814702 0.293924367387464 ENSG00000132849 INADL
ENST00000484562 0.0110363815095506 0.000612073771969111 0.293920565663914 ENSG00000132849 INADL
ENST00000371158 0.0129527924412604 0.000762970885654906 0.272585620204584 ENSG00000132849 INADL
ENST00000484937 0.0168985671069076 0.00111367860040139 0.286256689202058 ENSG00000132849 INADL
ENST00000494842 0.0132888807870177 0.000790718163816767 0.454404308130642 ENSG00000132849 INADL
ENST00000490547 0.00967603800423331 0.000511823729330685 0.488036675902857 ENSG00000132849 INADL
ENST00000307297 0.121505948846998 0.0209699636342982 0.301737804192488 ENSG00000132849 INADL
ENST00000543708 0.0917381216267181 0.0134429170854324 0.265856567208867 ENSG00000132849 INADL
ENST00000545929 0.133998244899788 0.0244383828579927 0.260668454684211 ENSG00000132849 INADL
ENST00000465798 0.978222625075683 0.942325863820279 0.0139563858064317 ENSG00000132849 INADL
ENST00000498273 0.581805947242132 0.302524740496376 -0.254509894585443 ENSG00000240563 L1TD1
ENST00000452143 0.722609202039027 0.468031425498855 -0.0804359602058282 ENSG00000162607 USP1
ENST00000442679 0.714765465173758 0.457102277740304 -0.08881153918561 ENSG00000162607 USP1
ENST00000371146 0.413297949575662 0.159580539707871 -0.0976247157775271 ENSG00000162607 USP1
ENST00000339950 0.413907175866276 0.159999723575739 -0.0983098495744144 ENSG00000162607 USP1
ENST00000251157 0.992531362151985 0.97882100535944 -0.0035914467137605 ENSG00000116641 DOCK7
ENST00000454575 0.958484873490969 0.894446740902352 0.0209141761514212 ENSG00000116641 DOCK7
ENST00000340370 0.989412799851528 0.970928996429202 -0.00494141841603735 ENSG00000116641 DOCK7
ENST00000489185 0.708605567000297 0.44835550944052 0.180062985930508 ENSG00000116641 DOCK7
ENST00000467758 0.751252935932112 0.510333713836759 0.158764285068752 ENSG00000116641 DOCK7
ENST00000404627 0.816169776076505 0.611211967030995 -0.0705493327727917 ENSG00000116641 DOCK7
ENST00000464312 0.305121320134945 0.0943105581234854 -0.367471239806932 ENSG00000116641 DOCK7
ENST00000443289 0.757145508536396 0.51847163592223 0.112050970365796 ENSG00000125703 ATG4C
ENST00000317868 0.902450932513629 0.77053562791908 0.0366906879864888 ENSG00000125703 ATG4C
ENST00000371120 0.902450932513629 0.77053562791908 0.0366906879864888 ENSG00000125703 ATG4C
ENST00000371118 0.744908085307141 0.500974943803063 0.118756350794243 ENSG00000125703 ATG4C
ENST00000414558 0.695204666480579 0.430668217664396 0.196631182070694 ENSG00000125703 ATG4C
ENST00000371108 0.582056515005301 0.30278666780129 0.0907161798065685 ENSG00000088035 ALG6
ENST00000487136 0.489198412214276 0.216928589548608 0.170911696849079 ENSG00000088035 ALG6
ENST00000263440 0.667236705641261 0.39641803636823 0.0755710184294522 ENSG00000088035 ALG6
ENST00000603108 0.667144399023349 0.396306264272102 0.0755794639163494 ENSG00000088035 ALG6
ENST00000465969 0.94400200870279 0.860835854505426 -0.0209979657045251 ENSG00000088035 ALG6
ENST00000462390 0.842489434557369 0.658069761743761 0.0619067782739591 ENSG00000088035 ALG6
ENST00000494765 0.857637712914564 0.68653384353775 0.0723492719618253 ENSG00000088035 ALG6
ENST00000492655 0.847134128726981 0.66615771183816 0.0897709913522811 ENSG00000142856 ITGB3BP
ENST00000371092 0.469014522163073 0.2002102434443 0.1582513504657 ENSG00000142856 ITGB3BP
ENST00000271002 0.468807262706534 0.200060699463891 0.158281320397144 ENSG00000142856 ITGB3BP
ENST00000489099 0.490967981621277 0.218347397727113 0.151929959258279 ENSG00000142856 ITGB3BP
[truncated: 10,618,182 more chars]
