# Supplementary material for: High-throughput allele-specific expression across 250 environmental conditions
Source: Genome Res. 2016 Dec;26(12):1627–38. doi: 10.1101/gr.209759.116 (PMC5131815; doi:10.1101/gr.209759.116)
Supplement: Supplemental Material [file supp_gr.209759.116_Supplemental_Table_S6.tar.gz › DEG_results/DP6_DEG_stats_T13C1.txt]

t.id padj pval logFC ensg g.id
ENST00000456328 0.526503889514073 0.387071391180245 -0.316361820396623 ENSG00000223972 DDX11L1
ENST00000515242 0.526503889514073 0.387071391180245 -0.316361820396623 ENSG00000223972 DDX11L1
ENST00000518655 0.526503889514073 0.387071391180245 -0.316361820396623 ENSG00000223972 DDX11L1
ENST00000541675 0.00323589739656754 0.000935616902835141 0.251418464407913 ENSG00000227232 WASH7P
ENST00000423562 0.00268752515528591 0.000760947966977201 0.254276463699118 ENSG00000227232 WASH7P
ENST00000438504 0.00268752515528591 0.000760947966977201 0.254276463699118 ENSG00000227232 WASH7P
ENST00000488147 0.00275927976657544 0.000783355626194238 0.253867963796691 ENSG00000227232 WASH7P
ENST00000538476 0.00287276326158391 0.000819068090010207 0.253457492344435 ENSG00000227232 WASH7P
ENST00000466430 0.82042273930024 0.729645810576331 0.103005372473361 ENSG00000238009 RP11-34P13.7
ENST00000495576 0.746465231576528 0.634332194476096 -0.17025406135518 ENSG00000239945 RP11-34P13.8
ENST00000477740 0.619458040143264 0.484871666158377 0.202452409590314 ENSG00000238009 RP11-34P13.7
ENST00000471248 0.248871653675445 0.146106258997305 0.452129533163095 ENSG00000238009 RP11-34P13.7
ENST00000453576 0.182607265126158 0.0994353452681867 -0.597348330784259 ENSG00000238009 RP11-34P13.7
ENST00000442987 0.0914915087860279 0.0432522011668635 -0.707501136069184 ENSG00000233750 CICP27
ENST00000423372 0.20637909676213 0.115672639500675 0.211360948804695 ENSG00000237683 AL627309.1
ENST00000494149 0.657446830950988 0.527189540754014 -0.168926447457696 ENSG00000268903 RP11-34P13.15
ENST00000595919 0.589868633449045 0.451861158922857 0.195931148088388 ENSG00000269981 RP11-34P13.16
ENST00000493797 0.162881847849291 0.0863793295247135 0.615241405582686 ENSG00000239906 RP11-34P13.14
ENST00000484859 0.184548231178291 0.100726575224723 0.410003296830693 ENSG00000241860 RP11-34P13.13
ENST00000490997 0.249231409635584 0.146378762351149 0.383236072037392 ENSG00000241860 RP11-34P13.13
ENST00000466557 0.00283996171209099 0.000808771951205779 0.580199301839774 ENSG00000241860 RP11-34P13.13
ENST00000496488 0.348954717160151 0.22508755321028 -0.443698215399454 ENSG00000241599 RP11-34P13.9
ENST00000491962 0.746266716201894 0.63402459859029 0.170889459124786 ENSG00000241860 RP11-34P13.13
ENST00000442116 0.0347888972482318 0.0138675499713327 0.829812538763126 ENSG00000228463 AP006222.2
ENST00000448958 0.453447292668714 0.316831772013796 0.28001116401921 ENSG00000228463 AP006222.2
ENST00000424587 0.281653714223186 0.170953623105752 0.327866296147995 ENSG00000228463 AP006222.2
ENST00000440038 0.457477819562842 0.320593926199888 0.341635884753593 ENSG00000237094 RP4-669L17.10
ENST00000423728 0.249317532180352 0.146434315868269 0.499375853609407 ENSG00000237094 RP4-669L17.10
ENST00000601486 0.191622296813978 0.105555691333634 0.585551334552353 ENSG00000237094 RP4-669L17.10
ENST00000455464 0.854580908073704 0.775970417054892 0.0991673932286201 ENSG00000237094 RP4-669L17.10
ENST00000419160 0.761343850115878 0.653701812091797 0.160215939342622 ENSG00000237094 RP4-669L17.10
ENST00000601814 0.84750516101683 0.766045402801858 0.105749407953533 ENSG00000237094 RP4-669L17.10
ENST00000455207 0.462545300976589 0.32543961000349 0.363260453077408 ENSG00000237094 RP4-669L17.10
ENST00000440200 0.338468026843644 0.216325334544956 -0.172708462549048 ENSG00000230021 RP5-857K21.4
ENST00000416931 0.138133079904512 0.0708570893348014 -0.604525520766272 ENSG00000225972 MTND1P23
ENST00000457540 0.600757060450956 0.464003901071543 -0.256119618070253 ENSG00000225630 MTND2P28
ENST00000414273 0.884466564853833 0.818264153695091 -0.0352805583812311 ENSG00000237973 hsa-mir-6723
ENST00000427426 0.0457630163512907 0.019131249154555 -0.769634323430903 ENSG00000229344 RP5-857K21.7
ENST00000467115 0.0229429810675046 0.00856354538827913 -0.648484883728877 ENSG00000240409 MTATP8P1
ENST00000514057 0.0218887291836943 0.00811601017660511 -0.642995880430888 ENSG00000248527 MTATP6P1
ENST00000416718 0.000418315629884954 9.69527683340788e-05 -0.717774629582375 ENSG00000198744 RP5-857K21.11
ENST00000441245 0.876173167734149 0.806432965981561 0.0595617718527913 ENSG00000230021 RP5-857K21.4
ENST00000419394 0.795337233449191 0.696767313215555 0.0950850966470069 ENSG00000230021 RP5-857K21.4
ENST00000414688 0.720367778195474 0.60163451935534 0.127971488347894 ENSG00000230021 RP5-857K21.4
ENST00000447954 0.316747687646397 0.198512915676281 0.386621057035894 ENSG00000230021 RP5-857K21.4
ENST00000440782 0.376679455202806 0.248497164824686 0.324734101434612 ENSG00000229376 CICP3
ENST00000506640 0.921813001585831 0.874188590559567 0.033862433866475 ENSG00000224956 RP11-206L10.1
ENST00000416385 0.278277732418975 0.168392120530144 0.393488657934459 ENSG00000235373 RP11-206L10.3
ENST00000417659 0.466954832749085 0.329740251060947 0.28382419134695 ENSG00000240618 RP11-206L10.5
ENST00000428504 2.83950702241171e-06 4.23149477035948e-07 0.683904116932904 ENSG00000228327 RP11-206L10.2
ENST00000434264 0.00122629897206121 0.000318268415160043 0.675435725470697 ENSG00000237491 RP11-206L10.9
ENST00000457084 0.0159381091365579 0.00564753252272903 0.622498043252156 ENSG00000237491 RP11-206L10.9
ENST00000589899 0.00148130808495904 0.000392132974376297 0.669594112908301 ENSG00000237491 RP11-206L10.9
ENST00000609830 0.00170693924239526 0.000459090110927796 0.680502689864476 ENSG00000237491 RP11-206L10.9
ENST00000429505 3.78994367579266e-07 4.82957444892413e-08 0.578980096188698 ENSG00000237491 RP11-206L10.9
ENST00000591440 1.25234682435496e-05 2.11285762541241e-06 0.533805941013473 ENSG00000237491 RP11-206L10.9
ENST00000587530 1.25234682435496e-05 2.11285762541241e-06 0.533805941013473 ENSG00000237491 RP11-206L10.9
ENST00000593022 7.55658875124608e-06 1.22143938255514e-06 0.531910595709343 ENSG00000237491 RP11-206L10.9
ENST00000589531 7.33134174598348e-06 1.18212583927199e-06 0.522880840426984 ENSG00000237491 RP11-206L10.9
ENST00000588951 1.15054656007504e-06 1.59472235825176e-07 0.550202663417883 ENSG00000237491 RP11-206L10.9
ENST00000585768 0.000306730040468728 6.90537131270485e-05 0.495659628072957 ENSG00000237491 RP11-206L10.9
ENST00000585745 0.015651350620111 0.00553229268565471 0.420619965947214 ENSG00000237491 RP11-206L10.9
ENST00000586928 0.262971926945034 0.15658162199236 0.337872499721105 ENSG00000237491 RP11-206L10.9
ENST00000592547 0.411266515044781 0.278293227029613 0.374001625705308 ENSG00000237491 RP11-206L10.9
ENST00000585826 0.42718791726179 0.292470149769149 0.377305157301662 ENSG00000237491 RP11-206L10.9
ENST00000590848 1.00403187873164e-05 1.66455422680825e-06 0.548174819426984 ENSG00000237491 RP11-206L10.9
ENST00000586288 7.42383856450764e-06 1.19820519527664e-06 0.52410915730407 ENSG00000237491 RP11-206L10.9
ENST00000591702 0.155176294411821 0.0815275376918296 0.495811365538743 ENSG00000237491 RP11-206L10.9
ENST00000358533 0.33943257342121 0.217092981767076 0.372391252924424 ENSG00000237491 RP11-206L10.9
ENST00000447500 0.000116013271871542 2.39385243506424e-05 0.631182905300956 ENSG00000230092 RP11-206L10.8
ENST00000590817 0.000116013271871542 2.39385243506424e-05 0.631182905300956 ENSG00000230092 RP11-206L10.8
ENST00000599533 0.0142361310457813 0.00497252951992621 1.03957430880628 ENSG00000269831 AL669831.1
ENST00000587126 0.759931722705826 0.652065003247874 -0.150882821572356 ENSG00000237491 RP11-206L10.9
ENST00000443772 0.129324635311398 0.0654300091305858 0.400103056906207 ENSG00000237491 RP11-206L10.9
ENST00000412115 0.0232495782079676 0.0086911205613429 0.4755990021826 ENSG00000237491 RP11-206L10.9
ENST00000435300 0.028741509548318 0.0110956510298109 0.363683505564108 ENSG00000240453 RP11-206L10.10
ENST00000326734 0.0417789288219536 0.0171988081423478 0.497880708934511 ENSG00000177757 FAM87B
ENST00000473798 0.0816139167832914 0.0377796796139042 0.42170605512648 ENSG00000225880 LINC00115
ENST00000536430 0.0816139167832914 0.0377796796139042 0.42170605512648 ENSG00000225880 LINC00115
ENST00000445118 0.430729866510597 0.295782119734529 0.104580396357701 ENSG00000228794 LINC01128
ENST00000610067 0.439366600970287 0.303734060570782 0.106171856327325 ENSG00000228794 LINC01128
ENST00000441765 0.520990075164395 0.381400448021753 0.0959006244072908 ENSG00000228794 LINC01128
ENST00000609139 0.441311700406339 0.305486476528669 0.105248400309186 ENSG00000228794 LINC01128
ENST00000449005 0.347922031580032 0.224206346872592 0.123132492734826 ENSG00000228794 LINC01128
ENST00000416570 0.353703617808324 0.229137619431941 0.122107786536291 ENSG00000228794 LINC01128
ENST00000448975 0.353703617808324 0.229137619431941 0.122107786536291 ENSG00000228794 LINC01128
ENST00000609009 0.52780471278593 0.388382084412774 0.091131569733946 ENSG00000228794 LINC01128
ENST00000608189 0.52780471278593 0.388382084412774 0.091131569733946 ENSG00000228794 LINC01128
ENST00000415295 0.547443981647966 0.408241227044632 0.106187275332471 ENSG00000228794 LINC01128
ENST00000425657 0.0213478538465241 0.00788769666665349 0.50422212831812 ENSG00000228794 LINC01128
ENST00000446136 0.387950571504034 0.258284706505278 0.411009359130429 ENSG00000230368 FAM41C
ENST00000432963 0.360123951417512 0.234456171330149 0.439084386718843 ENSG00000230368 FAM41C
ENST00000427857 0.453154785753906 0.316543230595329 0.365093049242651 ENSG00000230368 FAM41C
ENST00000415481 0.206665374519041 0.115868560416428 0.530714121382386 ENSG00000234711 TUBB8P11
ENST00000607769 0.567092789026457 0.428465416067825 -0.270076049802816 ENSG00000272438 RP11-54O7.16
ENST00000420190 0.608825548020124 0.472858259300259 0.18767119286524 ENSG00000187634 SAMD11
ENST00000437963 0.586531695696449 0.448482267046515 0.234146520921894 ENSG00000187634 SAMD11
ENST00000342066 1.77242071695814e-07 2.14162299560924e-08 -0.645475729588357 ENSG00000187634 SAMD11
ENST00000341065 2.18021415960215e-07 2.66610072723195e-08 -0.650472182852906 ENSG00000187634 SAMD11
ENST00000455979 0.180690113741585 0.0981733273363764 -0.358557460122594 ENSG00000187634 SAMD11
ENST00000474461 0.7112509778954 0.590857350782324 -0.19588196468512 ENSG00000187634 SAMD11
ENST00000483767 1.77913749978206e-06 2.55953399964658e-07 -0.548865157610051 ENSG00000188976 NOC2L
ENST00000327044 8.52555054351554e-09 8.33490247174728e-10 -0.547049687856803 ENSG00000188976 NOC2L
ENST00000477976 4.9128043286725e-08 5.4276830997339e-09 -0.507121305924236 ENSG00000188976 NOC2L
ENST00000496938 1.23004511692203e-05 2.07171604341129e-06 -0.603692011566555 ENSG00000188976 NOC2L
ENST00000487214 3.1833125543934e-09 2.91744753097185e-10 -0.559870434073521 ENSG00000188976 NOC2L
ENST00000469563 1.69804354327461e-07 2.04419004804121e-08 -0.711081397443173 ENSG00000188976 NOC2L
ENST00000338591 0.365773342908564 0.239310991724541 0.192813690875813 ENSG00000187961 KLHL17
ENST00000463212 0.992870226318978 0.987359193979371 0.00372522017960172 ENSG00000187961 KLHL17
ENST00000466300 0.585930710888127 0.447850996808771 0.142026361994737 ENSG00000187961 KLHL17
ENST00000481067 0.639564505516029 0.507263244849203 0.172083065633029 ENSG00000187961 KLHL17
ENST00000379410 0.0348669705327649 0.0139056299769937 -0.455642752928802 ENSG00000187583 PLEKHN1
ENST00000379407 0.0388902049983094 0.0158079839347264 -0.460165425567491 ENSG00000187583 PLEKHN1
ENST00000379409 0.0388902049983094 0.0158079839347264 -0.460165425567491 ENSG00000187583 PLEKHN1
ENST00000480267 0.892182331771464 0.829559831265096 -0.070992441087147 ENSG00000187583 PLEKHN1
ENST00000491024 0.139049346635229 0.0714186076094341 -0.387660075600808 ENSG00000187583 PLEKHN1
ENST00000433179 0.642080215185445 0.510026824478407 -0.158150366591222 ENSG00000187642 C1orf170
ENST00000341290 0.640071529197897 0.507835578176576 -0.158378959001168 ENSG00000187642 C1orf170
ENST00000479361 0.379572783710105 0.251011471270116 -0.268607318048832 ENSG00000187642 C1orf170
ENST00000606034 0.0671004003016134 0.029955965964184 0.689759615238379 ENSG00000272512 RP11-54O7.17
ENST00000428771 0.176263637228148 0.0951840337995809 0.411670386764332 ENSG00000188290 HES4
ENST00000304952 0.178429319513648 0.0966431854100272 0.410445610254991 ENSG00000188290 HES4
ENST00000481869 0.177269606950091 0.0958618565310363 0.411835595025749 ENSG00000188290 HES4
ENST00000484667 0.161388653569683 0.0854164269900805 0.425756808252378 ENSG00000188290 HES4
ENST00000458555 0.521381856898686 0.38178430294037 -0.318260294065966 ENSG00000224969 RP11-54O7.11
ENST00000379389 0.000115210283919095 2.37567505163083e-05 -0.682197848146041 ENSG00000187608 ISG15
ENST00000379370 0.28093617449095 0.170406052155431 0.163967913352203 ENSG00000188157 AGRN
ENST00000477585 0.625333132299729 0.491324646360779 0.124844213049715 ENSG00000188157 AGRN
ENST00000469403 0.515801443681477 0.376419093367747 0.149425589190738 ENSG00000188157 AGRN
ENST00000479707 0.229846041607269 0.132188135539413 0.230039344487442 ENSG00000188157 AGRN
ENST00000466223 0.715831565659535 0.596412125337263 0.0791758224061294 ENSG00000188157 AGRN
ENST00000478677 0.100088478294274 0.048126753775186 0.354159794328652 ENSG00000188157 AGRN
ENST00000492947 0.429817019960369 0.294898121974883 0.171585480629529 ENSG00000188157 AGRN
ENST00000419249 0.540561338151443 0.401117972367744 0.0987337843959497 ENSG00000188157 AGRN
ENST00000461111 0.280719721383717 0.17023930402778 0.161024230642704 ENSG00000188157 AGRN
ENST00000418300 0.131765319560675 0.0669311135043237 0.248713279998476 ENSG00000242590 RP11-54O7.14
ENST00000427998 0.549918236749632 0.410638321714483 -0.0957557155448557 ENSG00000217801 RP11-465B22.3
ENST00000394517 0.530082377488362 0.390544359829195 -0.100806330026038 ENSG00000217801 RP11-465B22.3
ENST00000442292 0.556784373809607 0.417627142821309 -0.11411554725715 ENSG00000273443 RP11-54O7.18
ENST00000456409 0.681013639741458 0.555077226138366 -0.0726309037210506 ENSG00000217801 RP11-465B22.3
ENST00000412397 0.941722049564683 0.905614169817491 -0.0145285071579682 ENSG00000217801 RP11-465B22.3
ENST00000433695 0.584563481082013 0.446437169885466 -0.0926200191339929 ENSG00000217801 RP11-465B22.3
ENST00000451054 0.52054322552479 0.380976435714529 -0.102487296156304 ENSG00000217801 RP11-465B22.3
ENST00000453464 0.0418942365290274 0.0172554661152071 0.465269927372997 ENSG00000237330 RNF223
ENST00000379339 0.726405961625339 0.60920772788424 0.0360206018649764 ENSG00000131591 C1orf159
ENST00000294576 0.726746151711529 0.609724878437732 0.0360073545141644 ENSG00000131591 C1orf159
ENST00000448924 0.726746151711529 0.609724878437732 0.0360073545141644 ENSG00000131591 C1orf159
ENST00000465822 0.0767807305032305 0.0351478271226881 0.264343158954265 ENSG00000131591 C1orf159
ENST00000379325 0.726332668154944 0.60912211833157 0.0360184803424751 ENSG00000131591 C1orf159
ENST00000421241 0.726332668154944 0.60912211833157 0.0360184803424751 ENSG00000131591 C1orf159
ENST00000487177 0.107025723791265 0.0521362131623932 0.251493538912504 ENSG00000131591 C1orf159
ENST00000467751 0.726332668154944 0.60912211833157 0.0360184803424751 ENSG00000131591 C1orf159
ENST00000477196 0.726332668154944 0.60912211833157 0.0360184803424751 ENSG00000131591 C1orf159
ENST00000464905 0.624889921430905 0.490814034370631 0.0876314277733193 ENSG00000131591 C1orf159
ENST00000379320 0.0748200494039008 0.0340742348101306 0.269664402978869 ENSG00000131591 C1orf159
ENST00000379319 0.331465350783593 0.210617552565119 0.0974748843647048 ENSG00000131591 C1orf159
ENST00000434641 0.604632052493123 0.468110143037588 0.0502813353827723 ENSG00000131591 C1orf159
ENST00000482816 0.778631921787171 0.67580321290759 0.0293206742550379 ENSG00000131591 C1orf159
ENST00000437760 0.84067343521523 0.756619503663372 0.0211483205046849 ENSG00000131591 C1orf159
ENST00000462097 0.644687416631273 0.512993488974766 -0.0422260443394697 ENSG00000131591 C1orf159
ENST00000473600 0.230994340483457 0.132999021504278 0.226222532971226 ENSG00000131591 C1orf159
ENST00000475119 0.663127152397874 0.533643811035316 -0.0402076308127932 ENSG00000131591 C1orf159
ENST00000442117 0.214485693175319 0.121298179579685 0.216379110488307 ENSG00000131591 C1orf159
ENST00000427787 0.941589717704016 0.905407699946165 -0.0174409918303243 ENSG00000131591 C1orf159
ENST00000472741 0.089567529621228 0.0421842737758328 -0.128121189224195 ENSG00000131591 C1orf159
ENST00000480643 0.0870379298122766 0.0407747654492361 -0.128282600699265 ENSG00000131591 C1orf159
ENST00000416774 0.954541294865669 0.925492882020734 0.030284255198668 ENSG00000223823 RP11-465B22.5
ENST00000606993 0.42683113953413 0.292143009233233 0.382084214913091 ENSG00000272141 RP11-465B22.8
ENST00000379317 0.246160726590898 0.144089294578939 0.52919761046788 ENSG00000205231 TTLL10-AS1
ENST00000379290 0.168277060316994 0.0898712100427883 0.352830648222263 ENSG00000162571 TTLL10
ENST00000379289 0.168277060316994 0.0898712100427883 0.352830648222263 ENSG00000162571 TTLL10
ENST00000379288 0.692760719180618 0.568828785744103 0.210300272059979 ENSG00000162571 TTLL10
ENST00000486379 0.12105291480613 0.0604580586517288 0.399019147807326 ENSG00000162571 TTLL10
ENST00000328596 0.812738785755335 0.719365183815551 -0.0504354831674577 ENSG00000186891 TNFRSF18
ENST00000379268 0.841631196673778 0.757800401434936 -0.0439154492121169 ENSG00000186891 TNFRSF18
ENST00000486728 0.600970665658087 0.464204836531662 -0.10061623567226 ENSG00000186891 TNFRSF18
ENST00000379265 0.824532918403125 0.73494552093115 -0.0477832484082396 ENSG00000186891 TNFRSF18
ENST00000379236 1.7768976132046e-05 3.09552067679201e-06 -0.763913332841855 ENSG00000186827 TNFRSF4
ENST00000497869 1.7714615622413e-05 3.08482438313515e-06 -0.763814543921872 ENSG00000186827 TNFRSF4
ENST00000453580 0.000304313557191873 6.84712583846106e-05 -0.629072558218853 ENSG00000186827 TNFRSF4
ENST00000360001 0.0083638963445581 0.0027273260784527 -0.268989890538223 ENSG00000078808 SDF4
ENST00000465727 0.00828189950890061 0.00269734013878901 -0.269373832750209 ENSG00000078808 SDF4
ENST00000263741 0.00828189950890061 0.00269734013878901 -0.269373832750209 ENSG00000078808 SDF4
ENST00000494748 0.0254884514665434 0.00965936303034978 -0.252903186485915 ENSG00000078808 SDF4
ENST00000478938 0.0210871087854063 0.00777859952351042 -0.273858593011683 ENSG00000078808 SDF4
ENST00000403997 0.00279127125608256 0.000793532697454585 -0.248621388706699 ENSG00000078808 SDF4
ENST00000545427 0.000835565205310732 0.000208005380257665 -0.289312519042212 ENSG00000078808 SDF4
ENST00000459994 0.00110195283796383 0.000282714477985123 -0.346179210993639 ENSG00000078808 SDF4
ENST00000379198 1.13242275592364e-08 1.1294568402009e-09 -0.644479497917752 ENSG00000176022 B3GALT6
ENST00000462849 0.816910932959002 0.724926047272306 0.126049813849986 ENSG00000184163 FAM132A
ENST00000478606 0.505978448786941 0.367023906231835 0.330323009003129 ENSG00000184163 FAM132A
ENST00000330388 0.797719441227576 0.699676214637465 -0.114309145503645 ENSG00000184163 FAM132A
ENST00000468365 0.505724990837002 0.366739201080868 -0.312784396360418 ENSG00000184163 FAM132A
ENST00000486627 0.853396397111554 0.774248155806394 -0.104746620957153 ENSG00000184163 FAM132A
ENST00000565563 0.400653630873528 0.269189574386642 0.353318520219091 ENSG00000260179 RP5-902P8.12
ENST00000450390 0.614802673874401 0.479467054275204 0.0547834247751776 ENSG00000160087 UBE2J2
ENST00000347370 0.614802673874401 0.479467054275204 0.0547834247751776 ENSG00000160087 UBE2J2
ENST00000349431 0.580422819220043 0.442024807298383 0.0598528595941983 ENSG00000160087 UBE2J2
ENST00000348298 0.504518648667152 0.365522144307067 0.0694251604384095 ENSG00000160087 UBE2J2
ENST00000339385 0.306386457430678 0.190201806018162 0.104176677589822 ENSG00000160087 UBE2J2
ENST00000400929 0.524253879576118 0.384622677899792 0.06613787490093 ENSG00000160087 UBE2J2
ENST00000464036 0.511817036613304 0.372582552345367 0.0675630255649084 ENSG00000160087 UBE2J2
ENST00000360466 0.480919832015573 0.342804914493146 0.0717548590606402 ENSG00000160087 UBE2J2
ENST00000400930 0.4877919533356 0.349415511782515 0.0707578370926094 ENSG00000160087 UBE2J2
ENST00000467339 0.294095565483754 0.180591341462447 -0.13138295631493 ENSG00000160087 UBE2J2
ENST00000473215 0.406777157632494 0.274447627471633 0.0815509339722587 ENSG00000160087 UBE2J2
ENST00000435198 0.383700108173292 0.254679499322648 0.0856456372834959 ENSG00000160087 UBE2J2
ENST00000509720 0.410541686683605 0.277634729545513 0.0824171628487301 ENSG00000160087 UBE2J2
ENST00000491779 0.277749751585868 0.16797661864692 0.104582906739568 ENSG00000160087 UBE2J2
ENST00000466752 0.217133144383135 0.123162011759765 0.117539786727585 ENSG00000160087 UBE2J2
ENST00000503294 0.218411967678001 0.124052538792501 0.116980930292986 ENSG00000160087 UBE2J2
ENST00000477894 0.204534898243063 0.11439264836194 0.120119708585392 ENSG00000160087 UBE2J2
ENST00000471154 0.0285955244495797 0.0110290288371582 0.244074740542853 ENSG00000160087 UBE2J2
ENST00000422076 0.181636405262392 0.0988064663030784 0.125453539842214 ENSG00000160087 UBE2J2
ENST00000502382 0.158833518560426 0.0838470439491014 0.132260798275307 ENSG00000160087 UBE2J2
ENST00000461142 0.645097250005963 0.513442989169365 0.0505786890755912 ENSG00000160087 UBE2J2
ENST00000488418 0.534747437824932 0.395445932889323 0.0673650402005388 ENSG00000160087 UBE2J2
ENST00000434139 0.765057262395953 0.658202308461328 0.134645027077116 ENSG00000230415 RP5-902P8.10
ENST00000453732 0.985598282163372 0.975836250704903 0.0105537493478475 ENSG00000230415 RP5-902P8.10
ENST00000379116 0.0628270378086524 0.0277253528588298 0.460026007850507 ENSG00000162572 SCNN1D
ENST00000379101 0.0344669016517117 0.0137208667742293 0.528319373016832 ENSG00000162572 SCNN1D
ENST00000338555 0.0619136609210082 0.027251081740582 0.464605037888961 ENSG00000162572 SCNN1D
ENST00000470022 0.144084796755423 0.0745345786106214 0.496827943951352 ENSG00000162572 SCNN1D
ENST00000325425 0.187487753145894 0.102749729666212 0.379698509295419 ENSG00000162572 SCNN1D
ENST00000467651 0.21052724880519 0.118503971006062 0.457368494405505 ENSG00000162572 SCNN1D
ENST00000400928 0.182828932489169 0.0995827876031852 0.390571613610039 ENSG00000162572 SCNN1D
ENST00000379099 0.3322301018376 0.211245288305637 0.395788347321012 ENSG00000162572 SCNN1D
ENST00000354700 0.635474425484489 0.502840672400997 -0.0823700216116155 ENSG00000131584 ACAP3
ENST00000353662 0.611911817368812 0.476070879530885 -0.0875671563163157 ENSG00000131584 ACAP3
ENST00000492936 0.500426223104069 0.361635903892002 -0.112821709283602 ENSG00000131584 ACAP3
ENST00000467278 0.397635290910426 0.266609183976955 -0.174404976503168 ENSG00000131584 ACAP3
ENST00000470659 0.14419636239043 0.0746105033153825 -0.433149344211917 ENSG00000131584 ACAP3
ENST00000379037 0.884504871963373 0.818323112262643 0.0441611419098767 ENSG00000131584 ACAP3
ENST00000476572 0.59118975468675 0.453336914139388 -0.119336180531802 ENSG00000131584 ACAP3
ENST00000493992 0.772118791756862 0.667462641212754 0.0930409080729713 ENSG00000131584 ACAP3
ENST00000472541 0.619091981109858 0.484457562281608 -0.0832117474841991 ENSG00000131584 ACAP3
ENST00000354980 0.845879500378436 0.763787004314985 0.0370419258352496 ENSG00000131584 ACAP3
ENST00000478065 0.91758657944861 0.867728351025613 0.0242571080037 ENSG00000131584 ACAP3
ENST00000479108 0.805012935506907 0.709297125311905 0.0502991650365903 ENSG00000131584 ACAP3
ENST00000438966 0.704255689387533 0.582476016919621 0.0752265311839567 ENSG00000131584 ACAP3
ENST00000379031 0.00273285920306672 0.000775128205568228 -0.421153829895988 ENSG00000169972 PUSL1
ENST00000470520 0.00375508797659994 0.00110595296203808 -0.450772678793242 ENSG00000169972 PUSL1
ENST00000463758 0.0623769375954048 0.0274894070145377 -0.397934237110976 ENSG00000169972 PUSL1
ENST00000467712 0.0083964783296741 0.00273929007713513 -0.427163466431704 ENSG00000169972 PUSL1
ENST00000493657 0.00620491479912245 0.00194795735465625 -0.427087935551936 ENSG00000169972 PUSL1
ENST00000470030 0.0176449107285405 0.00634128873780486 -0.267504546684874 ENSG00000127054 CPSF3L
ENST00000435064 0.00249411652418378 0.000700399860165545 -0.255778485833622 ENSG00000127054 CPSF3L
ENST00000497304 0.0288627654891197 0.0111509038346527 -0.335254334264277 ENSG00000127054 CPSF3L
ENST00000323275 0.0025017097215654 0.000702995111318891 -0.255770223135965 ENSG00000127054 CPSF3L
ENST00000411962 0.00250264811448552 0.000703394611115587 -0.255770476776587 ENSG00000127054 CPSF3L
ENST00000462432 0.02435547982817 0.00917074464141657 -0.239270487222809 ENSG00000127054 CPSF3L
ENST00000478641 0.010736530300774 0.00361498063113728 -0.291183328458278 ENSG00000127054 CPSF3L
ENST00000458452 0.0025017097215654 0.000703014456635173 -0.255770039743505 ENSG00000127054 CPSF3L
ENST00000419704 0.0025017097215654 0.000703014456635173 -0.255770039743505 ENSG00000127054 CPSF3L
ENST00000540437 0.0025197405662457 0.000708784861143447 -0.25576281503745 ENSG00000127054 CPSF3L
ENST00000421495 0.0025017097215654 0.000703014456635173 -0.255770039743505 ENSG00000127054 CPSF3L
ENST00000532772 0.00257018911521989 0.000724564594356065 -0.25504510639049 ENSG00000127054 CPSF3L
ENST00000450926 0.00237195901653101 0.000662327070000144 -0.256410609503559 ENSG00000127054 CPSF3L
ENST00000545578 0.00240490794212878 0.000672390736442137 -0.256209443792979 ENSG00000127054 CPSF3L
ENST00000527098 0.00240490794212878 0.000672390736442137 -0.256209443792979 ENSG00000127054 CPSF3L
ENST00000485710 0.00733258757588343 0.00235004084712278 -0.331632601547527 ENSG00000127054 CPSF3L
ENST00000461514 0.0053394417891312 0.00164296250167578 -0.351041433420327 ENSG00000127054 CPSF3L
ENST00000525164 0.00508861260299575 0.00155712208645455 -0.353814188672967 ENSG00000127054 CPSF3L
ENST00000528879 0.00244361102339502 0.000684608733344899 -0.251413357711618 ENSG00000127054 CPSF3L
ENST00000525769 0.00355247877287169 0.00103947917774084 -0.360932054943636 ENSG00000127054 CPSF3L
ENST00000531377 0.00608258384782814 0.00190345079716259 -0.240558400249089 ENSG00000127054 CPSF3L
ENST00000527383 0.041495149472254 0.0170588309875838 -0.21945872452935 ENSG00000127054 CPSF3L
ENST00000531292 0.0407872796565484 0.0167073464756383 -0.234976757328116 ENSG00000127054 CPSF3L
ENST00000467408 0.128671988988916 0.0650365167100602 -0.166697727953173 ENSG00000127054 CPSF3L
ENST00000434694 0.00422794522388304 0.00126340336392846 -0.216076645317719 ENSG00000127054 CPSF3L
ENST00000531020 0.0515056489674509 0.0219828742013385 -0.233887921828297 ENSG00000127054 CPSF3L
ENST00000533916 0.092206120151605 0.0436577943510379 -0.180807268539972 ENSG00000127054 CPSF3L
ENST00000488042 0.00243860710196149 0.000683010656985641 -0.224736219706018 ENSG00000127054 CPSF3L
ENST00000526797 0.0030285401011647 0.00086827383452632 -0.218593611177196 ENSG00000127054 CPSF3L
ENST00000526332 0.00305800498927919 0.000877665916088728 -0.218427531105369 ENSG00000127054 CPSF3L
ENST00000430786 0.00302239134398419 0.000866370365311607 -0.216130545182885 ENSG00000127054 CPSF3L
ENST00000527719 0.0027176059519512 0.000770277996897292 -0.218578475009376 ENSG00000127054 CPSF3L
ENST00000530031 0.00280330291932997 0.000797381788147156 -0.218459430601738 ENSG00000127054 CPSF3L
ENST00000526113 0.00318899899880399 0.000920127773928015 -0.216653392465057 ENSG00000127054 CPSF3L
ENST00000526904 0.00250724602185633 0.000704903567334456 -0.221824165022374 ENSG00000127054 CPSF3L
ENST00000525603 0.000326288966981348 7.38452355840234e-05 -0.265588167879734 ENSG00000127054 CPSF3L
ENST00000444968 0.115402491757423 0.0571035750937578 -0.182006675661717 ENSG00000240731 RP5-890O3.9
ENST00000429572 1.21251104593019e-05 2.0400884828921e-06 -0.343161305895516 ENSG00000127054 CPSF3L
ENST00000498173 1.28525311551637e-05 2.17341518577056e-06 -0.342227769406255 ENSG00000127054 CPSF3L
ENST00000496353 1.42865343859174e-05 2.44060283701617e-06 -0.343506963301374 ENSG00000127054 CPSF3L
ENST00000493534 2.78872379344172e-05 5.05898083697997e-06 -0.360386536562009 ENSG00000127054 CPSF3L
ENST00000534345 6.75475845445546e-05 1.32505232853597e-05 -0.342749029308748 ENSG00000127054 CPSF3L
ENST00000532952 0.000158285797603459 3.35334323997384e-05 -0.331101527591504 ENSG00000127054 CPSF3L
ENST00000490853 0.000329772015879392 7.46927017632883e-05 -0.316849443689599 ENSG00000127054 CPSF3L
ENST00000531019 0.000329772015879392 7.46927017632883e-05 -0.316849443689599 ENSG00000127054 CPSF3L
ENST00000498476 0.000512944321922781 0.000121312556239738 -0.308326510194143 ENSG00000127054 CPSF3L
ENST00000470679 0.000529600616005311 0.000125670747234944 -0.308687650794968 ENSG00000127054 CPSF3L
ENST00000525285 0.00213277294148388 0.000588038763138167 -0.304341919353688 ENSG00000127054 CPSF3L
ENST00000530233 0.0119553688961864 0.00408120217728611 -0.337368741845387 ENSG00000127054 CPSF3L
ENST00000464957 0.988356619041395 0.980124365404193 -0.00405062809266321 ENSG00000224051 GLTPD1
ENST00000343938 0.842056830163609 0.758436102473502 0.0422168693044185 ENSG00000224051 GLTPD1
ENST00000488011 0.945995461853099 0.911943549214104 -0.0221469766199401 ENSG00000224051 GLTPD1
ENST00000339381 0.635464335233634 0.502822244005116 -0.142878339621599 ENSG00000169962 TAS1R3
ENST00000378891 0.0231451512678263 0.00864762202799532 -0.301727984742388 ENSG00000107404 DVL1
ENST00000378888 0.0399477562031949 0.016318050564941 -0.283846387622831 ENSG00000107404 DVL1
ENST00000472445 0.342798138824276 0.219824314025422 -0.16422733038334 ENSG00000107404 DVL1
ENST00000474033 0.266193618852018 0.159009431269934 0.313414676280945 ENSG00000162576 MXRA8
ENST00000309212 0.0437343164194073 0.018139243380303 0.439108326972006 ENSG00000162576 MXRA8
ENST00000477278 0.0495635794977895 0.021003420964706 0.418205662433869 ENSG00000162576 MXRA8
ENST00000342753 0.0437858053057966 0.0181662598465886 0.43915071651102 ENSG00000162576 MXRA8
ENST00000445648 0.0437858053057966 0.0181662598465886 0.43915071651102 ENSG00000162576 MXRA8
ENST00000473097 0.128198793855427 0.0647564376901912 0.435040346333966 ENSG00000162576 MXRA8
ENST00000478517 0.0767341951205532 0.0351229540756473 0.538628449893981 ENSG00000162576 MXRA8
ENST00000476718 0.062890153095281 0.027759894344582 0.526376532388718 ENSG00000162576 MXRA8
ENST00000464351 0.286253211212376 0.174447502853856 0.44950501043029 ENSG00000162576 MXRA8
ENST00000460473 0.322253313241654 0.203112942563741 0.433761124259734 ENSG00000162576 MXRA8
ENST00000338370 0.00812949917681581 0.00263959867643995 -0.395399544428121 ENSG00000175756 AURKAIP1
ENST00000338338 0.0321462277708088 0.0126512973725552 -0.333229404246139 ENSG00000175756 AURKAIP1
ENST00000321751 0.00947793672737187 0.00314062106961214 -0.38664610491105 ENSG00000175756 AURKAIP1
ENST00000378853 0.0100006343646049 0.00333815396774846 -0.384978118135163 ENSG00000175756 AURKAIP1
ENST00000489799 0.0259481950359735 0.0098613634512125 -0.383703896369815 ENSG00000175756 AURKAIP1
ENST00000496905 0.0663037426435929 0.0295328754109881 -0.368451050293766 ENSG00000175756 AURKAIP1
ENST00000435351 0.692023090468633 0.567993106786651 -0.20996614572807 ENSG00000223663 RP5-890O3.3
ENST00000480479 0.334098096989936 0.212817249717887 -0.0874020987686569 ENSG00000221978 CCNL2
ENST00000482621 0.262276878176668 0.156071776198326 -0.0858146183615599 ENSG00000221978 CCNL2
ENST00000408952 0.262276878176668 0.156071776198326 -0.0858146183615599 ENSG00000221978 CCNL2
ENST00000463260 0.912901002234593 0.860650112457172 -0.0151103866928846 ENSG00000221978 CCNL2
ENST00000400809 0.320979952951592 0.202077784172058 -0.0823781480030052 ENSG00000221978 CCNL2
ENST00000496007 0.320655588450067 0.201826681787249 -0.0823812118229932 ENSG00000221978 CCNL2
ENST00000482365 0.190458788696021 0.104744184507625 -0.108381646732443 ENSG00000221978 CCNL2
ENST00000481223 0.316282919806077 0.198151457403003 -0.0830428715876787 ENSG00000221978 CCNL2
ENST00000418865 0.165151416729433 0.0878255459998264 -0.111711965763119 ENSG00000221978 CCNL2
ENST00000505849 0.157379241022621 0.0829234625178952 -0.121133399451201 ENSG00000221978 CCNL2
ENST00000488340 0.293077209793885 0.179775088664466 -0.0872551672197637 ENSG00000221978 CCNL2
ENST00000492998 0.132291566255761 0.0672646649422684 -0.137449169566976 ENSG00000221978 CCNL2
ENST00000469113 0.0390101743272786 0.015865306217459 -0.168549526236225 ENSG00000221978 CCNL2
ENST00000480646 0.0149374929788376 0.00525037477398072 -0.187369029282345 ENSG00000221978 CCNL2
ENST00000471930 0.309378880596132 0.192534542872817 -0.0911018972238934 ENSG00000221978 CCNL2
ENST00000408918 0.592191955042584 0.454536933398822 -0.0541813232295686 ENSG00000221978 CCNL2
ENST00000473872 0.870025801704754 0.797403163258614 -0.0172200303315336 ENSG00000221978 CCNL2
ENST00000425598 0.737686784714481 0.623376079431904 -0.0377071337852803 ENSG00000221978 CCNL2
ENST00000463895 0.28126565989902 0.170662846928784 -0.106825391432798 ENSG00000221978 CCNL2
ENST00000497013 0.148628476743089 0.0773878998519796 -0.143786460386533 ENSG00000221978 CCNL2
ENST00000448629 0.273802701202867 0.164939763540199 -0.171492100141284 ENSG00000224870 RP4-758J18.2
ENST00000444362 0.0108538971365743 0.00366041429085063 -0.274678275842644 ENSG00000224870 RP4-758J18.2
ENST00000418833 0.0190679758224842 0.00693288754926807 -0.259012193244365 ENSG00000224870 RP4-758J18.2
ENST00000576232 0.592163195565483 0.454500624103472 -0.106086115604933 ENSG00000224870 RP4-758J18.2
ENST00000570344 0.603334650388017 0.466717381174992 -0.103524670487363 ENSG00000224870 RP4-758J18.2
ENST00000447725 0.0358458857464298 0.0143693329057253 -0.24513832903837 ENSG00000224870 RP4-758J18.2
ENST00000572242 0.00804079810468806 0.00260620122303791 -0.271616251514797 ENSG00000224870 RP4-758J18.2
ENST00000453521 0.00214774172262523 0.000592565644718348 -0.322434604587247 ENSG00000224870 RP4-758J18.2
ENST00000344843 2.32695026279946e-08 2.43640357827049e-09 -0.473645831159067 ENSG00000242485 MRPL20
ENST00000493287 0.000194262442283947 4.19713488912935e-05 -0.315901555364544 ENSG00000242485 MRPL20
ENST00000487659 2.37481963558981e-08 2.49058492562334e-09 -0.47315684556439 ENSG00000242485 MRPL20
ENST00000492508 1.91463137179551e-06 2.77062434905782e-07 -0.406016185520467 ENSG00000242485 MRPL20
ENST00000482352 1.45227190700041e-11 9.38260676717826e-13 -0.608393917570102 ENSG00000242485 MRPL20
ENST00000582431 0.498789413256697 0.360026152766339 -0.151555755692011 ENSG00000264293 RN7SL657P
ENST00000477686 7.0757365580715e-15 3.00180482561205e-16 -0.689666566748945 ENSG00000242485 MRPL20
ENST00000607307 0.694808239520071 0.571230529317597 -0.126138370536803 ENSG00000272455 RP4-758J18.13
ENST00000378785 0.793496349983487 0.694431943339777 -0.138213355163757 ENSG00000215915 ATAD3C
ENST00000475091 0.591055386874089 0.453178872015842 0.265166653710664 ENSG00000215915 ATAD3C
ENST00000378741 0.000250113281093195 5.52652024378651e-05 -0.369426765840794 ENSG00000160072 ATAD3B
ENST00000308647 0.000110892651807149 2.27706104625472e-05 -0.39225009679271 ENSG00000160072 ATAD3B
ENST00000472194 0.000146809961036977 3.09099797647087e-05 -0.397842251526426 ENSG00000160072 ATAD3B
ENST00000378736 6.99293587758391e-05 1.37544690483422e-05 -0.580201111973676 ENSG00000160072 ATAD3B
ENST00000485748 0.000218639569234109 4.77250324723164e-05 -0.408488336277237 ENSG00000160072 ATAD3B
ENST00000474481 0.000318974773930558 7.20499542534291e-05 -0.418087235818327 ENSG00000160072 ATAD3B
ENST00000378756 1.10262193116869e-09 9.38849217353773e-11 -0.709424983895835 ENSG00000197785 ATAD3A
ENST00000378755 1.07319202676013e-09 9.11222313958754e-11 -0.709767042191226 ENSG00000197785 ATAD3A
ENST00000339113 6.8415792784185e-10 5.64302722035024e-11 -0.7103087527573 ENSG00000197785 ATAD3A
ENST00000536055 6.8415792784185e-10 5.64302722035024e-11 -0.7103087527573 ENSG00000197785 ATAD3A
ENST00000439513 0.0533618596622869 0.0229191304924398 -0.459727898871341 ENSG00000197785 ATAD3A
ENST00000429957 5.14271198468409e-09 4.86908855696555e-10 -0.788004396122719 ENSG00000197785 ATAD3A
ENST00000400830 1.43484745132556e-09 1.24500204622309e-10 -0.780884248516475 ENSG00000197785 ATAD3A
ENST00000378733 0.98607861810295 0.976482256263853 -0.00814992034862018 ENSG00000205090 TMEM240
ENST00000425828 0.98607861810295 0.976482256263853 -0.00814992034862018 ENSG00000205090 TMEM240
ENST00000291386 0.382884998433352 0.253939947509821 -0.0718360695017098 ENSG00000160075 SSU72
ENST00000378726 0.0714485737324649 0.0322424996827843 -0.173228527386251 ENSG00000160075 SSU72
ENST00000378725 0.73421715539816 0.619053110044218 -0.0304395829656353 ENSG00000160075 SSU72
ENST00000359060 0.886012420864149 0.820589537932372 -0.014204221382334 ENSG00000160075 SSU72
ENST00000539195 0.428032426558711 0.29320138705077 0.0803149591724439 ENSG00000215791 AL645728.2
ENST00000366221 0.329466506195677 0.20896902753806 0.367605093493003 ENSG00000215014 AL645728.1
ENST00000422725 0.973783947815015 0.95695710841828 0.0192554629483173 ENSG00000228594 C1orf233
ENST00000607222 0.269993529615894 0.162042063728283 0.321501767681689 ENSG00000272106 RP11-345P4.9
ENST00000520777 0.00194745737873455 0.000531274202413599 0.431684500904542 ENSG00000197530 MIB2
ENST00000378710 0.00189353905824851 0.000514752514638132 0.432534070502208 ENSG00000197530 MIB2
ENST00000360522 0.00189353905824851 0.000514752514638132 0.432534070502208 ENSG00000197530 MIB2
ENST00000357210 0.00189353905824851 0.000514752514638132 0.432534070502208 ENSG00000197530 MIB2
ENST00000355826 0.00189353905824851 0.000514739861235517 0.43252650071279 ENSG00000197530 MIB2
ENST00000518681 0.00196226723385789 0.000535914416309154 0.43205690364166 ENSG00000197530 MIB2
ENST00000505820 0.00195239714803057 0.000532855403078368 0.432256139474975 ENSG00000197530 MIB2
ENST00000479659 0.00198069195335353 0.00054133386080406 0.43184708442905 ENSG00000197530 MIB2
ENST00000489635 0.00219274966716297 0.000606353573024134 0.428280668555377 ENSG00000197530 MIB2
ENST00000511502 0.00228074504260702 0.000633688531487866 0.426540503246646 ENSG00000197530 MIB2
ENST00000477990 1.43054840846842e-06 2.01562838626218e-07 0.66812986373225 ENSG00000197530 MIB2
ENST00000514363 2.23005186968989e-06 3.26501272517648e-07 0.582366669066404 ENSG00000197530 MIB2
ENST00000487053 0.00218443873579044 0.000603837565903383 0.424618570885181 ENSG00000197530 MIB2
ENST00000502470 3.0169572722847e-06 4.52260815023812e-07 0.596770791859179 ENSG00000197530 MIB2
ENST00000378712 0.00217928410688641 0.000602267821501095 0.424623701001973 ENSG00000197530 MIB2
ENST00000507082 0.000496003857949302 0.00011695659790458 0.571033859591297 ENSG00000197530 MIB2
ENST00000463492 0.0310785273378651 0.012162510213348 0.414087868652449 ENSG00000197530 MIB2
ENST00000510793 2.21132959075081e-06 3.23495554885551e-07 0.603982774090731 ENSG00000197530 MIB2
ENST00000504599 0.00195939118928028 0.000534959616350821 0.42820833877272 ENSG00000197530 MIB2
ENST00000507229 0.000386021858729364 8.87803572883692e-05 0.47008795949276 ENSG00000197530 MIB2
ENST00000503789 1.48144251446631e-05 2.54043451252292e-06 0.633188919760439 ENSG00000197530 MIB2
ENST00000378708 0.00373210996201569 0.00109816828289233 0.423290704322402 ENSG00000197530 MIB2
ENST00000506488 0.00387430628034791 0.00114559801615616 0.421144901202663 ENSG00000197530 MIB2
ENST00000512004 0.0619612428720572 0.027277791135566 0.395974130821545 ENSG00000197530 MIB2
ENST00000508455 0.485238511193842 0.346925182026287 0.217242422417933 ENSG00000197530 MIB2
ENST00000514234 0.17525930552294 0.0945114528713122 0.266465150559791 ENSG00000197530 MIB2
ENST00000467597 0.0110541332414415 0.00373808322669987 0.527604726477385 ENSG00000197530 MIB2
ENST00000508148 0.0473653006909175 0.0199097107295523 0.443790207203303 ENSG00000197530 MIB2
ENST00000486072 0.134585711691514 0.0687001396013624 0.359373839270005 ENSG00000197530 MIB2
ENST00000505370 0.290924286038103 0.178077363541225 0.273718466861506 ENSG00000197530 MIB2
ENST00000473511 0.473774454396487 0.336086528982285 0.171026810918063 ENSG00000197530 MIB2
ENST00000464570 0.481281829129296 0.343123736483222 0.167679581467164 ENSG00000197530 MIB2
ENST00000483015 0.886621035487963 0.821367686954327 0.0482863974765724 ENSG00000197530 MIB2
ENST00000511910 0.758467893301684 0.650249306666832 -0.104197294019228 ENSG00000197530 MIB2
ENST00000470373 0.963847162787171 0.940461211844079 -0.0207497396984704 ENSG00000197530 MIB2
ENST00000356026 0.977384783647523 0.962720828313672 0.0171280521050669 ENSG00000189409 MMP23B
ENST00000472264 0.8895939070129 0.825751585329562 0.0790623958002798 ENSG00000189409 MMP23B
ENST00000512731 0.980752771496998 0.968091924333144 0.01459085616012 ENSG00000189409 MMP23B
ENST00000378675 0.978651539729202 0.964820802173435 0.0161603336044634 ENSG00000189409 MMP23B
ENST00000490017 0.161472799469578 0.085471543027533 -0.626547037765449 ENSG00000189409 MMP23B
ENST00000513088 0.810571620355533 0.716622601034641 -0.0256561048022067 ENSG00000248333 CDK11B
ENST00000341832 0.968103594922645 0.947471689068104 0.0038407683927437 ENSG00000248333 CDK11B
ENST00000317673 0.943032127158354 0.907614428715614 0.0065846107565441 ENSG00000248333 CDK11B
ENST00000340677 0.943032127158354 0.907614428715614 0.0065846107565441 ENSG00000248333 CDK11B
ENST00000407249 0.943032127158354 0.907614428715614 0.0065846107565441 ENSG00000248333 CDK11B
ENST00000341028 0.441628065200462 0.305761216247151 0.117924814390091 ENSG00000248333 CDK11B
ENST00000607013 6.36459420950654e-05 1.24183076457075e-05 0.645958844012665 ENSG00000272004 RP11-345P4.10
ENST00000378662 1.29191803000021e-22 2.22169984419116e-24 0.750351620838352 ENSG00000189339 SLC35E2B
ENST00000234800 9.81090635105273e-23 1.6695640785125e-24 0.748214666395306 ENSG00000189339 SLC35E2B
ENST00000480991 1.17589012277442e-17 3.55032302381205e-19 0.785319931643387 ENSG00000189339 SLC35E2B
ENST00000481276 1.75951913251324e-11 1.14953708139928e-12 0.697455001347266 ENSG00000189339 SLC35E2B
ENST00000596308 0.00364302938258443 0.00106958319755246 0.61918333948823 ENSG00000269737 RP11-345P4.7
ENST00000597891 0.00114997522784417 0.000296479780081021 0.746192449390371 ENSG00000269227 RP11-345P4.6
ENST00000356200 0.525797649260408 0.386248099661441 0.0487702222460911 ENSG00000008128 CDK11A
ENST00000598846 0.00752722241286083 0.00242087609701951 0.158286769569698 ENSG00000268575 RP1-283E3.8
ENST00000463652 0.250533344229391 0.147379476209303 0.179272014197811 ENSG00000008128 CDK11A
ENST00000358779 0.535738029120046 0.396463378157984 0.0471361794938693 ENSG00000008128 CDK11A
ENST00000460465 0.535738029120046 0.396463378157984 0.0471361794938693 ENSG00000008128 CDK11A
ENST00000404249 0.535738029120046 0.396463378157984 0.0471361794938693 ENSG00000008128 CDK11A
ENST00000378633 0.535738029120046 0.396463378157984 0.0471361794938693 ENSG00000008128 CDK11A
ENST00000357760 0.535738029120046 0.396463378157984 0.0471361794938693 ENSG00000008128 CDK11A
ENST00000509982 0.525862776196898 0.386349858119239 0.0487697545550401 ENSG00000008128 CDK11A
ENST00000378638 0.525862776196898 0.386349858119239 0.0487697545550401 ENSG00000008128 CDK11A
ENST00000356937 0.627584065729517 0.493985596494357 0.0452732598798303 ENSG00000008128 CDK11A
ENST00000478901 0.167733387349629 0.0895063461018882 0.224886061513272 ENSG00000008128 CDK11A
ENST00000468397 0.171924406896179 0.0922673402711893 0.192734194070138 ENSG00000008128 CDK11A
ENST00000491311 0.159489760015259 0.0842507196453767 0.20527004808965 ENSG00000008128 CDK11A
ENST00000495016 0.220803917662692 0.125754930757585 0.193224579568001 ENSG00000008128 CDK11A
ENST00000468800 0.751287256208882 0.640822050071412 0.0418644318828751 ENSG00000008128 CDK11A
ENST00000464748 0.323664011861661 0.204273184773267 0.174979010938398 ENSG00000008128 CDK11A
ENST00000489300 0.289185808113728 0.176717184734028 0.160024689238749 ENSG00000008128 CDK11A
ENST00000492390 0.838885099256483 0.754335224394904 -0.0284575566680275 ENSG00000008128 CDK11A
ENST00000474916 0.836455409262379 0.751027242040161 -0.0309296463389621 ENSG00000008128 CDK11A
ENST00000378635 0.826020838762144 0.736947158301614 0.0213172402224017 ENSG00000008128 CDK11A
ENST00000479362 0.272081831460331 0.163628191048674 0.086422672354073 ENSG00000008128 CDK11A
ENST00000498810 0.6769037285114 0.55024694779601 0.0480890528378016 ENSG00000008128 CDK11A
ENST00000487462 0.747955685092014 0.636463879499506 0.0432951619365771 ENSG00000008128 CDK11A
ENST00000401096 0.721204898751842 0.602765137636241 0.0452662515401283 ENSG00000008128 CDK11A
ENST00000577672 8.69493908450826e-14 4.2158611538883e-15 0.704464478472633 ENSG00000227775 RP1-283E3.4
ENST00000417099 6.84803630217708e-07 9.12667879750245e-08 0.68377948100156 ENSG00000227775 RP1-283E3.4
ENST00000355439 3.81123618841668e-17 1.2160770639882e-18 0.733848388068701 ENSG00000215790 SLC35E2
ENST00000400924 3.79784713497065e-17 1.21079509016042e-18 0.732514725834732 ENSG00000215790 SLC35E2
ENST00000246421 1.89895208282687e-13 9.59486205350322e-15 0.739527878185298 ENSG00000215790 SLC35E2
ENST00000475229 7.00631677651884e-05 1.37826510208811e-05 0.621473436814286 ENSG00000215790 SLC35E2
ENST00000424604 3.75863654880438e-07 4.78643128318369e-08 0.685613720832339 ENSG00000227775 RP1-283E3.4
ENST00000418950 0.00287436993654233 0.000819670923499084 0.681783115716847 ENSG00000227775 RP1-283E3.4
ENST00000341426 0.0015172179044316 0.00040288966342934 -0.460365418563012 ENSG00000008130 NADK
ENST00000341991 0.0015447320670157 0.000411017392653506 -0.459566995058977 ENSG00000008130 NADK
ENST00000378625 0.00143602259625443 0.000378789453461134 -0.459812661841329 ENSG00000008130 NADK
ENST00000344463 0.00152410221868568 0.000404898749043148 -0.460190984060232 ENSG00000008130 NADK
ENST00000342348 0.00286363325291182 0.00081623655723843 -0.453127045752242 ENSG00000008130 NADK
ENST00000498806 0.000979129810822796 0.000248066091973153 -0.548898793563062 ENSG00000008130 NADK
ENST00000469045 0.00322849829040803 0.00093306978589993 -0.477762812565527 ENSG00000008130 NADK
ENST00000480499 0.00539797561018 0.00166298296697417 -0.478187789339042 ENSG00000008130 NADK
ENST00000497747 0.00226143310568491 0.00062773657302997 -0.512409159444256 ENSG00000008130 NADK
ENST00000477235 0.00551634527543367 0.00170458347267595 -0.458633794990066 ENSG00000008130 NADK
ENST00000489538 0.00348922734309769 0.0010186055545919 -0.496859484320858 ENSG00000008130 NADK
ENST00000497615 0.0024289789509341 0.000680089563618227 -0.50586847205234 ENSG00000008130 NADK
ENST00000497186 0.00649611457832473 0.00205129778383982 -0.449804776110073 ENSG00000008130 NADK
ENST00000400922 0.0213198342957733 0.00787535977227109 -0.374989376899346 ENSG00000008130 NADK
ENST00000492845 0.00325748648987546 0.000942855183948823 -0.426096272755992 ENSG00000008130 NADK
ENST00000492768 0.00285894855278847 0.000814735490620944 -0.430976093514271 ENSG00000008130 NADK
ENST00000460602 0.0041637501037918 0.0012415633327957 -0.412328000485342 ENSG00000008130 NADK
ENST00000464373 0.000101619292849949 2.06786351005932e-05 -0.537452489869398 ENSG00000008130 NADK
ENST00000480542 0.0449701583970564 0.0187340285878533 -0.393178548258683 ENSG00000008130 NADK
ENST00000378609 0.385723493541241 0.256414816627922 -0.0780169585234325 ENSG00000078369 GNB1
ENST00000461893 0.0946143526202063 0.0450197120368691 -0.169878974967761 ENSG00000078369 GNB1
ENST00000471354 0.190793664178793 0.104973676142031 -0.135736246968242 ENSG00000078369 GNB1
ENST00000439272 0.879142413724257 0.81065336819521 -0.018107686228568 ENSG00000078369 GNB1
ENST00000434686 0.876451094712728 0.806787815537275 -0.0186033291625326 ENSG00000078369 GNB1
ENST00000437146 0.281649478343341 0.170947307587494 -0.120730696789068 ENSG00000078369 GNB1
ENST00000472614 0.961911072479668 0.937510653341824 0.00615797453220849 ENSG00000078369 GNB1
ENST00000607589 0.0204435129670042 0.00751102118993259 -0.326759068701429 ENSG00000078369 GNB1
ENST00000412228 0.88854868428991 0.824232062892933 0.0803301949974702 ENSG00000231050 RP1-140A9.1
ENST00000378602 0.0304098490745507 0.0118563520741358 -0.901626619664269 ENSG00000178821 TMEM52
ENST00000310991 0.0129936928082566 0.00448215634235647 -0.995407993818522 ENSG00000178821 TMEM52
ENST00000378598 0.00441537676003571 0.00132707263536338 -1.1272615477348 ENSG00000178821 TMEM52
ENST00000470931 0.0137214601653933 0.00477242005646137 -0.997427990299364 ENSG00000178821 TMEM52
ENST00000602604 0.0069018884910568 0.00219544230741754 -1.09933462753049 ENSG00000178821 TMEM52
ENST00000416272 0.0129049474008968 0.00444794077626399 -1.02921143037366 ENSG00000178821 TMEM52
ENST00000378567 0.395233191574633 0.264494169284879 0.0991790620326034 ENSG00000067606 PRKCZ
ENST00000468310 0.241640671372621 0.140723878495637 0.153549753379296 ENSG00000067606 PRKCZ
ENST00000484419 0.596286706661718 0.459120231768883 -0.139624714008282 ENSG00000067606 PRKCZ
ENST00000503297 0.951160241246685 0.920160915941135 0.0199536868243401 ENSG00000067606 PRKCZ
ENST00000479566 0.751324197531419 0.640879668149251 0.0655011062114818 ENSG00000067606 PRKCZ
ENST00000466651 0.258587454724851 0.153264385964457 0.15797746060742 ENSG00000067606 PRKCZ
ENST00000400921 0.362726429350775 0.23670507227712 0.107086380970189 ENSG00000067606 PRKCZ
ENST00000495347 0.185319764728273 0.101265110109968 0.182838575671713 ENSG00000067606 PRKCZ
ENST00000461106 0.382887439927757 0.253944111995374 0.104585669603191 ENSG00000067606 PRKCZ
ENST00000461465 0.261391612917768 0.155371227540855 0.156139984244008 ENSG00000067606 PRKCZ
ENST00000470596 0.260983434206288 0.155050536882078 0.154962158090022 ENSG00000067606 PRKCZ
ENST00000496325 0.256328816418779 0.151629210919568 0.157149296011613 ENSG00000067606 PRKCZ
ENST00000481140 0.430255813367241 0.295306747588971 0.116037656342908 ENSG00000067606 PRKCZ
ENST00000482686 0.626692941958788 0.493021721166735 0.0908253514055928 ENSG00000067606 PRKCZ
ENST00000400920 0.814178745063405 0.721386593128922 0.0343066483440806 ENSG00000067606 PRKCZ
ENST00000486681 0.604254278554267 0.467710545307634 0.0938403985610431 ENSG00000067606 PRKCZ
ENST00000470986 0.655018822367673 0.524475731620866 0.0929036752556883 ENSG00000067606 PRKCZ
ENST00000470511 0.836064925886646 0.750474942002239 0.0477962612272365 ENSG00000067606 PRKCZ
ENST00000471018 0.547144350337899 0.407926857630906 0.157884726451651 ENSG00000067606 PRKCZ
ENST00000466352 0.604567029736927 0.468039707893309 0.147191804456604 ENSG00000067606 PRKCZ
ENST00000497183 0.795780988350973 0.697308019418516 0.0657315409714529 ENSG00000067606 PRKCZ
ENST00000419838 0.708287951226537 0.587306287087806 0.0951797793497203 ENSG00000067606 PRKCZ
ENST00000606533 0.935217949653564 0.895227299191053 -0.0377121506506824 ENSG00000271806 RP5-892K4.1
ENST00000479263 0.979396799049289 0.965881052909279 0.00416556545293491 ENSG00000067606 PRKCZ
ENST00000503672 0.779599880615917 0.676968852818227 0.0768645262134835 ENSG00000067606 PRKCZ
ENST00000478770 0.989351282009708 0.981893364558872 0.00227507754607101 ENSG00000067606 PRKCZ
ENST00000505322 0.809242734153509 0.714834488780826 -0.0385466576164309 ENSG00000067606 PRKCZ
ENST00000472017 0.237759283572542 0.137858153805755 -0.301100338682169 ENSG00000067606 PRKCZ
ENST00000333854 0.686570289106781 0.561523163116402 -0.106975473197018 ENSG00000182873 RP11-181G12.2
ENST00000536678 0.835122079936277 0.749119505635436 -0.0575306114604256 ENSG00000182873 RP11-181G12.2
ENST00000444529 0.970985988253562 0.951874174996129 0.0118461770597392 ENSG00000182873 RP11-181G12.2
ENST00000469733 0.355344931014587 0.230525163909592 -0.141419702330858 ENSG00000162585 C1orf86
ENST00000414253 0.229009673920974 0.131591430284397 -0.178995242502601 ENSG00000162585 C1orf86
ENST00000428120 0.229009673920974 0.131591430284397 -0.178995242502601 ENSG00000162585 C1orf86
ENST00000400919 0.229009673920974 0.131591430284397 -0.178995242502601 ENSG00000162585 C1orf86
ENST00000400918 0.294603815091559 0.180983728249608 -0.160891512798522 ENSG00000162585 C1orf86
ENST00000497675 0.166658731717036 0.0887966195446763 -0.22961616654599 ENSG00000162585 C1orf86
ENST00000378543 0.226384719810112 0.129675281558939 -0.204122812634774 ENSG00000162585 C1orf86
ENST00000378546 0.226384719810112 0.129675281558939 -0.204122812634774 ENSG00000162585 C1orf86
ENST00000401813 0.26216502256859 0.1559843021526 -0.186978973395558 ENSG00000162585 C1orf86
ENST00000487186 0.373913444137026 0.24618027281803 -0.150313434669378 ENSG00000162585 C1orf86
ENST00000378545 0.241306457684576 0.140437811111466 -0.195066002683387 ENSG00000162585 C1orf86
ENST00000476803 0.158008217906375 0.0833126409994798 -0.231130713349724 ENSG00000162585 C1orf86
ENST00000440825 0.222765381719017 0.127153403034333 -0.205318960439774 ENSG00000162585 C1orf86
ENST00000597060 0.262548500467554 0.156275295670299 -0.247147626589374 ENSG00000269554 AL590822.2
ENST00000420515 0.41428382562919 0.280941572194862 -0.16044106831656 ENSG00000162585 C1orf86
ENST00000514625 0.275509199251476 0.166264725435415 0.409873526495141 ENSG00000162585 C1orf86
ENST00000442483 0.0981084053139794 0.0469959569999513 0.734228880684865 ENSG00000234396 RP11-181G12.4
ENST00000378536 2.78094260607108e-06 4.13793552616397e-07 0.399028792311131 ENSG00000157933 SKI
ENST00000508416 1.24281878551416e-05 2.09579130721269e-06 0.428033577586755 ENSG00000157933 SKI
ENST00000478223 2.86723411957126e-05 5.21303165537002e-06 0.411119995353347 ENSG00000157933 SKI
ENST00000507179 0.438562267343923 0.302993165508849 0.195764806063241 ENSG00000157933 SKI
ENST00000378531 0.458031405890418 0.321161510860093 0.210555703605576 ENSG00000116151 MORN1
ENST00000606372 0.353525825830955 0.228983138235482 0.25051420757163 ENSG00000116151 MORN1
ENST00000602865 0.716460884371354 0.597140399877771 0.189055821238309 ENSG00000269896 RP4-740C4.6
ENST00000378529 0.342592834086704 0.219667608369792 0.236277993259223 ENSG00000116151 MORN1
ENST00000607342 0.0513878250962762 0.0219213136651511 0.579939339633977 ENSG00000116151 MORN1
ENST00000469374 0.364498151581054 0.238195619258138 0.242900346076111 ENSG00000116151 MORN1
ENST00000419785 0.384720724873453 0.255546177807244 0.250920468410009 ENSG00000116151 MORN1
ENST00000606280 0.6216448515996 0.487283876105412 0.25056793658958 ENSG00000271847 RP4-740C4.8
ENST00000378525 0.965674000245938 0.943734225242416 0.0125729798804209 ENSG00000116151 MORN1
ENST00000449373 0.799167871274682 0.701517819717473 0.0738303803192461 ENSG00000116151 MORN1
ENST00000317490 0.843553372053756 0.76055728433577 -0.0764071550744964 ENSG00000178642 AL513477.1
ENST00000607031 0.927517577753947 0.883236157041682 -0.036999144646643 ENSG00000116151 MORN1
ENST00000475812 0.798731844876399 0.700935855600182 -0.100032376156255 ENSG00000116151 MORN1
ENST00000494279 0.917359112890702 0.867342630952247 -0.0432848406567859 ENSG00000116151 MORN1
ENST00000378518 0.932776231335099 0.891287105238767 -0.00852188821546447 ENSG00000157916 RER1
ENST00000605895 0.816610651333294 0.724551010321546 -0.0221444588047078 ENSG00000157916 RER1
ENST00000378513 0.829578914241198 0.741775921084409 -0.0208775521708914 ENSG00000157916 RER1
ENST00000306256 0.941896644719623 0.905944861652098 -0.00736798075428513 ENSG00000157916 RER1
ENST00000493207 0.965674000245938 0.943752369396133 0.00469888768839788 ENSG00000157916 RER1
ENST00000378512 0.829826526112889 0.742124074499801 -0.0208794256115822 ENSG00000157916 RER1
ENST00000443438 0.726830171404537 0.60981473658763 -0.033207970492363 ENSG00000157916 RER1
ENST00000488353 0.682468423585608 0.556825530415159 -0.0397604926569856 ENSG00000157916 RER1
ENST00000462129 0.306119993438499 0.189995689454284 -0.135704628212469 ENSG00000157916 RER1
ENST00000288774 0.133174317969793 0.0678229922930968 -0.18520485252644 ENSG00000157911 PEX10
ENST00000447513 0.145630001161495 0.0755168720542293 -0.180635107975599 ENSG00000157911 PEX10
ENST00000507596 0.134121591779997 0.0684061664976802 -0.186082655690579 ENSG00000157911 PEX10
ENST00000510434 0.0554106217960427 0.0239523107419404 -0.299160343808332 ENSG00000157911 PEX10
ENST00000508384 0.252329545450677 0.148714983509064 -0.21213212431346 ENSG00000157911 PEX10
ENST00000515760 0.538572552076813 0.399234079877513 -0.194796808812235 ENSG00000157911 PEX10
ENST00000502666 0.514907390859062 0.375580397141399 -0.174891513302432 ENSG00000157911 PEX10
ENST00000504111 0.486094214144241 0.347811632451919 -0.179663817318445 ENSG00000157911 PEX10
ENST00000514502 0.379720366641439 0.251162085538246 -0.185620952972711 ENSG00000157911 PEX10
ENST00000609981 0.470377468435811 0.332935719877875 0.331201222332768 ENSG00000149527 PLCH2
ENST00000449969 0.856911542044157 0.77895274188976 -0.0597156877270401 ENSG00000149527 PLCH2
ENST00000288766 0.849048265747068 0.768297800308547 0.0721910296338141 ENSG00000149527 PLCH2
ENST00000419816 0.886667730159054 0.821449631979096 -0.0463820790682455 ENSG00000149527 PLCH2
ENST00000378488 0.886667730159054 0.821449631979096 -0.0463820790682455 ENSG00000149527 PLCH2
ENST00000378486 0.886667730159054 0.821449631979096 -0.0463820790682455 ENSG00000149527 PLCH2
ENST00000343889 0.873357884106353 0.802541316905259 -0.0510560494563153 ENSG00000149527 PLCH2
ENST00000278878 0.930741954878569 0.888032781988619 -0.0296777961758286 ENSG00000149527 PLCH2
ENST00000442305 0.433054313950405 0.297974208204305 0.38425335410555 ENSG00000229393 RP3-395M20.3
ENST00000473964 0.439894961665286 0.304207510615705 -0.225962681728251 ENSG00000149527 PLCH2
ENST00000462379 0.413237647296112 0.280034337173163 -0.241757196203235 ENSG00000149527 PLCH2
ENST00000378466 0.75623037197371 0.64725525994022 0.0409287094355929 ENSG00000157881 PANK4
ENST00000435556 0.756262829040138 0.647379769796175 0.0409189411262541 ENSG00000157881 PANK4
ENST00000505228 0.68374570618277 0.558412287305229 0.0591920529706806 ENSG00000157881 PANK4
ENST00000502512 0.35953544604214 0.233929629758955 0.150800992394453 ENSG00000157881 PANK4
ENST00000471361 0.112377648139579 0.0553047772497256 0.248891103503174 ENSG00000157881 PANK4
ENST00000487804 0.545588131411959 0.406353158247405 0.132303656276261 ENSG00000157881 PANK4
ENST00000515423 0.561721444437559 0.422741744622584 0.129979615369166 ENSG00000157881 PANK4
ENST00000468002 0.661316397757491 0.531672288804288 0.0788326549465876 ENSG00000157881 PANK4
ENST00000486396 0.800539185010962 0.703346743973429 -0.039973809611763 ENSG00000157881 PANK4
ENST00000502770 0.805020322362258 0.709312430981412 -0.0417290934515844 ENSG00000157881 PANK4
ENST00000491212 0.889285166150266 0.825252188766565 -0.0264365054866829 ENSG00000157881 PANK4
ENST00000514922 0.767439401365361 0.661363863437831 0.0531267722940776 ENSG00000157881 PANK4
ENST00000378453 0.982911748718432 0.971619594977263 -0.0116208352407496 ENSG00000197921 HES5
ENST00000606645 0.438514567232498 0.302943915033866 -0.220298792828301 ENSG00000272449 RP3-395M20.12
ENST00000416860 0.0243918195199602 0.0091863736038586 -0.278239313608447 ENSG00000238164 RP3-395M20.8
ENST00000443892 0.848389377025079 0.767365072813802 -0.0459335431390662 ENSG00000238164 RP3-395M20.8
ENST00000449660 0.918082345375888 0.868410913325857 -0.035686990285392 ENSG00000238164 RP3-395M20.8
ENST00000448624 0.98751433587213 0.978836151738071 0.00592608370170638 ENSG00000238164 RP3-395M20.8
ENST00000432521 0.982532899039316 0.971050834901481 -0.0057584971565783 ENSG00000238164 RP3-395M20.8
ENST00000452793 0.0145012222264973 0.00507842569205471 -0.299721629903058 ENSG00000238164 RP3-395M20.8
ENST00000426449 0.00193797344978575 0.000528390649829243 -0.325243178066716 ENSG00000157873 TNFRSF14
ENST00000434817 0.00353920804443484 0.00103514906701336 -0.312311586243748 ENSG00000157873 TNFRSF14
ENST00000435221 0.00356047356446364 0.00104231553575265 -0.312134753440077 ENSG00000157873 TNFRSF14
ENST00000451778 0.00386742541240214 0.0011429816458206 -0.31107159117106 ENSG00000157873 TNFRSF14
ENST00000409119 0.00606281700729938 0.00189641872368263 -0.303291760319961 ENSG00000157873 TNFRSF14
ENST00000355716 0.00308232100587467 0.000885434276479174 -0.324581169068275 ENSG00000157873 TNFRSF14
ENST00000475523 0.00313351700740705 0.000901848999246817 -0.324452162327754 ENSG00000157873 TNFRSF14
ENST00000442392 0.00502656630592472 0.00153599735775858 -0.287925369065527 ENSG00000157873 TNFRSF14
ENST00000482074 0.00726640331959827 0.00232607600847265 -0.27260193623277 ENSG00000157873 TNFRSF14
ENST00000496064 0.00957081244020893 0.00317464408683091 -0.289489429995899 ENSG00000157873 TNFRSF14
ENST00000463471 0.00404736595523136 0.00120333494897216 -0.317043536744732 ENSG00000157873 TNFRSF14
ENST00000466750 0.00470355491836844 0.00142397331485737 -0.326887376749441 ENSG00000157873 TNFRSF14
ENST00000471768 0.027828479015327 0.0106924891684388 -0.284650934353096 ENSG00000157873 TNFRSF14
ENST00000463835 0.00470747203131472 0.00142525307535704 -0.338849153440364 ENSG00000157873 TNFRSF14
ENST00000482602 0.00511204387424294 0.00156497172541121 -0.330801882030723 ENSG00000157873 TNFRSF14
ENST00000480305 0.00168296763227627 0.000452049889768186 -0.358738765850159 ENSG00000157873 TNFRSF14
ENST00000456687 0.834584838228572 0.748287163393056 0.0576892616615612 ENSG00000225931 RP3-395M20.7
ENST00000424215 0.063173369945738 0.0279138829896377 0.548811114741092 ENSG00000228037 RP3-395M20.9
ENST00000493183 0.243868909366803 0.142381418493733 -0.221149386224504 ENSG00000157870 FAM213B
ENST00000474659 0.199920102504338 0.111224278679657 -0.238634830111723 ENSG00000157870 FAM213B
ENST00000419916 0.184811311999803 0.100909545973161 -0.207548382294328 ENSG00000157870 FAM213B
ENST00000378424 0.184811311999803 0.100909545973161 -0.207548382294328 ENSG00000157870 FAM213B
ENST00000537325 0.22369565981408 0.127787004412452 -0.207937572100784 ENSG00000157870 FAM213B
ENST00000378427 0.184811311999803 0.100909545973161 -0.207548382294328 ENSG00000157870 FAM213B
ENST00000378425 0.184811311999803 0.100909545973161 -0.207548382294328 ENSG00000157870 FAM213B
ENST00000464043 0.128367078890524 0.0648576556179589 -0.26241285692506 ENSG00000157870 FAM213B
ENST00000444521 0.184811311999803 0.100909545973161 -0.207548382294328 ENSG00000157870 FAM213B
ENST00000465233 0.181788553380219 0.0989001075936548 -0.284351536658261 ENSG00000157870 FAM213B
ENST00000498083 0.147977927428482 0.0769724452004118 -0.304201700282686 ENSG00000157870 FAM213B
ENST00000481683 0.249709091308738 0.146735671208644 -0.227245265818784 ENSG00000157870 FAM213B
ENST00000484099 0.183862073565404 0.100258328975635 -0.207313300875173 ENSG00000157870 FAM213B
ENST00000477045 0.199296532065611 0.110803169844394 -0.290548916441377 ENSG00000157870 FAM213B
ENST00000476686 0.278868731422155 0.168827605307377 -0.179539005633355 ENSG00000157870 FAM213B
ENST00000471840 0.12479533399542 0.0626813794844246 -0.327132176237217 ENSG00000142606 MMEL1
ENST00000288709 0.289058112490341 0.176612250896986 -0.274512172490306 ENSG00000142606 MMEL1
ENST00000378412 0.288527186490018 0.176220548575338 -0.27466341603935 ENSG00000142606 MMEL1
ENST00000502556 0.17841012922586 0.0966292334109006 -0.378276660376799 ENSG00000142606 MMEL1
ENST00000504800 0.17841012922586 0.0966292334109006 -0.378276660376799 ENSG00000142606 MMEL1
ENST00000427302 0.416417679243378 0.282781364693967 0.392652436699997 ENSG00000237058 RP13-436F16.1
ENST00000579787 0.143687799080466 0.0742814553005884 0.460729721394811 ENSG00000215912 TTC34
ENST00000401094 0.131080250790614 0.0665142916102844 -0.341472622976694 ENSG00000215912 TTC34
ENST00000401095 7.77092035812676e-06 1.26011294797814e-06 -1.16366433807788 ENSG00000215912 TTC34
ENST00000511072 0.000211924773136049 4.61283005940598e-05 -0.724029114455185 ENSG00000142611 PRDM16
ENST00000378398 0.000237322468185357 5.22133409304463e-05 -0.718917829407347 ENSG00000142611 PRDM16
ENST00000441472 0.000237322468185357 5.22133409304463e-05 -0.718917829407347 ENSG00000142611 PRDM16
ENST00000442529 0.000237322468185357 5.22133409304463e-05 -0.718917829407347 ENSG00000142611 PRDM16
ENST00000607632 0.124148564761895 0.0622962798278074 -0.454109606069657 ENSG00000142611 PRDM16
ENST00000378391 0.000177731588906263 3.80500654926088e-05 -0.73166056391943 ENSG00000142611 PRDM16
ENST00000514189 0.000214157575535188 4.66498902689058e-05 -0.723936533815164 ENSG00000142611 PRDM16
ENST00000270722 0.000238155221332378 5.24155524887572e-05 -0.718878521777129 ENSG00000142611 PRDM16
ENST00000512462 0.534573624143014 0.395274755094753 -0.306099481913047 ENSG00000142611 PRDM16
ENST00000463591 0.571677573431069 0.43293268726193 -0.281440765826586 ENSG00000142611 PRDM16
ENST00000607061 0.360580470462605 0.234873231584351 -0.433256045399148 ENSG00000272235 RP11-22L13.1
ENST00000509860 0.0919912566002363 0.0435349291459419 -0.734228764642668 ENSG00000142611 PRDM16
ENST00000378378 0.332128120145311 0.211167274533947 0.413984560743527 ENSG00000130762 ARHGEF16
ENST00000294599 5.34378847501424e-22 9.93208488515882e-24 1.63047813289859 ENSG00000162591 MEGF6
ENST00000356575 2.8197625109216e-14 1.29241145703793e-15 1.52481930388739 ENSG00000162591 MEGF6
ENST00000494257 0.0836863947888875 0.0389289087180292 0.618800983637741 ENSG00000162591 MEGF6
ENST00000485002 6.23531029279264e-14 2.97146519330939e-15 1.52569955615203 ENSG00000162591 MEGF6
ENST00000491842 0.000120536557214258 2.49527996647462e-05 1.13595950558085 ENSG00000162591 MEGF6
ENST00000475790 0.000754286692750687 0.000185650977078233 1.06232273118431 ENSG00000162591 MEGF6
ENST00000461795 0.00663210184958334 0.00209935292537132 1.05738086899487 ENSG00000162591 MEGF6
ENST00000435049 0.0349487126765803 0.0139449624314433 0.892902400958221 ENSG00000238260 RP11-46F15.2
ENST00000378344 1.3857614737752e-09 1.20019983792341e-10 0.47857591434537 ENSG00000158109 TPRG1L
ENST00000344579 1.38359407155969e-09 1.19823069015513e-10 0.478572372357695 ENSG00000158109 TPRG1L
ENST00000378322 0.589818296149271 0.451814757136402 0.0691975166305722 ENSG00000116213 WRAP73
ENST00000270708 0.589818296149271 0.451814757136402 0.0691975166305722 ENSG00000116213 WRAP73
ENST00000471223 0.80291086038943 0.706470257669758 0.0372493169353547 ENSG00000116213 WRAP73
ENST00000424367 0.555201688934189 0.415963922748219 0.0735471875654848 ENSG00000116213 WRAP73
ENST00000497940 0.680269820514102 0.554222244985897 0.0570554829274806 ENSG00000116213 WRAP73
ENST00000469643 0.510861637430613 0.371683304417755 -0.121261303105481 ENSG00000116213 WRAP73
ENST00000494884 0.305105078585995 0.189171070967154 -0.233247466771548 ENSG00000116213 WRAP73
ENST00000465916 0.35298765632011 0.228503157183648 0.118130875968453 ENSG00000116213 WRAP73
ENST00000419924 0.355023939193064 0.230248484913603 0.123637606601619 ENSG00000116213 WRAP73
ENST00000479331 0.625599475607428 0.491654134063365 0.10556750343895 ENSG00000116213 WRAP73
ENST00000378295 0.461735320663502 0.324642588319515 0.336124872274996 ENSG00000078900 TP73
ENST00000604074 0.461735320663502 0.324642588319515 0.336124872274996 ENSG00000078900 TP73
ENST00000354437 0.592409982749234 0.454784551815268 0.270060837713037 ENSG00000078900 TP73
ENST00000346387 0.54308567429835 0.403774079575547 0.300155874906025 ENSG00000078900 TP73
ENST00000357733 0.54308567429835 0.403774079575547 0.300155874906025 ENSG00000078900 TP73
ENST00000603362 0.936355681445108 0.897086181237461 0.0471246890132789 ENSG00000078900 TP73
ENST00000604479 0.936355681445108 0.897086181237461 0.0471246890132789 ENSG00000078900 TP73
ENST00000378288 0.571559878197769 0.432807904706101 0.263006042098105 ENSG00000078900 TP73
ENST00000378285 0.825922077250754 0.736771202512345 0.122745272617279 ENSG00000078900 TP73
ENST00000378280 0.825922077250754 0.736771202512345 0.122745272617279 ENSG00000078900 TP73
ENST00000603364 0.66689211869381 0.538078244481298 0.225807265217551 ENSG00000078900 TP73
ENST00000378290 0.919112400273457 0.869922895676082 0.0598658174629243 ENSG00000078900 TP73
ENST00000604566 0.462759772709717 0.325631889695275 -0.359333799401423 ENSG00000078900 TP73
ENST00000418088 0.6742015077898 0.546956807727527 0.0628460005073362 ENSG00000227372 TP73-AS1
ENST00000452079 0.739876855830989 0.62615633613116 0.0517109363194855 ENSG00000227372 TP73-AS1
ENST00000419973 0.896947687304255 0.836739371721352 -0.0452745652970455 ENSG00000227372 TP73-AS1
ENST00000423764 0.579487514796067 0.441119914842102 0.0823430431288452 ENSG00000227372 TP73-AS1
ENST00000587071 0.80347635823534 0.707202246777365 0.0538343205022565 ENSG00000227372 TP73-AS1
ENST00000608600 0.987760341873706 0.979217883355169 -0.00344282574963168 ENSG00000227372 TP73-AS1
ENST00000544565 0.580723209607686 0.442337369770952 0.120237868336821 ENSG00000227372 TP73-AS1
ENST00000294600 0.382467952241245 0.25358707800395 0.420002594535187 ENSG00000162592 CCDC27
ENST00000462521 0.382467952241245 0.25358707800395 0.420002594535187 ENSG00000162592 CCDC27
ENST00000444870 0.194395420282459 0.107411500919329 0.545100434192779 ENSG00000235169 SMIM1
ENST00000452264 0.387091019066172 0.257569951690377 0.392600434627273 ENSG00000235169 SMIM1
ENST00000561886 0.363616127156128 0.237450027809116 0.413880185632244 ENSG00000235169 SMIM1
ENST00000378251 0.0509691481322026 0.0217054424983268 -0.16563801102831 ENSG00000130764 LRRC47
ENST00000462356 0.090460277543563 0.0426805185877361 -0.187106128795923 ENSG00000130764 LRRC47
ENST00000479239 0.456909558350147 0.320062056714718 -0.0999137263967444 ENSG00000130764 LRRC47
ENST00000581512 0.890900292234317 0.827686725359082 0.0789658020924741 ENSG00000266075 RN7SL574P
ENST00000607459 0.099326754914382 0.0476838940210441 -0.212627448112663 ENSG00000272153 RP1-286D6.5
ENST00000378230 0.641715637376511 0.509630583494235 0.0388373614182886 ENSG00000116198 CEP104
ENST00000484420 0.954810584621939 0.925855389074089 0.0185368000110068 ENSG00000116198 CEP104
ENST00000438539 0.209418824511857 0.117760328137967 0.133416096043645 ENSG00000116198 CEP104
ENST00000461667 0.823902852999624 0.734069296409144 0.0323652296052769 ENSG00000116198 CEP104
ENST00000495701 0.0082300578540146 0.00267750150520048 -0.431306702381885 ENSG00000116198 CEP104
ENST00000460038 0.617342526079007 0.482484794758399 -0.0701859342765464 ENSG00000116198 CEP104
ENST00000494653 0.46515497365083 0.327977638400518 0.0646811750323079 ENSG00000116198 CEP104
ENST00000443466 0.957025199587278 0.929452217600898 0.0097510900674191 ENSG00000116198 CEP104
ENST00000428079 0.192133615894911 0.105898658294844 0.134568552160502 ENSG00000116198 CEP104
ENST00000494951 0.442876976645442 0.306943885438335 0.105903998787634 ENSG00000116198 CEP104
ENST00000378223 0.452892352485657 0.316302711631367 0.0902176146985775 ENSG00000116198 CEP104
ENST00000378212 0.248784412882739 0.146038504354223 0.172073736131626 ENSG00000169598 DFFB
ENST00000378209 0.352486056657098 0.228054265713727 0.102896336339797 ENSG00000169598 DFFB
ENST00000491998 0.352486056657098 0.228054265713727 0.102896336339797 ENSG00000169598 DFFB
ENST00000338895 0.216036078818514 0.122371713497502 0.157008964668838 ENSG00000169598 DFFB
ENST00000341385 0.247929713692822 0.145416477845824 0.260215613401673 ENSG00000169598 DFFB
ENST00000468793 0.342342508420957 0.219450209208356 0.103970765779097 ENSG00000169598 DFFB
ENST00000339350 0.351164133188382 0.226970231689907 0.102607241897967 ENSG00000169598 DFFB
ENST00000477548 0.351164133188382 0.226970231689907 0.102607241897967 ENSG00000169598 DFFB
ENST00000378206 0.357990166367511 0.232655294714533 0.101020146315389 ENSG00000169598 DFFB
ENST00000475969 0.367102748894785 0.240402835825816 0.0992422831829562 ENSG00000169598 DFFB
ENST00000481945 0.391335424315589 0.261188574012406 -0.297784932492549 ENSG00000169598 DFFB
ENST00000461150 0.954496436948815 0.925422142515055 0.0152163171389323 ENSG00000169598 DFFB
ENST00000579705 0.554356246345652 0.415113089051311 0.271158211339026 ENSG00000264428 AL691523.1
ENST00000486765 0.0563487903224079 0.0244204061918807 -0.137728289873906 ENSG00000198912 C1orf174
ENST00000361605 0.0563487903224079 0.0244204061918807 -0.137728289873906 ENSG00000198912 C1orf174
ENST00000474140 0.0563487903224079 0.0244204061918807 -0.137728289873906 ENSG00000198912 C1orf174
ENST00000413332 0.317886696175999 0.199504890911419 0.349538287558818 ENSG00000236423 LINC01134
ENST00000442673 0.264988956376431 0.158102058304791 0.28003451240298 ENSG00000236423 LINC01134
ENST00000439488 0.328400783579838 0.20807914094207 0.258786747579948 ENSG00000236423 LINC01134
ENST00000378190 0.0905822111462723 0.0427470673763655 0.689719989147604 ENSG00000196581 AJAP1
ENST00000378191 0.0622650538943108 0.0274326498132545 0.719387210270144 ENSG00000196581 AJAP1
ENST00000478423 2.57829072270605e-05 4.64175968484837e-06 0.330385463683234 ENSG00000131697 NPHP4
ENST00000460696 0.878175116366559 0.809256285358784 0.035904545627054 ENSG00000131697 NPHP4
ENST00000378161 0.584702365626719 0.446591288869206 0.110481616327935 ENSG00000131697 NPHP4
ENST00000489180 2.51900014083004e-05 4.52547281904841e-06 0.330751093138934 ENSG00000131697 NPHP4
ENST00000378156 2.51900014083004e-05 4.52547281904841e-06 0.330751093138934 ENSG00000131697 NPHP4
ENST00000378169 1.26243726957442e-05 2.13097235906133e-06 0.338118509029989 ENSG00000131697 NPHP4
ENST00000468253 0.00919984014482709 0.00303593379362146 0.458506340637445 ENSG00000131697 NPHP4
ENST00000506941 0.0301375271112382 0.011732910383678 0.562918411007206 ENSG00000131697 NPHP4
ENST00000470763 0.00522691944588978 0.00160451701803943 0.539829388337388 ENSG00000131697 NPHP4
ENST00000466897 0.144931541271752 0.0750767667373316 0.284517561754034 ENSG00000131697 NPHP4
ENST00000378111 0.000292479644618781 6.5577236085904e-05 -0.55131935741417 ENSG00000069424 KCNAB2
ENST00000378097 0.000151728430072233 3.20262230618318e-05 -0.567069728227032 ENSG00000069424 KCNAB2
ENST00000493807 0.608265380664663 0.472234651775168 0.136981537434546 ENSG00000069424 KCNAB2
ENST00000378092 0.00237909284393498 0.00066452465672191 -0.496477173374924 ENSG00000069424 KCNAB2
ENST00000478098 0.0188220757549134 0.00683121961834932 -0.423448082539091 ENSG00000069424 KCNAB2
ENST00000445501 0.0215356424772322 0.00796595733441632 -0.416500425203355 ENSG00000069424 KCNAB2
ENST00000428161 0.00015186394343471 3.20598742013077e-05 -0.595377250128909 ENSG00000069424 KCNAB2
ENST00000389632 0.000156841378073774 3.31961489947018e-05 -0.59395126737899 ENSG00000069424 KCNAB2
ENST00000602612 0.000111970783167659 2.30232544833085e-05 -0.594819503519649 ENSG00000069424 KCNAB2
ENST00000378087 6.43176901610409e-06 1.02773883303715e-06 -0.650752748944419 ENSG00000069424 KCNAB2
ENST00000341524 3.86517326471325e-06 5.91258406793553e-07 -0.656786097193086 ENSG00000069424 KCNAB2
ENST00000352527 3.86517326471325e-06 5.91258406793553e-07 -0.656786097193086 ENSG00000069424 KCNAB2
ENST00000435937 0.000516824555608932 0.000122323000800723 -0.574810872517433 ENSG00000069424 KCNAB2
ENST00000164247 2.21152432475527e-06 3.23538743496909e-07 -0.663555707543838 ENSG00000069424 KCNAB2
ENST00000459822 0.0250109131348129 0.00945062509354381 -0.472708663872012 ENSG00000069424 KCNAB2
ENST00000594544 0.0213658390652027 0.0078953361183949 -0.54729913142491 ENSG00000268332 AL035406.1
ENST00000472700 0.000186265723571733 4.00814160212491e-05 -0.60137898501881 ENSG00000069424 KCNAB2
ENST00000378083 2.44864944800972e-07 3.01796199100923e-08 -0.698159705399133 ENSG00000069424 KCNAB2
ENST00000458166 6.11411226531167e-06 9.72428108405328e-07 -0.649434498816422 ENSG00000069424 KCNAB2
ENST00000462676 0.0090855408689891 0.00299380632620145 -0.553258307143704 ENSG00000069424 KCNAB2
ENST00000481789 1.34793883335208e-06 1.89054079828334e-07 -0.768965495695682 ENSG00000069424 KCNAB2
ENST00000378021 0.168329252503433 0.0899082350974569 -0.450566734270867 ENSG00000116254 CHD5
ENST00000262450 0.168329252503433 0.0899082350974569 -0.450566734270867 ENSG00000116254 CHD5
ENST00000462991 0.190929863454654 0.10506638098105 -0.512832381681144 ENSG00000116254 CHD5
ENST00000377999 0.193092792170961 0.106544134350897 -0.55152680774503 ENSG00000116254 CHD5
ENST00000496404 0.227330049868099 0.130353297840963 -0.413365586139656 ENSG00000116254 CHD5
ENST00000491020 0.573854489362975 0.435302241146796 -0.278991496462853 ENSG00000116254 CHD5
ENST00000484532 0.0539260070131561 0.0232019410766617 -0.128438452133521 ENSG00000116251 RPL22
ENST00000234875 0.0346054276398573 0.0137847537517503 -0.139657504701528 ENSG00000116251 RPL22
ENST00000480661 0.0220631113244633 0.00818863883549435 -0.155659327361434 ENSG00000116251 RPL22
ENST00000497965 0.0231165529173336 0.00863540029343417 -0.154523491758335 ENSG00000116251 RPL22
ENST00000471204 0.0215484461502033 0.00797155281854478 -0.155127378155622 ENSG00000116251 RPL22
ENST00000465387 0.0226117398638084 0.00842277314309508 -0.155059257943764 ENSG00000116251 RPL22
ENST00000462296 0.0477660055432097 0.0201118017941882 -0.141555767624952 ENSG00000116251 RPL22
ENST00000465335 0.0464037105130966 0.0194388836906173 -0.141338423026958 ENSG00000116251 RPL22
ENST00000466994 0.368739388695852 0.241804216736441 -0.383467924274086 ENSG00000158286 RNF207
ENST00000377948 0.98221107327421 0.970478131926684 -0.00689115777607779 ENSG00000158286 RNF207
ENST00000484435 0.200655474998287 0.111741439850742 -0.556523935295087 ENSG00000158286 RNF207
ENST00000377939 0.974110089401318 0.957491896175737 -0.00981654875321709 ENSG00000158286 RNF207
ENST00000485539 0.874741179737949 0.804411370194026 0.084265338087825 ENSG00000158286 RNF207
ENST00000496676 0.916544331183152 0.866157971591008 -0.0363337934792192 ENSG00000158286 RNF207
ENST00000463453 0.89336601579362 0.831325554415235 -0.0744406628180024 ENSG00000158286 RNF207
ENST00000496329 0.956753949867147 0.929022698645461 -0.0315058818255033 ENSG00000158286 RNF207
ENST00000492476 0.756631425845441 0.64785503322968 -0.14663790053237 ENSG00000158286 RNF207
ENST00000483336 0.870299472842358 0.797960609231599 -0.0656185349559863 ENSG00000158286 RNF207
ENST00000343813 0.105005369078096 0.0509746235103126 -0.178932068050788 ENSG00000116237 ICMT
ENST00000495791 0.137701602111123 0.0705899892976553 -0.250648181438538 ENSG00000116237 ICMT
ENST00000489498 0.154952348281723 0.0813799339832644 -0.168996343836751 ENSG00000116237 ICMT
ENST00000474756 0.106972693018536 0.0521061133362555 -0.20470264305067 ENSG00000116237 ICMT
ENST00000362035 0.288106155039778 0.175888890003943 -0.279017885431368 ENSG00000116237 ICMT
ENST00000377893 0.166536698211392 0.0887172079314697 0.294367401462441 ENSG00000158292 GPR153
ENST00000608083 6.13345677780717e-07 8.09319150188603e-08 -0.803300264139691 ENSG00000097021 ACOT7
ENST00000377845 6.1060958494844e-08 6.84832213279583e-09 -0.841819755030515 ENSG00000097021 ACOT7
ENST00000377855 1.52164102554994e-07 1.81463233034858e-08 -0.833744805328835 ENSG00000097021 ACOT7
ENST00000377860 6.13345677780717e-07 8.09319150188603e-08 -0.803300264139691 ENSG00000097021 ACOT7
ENST00000418124 6.13345677780717e-07 8.09319150188603e-08 -0.803300264139691 ENSG00000097021 ACOT7
ENST00000545482 6.13345677780717e-07 8.09319150188603e-08 -0.803300264139691 ENSG00000097021 ACOT7
ENST00000361521 4.58262936907995e-07 5.92469512206256e-08 -0.80545222174532 ENSG00000097021 ACOT7
ENST00000377842 4.45043303515544e-08 4.88076127830108e-09 -0.847540175653336 ENSG00000097021 ACOT7
ENST00000473466 4.074620428361e-08 4.43312765405324e-09 -0.925088244208662 ENSG00000097021 ACOT7
ENST00000481175 0.00818096281037405 0.00265891895906257 -0.663617026631951 ENSG00000097021 ACOT7
ENST00000541130 1.60661925005621e-06 2.29041017567208e-07 -0.897077472264059 ENSG00000097021 ACOT7
ENST00000607670 0.161773016523904 0.0856611748490676 -0.623043001286011 ENSG00000271746 RP1-202O8.3
ENST00000377828 0.0909149153434003 0.0429367102881477 0.530712469133702 ENSG00000187017 ESPN
ENST00000418286 0.975368688918648 0.959520200852894 0.0183553024443573 ENSG00000187017 ESPN
ENST00000419034 0.861597942244193 0.785321954699559 0.0979800632282843 ENSG00000231868 RP1-202O8.2
ENST00000461727 0.0464926450908624 0.0194841745689693 0.638389164458823 ENSG00000187017 ESPN
ENST00000475228 0.0252057995878642 0.00953364791702597 0.770028116348575 ENSG00000187017 ESPN
ENST00000416731 0.0336552383572595 0.0133418229567354 0.674660955509139 ENSG00000187017 ESPN
ENST00000475479 0.822752045731327 0.732565111699728 0.116771103482375 ENSG00000187017 ESPN
ENST00000434576 0.420343507893806 0.286224438830995 -0.177058817472696 ENSG00000187017 ESPN
ENST00000477679 0.0197011044868353 0.00719792137951156 0.820029581329874 ENSG00000187017 ESPN
ENST00000468561 0.0116711050298344 0.00397270965445111 -0.533958874027932 ENSG00000187017 ESPN
ENST00000356876 0.000267327343651301 5.94277957535318e-05 -0.445615068503591 ENSG00000215788 TNFRSF25
ENST00000485036 0.000266814977537581 5.93068004500421e-05 -0.445624057112594 ENSG00000215788 TNFRSF25
ENST00000480393 0.000266814977537581 5.93068004500421e-05 -0.445624057112594 ENSG00000215788 TNFRSF25
ENST00000513135 0.000257639735465238 5.70841034792124e-05 -0.446076141636027 ENSG00000215788 TNFRSF25
ENST00000473343 0.00129416523947795 0.000337705947297199 -0.421200047077688 ENSG00000215788 TNFRSF25
ENST00000377782 0.000266814977537581 5.93068004500421e-05 -0.445624057112594 ENSG00000215788 TNFRSF25
ENST00000351959 0.000268692201123317 5.97687166876474e-05 -0.445693597837263 ENSG00000215788 TNFRSF25
ENST00000510563 0.000250890080997645 5.54668646304671e-05 -0.448156558989482 ENSG00000215788 TNFRSF25
ENST00000502730 0.000250890080997645 5.54668646304671e-05 -0.448156558989482 ENSG00000215788 TNFRSF25
ENST00000502588 0.000250890080997645 5.54668646304671e-05 -0.448156558989482 ENSG00000215788 TNFRSF25
ENST00000414040 0.000250890080997645 5.54668646304671e-05 -0.448156558989482 ENSG00000215788 TNFRSF25
ENST00000351748 0.000250890080997645 5.54668646304671e-05 -0.448156558989482 ENSG00000215788 TNFRSF25
ENST00000348333 0.000250890080997645 5.54668646304671e-05 -0.448156558989482 ENSG00000215788 TNFRSF25
ENST00000453260 0.000782712806276738 0.000193422687513047 -0.47000112024653 ENSG00000215788 TNFRSF25
ENST00000475730 0.00321271996600929 0.000927776560376107 -0.486372390828193 ENSG00000215788 TNFRSF25
ENST00000469691 4.21336030743134e-05 7.91759060656345e-06 -0.449434584805357 ENSG00000215788 TNFRSF25
ENST00000481401 0.000150528209062111 3.17518721164026e-05 -0.444021896412436 ENSG00000215788 TNFRSF25
ENST00000461703 0.000268411431878939 5.96848505509551e-05 -0.444597078754815 ENSG00000215788 TNFRSF25
ENST00000453341 0.00100100222469413 0.000254266302897033 -0.438601732614662 ENSG00000215788 TNFRSF25
ENST00000515145 0.00123451868404428 0.000320631502880293 -0.497167996261872 ENSG00000215788 TNFRSF25
ENST00000377748 0.0282107018783734 0.0108631661619741 -0.437572419491911 ENSG00000171680 PLEKHG5
ENST00000400913 0.0424488916297272 0.0175203190853781 -0.445971838244576 ENSG00000171680 PLEKHG5
ENST00000489097 0.0429675145099071 0.0177646511590344 -0.466547702356616 ENSG00000171680 PLEKHG5
ENST00000340850 0.0395170319182165 0.0161145241303362 -0.443175882178734 ENSG00000171680 PLEKHG5
ENST00000487949 0.50136824140745 0.362546622894717 -0.29500315325196 ENSG00000171680 PLEKHG5
ENST00000377725 0.830332160880152 0.742802696748124 -0.0873801412490337 ENSG00000171680 PLEKHG5
ENST00000377728 0.920377418828541 0.871738145262147 -0.0429215749222095 ENSG00000171680 PLEKHG5
ENST00000377732 0.913513706189788 0.86173938749206 -0.0463234279840997 ENSG00000171680 PLEKHG5
ENST00000400915 0.995778590729389 0.992003845252052 -0.00265988427712116 ENSG00000171680 PLEKHG5
ENST00000377740 0.864358096223145 0.7890943479852 -0.0729408087480837 ENSG00000171680 PLEKHG5
ENST00000377737 0.862292870750928 0.786262925291908 -0.0737191902590917 ENSG00000171680 PLEKHG5
ENST00000535355 0.799463423738044 0.701886094655162 -0.104519022989212 ENSG00000171680 PLEKHG5
ENST00000537245 0.935301566202697 0.895362166595449 -0.0353798724800226 ENSG00000171680 PLEKHG5
ENST00000544978 0.954345264911529 0.92518214232755 -0.0257220400192777 ENSG00000171680 PLEKHG5
ENST00000377705 1.0877012901343e-08 1.08181572669672e-09 -0.41362873472294 ENSG00000162408 NOL9
ENST00000464383 0.00101644712523068 0.000258527326971139 -0.333749315939949 ENSG00000162408 NOL9
ENST00000462798 0.00299310942848731 0.000856802792712744 -0.435044726824977 ENSG00000162408 NOL9
ENST00000517213 0.803476541053594 0.707216303093392 0.138247204396749 ENSG00000253022 RNU6-731P
ENST00000456162 0.442006195613342 0.306125885827425 -0.186372908386235 ENSG00000229519 RP11-58A11.2
ENST00000460777 0.0751941376261775 0.0342780779344455 -0.282984169850169 ENSG00000162408 NOL9
ENST00000464665 0.01567418080844 0.00554130022425293 -0.333909407877387 ENSG00000162408 NOL9
ENST00000333172 0.793024644389829 0.693791368508444 -0.142272929967407 ENSG00000173662 TAS1R1
ENST00000328191 0.792897305258686 0.693644150019004 -0.142351787956333 ENSG00000173662 TAS1R1
ENST00000351136 0.786424558354372 0.685361960566855 -0.146454235267093 ENSG00000173662 TAS1R1
ENST00000411823 0.537487284079313 0.398175913687404 -0.307519088763168 ENSG00000173662 TAS1R1
ENST00000415267 0.537487284079313 0.398175913687404 -0.307519088763168 ENSG00000173662 TAS1R1
ENST00000319084 0.616702432415052 0.481708703394648 0.07106435071502 ENSG00000204859 ZBTB48
ENST00000435905 0.636472552149589 0.5038504812103 0.0689389494719501 ENSG00000204859 ZBTB48
ENST00000377674 0.761981969717923 0.654472581499415 0.0360656441425138 ENSG00000204859 ZBTB48
ENST00000488936 0.695190995155234 0.571697709305404 0.0471928495273872 ENSG00000204859 ZBTB48
ENST00000482360 0.651097410016678 0.520175905864728 0.0586741382066216 ENSG00000204859 ZBTB48
ENST00000498342 0.997363288559067 0.994532318670513 -0.000794667520124156 ENSG00000204859 ZBTB48
ENST00000466813 0.808480928598583 0.713865969560214 0.0481473336332734 ENSG00000204859 ZBTB48
ENST00000466941 0.837654887400832 0.752661041586147 0.060603390746107 ENSG00000204859 ZBTB48
ENST00000377658 0.870850237080537 0.798749251247294 0.0259044197012114 ENSG00000162413 KLHL21
ENST00000377663 0.866952228833573 0.792788088859503 0.0266736706538051 ENSG00000162413 KLHL21
ENST00000467612 0.753610312005872 0.643743736014986 0.0543512381881619 ENSG00000162413 KLHL21
ENST00000496707 0.653138502532392 0.522288507256582 0.0773667531856704 ENSG00000162413 KLHL21
ENST00000463043 0.698840711622724 0.575906921710389 0.0692708928497273 ENSG00000162413 KLHL21
ENST00000377648 0.0992901906314214 0.0476630404446965 0.237511854442905 ENSG00000116273 PHF13
ENST00000495385 0.247114771344603 0.144805438421962 0.179688769205957 ENSG00000116273 PHF13
ENST00000054650 0.977386476714896 0.962728993091056 0.00471642036923412 ENSG00000041988 THAP3
ENST00000484676 0.59598053419957 0.458785368765142 0.128705906342722 ENSG00000041988 THAP3
ENST00000307896 0.881716113199176 0.814318758972888 -0.0243997914076408 ENSG00000041988 THAP3
ENST00000377627 0.000760705474516805 0.000187407804027463 -0.281578233871928 ENSG00000041988 THAP3
ENST00000484669 0.975925227266854 0.960381421714045 -0.005170009951213 ENSG00000041988 THAP3
ENST00000487819 0.794636394099881 0.695905064466149 -0.0433062848632864 ENSG00000041988 THAP3
ENST00000472925 0.946736621068697 0.91307968547252 -0.0124522609375943 ENSG00000041988 THAP3
ENST00000480647 0.649127023142259 0.517930999750228 0.0922570715808506 ENSG00000041988 THAP3
ENST00000465508 3.6178317252123e-10 2.87581476063182e-11 -0.489077133201752 ENSG00000007923 DNAJC11
ENST00000349363 1.16706600792775e-18 3.11871342374034e-20 -0.422371432317181 ENSG00000007923 DNAJC11
ENST00000451196 1.16706600792775e-18 3.11871342374034e-20 -0.422371432317181 ENSG00000007923 DNAJC11
ENST00000377577 6.84961740215859e-22 1.28310234649633e-23 -0.415498217084167 ENSG00000007923 DNAJC11
ENST00000294401 2.00525529482171e-22 3.52706536427818e-24 -0.419709305688019 ENSG00000007923 DNAJC11
ENST00000542246 3.53153452942477e-20 7.90894334368031e-22 -0.433392073140136 ENSG00000007923 DNAJC11
ENST00000377573 5.37765271193519e-22 1.00057499904986e-23 -0.421596296146085 ENSG00000007923 DNAJC11
ENST00000472414 2.93050869215123e-09 2.66958873108742e-10 -0.492706534746958 ENSG00000007923 DNAJC11
ENST00000426784 7.80449219716713e-16 2.94625624444688e-17 -0.386928747868982 ENSG00000007923 DNAJC11
ENST00000473993 5.312593616225e-15 2.22661783574847e-16 -0.379972376822502 ENSG00000007923 DNAJC11
ENST00000469318 1.5952791445242e-08 1.63001952553821e-09 -0.389121960322515 ENSG00000007923 DNAJC11
ENST00000485073 4.33261242258826e-11 3.00046240999538e-12 -0.409755722829309 ENSG00000007923 DNAJC11
ENST00000460594 1.15847437269683e-09 9.90956500284504e-11 -0.403784635662421 ENSG00000007923 DNAJC11
ENST00000465911 7.464354497956e-06 1.20543911730954e-06 -0.405003463594458 ENSG00000007923 DNAJC11
ENST00000442889 0.646185521500693 0.514668232615753 0.238882839441133 ENSG00000237436 RP11-312B8.1
ENST00000303635 0.182758364302383 0.0995292590464049 0.127230511445976 ENSG00000171735 CAMTA1
ENST00000490738 0.0186773550063819 0.00676815165914565 0.203977662872892 ENSG00000171735 CAMTA1
ENST00000476163 0.00954801816432099 0.00316657254501069 0.1953680265526 ENSG00000171735 CAMTA1
ENST00000473578 0.0187200411276274 0.00678659666682677 0.20397247189321 ENSG00000171735 CAMTA1
ENST00000557126 0.00954352139930054 0.00316470056638863 0.195638380098172 ENSG00000171735 CAMTA1
ENST00000467404 0.0187535138032925 0.00680110014393305 0.203969346915558 ENSG00000171735 CAMTA1
ENST00000439411 0.165717088676896 0.0882012719138829 0.131150913210731 ENSG00000171735 CAMTA1
ENST00000461311 0.0095095418481302 0.00315229484917445 0.195705653738541 ENSG00000171735 CAMTA1
ENST00000486138 0.0179951401558224 0.00648348509276876 0.207641480916925 ENSG00000171735 CAMTA1
ENST00000482934 0.00565226325106507 0.00175236918360493 0.207758097208429 ENSG00000171735 CAMTA1
ENST00000433407 0.361694935738468 0.235801697469447 0.407572056861244 ENSG00000227950 RP11-312B8.2
ENST00000470648 0.0232266689538736 0.00868109428433319 0.185955376391833 ENSG00000171735 CAMTA1
ENST00000461580 0.0233157388743485 0.00872019235204455 0.186207930284246 ENSG00000171735 CAMTA1
ENST00000472283 0.0474818746582159 0.0199716528111904 0.22698873456711 ENSG00000171735 CAMTA1
ENST00000467267 0.0725250992021082 0.0328323670570614 0.164621546924282 ENSG00000171735 CAMTA1
ENST00000456701 0.885493729678149 0.819816761740013 -0.0826950147839572 ENSG00000237365 RP11-334N17.1
ENST00000495233 0.100113741884284 0.0481415635705174 -0.37667110208348 ENSG00000171735 CAMTA1
ENST00000490905 0.041813989441362 0.0172151869660499 -0.496485705911549 ENSG00000171735 CAMTA1
ENST00000476864 0.0629384911999942 0.0277870882349656 -0.477072295735505 ENSG00000171735 CAMTA1
ENST00000054666 0.270020381826867 0.162063564451959 -0.114941367982508 ENSG00000049245 VAMP3
ENST00000470357 0.349172757971296 0.225276940037904 -0.105477498135768 ENSG00000049245 VAMP3
ENST00000602406 0.8308719494598 0.743530621771765 0.085071711490668 ENSG00000269925 RP3-467L1.6
ENST00000487194 0.749117390799196 0.638025085393907 -0.129134895559586 ENSG00000049245 VAMP3
ENST00000377541 7.28077215006587e-11 5.19750934759146e-12 -1.01590688641403 ENSG00000049246 PER3
ENST00000377532 2.86737978083710e-11 1.93313783700825e-12 -0.791350512254127 ENSG00000049246 PER3
ENST00000361923 3.59632568200069e-11 2.46283068827333e-12 -0.789285906687812 ENSG00000049246 PER3
ENST00000473653 9.50608269710879e-08 1.10009302201608e-08 -1.28304727921127 ENSG00000049246 PER3
ENST00000602883 0.00489598193587109 0.00149078793069279 -0.973598051635234 ENSG00000049246 PER3
ENST00000463106 0.00554397491734908 0.00171411623273821 -0.632575221409642 ENSG00000049246 PER3
ENST00000451646 2.51596206724504e-05 4.51850959030268e-06 -0.676068906383441 ENSG00000236266 RP3-467L1.4
ENST00000494684 0.00492835152090161 0.00150221778746442 -0.694137961148714 ENSG00000049246 PER3
ENST00000377516 5.42925323056299e-08 6.04409268198934e-09 -1.0080783033514 ENSG00000049247 UTS2
ENST00000361696 0.810691798561821 0.716755795126885 -0.131759847976841 ENSG00000049247 UTS2
ENST00000054668 0.401994525382001 0.27035504022992 -0.401764156721414 ENSG00000049247 UTS2
ENST00000377507 0.000515014158148263 0.000121850006759196 -0.384113703870891 ENSG00000049249 TNFRSF9
ENST00000474475 0.0811192967563424 0.0374999818522186 -0.218265336439577 ENSG00000049249 TNFRSF9
ENST00000492571 0.0111207713454302 0.0037632789587581 -0.308262318331446 ENSG00000049249 TNFRSF9
ENST00000603760 0.718083770384473 0.598967995983911 -0.188638533400835 ENSG00000270330 RP5-892F13.2
ENST00000493373 1.57155852396609e-13 7.85288260941883e-15 -0.456568537468036 ENSG00000116288 PARK7
ENST00000460192 3.43322280094661e-13 1.79313396885262e-14 -0.539093489038547 ENSG00000116288 PARK7
ENST00000338639 8.66680731419337e-13 4.78928760804669e-14 -0.470014185166086 ENSG00000116288 PARK7
ENST00000493678 8.1150262285565e-13 4.46818952172604e-14 -0.470631960988003 ENSG00000116288 PARK7
ENST00000377493 7.87408694195047e-13 4.32662846578317e-14 -0.470782683506802 ENSG00000116288 PARK7
ENST00000465354 4.77442538647412e-13 2.54504415053352e-14 -0.53789076183292 ENSG00000116288 PARK7
ENST00000377491 9.29704902481992e-13 5.15239225972344e-14 -0.469739132048519 ENSG00000116288 PARK7
ENST00000377488 8.59810931817594e-13 4.74846724911959e-14 -0.471242537597089 ENSG00000116288 PARK7
ENST00000497113 4.91627097149193e-13 2.62392408831173e-14 -0.536569452563888 ENSG00000116288 PARK7
ENST00000469225 1.99360741872275e-12 1.14712537168886e-13 -0.465803920521375 ENSG00000116288 PARK7
ENST00000363474 0.81604611940333 0.723789738846458 -0.119575887289242 ENSG00000200344 Y_RNA
ENST00000474874 0.948718709287506 0.916290457674465 0.0140798448218122 ENSG00000116285 ERRFI1
ENST00000377482 0.41864490789547 0.284731078788154 0.157622972847691 ENSG00000116285 ERRFI1
ENST00000467067 0.827272066951111 0.73870633977289 0.060056692749394 ENSG00000116285 ERRFI1
ENST00000469499 0.122489905967335 0.0612992069059398 0.330329290128919 ENSG00000116285 ERRFI1
ENST00000487559 0.116773076870679 0.0579029401338224 0.342143582741656 ENSG00000116285 ERRFI1
ENST00000445300 0.306970009134567 0.1906650830954 0.4737692020569 ENSG00000238290 RP11-431K24.1
ENST00000471889 0.682853399772459 0.557280348126519 0.205719566084475 ENSG00000162426 SLC45A1
ENST00000377479 0.683132271637489 0.557671415708639 0.205345039360024 ENSG00000162426 SLC45A1
ENST00000289877 0.582488885438202 0.44419840227997 0.271848725989344 ENSG00000162426 SLC45A1
ENST00000497660 0.189241491606927 0.103913371795596 0.598257183077724 ENSG00000162426 SLC45A1
ENST00000337907 1.81915272323157e-06 2.62109199223874e-07 0.373783336480023 ENSG00000142599 RERE
ENST00000377464 0.13691077806639 0.0701254322265677 0.145678702135982 ENSG00000142599 RERE
ENST00000467350 0.260972254471438 0.155038690602606 -0.166250038195805 ENSG00000142599 RERE
ENST00000400907 5.4471209097988e-06 8.56603226624687e-07 0.382014199871783 ENSG00000142599 RERE
ENST00000476556 0.687501994594309 0.562701318666409 -0.0541661359337749 ENSG00000142599 RERE
ENST00000400908 3.70873925041865e-07 4.71598662012965e-08 0.408631369909117 ENSG00000142599 RERE
ENST00000505225 0.341245887753409 0.218538553958303 -0.167229419416354 ENSG00000142599 RERE
ENST00000464367 0.179732429274654 0.0975186483258826 -0.25942115232199 ENSG00000142599 RERE
ENST00000488215 0.880183097678595 0.812142300764969 -0.0234720156988052 ENSG00000142599 RERE
ENST00000460659 0.988529735617924 0.980361751908303 0.00251981313289037 ENSG00000142599 RERE
ENST00000492766 0.992803205542269 0.987186951717226 -0.00164771725115806 ENSG00000142599 RERE
ENST00000465125 0.928182255993775 0.884208453937939 -0.0147010057888521 ENSG00000142599 RERE
ENST00000464972 2.73510675825114e-26 3.33265796819491e-28 0.771329220368323 ENSG00000142599 RERE
ENST00000449895 0.504547832269368 0.365559017135139 0.122892308809244 ENSG00000232912 RP5-1115A15.1
ENST00000444276 0.331008443691113 0.210197864959838 0.242551234285454 ENSG00000232912 RP5-1115A15.1
ENST00000480342 7.27674704086102e-24 1.11738607391873e-25 1.00308608882904 ENSG00000142599 RERE
ENST00000507012 1.73706154647471e-17 5.33125035568671e-19 1.11775078735057 ENSG00000142599 RERE
ENST00000469251 6.21183193856897e-20 1.42707706899334e-21 1.23551276657025 ENSG00000142599 RERE
ENST00000514428 2.60569127244627e-26 3.16804002905209e-28 1.18970192326966 ENSG00000142599 RERE
ENST00000468247 3.01384117645685e-19 7.52288287062465e-21 1.12864413591303 ENSG00000142599 RERE
ENST00000437586 0.958705828811464 0.932290020813116 0.0287246140521035 ENSG00000234619 RPL7P11
ENST00000428803 0.675988990518863 0.549022553894759 -0.188359888512992 ENSG00000224315 RPL7P7
ENST00000410579 0.937534142152267 0.898981778967389 -0.0459686842063409 ENSG00000222511 Y_RNA
ENST00000445254 0.854996153586539 0.776466819432656 0.0938934060126995 ENSG00000226545 RP4-633I8.3
ENST00000433876 0.261305957011597 0.155306417541293 0.427186015079422 ENSG00000228423 RP4-633I8.4
ENST00000234590 7.62338939233175e-32 5.82266935120331e-34 -0.971047828608731 ENSG00000074800 ENO1
ENST00000464920 1.60657678352826e-31 1.25271851248963e-33 -0.982619580555618 ENSG00000074800 ENO1
ENST00000497492 3.69733100122763e-30 3.17790458579e-32 -0.941197226390292 ENSG00000074800 ENO1
ENST00000486051 5.29343429764814e-27 6.133225188987e-29 -0.9294031579144 ENSG00000074800 ENO1
ENST00000492343 2.81828783722343e-28 2.90008214367887e-30 -0.9477906046433 ENSG00000074800 ENO1
ENST00000489867 8.95640546919435e-26 1.14728009220904e-27 -0.957025418962934 ENSG00000074800 ENO1
ENST00000414948 2.92408430267928e-07 3.64883673437491e-08 -0.790311086772414 ENSG00000236269 ENO1-IT1
ENST00000442636 0.358490812625207 0.233064067734408 -0.359267471497925 ENSG00000230679 ENO1-AS1
ENST00000425872 0.324249233521329 0.204745994531984 -0.463461705277695 ENSG00000238249 HMGN2P17
ENST00000424862 0.102402407149749 0.0494619813892809 0.51970799358855 ENSG00000232208 RP3-477M7.5
ENST00000549778 8.43028321086477e-07 1.14158567403995e-07 0.724646800744618 ENSG00000131686 CA6
ENST00000476083 3.09183495766407e-07 3.87214131129871e-08 0.746139413860274 ENSG00000131686 CA6
ENST00000480186 0.0680693916382468 0.0304632179072106 0.678308167579239 ENSG00000131686 CA6
ENST00000377443 2.75794343178141e-07 3.43011666261582e-08 0.749366609219254 ENSG00000131686 CA6
ENST00000377436 3.54839843768467e-07 4.49346492401272e-08 0.744578920625095 ENSG00000131686 CA6
ENST00000377442 3.58511268793122e-07 4.54377059096325e-08 0.748178686112185 ENSG00000131686 CA6
ENST00000377424 1.33095019892719e-11 8.55543854688827e-13 1.95074099836334 ENSG00000142583 SLC2A5
ENST00000536305 1.11494123057392e-07 1.30427534836804e-08 1.76455924457898 ENSG00000142583 SLC2A5
ENST00000535586 3.86405000222715e-12 2.31816286677879e-13 1.9715018467569 ENSG00000142583 SLC2A5
ENST00000487492 0.257839730193192 0.152709802578026 0.528307554813676 ENSG00000142583 SLC2A5
ENST00000377414 6.46416856555661e-12 3.98333106895447e-13 2.15442226382826 ENSG00000142583 SLC2A5
ENST00000484798 4.18635670008858e-09 3.90573382917048e-10 1.90745811136672 ENSG00000142583 SLC2A5
ENST00000474145 2.36184505527239e-09 2.1196850506689e-10 1.93083384109948 ENSG00000142583 SLC2A5
ENST00000479813 8.54468658661057e-09 8.35474660000099e-10 1.84428757066554 ENSG00000142583 SLC2A5
ENST00000486632 1.94211482585442e-10 1.4832600241718e-11 1.95156970506704 ENSG00000142583 SLC2A5
ENST00000487835 7.43436483995471e-11 5.31555554053956e-12 1.97682856250721 ENSG00000142583 SLC2A5
ENST00000464985 1.82848746316362e-10 1.39135408157956e-11 1.98585224504053 ENSG00000142583 SLC2A5
ENST00000473209 7.90053107711472e-05 1.5702958055076e-05 1.55474384186681 ENSG00000142583 SLC2A5
ENST00000377411 2.63781084377776e-68 1.50798178978746e-71 2.00378612554923 ENSG00000180758 GPR157
ENST00000414642 7.53093177253419e-51 1.39170601909442e-53 1.98627495252519 ENSG00000180758 GPR157
ENST00000465853 1.00088867022115e-27 1.08848655522142e-29 1.89105569946723 ENSG00000180758 GPR157
ENST00000466131 5.20713866948749e-61 5.01904560854385e-64 2.03447433556315 ENSG00000180758 GPR157
ENST00000437157 0.0425138923252059 0.0175502561075795 0.799326717079364 ENSG00000228526 RP3-510D11.1
ENST00000412639 0.0311019024764117 0.0121733120026797 0.849439232638018 ENSG00000234546 RP3-510D11.2
ENST00000377403 7.27128655269283e-06 1.1716499331087e-06 0.366201167627992 ENSG00000049239 H6PD
ENST00000602477 0.000120424470721387 2.49271946088867e-05 0.32513784700948 ENSG00000049239 H6PD
ENST00000495451 0.000119089617419123 2.46180567177316e-05 0.370840851117689 ENSG00000049239 H6PD
ENST00000328089 0.349045478985944 0.225169300212658 -0.170715297178752 ENSG00000171621 SPSB1
ENST00000450402 0.454126879068454 0.317451696265203 -0.148859019078538 ENSG00000171621 SPSB1
ENST00000357898 0.196629264132083 0.108964988141614 -0.2458398169753 ENSG00000171621 SPSB1
ENST00000377399 0.183102867745581 0.0997636402136405 -0.251859031553648 ENSG00000171621 SPSB1
ENST00000302692 3.10113266531663e-05 5.67477963830226e-06 -0.257145682588724 ENSG00000171612 SLC25A33
ENST00000435277 0.711192037276053 0.590780021445715 -0.118305376327385 ENSG00000231181 RP13-15M17.1
ENST00000377376 1.94864333770177e-05 3.42269719026907e-06 -0.435025885491952 ENSG00000188807 TMEM201
ENST00000340381 1.63150675505132e-05 2.82195552643919e-06 -0.438556297552447 ENSG00000188807 TMEM201
ENST00000340305 0.0007912412034327 0.000195777417832219 -0.419295192974672 ENSG00000188807 TMEM201
ENST00000416541 2.24706168804391e-05 3.9967447243968e-06 -0.443633355831415 ENSG00000188807 TMEM201
ENST00000510900 0.143460041598168 0.0741293817458178 -0.390412785581651 ENSG00000188807 TMEM201
ENST00000508400 0.226568773405421 0.129807818992159 -0.240766981826452 ENSG00000188807 TMEM201
ENST00000536656 0.746246911444847 0.633997851311007 0.0405009743606743 ENSG00000171608 PIK3CD
ENST00000377346 0.754960799180508 0.64564008141714 0.0391577736421998 ENSG00000171608 PIK3CD
ENST00000377320 0.334248967569673 0.212944459383583 0.209785001125816 ENSG00000179840 C1orf200
ENST00000426570 0.568492028716572 0.429756906614901 0.196016777520691 ENSG00000233268 RP11-558F24.2
ENST00000415330 0.208281203990728 0.11697386096468 0.194462172116405 ENSG00000231789 RP11-558F24.4
ENST00000484851 0.59178807465755 0.453984544503104 0.10033152650667 ENSG00000171608 PIK3CD
ENST00000361110 0.599941927594164 0.463119084008933 -0.0749248058674398 ENSG00000171608 PIK3CD
ENST00000481137 0.491743595011536 0.353132008516002 -0.142260253289102 ENSG00000171608 PIK3CD
ENST00000479223 0.374480569884325 0.246688085900772 0.174159773390795 ENSG00000171608 PIK3CD
ENST00000543390 0.337511977478438 0.215548268425263 -0.145568505467668 ENSG00000171608 PIK3CD
ENST00000377298 9.64213900361758e-05 1.95324556946064e-05 0.262808913575751 ENSG00000171603 CLSTN1
ENST00000377288 9.7858793580516e-05 1.98503070190877e-05 0.262577070023678 ENSG00000171603 CLSTN1
ENST00000477264 0.145656557205522 0.0755354839815097 0.181640611901439 ENSG00000171603 CLSTN1
ENST00000435891 0.0196369642802682 0.00717109343433541 0.205953914063795 ENSG00000171603 CLSTN1
ENST00000361311 0.000102082673092023 2.07837863213268e-05 0.262174739782985 ENSG00000171603 CLSTN1
ENST00000464286 0.612547681715931 0.476730460053043 0.0889999560396564 ENSG00000171603 CLSTN1
ENST00000377263 2.93016341723678e-06 4.37983797545675e-07 0.6629518200952 ENSG00000178585 CTNNBIP1
ENST00000454104 0.494653270962543 0.356050131528551 0.299696456142428 ENSG00000223989 RP11-84A14.5
ENST00000537447 0.00942602546009742 0.00312110130816779 0.532019439233689 ENSG00000178585 CTNNBIP1
ENST00000400904 2.62132297663453e-06 3.88108583555452e-07 0.664795258832778 ENSG00000178585 CTNNBIP1
ENST00000377258 0.000140244549750398 2.941300201168e-05 0.598574671297773 ENSG00000178585 CTNNBIP1
ENST00000377256 0.00179087402831782 0.00048422431831785 0.592896714232208 ENSG00000178585 CTNNBIP1
ENST00000488540 0.0148442493503661 0.00521345620123936 -0.217328842822745 ENSG00000162441 LZIC
ENST00000377223 0.0553998478454884 0.0239461804266658 -0.180066216462918 ENSG00000162441 LZIC
ENST00000400903 0.0324642398522123 0.0127960906579425 -0.21136465847393 ENSG00000162441 LZIC
ENST00000541052 0.0394329134944226 0.0160736685554994 -0.197808340581499 ENSG00000162441 LZIC
ENST00000377213 0.0447007459264159 0.0186036687248963 -0.195236607787317 ENSG00000162441 LZIC
ENST00000471853 0.138351433573997 0.0709948476723659 -0.2664001586393 ENSG00000162441 LZIC
ENST00000445884 0.186933789356662 0.102382960220072 0.239114703424653 ENSG00000228150 RP11-84A14.4
ENST00000403197 0.00059642571187635 0.000143284265705966 0.494414550027924 ENSG00000173614 NMNAT1
ENST00000377205 0.000204842292401571 4.44641518279172e-05 0.450903089531381 ENSG00000173614 NMNAT1
ENST00000462686 0.000999787529115956 0.000253891295766168 0.449621616194189 ENSG00000173614 NMNAT1
ENST00000492735 0.000657605987375234 0.000159695693332571 0.499418841454313 ENSG00000173614 NMNAT1
ENST00000365545 0.153090583610785 0.0801865443949276 0.64550060766463 ENSG00000202415 RN7SKP269
ENST00000496751 0.0594027268084838 0.0259703167142224 0.326793074187207 ENSG00000173614 NMNAT1
ENST00000413148 0.0275927998370669 0.0105872608545631 0.573296185991112 ENSG00000241326 RP11-807G9.2
ENST00000315901 0.0767379868925217 0.0351257098756408 0.780552117322428 ENSG00000162444 RBP7
ENST00000294435 0.0767379868925217 0.0351257098756408 0.780552117322428 ENSG00000162444 RBP7
ENST00000253251 5.78060055357178e-09 5.51453784013645e-10 0.47717801251586 ENSG00000130939 UBE4B
ENST00000377157 4.58630130460558e-09 4.3060026075388e-10 0.476395358175525 ENSG00000130939 UBE4B
ENST00000377153 0.00034090085006695 7.74422381256096e-05 0.439071484694975 ENSG00000130939 UBE4B
ENST00000343090 1.29697426967188e-08 1.30642348859553e-09 0.481178396191693 ENSG00000130939 UBE4B
ENST00000456484 0.842186059094946 0.758602308996647 0.112069213811274 ENSG00000224340 RP11-496H15.2
ENST00000416729 0.0086463627032223 0.00283018164689744 0.95020266626119 ENSG00000233623 PGAM1P11
ENST00000462658 0.246945556322285 0.14467524822523 0.252434009051974 ENSG00000130939 UBE4B
ENST00000475795 1.45553598330355e-09 1.26421109309359e-10 0.613663944400644 ENSG00000130939 UBE4B
ENST00000470736 4.40724007052806e-06 6.81063522339137e-07 0.504685304359038 ENSG00000130939 UBE4B
ENST00000466379 0.000302720860531739 6.80861619703604e-05 0.423545169089291 ENSG00000130939 UBE4B
ENST00000488228 2.38223169918816e-05 4.25901867594198e-06 0.484393907480796 ENSG00000130939 UBE4B
ENST00000487244 0.124382895369861 0.0624372539916004 0.202612759789139 ENSG00000130939 UBE4B
ENST00000465408 0.9408664508981 0.90421077010968 0.020102536705093 ENSG00000130939 UBE4B
ENST00000377093 0.269828452045911 0.161925052427621 0.154914439931219 ENSG00000054523 KIF1B
ENST00000263934 0.154766265653972 0.0812637605710249 0.203383184883563 ENSG00000054523 KIF1B
ENST00000377086 0.118681111537865 0.0590312972520888 0.215973704886191 ENSG00000054523 KIF1B
ENST00000377083 0.212163559009217 0.119684539031337 0.169297639777104 ENSG00000054523 KIF1B
ENST00000377081 0.101357547551476 0.0488535374839627 0.221961598879608 ENSG00000054523 KIF1B
ENST00000495136 0.857349977122755 0.779561911673797 0.053492905789751 ENSG00000054523 KIF1B
ENST00000497835 0.0267195116441127 0.0101983655262883 0.313309323910919 ENSG00000054523 KIF1B
ENST00000362692 0.847360227041012 0.7658596678253 0.108802286144209 ENSG00000199562 RNU6-37P
ENST00000584329 0.734505442419504 0.61940847767646 0.154246767088615 ENSG00000264501 RN7SL731P
ENST00000465635 0.113706693012353 0.0560967329766196 0.323889726050245 ENSG00000054523 KIF1B
ENST00000483340 0.115286400136404 0.0570316458496817 0.322657938514324 ENSG00000054523 KIF1B
ENST00000470616 0.933754141524788 0.892961287395397 -0.0234647593181765 ENSG00000054523 KIF1B
ENST00000579866 0.737551894035613 0.623237577050528 0.180821632611443 ENSG00000265945 RN7SL721P
ENST00000491493 3.00872073207628e-07 3.76125091983371e-08 -0.487034809259493 ENSG00000142657 PGD
ENST00000487775 1.17079237339088e-06 1.62527468082493e-07 -0.461411192247252 ENSG00000142657 PGD
ENST00000541529 1.55020874439251e-07 1.85107087995551e-08 -0.484797589593526 ENSG00000142657 PGD
ENST00000477958 4.92352366323888e-08 5.44181687309204e-09 -0.498852243076249 ENSG00000142657 PGD
ENST00000270776 1.69004752296739e-07 2.03377762395992e-08 -0.482555330178345 ENSG00000142657 PGD
ENST00000483936 2.18563669685465e-07 2.67302231867343e-08 -0.47516580011041 ENSG00000142657 PGD
ENST00000538557 1.79573579970376e-07 2.17194336889333e-08 -0.48294760879338 ENSG00000142657 PGD
ENST00000465632 2.37014656647716e-08 2.48509790293712e-09 -0.506122235910046 ENSG00000142657 PGD
ENST00000460189 2.22561100037007e-07 2.72486960426606e-08 -0.485851928826316 ENSG00000142657 PGD
ENST00000493288 5.80888654045321e-05 1.12401662776146e-05 -0.454024638589572 ENSG00000142657 PGD
ENST00000498356 6.45483141374412e-07 8.5545803406023e-08 -0.496195505498124 ENSG00000142657 PGD
ENST00000496718 4.00670635505162e-07 5.13030151501684e-08 -0.528976531064476 ENSG00000142657 PGD
ENST00000607572 0.994564487469018 0.990009300929631 -0.00445289711856959 ENSG00000271989 RP4-736L20.3
ENST00000400900 0.861504706454599 0.785183707060044 0.0463353859788373 ENSG00000251503 APITD1-CORT
ENST00000602296 0.861504706454599 0.785183707060044 0.0463353859788373 ENSG00000175279 APITD1
ENST00000602787 0.861504706454599 0.785183707060044 0.0463353859788373 ENSG00000175279 APITD1
ENST00000470413 0.749683262243221 0.63882099804854 0.0803482554396231 ENSG00000251503 APITD1-CORT
ENST00000309048 0.828255015376478 0.740010655497063 0.0577250578753355 ENSG00000175279 APITD1
ENST00000602486 0.813392305880907 0.720307322668531 -0.0728264572070648 ENSG00000175279 APITD1
ENST00000477755 0.723905326405541 0.606114460482672 0.091721232669433 ENSG00000175279 APITD1
ENST00000462462 0.940563352839827 0.903677245689153 0.0221280526187614 ENSG00000175279 APITD1
ENST00000465026 0.751527579159807 0.641110053158492 0.0833432507946399 ENSG00000251503 APITD1-CORT
ENST00000602446 0.919860433197487 0.870991662958616 -0.0303800949925175 ENSG00000251503 APITD1-CORT
ENST00000464507 0.226283285702301 0.129599515356595 -0.309664664077407 ENSG00000175279 APITD1
ENST00000377049 0.641094562135919 0.508949833000813 -0.172903949247218 ENSG00000241563 CORT
ENST00000320498 0.687710392955942 0.562972196921829 -0.153853079547562 ENSG00000241563 CORT
ENST00000377038 7.03645353503326e-11 5.00766259928381e-12 -0.321036143254912 ENSG00000160049 DFFA
ENST00000424487 0.181837640355648 0.0989328566028204 -0.210024542610786 ENSG00000203469 RP5-1113E3.3
ENST00000476658 1.46366310772702e-08 1.48658605255202e-09 -0.392332940876681 ENSG00000160049 DFFA
ENST00000377036 1.50305070830014e-07 1.79116356991748e-08 -0.391968341693159 ENSG00000160049 DFFA
ENST00000472851 0.0399252894566809 0.0163072197237344 -0.17962755220398 ENSG00000142655 PEX14
ENST00000356607 0.288048706437777 0.175844243693003 -0.0802941143251125 ENSG00000142655 PEX14
ENST00000538836 0.286960714947861 0.175002658380065 -0.0813142333034454 ENSG00000142655 PEX14
ENST00000491661 0.410273932035541 0.277415039769754 -0.0693088592220324 ENSG00000142655 PEX14
ENST00000492696 0.592023314251593 0.454342100901606 -0.190328313240282 ENSG00000142655 PEX14
ENST00000461850 0.406705199122397 0.274390967298147 0.389279633808295 ENSG00000243267 RN7SL614P
ENST00000377022 0.0307180190322704 0.0119952890306161 0.219537796153556 ENSG00000130940 CASZ1
ENST00000478524 0.375888787176068 0.247855620106777 0.205142136728999 ENSG00000130940 CASZ1
ENST00000606802 0.226334941933311 0.129637194926356 0.174071190697895 ENSG00000272078 RP4-734G22.3
ENST00000447850 0.356646127607376 0.231579947491358 0.231648436782948 ENSG00000130940 CASZ1
ENST00000344008 0.0314492292580031 0.0123322522430408 0.21100190624514 ENSG00000130940 CASZ1
ENST00000490176 0.974397653549951 0.95800307553247 -0.0123550764012503 ENSG00000130940 CASZ1
ENST00000496432 0.0249297002751671 0.00941645790868785 0.212587548244437 ENSG00000130940 CASZ1
ENST00000492173 0.0992391086214374 0.0476305405655386 0.25906470674064 ENSG00000130940 CASZ1
ENST00000478728 0.054720572206471 0.0236056445573403 0.214865288503395 ENSG00000130940 CASZ1
ENST00000377004 0.720238621452438 0.601464410030871 0.164739006418702 ENSG00000175262 C1orf127
ENST00000377008 0.720238621452438 0.601464410030871 0.164739006418702 ENSG00000175262 C1orf127
ENST00000473118 0.000545681833358799 0.000129925285309853 -0.26289230689399 ENSG00000120948 TARDBP
ENST00000240185 9.97219293710966e-05 2.0258730629446e-05 -0.284254991231512 ENSG00000120948 TARDBP
ENST00000476201 0.00127861604429993 0.000333231986338347 -0.251810963675016 ENSG00000120948 TARDBP
ENST00000472476 0.00074606016177383 0.000183383188653568 -0.255491153891373 ENSG00000120948 TARDBP
ENST00000439080 7.44588776818155e-05 1.47255678231762e-05 -0.282604582656078 ENSG00000120948 TARDBP
ENST00000473869 7.94317549416239e-05 1.5794581581084e-05 -0.280602329631802 ENSG00000120948 TARDBP
ENST00000315091 8.76647435376471e-05 1.75983327578433e-05 -0.284563505540248 ENSG00000120948 TARDBP
ENST00000477447 0.00063860577711507 0.000154669831881008 -0.291826350282308 ENSG00000120948 TARDBP
ENST00000496840 0.00467296153870535 0.00141377945485127 -0.246248460255408 ENSG00000120948 TARDBP
ENST00000480464 0.152178668514794 0.0796096937933494 -0.203468591510641 ENSG00000120948 TARDBP
ENST00000400897 0.170879221384227 0.0915780588644705 -0.166458091461079 ENSG00000009724 MASP2
ENST00000607145 0.138972462264765 0.0713772705932489 -0.31559837438099 ENSG00000271895 RP4-635E18.8
ENST00000478645 0.534204545939792 0.394884665122584 0.290501085412928 ENSG00000009724 MASP2
ENST00000480221 0.443372243518444 0.30737850499904 -0.373453087952393 ENSG00000009724 MASP2
ENST00000400898 0.443372243518444 0.30737850499904 -0.373453087952393 ENSG00000009724 MASP2
ENST00000475189 1.68350052018472e-07 2.02522760238928e-08 -0.922002436982959 ENSG00000116649 SRM
ENST00000376957 1.04100868928402e-14 4.53054754160793e-16 -0.936960259535314 ENSG00000116649 SRM
ENST00000490101 1.14936424683121e-08 1.14780562107936e-09 -0.895881220225165 ENSG00000116649 SRM
ENST00000465788 5.2622957323647e-20 1.19914047160524e-21 -0.951435692916517 ENSG00000116649 SRM
ENST00000459997 5.30092658013903e-17 1.7322782793759e-18 -0.954963009821908 ENSG00000116649 SRM
ENST00000487300 2.40508791067472e-18 6.64766976387352e-20 -0.963192274270942 ENSG00000116649 SRM
ENST00000304457 0.00817307643124312 0.00265581248380325 -0.2055387282582 ENSG00000171824 EXOSC10
ENST00000376936 0.00819282249354302 0.00266342704472873 -0.205538575811191 ENSG00000171824 EXOSC10
ENST00000474216 0.187734536805048 0.102909934646122 -0.12882129197059 ENSG00000171824 EXOSC10
ENST00000544779 0.00792276139232397 0.00256367695504704 -0.206287361512306 ENSG00000171824 EXOSC10
ENST00000490565 0.88672243154602 0.82151237092014 -0.038945003702738 ENSG00000171824 EXOSC10
ENST00000452378 0.498528811754829 0.359770951982528 -0.0806789111344578 ENSG00000226849 RP4-635E18.7
ENST00000469634 0.682202865509205 0.556450140323607 -0.0549564196392505 ENSG00000171824 EXOSC10
ENST00000478271 0.704285324344851 0.58250520909924 -0.0523713830074516 ENSG00000171824 EXOSC10
ENST00000470611 0.311742022461454 0.194463162501714 -0.136329867513214 ENSG00000171824 EXOSC10
ENST00000498576 0.64517642689991 0.513571312126317 -0.0735123580301667 ENSG00000171824 EXOSC10
ENST00000472078 0.178029417672431 0.0963922657034792 -0.201992439162972 ENSG00000171824 EXOSC10
ENST00000485606 0.00831469688340858 0.00270934846196874 -0.354017076234791 ENSG00000171824 EXOSC10
ENST00000460196 0.460139853693924 0.323178247748108 -0.107143918861607 ENSG00000171824 EXOSC10
ENST00000447600 0.56960532237587 0.430840841909813 0.174825640933243 ENSG00000230337 RP4-635E18.6
ENST00000435388 0.567885130440325 0.429173541849782 0.175046780474902 ENSG00000230337 RP4-635E18.6
ENST00000376838 0.951723193142986 0.920925710497972 0.00669697693462866 ENSG00000198793 MTOR
ENST00000361445 0.758436637560545 0.650202343882588 -0.0203645536895666 ENSG00000198793 MTOR
ENST00000473471 0.996003128733885 0.992378468625014 -0.00105407322170625 ENSG00000198793 MTOR
ENST00000490931 0.815771811269216 0.723443409055157 -0.036693083030167 ENSG00000198793 MTOR
ENST00000455339 0.90627123418475 0.850762618102094 -0.0198172910016536 ENSG00000198793 MTOR
ENST00000495435 0.445300505390216 0.309185975833345 -0.0914158587439012 ENSG00000198793 MTOR
ENST00000476768 0.546213080906419 0.406949332563852 -0.115903219987311 ENSG00000198793 MTOR
ENST00000445982 0.70990441613955 0.589265693058734 -0.0641631559053359 ENSG00000225602 MTOR-AS1
ENST00000420480 0.607847452330413 0.471788056079759 -0.0854278464927258 ENSG00000225602 MTOR-AS1
ENST00000376819 0.918476622186358 0.868924285177008 -0.0345147585633136 ENSG00000171819 ANGPTL7
ENST00000476934 0.646642594552252 0.515169267335873 -0.199561977466659 ENSG00000171819 ANGPTL7
ENST00000376810 0.000892913102572627 0.000224062224689991 -0.272730915620876 ENSG00000120942 UBIAD1
ENST00000376804 0.000420963661893067 9.76364593583298e-05 -0.28472815258912 ENSG00000120942 UBIAD1
ENST00000486588 0.00318380255000428 0.000918416791798635 -0.225218528276734 ENSG00000120942 UBIAD1
ENST00000483738 0.00116217469493102 0.000300018973620632 -0.234016763471394 ENSG00000120942 UBIAD1
ENST00000433562 0.26038589134799 0.154617645627539 0.38989639325072 ENSG00000238199 UBE2V2P3
ENST00000294484 0.905189458066249 0.849013885721497 0.0548993029180068 ENSG00000204624 PTCHD2
ENST00000389575 0.905189458066249 0.849013885721497 0.0548993029180068 ENSG00000204624 PTCHD2
ENST00000304391 0.449854629757236 0.313354583600645 -0.369161407199122 ENSG00000204624 PTCHD2
ENST00000354287 0.228025757481399 0.130866903744593 -0.465854139775624 ENSG00000116661 FBXO2
ENST00000471501 0.602359107734526 0.465692597823424 -0.253346050099565 ENSG00000116661 FBXO2
ENST00000466919 0.114136147665724 0.0563488144368003 -0.648674537996664 ENSG00000116661 FBXO2
ENST00000465901 0.808022687556087 0.713316331100838 -0.107482693027033 ENSG00000116661 FBXO2
ENST00000475961 0.174150605601261 0.093753811938948 -0.596714558672105 ENSG00000116661 FBXO2
ENST00000251546 0.550371865594416 0.411063901604202 -0.11222887208542 ENSG00000132879 FBXO44
ENST00000425796 0.630167597206884 0.496957487848767 -0.107417082659228 ENSG00000132879 FBXO44
ENST00000376770 0.653742371392111 0.523071250731958 -0.0878302024014976 ENSG00000132879 FBXO44
ENST00000376768 0.423242917700703 0.288879595442221 -0.148880494572292 ENSG00000132879 FBXO44
ENST00000251547 0.65384049709908 0.523206265603474 -0.0878143243368898 ENSG00000132879 FBXO44
ENST00000376760 0.252472770018082 0.148821213346606 -0.200900180525368 ENSG00000132879 FBXO44
ENST00000376762 0.570135143014182 0.431381817829103 -0.108983198267296 ENSG00000132879 FBXO44
ENST00000475435 0.474538179421512 0.336722934724525 -0.135232594425607 ENSG00000132879 FBXO44
ENST00000471895 0.774217642180904 0.670087288974539 -0.0685757069210529 ENSG00000132879 FBXO44
ENST00000376753 1.29287172489279e-09 1.11484983549658e-10 -0.77956911289954 ENSG00000116663 FBXO6
ENST00000474239 5.21680573714069e-09 4.94582896307354e-10 -0.752485478788287 ENSG00000116663 FBXO6
ENST00000449067 3.1072132032551e-08 3.31719186116682e-09 -0.732655434421522 ENSG00000116663 FBXO6
ENST00000235310 0.00484943034902577 0.00147509926839059 -0.352312691681913 ENSG00000116670 MAD2L2
ENST00000376692 0.00483941208696194 0.00147149344341753 -0.35739376589147 ENSG00000116670 MAD2L2
ENST00000376672 0.00462548781911266 0.00139775616395923 -0.354133854479884 ENSG00000116670 MAD2L2
ENST00000376669 0.00442400557507764 0.00132990135286013 -0.362356408530552 ENSG00000116670 MAD2L2
ENST00000376667 0.00535626857326917 0.00164892347405951 -0.351077664229094 ENSG00000116670 MAD2L2
ENST00000445656 0.00302914199971434 0.000868466533148619 -0.370778757413262 ENSG00000116670 MAD2L2
ENST00000456915 0.00304969744164872 0.000875049127001379 -0.370708895151993 ENSG00000116670 MAD2L2
ENST00000376664 0.00236337026757102 0.000659613502690504 -0.371340288657288 ENSG00000116670 MAD2L2
ENST00000376655 0.00649156908950543 0.0020494740706022 -0.353363829857088 ENSG00000116670 MAD2L2
ENST00000294485 0.74810355101512 0.636659033240869 0.136834132844451 ENSG00000162490 DRAXIN
ENST00000376637 5.31922690821489e-06 8.34512638504457e-07 0.620786924160887 ENSG00000177674 AGTRAP
ENST00000476512 9.04002304729612e-06 1.48429589898702e-06 0.610146145579241 ENSG00000177674 AGTRAP
ENST00000400895 9.74273008043913e-06 1.60984246652669e-06 0.607873339355767 ENSG00000177674 AGTRAP
ENST00000494437 1.14356675467023e-05 1.91497908365222e-06 0.63570919292367 ENSG00000177674 AGTRAP
ENST00000491346 5.67709488361629e-06 8.96091428875579e-07 0.618796003888227 ENSG00000177674 AGTRAP
ENST00000376629 5.57354404065364e-06 8.77894133263012e-07 0.620091771026595 ENSG00000177674 AGTRAP
ENST00000376627 5.24888448384814e-06 8.22151010362776e-07 0.620231450835498 ENSG00000177674 AGTRAP
ENST00000314340 5.37374173752304e-06 8.43922574344775e-07 0.620889349533686 ENSG00000177674 AGTRAP
ENST00000452018 9.61505946083484e-06 1.58670148447309e-06 0.606757317244769 ENSG00000177674 AGTRAP
ENST00000510878 5.2510253942032e-06 8.22521254430543e-07 0.620525601771997 ENSG00000177674 AGTRAP
ENST00000476309 2.45586704762554e-06 3.62158518583066e-07 0.612360990103132 ENSG00000177674 AGTRAP
ENST00000514733 8.68302001956136e-07 1.17817650690194e-07 0.620259245930644 ENSG00000177674 AGTRAP
ENST00000513739 1.83920068813376e-06 2.65389003398962e-07 0.627163037802505 ENSG00000177674 AGTRAP
ENST00000471765 2.80045095728142e-05 5.08267495956064e-06 0.640473937025739 ENSG00000177674 AGTRAP
ENST00000433342 0.000728240356669009 0.000178601245190226 -0.471453545044996 ENSG00000215910 C1orf167
ENST00000484153 0.516785154860074 0.3773259225941 0.302824593106801 ENSG00000215910 C1orf167
ENST00000312793 0.000160748734035893 3.41000943972335e-05 -0.478573128266914 ENSG00000215910 C1orf167
ENST00000444493 8.29631677615757e-06 1.352589609078e-06 -0.508339510826813 ENSG00000215910 C1orf167
ENST00000449278 5.8929248925921e-06 9.33919342464391e-07 -0.508728663577268 ENSG00000215910 C1orf167
ENST00000475041 5.73274645184301e-05 1.10822021328986e-05 -0.483473686799943 ENSG00000215910 C1orf167
ENST00000376592 1.15280198123404e-06 1.59815502603374e-07 -0.470260623853509 ENSG00000177000 MTHFR
ENST00000376583 5.30647152661491e-07 6.93353924825124e-08 -0.477117677939712 ENSG00000177000 MTHFR
ENST00000376590 7.85454260415452e-07 1.05777403125335e-07 -0.476954957174918 ENSG00000177000 MTHFR
ENST00000482358 0.00010753843493515 2.20189509876258e-05 -0.493600816890343 ENSG00000215910 C1orf167
ENST00000376585 1.71593868780766e-06 2.46017294086681e-07 -0.48451779315968 ENSG00000177000 MTHFR
ENST00000418034 0.000102315994759977 2.08346907446613e-05 -0.540103234774988 ENSG00000177000 MTHFR
ENST00000413656 1.69054798517861e-06 2.42084799292165e-07 -0.712121351935363 ENSG00000177000 MTHFR
ENST00000423400 5.0106664386924e-06 7.82273368913475e-07 -0.694425940200716 ENSG00000177000 MTHFR
ENST00000431243 5.0106664386924e-06 7.82273368913475e-07 -0.694425940200716 ENSG00000177000 MTHFR
ENST00000376486 1.20100569069651e-07 1.41261913471582e-08 -0.736772502426211 ENSG00000177000 MTHFR
ENST00000312413 3.35919906055762e-39 1.43805535650126e-41 -0.929603647749493 ENSG00000011021 CLCN6
ENST00000346436 3.52976009035567e-39 1.51576440058083e-41 -0.929684767190756 ENSG00000011021 CLCN6
ENST00000376497 2.28350223759786e-27 2.56684146122418e-29 -1.15983050446443 ENSG00000011021 CLCN6
ENST00000376487 1.14001936609903e-37 5.33505479967108e-40 -0.940341800980933 ENSG00000011021 CLCN6
ENST00000376496 3.81391222246685e-37 1.86089020520007e-39 -0.946851543418058 ENSG00000011021 CLCN6
ENST00000376491 5.98833027953716e-37 2.96960420419235e-39 -1.09977343996702 ENSG00000011021 CLCN6
ENST00000376492 3.94452609094339e-33 2.67453940782154e-35 -1.02257932851357 ENSG00000011021 CLCN6
ENST00000376490 5.98833027953716e-37 2.96960420419235e-39 -1.09977343996702 ENSG00000011021 CLCN6
ENST00000494028 1.3395411598371e-13 6.64365541934976e-15 -0.755013466051193 ENSG00000011021 CLCN6
ENST00000446542 1.17513671095581e-14 5.14552927866437e-16 -0.869716911720758 ENSG00000242349 NPPA-AS1
ENST00000400892 2.17606865218144e-10 1.6700155941765e-11 -1.06952048216055 ENSG00000242349 NPPA-AS1
ENST00000376480 2.7091570663886e-07 3.36479058114553e-08 -1.01490167748436 ENSG00000175206 NPPA
ENST00000376476 1.00535923697019e-05 1.66735628934744e-06 -0.885971910200266 ENSG00000175206 NPPA
ENST00000364931 0.593393170484422 0.45593130977673 -0.261592378678782 ENSG00000201801 RNU5E-4P
ENST00000376572 0.695869181909207 0.572509839319402 0.0628710362971523 ENSG00000116685 KIAA2013
ENST00000376576 0.611404281594583 0.475543888830024 0.0879782040144347 ENSG00000116685 KIAA2013
ENST00000485046 0.0278035220298188 0.0106806821235971 -0.302259488704479 ENSG00000083444 PLOD1
ENST00000449038 0.00861569941325381 0.00281888475624486 -0.365696351146847 ENSG00000083444 PLOD1
ENST00000358133 0.0122550608193203 0.00419510623896007 -0.335850456103042 ENSG00000083444 PLOD1
ENST00000376369 0.00591363411998396 0.00184354400816895 -0.342417262258836 ENSG00000083444 PLOD1
ENST00000429000 0.0235948763587744 0.00884419671163813 -0.307587514099259 ENSG00000083444 PLOD1
ENST00000196061 0.00492556157225857 0.00150117092522243 -0.344099321704158 ENSG00000083444 PLOD1
ENST00000465920 0.883248618224766 0.816510846082162 0.048644792410943 ENSG00000083444 PLOD1
ENST00000491536 0.00155183566174857 0.000413082861846789 -0.511980146135702 ENSG00000083444 PLOD1
ENST00000470133 0.00976490732825765 0.0032478504737584 -0.663640244632444 ENSG00000083444 PLOD1
ENST00000481933 0.12477662280174 0.0626703224605543 -0.346914723710291 ENSG00000083444 PLOD1
ENST00000444836 0.0331201540621447 0.0130975575013427 -0.167757292231911 ENSG00000116688 MFN2
ENST00000490079 0.239615207377288 0.139197777686619 -0.150618895251713 ENSG00000116688 MFN2
ENST00000235329 0.0330274004860739 0.0130549497793279 -0.167759462327754 ENSG00000116688 MFN2
ENST00000484391 0.260138708249453 0.154429365711935 -0.139391486688168 ENSG00000116688 MFN2
ENST00000497302 0.481458432515896 0.343296129190747 -0.0856078630510561 ENSG00000116688 MFN2
ENST00000412236 0.303342387662114 0.187783766923847 -0.125840026206974 ENSG00000116688 MFN2
ENST00000478749 0.0118324390136794 0.00403354540944827 -0.304947654452185 ENSG00000116691 MIIP
ENST00000235332 0.0159276943406892 0.00564320685924988 -0.299963971851081 ENSG00000116691 MIIP
ENST00000436478 0.0156758339358802 0.00554209306326886 -0.300663986564533 ENSG00000116691 MIIP
ENST00000466860 0.0101913681256672 0.00341096556469426 -0.344925923423802 ENSG00000116691 MIIP
ENST00000498685 0.0237350207087828 0.00890524774216679 -0.313210920951887 ENSG00000116691 MIIP
ENST00000365591 0.749836303388249 0.638986299060429 0.13577881541653 ENSG00000202461 Y_RNA
ENST00000492256 0.00249212941158941 0.000699775572509861 -0.55003284296536 ENSG00000116691 MIIP
ENST00000460823 0.0777816157152545 0.0356711492627691 -0.315242954384247 ENSG00000116691 MIIP
ENST00000478299 0.343890370096482 0.220760180082876 -0.251322451720325 ENSG00000116691 MIIP
ENST00000263932 0.236935584835486 0.13725927880162 0.29553203566368 ENSG00000120949 TNFRSF8
ENST00000417814 0.25144967467811 0.148080123937231 0.299098014665634 ENSG00000120949 TNFRSF8
ENST00000514649 0.25144967467811 0.148080123937231 0.299098014665634 ENSG00000120949 TNFRSF8
ENST00000413146 0.2048607370526 0.114607567236195 0.326461977268348 ENSG00000120949 TNFRSF8
ENST00000479933 0.204565335156412 0.114411031008415 0.32645256105049 ENSG00000120949 TNFRSF8
ENST00000536782 0.0436924338675471 0.0181189677492659 0.302965130835385 ENSG00000028137 TNFRSF1B
ENST00000376259 0.175246669679023 0.0944996990779702 0.204259815798971 ENSG00000028137 TNFRSF1B
ENST00000492361 0.175246669679023 0.0944996990779702 0.204259815798971 ENSG00000028137 TNFRSF1B
ENST00000584158 0.56916287865605 0.43041538084256 0.179209628045638 ENSG00000263676 MIR4632
ENST00000489921 0.199064848332149 0.110638632018367 0.202957552769449 ENSG00000028137 TNFRSF1B
ENST00000356315 2.12991201617985e-09 1.89822316769635e-10 0.296733061742299 ENSG00000048707 VPS13D
ENST00000358136 2.12991201617985e-09 1.89822316769635e-10 0.296733061742299 ENSG00000048707 VPS13D
ENST00000476169 0.0570014040311141 0.0247524289260777 0.251041895674559 ENSG00000048707 VPS13D
ENST00000489961 0.018936953571548 0.00687895532174117 0.283035151943619 ENSG00000048707 VPS13D
ENST00000011700 1.70350000545332e-08 1.74682525786211e-09 0.304144882892703 ENSG00000048707 VPS13D
ENST00000460333 2.36392733300438e-06 3.47641918635786e-07 0.280827208904333 ENSG00000048707 VPS13D
ENST00000487188 0.000714864441341159 0.000174964395454087 0.283589070893613 ENSG00000048707 VPS13D
ENST00000469054 0.113254075976547 0.055829018122185 0.269509199821645 ENSG00000048707 VPS13D
ENST00000496628 7.31370751974753e-07 9.79543049495946e-08 0.330442202936638 ENSG00000048707 VPS13D
ENST00000466732 0.885386681955146 0.819521502821705 0.0420962699239962 ENSG00000048707 VPS13D
ENST00000476045 0.0549540685751565 0.0237217141807367 0.288040878687153 ENSG00000048707 VPS13D
ENST00000481484 0.0539250168001088 0.0232007981065015 0.281529465330377 ENSG00000048707 VPS13D
ENST00000543766 4.22284749689113e-06 6.50210833790827e-07 0.329377748973948 ENSG00000048707 VPS13D
ENST00000471923 9.27734474278529e-06 1.52585229154309e-06 0.328855622201262 ENSG00000048707 VPS13D
ENST00000543710 8.29769488571144e-06 1.35292460585194e-06 0.396480256625904 ENSG00000048707 VPS13D
ENST00000473099 0.0040378176025943 0.00119990559385761 0.353686683307384 ENSG00000048707 VPS13D
ENST00000459326 0.939674449259153 0.902427026861741 -0.0446854909653865 ENSG00000239149 SNORA59A
ENST00000376223 0.0429352861561473 0.0177487578618686 0.704137662199439 ENSG00000162496 DHRS3
ENST00000464917 0.0319155722813216 0.0125460951807985 0.741647297822028 ENSG00000162496 DHRS3
ENST00000430996 0.0581156840079834 0.0253116956020785 0.665085156392431 ENSG00000162496 DHRS3
ENST00000482265 0.0289945408753385 0.0112093310569947 0.76249684188761 ENSG00000162496 DHRS3
ENST00000606790 0.965674000245938 0.943771506867851 0.0257803453181838 ENSG00000272482 RP11-474O21.5
ENST00000294489 0.832950383062203 0.746136038857885 0.101185869565991 ENSG00000162493 PDPN
ENST00000376057 0.835201078464809 0.749247434669018 0.10028219964209 ENSG00000162493 PDPN
ENST00000506205 0.742133129941037 0.629105310358066 0.164663471579984 ENSG00000162493 PDPN
ENST00000510906 0.843109777494894 0.759868390809448 0.100741221639845 ENSG00000162493 PDPN
ENST00000509009 0.857401209650728 0.779625594384938 0.0905239145681913 ENSG00000162493 PDPN
ENST00000376061 0.751889255109281 0.641580442870945 0.146751769366609 ENSG00000162493 PDPN
ENST00000513143 0.732410692764057 0.616693323297134 0.158519201758244 ENSG00000162493 PDPN
ENST00000487038 0.970985461754469 0.951867051436876 0.0193008871714107 ENSG00000162493 PDPN
ENST00000475043 0.857401209650728 0.779620910934754 0.0891879107365652 ENSG00000162493 PDPN
ENST00000488631 0.856998429848918 0.779087397699388 0.0893429118430506 ENSG00000162493 PDPN
ENST00000484063 2.6017185734878e-06 3.8503304174295e-07 0.440854969273337 ENSG00000116731 PRDM2
ENST00000376048 7.90485927045134e-25 1.1003347190346e-26 0.454102640119706 ENSG00000116731 PRDM2
ENST00000311066 9.6700608325819e-25 1.35825933892907e-26 0.44400282447869 ENSG00000116731 PRDM2
ENST00000235372 2.26776692114523e-24 3.30289517278621e-26 0.452817898117226 ENSG00000116731 PRDM2
ENST00000491134 3.16807448617065e-23 5.1678191533208e-25 0.434358088582244 ENSG00000116731 PRDM2
ENST00000502727 3.38461960224875e-20 7.56417505534673e-22 0.530835727609812 ENSG00000116731 PRDM2
ENST00000502724 3.66471288445769e-20 8.22181553707587e-22 0.534241540570193 ENSG00000116731 PRDM2
ENST00000413440 1.6209828015234e-21 3.15610741299309e-23 0.441588979415777 ENSG00000116731 PRDM2
ENST00000343137 7.68412026036029e-22 1.44657647721528e-23 0.441233845014896 ENSG00000116731 PRDM2
ENST00000491815 1.75415356657072e-20 3.81069030641552e-22 0.5719485036972 ENSG00000116731 PRDM2
ENST00000503842 1.04596036436937e-21 1.99827837270668e-23 0.453790393565459 ENSG00000116731 PRDM2
ENST00000407521 3.03441162247271e-20 6.7472159732316e-22 0.541503941246741 ENSG00000116731 PRDM2
ENST00000505823 1.12931852002239e-21 2.16353748135697e-23 0.453654477549838 ENSG00000116731 PRDM2
ENST00000487453 3.58738903552761e-05 6.65067024820383e-06 0.352055716624934 ENSG00000116731 PRDM2
ENST00000491547 1.94018587705304e-05 3.40590748376143e-06 0.732229698321138 ENSG00000189337 KAZN
ENST00000376030 1.18323892934087e-05 1.98674715265306e-06 0.689490836196676 ENSG00000189337 KAZN
ENST00000503743 1.19068199849524e-05 2.00043187244697e-06 0.746633775354954 ENSG00000189337 KAZN
ENST00000422387 1.4718455817102e-05 2.52241188441912e-06 0.712458042182814 ENSG00000189337 KAZN
ENST00000361144 0.00247678732088003 0.000694891352121611 -0.632757836139523 ENSG00000189337 KAZN
ENST00000376028 0.0055166519017695 0.00170473525412936 -0.644992254333077 ENSG00000189337 KAZN
ENST00000400798 0.00377634659285772 0.00111304247431244 -0.615719482515642 ENSG00000189337 KAZN
ENST00000400797 0.00804306866724767 0.00260699062854804 -0.616560418807272 ENSG00000189337 KAZN
ENST00000404665 0.352313471247968 0.227905133331252 0.40918810364061 ENSG00000175147 TMEM51-AS1
ENST00000310916 0.379838617169071 0.251268065390556 0.389351754512195 ENSG00000175147 TMEM51-AS1
ENST00000428417 0.178024364622636 0.096388346374581 -0.252122296339262 ENSG00000171729 TMEM51
ENST00000376014 0.171099898119888 0.0917236215475115 -0.25477392729485 ENSG00000171729 TMEM51
ENST00000451326 0.217832648337319 0.123647113295689 -0.238671536688017 ENSG00000171729 TMEM51
ENST00000400796 0.178785670949235 0.0968861126282857 -0.249621546720605 ENSG00000171729 TMEM51
ENST00000434578 0.172553469691137 0.0926886180158386 -0.252483594198729 ENSG00000171729 TMEM51
ENST00000376008 0.180427378355198 0.0979964594166866 -0.249219824338692 ENSG00000171729 TMEM51
ENST00000424792 0.778432251972582 0.675535796846249 -0.106912319974386 ENSG00000204464 C1orf195
ENST00000376005 0.826559472546844 0.737614521660819 -0.0981250216755997 ENSG00000204464 C1orf195
ENST00000400795 0.619572286498252 0.485010513598037 -0.251488969025291 ENSG00000215720 RP1-21O18.3
ENST00000417793 0.288585676377463 0.176262208788665 -0.352013759708085 ENSG00000142621 FHAD1
ENST00000358897 0.288585676377463 0.176262208788665 -0.352013759708085 ENSG00000142621 FHAD1
ENST00000375999 0.295258315358363 0.181532815140229 -0.351857843364573 ENSG00000142621 FHAD1
ENST00000433640 0.45188346447538 0.315285696261057 -0.288609648810537 ENSG00000142621 FHAD1
ENST00000375998 0.284782679105662 0.17336212982058 -0.356237855746843 ENSG00000142621 FHAD1
ENST00000462113 0.677744014646951 0.551314010366579 0.214001520865425 ENSG00000142621 FHAD1
ENST00000375996 0.000107318088255024 2.19681269508569e-05 -1.42339450353566 ENSG00000142621 FHAD1
ENST00000375997 0.000107318088255024 2.19681269508569e-05 -1.42339450353566 ENSG00000142621 FHAD1
ENST00000524761 0.000138325080995815 2.89810142841784e-05 -1.41325131205696 ENSG00000142621 FHAD1
ENST00000375995 0.000199769327710062 4.32731250783156e-05 -1.38236790770499 ENSG00000142621 FHAD1
ENST00000401090 0.000199769327710062 4.32731250783156e-05 -1.38236790770499 ENSG00000142621 FHAD1
ENST00000483694 0.0163502358066406 0.00581246630791779 -0.970170800675687 ENSG00000142621 FHAD1
ENST00000459961 0.150077441694599 0.0783139394885863 -0.640708263678842 ENSG00000142621 FHAD1
ENST00000428747 0.612880099966372 0.477066580333317 -0.260204487154115 ENSG00000233485 RP3-467K16.2
ENST00000471347 0.981132963062741 0.968793308688632 -0.0124480803022826 ENSG00000142621 FHAD1
ENST00000444385 0.888957485545185 0.824741277803455 0.0755295363937959 ENSG00000142621 FHAD1
ENST00000314740 0.883339686428056 0.816663787765582 0.0757126959155435 ENSG00000142621 FHAD1
ENST00000529606 0.883339686428056 0.816663787765582 0.0757126959155435 ENSG00000142621 FHAD1
ENST00000314668 0.898079263101593 0.83854719979377 0.0669825086826018 ENSG00000142621 FHAD1
ENST00000532408 0.424212042125424 0.289752554292723 -0.385531772816567 ENSG00000142621 FHAD1
ENST00000483120 0.491462823983868 0.352874842169786 -0.302544233890594 ENSG00000142621 FHAD1
ENST00000481324 0.614305246649484 0.478866036659565 0.240725144521452 ENSG00000142621 FHAD1
ENST00000477846 0.541384629272163 0.401972677804866 0.291115626873582 ENSG00000142621 FHAD1
ENST00000495195 0.327650934813659 0.207427379022164 0.45171854699287 ENSG00000142621 FHAD1
ENST00000472086 0.301624458932858 0.186414899305876 0.480934704496689 ENSG00000142621 FHAD1
ENST00000472449 0.668919437055092 0.540603975157523 0.221510615848325 ENSG00000142621 FHAD1
ENST00000427824 0.422635413996234 0.288262671025723 0.287832778861392 ENSG00000228140 RP3-467K16.4
ENST00000375980 0.0834862544010214 0.0388184388940548 -0.209109021633465 ENSG00000142634 EFHD2
ENST00000445566 0.203408606267327 0.113626167083695 -0.160643023878379 ENSG00000142634 EFHD2
ENST00000375949 0.921311097256876 0.873351279645042 0.0542442960277878 ENSG00000162438 CTRC
ENST00000375943 0.879652533442094 0.811360379154698 0.0805342158367394 ENSG00000162438 CTRC
ENST00000476813 0.637461935398169 0.505010615651558 0.228735477997598 ENSG00000162438 CTRC
ENST00000483406 0.781765987030588 0.679738442570084 -0.149718923333074 ENSG00000162438 CTRC
ENST00000459653 0.674982324386188 0.547823576542585 0.209374041299195 ENSG00000142615 CELA2A
ENST00000359621 0.475345599670531 0.337463335107844 0.351329681004909 ENSG00000142615 CELA2A
ENST00000494280 0.126633611498017 0.0637882073100843 0.658923268969056 ENSG00000215704 CELA2B
ENST00000375910 0.107548118625666 0.0524450681219175 0.566792347627747 ENSG00000215704 CELA2B
ENST00000422901 0.346452246910261 0.222980529654855 0.448923087109921 ENSG00000215704 CELA2B
ENST00000488764 0.238185889546197 0.138175175790095 0.449567077268465 ENSG00000215704 CELA2B
ENST00000546424 7.65488029129019e-06 1.23936254021474e-06 0.847569806908294 ENSG00000132906 CASP9
ENST00000333868 8.18745714430716e-06 1.33364432152374e-06 0.848037237923106 ENSG00000132906 CASP9
ENST00000348549 8.18745714430716e-06 1.33364432152374e-06 0.848037237923106 ENSG00000132906 CASP9
ENST00000400777 8.05760885447115e-06 1.31061881662426e-06 0.846761155349552 ENSG00000132906 CASP9
ENST00000424908 0.000149488762201117 3.15177092328386e-05 0.826918560985337 ENSG00000132906 CASP9
ENST00000375890 3.6758431847052e-05 6.82760614402547e-06 0.816368857658114 ENSG00000132906 CASP9
ENST00000474305 8.57036988322774e-05 1.71659209322052e-05 0.785603108213463 ENSG00000132906 CASP9
ENST00000447522 0.000272424426310312 6.06677393795404e-05 0.777360681036451 ENSG00000132906 CASP9
ENST00000440484 0.00036536378540515 8.35289316753786e-05 0.807095169043717 ENSG00000132906 CASP9
ENST00000546969 0.000498680017595994 0.000117655180565775 0.779251874265622 ENSG00000132906 CASP9
ENST00000469637 0.00301590240809798 0.000864229635642791 0.758125587185413 ENSG00000132906 CASP9
ENST00000375849 0.946825395779426 0.91329482648391 0.00522303158777811 ENSG00000116138 DNAJC16
ENST00000375847 0.229846041607269 0.132186505217603 0.0758090951081083 ENSG00000116138 DNAJC16
ENST00000475133 0.229846041607269 0.132186505217603 0.0758090951081083 ENSG00000116138 DNAJC16
ENST00000375838 0.0500281222123778 0.0212381906274451 0.14531449358325 ENSG00000116138 DNAJC16
ENST00000483270 0.0514810724828447 0.021970976786759 -0.129423756086488 ENSG00000116138 DNAJC16
ENST00000472665 0.167952031313913 0.089655396536903 0.211811544185453 ENSG00000116138 DNAJC16
ENST00000606186 0.124671464999663 0.0626067322010619 0.398479133173592 ENSG00000272510 RP4-680D5.8
ENST00000479655 0.303504590233962 0.187903024281298 0.243791732092152 ENSG00000116138 DNAJC16
ENST00000490811 0.564058092951476 0.425148935649448 -0.13025150713776 ENSG00000116138 DNAJC16
ENST00000495523 0.953067261029462 0.923072635506506 0.0101479963740311 ENSG00000116138 DNAJC16
ENST00000375826 0.000100940441941119 2.05344559389769e-05 -0.410574288211613 ENSG00000116771 AGMAT
ENST00000428945 0.0653547138560822 0.0290449948120919 -0.418213118041125 ENSG00000237301 RP4-680D5.2
ENST00000480945 0.311452722810457 0.194237150834462 -0.105068290538419 ENSG00000197312 DDI2
ENST00000486680 0.52334339147044 0.383692785074786 -0.0903079003288302 ENSG00000197312 DDI2
ENST00000546927 0.360677522161001 0.234950834147648 -0.159078507944136 ENSG00000197312 DDI2
ENST00000320153 0.773376391630332 0.668973611931403 -0.0349539780114771 ENSG00000197312 DDI2
ENST00000483899 0.163646067267285 0.0868738113190195 0.144546209398481 ENSG00000197312 DDI2
ENST00000548451 0.46029644581752 0.323343980234356 -0.118548696068622 ENSG00000197312 DDI2
ENST00000345034 0.0647752407879405 0.0287422530666991 -0.23024239951078 ENSG00000215695 RSC1A1
ENST00000606262 0.986389312385141 0.977032534337801 -0.0105175140703548 ENSG00000271742 RP4-680D5.9
ENST00000375799 1.14516046763436e-06 1.58619119774101e-07 -0.4013702433871 ENSG00000116786 PLEKHM2
ENST00000375793 1.13836187962769e-06 1.57601758026815e-07 -0.401405675348472 ENSG00000116786 PLEKHM2
ENST00000584345 0.471493444623346 0.333923069808792 -0.24330684431352 ENSG00000264048 AL121992.1
ENST00000462455 4.83225356994005e-05 9.19558895905671e-06 -0.356262375577841 ENSG00000116786 PLEKHM2
ENST00000453804 1.00469099279806e-06 1.37906751866514e-07 -0.443271587352494 ENSG00000237938 RP11-288I21.1
ENST00000477849 1.13961996209015e-05 1.9080532316607e-06 -0.486028086180413 ENSG00000116786 PLEKHM2
ENST00000294454 0.0753051818370914 0.0343438752584583 -0.336394528070731 ENSG00000162461 SLC25A34
ENST00000489568 0.516339371537208 0.376894035725874 -0.192865904223098 ENSG00000162461 SLC25A34
ENST00000465495 0.558300428681996 0.419102014902028 -0.220407178969969 ENSG00000162461 SLC25A34
ENST00000418525 0.436790015385228 0.301386678523384 -0.225235556067884 ENSG00000224459 RP11-169K16.4
ENST00000375782 0.519527393768188 0.3800361154555 0.303569372579757 ENSG00000162460 TMEM82
ENST00000375771 0.925103025315673 0.87935763835327 -0.0556700859942984 ENSG00000162458 FBLIM1
ENST00000375766 0.93056663197054 0.887772715967693 0.0517364557914997 ENSG00000162458 FBLIM1
ENST00000400773 0.931148197889708 0.888587502698769 0.0513587805609036 ENSG00000162458 FBLIM1
ENST00000502739 0.440856683258461 0.305086516416648 0.341662483532083 ENSG00000162458 FBLIM1
ENST00000332305 0.691029110496864 0.566874100336201 0.208301472172646 ENSG00000162458 FBLIM1
ENST00000514156 0.918925940233041 0.869526508730425 0.0578861729507774 ENSG00000162458 FBLIM1
ENST00000509138 0.940829205551807 0.904138095770064 -0.0429674499368296 ENSG00000162458 FBLIM1
ENST00000538385 0.962729384629457 0.938792418271609 0.0281420782196821 ENSG00000233954 RP11-169K16.7
ENST00000483273 0.928423476547559 0.884604880462314 0.0532931230852218 ENSG00000233954 RP11-169K16.7
ENST00000395968 0.930542218749561 0.887742904035328 0.046216104207752 ENSG00000178715 RP11-169K16.8
ENST00000321418 0.930542218749561 0.887742904035328 0.046216104207752 ENSG00000178715 RP11-169K16.8
ENST00000535249 0.238694232151182 0.138531954349784 0.249242784464711 ENSG00000179743 RP11-169K16.9
ENST00000317122 0.298817123103579 0.18429711035187 -0.186954552274485 ENSG00000179743 RP11-169K16.9
ENST00000375759 1.70631675936847e-08 1.75005392931759e-09 -0.325014304305561 ENSG00000065526 SPEN
ENST00000438066 0.0190415297648812 0.00692225946117115 -0.17832429764143 ENSG00000065526 SPEN
ENST00000471538 4.0718592657367e-06 6.25392586349139e-07 -0.452559880770863 ENSG00000065526 SPEN
ENST00000442985 0.0773419327263829 0.0354406195689314 -0.141427932601895 ENSG00000065526 SPEN
ENST00000604816 0.556816126270987 0.417662146115657 0.294448146751116 ENSG00000270620 RP1-134O19.3
ENST00000487496 2.94488082049253e-06 4.4051645973346e-07 -0.515197202365291 ENSG00000065526 SPEN
ENST00000462525 0.127119556764632 0.064087915126522 -0.227778658229758 ENSG00000116809 ZBTB17
ENST00000440560 0.0787098297333485 0.0361785429023489 -0.245370729047795 ENSG00000116809 ZBTB17
ENST00000375743 0.0972473754281762 0.0465085181885753 -0.15343938763245 ENSG00000116809 ZBTB17
ENST00000537142 0.0974892745210352 0.0466501284709355 -0.153436245882923 ENSG00000116809 ZBTB17
ENST00000375733 0.0972473754281762 0.0465085181885753 -0.15343938763245 ENSG00000116809 ZBTB17
ENST00000444358 0.0531590086853442 0.0228171636120337 -0.259501783179648 ENSG00000116809 ZBTB17
ENST00000488008 0.160414967566545 0.0848194380936363 -0.24376887900825 ENSG00000116809 ZBTB17
ENST00000471805 0.37392488932253 0.246191038758012 -0.15632886304977 ENSG00000116809 ZBTB17
ENST00000472658 0.231871050859638 0.133642438390064 -0.212089803568494 ENSG00000116809 ZBTB17
ENST00000474511 0.338468026843644 0.21632320262338 -0.172423885795581 ENSG00000116809 ZBTB17
ENST00000487785 0.27591811866556 0.166588264926267 -0.190305170687577 ENSG00000116809 ZBTB17
ENST00000448462 0.129080310528962 0.0652849450695727 -0.146697133956118 ENSG00000116809 ZBTB17
ENST00000492834 0.277682469207049 0.167924852567723 -0.178803883022193 ENSG00000116809 ZBTB17
ENST00000490899 0.156161454811665 0.0821759248959743 -0.194008540506539 ENSG00000116809 ZBTB17
ENST00000464719 0.0860494335530494 0.0402241661917119 -0.223120995155575 ENSG00000116809 ZBTB17
ENST00000479282 0.288380326469167 0.176097713433261 -0.123444259291362 ENSG00000116809 ZBTB17
ENST00000494020 0.118833892000746 0.0591325674614769 -0.155505044289119 ENSG00000116809 ZBTB17
ENST00000416882 0.93429865367089 0.893724228312049 -0.037721308913803 ENSG00000234607 RP11-5P18.1
ENST00000464764 0.963672622503693 0.940230244518587 -0.0258905488411779 ENSG00000186510 CLCNKA
ENST00000375692 0.977147809905576 0.962363994974476 0.014938194256772 ENSG00000186510 CLCNKA
ENST00000420078 0.996003128733885 0.992363151719543 0.00303547534027257 ENSG00000186510 CLCNKA
ENST00000439316 0.996003128733885 0.992363151719543 0.00303547534027257 ENSG00000186510 CLCNKA
ENST00000331433 0.996003128733885 0.992363151719543 0.00303547534027257 ENSG00000186510 CLCNKA
ENST00000358432 0.22601344470577 0.129404017748333 -0.494080754954588 ENSG00000142627 EPHA2
ENST00000462805 0.942367526823372 0.90662955043155 0.0399612281650858 ENSG00000142627 EPHA2
ENST00000480202 0.103865537120801 0.0503157598526822 -0.706278634175132 ENSG00000142627 EPHA2
ENST00000461614 0.81393866275108 0.721060250392271 -0.128638788698126 ENSG00000142627 EPHA2
ENST00000424774 0.997996583931469 0.995642259220306 -0.001869175144064 ENSG00000227959 RP11-276H7.2
ENST00000457809 0.3443259004552 0.221177101498906 -0.366853568564899 ENSG00000234166 ARHGEF19-AS1
ENST00000478117 0.0949252673402709 0.0451928928760134 -0.221263107382254 ENSG00000142632 ARHGEF19
ENST00000270747 0.101497914801893 0.048936711504687 -0.216982015997402 ENSG00000142632 ARHGEF19
ENST00000449495 0.687695807081399 0.562935381415476 -0.0904413867934959 ENSG00000142632 ARHGEF19
ENST00000478210 0.678466837621341 0.552158009467976 -0.0960254601587451 ENSG00000142632 ARHGEF19
ENST00000471928 0.820294053523946 0.729427759282465 -0.0643803843486525 ENSG00000142632 ARHGEF19
ENST00000441785 0.636982043655296 0.504421036264996 0.140743149336399 ENSG00000142632 ARHGEF19
ENST00000442385 0.0344468877872425 0.0137101516902652 -0.846808394926487 ENSG00000237276 ANO7P1
ENST00000475369 0.000276677432954513 6.17013076881424e-05 -1.31283504252181 ENSG00000237276 ANO7P1
ENST00000602586 0.10547787671271 0.0512489793842178 -0.587294512406856 ENSG00000237276 ANO7P1
ENST00000375605 0.375743066998974 0.247732059336049 0.367902083810399 ENSG00000204377 C1orf134
ENST00000375599 0.331702063650346 0.210823546617125 0.291864597575404 ENSG00000132881 RSG1
ENST00000434014 0.525117541805928 0.385507639227202 0.251956675996813 ENSG00000132881 RSG1
ENST00000375592 1.50295037189234e-15 5.86557668703878e-17 0.616732231131564 ENSG00000037637 FBXO42
ENST00000456164 1.91203121347233e-08 1.97654768208705e-09 0.553723667001143 ENSG00000037637 FBXO42
ENST00000444116 8.59801278393461e-09 8.40917359706117e-10 0.560535435699638 ENSG00000037637 FBXO42
ENST00000478089 1.2523240390361e-11 8.01006547961587e-13 0.660690784212712 ENSG00000037637 FBXO42
ENST00000475078 0.00135583076612218 0.000355356471586644 -0.319365830534766 ENSG00000055070 SZRD1
ENST00000401088 2.09535490722598e-07 2.55355448330656e-08 -0.434179256961482 ENSG00000055070 SZRD1
ENST00000471507 9.18803569531784e-05 1.85288856833467e-05 -0.367912925605089 ENSG00000055070 SZRD1
ENST00000401089 2.10310218390191e-07 2.56355509699997e-08 -0.43417814368643 ENSG00000055070 SZRD1
ENST00000486763 0.00011092423208048 2.27793072155381e-05 -0.361847402864097 ENSG00000055070 SZRD1
ENST00000476423 0.00140050602779577 0.000368378312175778 -0.32325504561575 ENSG00000055070 SZRD1
ENST00000475554 0.000118979555157683 2.4594096063279e-05 -0.36104169076496 ENSG00000055070 SZRD1
ENST00000375590 3.47867089655846e-07 4.39568548816623e-08 -0.42513667506352 ENSG00000055070 SZRD1
ENST00000472351 9.7105617784103e-05 1.96826814248964e-05 -0.367632449412308 ENSG00000055070 SZRD1
ENST00000492354 2.10778590549022e-07 2.56982472663069e-08 -0.434132513405732 ENSG00000055070 SZRD1
ENST00000472461 9.75710713940181e-05 1.97854576284252e-05 -0.371212841495714 ENSG00000055070 SZRD1
ENST00000445689 0.952504006267184 0.922105481106058 0.0231098286978231 ENSG00000226457 RP11-430L17.1
ENST00000491418 1.61774451726871e-08 1.65361935746181e-09 -0.479401340436719 ENSG00000187144 SPATA21
ENST00000466212 4.9477236195806e-13 2.64136886533974e-14 -0.492022992013297 ENSG00000187144 SPATA21
ENST00000335496 0.0460414877853002 0.0192626610887913 -0.450799741083654 ENSG00000187144 SPATA21
ENST00000540400 0.0411366955258387 0.0168791873381544 -0.460210918948226 ENSG00000187144 SPATA21
ENST00000375577 0.548957847230001 0.409720469915644 -0.300714287309761 ENSG00000187144 SPATA21
ENST00000337132 0.965557786782974 0.943572165705377 -0.00608327794029939 ENSG00000157191 NECAP2
ENST00000504551 0.91187280928416 0.859167077357031 0.0158527602867193 ENSG00000157191 NECAP2
ENST00000406746 0.965557786782974 0.943569954792118 -0.00608417306198149 ENSG00000157191 NECAP2
ENST00000457722 0.914174981417347 0.862673107057082 0.0154624070492099 ENSG00000157191 NECAP2
ENST00000486390 0.80382000175851 0.707757436170847 -0.039882107026188 ENSG00000157191 NECAP2
ENST00000443980 0.965557786782974 0.943580907474141 -0.00608453374345285 ENSG00000157191 NECAP2
ENST00000504858 0.986479165050441 0.977193667771159 -0.00260540644081505 ENSG00000157191 NECAP2
ENST00000508680 0.975615491663707 0.959849632481378 -0.00490080050744353 ENSG00000157191 NECAP2
ENST00000492095 0.965557786782974 0.943568616234398 -0.00608418132603473 ENSG00000157191 NECAP2
ENST00000459640 0.884222205609665 0.817918200394908 0.0206278119224556 ENSG00000157191 NECAP2
ENST00000496239 0.965557786782974 0.943574677275376 -0.00608457758780289 ENSG00000157191 NECAP2
ENST00000513161 0.911904612321579 0.859239474973308 0.0158511132196255 ENSG00000157191 NECAP2
ENST00000509727 0.922859507585825 0.875880379801599 0.018416077635908 ENSG00000157191 NECAP2
ENST00000457898 0.0653440702511991 0.0290389614615274 0.240903793675004 ENSG00000226029 RP4-798A10.2
ENST00000263511 2.38639711089917e-05 4.26710024901797e-06 0.472351621631794 ENSG00000080947 CROCCP3
ENST00000591348 2.24453743310025e-06 3.28801144775983e-07 0.53894945196708 ENSG00000080947 CROCCP3
ENST00000420820 0.000832965491605854 0.000207297300309371 0.554498182605999 ENSG00000080947 CROCCP3
ENST00000591316 0.00894213619859413 0.00294114816449229 0.554496050579612 ENSG00000080947 CROCCP3
ENST00000590118 0.00124267437792179 0.000322914926860555 0.712945362311682 ENSG00000080947 CROCCP3
ENST00000589964 0.00160182728923116 0.000427742425486957 0.703761533974748 ENSG00000080947 CROCCP3
ENST00000383925 0.850853562662382 0.771007917767579 -0.0737981027749832 ENSG00000206652 RNU1-1
ENST00000415386 0.897092721361959 0.837023754357964 0.0753034534859675 ENSG00000233421 U1
ENST00000430580 0.0254831716667836 0.00965702334831222 0.262456418110191 ENSG00000219481 NBPF1
ENST00000392963 0.442433193989653 0.306495143685894 0.120897720785289 ENSG00000219481 NBPF1
ENST00000420031 0.346152067519551 0.222741524720783 -0.186624648652294 ENSG00000219481 NBPF1
ENST00000432949 0.423202600077449 0.288840824266801 -0.155641149332511 ENSG00000219481 NBPF1
ENST00000287968 0.81022403152893 0.716130673494671 0.0593373969409566 ENSG00000219481 NBPF1
ENST00000420513 2.05638158287998e-07 2.50346147206509e-08 0.668116419945671 ENSG00000219481 NBPF1
ENST00000599069 2.26899496595406e-06 3.32791157110829e-07 0.637751962491317 ENSG00000219481 NBPF1
ENST00000599908 0.0721247848150282 0.0326168395253812 0.395107645614874 ENSG00000219481 NBPF1
ENST00000449853 4.79988511566209e-06 7.46430410650511e-07 0.737122492823103 ENSG00000219481 NBPF1
ENST00000607700 0.184753900632546 0.100862164426582 -0.588364559170789 ENSG00000271732 RP5-1182A14.5
ENST00000540383 2.28012475523105e-30 1.93403033069307e-32 0.780377948800749 ENSG00000215908 CROCCP2
ENST00000412962 1.06283081323672e-28 1.03644974076224e-30 0.770058241806172 ENSG00000215908 CROCCP2
ENST00000362058 3.4664590305653e-10 2.7465018004778e-11 0.547396752624075 ENSG00000215908 CROCCP2
ENST00000334429 0.93711611691014 0.898248887713243 -0.044349184442656 ENSG00000186301 MST1P2
ENST00000418421 0.855837492261915 0.777583608791006 -0.101076056113809 ENSG00000186301 MST1P2
ENST00000457982 0.850026115403116 0.769731129536182 -0.101565188600298 ENSG00000186301 MST1P2
ENST00000419267 5.28154675940602e-07 6.89570575145869e-08 -1.047978237826 ENSG00000236698 EIF1AXP1
ENST00000414828 0.188409373417474 0.103356256776418 0.596966989820484 ENSG00000268869 ESPNP
ENST00000270691 0.435869156879764 0.300577438176919 0.342207317688625 ENSG00000268869 ESPNP
ENST00000492551 0.435869156879764 0.300577438176919 0.342207317688625 ENSG00000268869 ESPNP
ENST00000466256 0.0259409947837019 0.00985810913619709 0.452095818276182 ENSG00000058453 CROCC
ENST00000455405 0.270856928861314 0.162671881414853 0.498609327862136 ENSG00000186715 MST1L
ENST00000389184 0.389967681328178 0.260013882102851 0.409204803943148 ENSG00000186715 MST1L
ENST00000442552 0.365073980101285 0.238715098492648 0.418679204838199 ENSG00000186715 MST1L
ENST00000545160 0.773384619279357 0.668985869902847 0.13712223344138 ENSG00000186715 MST1L
ENST00000438002 0.217577143513019 0.123473155946837 0.500055700963921 ENSG00000228549 U1
ENST00000451828 0.320381166341488 0.201589762258419 0.430222606077844 ENSG00000228549 U1
ENST00000453554 0.321017181509295 0.202114025615694 0.429708108210464 ENSG00000228549 U1
ENST00000457856 0.506231942240486 0.367260618981116 0.333465116862529 ENSG00000228549 U1
ENST00000422124 0.447841729288012 0.311557734146781 0.289756065735777 ENSG00000238142 RP11-108M9.4
ENST00000457075 0.225793965523092 0.129255840667579 0.414200566736253 ENSG00000238142 RP11-108M9.4
ENST00000416869 0.225793965523092 0.129255840667579 0.414200566736253 ENSG00000238142 RP11-108M9.4
ENST00000453917 0.0962299902083253 0.0459375160324825 0.622427957447835 ENSG00000235241 RP11-108M9.5
ENST00000384278 0.214303132472343 0.121172621092848 -0.535155839398401 ENSG00000207005 RNU1-2
ENST00000606899 0.59573716159287 0.458513051295164 0.272505813467959 ENSG00000272426 RP11-108M9.6
ENST00000375541 0.000289255921374471 6.4789065442073e-05 0.404404880827206 ENSG00000058453 CROCC
ENST00000445545 0.000473903759089271 0.000111156348561262 0.420348684085507 ENSG00000058453 CROCC
ENST00000467938 0.000349847473226509 7.96676608367825e-05 0.449953189883628 ENSG00000058453 CROCC
ENST00000492631 0.000406571727862966 9.40021202167834e-05 0.530023051548729 ENSG00000058453 CROCC
ENST00000467715 0.203320265006475 0.113570445861131 0.323177306849041 ENSG00000058453 CROCC
ENST00000494191 0.00355906661207368 0.0010418422511944 0.415366126156926 ENSG00000058453 CROCC
ENST00000486318 0.0300404786810082 0.0116869791058272 0.35263523346161 ENSG00000058453 CROCC
ENST00000498688 0.0958832342778847 0.0457324670132583 0.311003784008672 ENSG00000058453 CROCC
ENST00000477773 0.84189914863461 0.758181575716087 0.0708958767501556 ENSG00000058453 CROCC
ENST00000497654 0.378472988537177 0.250040136975466 0.288459956762408 ENSG00000058453 CROCC
ENST00000465021 0.139506213109188 0.0716885032518758 0.32302436684674 ENSG00000058453 CROCC
ENST00000465291 0.819843239394802 0.728793561333011 0.0827516683025432 ENSG00000058453 CROCC
ENST00000375535 0.818494076105294 0.726982314834001 0.121412816179715 ENSG00000117122 MFAP2
ENST00000446261 0.911869407957211 0.859157811033671 0.023347319691009 ENSG00000226526 RP1-37C10.3
ENST00000326735 0.913851247713368 0.862203592874309 0.0233077225570384 ENSG00000159363 ATP13A2
ENST00000341676 0.926975554483438 0.882535150725414 0.0198577351967336 ENSG00000159363 ATP13A2
ENST00000452699 0.926975554483438 0.882535150725414 0.0198577351967336 ENSG00000159363 ATP13A2
ENST00000466561 0.57031836808005 0.431573527707358 0.127436763063904 ENSG00000159363 ATP13A2
ENST00000502418 0.576507385132369 0.438077244567394 0.127431384533082 ENSG00000159363 ATP13A2
ENST00000503552 0.855789408201416 0.777511477302474 0.0411515923258255 ENSG00000159363 ATP13A2
ENST00000463860 0.713756507621351 0.593712146643595 0.0797114128614476 ENSG00000159363 ATP13A2
ENST00000502860 0.675115548575725 0.547961776237903 0.0912974792906987 ENSG00000159363 ATP13A2
ENST00000509392 0.175689900650725 0.0948137315661913 0.327702103621778 ENSG00000159363 ATP13A2
ENST00000506174 0.604567029736927 0.468036920981418 0.109177958287851 ENSG00000159363 ATP13A2
ENST00000510069 0.524820142598161 0.385163714341604 -0.137538766404709 ENSG00000159363 ATP13A2
ENST00000511957 0.842994976890607 0.759734415005391 -0.0500879297602224 ENSG00000159363 ATP13A2
ENST00000508222 0.822825259644851 0.732657648564607 -0.0552768109894702 ENSG00000159363 ATP13A2
ENST00000509619 0.508459757268546 0.369442315623338 -0.15018141709942 ENSG00000159363 ATP13A2
ENST00000375499 0.00516346554093829 0.00158292847244707 -0.204780486216823 ENSG00000117118 SDHB
ENST00000485092 0.02218105388973 0.00823845809481083 -0.301231804784527 ENSG00000117118 SDHB
ENST00000475049 0.0159054811436924 0.0056342793827607 -0.310659318317562 ENSG00000117118 SDHB
ENST00000485515 0.0112955185270689 0.00382969692326618 -0.202505035658894 ENSG00000117118 SDHB
ENST00000491274 0.000265916727603934 5.90947666121164e-05 -0.278839823209593 ENSG00000117118 SDHB
ENST00000475506 0.0023663291708875 0.000660524488039152 -0.257043448087918 ENSG00000117118 SDHB
ENST00000463045 0.0663091006325072 0.0295357027406199 -0.166072234106175 ENSG00000117118 SDHB
ENST00000466613 0.110655908528783 0.0542819626539314 -0.167910290806095 ENSG00000117118 SDHB
ENST00000375486 2.73176413539144e-09 2.47800719196136e-10 1.42139549359642 ENSG00000117115 PADI2
ENST00000479534 0.231492337928668 0.133350383077526 0.522608850217105 ENSG00000117115 PADI2
ENST00000466151 4.73223953671332e-09 4.45340249685911e-10 1.36483659667866 ENSG00000117115 PADI2
ENST00000444885 4.75711873142146e-09 4.47934554891746e-10 1.37279549323426 ENSG00000117115 PADI2
ENST00000375481 2.4937975983408e-08 2.62286887279126e-09 1.41398125091557 ENSG00000117115 PADI2
ENST00000375453 0.105968197247421 0.0515238431436071 0.652600830210988 ENSG00000159339 PADI4
ENST00000375448 0.61565110591863 0.480434914502118 0.218840655675883 ENSG00000159339 PADI4
ENST00000602074 0.579515192127716 0.441144835785165 0.255028355466509 ENSG00000269468 AC004824.2
ENST00000468945 0.492560913782415 0.353857465848433 -0.338101901466021 ENSG00000159339 PADI4
ENST00000487048 0.844779514971433 0.762258043944237 0.0958243678590473 ENSG00000159339 PADI4
ENST00000467001 0.883404718149485 0.816788506902774 0.0758044570614739 ENSG00000159339 PADI4
ENST00000434762 0.629103301299683 0.495708343345648 0.25099151229699 ENSG00000256049 PADI6
ENST00000358481 0.629103301299683 0.495708343345648 0.25099151229699 ENSG00000256049 PADI6
ENST00000439577 0.00806981415719477 0.00261710798946422 -0.264424312021954 ENSG00000227751 RP1-20B21.4
ENST00000375436 0.00484805532931578 0.00147458433364913 -0.208719776709017 ENSG00000179051 RCC2
ENST00000474892 0.000152730278943255 3.22508877043185e-05 -0.317238370870895 ENSG00000179051 RCC2
ENST00000375433 0.0199911372845679 0.00731956766179189 -0.175405616388519 ENSG00000179051 RCC2
ENST00000583469 0.0301330336800669 0.0117291170471557 -0.327975153251615 ENSG00000266727 AC004824.1
ENST00000361221 1.55031153550429e-06 2.20333572391093e-07 -0.746153212208299 ENSG00000074964 ARHGEF10L
ENST00000452522 1.5726947212486e-06 2.23817895470514e-07 -0.7457769006584 ENSG00000074964 ARHGEF10L
ENST00000434513 3.95394374081108e-06 6.0586275156837e-07 -0.725202526913936 ENSG00000074964 ARHGEF10L
ENST00000375415 1.12409262624937e-06 1.55469316655439e-07 -0.757044800586547 ENSG00000074964 ARHGEF10L
ENST00000375420 2.0356687087944e-06 2.95968748807223e-07 -0.765384546524058 ENSG00000074964 ARHGEF10L
ENST00000482892 0.876243952764275 0.806538890193779 0.0900961365495005 ENSG00000074964 ARHGEF10L
ENST00000469726 6.50157243080236e-07 8.61998365611185e-08 -0.768495506105605 ENSG00000074964 ARHGEF10L
ENST00000375408 6.56416183099806e-07 8.71387530511927e-08 -0.76854108585955 ENSG00000074964 ARHGEF10L
ENST00000167825 6.66842519046267e-07 8.86513922278627e-08 -0.768140242433216 ENSG00000074964 ARHGEF10L
ENST00000475356 2.89779028463849e-06 4.32525203346632e-07 -0.737871739515589 ENSG00000074964 ARHGEF10L
ENST00000482359 0.000443171836141798 0.000103279438132167 -0.638525934470863 ENSG00000074964 ARHGEF10L
ENST00000466782 0.000309163894100228 6.96489116227497e-05 -0.664115647813139 ENSG00000074964 ARHGEF10L
ENST00000495593 4.80922391507546e-09 4.53256422537058e-10 -0.929333142152895 ENSG00000074964 ARHGEF10L
ENST00000494072 0.883627184596666 0.817052936021087 -0.0246612286886198 ENSG00000255275 RP13-279N23.2
ENST00000538309 0.859423430758226 0.782469859010395 -0.0533211515267306 ENSG00000159423 ALDH4A1
ENST00000538839 0.650234903980332 0.519262066553234 -0.111182387476457 ENSG00000159423 ALDH4A1
ENST00000290597 0.650318270830322 0.519358901960693 -0.111140173685401 ENSG00000159423 ALDH4A1
ENST00000375341 0.636852214774448 0.50427803634486 -0.114594533193558 ENSG00000159423 ALDH4A1
ENST00000454547 0.498946072745745 0.360174554383974 -0.292923710175583 ENSG00000159423 ALDH4A1
ENST00000432718 0.435816170074472 0.300514824693853 -0.234188245394532 ENSG00000159423 ALDH4A1
ENST00000455833 0.538379647270397 0.399055294609186 0.0818757138847075 ENSG00000169991 IFFO2
ENST00000355609 0.958159817601886 0.931370526664774 -0.0138577773133496 ENSG00000169991 IFFO2
ENST00000416166 0.160830606177383 0.0850776950581902 0.186691917778803 ENSG00000169991 IFFO2
ENST00000606379 0.00286262765979457 0.000815930898577925 0.396061219612389 ENSG00000272084 RP5-1126H10.2
ENST00000375254 6.14024639183327e-06 9.76911184586845e-07 0.32763219418082 ENSG00000127481 UBR4
ENST00000375226 6.1485974809727e-06 9.78485074481078e-07 0.327606940802659 ENSG00000127481 UBR4
ENST00000375267 6.1485974809727e-06 9.78485074481078e-07 0.327606940802659 ENSG00000127481 UBR4
ENST00000375217 6.1485974809727e-06 9.78485074481078e-07 0.327606940802659 ENSG00000127481 UBR4
ENST00000375225 0.000110394290770134 2.26580036548829e-05 0.332957656993317 ENSG00000127481 UBR4
ENST00000429347 6.59407659674162e-05 1.2909458623093e-05 0.30724567134813 ENSG00000127481 UBR4
ENST00000375224 1.11230872017443e-05 1.85899901901335e-06 0.331138892086292 ENSG00000127481 UBR4
ENST00000459947 0.000564956607936827 0.00013495054807824 0.311396925803521 ENSG00000127481 UBR4
ENST00000486515 0.000130229161783191 2.71298489777804e-05 0.407827560133353 ENSG00000127481 UBR4
ENST00000543981 7.37038016055922e-05 1.45600700381229e-05 0.299264056750181 ENSG00000127481 UBR4
ENST00000582644 0.969436160613171 0.949465391626504 -0.0196554677464936 ENSG00000266098 AL137127.1
ENST00000492606 0.0188073797389881 0.00682501075110079 0.257413862999294 ENSG00000127481 UBR4
ENST00000467272 3.9784082018779e-05 7.43984601454651e-06 0.347896452424496 ENSG00000127481 UBR4
ENST00000483922 0.000992316030051297 0.000251829035186649 0.358753429286458 ENSG00000127481 UBR4
ENST00000494503 0.000658225923499996 0.000159863743176382 0.319597539832141 ENSG00000127481 UBR4
ENST00000466969 0.00207959014567721 0.000570914776089999 0.352349789461078 ENSG00000127481 UBR4
ENST00000375218 0.00834927270175385 0.00272194704064317 0.234251664190504 ENSG00000127481 UBR4
ENST00000425413 6.98543326494268e-05 1.37378546833382e-05 0.323087325725037 ENSG00000127481 UBR4
ENST00000417040 8.14943742800279e-06 1.32696378344609e-06 0.34958853012207 ENSG00000127481 UBR4
ENST00000475973 0.00363606109308593 0.0010672472816332 0.33543274672083 ENSG00000127481 UBR4
ENST00000465036 0.00238647450628212 0.000666856178430907 0.311068743937193 ENSG00000127481 UBR4
ENST00000419533 1.621641368156e-06 2.31387398908947e-07 0.361851338882731 ENSG00000127481 UBR4
ENST00000497018 0.00324824667555233 0.000939986456032677 0.327739943925371 ENSG00000127481 UBR4
ENST00000437898 2.0657038775101e-22 3.64120011116036e-24 -0.462926282999016 ENSG00000230424 RP1-43E13.2
ENST00000477853 2.77965406893631e-24 4.09093297301474e-26 -0.522180348307087 ENSG00000127463 EMC1
ENST00000480380 1.26183410476622e-13 6.23644692618481e-15 -0.569956534575156 ENSG00000127463 EMC1
ENST00000375199 5.03414065137006e-24 7.56288995313315e-26 -0.521367433917492 ENSG00000127463 EMC1
ENST00000375208 7.58459012870369e-27 8.85341097491504e-29 -0.544700039058814 ENSG00000127463 EMC1
ENST00000461353 2.04531613631181e-09 1.81752702914343e-10 -0.642453941136976 ENSG00000127463 EMC1
ENST00000486405 7.89377007870095e-11 5.67184019441606e-12 -0.578336096350577 ENSG00000127463 EMC1
ENST00000486238 3.23578506942091e-10 2.55061617408253e-11 -0.609738894827668 ENSG00000127463 EMC1
ENST00000494770 8.68967882233557e-12 5.44195223056113e-13 -0.492607690196322 ENSG00000127463 EMC1
ENST00000462505 2.73181961667141e-08 2.89009859468774e-09 -0.548351596008301 ENSG00000127463 EMC1
ENST00000496654 3.76096151473501e-07 4.78989202313361e-08 -0.542562518045207 ENSG00000127463 EMC1
ENST00000467423 1.10218584679583e-05 1.84105494491176e-06 -0.487584935712465 ENSG00000127463 EMC1
ENST00000475079 3.29397948258792e-05 6.05854516291032e-06 -0.475294889606248 ENSG00000127463 EMC1
ENST00000488681 0.000429044919876009 9.96819136271482e-05 -0.464367803306614 ENSG00000127463 EMC1
ENST00000356068 0.000345247279387867 7.85512492628563e-05 -0.471931204011584 ENSG00000127463 EMC1
ENST00000330263 3.65177103204049e-32 2.70665188768839e-34 -0.872132368209908 ENSG00000053372 MRTO4
ENST00000493700 3.41005587801919e-21 6.87070699860148e-23 -0.798326646051317 ENSG00000053372 MRTO4
ENST00000479559 1.22627357682349e-15 4.73443299665688e-17 -0.889245073338923 ENSG00000053372 MRTO4
ENST00000457194 0.62733330844616 0.493692306174239 0.24816372917878 ENSG00000211454 AKR7L
ENST00000420396 0.574399742859 0.435885058837867 0.282682002196958 ENSG00000211454 AKR7L
ENST00000429712 0.254038711229842 0.149938465582159 0.530579759856008 ENSG00000211454 AKR7L
ENST00000361640 0.235466910198741 0.136240978306823 0.541885736090967 ENSG00000162482 AKR7A3
ENST00000604801 0.332407038784089 0.211379888483744 0.458984708485263 ENSG00000270728 RP4-657E11.10
ENST00000235835 0.000371766240932828 8.51705846252109e-05 0.678005940812346 ENSG00000053371 AKR7A2
ENST00000330072 0.000487475827064469 0.000114712393993925 0.664766227472489 ENSG00000053371 AKR7A2
ENST00000489286 0.000933838233989453 0.000235370774976453 0.644341585141719 ENSG00000053371 AKR7A2
ENST00000481966 0.0274950696535693 0.0105459239201972 0.500148822460493 ENSG00000053371 AKR7A2
ENST00000492217 0.00118833646324021 0.000307491558876907 0.770339790524284 ENSG00000053371 AKR7A2
ENST00000375155 0.217147129784229 0.123174274956112 -0.256032469481805 ENSG00000040487 PQLC2
ENST00000375153 0.221196476469413 0.126019676508044 -0.253987953388805 ENSG00000040487 PQLC2
ENST00000469076 0.221196476469413 0.126019676508044 -0.253987953388805 ENSG00000040487 PQLC2
ENST00000400548 0.217147129784229 0.123174274956112 -0.256032469481805 ENSG00000040487 PQLC2
ENST00000497827 0.270347007378215 0.162291949926908 -0.238399896986069 ENSG00000040487 PQLC2
ENST00000432465 0.109469695706916 0.0535791092610317 -0.379073068502898 ENSG00000040487 PQLC2
ENST00000401084 0.72755980157844 0.610702575647212 -0.031762572169695 ENSG00000077549 CAPZB
ENST00000264203 0.72756624273241 0.610712818701554 -0.0317626222121058 ENSG00000077549 CAPZB
ENST00000375144 0.254646489146725 0.150406957735356 -0.0917026346203057 ENSG00000077549 CAPZB
ENST00000375142 0.724773632934779 0.607159437159863 -0.0320849101999546 ENSG00000077549 CAPZB
ENST00000433834 0.779258304575184 0.676522021855589 -0.0260896222512159 ENSG00000077549 CAPZB
ENST00000264202 0.862292870750928 0.786265269832816 -0.017300700871139 ENSG00000077549 CAPZB
ENST00000413711 0.992889523905566 0.987384984619651 -0.00102825206966397 ENSG00000077549 CAPZB
ENST00000459967 0.990569733989893 0.983753009497735 -0.00133236115665416 ENSG00000077549 CAPZB
ENST00000457768 0.358283944364196 0.232898615681867 -0.0986066091512522 ENSG00000077549 CAPZB
ENST00000489607 0.649680390358478 0.518598269321038 -0.0469046334628341 ENSG00000077549 CAPZB
ENST00000482808 1 0.999391520356038 5.13283323994992e-05 ENSG00000077549 CAPZB
ENST00000481521 0.608426156484959 0.47239437279766 -0.24206584933437 ENSG00000240490 RN7SL277P
ENST00000416470 0.453085433385579 0.316476714598139 0.36370006268792 ENSG00000235185 RP5-1056L3.1
ENST00000602662 0.344250240582176 0.221091720457846 -0.0768748060308277 ENSG00000270136 MINOS1-NBL1
ENST00000486890 0.056672227653453 0.0245797902434103 -0.14614790489114 ENSG00000173436 MINOS1
ENST00000322753 0.0782571936334093 0.0359308691137614 -0.134278043183059 ENSG00000173436 MINOS1
ENST00000498067 0.165612061567897 0.088135464223531 -0.209288852677766 ENSG00000173436 MINOS1
ENST00000462646 0.0599485427465518 0.0262438759264323 -0.144441022252127 ENSG00000173436 MINOS1
ENST00000467029 0.0637107661657619 0.0281928419964144 -0.142869641070597 ENSG00000173436 MINOS1
ENST00000481464 0.062513475806041 0.0275599680187487 -0.143201697814318 ENSG00000173436 MINOS1
ENST00000498642 0.0630917857485138 0.0278681879057743 -0.142958963289411 ENSG00000173436 MINOS1
ENST00000479642 0.218204311573914 0.12390594485009 -0.126099034978381 ENSG00000173436 MINOS1
ENST00000602293 0.261666706776002 0.155597362218252 -0.0891999459709183 ENSG00000270136 MINOS1-NBL1
ENST00000602384 0.247203888155128 0.144869162395921 -0.0912819726393928 ENSG00000270136 MINOS1-NBL1
ENST00000602450 0.261694475511063 0.155619093395064 -0.0891980977742495 ENSG00000270136 MINOS1-NBL1
ENST00000485362 0.0628967372745569 0.0277636368239871 -0.143291890299852 ENSG00000173436 MINOS1
ENST00000457263 0.203591165780486 0.113751153828361 -0.309583587722414 ENSG00000226396 RPS14P3
ENST00000428975 0.00943173415675186 0.00312330502913404 0.506616334049209 ENSG00000158747 NBL1
ENST00000289749 0.0103269256491327 0.00346210192684306 0.491334196543172 ENSG00000158747 NBL1
ENST00000451758 0.0128126031301051 0.00441227490913156 0.490240041503916 ENSG00000158747 NBL1
ENST00000439664 0.0168768058347896 0.00602704601261951 0.473019348672942 ENSG00000158747 NBL1
ENST00000375136 0.0282354016869838 0.0108734281514175 0.421240174071775 ENSG00000158747 NBL1
ENST00000548815 0.0282354016869838 0.0108734281514175 0.421240174071775 ENSG00000158747 NBL1
ENST00000425400 0.0164280403616688 0.00584319472746727 0.469934660317494 ENSG00000158747 NBL1
ENST00000439278 0.0144488885345511 0.00505740873596917 0.468897293013219 ENSG00000158747 NBL1
ENST00000427894 0.0247477066580735 0.00933817368905223 0.430901970836528 ENSG00000158747 NBL1
ENST00000289753 0.63885609473429 0.506450818522625 0.218384014871585 ENSG00000158748 HTR6
ENST00000294543 0.255351503366099 0.150910202525779 0.123711826490222 ENSG00000162542 TMCO4
ENST00000375127 0.232930616770614 0.134408060603143 0.129382460430801 ENSG00000162542 TMCO4
ENST00000489814 0.827506735237183 0.738982426303218 -0.0314038632413637 ENSG00000162542 TMCO4
ENST00000375122 0.260149640530492 0.154441043559678 0.122726161758983 ENSG00000162542 TMCO4
ENST00000494342 0.157280518551141 0.0828620358281418 0.417298244920647 ENSG00000162542 TMCO4
ENST00000489135 0.149841729541041 0.0781630495801785 0.17115591169086 ENSG00000162542 TMCO4
ENST00000496528 0.0338892150565451 0.0134546270740136 0.240414779703124 ENSG00000162542 TMCO4
ENST00000462171 0.0303433414134363 0.0118271944315663 0.264270254193748 ENSG00000162542 TMCO4
ENST00000488449 0.172206542447404 0.0924645443160897 0.229737145160412 ENSG00000162542 TMCO4
ENST00000375120 0.305297282657147 0.189330830089279 -0.103313764814639 ENSG00000169914 OTUD3
ENST00000466697 0.950857172361221 0.919475853423036 -0.0164597890938668 ENSG00000169914 OTUD3
ENST00000481686 0.23719689094265 0.137450856410693 -0.379197050660859 ENSG00000169914 OTUD3
ENST00000375099 0.933700833181855 0.892889249813255 0.049456813035674 ENSG00000162543 UBXN10
ENST00000289825 0.170274609680531 0.0911974392528953 0.622887620553122 ENSG00000158816 VWA5B1
ENST00000375083 0.283786739493603 0.17257276233348 0.5041249691124 ENSG00000158816 VWA5B1
ENST00000485375 0.276990029075189 0.167404774892077 0.510641649852482 ENSG00000158816 VWA5B1
ENST00000375079 0.276990029075189 0.167404774892077 0.510641649852482 ENSG00000158816 VWA5B1
ENST00000289815 0.276990029075189 0.167404774892077 0.510641649852482 ENSG00000158816 VWA5B1
ENST00000473325 0.345086626695625 0.221824034470046 0.45047918255242 ENSG00000158816 VWA5B1
ENST00000444923 0.22094129746443 0.125844922512462 0.561601864960435 ENSG00000226664 RP4-745E8.2
ENST00000375078 0.0572053668142885 0.0248536126424097 0.558754289818928 ENSG00000162545 CAMK2N1
ENST00000489020 0.261452858073082 0.155433701530571 0.415415652468022 ENSG00000162545 CAMK2N1
ENST00000264198 0.975120623470424 0.959028446160465 0.0042750003613602 ENSG00000090432 MUL1
ENST00000375071 0.000252199084639815 5.57897891343962e-05 1.17064656553105 ENSG00000158825 CDA
ENST00000461985 0.000247267768289621 5.45855013968254e-05 1.17080828026114 ENSG00000158825 CDA
ENST00000321556 1.18590292940204e-11 7.56551737869853e-13 0.7426361904897 ENSG00000158828 PINK1
ENST00000492302 1.55223221558356e-11 1.00686559950971e-12 0.744907838838677 ENSG00000158828 PINK1
ENST00000451424 0.0497069580562578 0.0210737623869073 0.20827951738773 ENSG00000117242 PINK1-AS
ENST00000400490 1.6509312484894e-06 2.35797152273045e-07 0.566138637784792 ENSG00000158828 PINK1
ENST00000535128 0.00240842195950357 0.000673549332320317 0.67563493113601 ENSG00000257033 AL391357.1
ENST00000602624 4.02130827506214e-06 6.1717407936128e-07 -0.348809496001506 ENSG00000244038 DDOST
ENST00000375048 4.095115415889e-06 6.29100584051443e-07 -0.348802019781802 ENSG00000244038 DDOST
ENST00000415136 3.32453347493067e-06 5.02213749669619e-07 -0.35002908153105 ENSG00000244038 DDOST
ENST00000475210 0.0659683988908607 0.0293628968274003 -0.240830030138157 ENSG00000244038 DDOST
ENST00000464364 5.14665714727292e-07 6.7103535960362e-08 -0.376079657780489 ENSG00000244038 DDOST
ENST00000477229 6.21447636129618e-05 1.21055755541582e-05 -0.431961210323109 ENSG00000244038 DDOST
ENST00000477167 0.371903906421915 0.244466607884105 -0.424736644775449 ENSG00000117245 KIF17
ENST00000490034 0.478587149775077 0.340544205420343 -0.347666624636744 ENSG00000117245 KIF17
ENST00000375044 0.396429540558715 0.265603101448957 -0.404625127363069 ENSG00000117245 KIF17
ENST00000400463 0.352728202886136 0.228255481437438 -0.437663177159189 ENSG00000117245 KIF17
ENST00000247986 0.352728202886136 0.228255481437438 -0.437663177159189 ENSG00000117245 KIF17
ENST00000462858 0.695875518133763 0.57252430387 -0.206149396536371 ENSG00000117245 KIF17
ENST00000498225 0.787670331372357 0.686966610914984 -0.147063734854425 ENSG00000117245 KIF17
ENST00000375031 1.10991103324684e-08 1.10501200160456e-09 -1.60183107355914 ENSG00000189410 SH2D5
ENST00000460804 1.14084955446827e-08 1.13877161478759e-09 -1.59540544661011 ENSG00000189410 SH2D5
ENST00000444387 2.36822845078878e-05 4.23162189114179e-06 -1.29817123690687 ENSG00000189410 SH2D5
ENST00000447746 0.0184740303910868 0.00668124274601124 -0.835378270850455 ENSG00000189410 SH2D5
ENST00000518294 0.0216669582557264 0.00802187608526621 -0.805553869590492 ENSG00000189410 SH2D5
ENST00000517430 0.0162413518583052 0.00576858736150808 -0.873814748680387 ENSG00000189410 SH2D5
ENST00000519434 0.0193168999368141 0.00703713301007233 -0.899197286224529 ENSG00000189410 SH2D5
ENST00000436642 0.230818472942663 0.1328670756908 -0.54378931588488 ENSG00000233069 RP5-930J4.2
ENST00000312239 0.000107963901693025 2.21118085749372e-05 0.22658511683977 ENSG00000127483 HP1BP3
ENST00000375003 0.000449751381579908 0.000104974078400054 0.214907928588365 ENSG00000127483 HP1BP3
ENST00000413451 0.0780404548443137 0.0358183868322696 0.202293281161925 ENSG00000203394 RP5-930J4.4
ENST00000488722 0.0265468394183507 0.0101234597026771 0.174554202070207 ENSG00000127483 HP1BP3
ENST00000491748 0.30581426744921 0.189751050546929 0.0886501952474117 ENSG00000127483 HP1BP3
ENST00000419948 0.000302385286693878 6.80032215731855e-05 0.242779907714635 ENSG00000127483 HP1BP3
ENST00000438032 1.32133509062533e-05 2.24084321576462e-06 0.256087076452746 ENSG00000127483 HP1BP3
ENST00000424732 1.07643462704059e-05 1.79496407855359e-06 0.257745570270778 ENSG00000127483 HP1BP3
ENST00000417710 0.000232067474734259 5.09507462111166e-05 0.249984686557503 ENSG00000127483 HP1BP3
ENST00000487117 0.0157332309732611 0.00556479089584322 0.216062611723018 ENSG00000127483 HP1BP3
ENST00000375000 0.00105584174495176 0.000269494632070628 0.239338781320217 ENSG00000127483 HP1BP3
ENST00000437575 0.000278921435929413 6.22386850126845e-05 0.244889142564971 ENSG00000127483 HP1BP3
ENST00000419490 0.000566242106425159 0.000135280197993274 0.23360783206447 ENSG00000127483 HP1BP3
ENST00000414993 0.000534525715189212 0.000126970910210267 0.234134086071769 ENSG00000127483 HP1BP3
ENST00000443615 0.000686708315408789 0.000167539044312678 0.239114340974952 ENSG00000127483 HP1BP3
ENST00000264211 0.362655658961175 0.236642014404635 -0.0773083004827011 ENSG00000075151 EIF4G3
ENST00000400422 0.450006394508569 0.313524337596877 -0.0723596150110369 ENSG00000075151 EIF4G3
ENST00000602326 0.450006394508569 0.313524337596877 -0.0723596150110369 ENSG00000075151 EIF4G3
ENST00000374935 0.366358623958181 0.239805943752996 -0.0771004616498529 ENSG00000075151 EIF4G3
ENST00000537738 0.0136494988263904 0.00474312689385085 -0.213365246314613 ENSG00000075151 EIF4G3
ENST00000374937 0.395498538257953 0.264748451427524 -0.0735437800290349 ENSG00000075151 EIF4G3
ENST00000536266 0.117133656392419 0.0581066530301703 -0.134518610364527 ENSG00000075151 EIF4G3
ENST00000435383 0.0425488821956551 0.0175669630820821 -0.206780984359179 ENSG00000075151 EIF4G3
ENST00000496705 0.0245942017837866 0.00927240350166347 -0.305772237178487 ENSG00000075151 EIF4G3
ENST00000374933 0.50186642917614 0.363023634000498 -0.0802375262493982 ENSG00000075151 EIF4G3
ENST00000544689 0.556120086284017 0.416914468078619 -0.0704716377105118 ENSG00000075151 EIF4G3
ENST00000485722 0.775356729207474 0.671562814183077 0.051932116036682 ENSG00000075151 EIF4G3
ENST00000356916 0.785235433693369 0.683868446582953 -0.0352710324402017 ENSG00000075151 EIF4G3
ENST00000374927 0.752727754848626 0.642591146023672 0.036605558850317 ENSG00000075151 EIF4G3
ENST00000438975 0.805012935506907 0.709300122150375 -0.0330372092414956 ENSG00000075151 EIF4G3
ENST00000411888 0.832358348807465 0.745412052802835 -0.0289873877765021 ENSG00000075151 EIF4G3
ENST00000476088 0.889392481592715 0.825393162201878 0.0291633271185333 ENSG00000075151 EIF4G3
ENST00000408881 0.636310186349228 0.503675419518905 -0.242663304235212 ENSG00000221808 MIR1256
ENST00000420703 0.172573822400117 0.0927041969367024 0.580324097085817 ENSG00000233072 RPS15AP6
ENST00000463775 0.700483860937179 0.577950173070328 0.0613131987206857 ENSG00000075151 EIF4G3
ENST00000431514 0.998136094240308 0.995919989799315 0.00185818168464054 ENSG00000236073 RP11-487E1.2
ENST00000430808 0.711620421480678 0.591239945751519 -0.126499136811767 ENSG00000235112 HSPE1P27
ENST00000584440 0.818157058450172 0.7265158973105 -0.119545832690963 ENSG00000266867 AL031005.1
ENST00000415912 0.230079709002851 0.132351580748173 0.141838079302141 ENSG00000117298 ECE1
ENST00000357071 0.228185189273498 0.13097697095388 0.129342733694796 ENSG00000117298 ECE1
ENST00000531334 0.123446288133674 0.0618820533300194 0.206288446857817 ENSG00000117298 ECE1
ENST00000374893 0.17734079069273 0.0959097813604577 0.147305331279827 ENSG00000117298 ECE1
ENST00000436918 0.184001206504884 0.100353482357494 0.145041230172771 ENSG00000117298 ECE1
ENST00000264205 0.182489897228864 0.0993520253602508 0.144977652096589 ENSG00000117298 ECE1
ENST00000526194 0.232279068487395 0.133937909760231 0.134471216685962 ENSG00000117298 ECE1
ENST00000470394 0.199484343000801 0.110926152175439 0.171291335516022 ENSG00000117298 ECE1
ENST00000528294 0.36553297045903 0.239097838873982 0.10671398278199 ENSG00000117298 ECE1
ENST00000473505 0.321741350524689 0.202689736291163 0.118878570905112 ENSG00000117298 ECE1
ENST00000416959 0.143729167172795 0.074309529135909 0.356039425126452 ENSG00000236936 RP3-329E20.2
ENST00000481130 0.262021804769257 0.155874704869978 0.160371348118418 ENSG00000117298 ECE1
ENST00000527991 0.33901785921508 0.216760800975941 0.140349979085175 ENSG00000117298 ECE1
ENST00000463334 0.316702071506946 0.198477213897526 0.144359435518848 ENSG00000117298 ECE1
ENST00000449034 0.202141182247495 0.112736768612033 0.241781454712188 ENSG00000231105 RP5-1071N3.1
ENST00000454000 0.000203786507123439 4.42160122878409e-05 0.506951679548449 ENSG00000142794 NBPF3
ENST00000475869 0.109726991765813 0.0537336508329493 0.523044719759801 ENSG00000142794 NBPF3
ENST00000318220 0.000744600549736792 0.000182960067009258 0.460829182466243 ENSG00000142794 NBPF3
ENST00000478653 8.85464365067101e-05 1.7794752971209e-05 0.740909623667567 ENSG00000142794 NBPF3
ENST00000318249 0.00074715083531557 0.000183710878175729 0.460824223987624 ENSG00000142794 NBPF3
ENST00000485941 0.0245725604947926 0.00926293763736058 0.618033694195294 ENSG00000142794 NBPF3
ENST00000342104 0.00074715083531557 0.000183710878175729 0.460824223987624 ENSG00000142794 NBPF3
ENST00000486229 0.000989767282664917 0.000251129581158762 0.487279823004308 ENSG00000142794 NBPF3
ENST00000434838 0.000854306496381883 0.000213218142599791 0.490922922635139 ENSG00000142794 NBPF3
ENST00000467103 0.012707198077714 0.00437150454629841 0.672294981456137 ENSG00000142794 NBPF3
ENST00000469876 0.135741268531258 0.0694091086985749 0.469569043408015 ENSG00000142794 NBPF3
ENST00000477050 0.122371866160441 0.0612274194807294 0.53182163876324 ENSG00000142794 NBPF3
ENST00000539907 0.375826339584478 0.247796955105665 0.389304152906648 ENSG00000162551 ALPL
ENST00000540617 0.375826339584478 0.247796955105665 0.389304152906648 ENSG00000162551 ALPL
ENST00000374840 0.375826339584478 0.247796955105665 0.389304152906648 ENSG00000162551 ALPL
ENST00000468526 0.16705986957672 0.0890647383744554 0.607211989263025 ENSG00000162551 ALPL
ENST00000374832 0.723547041877804 0.605622062333553 0.179099884374851 ENSG00000162551 ALPL
ENST00000425315 0.753610312005872 0.643749573876753 0.159871679066591 ENSG00000162551 ALPL
ENST00000374830 0.95659709644844 0.928732328665644 0.032330498508617 ENSG00000162551 ALPL
ENST00000374829 0.689560211285012 0.565073218862565 0.208539828931875 ENSG00000162551 ALPL
ENST00000374761 0.883398225366223 0.816765005244339 -0.0795203135563412 ENSG00000076864 RAP1GAP
ENST00000290101 0.954614835589814 0.925608464600004 -0.0315469348261418 ENSG00000076864 RAP1GAP
ENST00000374763 0.879760409451307 0.811547602400773 -0.081876163524488 ENSG00000076864 RAP1GAP
ENST00000471600 0.954614835589814 0.925608464600004 -0.0315469348261418 ENSG00000076864 RAP1GAP
ENST00000374765 0.637770805203187 0.505344565979828 -0.217358300484068 ENSG00000076864 RAP1GAP
ENST00000495204 0.637770805203187 0.505344565979828 -0.217358300484068 ENSG00000076864 RAP1GAP
ENST00000542643 0.637770805203187 0.505344565979828 -0.217358300484068 ENSG00000076864 RAP1GAP
ENST00000359708 0.268801410880227 0.161137184633652 0.51905688351807 ENSG00000076864 RAP1GAP
ENST00000374757 0.422683363173889 0.288341347945199 0.392931449052833 ENSG00000076864 RAP1GAP
ENST00000317967 0.555047953894296 0.415809860679685 -0.290925472048825 ENSG00000076864 RAP1GAP
ENST00000447293 0.836076579897313 0.750501974522342 0.116262144921323 ENSG00000076864 RAP1GAP
ENST00000482984 0.576207712911484 0.437792074681547 -0.28172193238768 ENSG00000076864 RAP1GAP
ENST00000464457 0.689138576046675 0.5646269443157 -0.207967349930504 ENSG00000076864 RAP1GAP
ENST00000400301 3.93243582468308e-07 5.02709981416969e-08 0.291920280481884 ENSG00000090686 USP48
ENST00000308271 4.86278011177472e-07 6.31178087816007e-08 0.290290050983979 ENSG00000090686 USP48
ENST00000374732 0.000117270591368788 2.42135543727211e-05 0.258998342651586 ENSG00000090686 USP48
ENST00000479177 0.296791281976859 0.18272213310534 0.21636338568276 ENSG00000090686 USP48
ENST00000529637 4.31980049725393e-07 5.55905033611675e-08 0.298938268754246 ENSG00000090686 USP48
ENST00000464577 0.0219354351016533 0.00813571135180044 0.205508415580104 ENSG00000090686 USP48
ENST00000471752 0.181635424753688 0.0988035385591085 0.212819507210458 ENSG00000090686 USP48
ENST00000487880 0.000479322190267176 0.000112557903754326 0.32237183269283 ENSG00000090686 USP48
ENST00000526044 5.13940572110306e-06 8.03943891866183e-07 0.423543733760726 ENSG00000090686 USP48
ENST00000534705 2.6467461009462e-06 3.92259757239691e-07 0.435256609080397 ENSG00000090686 USP48
ENST00000421625 0.000428789559182243 9.96197341918674e-05 0.253681621932495 ENSG00000090686 USP48
ENST00000374730 0.120888336444739 0.0603541653394987 0.179654120028511 ENSG00000090686 USP48
ENST00000527823 0.0360087047855132 0.0144442697899212 0.222046598782245 ENSG00000090686 USP48
ENST00000532737 0.00914502030864063 0.00301581772942197 0.249886614614747 ENSG00000090686 USP48
ENST00000489108 0.0840900684583952 0.0391511785555526 0.203497205350677 ENSG00000090686 USP48
ENST00000434488 0.941202732028206 0.904783165287069 0.0387364127181346 ENSG00000231978 RP11-132G19.3
ENST00000344642 0.895616475043655 0.834755496570118 0.076853624469924 ENSG00000187942 LDLRAD2
ENST00000543870 0.960058469724377 0.934593050249595 -0.0301889360882569 ENSG00000187942 LDLRAD2
ENST00000486901 0.532036453032779 0.392684430967238 0.314942652196408 ENSG00000142798 HSPG2
ENST00000374695 0.476577665603936 0.338708178381143 0.282007664404816 ENSG00000142798 HSPG2
ENST00000430507 0.106023235112322 0.0515548323415343 0.719759825556178 ENSG00000142798 HSPG2
ENST00000434233 0.197859297683349 0.109796298119496 0.28739059937855 ENSG00000218510 LINC00339
ENST00000420503 0.195035030118337 0.107849183132962 0.288499810365734 ENSG00000218510 LINC00339
ENST00000404210 0.202363677399297 0.112902558225687 0.281857492972162 ENSG00000218510 LINC00339
ENST00000416769 0.202403584021148 0.112930204749133 0.281897536493448 ENSG00000218510 LINC00339
ENST00000452322 0.431310935570719 0.296387571723301 0.252958638908581 ENSG00000218510 LINC00339
ENST00000400259 0.00692465498951034 0.00220383495042867 -0.171283113801671 ENSG00000070831 CDC42
ENST00000344548 0.00692862961104757 0.00220556048622143 -0.17144811145543 ENSG00000070831 CDC42
ENST00000315554 0.229256267184406 0.131765128716235 -0.0780903171711255 ENSG00000070831 CDC42
ENST00000498236 0.248372152333248 0.145727160439407 -0.0763683956248611 ENSG00000070831 CDC42
ENST00000421089 0.142598662919335 0.0735961297915178 -0.092619288365657 ENSG00000070831 CDC42
ENST00000411827 0.205374248051566 0.114946085878904 -0.0854562136450366 ENSG00000070831 CDC42
ENST00000431803 0.0740784885839667 0.0336730294134891 0.208221967397611 ENSG00000230068 CDC42-IT1
ENST00000604049 0.698787745805303 0.57583379275513 -0.12871731961211 ENSG00000271428 RP1-224A6.8
ENST00000606754 0.131332867529176 0.0666686681791718 0.371341837090643 ENSG00000271840 RP1-224A6.9
ENST00000290167 0.068579598438934 0.0307312130925654 0.46052375390581 ENSG00000162552 WNT4
ENST00000542383 0.0850371472321227 0.0396603146631492 0.439352869025624 ENSG00000162552 WNT4
ENST00000415567 0.999623350194409 0.998681756126351 -0.00048516441454126 ENSG00000162552 WNT4
ENST00000441048 0.437877661662663 0.302390394705646 0.254792376532104 ENSG00000162552 WNT4
ENST00000404138 0.186204012406504 0.101895397762337 -0.0783571258395821 ENSG00000184677 ZBTB40
ENST00000400239 0.294676703592511 0.18103830000348 -0.0790123911928409 ENSG00000184677 ZBTB40
ENST00000375647 0.185942628577473 0.101716306093685 -0.0783572801309297 ENSG00000184677 ZBTB40
ENST00000374651 0.0480118833385243 0.0202319243561677 -0.117053703146175 ENSG00000184677 ZBTB40
ENST00000438551 0.791090905660694 0.691290839135648 -0.0707922848198207 ENSG00000237200 ZBTB40-IT1
ENST00000374644 0.837597089370414 0.752520022180949 0.10357918371882 ENSG00000070886 EPHA8
ENST00000166244 0.906796899393563 0.851563508078148 0.0628331491201808 ENSG00000070886 EPHA8
ENST00000538803 0.837597089370414 0.752520022180949 0.10357918371882 ENSG00000070886 EPHA8
ENST00000374642 0.103421451753056 0.0500573191236259 -0.5757257608121 ENSG00000173372 C1QA
ENST00000438241 0.163593962406463 0.0868320134827823 -0.503542186059641 ENSG00000173372 C1QA
ENST00000402322 0.11662410820362 0.0578158934649171 -0.572861560554708 ENSG00000173372 C1QA
ENST00000374640 9.08769169954592e-06 1.49314965857237e-06 -1.35121459373797 ENSG00000159189 C1QC
ENST00000374639 9.08769169954592e-06 1.49314965857237e-06 -1.35121459373797 ENSG00000159189 C1QC
ENST00000374637 9.08769169954592e-06 1.49314965857237e-06 -1.35121459373797 ENSG00000159189 C1QC
ENST00000510260 0.372483304621032 0.244978699468872 -0.418261381820604 ENSG00000173369 C1QB
ENST00000509305 0.401987278225157 0.270347494085894 -0.396527291397866 ENSG00000173369 C1QB
ENST00000432749 0.409090910138618 0.276428205721755 -0.391478326908551 ENSG00000173369 C1QB
ENST00000314933 0.401987278225157 0.270347494085894 -0.396527291397866 ENSG00000173369 C1QB
ENST00000544305 0.00792363523753185 0.00256401238900656 -0.833628345563049 ENSG00000133216 EPHB2
ENST00000374630 0.0062963351595394 0.00198080459045403 -0.851629030878646 ENSG00000133216 EPHB2
ENST00000400191 0.00578296333589029 0.00179815662017632 -0.854105164969917 ENSG00000133216 EPHB2
ENST00000374632 0.00462362822475957 0.00139713275066073 -0.87470009293894 ENSG00000133216 EPHB2
ENST00000374627 0.0204749341207111 0.00752338207091765 -0.783277191001196 ENSG00000133216 EPHB2
ENST00000465676 0.0813052876269004 0.0376065465145336 -0.647295920445491 ENSG00000133216 EPHB2
ENST00000419644 0.921007360925887 0.872759237059692 -0.057708034353657 ENSG00000225952 RP11-69E9.1
ENST00000490436 0.050121717451829 0.0212849209466786 -0.827867143876028 ENSG00000133216 EPHB2
ENST00000610135 0.82851526998926 0.740404969840055 -0.109707502492171 ENSG00000272796 RP1-74M1.3
ENST00000440767 0.215635495426843 0.122087469697642 0.539390902513106 ENSG00000227868 C1orf234
ENST00000566855 0.16503260000849 0.0877524873012689 0.611309818984703 ENSG00000227868 C1orf234
ENST00000356634 0.729008456008809 0.612548538604474 -0.0434122626651646 ENSG00000004487 KDM1A
ENST00000400181 0.726397511795064 0.609195438331491 -0.0438033068178075 ENSG00000004487 KDM1A
ENST00000542151 0.7289831458097 0.612517580004162 -0.0434130582416071 ENSG00000004487 KDM1A
ENST00000427154 0.469602539350343 0.332177652012594 0.0764471715003455 ENSG00000240553 RP1-184J9.2
ENST00000481879 0.528956280032483 0.389475592712273 -0.115348264351926 ENSG00000004487 KDM1A
ENST00000465864 0.21609892899372 0.12241162392943 -0.126663570268247 ENSG00000004487 KDM1A
ENST00000494920 0.273313251321391 0.164564976522521 -0.108245077765256 ENSG00000004487 KDM1A
ENST00000602503 0.282355320850598 0.171503350887449 -0.132391447125514 ENSG00000004487 KDM1A
ENST00000374623 7.38144146697537e-11 5.2747713794744e-12 0.515256252079958 ENSG00000169641 LUZP1
ENST00000418342 3.10807539074616e-13 1.61277613439545e-14 0.584748390199271 ENSG00000169641 LUZP1
ENST00000302291 4.0262070300165e-13 2.12452181051298e-14 0.584689279370256 ENSG00000169641 LUZP1
ENST00000314174 6.72597017947865e-11 4.77686330201616e-12 0.596103572036929 ENSG00000169641 LUZP1
ENST00000471849 5.54317807791599e-10 4.51497407425878e-11 0.626874730592693 ENSG00000169641 LUZP1
ENST00000475164 5.23936753156612e-07 6.83645620518709e-08 0.572857376182829 ENSG00000169641 LUZP1
ENST00000450968 0.322349052443894 0.203196856728861 0.436070830584413 ENSG00000229010 RP5-979D14.1
ENST00000384208 0.312776253629383 0.195290046970003 0.463397546567093 ENSG00000206935 RNU6-514P
ENST00000516769 0.272764179294352 0.164143192286244 0.498505053330116 ENSG00000252578 RNU6-135P
ENST00000566551 0.404849961236047 0.272733553150088 -0.142458241803302 ENSG00000261326 RP5-1057J7.6
ENST00000604481 0.34292982364562 0.219936114078795 -0.268417809164274 ENSG00000261326 RP5-1057J7.6
ENST00000464516 0.403542609222446 0.271649150461829 -0.128841308539287 ENSG00000125944 HNRNPR
ENST00000478691 2.71163486543094e-09 2.45884648412882e-10 -0.401011176000731 ENSG00000125944 HNRNPR
ENST00000374616 5.21420918700177e-09 4.94302067457039e-10 -0.421672149635884 ENSG00000125944 HNRNPR
ENST00000476660 1.82848408409491e-08 1.88483339484822e-09 -0.452327207760799 ENSG00000125944 HNRNPR
ENST00000374612 5.21420918700177e-09 4.94302067457039e-10 -0.421672149635884 ENSG00000125944 HNRNPR
ENST00000302271 5.32101452730514e-09 5.05169904934868e-10 -0.421488077442487 ENSG00000125944 HNRNPR
ENST00000427764 9.06890350139078e-09 8.90348164723669e-10 -0.419766603548923 ENSG00000125944 HNRNPR
ENST00000606561 1.19242811783927e-08 1.19421952639473e-09 -0.417555264114664 ENSG00000125944 HNRNPR
ENST00000426846 1.26845096701017e-08 1.27568305067533e-09 -0.417944427404778 ENSG00000125944 HNRNPR
ENST00000463552 8.70254632512179e-08 1.00131868022876e-08 -0.418584731776048 ENSG00000125944 HNRNPR
ENST00000470941 3.51588418931102e-07 4.44808406949009e-08 -0.413818336052786 ENSG00000125944 HNRNPR
ENST00000476451 1.69137065058432e-06 2.42213847438332e-07 -0.390921661919022 ENSG00000125944 HNRNPR
ENST00000490652 3.54445436247521e-07 4.48729232310118e-08 -0.445604622831807 ENSG00000125944 HNRNPR
ENST00000314011 0.0020198165695654 0.000553001216817277 0.437853138338779 ENSG00000125945 ZNF436
ENST00000374608 0.00285477650594305 0.000813351509929399 0.428160011684947 ENSG00000125945 ZNF436
ENST00000458053 0.173275869829714 0.0931550445542771 0.492346416037367 ENSG00000249087 C1orf213
ENST00000454117 0.204361413344963 0.114268451836098 0.473617337541652 ENSG00000249087 C1orf213
ENST00000335648 0.211182090843573 0.119000323455594 0.470201974497809 ENSG00000249087 C1orf213
ENST00000518821 0.217110024487332 0.123146011270262 0.458887623942336 ENSG00000249087 C1orf213
ENST00000437367 0.211927364541879 0.119516078982407 0.469754240530583 ENSG00000249087 C1orf213
ENST00000518600 0.459201303059434 0.322294448799291 0.365329805312076 ENSG00000249087 C1orf213
ENST00000450454 0.0213177631294438 0.00787445299318595 0.874331219179046 ENSG00000204219 TCEA3
ENST00000374601 0.0440551826075624 0.0182995612401369 0.83923235643247 ENSG00000204219 TCEA3
ENST00000461794 0.0473741016287076 0.0199165280334121 0.861708980763363 ENSG00000204219 TCEA3
ENST00000374602 0.0945545414117456 0.0449881097461059 0.740650011646497 ENSG00000204219 TCEA3
ENST00000495646 0.13591426685717 0.0695127200488087 -0.588692882272812 ENSG00000088280 ASAP3
ENST00000336689 0.0605353649853352 0.0265394019404711 -0.564979291396706 ENSG00000088280 ASAP3
ENST00000465372 0.545387043643526 0.406122608384458 -0.295578467952676 ENSG00000088280 ASAP3
ENST00000492982 0.077710554099124 0.0356338136846965 -0.538099947706659 ENSG00000088280 ASAP3
ENST00000437606 0.0935861376839635 0.0444390136084832 -0.515476880413593 ENSG00000088280 ASAP3
ENST00000484418 0.470893526660475 0.333404286385617 -0.353639130273258 ENSG00000088280 ASAP3
ENST00000475814 0.84105641752419 0.757059238582704 -0.111798223281667 ENSG00000088280 ASAP3
ENST00000530874 0.83506976821533 0.749067030011465 -0.116513153943487 ENSG00000088280 ASAP3
ENST00000478858 0.162593922470439 0.086195293105914 -0.491587829365551 ENSG00000088280 ASAP3
ENST00000608765 0.0844476514557698 0.0393496618058092 -0.629051851285757 ENSG00000088280 ASAP3
ENST00000449467 0.180148913865592 0.0977955469382035 -0.542387655610385 ENSG00000088280 ASAP3
ENST00000361729 0.608871315334542 0.47290999525585 0.189179293196839 ENSG00000007968 E2F2
ENST00000487237 0.785454381545115 0.684162020762478 0.149113522727597 ENSG00000007968 E2F2
ENST00000374561 0.0797575283821911 0.0367490947676934 0.377666337525106 ENSG00000117318 ID3
ENST00000463312 0.121909362498361 0.0609571124022941 0.434969777074474 ENSG00000117318 ID3
ENST00000486541 0.0729846160480618 0.0330835712201589 0.401308022786547 ENSG00000117318 ID3
ENST00000477916 0.00133205581707366 0.00034839908650026 1.09064538503467 ENSG00000197880 MDS2
ENST00000374555 0.0198054770673788 0.00724158408746761 0.934634823869733 ENSG00000197880 MDS2
ENST00000374550 0.297513161002885 0.183289181537587 -0.110049753903399 ENSG00000142676 RPL11
ENST00000467075 0.243195355309664 0.141856609093818 -0.100513057493725 ENSG00000142676 RPL11
ENST00000482370 0.302111665437688 0.186784999023971 -0.109346878545104 ENSG00000142676 RPL11
ENST00000443624 0.331889240645829 0.210980018366597 -0.104207729703892 ENSG00000142676 RPL11
ENST00000458455 0.310463141817941 0.193430131685844 -0.108128995606078 ENSG00000142676 RPL11
ENST00000366398 0.0247593074275921 0.00934337399362494 -0.719663040400507 ENSG00000203589 RP5-886K2.1
ENST00000466184 0.227362760045445 0.130380604504835 -0.529733601610753 ENSG00000244609 RN7SL532P
ENST00000418390 2.36858371650955e-19 5.81935294961199e-21 -0.608841875490726 ENSG00000011007 TCEB3
ENST00000609199 3.38647879220247e-18 9.58985312813761e-20 -0.614656029904231 ENSG00000011007 TCEB3
ENST00000487554 1.03628155555287e-09 8.77402593368314e-11 -0.571993464089735 ENSG00000011007 TCEB3
ENST00000427796 0.00114932481262129 0.000296250973411615 -0.361803620691391 ENSG00000236810 RP5-886K2.3
ENST00000447961 0.633453884400633 0.500458634092129 0.217790375954811 ENSG00000236810 RP5-886K2.3
ENST00000246151 0.174272355238152 0.093835574233819 -0.155289938526263 ENSG00000057757 PITHD1
ENST00000415372 0.885921914818338 0.820446823755478 -0.0263192877068431 ENSG00000057757 PITHD1
ENST00000374524 0.102745500052667 0.0496618503784353 -0.189389752424869 ENSG00000057757 PITHD1
ENST00000374514 5.54832372651301e-08 6.18808085163164e-09 -0.402444401217223 ENSG00000011009 LYPLA2
ENST00000400061 5.43476135712231e-08 6.05120242348719e-09 -0.404170745476605 ENSG00000011009 LYPLA2
ENST00000420982 6.14482915501664e-07 8.11146531770215e-08 -0.396590585643253 ENSG00000011009 LYPLA2
ENST00000374505 2.8427971411256e-08 3.01638778245921e-09 -0.409706181765146 ENSG00000011009 LYPLA2
ENST00000495365 2.18722897486094e-08 2.28051414379023e-09 -0.409328200406018 ENSG00000011009 LYPLA2
ENST00000374503 4.1878057240518e-08 4.56712848882525e-09 -0.40397478879437 ENSG00000011009 LYPLA2
ENST00000374502 2.83549039330575e-08 3.00806939832528e-09 -0.407125970772328 ENSG00000011009 LYPLA2
ENST00000492577 1.59062678685986e-08 1.62505438180526e-09 -0.417994565686111 ENSG00000011009 LYPLA2
ENST00000421070 5.01353604203612e-06 7.82788030334529e-07 -0.378292187183017 ENSG00000011009 LYPLA2
ENST00000374501 3.76803116947241e-06 5.750459310312e-07 -0.403158699092445 ENSG00000011009 LYPLA2
ENST00000472213 3.57175972190485e-06 5.42647064122043e-07 -0.442682256497073 ENSG00000011009 LYPLA2
ENST00000481736 9.74384075293791e-12 6.14617073963518e-13 -0.846322277752326 ENSG00000117308 GALE
ENST00000374497 3.48200234892756e-12 2.07576725109898e-13 -0.867249444571245 ENSG00000117308 GALE
ENST00000456977 9.64290521072639e-05 1.95346488358274e-05 -0.735813943065462 ENSG00000117308 GALE
ENST00000459934 1.07308207979774e-11 6.81581243101119e-13 -0.848469644072527 ENSG00000117308 GALE
ENST00000469556 4.44534935422205e-06 6.87277711690817e-07 -0.895092461957684 ENSG00000117308 GALE
ENST00000429356 5.8664272858193e-13 3.17472011206608e-14 -0.886661961309126 ENSG00000117308 GALE
ENST00000418277 2.39107173875907e-10 1.84630398164147e-11 -0.860129543979083 ENSG00000117308 GALE
ENST00000470949 2.93525516732696e-10 2.29577172040689e-11 -0.903844998631091 ENSG00000117308 GALE
ENST00000425913 7.40760225040502e-10 6.13352657185509e-11 -0.90683365668514 ENSG00000117308 GALE
ENST00000445705 3.81957867533392e-10 3.04456225959085e-11 -0.901061960272177 ENSG00000117308 GALE
ENST00000467493 4.30882092041568e-10 3.45802112369401e-11 -0.930942765085177 ENSG00000117308 GALE
ENST00000486382 9.62597229581882e-09 9.493261163086e-10 -0.96371731856732 ENSG00000117308 GALE
ENST00000470383 4.39551399790317e-07 5.66583431493813e-08 -0.844459707746429 ENSG00000117308 GALE
ENST00000466250 3.97210730301594e-07 5.08151116413455e-08 -0.844372889393623 ENSG00000117308 GALE
ENST00000467070 1.06883259986091e-05 1.78093768350995e-06 -0.788517077954501 ENSG00000117308 GALE
ENST00000374490 0.715377563511441 0.59568827853584 0.06828444266142 ENSG00000117305 HMGCL
ENST00000374487 0.771634850481885 0.666831127486778 0.0614256755527755 ENSG00000117305 HMGCL
ENST00000374483 0.771634850481885 0.666831127486778 0.0614256755527755 ENSG00000117305 HMGCL
ENST00000436439 0.715377563511441 0.59568827853584 0.06828444266142 ENSG00000117305 HMGCL
ENST00000235958 0.715508303624129 0.595897026788177 0.0682631704279617 ENSG00000117305 HMGCL
ENST00000509389 0.66901836128305 0.540723948541958 0.0810051224878593 ENSG00000117305 HMGCL
ENST00000496907 0.864085318972691 0.788724699798025 -0.040516910992605 ENSG00000117305 HMGCL
ENST00000513148 0.83865886190828 0.753986840991047 -0.0430919584104892 ENSG00000117305 HMGCL
ENST00000479458 0.464775252328717 0.327598675202568 -0.182494372223123 ENSG00000117305 HMGCL
ENST00000498698 0.722450564238271 0.604324897643161 0.0846339918759231 ENSG00000117305 HMGCL
ENST00000374479 0.958243736552167 0.931496688346425 0.0151484953511549 ENSG00000179163 FUCA1
ENST00000374472 0.000138414807394346 2.90044137195845e-05 -0.635088233418315 ENSG00000188822 CNR2
ENST00000536471 0.000407676990985872 9.42810968025744e-05 -0.628073912928525 ENSG00000188822 CNR2
ENST00000412176 0.758908444548644 0.650697626943791 -0.146713050350794 ENSG00000229106 RP11-4M23.2
ENST00000411815 0.580957074168382 0.442582285726093 -0.280615193125798 ENSG00000232557 RP11-4M23.3
ENST00000471915 0.789987887372984 0.689925143958252 0.0267535003099572 ENSG00000189266 PNRC2
ENST00000334351 0.871614924403496 0.799885177377456 0.0169043778002417 ENSG00000189266 PNRC2
ENST00000374468 0.871730480766261 0.800025992625271 0.0169298988783215 ENSG00000189266 PNRC2
ENST00000579103 0.655540843765556 0.525055621639656 0.0451010570941576 ENSG00000189266 PNRC2
ENST00000344989 7.38855592412655e-10 6.11628268364518e-11 -0.556689941759208 ENSG00000188529 SRSF10
ENST00000453840 5.90706480492677e-10 4.82864085952541e-11 -0.558520630071035 ENSG00000188529 SRSF10
ENST00000341154 6.13760127096371e-10 5.0285132127463e-11 -0.558704937500344 ENSG00000188529 SRSF10
ENST00000484146 5.19097954229174e-10 4.21602749695684e-11 -0.558477497585536 ENSG00000188529 SRSF10
ENST00000473858 5.19045520924464e-10 4.215256610297e-11 -0.558478710365303 ENSG00000188529 SRSF10
ENST00000374452 5.07484436504502e-10 4.1136081063695e-11 -0.558246385491845 ENSG00000188529 SRSF10
ENST00000374453 4.85287280089294e-10 3.91980917901871e-11 -0.558395146851944 ENSG00000188529 SRSF10
ENST00000343255 1.13200898393237e-09 9.66429888232938e-11 -0.562236847988515 ENSG00000188529 SRSF10
ENST00000492112 1.33698445361055e-09 1.15508274795091e-10 -0.557760871085152 ENSG00000188529 SRSF10
ENST00000485841 6.64208826281835e-10 5.46919346319841e-11 -0.573419147494401 ENSG00000188529 SRSF10
ENST00000338597 6.25161355095595e-10 5.1280653282588e-11 -0.581971688207536 ENSG00000188529 SRSF10
ENST00000495785 9.8448540884924e-10 8.30210052026899e-11 -0.565615740222929 ENSG00000188529 SRSF10
ENST00000473754 6.35789596672701e-11 4.50108300288782e-12 -0.599057572667637 ENSG00000188529 SRSF10
ENST00000497214 0.208852481737355 0.117368280798186 -0.230850765285303 ENSG00000188529 SRSF10
ENST00000485292 2.59799026798149e-07 3.21722221720005e-08 -0.521366153097444 ENSG00000188529 SRSF10
ENST00000469303 1.51850492249978e-07 1.81079143044282e-08 -0.498005974522308 ENSG00000188529 SRSF10
ENST00000327535 0.510612852379294 0.37145138399649 -0.249499223393592 ENSG00000185436 IFNLR1
ENST00000327575 0.0319573149974903 0.0125665406003732 -0.255818852647202 ENSG00000185436 IFNLR1
ENST00000374421 0.59082150360086 0.452932780506861 -0.210242668472163 ENSG00000185436 IFNLR1
ENST00000374419 0.0666961275152987 0.0297417892371989 -0.228427674235535 ENSG00000185436 IFNLR1
ENST00000374418 0.135343827750767 0.0691662974448826 -0.196748245385615 ENSG00000185436 IFNLR1
ENST00000361548 0.596689386954552 0.459545308864888 0.270091073050412 ENSG00000158055 GRHL3
ENST00000342072 0.596689386954552 0.459545308864888 0.270091073050412 ENSG00000158055 GRHL3
ENST00000350501 0.0587151792914934 0.0256227587521967 0.563138731271057 ENSG00000158055 GRHL3
ENST00000356046 0.596689386954552 0.459545308864888 0.270091073050412 ENSG00000158055 GRHL3
ENST00000236255 0.64787746805543 0.516634411555429 0.230890244718087 ENSG00000158055 GRHL3
ENST00000528064 0.64787746805543 0.516634411555429 0.230890244718087 ENSG00000158055 GRHL3
ENST00000374409 0.00119209618452556 0.000308511963093112 0.609714234215132 ENSG00000001460 STPG1
ENST00000440416 0.00424188374755518 0.00126804311170958 0.549581504278404 ENSG00000001460 STPG1
ENST00000003583 0.00106061577530917 0.000270889422065018 0.615610875474385 ENSG00000001460 STPG1
ENST00000468303 5.30706861438495e-05 1.01901615942213e-05 0.704624124921169 ENSG00000001460 STPG1
ENST00000337248 0.00103869638217043 0.000264807714007475 0.615890860770472 ENSG00000001460 STPG1
ENST00000497384 0.0972627558417386 0.0465171669605646 0.40226102721708 ENSG00000001460 STPG1
ENST00000438866 0.0443311363570957 0.0184289208181907 0.731018757700988 ENSG00000001460 STPG1
ENST00000435187 0.398472085638811 0.26732387510031 0.288677267929745 ENSG00000001460 STPG1
ENST00000483261 0.969391847721504 0.949389771759104 -0.0231212628550014 ENSG00000001460 STPG1
ENST00000498488 0.00468995180922643 0.0014195121167934 0.655108346620277 ENSG00000001460 STPG1
ENST00000483528 0.108633527247499 0.0530956347926642 0.513371008804776 ENSG00000001460 STPG1
ENST00000475760 0.0575807069738308 0.025044625802709 0.674236719574007 ENSG00000001460 STPG1
ENST00000492753 0.00826993361698217 0.00269284971140813 0.90765161478891 ENSG00000001460 STPG1
ENST00000374399 3.94307059250619e-32 2.93828664676831e-34 1.1436489011371 ENSG00000001461 NIPAL3
ENST00000003912 3.5720980905682e-25 4.82029270235016e-27 0.974097019880549 ENSG00000001461 NIPAL3
ENST00000488155 2.3532401975925e-11 1.56304931427365e-12 1.0982026751309 ENSG00000001461 NIPAL3
ENST00000358028 9.6281690492333e-25 1.35173518167308e-26 1.12623038150552 ENSG00000001461 NIPAL3
ENST00000339255 9.74021725211661e-32 7.47832998271314e-34 1.15958295411083 ENSG00000001461 NIPAL3
ENST00000475663 5.33790519300125e-13 2.86693664652566e-14 1.0622758469651 ENSG00000001461 NIPAL3
ENST00000428131 5.38156629685343e-21 1.11184360255131e-22 1.12272812546475 ENSG00000001461 NIPAL3
ENST00000432012 2.68249839810827e-14 1.2261097215651e-15 1.19932140194611 ENSG00000001461 NIPAL3
ENST00000374395 1.15947426000943e-51 2.00395726765526e-54 1.1626091019053 ENSG00000117602 RCAN3
ENST00000436717 3.58120715213421e-43 1.14506071777428e-45 1.16794816252571 ENSG00000117602 RCAN3
ENST00000425530 1.8106615278734e-23 2.87064609328879e-25 1.26288257218338 ENSG00000117602 RCAN3
ENST00000412742 4.19475252842652e-37 2.04949885557354e-39 1.18492312183401 ENSG00000117602 RCAN3
ENST00000538532 3.1722918436939e-36 1.66170278848584e-38 1.18588621259716 ENSG00000117602 RCAN3
ENST00000374393 8.40437672003915e-34 5.34652307395766e-36 1.20812778211431 ENSG00000117602 RCAN3
ENST00000482807 8.97383035845629e-12 5.62706181922425e-13 0.988751337919127 ENSG00000117602 RCAN3
ENST00000577528 1.79656544048739e-16 6.2985004275167e-18 1.12179300269105 ENSG00000264443 RP4-594I10.3
ENST00000374392 3.49016129248115e-08 3.75803559139621e-09 2.06267803309291 ENSG00000184454 NCMAP
ENST00000486262 0.00770214706108952 0.00248399541869404 1.08799714447287 ENSG00000184454 NCMAP
ENST00000478890 0.00634056336797402 0.00199594093283705 -0.195544097802826 ENSG00000133226 SRRM1
ENST00000593639 0.00949242880728316 0.00314599108608903 -0.194701030764791 ENSG00000133226 SRRM1
ENST00000323848 0.000130908730113957 2.72896936621622e-05 -0.217932834866328 ENSG00000133226 SRRM1
ENST00000466910 0.0018523485493829 0.000502422177569369 -0.261080896438022 ENSG00000133226 SRRM1
ENST00000468822 0.0351567619693614 0.0140459717077426 -0.15504565275108 ENSG00000133226 SRRM1
ENST00000447431 0.00033226178346098 7.5320681093279e-05 -0.212267149451811 ENSG00000133226 SRRM1
ENST00000600523 0.0177641083424111 0.00638879211913177 -0.190107201573034 ENSG00000133226 SRRM1
ENST00000462710 0.0120085968776477 0.00410187690653659 -0.189689706885343 ENSG00000133226 SRRM1
ENST00000374389 0.000292148547319724 6.54932901459136e-05 -0.214014365984947 ENSG00000133226 SRRM1
ENST00000490543 0.0120018264674511 0.00409916537416832 -0.189691231490979 ENSG00000133226 SRRM1
ENST00000479034 0.000542000191130989 0.000128951758517152 -0.20088799966224 ENSG00000133226 SRRM1
ENST00000596378 0.00376497531338555 0.00110924040352953 -0.178749400618468 ENSG00000133226 SRRM1
ENST00000494934 0.0619776923062576 0.0272879167755472 -0.17226737206814 ENSG00000133226 SRRM1
ENST00000495561 0.0910511127598837 0.0430131378504453 -0.17470992537589 ENSG00000133226 SRRM1
ENST00000537199 0.0043974968826085 0.00132082175002847 -0.191558886790641 ENSG00000133226 SRRM1
ENST00000485441 0.452408299389507 0.315826307784725 -0.0826308145570858 ENSG00000133226 SRRM1
ENST00000470243 0.0126678193487423 0.00435602076054012 -0.209694855928458 ENSG00000133226 SRRM1
ENST00000496882 0.00111557481595529 0.000286609749537047 -0.234255812239711 ENSG00000133226 SRRM1
ENST00000461768 0.00186051394993607 0.00050482243647374 -0.236371094832518 ENSG00000133226 SRRM1
ENST00000485541 0.00231818163122428 0.000645291993881148 -0.248695924977199 ENSG00000133226 SRRM1
ENST00000488317 0.00261708356395025 0.000739019834589299 -0.268091544878071 ENSG00000133226 SRRM1
ENST00000489130 0.491285679468526 0.352714905815762 -0.0966772587063476 ENSG00000133226 SRRM1
ENST00000459464 0.953698772277398 0.924206724677557 -0.0350821955300826 ENSG00000238986 snoU13
ENST00000474843 0.00111596079278696 0.000286716331688422 -0.295757270025057 ENSG00000133226 SRRM1
ENST00000374379 0.297024800988564 0.182919211335094 0.174499513557187 ENSG00000169504 CLIC4
ENST00000497755 0.108759841042435 0.0531660475064055 0.27140966692852 ENSG00000169504 CLIC4
ENST00000488683 0.296950913935103 0.182848047368338 0.174527992970882 ENSG00000169504 CLIC4
ENST00000489758 0.119445459720264 0.0595075543041793 0.266628626043044 ENSG00000169504 CLIC4
ENST00000459588 0.970782918048364 0.9515523378884 0.0207834584141366 ENSG00000238482 RNU6-1208P
ENST00000399916 3.78670780307072e-09 3.51084530513293e-10 -0.557357278044108 ENSG00000020633 RUNX3
ENST00000308873 8.51018214307717e-07 1.1532537403032e-07 -0.487776125866291 ENSG00000020633 RUNX3
ENST00000338888 1.08878946908179e-08 1.08297039405126e-09 -0.553118178913609 ENSG00000020633 RUNX3
ENST00000540420 1.89507569782725e-05 3.31953811727706e-06 -0.436834797159772 ENSG00000020633 RUNX3
ENST00000496967 4.21593486666414e-05 7.92270887436319e-06 -0.403989872742371 ENSG00000020633 RUNX3
ENST00000479341 4.19062131000176e-19 1.06385410099424e-20 -0.952588747337949 ENSG00000020633 RUNX3
ENST00000456316 0.0183888800701844 0.00664502645343004 -0.536026396983941 ENSG00000229162 RP11-84D1.1
ENST00000424084 0.905729115675281 0.849881098203948 0.0626311328355133 ENSG00000233755 RP4-799D16.1
ENST00000429666 0.385434110494008 0.25615582956552 0.415748327525903 ENSG00000233755 RP4-799D16.1
ENST00000455902 0.753009028156646 0.642949205471582 0.141994043184064 ENSG00000231953 RP4-706G24.1
ENST00000236273 6.92719512561675e-06 1.11275157351748e-06 0.291614383374031 ENSG00000117614 SYF2
ENST00000354361 5.62733508153113e-06 8.87002735108195e-07 0.290466007424539 ENSG00000117614 SYF2
ENST00000474160 5.18973183935206e-05 9.94243798676671e-06 0.326162180732554 ENSG00000117614 SYF2
ENST00000476231 0.00188225959511104 0.000511285838540639 0.284673874952965 ENSG00000117614 SYF2
ENST00000243189 6.8464477905559e-07 9.12365149216761e-08 0.380901509704543 ENSG00000117616 C1orf63
ENST00000569495 1.40609673721319e-06 1.97902734501395e-07 0.369994779518073 ENSG00000117616 C1orf63
ENST00000498238 6.81927380358705e-07 9.0851232440895e-08 0.381221589608466 ENSG00000117616 C1orf63
ENST00000566395 5.79435160732995e-09 5.52804115215971e-10 0.424689587798483 ENSG00000117616 C1orf63
ENST00000565733 4.11495140162562e-09 3.83391778754701e-10 0.422529387092957 ENSG00000117616 C1orf63
ENST00000568254 6.78109209575725e-07 9.03024701558856e-08 0.381304890738951 ENSG00000117616 C1orf63
ENST00000473314 2.03309201077921e-22 3.58143360448098e-24 0.600798222242872 ENSG00000117616 C1orf63
ENST00000417642 6.77259702545034e-07 9.01713348197514e-08 0.381305132303657 ENSG00000117616 C1orf63
ENST00000570063 7.65328554841843e-09 7.43635580129706e-10 0.420704405886473 ENSG00000117616 C1orf63
ENST00000564223 0.00037100656090621 8.49734334214501e-05 0.355062295373668 ENSG00000117616 C1orf63
ENST00000475766 5.39566166353627e-09 5.1250787395316e-10 0.422459403489327 ENSG00000117616 C1orf63
ENST00000491378 3.24245561640098e-07 4.07306086277898e-08 0.436223574508879 ENSG00000117616 C1orf63
ENST00000431849 0.00017210278277794 3.67333957765347e-05 0.372848497222954 ENSG00000117616 C1orf63
ENST00000568212 0.000749811642869669 0.000184444871800206 0.359013567874111 ENSG00000117616 C1orf63
ENST00000568701 6.44720986064136e-10 5.29803158177331e-11 0.565689604631925 ENSG00000117616 C1orf63
ENST00000561867 2.61161359113659e-19 6.44371719742101e-21 0.713396807436784 ENSG00000117616 C1orf63
ENST00000568996 2.90409641706445e-19 7.23350391184206e-21 0.712847860479748 ENSG00000117616 C1orf63
ENST00000607698 0.204462411372682 0.114346671172708 0.576441779461571 ENSG00000272432 RP3-465N24.6
ENST00000450820 1.22339783726221e-29 1.09706827078102e-31 1.18335605016337 ENSG00000117616 C1orf63
ENST00000566714 1.62939206238052e-10 1.22934974194789e-11 1.29531426771473 ENSG00000261349 RP3-465N24.5
ENST00000564398 1.03678918388466e-05 1.72361704799257e-06 0.825856120088363 ENSG00000187010 RHD
ENST00000328664 4.55980765193829e-16 1.67710861495238e-17 1.08849956337025 ENSG00000187010 RHD
ENST00000454452 3.20324755334659e-14 1.47669554638304e-15 1.05729622218069 ENSG00000187010 RHD
ENST00000342055 3.20324755334659e-14 1.47669554638304e-15 1.05729622218069 ENSG00000187010 RHD
ENST00000423810 3.20324755334659e-14 1.47669554638304e-15 1.05729622218069 ENSG00000187010 RHD
ENST00000568195 3.20324755334659e-14 1.47669554638304e-15 1.05729622218069 ENSG00000187010 RHD
ENST00000417538 3.20324755334659e-14 1.47669554638304e-15 1.05729622218069 ENSG00000187010 RHD
ENST00000357542 3.20324755334659e-14 1.47669554638304e-15 1.05729622218069 ENSG00000187010 RHD
ENST00000423253 3.56267199891101e-13 1.86429623458975e-14 1.05023194303103 ENSG00000187010 RHD
ENST00000414693 0.203874889615365 0.113943558100572 0.58392978461355 ENSG00000224183 SDHDP6
ENST00000568399 3.05027276846089e-28 3.15299344227813e-30 1.19469079128961 ENSG00000117616 C1orf63
ENST00000562018 2.00335338623857e-28 2.02021290860039e-30 1.18597344403536 ENSG00000117616 C1orf63
ENST00000567741 1.36873848565293e-28 1.34932207760433e-30 1.19088024232997 ENSG00000117616 C1orf63
ENST00000566599 6.23051901450615e-22 1.16505909487256e-23 1.21228562533685 ENSG00000117616 C1orf63
ENST00000564413 1.55588243741001e-10 1.1713022723366e-11 1.14306890766654 ENSG00000117616 C1orf63
ENST00000570165 7.99539348681816e-11 5.74751619756515e-12 1.07497099585093 ENSG00000259984 RP11-335G20.7
ENST00000374358 0.671684424077199 0.54395481295487 0.0493017496355476 ENSG00000183726 TMEM50A
ENST00000498135 0.937097913522129 0.898211168262482 -0.010841760495091 ENSG00000183726 TMEM50A
ENST00000491936 0.969944311509497 0.95027256114445 0.00523833582404665 ENSG00000183726 TMEM50A
ENST00000480937 0.962518787011378 0.938493247271507 0.00648589474513307 ENSG00000183726 TMEM50A
ENST00000468704 0.944309455358922 0.909584664166807 0.00983660037268422 ENSG00000183726 TMEM50A
ENST00000487234 0.635460869973183 0.502806160471787 0.0584217013707044 ENSG00000183726 TMEM50A
ENST00000459565 0.0436998076407463 0.0181228970796711 0.788388145201725 ENSG00000238889 snoU13
ENST00000294413 0.482077137483838 0.343966334930702 0.155734445995724 ENSG00000188672 RHCE
ENST00000374352 0.531160290808173 0.391733980509749 0.14235140000066 ENSG00000188672 RHCE
ENST00000243186 0.489095861587099 0.350690907735158 0.157132665987608 ENSG00000188672 RHCE
ENST00000413854 0.489095861587099 0.350690907735158 0.157132665987608 ENSG00000188672 RHCE
ENST00000425135 0.489095861587099 0.350690907735158 0.157132665987608 ENSG00000188672 RHCE
ENST00000455194 0.489095861587099 0.350690907735158 0.157132665987608 ENSG00000188672 RHCE
ENST00000340849 0.998842847724086 0.997428582820106 -0.000706460743812053 ENSG00000188672 RHCE
ENST00000349320 0.952120439961449 0.921550610501262 0.021267588483979 ENSG00000188672 RHCE
ENST00000527747 0.768594560651718 0.662998004158174 0.110834798314295 ENSG00000188672 RHCE
ENST00000346452 0.623610818883428 0.489448724261578 0.187139173556905 ENSG00000188672 RHCE
ENST00000349438 0.645662018997937 0.514099487466875 0.176735304115976 ENSG00000188672 RHCE
ENST00000527187 0.768727775139455 0.66314868688709 0.149071462500893 ENSG00000188672 RHCE
ENST00000533771 0.774717727149357 0.670731259019813 0.146033786593191 ENSG00000188672 RHCE
ENST00000541879 0.897199559556713 0.837230792048418 -0.0752079592736651 ENSG00000238084 RP3-469D22.1
ENST00000419297 0.804117201415695 0.708152751111801 -0.137085776025869 ENSG00000238084 RP3-469D22.1
ENST00000495048 0.6429508010911 0.511060279195317 0.235097004035859 ENSG00000188672 RHCE
ENST00000399763 6.49019069548779e-09 6.24625954832499e-10 0.438130114400357 ENSG00000204178 TMEM57
ENST00000399766 6.49019069548779e-09 6.24625954832499e-10 0.438130114400357 ENSG00000204178 TMEM57
ENST00000374343 6.49019069548779e-09 6.24625954832499e-10 0.438130114400357 ENSG00000204178 TMEM57
ENST00000470035 0.000635145158383444 0.000153688121769784 0.393730718367955 ENSG00000204178 TMEM57
ENST00000374338 1.2144298809556e-08 1.21762672630212e-09 0.835248795627944 ENSG00000157978 LDLRAP1
ENST00000485476 3.20179955100674e-05 5.87367631048387e-06 0.835374458522349 ENSG00000157978 LDLRAP1
ENST00000488127 6.33793785506013e-07 8.38702214131659e-08 0.821421697526066 ENSG00000157978 LDLRAP1
ENST00000462394 0.0269014310238396 0.0102797822460708 0.583567772401762 ENSG00000157978 LDLRAP1
ENST00000484476 4.17249556919641e-07 5.35811514722312e-08 1.10377610953285 ENSG00000157978 LDLRAP1
ENST00000474283 4.59327321631459e-07 5.93937212357255e-08 1.08780977809875 ENSG00000157978 LDLRAP1
ENST00000470950 2.86217525179322e-06 4.26831963510437e-07 1.07043972182107 ENSG00000157978 LDLRAP1
ENST00000412797 0.541379898924493 0.401962896888153 0.306724537023653 ENSG00000225643 RP11-70P17.1
ENST00000374332 2.51861464403548e-13 1.29150280947723e-14 0.903854716028094 ENSG00000117643 MAN1C1
ENST00000263979 2.73617279734389e-13 1.40888326363892e-14 0.917248131934239 ENSG00000117643 MAN1C1
ENST00000436991 1.62186246527501e-05 2.80387260422559e-06 0.835575366692733 ENSG00000233478 RP1-187B23.1
ENST00000473891 6.32935429731537e-12 3.89226216177623e-13 0.992182211011646 ENSG00000117643 MAN1C1
ENST00000374329 8.60318294733954e-13 4.75184114691122e-14 0.88659382460915 ENSG00000117643 MAN1C1
ENST00000496532 2.49085640207379e-09 2.24502087482242e-10 0.91497813576952 ENSG00000117643 MAN1C1
ENST00000475314 0.000130921394468915 2.72940743005844e-05 0.622845517632421 ENSG00000117643 MAN1C1
ENST00000487493 0.00972223585882644 0.00323136304762413 0.572605201547821 ENSG00000117643 MAN1C1
ENST00000354177 0.108258067352103 0.0528682273822555 0.165340241928189 ENSG00000162430 SEPN1
ENST00000361547 0.108258067352103 0.0528682273822555 0.165340241928189 ENSG00000162430 SEPN1
ENST00000374315 0.108258067352103 0.0528682273822555 0.165340241928189 ENSG00000162430 SEPN1
ENST00000559265 0.0145692796257024 0.00510487475617728 0.229241528964626 ENSG00000255054 RP1-317E23.6
ENST00000494537 0.0790009796851168 0.0363390642492457 0.271673830637078 ENSG00000162430 SEPN1
ENST00000527604 0.00873418893555055 0.00286293561569856 0.266510241030559 ENSG00000255054 RP1-317E23.6
ENST00000442055 0.562725377996633 0.423736690965491 0.118188379287501 ENSG00000228172 RP1-317E23.3
ENST00000453649 0.590216525597868 0.452284594160037 0.11117628417093 ENSG00000228172 RP1-317E23.3
ENST00000424294 3.4598727236629e-05 6.39011817503025e-06 0.403174993625698 ENSG00000117640 MTFR1L
ENST00000536896 0.233501158551723 0.134813337575624 0.297989146441231 ENSG00000223474 AL020996.1
ENST00000374303 1.11817569145093e-07 1.30850505020821e-08 0.402449028492056 ENSG00000117640 MTFR1L
ENST00000533762 8.7330659572708e-05 1.75161731476084e-05 0.40046125477634 ENSG00000117640 MTFR1L
ENST00000529116 0.000114153361524651 2.35137682542799e-05 0.39029482654299 ENSG00000117640 MTFR1L
ENST00000474295 1.17146191398363e-07 1.37615664968815e-08 0.402451226858662 ENSG00000117640 MTFR1L
ENST00000488327 0.000129043939813151 2.68623514315171e-05 0.376286232928614 ENSG00000117640 MTFR1L
ENST00000472643 4.38798947414767e-07 5.65496842039039e-08 0.409577411375801 ENSG00000117640 MTFR1L
ENST00000494293 0.000787184132123952 0.000194668918484354 0.38671857614183 ENSG00000117640 MTFR1L
ENST00000469815 4.20515614651493e-07 5.40369022084636e-08 0.388328976275686 ENSG00000117640 MTFR1L
ENST00000526894 4.40350612122454e-07 5.6770143528078e-08 0.409564975577367 ENSG00000117640 MTFR1L
ENST00000478284 1.35176992276633e-05 2.29713005740714e-06 0.397035998982422 ENSG00000117640 MTFR1L
ENST00000524618 6.24189394909439e-07 8.25245813802321e-08 0.383628234742709 ENSG00000117640 MTFR1L
ENST00000374307 1.17494120422072e-07 1.38047820204218e-08 0.402441580719297 ENSG00000117640 MTFR1L
ENST00000528624 5.99596471890637e-05 1.16369807176138e-05 0.443856107163396 ENSG00000117640 MTFR1L
ENST00000525713 2.58612660592263e-05 4.6584514801414e-06 0.43566019690629 ENSG00000117640 MTFR1L
ENST00000374301 2.78000882705495e-08 2.94514542435717e-09 0.424487308193057 ENSG00000117640 MTFR1L
ENST00000464008 6.66881459082617e-07 8.86610020450984e-08 0.423085282652794 ENSG00000117640 MTFR1L
ENST00000526158 9.69206401440159e-06 1.60069751809968e-06 0.417008947801453 ENSG00000117640 MTFR1L
ENST00000530599 0.000145506068501404 3.06209441789585e-05 0.39405725214197 ENSG00000117640 MTFR1L
ENST00000374300 6.40781421897864e-08 7.20801362813968e-09 0.416215753187473 ENSG00000117640 MTFR1L
ENST00000466284 2.86210791327384e-08 3.0393510718687e-09 0.435026354314779 ENSG00000117640 MTFR1L
ENST00000531361 4.07669635280493e-07 5.22886156901838e-08 0.484893296517284 ENSG00000117640 MTFR1L
ENST00000497956 3.45990106141465e-06 5.24479730675908e-07 0.444647675240057 ENSG00000117640 MTFR1L
ENST00000606617 0.0359928945008964 0.0144369707259269 0.391219268163958 ENSG00000272478 RP1-317E23.7
ENST00000538789 0.0113332403756269 0.00384369174498108 0.3998661319079 ENSG00000127423 AUNIP
ENST00000481602 0.657309118141215 0.527039271907902 0.218682718759066 ENSG00000127423 AUNIP
ENST00000374298 0.379457805145744 0.250912734164236 0.381664519508844 ENSG00000127423 AUNIP
ENST00000455431 0.00819468414876205 0.00266408672892668 -0.448394008626585 ENSG00000236528 RP1-125I3.2
ENST00000374296 0.0108612050864251 0.00366360084622139 -0.419363456322711 ENSG00000182749 PAQR7
ENST00000513116 0.351090164031939 0.226882747292506 0.430555791302716 ENSG00000117632 STMN1
ENST00000426559 0.000163252870183635 3.46771862113734e-05 0.533111266302117 ENSG00000117632 STMN1
ENST00000455785 7.94822924928061e-05 1.58062157638219e-05 0.527454514051507 ENSG00000117632 STMN1
ENST00000399728 8.34089076488713e-05 1.66594296469853e-05 0.527443346554268 ENSG00000117632 STMN1
ENST00000465604 0.00012667973430375 2.63407347343107e-05 0.509686870842312 ENSG00000117632 STMN1
ENST00000357865 0.000137359608434663 2.87705166529362e-05 0.509436193113998 ENSG00000117632 STMN1
ENST00000374291 0.000133756561273651 2.79473804721898e-05 0.501400563518434 ENSG00000117632 STMN1
ENST00000485226 8.4618514290763e-05 1.69266278370424e-05 0.5299102032821 ENSG00000117632 STMN1
ENST00000446334 8.96533982161565e-06 1.4710203997563e-06 0.611438771959661 ENSG00000117632 STMN1
ENST00000580971 8.15218979338259e-05 1.62519225642836e-05 0.728706889131808 ENSG00000264021 MIR3917
ENST00000374282 0.0137000751535991 0.00476352507401357 0.307608504538761 ENSG00000158006 PAFAH2
ENST00000374284 0.0188688142590967 0.00685044045611248 0.301292585105565 ENSG00000158006 PAFAH2
ENST00000493892 0.0781046410399831 0.0358504424785011 0.307383496168188 ENSG00000158006 PAFAH2
ENST00000464540 0.0781161496512899 0.0358578020794513 0.307367495060426 ENSG00000158006 PAFAH2
ENST00000476611 0.51488216756528 0.375547110179094 0.216798438291334 ENSG00000158006 PAFAH2
ENST00000439092 0.153228047563734 0.0802880174771913 0.277764469828255 ENSG00000158006 PAFAH2
ENST00000441420 0.165919796688459 0.0883301171117694 0.265179441379169 ENSG00000158006 PAFAH2
ENST00000444713 0.0123063755793773 0.00421520809443725 0.394994063903065 ENSG00000175087 PDIK1L
ENST00000374271 0.0935800422149396 0.0444354971316163 0.20886926894566 ENSG00000175087 PDIK1L
ENST00000374269 0.0161907269346793 0.00574802340827485 0.304347418406399 ENSG00000175087 PDIK1L
ENST00000374266 1.08653219292584e-09 9.23993667927484e-11 -1.06619862724353 ENSG00000142684 ZNF593
ENST00000270812 1.07851994978895e-09 9.16335515584265e-11 -1.0662140928426 ENSG00000142684 ZNF593
ENST00000407889 3.43555113180116e-10 2.7204146058747e-11 -1.10209737158624 ENSG00000236782 RP11-96L14.7
ENST00000414762 2.40790649403268e-10 1.85978339698244e-11 -1.11530442873376 ENSG00000236782 RP11-96L14.7
ENST00000433939 5.69578023561648e-11 4.00204721608587e-12 -1.07458574224063 ENSG00000236782 RP11-96L14.7
ENST00000444682 1.15692313393224e-11 7.3752561617787e-13 -1.13466387298622 ENSG00000236782 RP11-96L14.7
ENST00000448923 8.45647594550918e-14 4.09630404130219e-15 -1.13980748941761 ENSG00000236782 RP11-96L14.7
ENST00000361530 0.442486057897799 0.306548009084328 -0.182247384514214 ENSG00000142675 CNKSR1
ENST00000481077 0.645594096666593 0.514023947527406 -0.166421747554375 ENSG00000142675 CNKSR1
ENST00000480348 0.767475547446535 0.661415388629553 -0.117842545122467 ENSG00000142675 CNKSR1
ENST00000465415 0.995005645630363 0.990878363746791 0.00346502751911723 ENSG00000142675 CNKSR1
ENST00000374253 0.45885884763543 0.32194301016643 -0.177303092768313 ENSG00000142675 CNKSR1
ENST00000525687 0.747448822980661 0.635744391547267 -0.110940557471935 ENSG00000142675 CNKSR1
ENST00000482227 0.443736142970301 0.307719278267863 -0.18296004722126 ENSG00000142675 CNKSR1
ENST00000531191 0.521962476960784 0.382355192550384 -0.163416347372096 ENSG00000142675 CNKSR1
ENST00000524529 0.684332357459604 0.55911055385277 -0.194903110048755 ENSG00000142675 CNKSR1
ENST00000531150 0.55662004874893 0.417440985946033 -0.257506750074444 ENSG00000142675 CNKSR1
ENST00000528001 0.621402360159221 0.487028170160622 -0.219753776719679 ENSG00000142675 CNKSR1
ENST00000528281 0.372689291077798 0.245174639285346 -0.2628009762072 ENSG00000142675 CNKSR1
ENST00000480617 0.523437751700293 0.383808189646628 -0.305776197725726 ENSG00000142675 CNKSR1
ENST00000484874 0.14986791840338 0.0781821757473988 -0.593492749742786 ENSG00000142675 CNKSR1
ENST00000451429 0.424659090837519 0.290145414823462 -0.0854677005768232 ENSG00000130695 CEP85
ENST00000476272 0.465241620002903 0.32806965878663 -0.0749750872206329 ENSG00000130695 CEP85
ENST00000252992 0.465241620002903 0.32806965878663 -0.0749750872206329 ENSG00000130695 CEP85
ENST00000480446 0.0745921066223006 0.0339515716170691 -0.529315810043977 ENSG00000130695 CEP85
ENST00000453146 0.514046538861281 0.374735190742933 -0.0796352319098387 ENSG00000130695 CEP85
ENST00000603670 0.887184103551467 0.822187786194748 -0.0825071274793049 ENSG00000270733 RP11-231P20.5
ENST00000469609 0.537502830007123 0.398194576293549 -0.0886347001036133 ENSG00000130695 CEP85
ENST00000468163 0.834695104436576 0.748490585815986 -0.0524136619292472 ENSG00000130695 CEP85
ENST00000491670 0.401170852472487 0.269638419933962 -0.140107459410245 ENSG00000130695 CEP85
ENST00000270792 1.44614852623798e-06 2.04068501236289e-07 -0.542753212269871 ENSG00000142669 SH3BGRL3
ENST00000319041 1.70957806120829e-06 2.4503717348321e-07 -0.542248914394175 ENSG00000142669 SH3BGRL3
ENST00000314675 0.62264487478561 0.488450529555814 -0.0819520625063288 ENSG00000158062 UBXN11
ENST00000472155 0.00770221428276134 0.00248411949805905 0.506008197691044 ENSG00000158062 UBXN11
ENST00000374223 0.00768161047203415 0.00247645309353412 0.506194294227983 ENSG00000158062 UBXN11
ENST00000475591 0.00767630941921639 0.00247438690752903 0.506583414085295 ENSG00000158062 UBXN11
ENST00000357089 0.00756537706889427 0.00243490741152036 0.507307236671404 ENSG00000158062 UBXN11
ENST00000494942 0.00755040220606434 0.00242928471738915 0.507323244723485 ENSG00000158062 UBXN11
ENST00000374221 0.00764211693408261 0.00246214606700734 0.506639005024242 ENSG00000158062 UBXN11
ENST00000374217 0.102302863152543 0.0494050593959416 0.305664567384419 ENSG00000158062 UBXN11
ENST00000374222 0.101886557888764 0.0491498306196052 0.305754831501153 ENSG00000158062 UBXN11
ENST00000496466 0.00887109387255371 0.00291388490317678 0.48996767954474 ENSG00000158062 UBXN11
ENST00000535108 0.0184810035736612 0.00668421316616811 0.51434582495599 ENSG00000158062 UBXN11
ENST00000436301 0.0256010821688692 0.00971224554253904 0.49889525417612 ENSG00000158062 UBXN11
ENST00000374215 0.0253466640214285 0.00959568889137012 0.510829573069474 ENSG00000158062 UBXN11
ENST00000452980 0.0305599737533435 0.0119234155807779 0.504176124824298 ENSG00000158062 UBXN11
ENST00000442942 0.0375587329346803 0.0151783879311256 0.49253371163389 ENSG00000158062 UBXN11
ENST00000450041 0.00586510895591515 0.00182635545798463 0.603942631460235 ENSG00000158062 UBXN11
ENST00000423664 0.0105611570728328 0.00354905256459919 0.57029768134225 ENSG00000158062 UBXN11
ENST00000421827 0.0243462861362159 0.00916631183231845 0.505466670712865 ENSG00000158062 UBXN11
ENST00000374213 0.00972223585882644 0.00323139578114869 -0.353421089701782 ENSG00000169442 CD52
ENST00000492808 0.00646957061920894 0.00204166874228117 -0.367794759041497 ENSG00000169442 CD52
ENST00000470468 0.006288818849858 0.00197827276821051 -0.367895748276422 ENSG00000169442 CD52
ENST00000308182 0.96599036026744 0.94425406814262 0.0254021408825487 ENSG00000176092 AIM1L
ENST00000527815 0.992184757192644 0.986220168554587 -0.00627190401649854 ENSG00000176092 AIM1L
ENST00000374211 0.597272245721817 0.460198237142414 -0.270378727642603 ENSG00000176092 AIM1L
ENST00000374208 0.490698217575241 0.352113825270963 -0.341048087732637 ENSG00000176092 AIM1L
ENST00000520372 0.324279364645568 0.204771487596827 0.444829799129393 ENSG00000176092 AIM1L
ENST00000522923 0.171245919081702 0.0918212526753807 0.57599137718141 ENSG00000176092 AIM1L
ENST00000429942 0.172567669540978 0.092698597444307 0.577432630574965 ENSG00000176092 AIM1L
ENST00000403843 0.512489791897825 0.373206936220219 0.326176112860245 ENSG00000176083 ZNF683
ENST00000374204 0.512489791897825 0.373206936220219 0.326176112860245 ENSG00000176083 ZNF683
ENST00000436292 0.512489791897825 0.373206936220219 0.326176112860245 ENSG00000176083 ZNF683
ENST00000349618 0.512489791897825 0.373206936220219 0.326176112860245 ENSG00000176083 ZNF683
ENST00000455900 0.127699118643405 0.0644502792467578 0.685375404771186 ENSG00000176083 ZNF683
ENST00000451801 0.139278679484503 0.0715549145980248 0.667087515744413 ENSG00000176083 ZNF683
ENST00000454975 0.127877663386305 0.0645602242768464 0.682797742722871 ENSG00000176083 ZNF683
ENST00000453132 0.183570573119385 0.100070941341727 0.605114189586696 ENSG00000176083 ZNF683
ENST00000423508 0.183570573119385 0.100070941341727 0.605114189586696 ENSG00000176083 ZNF683
ENST00000416125 0.170249678044894 0.091181822662424 0.623039161533293 ENSG00000176083 ZNF683
ENST00000326279 0.846720212955303 0.764875958221778 0.109418796882073 ENSG00000131914 LIN28A
ENST00000254231 0.846720212955303 0.764875958221778 0.109418796882073 ENSG00000131914 LIN28A
ENST00000434391 0.137189402408497 0.0702909420040665 -0.154646303038534 ENSG00000117682 DHDDS
ENST00000427245 5.01813440406636e-05 9.58267060808157e-06 -0.395972836967601 ENSG00000117682 DHDDS
ENST00000527611 2.37652491201008e-06 3.49684106833183e-07 -0.525273652701468 ENSG00000117682 DHDDS
ENST00000374186 2.3759383185517e-05 4.24745132089893e-06 -0.404284200253394 ENSG00000117682 DHDDS
ENST00000525682 0.112490045581371 0.0553813483377925 -0.165230785289576 ENSG00000117682 DHDDS
ENST00000236342 0.110655908528783 0.0542819021390195 -0.165609388282111 ENSG00000117682 DHDDS
ENST00000526219 0.132362991933174 0.0673107806752428 -0.159499780415295 ENSG00000117682 DHDDS
ENST00000374185 3.41031550347712e-05 6.28906847504303e-06 -0.403420692113949 ENSG00000117682 DHDDS
ENST00000487944 5.19135721969546e-06 8.12691695519817e-07 -0.46410776781865 ENSG00000117682 DHDDS
ENST00000360009 0.136108568440887 0.0696313029448838 -0.154992368451771 ENSG00000117682 DHDDS
ENST00000533087 4.10868091838542e-05 7.70121620482828e-06 -0.407631395649324 ENSG00000117682 DHDDS
ENST00000531312 4.91802330691319e-05 9.37372596359593e-06 -0.400305498852627 ENSG00000117682 DHDDS
ENST00000525165 4.17838218730475e-05 7.84602816032177e-06 -0.403573386861196 ENSG00000117682 DHDDS
ENST00000525546 3.55508238143685e-05 6.58392352439146e-06 -0.39570036173089 ENSG00000117682 DHDDS
ENST00000528557 2.65135182552045e-05 4.78809810574166e-06 -0.401762004263744 ENSG00000117682 DHDDS
ENST00000525326 2.67002451172069e-05 4.82519153752734e-06 -0.404105962909304 ENSG00000117682 DHDDS
ENST00000526278 4.74312438727623e-05 9.00863833928875e-06 -0.404570351284343 ENSG00000117682 DHDDS
ENST00000436153 3.19939093860676e-05 5.86883237505176e-06 -0.411596607896353 ENSG00000117682 DHDDS
ENST00000529688 4.94099087720809e-05 9.42451787698318e-06 -0.400308903604519 ENSG00000117682 DHDDS
ENST00000530781 1.08672949361639e-05 1.812997733311e-06 -0.464231354642582 ENSG00000117682 DHDDS
ENST00000531955 2.40376260437405e-05 4.30038840764181e-06 -0.42656108211494 ENSG00000117682 DHDDS
ENST00000525410 9.86416860717636e-05 2.00202611054887e-05 -0.414664367720532 ENSG00000117682 DHDDS
ENST00000430232 0.0130708044457997 0.00451231827435099 -0.266224529016887 ENSG00000117682 DHDDS
ENST00000431933 0.753213948852438 0.643217861278231 -0.0449479351853348 ENSG00000117682 DHDDS
ENST00000416052 0.893023336023077 0.83081077395917 0.0238230727423714 ENSG00000117682 DHDDS
ENST00000446498 0.868688950010578 0.79520200172871 -0.079364523452924 ENSG00000223583 RP3-476K8.4
ENST00000423060 0.0514552603721731 0.0219565794555123 0.375306983589031 ENSG00000225891 RP3-476K8.3
ENST00000468388 0.00135605963319688 0.000355425470819893 0.438587326722444 ENSG00000198830 HMGN2
ENST00000479815 0.000136824438042631 2.86484182396718e-05 0.413612356283827 ENSG00000198830 HMGN2
ENST00000460563 6.59168943750766e-05 1.29043470182672e-05 0.42115001860316 ENSG00000198830 HMGN2
ENST00000464888 0.000131153492260972 2.73476923118588e-05 0.4217949946082 ENSG00000198830 HMGN2
ENST00000463817 3.41679682551161e-05 6.30192939898196e-06 0.420040416861445 ENSG00000198830 HMGN2
ENST00000467700 2.413545736009e-05 4.32045768409976e-06 0.422289434897144 ENSG00000198830 HMGN2
ENST00000361427 2.59573768303038e-05 4.67765617142871e-06 0.41900146855463 ENSG00000198830 HMGN2
ENST00000466194 1.03787769336547e-05 1.7257716089344e-06 0.43291852396059 ENSG00000198830 HMGN2
ENST00000493418 2.79399695766078e-05 5.06947544832623e-06 0.431957841140659 ENSG00000198830 HMGN2
ENST00000525525 0.353284361075175 0.228772651297034 -0.177881251998401 ENSG00000117676 RPS6KA1
ENST00000526040 0.541704945045485 0.402297861257971 -0.0902666909886505 ENSG00000117676 RPS6KA1
ENST00000374168 0.728470163639383 0.611897566749946 -0.0466294513139257 ENSG00000117676 RPS6KA1
ENST00000524436 0.595505134045742 0.458270660971333 -0.0869715346946272 ENSG00000117676 RPS6KA1
ENST00000374166 0.728470163639383 0.611897698310462 -0.0466319721707982 ENSG00000117676 RPS6KA1
ENST00000526792 0.743375530423082 0.630565128625426 -0.0433259932275014 ENSG00000117676 RPS6KA1
ENST00000529454 0.584853511111685 0.446740312085916 -0.0825970748077269 ENSG00000117676 RPS6KA1
ENST00000374162 0.74363760871301 0.63087147120446 -0.0433472095893795 ENSG00000117676 RPS6KA1
ENST00000530003 0.767001571946141 0.660878816803139 -0.0393817074502324 ENSG00000117676 RPS6KA1
ENST00000366866 0.670122800882178 0.54198187203513 -0.0650620025172627 ENSG00000117676 RPS6KA1
ENST00000531113 0.805008413847306 0.709283483950305 -0.033157420643313 ENSG00000117676 RPS6KA1
ENST00000374163 0.789940180146079 0.689870549071628 -0.0352206863787713 ENSG00000117676 RPS6KA1
ENST00000530607 0.770911478358207 0.66583703406864 -0.0484708387919862 ENSG00000117676 RPS6KA1
ENST00000531382 0.807293603277044 0.712345526011278 -0.0318275747124987 ENSG00000117676 RPS6KA1
ENST00000525582 0.756995506735968 0.648287542233148 -0.0732390611217471 ENSG00000117676 RPS6KA1
ENST00000527264 0.86289957120253 0.78702860700364 -0.0256758419985266 ENSG00000117676 RPS6KA1
ENST00000474934 0.976412206650154 0.961208821983381 0.00589621723168383 ENSG00000117676 RPS6KA1
ENST00000459548 0.687888492718504 0.563172864932203 0.213261016429406 ENSG00000238705 MIR1976
ENST00000488985 0.300523466026994 0.185593227357551 -0.213007177935249 ENSG00000117676 RPS6KA1
ENST00000403732 0.838372055019224 0.753634249093919 0.0293199252332789 ENSG00000117676 RPS6KA1
ENST00000530305 0.825731552523071 0.736508545681853 0.0461013635395738 ENSG00000117676 RPS6KA1
ENST00000438977 0.780102919359187 0.677763480711318 -0.053010012680057 ENSG00000117676 RPS6KA1
ENST00000569378 0.639277298029712 0.506917770398849 0.21377704153021 ENSG00000260063 RP5-968P14.2
ENST00000324856 0.00863317591514473 0.00282523399166794 0.140974741960328 ENSG00000117713 ARID1A
ENST00000457599 0.00924374871722332 0.00305263565765011 0.143888922560285 ENSG00000117713 ARID1A
ENST00000524572 0.011801485570778 0.0040218751130534 0.252153613134416 ENSG00000117713 ARID1A
ENST00000374152 0.31827363335565 0.199802739984584 0.0721609864592069 ENSG00000117713 ARID1A
ENST00000578818 0.281901531174123 0.171137944301472 0.485279698240571 ENSG00000266138 RN7SL501P
ENST00000430291 0.573748969500365 0.435180244611795 -0.0710892695968356 ENSG00000117713 ARID1A
ENST00000430799 0.777352924303704 0.674149575298868 -0.0294644770264169 ENSG00000117713 ARID1A
ENST00000466382 0.847924576042789 0.766651562881131 -0.0210093536008079 ENSG00000117713 ARID1A
ENST00000540690 0.84987277872083 0.76951467879312 -0.0207181437942473 ENSG00000117713 ARID1A
ENST00000532781 0.946206850813028 0.912203937671749 0.00816745248584032 ENSG00000117713 ARID1A
ENST00000430292 1.15810705588451e-06 1.6065103661538e-07 0.546890071521315 ENSG00000060642 PIGV
ENST00000472757 1.28527442730441e-10 9.56133993376744e-12 0.568024708231087 ENSG00000060642 PIGV
ENST00000078527 8.34969522076803e-11 6.01663827280571e-12 0.563026221703393 ENSG00000060642 PIGV
ENST00000431541 1.58272383434025e-05 2.72926592303738e-06 0.493183418035102 ENSG00000060642 PIGV
ENST00000449950 1.06106713588349e-10 7.79891468781246e-12 0.563463603582595 ENSG00000060642 PIGV
ENST00000374145 1.20417104529587e-10 8.92838310437146e-12 0.565519860475425 ENSG00000060642 PIGV
ENST00000455364 4.5748122783065e-06 7.08905227671955e-07 0.499673359477419 ENSG00000060642 PIGV
ENST00000477476 0.71956573094704 0.600677672112676 0.192748791769672 ENSG00000241188 RN7SL165P
ENST00000374142 0.548803799818848 0.409576309914395 -0.0717476115661629 ENSG00000204160 ZDHHC18
ENST00000374141 0.912901002234593 0.860685529694798 -0.0172288353504804 ENSG00000204160 ZDHHC18
ENST00000534643 0.944791103301916 0.91027898375449 -0.0114491057203557 ENSG00000204160 ZDHHC18
ENST00000488397 0.356682527642821 0.231608674553184 -0.103749732046634 ENSG00000204160 ZDHHC18
ENST00000478902 0.616963370047168 0.482070046701239 0.0878142874962147 ENSG00000204160 ZDHHC18
ENST00000339276 0.781853368431519 0.679840406497555 0.146595126660714 ENSG00000175793 SFN
ENST00000374135 0.373072602803871 0.245507633827273 -0.0801561846556494 ENSG00000142751 GPN2
ENST00000448791 0.710192639952281 0.589600481298379 0.0596300606406204 ENSG00000226698 RP1-50O24.6
ENST00000374133 0.232140629028651 0.133844193857772 -0.125430644106768 ENSG00000142751 GPN2
ENST00000477418 0.230548830435469 0.132672013653616 -0.124938519820298 ENSG00000142751 GPN2
ENST00000431781 0.642023971680237 0.50996934485565 -0.0708868206259002 ENSG00000142751 GPN2
ENST00000461282 0.818788256444403 0.727353980150417 0.0441055151829818 ENSG00000142751 GPN2
ENST00000445019 0.0588802276209735 0.0257045693696385 -0.247036437905998 ENSG00000198746 GPATCH3
ENST00000361720 0.0307482653705035 0.0120103704825424 -0.221492924870474 ENSG00000198746 GPATCH3
ENST00000450844 0.351144793310118 0.226938056177356 -0.152515232284919 ENSG00000198746 GPATCH3
ENST00000435827 1.55337520720788e-07 1.85516166376596e-08 -0.516538256269332 ENSG00000090273 NUDC
ENST00000321265 4.36660539634388e-09 4.08696198868087e-10 -0.557455098621589 ENSG00000090273 NUDC
ENST00000452707 1.72020694303705e-07 2.07281540452508e-08 -0.539318413110588 ENSG00000090273 NUDC
ENST00000484772 3.97342293684202e-10 3.17644488217593e-11 -0.616138817836055 ENSG00000090273 NUDC
ENST00000320567 0.730135291824268 0.614038628300805 -0.156462978071938 ENSG00000175707 C1orf172
ENST00000522111 0.897010017165305 0.836922736743493 0.0564738824862445 ENSG00000253368 TRNP1
ENST00000531285 0.977013358404914 0.962187100669715 -0.016610340225806 ENSG00000253368 TRNP1
ENST00000289166 0.438542014070034 0.302968706796804 0.373601033860984 ENSG00000158246 FAM46B
ENST00000374089 0.315835656913015 0.197793565535551 0.19416689696643 ENSG00000090020 SLC9A1
ENST00000263980 0.0141609427284936 0.00494334888684814 0.332721521281674 ENSG00000090020 SLC9A1
ENST00000490329 0.310347824374929 0.193337654447272 0.263414504564033 ENSG00000090020 SLC9A1
ENST00000545949 0.00934256275218647 0.00308998770048684 0.351455553782972 ENSG00000090020 SLC9A1
ENST00000447808 0.58947271882255 0.451455993199567 0.132648619851213 ENSG00000090020 SLC9A1
ENST00000374086 0.00655525419047919 0.00207249986408246 0.370694210988772 ENSG00000090020 SLC9A1
ENST00000374084 0.00192713274482997 0.000525101846727337 0.389861953721195 ENSG00000090020 SLC9A1
ENST00000449818 0.00246651618257739 0.000691550577321279 -1.05733038056241 ENSG00000225159 NPM1P39
ENST00000319394 6.04379297582522e-26 7.64945545951794e-28 0.935188504793828 ENSG00000142784 WDTC1
ENST00000361771 3.90957764176392e-26 4.84428568292271e-28 0.93592795254261 ENSG00000142784 WDTC1
ENST00000447062 8.40550254832759e-22 1.59020302940428e-23 0.885062408433094 ENSG00000142784 WDTC1
ENST00000491239 8.75612499724203e-17 2.94230106631868e-18 0.84434046968887 ENSG00000142784 WDTC1
ENST00000472249 5.7827937175238e-10 4.72359767080131e-11 0.729092495863134 ENSG00000142784 WDTC1
ENST00000428741 0.0149610996670838 0.00525956735773645 1.01068208049984 ENSG00000243659 RP11-4K3__A.3
ENST00000374076 0.0255161815991216 0.0096720769462137 -0.163143798978616 ENSG00000186501 TMEM222
ENST00000464720 0.0255219787548263 0.00967529233025106 -0.163158515743487 ENSG00000186501 TMEM222
ENST00000608611 0.0255219787548263 0.00967529233025106 -0.163158515743487 ENSG00000186501 TMEM222
ENST00000466759 0.147733798625849 0.0768277818451776 -0.124884843742052 ENSG00000186501 TMEM222
ENST00000486082 0.0179540604804785 0.00646629749147352 -0.169487974606843 ENSG00000186501 TMEM222
ENST00000464813 0.0624819997296061 0.0275423532317803 -0.148656305989446 ENSG00000186501 TMEM222
ENST00000478104 0.020288926834446 0.00744505456954605 -0.169732489702639 ENSG00000186501 TMEM222
ENST00000498220 0.0233315361869177 0.00872780666194216 -0.170422122452965 ENSG00000186501 TMEM222
ENST00000384161 0.832763558564306 0.745900836014672 0.103241368669346 ENSG00000206888 RNU6-48P
ENST00000486001 0.232226760360433 0.13390157274063 0.411853863246213 ENSG00000241547 RP11-4K3__A.5
ENST00000471456 0.0212382939434822 0.00784128643734093 -0.225072347952352 ENSG00000186501 TMEM222
ENST00000470223 0.0127976770547457 0.0044060338089753 -0.239184837687506 ENSG00000186501 TMEM222
ENST00000318074 0.871767406714816 0.800079139632946 -0.0393059582701952 ENSG00000142765 SYTL1
ENST00000483926 0.865291866764161 0.790412720284403 -0.0411311069963943 ENSG00000142765 SYTL1
ENST00000473280 0.285330905504377 0.173754560747205 0.282495324906117 ENSG00000142765 SYTL1
ENST00000543823 0.559476734015847 0.42036066509129 -0.130916097205161 ENSG00000142765 SYTL1
ENST00000490170 0.220135393580389 0.125277604662581 -0.257379706399692 ENSG00000142765 SYTL1
ENST00000496001 0.778038924024023 0.675039301784779 -0.0892090365069222 ENSG00000142765 SYTL1
ENST00000485269 0.763127242071017 0.655811363971569 -0.0937089020043537 ENSG00000142765 SYTL1
ENST00000475199 0.345153141420305 0.221878262500835 -0.274134149287731 ENSG00000142765 SYTL1
ENST00000486046 0.514838831393064 0.375503692667708 0.327141220120127 ENSG00000142733 MAP3K6
ENST00000472410 0.534504649915203 0.395185235157897 0.261053924341447 ENSG00000142733 MAP3K6
ENST00000374040 0.674374155161397 0.547155147827115 0.179353386844931 ENSG00000142733 MAP3K6
ENST00000493901 0.642941193817 0.511048368782815 0.195526955931476 ENSG00000142733 MAP3K6
ENST00000470890 0.748921328703598 0.637768487550898 0.168343285384941 ENSG00000142733 MAP3K6
ENST00000357582 0.647622645996926 0.516362329336821 0.193284171919051 ENSG00000142733 MAP3K6
ENST00000476509 0.941198668575931 0.90476213245599 0.043818239509325 ENSG00000142733 MAP3K6
ENST00000495230 0.997794298974366 0.995307009783655 0.00209474850187163 ENSG00000142733 MAP3K6
ENST00000374024 0.958640734292381 0.932137504876677 -0.0304153389973659 ENSG00000181773 GPR3
ENST00000430629 0.000201542302561447 4.36862105768886e-05 0.232513790097763 ENSG00000158195 WASF2
ENST00000536657 5.57848944775171e-05 1.07569314051598e-05 0.26609272127508 ENSG00000158195 WASF2
ENST00000492975 0.0422877173843832 0.0174417086599361 0.467308083239601 ENSG00000241169 RP4-752I6.1
ENST00000443579 0.589958041385637 0.451948813956932 -0.275142816791903 ENSG00000237429 RP1-159A19.4
ENST00000247087 0.696039991424328 0.572696637585503 -0.0852250485448969 ENSG00000126705 AHDC1
ENST00000374011 0.676372370931813 0.549594702697475 -0.0902818920654723 ENSG00000126705 AHDC1
ENST00000487743 0.632482135422914 0.499405008241519 0.205678971486079 ENSG00000126705 AHDC1
ENST00000490295 0.583759455039629 0.445574774754845 -0.130390165185217 ENSG00000126705 AHDC1
ENST00000480033 0.589958041385637 0.451974073854486 -0.131362103671531 ENSG00000126705 AHDC1
ENST00000374005 8.3639997925233e-10 6.96879517924718e-11 -0.833014706335266 ENSG00000000938 FGR
ENST00000399173 5.72675754985459e-09 5.4589855527949e-10 -0.825608229619127 ENSG00000000938 FGR
ENST00000545953 9.76648488057146e-10 8.229520078315e-11 -0.830898639104994 ENSG00000000938 FGR
ENST00000374004 1.01614789994267e-08 1.00592116981177e-09 -0.832436936319122 ENSG00000000938 FGR
ENST00000374003 2.59964169430522e-09 2.34865324775664e-10 -0.840065636807492 ENSG00000000938 FGR
ENST00000457296 5.8741586934432e-09 5.61238037284518e-10 -0.844937546854963 ENSG00000000938 FGR
ENST00000475472 2.61099696491712e-10 2.02792510589971e-11 -0.818904575281148 ENSG00000000938 FGR
ENST00000468038 4.33099300021518e-08 4.7359529663201e-09 -0.793913959959177 ENSG00000000938 FGR
ENST00000433132 0.267100017613779 0.159728417010471 -0.513245398157565 ENSG00000235912 RP1-159A19.3
ENST00000440492 0.142478984119714 0.0735144732466601 -0.60203873104481 ENSG00000233975 RP11-288L9.1
ENST00000361157 9.32094421491644e-08 1.07705687070671e-08 -0.845119312961909 ENSG00000126709 IFI6
ENST00000339145 9.34650991531071e-08 1.08044595920638e-08 -0.845144672272244 ENSG00000126709 IFI6
ENST00000362020 9.27155572075717e-08 1.07079522642777e-08 -0.845287564059947 ENSG00000126709 IFI6
ENST00000430683 7.45847529300715e-08 8.48358554174224e-09 -1.16238593221825 ENSG00000225886 RP11-288L9.4
ENST00000373954 0.621482340019639 0.487117159097781 -0.0579443281838738 ENSG00000009780 FAM76A
ENST00000419687 0.704328034224887 0.582578398121305 -0.0474224589381761 ENSG00000009780 FAM76A
ENST00000373949 0.667939181949805 0.539455760443187 -0.0527774574978797 ENSG00000009780 FAM76A
ENST00000530324 0.512438895650964 0.373128261825225 -0.0798760943185146 ENSG00000009780 FAM76A
ENST00000234549 0.665196855883247 0.536075944109437 -0.0557696473321581 ENSG00000009780 FAM76A
ENST00000010299 0.665196855883247 0.536075944109437 -0.0557696473321581 ENSG00000009780 FAM76A
ENST00000446554 0.697339327656274 0.574233909169977 -0.203354601614256 ENSG00000231344 RP3-426I6.2
ENST00000425462 0.985369108693456 0.97542690913127 -0.0112589397962048 ENSG00000230833 RPEP3
ENST00000446647 0.881355683650475 0.813810117642748 -0.025663476261389 ENSG00000009780 FAM76A
ENST00000373943 0.27823519914883 0.16835343584112 -0.137797954063883 ENSG00000117758 STX12
ENST00000440806 0.769391553535391 0.663966795215962 -0.0418817309303954 ENSG00000117758 STX12
ENST00000468761 0.582663132000729 0.444404871501786 -0.0729829722049075 ENSG00000117758 STX12
ENST00000602607 0.904719875522353 0.848341474498355 0.0541744746029013 ENSG00000269971 RP3-426I6.5
ENST00000481874 0.321700989977013 0.202655756120037 -0.15456620071684 ENSG00000117758 STX12
ENST00000472285 0.385584241974423 0.2562786738241 -0.127448216628412 ENSG00000117758 STX12
ENST00000602843 0.156563638079555 0.0824208673177094 -0.529279430932595 ENSG00000270031 RP3-426I6.6
ENST00000411130 0.837103845861867 0.751897549446026 -0.115690171139165 ENSG00000223062 RNU6-1245P
ENST00000311772 5.10893232281148e-09 4.83540811333807e-10 -0.314489944900374 ENSG00000117751 PPP1R8
ENST00000236412 6.26620139727675e-09 6.01652638248437e-10 -0.314769669736304 ENSG00000117751 PPP1R8
ENST00000373931 4.9894692611376e-09 4.7133857818064e-10 -0.314486152345871 ENSG00000117751 PPP1R8
ENST00000431586 4.60544497855915e-09 4.32550700653192e-10 -0.364052131472248 ENSG00000117751 PPP1R8
ENST00000517138 0.771102689438547 0.666084196935409 -0.158278300179361 ENSG00000252947 SCARNA1
ENST00000486634 1.0217045314852e-07 1.18882141797179e-08 -0.337505673585193 ENSG00000117751 PPP1R8
ENST00000601459 0.0859884130546406 0.0401893542807595 -0.19785114121094 ENSG00000268552 AL109927.1
ENST00000328928 0.000849199074832503 0.000211800186711219 0.505398372677751 ENSG00000130775 THEMIS2
ENST00000373925 0.000849199074832503 0.000211800186711219 0.505398372677751 ENSG00000130775 THEMIS2
ENST00000373927 0.000857762719607067 0.000214192646356804 0.503490375470428 ENSG00000130775 THEMIS2
ENST00000427466 0.000526028283622474 0.000124728644301246 0.549436757171622 ENSG00000130775 THEMIS2
ENST00000442118 0.000637907323560026 0.000154487945623588 0.52663044712007 ENSG00000130775 THEMIS2
ENST00000467258 0.000961897542495994 0.000243220672995883 0.499978234947093 ENSG00000130775 THEMIS2
ENST00000373921 0.000851411319268068 0.000212419862762202 0.505315525969598 ENSG00000130775 THEMIS2
ENST00000466068 0.00115998435976461 0.000299361000831869 0.498247254752945 ENSG00000130775 THEMIS2
ENST00000482828 0.000786862385615007 0.000194573659428671 0.510298857511209 ENSG00000130775 THEMIS2
ENST00000456990 0.00144568087133404 0.000381577334094617 0.475209853354471 ENSG00000130775 THEMIS2
ENST00000492877 0.00194691784144013 0.000531101130457069 0.50010368420284 ENSG00000130775 THEMIS2
ENST00000373912 0.0954867573770655 0.0455098136590871 0.136983825528295 ENSG00000117748 RPA2
ENST00000419958 0.143984884218454 0.0744754845169115 0.120434723141501 ENSG00000117748 RPA2
ENST00000373909 0.0854713488919487 0.0399000625855924 0.14082260707889 ENSG00000117748 RPA2
ENST00000313433 0.0878913158682722 0.0412581002477484 0.149352436297462 ENSG00000117748 RPA2
ENST00000444045 0.144353055808258 0.0747098120508895 0.140478520993981 ENSG00000117748 RPA2
ENST00000373894 0.682297394011199 0.556603935027705 0.173581120675414 ENSG00000130768 SMPDL3B
ENST00000548116 0.681236026278542 0.555335471865337 0.174695901213499 ENSG00000130768 SMPDL3B
ENST00000411604 0.60883132005769 0.472866789450659 0.206864965488428 ENSG00000130768 SMPDL3B
ENST00000373888 0.644687416631273 0.512990134550696 0.186073839495009 ENSG00000130768 SMPDL3B
ENST00000466793 0.159834483243085 0.084471069846411 0.629052252202791 ENSG00000130768 SMPDL3B
ENST00000549094 0.682802636901827 0.557184453652728 0.173358305510147 ENSG00000130768 SMPDL3B
ENST00000448015 0.321555765362856 0.202538621529655 0.340691233733599 ENSG00000227050 RP11-460I13.2
ENST00000373884 0.297265574134406 0.183107009692067 0.181037277173199 ENSG00000158156 XKR8
ENST00000481387 0.213745034339472 0.120752858319093 0.265274848265162 ENSG00000158156 XKR8
ENST00000373871 0.00121410139045493 0.000314731456476402 -0.254343768804854 ENSG00000158161 EYA3
ENST00000436342 0.00122238309112029 0.000317132086751677 -0.25432657103951 ENSG00000158161 EYA3
ENST00000373864 0.00798330787379403 0.00258533848523355 -0.236182170428925 ENSG00000158161 EYA3
ENST00000540618 0.00871014772738457 0.00285350876925237 -0.224396657860266 ENSG00000158161 EYA3
ENST00000545175 0.00882687813285628 0.00289683830396795 -0.224273789801947 ENSG00000158161 EYA3
ENST00000373863 0.0103075320175329 0.00345484650669425 -0.222812269371955 ENSG00000158161 EYA3
ENST00000495923 0.0102551351542576 0.00343448930565332 -0.249403075383633 ENSG00000158161 EYA3
ENST00000471498 0.00944244334961084 0.00312773011494149 -0.231588631717386 ENSG00000158161 EYA3
ENST00000426041 0.780131828558657 0.677793953033398 0.131018769598653 ENSG00000238231 RP11-460I13.6
ENST00000468665 0.00916354153250372 0.00302285885205803 -0.28193003658861 ENSG00000158161 EYA3
ENST00000476501 0.315692344452089 0.197670238731404 -0.285444298388503 ENSG00000240750 RN7SL559P
ENST00000543748 2.58499296104765e-07 3.20009598319465e-08 -1.11253295851147 ENSG00000228589 SPCS2P4
ENST00000436160 1.1834135182466e-06 1.64428981203654e-07 -1.08801947447066 ENSG00000228589 SPCS2P4
ENST00000443484 0.934445373231227 0.89402997061224 0.048525217891092 ENSG00000228943 RP5-1053E7.2
ENST00000399029 0.0145959449207346 0.00511586734272552 0.913943862935263 ENSG00000214812 RP5-1053E7.3
ENST00000373857 0.286089001942199 0.174301788791153 -0.163482182666894 ENSG00000169403 PTAFR
ENST00000539896 0.30403903480847 0.188326592429637 -0.16094615958201 ENSG00000169403 PTAFR
ENST00000305392 0.407093827448343 0.274701872702373 -0.141063344941521 ENSG00000169403 PTAFR
ENST00000603289 2.8433743921097e-19 7.07280732764833e-21 -0.672760084346408 ENSG00000126698 DNAJC8
ENST00000321830 0.885653184574897 0.820060674336146 0.0750459540583666 ENSG00000215902 AL353354.1
ENST00000263697 7.1143574894819e-21 1.48592148264037e-22 -0.608531820198811 ENSG00000126698 DNAJC8
ENST00000596102 5.07184520380697e-11 3.5427462808676e-12 -0.661717269815563 ENSG00000269804 AL353354.2
ENST00000489277 7.1143574894819e-21 1.48592148264037e-22 -0.608531820198811 ENSG00000126698 DNAJC8
ENST00000470967 3.57498592268311e-15 1.46816963122275e-16 -0.700974316498658 ENSG00000126698 DNAJC8
ENST00000482674 1.29657900234728e-11 8.31812220086789e-13 -0.519993494433171 ENSG00000126698 DNAJC8
ENST00000488868 2.35428691153984e-11 1.56395501457823e-12 -0.514459181993634 ENSG00000126698 DNAJC8
ENST00000497986 0.063139304287839 0.0278958926850774 0.266455931423129 ENSG00000130770 ATPIF1
ENST00000335514 0.0630196185834203 0.0278316573897199 0.266438146286959 ENSG00000130770 ATPIF1
ENST00000468425 0.000332998513314324 7.55009724671614e-05 0.42904654631144 ENSG00000130770 ATPIF1
ENST00000465645 0.0630196185834203 0.0278316573897199 0.266438146286959 ENSG00000130770 ATPIF1
ENST00000604716 0.000107355580783349 2.19765153504076e-05 1.06140655420098 ENSG00000270605 RP5-1092A3.4
ENST00000253063 5.42377775729556e-07 7.09763011886411e-08 0.61287003039456 ENSG00000130766 SESN2
ENST00000479574 0.0523342557885963 0.0224045017639856 0.249298712598866 ENSG00000130772 MED18
ENST00000373842 0.0353146108056867 0.0141214779439228 0.256640978808412 ENSG00000130772 MED18
ENST00000398997 0.0353146108056867 0.0141214779439228 0.256640978808412 ENSG00000130772 MED18
ENST00000475655 0.428899578858221 0.294053411342218 0.136639316567851 ENSG00000130772 MED18
ENST00000474683 0.0114097289697504 0.00387312189777093 0.340177075816791 ENSG00000130772 MED18
ENST00000373839 0.000672185662879167 0.000163593745358975 0.230198567172764 ENSG00000204138 PHACTR4
ENST00000463428 3.90017161123715e-07 4.98300240424226e-08 0.375545288024178 ENSG00000204138 PHACTR4
ENST00000493669 8.05444373974636e-05 1.60393907701438e-05 0.272638857505419 ENSG00000204138 PHACTR4
ENST00000384052 0.640144249657545 0.50791880680813 -0.240765928469578 ENSG00000206779 Y_RNA
ENST00000373836 0.343349083833009 0.220282605508456 0.0893926028526488 ENSG00000204138 PHACTR4
ENST00000438601 0.759358083578751 0.651280016602504 -0.142939830681062 ENSG00000229820 RP1-308E4.1
ENST00000408289 0.809148783509568 0.714719226073789 -0.13036054615665 ENSG00000221216 RNU6ATAC27P
ENST00000398958 8.96508930458651e-14 4.35340264634354e-15 -0.511043668547503 ENSG00000180198 RCC1
ENST00000413987 6.39799023145463e-10 5.25545855924092e-11 -0.505391452385588 ENSG00000242125 SNHG3
ENST00000427469 5.02866816840085e-13 2.6895957086133e-14 -0.496184030092936 ENSG00000180198 RCC1
ENST00000447507 7.83723118831421e-11 5.6289016386121e-12 -0.56769822679356 ENSG00000242125 SNHG3
ENST00000434290 3.77019698692906e-13 1.97990854439419e-14 -0.498210918113207 ENSG00000180198 RCC1
ENST00000373833 8.7249726546595e-14 4.23158331815917e-15 -0.510801169773275 ENSG00000180198 RCC1
ENST00000437681 2.61779544164928e-11 1.75164716192095e-12 -0.544737609544301 ENSG00000242125 SNHG3
ENST00000364938 0.000395779181688797 9.12559441087627e-05 -0.55716560820191 ENSG00000242125 SNHG3
ENST00000363217 1.23178729041006e-05 2.07505972809151e-06 -0.726102336191049 ENSG00000200087 SNORA73B
ENST00000419074 4.53155768969783e-11 3.14606993839186e-12 -0.471949803401018 ENSG00000180198 RCC1
ENST00000459072 0.639766660014847 0.50750863749466 -0.198192865990763 ENSG00000238821 snoU13
ENST00000373832 2.36055371435303e-10 1.82116984250776e-11 -0.517298490487051 ENSG00000180198 RCC1
ENST00000373831 1.73497349466701e-09 1.52490923238677e-10 -0.499951579655244 ENSG00000180198 RCC1
ENST00000411533 1.09720540205158e-08 1.09177896375222e-09 -0.481913029038265 ENSG00000180198 RCC1
ENST00000486790 6.57993597179525e-06 1.05325164657477e-06 -0.433889930928829 ENSG00000180198 RCC1
ENST00000430407 2.14334451451655e-08 2.23148103396561e-09 -0.469069850356684 ENSG00000180198 RCC1
ENST00000447051 0.207564078793637 0.116492465855246 -0.339113954070918 ENSG00000231468 PRDX3P2
ENST00000429051 2.79718940986692e-06 4.16393213604886e-07 -0.49681354495098 ENSG00000180198 RCC1
ENST00000478232 1.78501720213875e-07 2.1585045883315e-08 -0.745224282022042 ENSG00000180198 RCC1
ENST00000373830 0.381262273918129 0.252481014863647 -0.0699555057493502 ENSG00000180098 TRNAU1AP
ENST00000495995 0.440008618843216 0.304318283967086 -0.0854544884134639 ENSG00000180098 TRNAU1AP
ENST00000411406 0.181507018939872 0.0987165008413406 -0.234396870870496 ENSG00000180098 TRNAU1AP
ENST00000480930 0.382003213184919 0.253162288752627 -0.071143725576528 ENSG00000180098 TRNAU1AP
ENST00000491577 0.38756877970141 0.257973842675603 -0.0705741410347189 ENSG00000180098 TRNAU1AP
ENST00000464880 0.613571641814863 0.4779434074711 -0.0775799185743766 ENSG00000180098 TRNAU1AP
ENST00000497790 0.706068720402416 0.584662768929409 -0.0605422796943084 ENSG00000180098 TRNAU1AP
ENST00000495215 0.802113645410086 0.705438308763455 0.0268063034881485 ENSG00000180098 TRNAU1AP
ENST00000464093 0.441593297606395 0.305719565828291 -0.0854404614133294 ENSG00000180098 TRNAU1AP
ENST00000484775 0.186247970420401 0.101924815127179 -0.105735343387209 ENSG00000180098 TRNAU1AP
ENST00000464612 0.0364954571494426 0.0146734862479684 -0.214895428290048 ENSG00000197989 SNHG12
ENST00000475441 0.0373337201381147 0.0150718199190864 -0.218143473894001 ENSG00000197989 SNHG12
ENST00000531126 0.079960425631774 0.036872879046637 -0.238715271186335 ENSG00000197989 SNHG12
ENST00000461448 0.079960425631774 0.036872879046637 -0.238715271186335 ENSG00000197989 SNHG12
ENST00000470977 0.0800913346619645 0.0369433619540378 -0.238708240725318 ENSG00000197989 SNHG12
ENST00000474814 0.0800919972351854 0.0369441999823627 -0.238709511824217 ENSG00000197989 SNHG12
ENST00000481368 0.0630830303601905 0.0278626432139842 -0.221711951975009 ENSG00000197989 SNHG12
ENST00000481220 0.0800266133626323 0.0369060606554767 -0.238717516881515 ENSG00000197989 SNHG12
ENST00000488745 0.0774688916410346 0.0355076481881821 -0.238413252649632 ENSG00000197989 SNHG12
ENST00000483436 0.0804709142188823 0.037144125274411 -0.238464638659411 ENSG00000197989 SNHG12
ENST00000408612 0.0222264604471615 0.00825694817720478 -0.599940403707237 ENSG00000221539 SNORD99
ENST00000384581 0.0195327967667922 0.00712837884053399 -0.337172948660066 ENSG00000197989 SNHG12
ENST00000464115 0.173740884998925 0.0934708729724197 -0.232889097855196 ENSG00000197989 SNHG12
ENST00000461832 0.174331929412159 0.093872286917203 -0.23260917733034 ENSG00000197989 SNHG12
ENST00000384584 0.85905663722363 0.781890356071744 -0.0398476672776917 ENSG00000197989 SNHG12
ENST00000384342 0.109619947811184 0.0536704396069756 -0.287748399786807 ENSG00000197989 SNHG12
ENST00000471683 0.710170334951493 0.589568438385791 0.060275554346327 ENSG00000120656 TAF12
ENST00000373826 0.0779662742826275 0.0357786389966823 0.750137959726443 ENSG00000188060 RAB42
ENST00000465518 0.382636931628544 0.253737269423592 0.421218889204311 ENSG00000188060 RAB42
ENST00000373824 0.113534405205805 0.055991854330123 0.168343518693848 ENSG00000120656 TAF12
ENST00000263974 0.127736193999735 0.0644726689060044 0.162011687691452 ENSG00000120656 TAF12
ENST00000495422 0.0898729208473771 0.0423526005072807 0.192975233417202 ENSG00000120656 TAF12
ENST00000420776 0.115875866282726 0.0573779416847275 0.661427139020926 ENSG00000229388 RP11-442N24__B.1
ENST00000427804 0.127555788264826 0.0643629579737169 0.675247790566745 ENSG00000229388 RP11-442N24__B.1
ENST00000602813 0.104606311628598 0.0507441508641459 0.532677856801029 ENSG00000270103 RNU11
ENST00000387069 0.105989545477192 0.0515370413109116 0.527755727877359 ENSG00000270103 RNU11
ENST00000373816 0.000141564074333027 2.97179724492934e-05 -0.281757101717397 ENSG00000162419 GMEB1
ENST00000361872 0.00434561492163108 0.00130304157977155 -0.222040269229947 ENSG00000162419 GMEB1
ENST00000294409 0.00448429777924785 0.00135029129587971 -0.221707337199579 ENSG00000162419 GMEB1
ENST00000480454 0.000136269683162487 2.85232047503915e-05 -0.285278658028094 ENSG00000162419 GMEB1
ENST00000516968 0.50980314619 0.370667797669581 -0.324257413188962 ENSG00000252777 SCARNA24
ENST00000474884 3.56550844331583e-07 4.51679104486152e-08 -0.333814024396874 ENSG00000198492 YTHDF2
ENST00000542507 1.2000796405543e-11 7.66074477062559e-13 -0.323153236924889 ENSG00000198492 YTHDF2
ENST00000373812 1.21799626071976e-11 7.77916433319295e-13 -0.323059596712037 ENSG00000198492 YTHDF2
ENST00000541996 1.26386033595324e-11 8.08805419933119e-13 -0.32286012569342 ENSG00000198492 YTHDF2
ENST00000478283 3.6663454713879e-10 2.91754667415508e-11 -0.305069671036198 ENSG00000198492 YTHDF2
ENST00000496288 1.22925394754965e-08 1.23338866774229e-09 -0.347678976693075 ENSG00000198492 YTHDF2
ENST00000475796 0.000119256741070659 2.46577554197379e-05 -0.30444018071613 ENSG00000198492 YTHDF2
ENST00000476976 4.49032453673759e-07 5.79789567528557e-08 -0.332091596444855 ENSG00000198492 YTHDF2
ENST00000468863 0.000475826725139278 0.000111648508608202 -0.285360252832057 ENSG00000198492 YTHDF2
ENST00000234961 0.748272592203074 0.636887744647313 -0.156452953971607 ENSG00000116329 OPRD1
ENST00000443593 0.936144034187315 0.896777619944066 -0.0447204623989619 ENSG00000226852 RP1-212P9.2
ENST00000418471 0.692852897888624 0.568934984135375 -0.182560139897244 ENSG00000233427 RP1-212P9.3
ENST00000343067 0.143600946657505 0.0742270099255551 -0.117933859885751 ENSG00000159023 EPB41
ENST00000356093 0.143600946657505 0.0742270099255551 -0.117933859885751 ENSG00000159023 EPB41
ENST00000398863 0.143600946657505 0.0742270099255551 -0.117933859885751 ENSG00000159023 EPB41
ENST00000482464 0.133833008672099 0.068227842562665 -0.149461633683699 ENSG00000159023 EPB41
ENST00000373800 0.318417744917868 0.199922842196462 -0.0999064704725093 ENSG00000159023 EPB41
ENST00000349460 0.318417744917868 0.199922842196462 -0.0999064704725093 ENSG00000159023 EPB41
ENST00000347529 0.318344007650543 0.199861267883841 -0.0999066087862468 ENSG00000159023 EPB41
ENST00000373798 0.200936985309979 0.111928998729035 -0.106829957702908 ENSG00000159023 EPB41
ENST00000373797 0.595500319409443 0.458249517898054 -0.0602212945254237 ENSG00000159023 EPB41
ENST00000425821 0.21286273018846 0.120162436087149 -0.56733917950813 ENSG00000225616 RP4-604A21.1
ENST00000488277 0.871543135904865 0.799777429170119 0.0237031750077233 ENSG00000159023 EPB41
ENST00000490308 0.993535972939873 0.988371281907001 0.00140168630819632 ENSG00000159023 EPB41
ENST00000460378 0.0771797936629773 0.0353556451380456 -0.177675934849964 ENSG00000159023 EPB41
ENST00000462032 0.601968071800222 0.465287378416544 -0.0923432111379866 ENSG00000159023 EPB41
ENST00000521452 0.301714369066477 0.186503178666337 -0.173913607396573 ENSG00000253304 TMEM200B
ENST00000420504 0.269776135140865 0.161886483583739 -0.183968437253041 ENSG00000253304 TMEM200B
ENST00000413004 0.615176484938088 0.479888955599964 0.162058697516673 ENSG00000225750 RP11-242O24.3
ENST00000373795 0.00160018176974428 0.000427228556044573 -0.172447347134359 ENSG00000116350 SRSF4
ENST00000546138 0.00204560397551683 0.000560931768044756 -0.170586409755359 ENSG00000116350 SRSF4
ENST00000466448 0.00593552847478893 0.00185163204989144 -0.155843236310555 ENSG00000116350 SRSF4
ENST00000450108 0.101474064866841 0.0489225142095361 0.545782947851774 ENSG00000227637 RP11-242O24.5
ENST00000497015 1.6042174660008e-07 1.92142669226388e-08 -0.38445309671758 ENSG00000116350 SRSF4
ENST00000605204 0.0367585121003127 0.0147988899782714 -0.127187379905653 ENSG00000116350 SRSF4
ENST00000477193 0.00138721128036495 0.000364530951275024 -0.348588905423661 ENSG00000116350 SRSF4
ENST00000489898 1.68999983518756e-05 2.93256549036361e-06 -0.430975029073953 ENSG00000116350 SRSF4
ENST00000472353 0.46639305394072 0.329145130566338 -0.0642073238949991 ENSG00000116350 SRSF4
ENST00000373791 0.0688430546357681 0.0308684909285565 -0.198485985006813 ENSG00000116353 MECR
ENST00000475773 0.581682737024532 0.443359375606378 -0.108674218994925 ENSG00000116353 MECR
ENST00000483435 0.30359226003884 0.187972757998841 -0.194435672619183 ENSG00000116353 MECR
ENST00000263702 0.0784574994354332 0.03604161264066 -0.19628179015302 ENSG00000116353 MECR
ENST00000473030 0.351115953260749 0.226901746920535 -0.13203656449648 ENSG00000116353 MECR
ENST00000463412 0.393746162959674 0.263239911505001 -0.127617115986729 ENSG00000116353 MECR
ENST00000453185 0.916902175446566 0.866721660333948 0.0237474343151691 ENSG00000116353 MECR
ENST00000478505 0.483963792279878 0.345756442104096 -0.100179414001919 ENSG00000116353 MECR
ENST00000490529 0.176279777948289 0.0952000327058705 -0.161519585744653 ENSG00000116353 MECR
ENST00000464511 0.931312449413459 0.88879996825812 0.0328436706118577 ENSG00000116353 MECR
ENST00000463052 0.0811496313645739 0.0375162091848387 -0.24536958894275 ENSG00000116353 MECR
ENST00000489248 0.103625996924773 0.0501756093436355 -0.229332390502871 ENSG00000116353 MECR
ENST00000475861 0.08246484181832 0.0382508723586339 -0.241819117838542 ENSG00000116353 MECR
ENST00000474946 0.0482304116709519 0.02033875889481 -0.277958847707808 ENSG00000116353 MECR
ENST00000464915 0.140946064492506 0.0725530159146616 -0.290063938986822 ENSG00000116353 MECR
ENST00000482610 0.0541098686752852 0.0232939974027158 -0.299428927372794 ENSG00000116353 MECR
ENST00000484012 0.109256711360827 0.0534561450622262 -0.2656576063275 ENSG00000116353 MECR
ENST00000493928 0.051264975237855 0.021859706592974 -0.335886449007044 ENSG00000116353 MECR
ENST00000427046 0.664244934861864 0.534962808162976 0.204092500869251 ENSG00000237934 RP11-467D18.2
ENST00000345512 0.969756173729259 0.95001088237137 0.0226646520502888 ENSG00000060656 PTPRU
ENST00000373779 0.964116484796564 0.940979214102595 -0.0261788377743786 ENSG00000060656 PTPRU
ENST00000323874 0.964116484796564 0.940979214102595 -0.0261788377743786 ENSG00000060656 PTPRU
ENST00000356870 0.964116484796564 0.940979214102595 -0.0261788377743786 ENSG00000060656 PTPRU
ENST00000428026 0.964116484796564 0.940979214102595 -0.0261788377743786 ENSG00000060656 PTPRU
ENST00000460170 0.964323254392929 0.941397896488995 -0.0260060580932645 ENSG00000060656 PTPRU
ENST00000415600 0.954243170256065 0.924926937365016 0.0338114496618828 ENSG00000060656 PTPRU
ENST00000493601 0.904135987389743 0.847483995040037 -0.068076915728811 ENSG00000060656 PTPRU
ENST00000465525 0.53105289572837 0.391608884174025 -0.307455015139852 ENSG00000060656 PTPRU
ENST00000373765 0.196780334561894 0.109070674557878 0.346217554907551 ENSG00000162510 MATN1
ENST00000494561 0.952389136520549 0.921930967916374 -0.0310215959697375 ENSG00000162510 MATN1
ENST00000477320 0.877608788740924 0.808476525829232 0.0733639324967549 ENSG00000162510 MATN1
ENST00000414532 6.56786986301095e-06 1.05088362738924e-06 0.830800577301639 ENSG00000186056 MATN1-AS1
ENST00000454613 9.50610942003637e-06 1.56670015322973e-06 0.823892057016062 ENSG00000186056 MATN1-AS1
ENST00000414763 0.00801155520064047 0.00259528502890046 0.749151041538244 ENSG00000186056 MATN1-AS1
ENST00000443076 0.00743624252521059 0.00238805639943712 0.938246113711351 ENSG00000186056 MATN1-AS1
ENST00000294507 5.03355215109025e-07 6.5528461203552e-08 0.640108637401822 ENSG00000162511 LAPTM5
ENST00000464569 4.24945582782637e-07 5.46315830930255e-08 0.628289190488038 ENSG00000162511 LAPTM5
ENST00000583944 0.275677106799572 0.166407933293994 0.434845728651691 ENSG00000264773 MIR4420
ENST00000476492 1.96026246406248e-08 2.02940343375228e-09 0.7119471825139 ENSG00000162511 LAPTM5
ENST00000336798 0.367424683520002 0.240664950680321 -0.247044837489876 ENSG00000162512 SDC3
ENST00000339394 0.384671822362048 0.255495187177738 -0.276011310460774 ENSG00000162512 SDC3
ENST00000471567 0.395533966243261 0.264782217254926 -0.358764369089399 ENSG00000162512 SDC3
ENST00000487984 0.829801205015805 0.742068457327275 0.121076948187309 ENSG00000162512 SDC3
ENST00000424085 0.179403441406206 0.097306755109204 -0.0645601118321233 ENSG00000134644 PUM1
ENST00000257075 0.179403441406206 0.097306755109204 -0.0645601118321233 ENSG00000134644 PUM1
ENST00000373747 0.179021010913733 0.0970541763160581 -0.064605699603125 ENSG00000134644 PUM1
ENST00000525843 0.209214521089632 0.117613457290434 -0.0619296062816391 ENSG00000134644 PUM1
ENST00000426105 0.265834417429712 0.158734782126772 -0.0547677856988166 ENSG00000134644 PUM1
ENST00000440538 0.262515361453277 0.156246845250688 -0.0552219951113857 ENSG00000134644 PUM1
ENST00000498419 0.535981235845309 0.396708410298566 -0.0329772578935896 ENSG00000134644 PUM1
ENST00000373741 0.265011938027447 0.1581277008442 -0.0549954564792927 ENSG00000134644 PUM1
ENST00000423018 0.262109777637183 0.155940978093569 -0.0552208880425693 ENSG00000134644 PUM1
ENST00000373742 0.273448375633839 0.164677237795629 -0.0544172992400194 ENSG00000134644 PUM1
ENST00000530669 0.0997858440263524 0.0479414352939138 -0.109447242581716 ENSG00000134644 PUM1
ENST00000363284 0.371908168686005 0.244471881867483 -0.426016691194375 ENSG00000200154 SNORD103A
ENST00000529846 0.310222418459322 0.193238908386065 -0.0706401766475672 ENSG00000134644 PUM1
ENST00000525997 0.289246723231039 0.176775559296027 -0.0730376351481629 ENSG00000134644 PUM1
ENST00000527498 0.806205420206123 0.71088138568463 -0.0211122540581525 ENSG00000134644 PUM1
ENST00000365237 0.717830104146294 0.598594169168779 0.174830646468438 ENSG00000202107 SNORD103B
ENST00000498627 0.796711774550898 0.698418686851848 0.0404235025346552 ENSG00000134644 PUM1
ENST00000471894 0.859696262534324 0.782769694139051 -0.0195273188416444 ENSG00000134644 PUM1
ENST00000490546 0.834010748498442 0.747437759464356 -0.0201723165452655 ENSG00000134644 PUM1
ENST00000532678 0.891300034522753 0.828236135890573 -0.0127944750125536 ENSG00000134644 PUM1
ENST00000363311 0.0395172851926966 0.0161148901008493 -0.812319617568104 ENSG00000200181 SNORD85
ENST00000526128 0.233588126540988 0.134879646735285 -0.119691371594971 ENSG00000134644 PUM1
ENST00000526215 0.322470153265469 0.203296773771513 -0.0630469711318358 ENSG00000134644 PUM1
ENST00000525948 0.1188172872892 0.0591176237721995 -0.0901858105689875 ENSG00000134644 PUM1
ENST00000480602 0.16629040710265 0.0885594743543931 -0.0866899540611048 ENSG00000134644 PUM1
ENST00000524516 0.11582624551334 0.0573510612597696 -0.103388752501447 ENSG00000134644 PUM1
ENST00000417263 0.801633388615195 0.704707762057888 0.0950311436905579 ENSG00000237329 RP11-201O14.1
ENST00000429616 0.827636712284615 0.739267190143434 -0.115390039282065 ENSG00000232768 RP11-201O14.2
ENST00000531867 0.00939646885474907 0.00310975310370353 -0.234206481964315 ENSG00000134644 PUM1
ENST00000373736 0.665307288714225 0.536198570883407 -0.22204029175669 ENSG00000084628 NKAIN1
ENST00000263694 0.0025319142726928 0.000712630005318519 -0.182908019791566 ENSG00000060688 SNRNP40
ENST00000486941 0.0747690388044242 0.0340460212325874 -0.245619968998318 ENSG00000060688 SNRNP40
ENST00000489853 0.121729559476039 0.0608550694683084 -0.126853718762742 ENSG00000060688 SNRNP40
ENST00000373720 0.510325446902694 0.371154986082278 -0.0664639499728743 ENSG00000060688 SNRNP40
ENST00000491106 0.0904092700448913 0.0426486262378562 -0.275619904167207 ENSG00000060688 SNRNP40
ENST00000446633 0.00321121979840879 0.000927243612503032 -0.179554482722336 ENSG00000060688 SNRNP40
ENST00000452686 0.886534840194698 0.821267856965133 -0.0707923682576309 ENSG00000229447 RP11-490K7.4
ENST00000474025 0.0522554798179174 0.022362652589959 -0.197042276284939 ENSG00000060688 SNRNP40
ENST00000463988 0.00210683548091032 0.000579879037232884 -0.399641931367987 ENSG00000060688 SNRNP40
ENST00000344147 0.00993533411181252 0.00331351720836876 0.246351452654021 ENSG00000121766 ZCCHC17
ENST00000479629 0.0483009116448411 0.0203720205734975 0.253346873125242 ENSG00000121766 ZCCHC17
ENST00000373714 0.00993533411181252 0.00331351720836876 0.246351452654021 ENSG00000121766 ZCCHC17
ENST00000546109 0.0134237384522837 0.00465218370986485 0.249559830280176 ENSG00000121766 ZCCHC17
ENST00000422613 0.00817916400590482 0.00265827995384486 0.257843843895291 ENSG00000121766 ZCCHC17
ENST00000490049 0.125778477150812 0.0632830435844998 0.21291799559885 ENSG00000121766 ZCCHC17
ENST00000430143 0.0550924528910371 0.0237895066763423 0.32425681172746 ENSG00000229044 RP11-266K22.2
ENST00000373713 0.362399902007547 0.236398037571298 0.294596114237571 ENSG00000121769 FABP3
ENST00000497275 0.327713157325622 0.207480547344026 0.339185133153775 ENSG00000121769 FABP3
ENST00000498148 0.313192157797037 0.195640481941219 0.326140667870308 ENSG00000121769 FABP3
ENST00000482018 0.523189774939898 0.38355680450727 0.211581447485883 ENSG00000121769 FABP3
ENST00000373710 0.0678372064209911 0.0303390151880417 0.478141583754949 ENSG00000168528 SERINC2
ENST00000536859 0.0683966284173378 0.0306346731864592 0.477888325120976 ENSG00000168528 SERINC2
ENST00000487207 0.100406126128933 0.0483128643780184 0.490505733498199 ENSG00000168528 SERINC2
ENST00000373709 0.0598540955688002 0.0261969592009848 0.476837857298045 ENSG00000168528 SERINC2
ENST00000536384 0.0589587962196862 0.0257463156019492 0.488565648964074 ENSG00000168528 SERINC2
ENST00000491976 0.0589587962196862 0.0257463156019492 0.488565648964074 ENSG00000168528 SERINC2
ENST00000596131 0.265494234382833 0.158470322039426 0.505418272830975 ENSG00000268950 AC114494.1
ENST00000418618 0.999511834833301 0.998468697257562 0.000668714444876067 ENSG00000228682 RP11-439L8.3
ENST00000412068 0.254502064592684 0.150289767659512 -0.493618333876762 ENSG00000223907 RP11-439L8.4
ENST00000457433 0.958152895041463 0.931351059137781 0.0312733375979777 ENSG00000142910 TINAGL1
ENST00000271064 0.958152895041463 0.931351059137781 0.0312733375979777 ENSG00000142910 TINAGL1
ENST00000537531 0.74867552148024 0.637439719862223 0.161192343085468 ENSG00000142910 TINAGL1
ENST00000461030 0.748894636400451 0.637715887482445 0.161075173647127 ENSG00000142910 TINAGL1
ENST00000478398 0.739684740675414 0.625841322293547 0.168518286200046 ENSG00000142910 TINAGL1
ENST00000481165 0.964753186786496 0.942046145965847 0.0263146465447435 ENSG00000142910 TINAGL1
ENST00000468635 0.974923529792634 0.95876056607896 -0.0174533019712831 ENSG00000142910 TINAGL1
ENST00000498429 0.932204100545013 0.890412248511141 0.0467364890520349 ENSG00000142910 TINAGL1
ENST00000485464 0.448353691146917 0.312033115483378 -0.298408296526622 ENSG00000121764 HCRTR1
ENST00000468521 0.549443697418904 0.410174399080229 -0.182516635133673 ENSG00000121764 HCRTR1
ENST00000403528 0.418777926244429 0.284846602145185 -0.240582746697292 ENSG00000121764 HCRTR1
ENST00000373706 0.406309690150969 0.274051205318334 -0.25029938696627 ENSG00000121764 HCRTR1
ENST00000373705 0.276035107487651 0.166710275972739 -0.0963840112672383 ENSG00000121764 HCRTR1
ENST00000373703 0.264496495070915 0.157705556070308 -0.0832869742729524 ENSG00000162517 PEF1
ENST00000461006 0.401258396181068 0.269729268629553 -0.0809014995826134 ENSG00000162517 PEF1
ENST00000478502 0.1825756278965 0.0994143570596564 -0.100560547415315 ENSG00000162517 PEF1
ENST00000489164 0.249474636800225 0.146561415481165 -0.0926796743802523 ENSG00000162517 PEF1
ENST00000492061 0.240286638168125 0.139690089003595 -0.0960483889426386 ENSG00000162517 PEF1
ENST00000496805 0.337215774204555 0.215320993970729 -0.0822049526161231 ENSG00000162517 PEF1
ENST00000472443 0.318009126054499 0.19960286704015 -0.0853233747140536 ENSG00000162517 PEF1
ENST00000471219 0.438273976608849 0.302739830964777 -0.0920769449798602 ENSG00000162517 PEF1
ENST00000440872 0.105694035598537 0.0513685379234478 -0.132429784401861 ENSG00000162517 PEF1
ENST00000609625 0.974369633329621 0.957956770207872 0.0123333518316996 ENSG00000235790 RP11-73M7.6
ENST00000609549 0.974369633329621 0.957956770207872 0.0123333518316996 ENSG00000235790 RP11-73M7.6
ENST00000610043 0.974248588688178 0.957712045145392 0.0124241402197322 ENSG00000235790 RP11-73M7.6
ENST00000581333 0.321257756919936 0.202299453833802 0.360528861497246 ENSG00000264078 RP11-73M7.9
ENST00000608332 0.293093037339205 0.179798330018395 0.367255621226158 ENSG00000235790 RP11-73M7.6
ENST00000585660 0.974403175784256 0.958024660247022 -0.0167106586545972 ENSG00000235790 RP11-73M7.6
ENST00000591592 0.973011702028761 0.955435032244195 -0.0176912666955193 ENSG00000235790 RP11-73M7.6
ENST00000608246 0.869656537384119 0.796845044713892 -0.0814285158711915 ENSG00000235790 RP11-73M7.6
ENST00000608888 0.869417563687657 0.796504711649663 -0.0816745671400687 ENSG00000235790 RP11-73M7.6
ENST00000607926 0.867629379393677 0.793743424648608 -0.0827497852351701 ENSG00000235790 RP11-73M7.6
ENST00000610216 0.867629379393677 0.793743424648608 -0.0827497852351701 ENSG00000235790 RP11-73M7.6
ENST00000585413 0.919053511785496 0.869779428275313 -0.0540429005596252 ENSG00000235790 RP11-73M7.6
ENST00000609033 0.828766842651484 0.740746795022339 -0.108986692638253 ENSG00000235790 RP11-73M7.6
ENST00000589462 0.828766842651484 0.740746795022339 -0.108986692638253 ENSG00000235790 RP11-73M7.6
ENST00000593188 0.858545758974864 0.781129619393404 -0.0917548334001389 ENSG00000235790 RP11-73M7.6
ENST00000609373 0.938345475357506 0.900220913501951 -0.0415126116352134 ENSG00000235790 RP11-73M7.6
ENST00000587445 0.938345475357506 0.900220913501951 -0.0415126116352134 ENSG00000235790 RP11-73M7.6
ENST00000591929 0.890337642042239 0.826915422516569 -0.0721924936311674 ENSG00000235790 RP11-73M7.6
ENST00000609338 0.890337642042239 0.826915422516569 -0.0721924936311674 ENSG00000235790 RP11-73M7.6
ENST00000373672 0.813693187997916 0.720718380384636 0.131601872336931 ENSG00000084636 COL16A1
ENST00000271069 0.813693187997916 0.720718380384636 0.131601872336931 ENSG00000084636 COL16A1
ENST00000488128 0.906327019953478 0.850899333502463 0.0691967879691788 ENSG00000084636 COL16A1
ENST00000488897 0.957530310400335 0.930356410429784 0.0320673759536792 ENSG00000084636 COL16A1
ENST00000440437 0.326039595225775 0.206175602950349 0.436832705352987 ENSG00000084636 COL16A1
ENST00000398556 0.609476686510151 0.473528958655398 -0.24409087117798 ENSG00000121753 BAI2
ENST00000398547 0.602605666718509 0.465975771648932 -0.24350105151443 ENSG00000121753 BAI2
ENST00000373655 0.602605666718509 0.465975771648932 -0.24350105151443 ENSG00000121753 BAI2
ENST00000373658 0.602605666718509 0.465975771648932 -0.24350105151443 ENSG00000121753 BAI2
ENST00000398542 0.603225345073373 0.466616060895862 -0.243181528026276 ENSG00000121753 BAI2
ENST00000465256 0.0937146722370086 0.0445088136604892 -0.729794173932558 ENSG00000121753 BAI2
ENST00000257070 0.602605666718509 0.465975771648932 -0.24350105151443 ENSG00000121753 BAI2
ENST00000530999 0.0431873287934395 0.0178741925230223 -0.859787177031232 ENSG00000121753 BAI2
ENST00000525655 0.0561758489218567 0.0243346276163747 -0.818862716242185 ENSG00000121753 BAI2
ENST00000527361 0.417059976797541 0.283331530829168 -0.366240166578356 ENSG00000121753 BAI2
ENST00000440175 0.692855341912883 0.568943326551833 -0.199589259618032 ENSG00000121753 BAI2
ENST00000398538 0.458307767221851 0.321442009496712 -0.339529393123648 ENSG00000121753 BAI2
ENST00000420125 0.613150230949839 0.477390850964261 -0.259476663636303 ENSG00000121753 BAI2
ENST00000530134 0.591132927115154 0.453273811822589 -0.272263708109777 ENSG00000121753 BAI2
ENST00000533175 0.937448471010505 0.898793897361821 -0.046616172140485 ENSG00000121753 BAI2
ENST00000473952 0.282933163313584 0.171940849742264 -0.478931728666676 ENSG00000121753 BAI2
ENST00000257100 0.985369108693456 0.975452142910708 -0.0109951594845623 ENSG00000134668 SPOCD1
ENST00000373648 0.985369108693456 0.975452142910708 -0.0109951594845623 ENSG00000134668 SPOCD1
ENST00000360482 0.985369108693456 0.975452142910708 -0.0109951594845623 ENSG00000134668 SPOCD1
ENST00000473361 0.981326222004484 0.969156504631925 0.0140630496686832 ENSG00000134668 SPOCD1
ENST00000452755 0.982416889802994 0.970808739031197 0.0133088521996839 ENSG00000134668 SPOCD1
ENST00000533231 0.979227612210825 0.965633733272278 -0.0153941254177515 ENSG00000134668 SPOCD1
ENST00000528579 0.898527416208436 0.839174697176414 0.0733910472808661 ENSG00000134668 SPOCD1
ENST00000532604 0.921148801597373 0.873062720399345 -0.0566464599245053 ENSG00000134668 SPOCD1
ENST00000531039 0.937188079320234 0.898375831197037 -0.0443199039937753 ENSG00000134668 SPOCD1
ENST00000468720 0.907025441631833 0.851850482404711 -0.0652655637915548 ENSG00000134668 SPOCD1
ENST00000485944 0.845346197509491 0.762943927752203 -0.104570579267125 ENSG00000134668 SPOCD1
ENST00000460061 0.907025441631833 0.851850482404711 -0.0652655637915548 ENSG00000134668 SPOCD1
ENST00000453837 0.770526259469531 0.665377881845082 -0.147918778631338 ENSG00000203620 RP11-84A19.2
ENST00000602889 1.22177550732568e-05 2.05689448519152e-06 0.312073928953593 ENSG00000269967 RP11-84A19.4
ENST00000602725 1.68281775227467e-05 2.91842484671642e-06 0.297522903182254 ENSG00000184007 PTP4A2
ENST00000344035 6.01597674350413e-09 5.75923945579987e-10 0.351357842174853 ENSG00000184007 PTP4A2
ENST00000356536 1.3280851747376e-09 1.14653882528665e-10 0.372706237771412 ENSG00000184007 PTP4A2
ENST00000457805 2.51110172797274e-05 4.50944687910869e-06 0.309139839570344 ENSG00000184007 PTP4A2
ENST00000489313 0.00173915670280046 0.000468737841944271 0.283816385672018 ENSG00000184007 PTP4A2
ENST00000602683 2.12406412291854e-05 3.75961919519204e-06 0.303657805940865 ENSG00000184007 PTP4A2
ENST00000470404 2.55721550325471e-05 4.60058765838078e-06 0.300649455423449 ENSG00000184007 PTP4A2
ENST00000532001 7.3654309147414e-05 1.45488240445339e-05 0.297716922868599 ENSG00000184007 PTP4A2
ENST00000528253 0.000113151869157596 2.32894247625313e-05 0.299421058891972 ENSG00000184007 PTP4A2
ENST00000391369 0.155636622210576 0.0818300270061473 0.261662790723885 ENSG00000212673 AL136115.1
ENST00000484483 2.75808021746369e-05 4.99789055187392e-06 0.346747865007436 ENSG00000184007 PTP4A2
ENST00000468531 1.02819621206554e-09 8.69736681769681e-11 0.397680830209431 ENSG00000184007 PTP4A2
ENST00000534796 1.04897513721006e-06 1.44347915467151e-07 0.372234480923044 ENSG00000184007 PTP4A2
ENST00000532289 3.03986135273754e-06 4.55977182183035e-07 0.368691387821362 ENSG00000184007 PTP4A2
ENST00000526960 2.86256310724768e-09 2.60388699094469e-10 0.402747207371821 ENSG00000184007 PTP4A2
ENST00000524384 2.78372074675411e-06 4.14243938450334e-07 0.373530600899305 ENSG00000184007 PTP4A2
ENST00000528840 2.40582813638334e-06 3.54331655009568e-07 0.37533306454698 ENSG00000184007 PTP4A2
ENST00000494444 2.03698793103938e-06 2.9619018309395e-07 0.376889418628257 ENSG00000184007 PTP4A2
ENST00000529477 1.1269652425067e-09 9.61974066968138e-11 0.413589557804873 ENSG00000184007 PTP4A2
ENST00000533408 1.99028625888313e-08 2.06260305356422e-09 0.421616074940999 ENSG00000184007 PTP4A2
ENST00000475464 1.08437999393223e-06 1.49594759257053e-07 0.39164275409971 ENSG00000184007 PTP4A2
ENST00000447478 0.376221551844801 0.248115054831505 0.188540448955149 ENSG00000228634 RP4-534N18.2
ENST00000327300 7.02410079726107e-20 1.62348926918627e-21 -0.382393956437393 ENSG00000121774 KHDRBS1
ENST00000307714 6.94772855534529e-20 1.60537541103608e-21 -0.383115238638819 ENSG00000121774 KHDRBS1
ENST00000492989 3.80679507390716e-12 2.28128332632736e-13 -0.325505860092673 ENSG00000121774 KHDRBS1
ENST00000484270 3.95218603216871e-14 1.84192245579688e-15 -0.311294542559843 ENSG00000121774 KHDRBS1
ENST00000366152 0.914403733518096 0.863023490742077 -0.0172880332049725 ENSG00000203325 RP11-277A4.4
ENST00000487305 0.626220080463551 0.492424930389904 0.0794579510563848 ENSG00000121775 TMEM39B
ENST00000336294 0.595671762103433 0.45845272090309 0.0862502554175765 ENSG00000121775 TMEM39B
ENST00000438825 0.515360108654101 0.375996468773222 0.116641484496337 ENSG00000121775 TMEM39B
ENST00000441402 0.592450022650069 0.45483063311581 0.0870281693654145 ENSG00000121775 TMEM39B
ENST00000472503 0.485956643736248 0.347648590360233 0.117725387487794 ENSG00000121775 TMEM39B
ENST00000456834 0.622611342505813 0.488411807954109 0.0824766300962415 ENSG00000121775 TMEM39B
ENST00000468135 0.592649433875949 0.455030443552398 0.0870614110680857 ENSG00000121775 TMEM39B
ENST00000466321 0.510089617569427 0.370935119148646 0.118187012736368 ENSG00000121775 TMEM39B
ENST00000373634 0.592775061926036 0.455159388190678 0.0870446321564689 ENSG00000121775 TMEM39B
ENST00000427288 0.569654445911047 0.430881784948086 0.0935033878812372 ENSG00000121775 TMEM39B
ENST00000476968 0.580182734879812 0.441798429680733 0.0903992079161154 ENSG00000121775 TMEM39B
ENST00000498613 0.225427430006886 0.128996566316675 0.206264519901093 ENSG00000121775 TMEM39B
ENST00000373625 0.00436742643406509 0.00131062857425472 -0.118353179382824 ENSG00000025800 KPNA6
ENST00000471599 0.12713521462065 0.0640984923025821 -0.0745802848277935 ENSG00000025800 KPNA6
ENST00000537234 0.488164519751992 0.349789475205783 -0.0402600065834699 ENSG00000025800 KPNA6
ENST00000469790 0.15741793954436 0.0829459457032536 -0.100516842878652 ENSG00000025800 KPNA6
ENST00000545542 0.102828880087219 0.0497089874476697 -0.0910763756723948 ENSG00000025800 KPNA6
ENST00000446515 0.269031606253571 0.161314522962127 -0.0850190022699414 ENSG00000025800 KPNA6
ENST00000515055 1.25598630471446e-05 2.11958229640813e-06 -0.238892154796252 ENSG00000250135 RP4-622L5.2
ENST00000373610 7.036568889646e-17 2.33531318509998e-18 -0.55107887575492 ENSG00000084652 TXLNA
ENST00000373609 8.52737591737315e-17 2.86316761893267e-18 -0.551313927325605 ENSG00000084652 TXLNA
ENST00000373602 0.800794407724792 0.703690927806398 0.0511728365268186 ENSG00000160050 CCDC28B
ENST00000469003 0.494810239407911 0.356228901367746 -0.153015748546357 ENSG00000160050 CCDC28B
ENST00000421922 0.851449823589866 0.771819902374676 0.0388189774103034 ENSG00000160050 CCDC28B
ENST00000461819 0.831020487684961 0.743749912785357 0.0437751916207902 ENSG00000160050 CCDC28B
ENST00000483009 0.851110489455504 0.771399149692295 0.0389064322306009 ENSG00000160050 CCDC28B
ENST00000373604 0.949614591490978 0.917521842623434 0.0215262013999325 ENSG00000224066 RP4-622L5.7
ENST00000421616 0.904011412474193 0.847311954769915 0.0535189121530688 ENSG00000224066 RP4-622L5.7
ENST00000537469 0.500421909568634 0.361629460169349 0.199616554585297 ENSG00000160051 IQCC
ENST00000291358 0.459569401825835 0.322624844241468 0.217088401234331 ENSG00000160051 IQCC
ENST00000409358 0.00144646909951561 0.000381811404554253 0.50398925206701 ENSG00000222046 DCDC2B
ENST00000487056 0.00143044228293517 0.000377184373460717 0.505627146088479 ENSG00000222046 DCDC2B
ENST00000466796 3.63836147645778e-06 5.53636362508443e-07 0.49739037411169 ENSG00000160055 TMEM234
ENST00000491434 2.17676203516687e-05 3.85984068017046e-06 0.458404812951626 ENSG00000160055 TMEM234
ENST00000489170 2.17178981380851e-05 3.84958024018533e-06 0.458396157449485 ENSG00000160055 TMEM234
ENST00000495091 0.00155348449434004 0.000413573397728069 0.607827535569943 ENSG00000160055 TMEM234
ENST00000461402 2.17178981380851e-05 3.84958024018533e-06 0.458396157449485 ENSG00000160055 TMEM234
ENST00000483001 0.000292132153026344 6.54876729762381e-05 0.415879747478434 ENSG00000160055 TMEM234
ENST00000545122 0.000567628008387527 0.000135641488264055 0.404504053663489 ENSG00000160055 TMEM234
ENST00000309777 0.000216651923190694 4.72537209128911e-05 0.424913326609859 ENSG00000160055 TMEM234
ENST00000373593 0.000215448100766324 4.69539198826326e-05 0.424902337426644 ENSG00000160055 TMEM234
ENST00000344461 0.000210047226535624 4.56847202428912e-05 0.424637975255642 ENSG00000160055 TMEM234
ENST00000484490 0.000444546305490032 0.000103637496085404 0.404441858358274 ENSG00000160055 TMEM234
ENST00000485689 0.00320697923990522 0.000925869918823693 0.526207750655213 ENSG00000160055 TMEM234
ENST00000487174 0.00020210657158451 4.38259866230925e-05 0.422417018525152 ENSG00000160055 TMEM234
ENST00000355082 8.79169634307461e-08 1.01256983687272e-08 -0.453406340732396 ENSG00000084623 EIF3I
ENST00000373586 8.12563163153311e-09 7.92394113262898e-10 -0.449493696492114 ENSG00000084623 EIF3I
ENST00000489353 3.67260556153843e-09 3.39785714702074e-10 -0.478078434986552 ENSG00000084623 EIF3I
ENST00000471486 2.35728408165687e-09 2.11527831595824e-10 -0.472590424329479 ENSG00000084623 EIF3I
ENST00000483517 8.60115739256551e-09 8.41453616512136e-10 -0.45527018700973 ENSG00000084623 EIF3I
ENST00000474371 8.60164758206886e-09 8.41558750767044e-10 -0.448480780262636 ENSG00000084623 EIF3I
ENST00000423995 0.0977326065495328 0.0467912541148743 -0.348149604165921 ENSG00000220785 MTMR9LP
ENST00000403496 0.111850578990622 0.0549767426698195 -0.33442154404997 ENSG00000220785 MTMR9LP
ENST00000441044 0.12102309267505 0.0604391419718846 -0.328710857098821 ENSG00000220785 MTMR9LP
ENST00000426597 0.180305134013023 0.0979072914508808 -0.294029571715298 ENSG00000220785 MTMR9LP
ENST00000373582 0.870407886576974 0.7981202936721 -0.0915390364333571 ENSG00000183615 FAM167B
ENST00000336890 0.0117513239457763 0.00400353047545754 0.297654874794934 ENSG00000182866 LCK
ENST00000482949 0.00627402117077714 0.00197286715411703 0.34834495604475 ENSG00000182866 LCK
ENST00000495610 0.0057230805293987 0.0017776724935667 0.32825632527451 ENSG00000182866 LCK
ENST00000355928 0.00754268172013456 0.00242634189682734 0.347029439713569 ENSG00000182866 LCK
ENST00000476457 0.00593969728950986 0.00185305099373331 0.348606157408792 ENSG00000182866 LCK
ENST00000469765 0.0117596377709867 0.00400683192115788 0.297657316506262 ENSG00000182866 LCK
ENST00000461712 0.53469321413846 0.395395171439998 0.1442649085908 ENSG00000182866 LCK
ENST00000373562 0.386821335964407 0.257299876527332 0.17952450210734 ENSG00000182866 LCK
ENST00000477031 0.550579289656107 0.41129664446185 0.141989575050712 ENSG00000182866 LCK
ENST00000373557 0.446823923697286 0.310609071065849 0.14043660061282 ENSG00000182866 LCK
ENST00000333070 0.12026183728578 0.0599854219175085 0.223546570422242 ENSG00000182866 LCK
ENST00000373564 0.121326973714149 0.0606214037109039 0.229703107629442 ENSG00000182866 LCK
ENST00000469956 0.17985042397617 0.097598168768323 0.222507010810233 ENSG00000182866 LCK
ENST00000373548 0.366017011539241 0.239521508993771 0.0880848856561868 ENSG00000116478 HDAC1
ENST00000481281 0.13620363135129 0.0696862736762617 0.186590778256053 ENSG00000116478 HDAC1
ENST00000463172 0.141372247589081 0.0728137463302816 0.189673066564319 ENSG00000116478 HDAC1
ENST00000428704 0.0468048892864622 0.0196318312628607 0.21651872842744 ENSG00000116478 HDAC1
ENST00000472928 0.138305288636368 0.0709665715851551 0.185368824706454 ENSG00000116478 HDAC1
ENST00000373541 0.364765289112037 0.238430809584036 0.0874863429501421 ENSG00000116478 HDAC1
ENST00000490081 0.122197793569446 0.061128139645835 0.138438717111519 ENSG00000116478 HDAC1
ENST00000482310 0.116493239852568 0.0577409490963936 0.143239034300389 ENSG00000116478 HDAC1
ENST00000476391 0.59477796539485 0.457488057060492 -0.0532495244149606 ENSG00000116478 HDAC1
ENST00000484305 0.44212049381469 0.306237375427077 0.101201474997605 ENSG00000116478 HDAC1
ENST00000471488 0.299241199053869 0.184612369556027 -0.112939131481508 ENSG00000116478 HDAC1
ENST00000329421 0.0306239977104486 0.0119525433275565 0.228533917444781 ENSG00000175130 MARCKSL1
ENST00000448134 0.159318407405884 0.0841347849525082 0.640938261841736 ENSG00000233775 RP4-811H24.9
ENST00000421153 0.255746506553439 0.151196347280778 0.512281257168287 ENSG00000162526 TSSK3
ENST00000574792 0.207441023271298 0.116401749017885 0.557260751649389 ENSG00000162526 TSSK3
ENST00000574315 0.000558944134844426 0.000133376880283117 0.518966496741341 ENSG00000162526 TSSK3
ENST00000432622 0.186634378982068 0.102167912463621 0.496488098487299 ENSG00000225828 FAM229A
ENST00000416512 0.00656035474881442 0.00207433049697613 0.441549701499942 ENSG00000225828 FAM229A
ENST00000428500 0.996710472714516 0.993546164296738 0.00283131268067731 ENSG00000225828 FAM229A
ENST00000415596 0.00282068947877274 0.000802739792634768 0.458525323122612 ENSG00000225828 FAM229A
ENST00000373534 0.00141423988195349 0.000372442010472045 0.491259336366772 ENSG00000162526 TSSK3
ENST00000455895 1.78611914245965e-12 1.01966252279694e-13 0.47979637894758 ENSG00000160058 BSDC1
ENST00000413080 1.76354153096926e-12 1.0056010777254e-13 0.479798850531849 ENSG00000160058 BSDC1
ENST00000444377 1.76609088988868e-12 1.00717216482677e-13 0.479621790318318 ENSG00000160058 BSDC1
ENST00000341071 1.69921014600577e-12 9.67336884640004e-14 0.481139461806528 ENSG00000160058 BSDC1
ENST00000526031 3.21389713628743e-11 2.18469974312158e-12 0.477483895037869 ENSG00000160058 BSDC1
ENST00000419121 3.26242079735182e-11 2.21920257516925e-12 0.478102548660109 ENSG00000160058 BSDC1
ENST00000446293 2.11473793923623e-11 1.39535535748958e-12 0.488552243546151 ENSG00000160058 BSDC1
ENST00000463967 7.83723118831421e-11 5.62913191098655e-12 0.679680135290458 ENSG00000160058 BSDC1
ENST00000373520 2.54456607361607e-11 1.69977162568089e-12 0.498657268489003 ENSG00000160058 BSDC1
ENST00000449308 1.65226518654166e-11 1.07592630438346e-12 0.499618901257453 ENSG00000160058 BSDC1
ENST00000527513 2.8210801801674e-08 2.99146941742096e-09 0.427991349629161 ENSG00000160058 BSDC1
ENST00000527163 3.33970295293167e-08 3.58492915723444e-09 0.427809415812141 ENSG00000160058 BSDC1
ENST00000530485 9.61225910946855e-09 9.47782013180178e-10 0.421053397666254 ENSG00000160058 BSDC1
ENST00000474414 1.79410259610903e-08 1.84569524026372e-09 0.433183369055648 ENSG00000160058 BSDC1
ENST00000530876 1.09901242346444e-07 1.28381518257446e-08 0.419486231363463 ENSG00000160058 BSDC1
ENST00000530753 1.4536013493417e-07 1.72943330301114e-08 0.418672831611705 ENSG00000160058 BSDC1
ENST00000533084 1.84322722572423e-05 3.22222300690641e-06 0.375820352415781 ENSG00000160058 BSDC1
ENST00000531222 0.0193176141270295 0.00703752160161749 0.259621307940014 ENSG00000160058 BSDC1
ENST00000480336 0.821660794669095 0.73114935937141 0.098525369079056 ENSG00000254553 RP1-27O5.3
ENST00000373510 0.544529853402698 0.405249533818571 0.210677642573522 ENSG00000160062 ZBTB8A
ENST00000316459 0.892641947487581 0.830177067332817 0.0616790340931463 ENSG00000160062 ZBTB8A
ENST00000341885 0.177840537364781 0.0962551319199333 0.11071268695471 ENSG00000176261 ZBTB8OS
ENST00000468695 0.163646067267285 0.0868732768837266 0.117034350871905 ENSG00000176261 ZBTB8OS
ENST00000492007 0.178424710147505 0.0966383166930244 0.114750786209407 ENSG00000176261 ZBTB8OS
ENST00000373506 0.175452092856902 0.0946620688450588 0.116420001355068 ENSG00000176261 ZBTB8OS
ENST00000467652 0.273705241692844 0.164866498070618 0.134357278553681 ENSG00000176261 ZBTB8OS
ENST00000498691 0.601088740440244 0.464324010340741 0.0579641047011947 ENSG00000176261 ZBTB8OS
ENST00000478041 0.171872625675105 0.0922259261941988 0.118483109736354 ENSG00000176261 ZBTB8OS
ENST00000473294 0.172060971413382 0.0923623623951026 0.118477107012355 ENSG00000176261 ZBTB8OS
ENST00000436661 0.172481217815576 0.0926441320574747 0.118370422281002 ENSG00000176261 ZBTB8OS
ENST00000373501 0.173169940441935 0.0930842821034883 0.11835824182784 ENSG00000176261 ZBTB8OS
ENST00000476493 0.171717206142447 0.0921264625905353 0.118378434146899 ENSG00000176261 ZBTB8OS
ENST00000465588 0.173210016016557 0.0931173380040881 0.11818083805352 ENSG00000176261 ZBTB8OS
ENST00000483138 0.185893506977916 0.101662249352361 0.114484033281182 ENSG00000176261 ZBTB8OS
ENST00000479075 0.179120639675871 0.0971247894648866 0.113312843547794 ENSG00000176261 ZBTB8OS
ENST00000473383 0.8285893554035 0.740533078067022 -0.0288551288506213 ENSG00000176261 ZBTB8OS
ENST00000466361 0.192013975942123 0.1058173993082 0.124175522374729 ENSG00000176261 ZBTB8OS
ENST00000363721 0.903409373847802 0.846328487223612 -0.0597297302741742 ENSG00000200591 Y_RNA
ENST00000414241 0.0475006278358904 0.0199811194906414 -0.138760112973223 ENSG00000162521 RBBP4
ENST00000373493 0.0192388299786072 0.00700306507038669 -0.149180442625413 ENSG00000162521 RBBP4
ENST00000527118 0.0681604391642591 0.0305119388802133 -0.136128942957337 ENSG00000162521 RBBP4
ENST00000401893 0.0604057946195552 0.0264753690152875 -0.146924441094602 ENSG00000162521 RBBP4
ENST00000524393 0.0557577032643884 0.024126435370919 -0.141795771922142 ENSG00000162521 RBBP4
ENST00000526193 0.0423961014252262 0.0174962758996031 -0.153160630863418 ENSG00000162521 RBBP4
ENST00000492348 0.0253806300621796 0.00961074099513408 -0.151749435000688 ENSG00000162521 RBBP4
ENST00000544435 0.0253806300621796 0.00961074099513408 -0.151749435000688 ENSG00000162521 RBBP4
ENST00000525506 0.0171103748446633 0.00612410700214848 -0.213347404125657 ENSG00000162521 RBBP4
ENST00000465780 0.0206755459947871 0.00760827770996059 -0.243545388893145 ENSG00000162521 RBBP4
ENST00000373485 0.0191669060113873 0.00697382639917363 -0.157296725868262 ENSG00000162521 RBBP4
ENST00000477563 0.0447489457716876 0.0186264058483173 -0.162475582160677 ENSG00000162521 RBBP4
ENST00000458695 0.107375348363451 0.052338647974838 -0.117604223022188 ENSG00000162521 RBBP4
ENST00000490500 0.035835831680008 0.0143639667803896 -0.195619514920408 ENSG00000162521 RBBP4
ENST00000445722 0.159555581154669 0.0842907929425787 -0.122941513806987 ENSG00000162521 RBBP4
ENST00000475321 0.0488769520900734 0.0206536427301128 -0.209831044092532 ENSG00000162521 RBBP4
ENST00000531983 0.174832213839599 0.0942191971273482 -0.184346797083776 ENSG00000162521 RBBP4
ENST00000463378 0.205555861697031 0.115077067420932 -0.104224627681262 ENSG00000162521 RBBP4
ENST00000460669 0.0167265634579604 0.00596683417190819 -0.172445683259672 ENSG00000162521 RBBP4
ENST00000482190 0.0183548009764238 0.00663136945815861 -0.169618108710678 ENSG00000162521 RBBP4
ENST00000373484 0.00141229350342272 0.000371882488384148 -0.227444323464571 ENSG00000162520 SYNC
ENST00000409190 0.160835852394026 0.0850826085427271 -0.138477678038453 ENSG00000162520 SYNC
ENST00000417633 0.647612016910246 0.516310624621272 0.239155269889223 ENSG00000162520 SYNC
ENST00000426909 0.667677795325844 0.539119171882734 0.22620184854828 ENSG00000162520 SYNC
ENST00000421619 0.610089767514888 0.474211410545978 -0.234747728801444 ENSG00000224409 RP11-114B7.6
ENST00000401073 0.40107642063398 0.26954447662469 -0.164777175032853 ENSG00000162522 KIAA1522
ENST00000468130 0.940901944695217 0.904337652256751 -0.0307069131901744 ENSG00000162522 KIAA1522
ENST00000373481 0.779332074283577 0.676648232569771 -0.0582316543047298 ENSG00000162522 KIAA1522
ENST00000294521 0.935035291410732 0.89493445224838 -0.0189673833298794 ENSG00000162522 KIAA1522
ENST00000373480 0.623326020207354 0.489158900179208 -0.0833871634169557 ENSG00000162522 KIAA1522
ENST00000469100 0.000693887301870731 0.000169451971022675 -0.264361748255437 ENSG00000134684 YARS
ENST00000373477 0.00136224609146754 0.000357137506158104 -0.183366364708792 ENSG00000134684 YARS
ENST00000490826 0.00124484176379739 0.000323569157557505 -0.27601915601286 ENSG00000134684 YARS
ENST00000487404 0.00025596848015366 5.66797801188466e-05 -0.274864123162823 ENSG00000134684 YARS
ENST00000478828 0.000346959505939355 7.89633012270237e-05 -0.241609401005035 ENSG00000134684 YARS
ENST00000481895 0.00183582828368569 0.000497465361262502 -0.167547478140243 ENSG00000134684 YARS
ENST00000466052 0.0387753566034295 0.0157512481664981 -0.143322269505525 ENSG00000134684 YARS
ENST00000470377 0.946415370351204 0.912542730474469 0.0061469117494958 ENSG00000134684 YARS
ENST00000472692 0.000159746175269793 3.38725520743704e-05 -0.348053730139652 ENSG00000134684 YARS
ENST00000530710 0.403526619139492 0.271629525465801 -0.129214010400063 ENSG00000116497 S100PBP
ENST00000373476 0.000711618851927662 0.000174113266169227 0.448069974940507 ENSG00000116497 S100PBP
ENST00000373475 0.00100677993856761 0.000255847682515263 0.43588478331635 ENSG00000116497 S100PBP
ENST00000529027 0.132748547340784 0.0675666495833685 0.249702658053884 ENSG00000116497 S100PBP
ENST00000531123 0.00451614765986087 0.00136075238960949 0.379755166887969 ENSG00000116497 S100PBP
ENST00000398243 0.0305974230829202 0.0119398575271326 0.318750875401572 ENSG00000116497 S100PBP
ENST00000356689 0.0298051323916859 0.0115799642898084 0.317699167301401 ENSG00000116497 S100PBP
ENST00000526230 0.0936433615528654 0.044470543556222 0.26732902370936 ENSG00000116497 S100PBP
ENST00000531256 0.0970131724354975 0.0463778089319651 0.263298420763857 ENSG00000116497 S100PBP
ENST00000477248 0.311603119887834 0.194349588056661 0.236167874414074 ENSG00000116497 S100PBP
ENST00000482212 0.0960570723935971 0.0458409221599421 0.263780194425441 ENSG00000116497 S100PBP
ENST00000474103 0.508211365312653 0.369141508343125 0.216144811942739 ENSG00000116497 S100PBP
ENST00000530552 0.243924125861435 0.142418520725284 0.278089161518025 ENSG00000116497 S100PBP
ENST00000525203 0.00371805504823774 0.00109341475553424 0.639622377442213 ENSG00000116497 S100PBP
ENST00000524535 0.00390485561192595 0.00115556564428068 0.638471238615206 ENSG00000116497 S100PBP
ENST00000527692 0.108750389858031 0.053159981577304 0.400300927223929 ENSG00000116497 S100PBP
ENST00000475486 0.102489715106422 0.0495136906222949 0.400346173848327 ENSG00000116497 S100PBP
ENST00000483143 0.965911776442629 0.944089319882262 -0.0251870886592801 ENSG00000160097 FNDC5
ENST00000481487 0.65629601045426 0.525877933845783 0.225807818790274 ENSG00000160097 FNDC5
ENST00000373471 0.44853803460243 0.312232968913489 0.32111812929145 ENSG00000160097 FNDC5
ENST00000609187 0.44853803460243 0.312232968913489 0.32111812929145 ENSG00000160097 FNDC5
ENST00000497068 0.485586636936434 0.34727737028493 0.345228748665333 ENSG00000160097 FNDC5
ENST00000496770 0.377993351355695 0.249597521238561 0.383180666428765 ENSG00000160097 FNDC5
ENST00000470166 0.911991545131787 0.859382011192295 0.0626620670583901 ENSG00000121905 HPCA
ENST00000480118 0.916394693501486 0.865961735077867 0.0601199265062067 ENSG00000121905 HPCA
ENST00000373467 0.970391127926029 0.950927336575969 0.0215133415342757 ENSG00000121905 HPCA
ENST00000459874 0.961448386606234 0.936784884180496 0.0280989643654793 ENSG00000121905 HPCA
ENST00000470896 0.605775542514152 0.469337723062004 -0.175584635311286 ENSG00000121905 HPCA
ENST00000482771 0.687329459317376 0.562459322758194 -0.19102464841878 ENSG00000121900 TMEM54
ENST00000329151 0.59979986963745 0.462939600553963 -0.168397027350849 ENSG00000121900 TMEM54
ENST00000373463 0.615449316256029 0.480216076769988 -0.162054899870545 ENSG00000121900 TMEM54
ENST00000474144 0.613433771185487 0.477791157383327 -0.162624381039635 ENSG00000121900 TMEM54
ENST00000475208 0.618131471183088 0.483355116328869 -0.159693659443278 ENSG00000121900 TMEM54
ENST00000463914 0.470001377629216 0.332569543076163 -0.25107766983923 ENSG00000121900 TMEM54
ENST00000408496 0.547741262231585 0.40855030159377 -0.294090170148134 ENSG00000221423 AL031602.1
ENST00000373456 2.16838596397604e-06 3.16824145393949e-07 -0.579420366922432 ENSG00000116514 RNF19B
ENST00000356990 2.19357145833431e-06 3.20693573814074e-07 -0.579223880626049 ENSG00000116514 RNF19B
ENST00000235150 2.31805473192678e-06 3.40495203287728e-07 -0.578099632707151 ENSG00000116514 RNF19B
ENST00000594612 0.898962521190597 0.839915705498105 0.072657282672821 ENSG00000267885 FKSG48
ENST00000395888 0.043843435718046 0.0181944108712537 -0.804101539965648 ENSG00000217644 RP4-803A2.1
ENST00000401937 0.047949297394804 0.0202007699123236 -0.795978761646189 ENSG00000217644 RP4-803A2.1
ENST00000447420 0.00671965748561375 0.00213050762084258 -0.890681209727561 ENSG00000239670 RP4-803A2.2
ENST00000427524 9.90579740036643e-66 7.11159790499205e-69 -0.975445061710638 ENSG00000236065 RP1-117O3.2
ENST00000373449 5.80210263417593e-49 1.27663691180999e-51 -0.974137694049069 ENSG00000004455 AK2
ENST00000548033 2.55095911438684e-42 8.68215341323148e-45 -0.964993051098489 ENSG00000004455 AK2
ENST00000482191 2.65298422313662e-25 3.54121562948424e-27 -1.01115111348899 ENSG00000004455 AK2
ENST00000491241 3.17038720147367e-33 2.1391061924138e-35 -0.962400027356445 ENSG00000004455 AK2
ENST00000467905 4.81949555068331e-41 1.80690235623954e-43 -0.933471670829021 ENSG00000004455 AK2
ENST00000354858 3.25072683834864e-37 1.57745628780363e-39 -0.948367337604331 ENSG00000004455 AK2
ENST00000480134 2.9068399457534e-37 1.39898701139733e-39 -0.948691415884227 ENSG00000004455 AK2
ENST00000550338 2.04503790727186e-36 1.05763291001868e-38 -0.943556687761898 ENSG00000004455 AK2
ENST00000469238 2.00963169678724e-28 2.02787994450924e-30 -0.973813701585861 ENSG00000004455 AK2
ENST00000466029 3.11036778653348e-28 3.21924740659201e-30 -0.976286348824867 ENSG00000004455 AK2
ENST00000487289 3.0182057436522e-32 2.21499072084239e-34 -0.965662383464291 ENSG00000004455 AK2
ENST00000548559 1.28761175708601e-32 9.20126194123307e-35 -0.934920142971889 ENSG00000004455 AK2
ENST00000551979 5.89912149050044e-32 4.45863377607389e-34 -0.962332744572867 ENSG00000004455 AK2
ENST00000478635 0.00353374108331264 0.00103345612667575 -0.831739181955516 ENSG00000142920 ADC
ENST00000358680 0.00587243395384039 0.00182909957417303 -0.727572410901589 ENSG00000142920 ADC
ENST00000294517 0.00529010957493418 0.00162591904959422 -0.6459872808416 ENSG00000142920 ADC
ENST00000481886 0.00562978220486219 0.00174442637911138 -0.640921580310918 ENSG00000142920 ADC
ENST00000475935 0.00562978220486219 0.00174442637911138 -0.640921580310918 ENSG00000142920 ADC
ENST00000462920 0.0171227232015336 0.00612966491997944 -0.686314811204764 ENSG00000142920 ADC
ENST00000471119 0.00562978220486219 0.00174442637911138 -0.640921580310918 ENSG00000142920 ADC
ENST00000495135 0.142254577870928 0.0733778831849873 -0.506672640941805 ENSG00000142920 ADC
ENST00000477570 0.00222460992339884 0.000616391180365546 -0.841208985125543 ENSG00000142920 ADC
ENST00000483027 0.00385107296323688 0.00113772973998655 -0.812762889658168 ENSG00000142920 ADC
ENST00000492420 0.00395178350131655 0.00117139695740795 -0.821536234349569 ENSG00000142920 ADC
ENST00000398167 0.00593050809460908 0.00184978994652304 -0.637588309839263 ENSG00000142920 ADC
ENST00000373443 0.00562978220486219 0.00174442637911138 -0.640921580310918 ENSG00000142920 ADC
ENST00000497710 0.0173059830269299 0.00620481739859666 -0.686203609027933 ENSG00000142920 ADC
ENST00000473089 0.00222460992339884 0.000616391180365546 -0.841208985125543 ENSG00000142920 ADC
ENST00000484656 0.00736263573741992 0.0023610414574423 -0.62835645679764 ENSG00000142920 ADC
ENST00000373440 0.0111616121340565 0.00377850924351518 -0.712781302479845 ENSG00000142920 ADC
ENST00000373441 0.00691850153429437 0.00220150863465132 -0.648894095624361 ENSG00000142920 ADC
ENST00000478204 0.00988802441658495 0.00329384626333354 -0.620860091297044 ENSG00000142920 ADC
ENST00000497280 0.0856015876242743 0.0399721414324871 -0.728741841333742 ENSG00000142920 ADC
ENST00000492521 0.017825016247068 0.00641330420232497 -0.970041129647598 ENSG00000142920 ADC
ENST00000291416 8.6937672566831e-07 1.17969256292243e-07 0.566562009944573 ENSG00000116525 TRIM62
ENST00000543586 6.62614167459619e-05 1.29792810618162e-05 0.531630111739139 ENSG00000116525 TRIM62
ENST00000485148 7.23650104969018e-07 9.68481032435569e-08 0.649888998603319 ENSG00000116525 TRIM62
ENST00000486583 0.134983532988877 0.0689408963838056 0.448749969256266 ENSG00000116525 TRIM62
ENST00000483388 0.0001332053033061 2.78215737790503e-05 0.773947937820379 ENSG00000160094 ZNF362
ENST00000539719 2.18274512475649e-05 3.87103029789665e-06 0.770340807394146 ENSG00000160094 ZNF362
ENST00000490959 0.000106646882967168 2.18165519525613e-05 0.79791479183975 ENSG00000160094 ZNF362
ENST00000602618 0.76200663589465 0.654503898258263 -0.163084136846993 ENSG00000270115 RP11-415J8.7
ENST00000373428 0.00210129579109624 0.000578074945255182 0.668869618227133 ENSG00000160094 ZNF362
ENST00000477934 0.178635401795402 0.096784493022417 0.532158589006103 ENSG00000160094 ZNF362
ENST00000543783 0.0644125826318102 0.0285620653378726 0.519153524285224 ENSG00000256142 AL513327.1
ENST00000330379 0.807702558690072 0.71288875673102 0.134553360151482 ENSG00000184389 A3GALT2
ENST00000442999 0.724765788852313 0.607141459942228 -0.162612027679541 ENSG00000184389 A3GALT2
ENST00000588828 0.494421714032697 0.355811151476261 0.123919143482813 ENSG00000225313 RP11-415J8.3
ENST00000457957 0.482489422634625 0.34433106501993 0.125885912013436 ENSG00000225313 RP11-415J8.3
ENST00000587696 0.482065297070068 0.343945817476156 0.123762220402095 ENSG00000225313 RP11-415J8.3
ENST00000431992 0.0571611337230981 0.0248328751036292 0.245058365559944 ENSG00000134686 PHC2
ENST00000485928 0.0705849662997492 0.031790921549823 0.236889432334726 ENSG00000134686 PHC2
ENST00000373418 0.0707394338772824 0.0318739849136753 0.236761357237058 ENSG00000134686 PHC2
ENST00000373422 0.0664071990748109 0.0295928063590288 0.239547251888969 ENSG00000134686 PHC2
ENST00000257118 0.0571611337230981 0.0248328751036292 0.245058365559944 ENSG00000134686 PHC2
ENST00000419414 0.0455426042913564 0.0190257851728352 0.259233367113351 ENSG00000134686 PHC2
ENST00000467894 0.0678309766824187 0.0303343161814505 0.241066224660281 ENSG00000134686 PHC2
ENST00000373416 0.0328025175930954 0.0129525396356373 0.269931537271818 ENSG00000134686 PHC2
ENST00000486897 0.0341642912218741 0.0135810972211022 0.272105786444673 ENSG00000134686 PHC2
ENST00000493483 0.032110718245734 0.0126358282568616 0.274179023294779 ENSG00000134686 PHC2
ENST00000473158 0.676486950373159 0.549733781754908 0.075423090257912 ENSG00000134686 PHC2
ENST00000583214 0.452255252316836 0.315648553054477 0.176381543207051 ENSG00000266239 MIR3605
ENST00000410180 0.317505111516979 0.199185401364223 0.405758049692709 ENSG00000222112 RN7SKP16
ENST00000432703 0.091469362474475 0.0432405155242318 0.614147598610699 ENSG00000233246 RP11-415J8.5
ENST00000459964 0.330834322352792 0.210049907577807 0.457525072203584 ENSG00000134686 PHC2
ENST00000468406 0.0303677673460107 0.0118381282188342 0.684459315628647 ENSG00000134686 PHC2
ENST00000484692 0.158785610170321 0.0838175313959277 0.357163271591855 ENSG00000134686 PHC2
ENST00000361328 0.950955153783069 0.919613597669049 -0.0143134068758811 ENSG00000121903 ZSCAN20
ENST00000373413 0.763654705584311 0.656465872163987 0.0667294853351199 ENSG00000121903 ZSCAN20
ENST00000480917 0.788074905948318 0.687571663780121 -0.0689274193397674 ENSG00000121903 ZSCAN20
ENST00000241312 0.727166612010951 0.610251693543657 0.187579396892261 ENSG00000121904 CSMD2
ENST00000373381 0.727166612010951 0.610251693543657 0.187579396892261 ENSG00000121904 CSMD2
ENST00000426886 0.844112654875776 0.761353321568393 -0.0191054137054439 ENSG00000163866 SMIM12
ENST00000338513 0.843736171081892 0.760800619532456 0.111318106820227 ENSG00000189280 GJB5
ENST00000339480 0.99590197598601 0.99219466841889 -0.00359947283492066 ENSG00000189433 GJB4
ENST00000542839 0.152155386764365 0.079595491454204 0.497266903743932 ENSG00000255811 RP1-34M23.5
ENST00000373366 0.0857771412286619 0.0400706529098755 0.719631748855716 ENSG00000188910 GJB3
ENST00000373362 0.239309296408252 0.13897800611172 0.518698060892503 ENSG00000188910 GJB3
ENST00000342280 0.44871258446877 0.312381320354743 0.328214450117294 ENSG00000187513 GJA4
ENST00000450137 0.196981604895552 0.109213862725331 0.546946030466584 ENSG00000187513 GJA4
ENST00000429293 0.181164933494184 0.0984861684270471 0.292919625094749 ENSG00000230163 RP5-997D16.2
ENST00000521580 0.0220278761492884 0.0081738042897844 -0.194479220668965 ENSG00000163866 SMIM12
ENST00000446026 0.0244502014315552 0.00921200058510027 -0.20522688384289 ENSG00000163866 SMIM12
ENST00000456842 0.0183253210828594 0.00661925692995209 -0.213804354429279 ENSG00000163866 SMIM12
ENST00000423898 0.0141881362854992 0.00495387916558653 -0.225380796745325 ENSG00000163866 SMIM12
ENST00000417239 0.0617224096187434 0.027149260436286 -0.205535180987831 ENSG00000163866 SMIM12
ENST00000235180 0.625323281038266 0.491312370889014 -0.130543006977824 ENSG00000116544 DLGAP3
ENST00000373347 0.402117044311142 0.270477534086121 -0.196826183767782 ENSG00000116544 DLGAP3
ENST00000495979 0.358711137306705 0.233240689575863 -0.271332772803927 ENSG00000116544 DLGAP3
ENST00000417456 4.70436687956162e-08 5.17988838913135e-09 0.465467085699207 ENSG00000241014 RP11-244H3.1
ENST00000311990 0.125309269252548 0.0629919935614034 0.264199477089307 ENSG00000241014 RP11-244H3.1
ENST00000487874 0.0830126540765291 0.0385485659879023 0.136609397434732 ENSG00000271741 RP11-244H3.4
ENST00000373337 3.20789452101648e-07 4.02730073812551e-08 0.539934012126338 ENSG00000243749 ZMYM6NB
ENST00000373340 0.254809540363432 0.150530623742626 0.0961787092317916 ENSG00000163867 ZMYM6
ENST00000493328 0.803340059728286 0.707040520489266 0.0284789308139111 ENSG00000163867 ZMYM6
ENST00000357182 0.771424427323114 0.666551852219182 0.0327132880619971 ENSG00000163867 ZMYM6
ENST00000466345 0.3121431255893 0.194808816418343 -0.160075298021416 ENSG00000163867 ZMYM6
ENST00000472971 0.584947911806749 0.446838736120304 -0.116891143748579 ENSG00000163867 ZMYM6
ENST00000415531 0.987125224510465 0.978260166223684 0.00261631809909363 ENSG00000163867 ZMYM6
ENST00000317538 0.889818857265565 0.826129674315402 0.0225576486219408 ENSG00000163867 ZMYM6
ENST00000460607 0.888925502842084 0.824693878236653 0.0227861778860682 ENSG00000163867 ZMYM6
ENST00000373333 0.904093215537428 0.847431883417781 0.0192166753423694 ENSG00000163867 ZMYM6
ENST00000471566 0.552751235911492 0.413452371389099 -0.0979008493070848 ENSG00000163867 ZMYM6
ENST00000417119 0.257084022934655 0.152188737774856 0.162157867315288 ENSG00000197056 ZMYM1
ENST00000359858 0.390069553477803 0.260119400204602 0.122247997185649 ENSG00000197056 ZMYM1
ENST00000466390 0.131666624830739 0.0668757293568416 0.258943077359744 ENSG00000197056 ZMYM1
ENST00000488455 0.375206285367466 0.247300960546077 0.124678657190603 ENSG00000197056 ZMYM1
ENST00000475654 0.290280169782048 0.177565387502252 0.149872582979551 ENSG00000197056 ZMYM1
ENST00000373329 0.390069553477803 0.260119400204602 0.122247997185649 ENSG00000197056 ZMYM1
ENST00000373330 0.390069553477803 0.260119400204602 0.122247997185649 ENSG00000197056 ZMYM1
ENST00000476269 0.12081646085709 0.0603118561029083 0.369012677427071 ENSG00000197056 ZMYM1
ENST00000463393 0.607275356261908 0.47114159102785 -0.166592790059133 ENSG00000197056 ZMYM1
ENST00000471991 0.18548170015881 0.101371690854174 -0.193763769876675 ENSG00000116560 SFPQ
ENST00000468598 0.793709732508016 0.69472420867974 0.0223678171691425 ENSG00000116560 SFPQ
ENST00000460428 0.00551964779622611 0.00170578742868335 -0.197120524986693 ENSG00000116560 SFPQ
ENST00000470472 0.000214228574514933 4.66682040989995e-05 -0.24503861261917 ENSG00000116560 SFPQ
ENST00000466745 0.670563150083201 0.542444062742059 0.0341789348487434 ENSG00000116560 SFPQ
ENST00000466213 0.72908183931267 0.612643880191981 0.0275362330898349 ENSG00000116560 SFPQ
ENST00000490668 0.933423398484398 0.892362321271706 0.00838739572571577 ENSG00000116560 SFPQ
ENST00000485365 0.885554478854777 0.819924056977064 -0.0155030842763925 ENSG00000116560 SFPQ
ENST00000485454 0.590072063150078 0.452103287811784 -0.0735583371128691 ENSG00000116560 SFPQ
ENST00000357214 6.07061329440225e-12 3.72588461034181e-13 -0.336867681573858 ENSG00000116560 SFPQ
ENST00000373297 0.904228257068598 0.847643703419484 -0.012816053470125 ENSG00000146463 ZMYM4
ENST00000314607 0.904228257068598 0.847643703419484 -0.012816053470125 ENSG00000146463 ZMYM4
ENST00000441447 0.900531823599792 0.842082319327963 0.0157792020794085 ENSG00000146463 ZMYM4
ENST00000475222 0.975937049381677 0.960408999320509 0.0182445628419278 ENSG00000240374 RN7SL503P
ENST00000364672 0.946415370351204 0.912560202867122 0.0403538348869219 ENSG00000201542 SNORA62
ENST00000434805 0.983279351039575 0.972199553053756 -0.0111840187816284 ENSG00000229994 RPL5P4
ENST00000432683 0.884444712008271 0.818238057249872 0.0269177685131633 ENSG00000227409 ZMYM4-AS1
ENST00000457946 0.778342733968104 0.67544776374579 -0.0286987979359457 ENSG00000146463 ZMYM4
ENST00000482131 0.376450700392366 0.248301210469256 0.126921422892867 ENSG00000146463 ZMYM4
ENST00000470175 0.721189086786242 0.602747128331764 -0.0740516840596805 ENSG00000146463 ZMYM4
ENST00000492456 0.50135451920622 0.362530371563805 0.128672572404528 ENSG00000146463 ZMYM4
ENST00000325722 6.36618897460343e-05 1.24218424672304e-05 0.281349579913968 ENSG00000142687 KIAA0319L
ENST00000373266 2.77148285026664e-08 2.93556029462413e-09 0.42604818000727 ENSG00000142687 KIAA0319L
ENST00000426982 7.01906440303395e-05 1.38095941832695e-05 0.283007953297966 ENSG00000142687 KIAA0319L
ENST00000461312 4.79773438684504e-08 5.29194242531075e-09 0.458511925622181 ENSG00000142687 KIAA0319L
ENST00000485551 2.32054207500736e-06 3.40891416272835e-07 0.380441259220517 ENSG00000142687 KIAA0319L
ENST00000473423 0.18435133921577 0.100593376702512 0.263261437177263 ENSG00000142687 KIAA0319L
ENST00000473844 0.00134210612005253 0.000351313232350589 0.426539939319368 ENSG00000142687 KIAA0319L
ENST00000474856 0.000495408489334018 0.000116799745344866 0.528245872497912 ENSG00000142687 KIAA0319L
ENST00000492544 0.107771822344454 0.0525791866022742 0.274459334625682 ENSG00000142687 KIAA0319L
ENST00000440579 0.0380861847993667 0.015423444021813 0.181229250423417 ENSG00000142687 KIAA0319L
ENST00000467109 0.0368784125467387 0.0148556504641226 0.485822461182521 ENSG00000142687 KIAA0319L
ENST00000431916 0.281424703478062 0.1707865605822 0.123303551902716 ENSG00000142687 KIAA0319L
ENST00000482929 0.1310560234423 0.0664915436482889 0.141093882596176 ENSG00000142687 KIAA0319L
ENST00000478463 0.140808238354341 0.072471772756313 0.150063379694912 ENSG00000142687 KIAA0319L
ENST00000470388 0.141920175120819 0.0731676550636514 0.150038486201295 ENSG00000142687 KIAA0319L
ENST00000492888 0.19566783695643 0.108298139143975 0.134381816113941 ENSG00000142687 KIAA0319L
ENST00000469892 0.188156303174454 0.103183294184554 0.137820699728219 ENSG00000142687 KIAA0319L
ENST00000494948 0.13107547122909 0.0665078788761225 0.159849612899937 ENSG00000142687 KIAA0319L
ENST00000442276 0.931827099107394 0.889668975036207 0.0479752709837879 ENSG00000236274 RP4-728D4.3
ENST00000476329 0.190636121794325 0.104867988532152 0.149959865391305 ENSG00000142687 KIAA0319L
ENST00000473465 0.153989537702312 0.0807766485215182 0.455638507302171 ENSG00000142687 KIAA0319L
ENST00000373253 0.0887043223653169 0.041708732987146 -0.203712037022855 ENSG00000020129 NCDN
ENST00000356090 0.0942830321112722 0.0448338587159808 -0.200121612561615 ENSG00000020129 NCDN
ENST00000373243 0.0935800422149396 0.0444353373337292 -0.200168682868528 ENSG00000020129 NCDN
ENST00000459931 0.029837345738363 0.0115944648139881 -0.318329167199536 ENSG00000020129 NCDN
ENST00000437806 0.120948774520873 0.0603947913667053 -0.261439746384911 ENSG00000020129 NCDN
ENST00000423723 0.791199605496442 0.691422642071465 -0.0459768579806839 ENSG00000020129 NCDN
ENST00000425881 0.888165382635229 0.823751724860234 0.0567906636004412 ENSG00000239636 RP4-728D4.2
ENST00000444348 0.944309455358922 0.909557086742141 -0.0268838075775491 ENSG00000239636 RP4-728D4.2
ENST00000373235 0.919053511785496 0.869781627952386 0.0262055835701732 ENSG00000116819 TFAP2E
ENST00000373237 1.96796477089991e-11 1.29314727789899e-12 -0.574952742866383 ENSG00000126067 PSMB2
ENST00000270815 3.59140034214863e-24 5.3333610515974e-26 -1.00840424252716 ENSG00000142686 C1orf216
ENST00000503824 7.05246974667396e-07 9.42163902434999e-08 -1.00258126902551 ENSG00000142686 C1orf216
ENST00000453178 3.77219524760718e-05 7.02337348539756e-06 -0.758832114039384 ENSG00000142686 C1orf216
ENST00000251195 0.308455350663098 0.191797821642888 0.299174806359381 ENSG00000092853 CLSPN
ENST00000466308 0.317199988389426 0.198942608915149 0.47211100375047 ENSG00000092853 CLSPN
ENST00000318121 0.26395666871509 0.157302972401903 0.330955722859129 ENSG00000092853 CLSPN
ENST00000373220 0.26395666871509 0.157302972401903 0.330955722859129 ENSG00000092853 CLSPN
ENST00000520551 0.26395666871509 0.157302972401903 0.330955722859129 ENSG00000092853 CLSPN
ENST00000373226 0.228586132474453 0.131272083243153 0.539340355169287 ENSG00000232335 RP11-435D7.3
ENST00000517467 0.282355320850598 0.171500144741279 0.504926539146851 ENSG00000092853 CLSPN
ENST00000373210 3.55035579323306e-19 8.93996552957897e-21 0.887338620321712 ENSG00000134698 AGO4
ENST00000488778 5.49682463443893e-09 5.22774572536247e-10 0.817687490233928 ENSG00000134698 AGO4
ENST00000496257 2.7339640504172e-08 2.89291249016452e-09 0.716628765262269 ENSG00000134698 AGO4
ENST00000373206 0.0385166077771364 0.0156271930260281 0.175657612170185 ENSG00000092847 AGO1
ENST00000373204 0.384384682367198 0.255248865582722 0.0811876010476865 ENSG00000092847 AGO1
ENST00000606838 0.90302122762079 0.845563933362507 -0.069848801828934 ENSG00000271914 RP4-789D17.5
ENST00000324350 0.835890699744679 0.750249581077814 -0.0266142563899561 ENSG00000126070 AGO3
ENST00000373191 0.743434337156933 0.630635171340196 -0.0319484040044958 ENSG00000126070 AGO3
ENST00000397828 0.827620359734935 0.739198751224917 -0.0275614877963777 ENSG00000126070 AGO3
ENST00000246314 0.991548894367783 0.98501696040127 -0.00139343717109692 ENSG00000126070 AGO3
ENST00000491443 0.141965247937002 0.0731972073472466 -0.167124012954449 ENSG00000126070 AGO3
ENST00000466576 0.698496842346029 0.575474960072354 -0.0534884168864192 ENSG00000271554 RP4-665N4.8
ENST00000479395 0.518171759885307 0.378727569373608 -0.143185444551427 ENSG00000271554 RP4-665N4.8
ENST00000471099 0.970472531566752 0.951080370021558 -0.00724567940869524 ENSG00000126070 AGO3
ENST00000437804 0.932869660259748 0.891470522751644 -0.0472011827711473 ENSG00000232862 RP4-665N4.4
ENST00000207457 0.57236633792005 0.433716689864912 -0.284774163594767 ENSG00000092850 TEKT2
ENST00000469024 0.637261755174746 0.504729568657441 -0.243056242229378 ENSG00000092850 TEKT2
ENST00000473120 0.739312255268214 0.625404646329407 0.17207796062364 ENSG00000092850 TEKT2
ENST00000373178 4.26123357192313e-09 3.98182327934665e-10 -0.692296246774856 ENSG00000116863 ADPRHL2
ENST00000303143 0.0668468827714786 0.0298250486801095 -0.577326952029436 ENSG00000171812 COL8A2
ENST00000397799 0.0789782809204766 0.0363270482072634 -0.574252792206789 ENSG00000171812 COL8A2
ENST00000481785 0.0173141349758806 0.00620797035463424 -0.902241197219627 ENSG00000171812 COL8A2
ENST00000373166 0.00715526545254132 0.00228621846950723 -0.200943810549077 ENSG00000054116 TRAPPC3
ENST00000462715 0.00302136798879911 0.000866036851223911 -0.242810349326148 ENSG00000054116 TRAPPC3
ENST00000373163 0.00667862183211254 0.00211598756771839 -0.202561728856 ENSG00000054116 TRAPPC3
ENST00000373162 0.0050590333184832 0.00154702826965224 -0.20682951555376 ENSG00000054116 TRAPPC3
ENST00000469757 0.0185770192807894 0.00672513549327988 -0.181290255090447 ENSG00000054116 TRAPPC3
ENST00000373159 0.0266911671859174 0.0101861275253169 -0.181298888254955 ENSG00000054116 TRAPPC3
ENST00000497251 0.103268717362261 0.0499669183785861 -0.154720462688487 ENSG00000054116 TRAPPC3
ENST00000429533 0.287988459548704 0.175792149879541 -0.110512375615938 ENSG00000116871 MAP7D1
ENST00000316156 0.0899946079332773 0.0424207137252795 -0.176304458085068 ENSG00000116871 MAP7D1
ENST00000527764 0.997047453742786 0.99409807981857 -0.00065232404668556 ENSG00000116871 MAP7D1
ENST00000373150 0.0897419731373162 0.0422807500040369 -0.176415825037561 ENSG00000116871 MAP7D1
ENST00000373151 0.0898254875093343 0.0423260677911852 -0.176337118139001 ENSG00000116871 MAP7D1
ENST00000530729 0.344067886526119 0.220930585205742 -0.0985698724200784 ENSG00000116871 MAP7D1
ENST00000462118 0.0108222668940592 0.00364809254688264 -0.288691779570374 ENSG00000116871 MAP7D1
ENST00000474796 0.0708987160559113 0.0319570658202479 -0.210476634037335 ENSG00000116871 MAP7D1
ENST00000530975 0.324330368418312 0.204819581836843 -0.17910844714972 ENSG00000116871 MAP7D1
ENST00000487131 0.275262329057222 0.166064240370642 -0.182401567144461 ENSG00000116871 MAP7D1
ENST00000373148 0.0637551715153636 0.0282163062150171 -0.224016403437129 ENSG00000116871 MAP7D1
ENST00000532131 0.0937255954621221 0.0445164492160289 -0.230400612287412 ENSG00000116871 MAP7D1
ENST00000487114 0.0299440955127536 0.011643311504866 -0.245961865706079 ENSG00000116871 MAP7D1
ENST00000354618 0.0783840870059378 0.0360026780898087 -0.104298125383261 ENSG00000054118 THRAP3
ENST00000469141 0.12159769337574 0.0607745973107262 -0.0930563755510103 ENSG00000054118 THRAP3
ENST00000478853 0.912898243772592 0.86063692202771 0.0151271026949876 ENSG00000054118 THRAP3
ENST00000447495 0.59648840149587 0.459350867067907 0.216726676757525 ENSG00000231849 UBE2V2P4
ENST00000466743 0.152309062862665 0.0796961317470431 -0.14054668205052 ENSG00000054118 THRAP3
ENST00000373139 0.530436576077221 0.390925205183199 -0.145956749276821 ENSG00000214193 SH3D21
ENST00000453908 0.3631606136339 0.237070487660302 -0.195700555850459 ENSG00000214193 SH3D21
ENST00000426732 0.3631606136339 0.237070487660302 -0.195700555850459 ENSG00000214193 SH3D21
ENST00000312808 0.317544191451001 0.199220277629751 -0.212455907439762 ENSG00000214193 SH3D21
ENST00000505871 0.316991062824491 0.198778433867912 -0.213368678602805 ENSG00000214193 SH3D21
ENST00000480549 0.434980886855066 0.299687298331537 -0.161472248066372 ENSG00000214193 SH3D21
ENST00000496636 0.517306218935537 0.377823290525316 -0.192974533892046 ENSG00000214193 SH3D21
ENST00000508854 0.511159172281504 0.371964339381283 -0.211425913205138 ENSG00000214193 SH3D21
ENST00000474766 0.698798925015995 0.575850313995896 -0.106015799913758 ENSG00000214193 SH3D21
ENST00000270824 0.974283019022282 0.957803394687893 -0.011562574986117 ENSG00000142694 EVA1B
ENST00000490466 0.98697646994469 0.977974648379984 -0.00631366346471638 ENSG00000142694 EVA1B
ENST00000373137 0.966018410564 0.94436045062423 -0.0173364329246996 ENSG00000116883 RP11-268J15.5
ENST00000359297 0.187398165703192 0.102694404085777 -0.130489404558885 ENSG00000196182 STK40
ENST00000373129 0.795196653130124 0.696606997249491 -0.0308774742605892 ENSG00000196182 STK40
ENST00000373130 0.795196653130124 0.696606997249491 -0.0308774742605892 ENSG00000196182 STK40
ENST00000373132 0.795196653130124 0.696606997249491 -0.0308774742605892 ENSG00000196182 STK40
ENST00000460417 0.284434917141827 0.173080369565144 -0.10649810168759 ENSG00000196182 STK40
ENST00000473733 0.0880068192954893 0.0413240204646255 -0.163408322773527 ENSG00000196182 STK40
ENST00000482458 0.602965515048056 0.466338917926108 0.0617997494969758 ENSG00000196182 STK40
ENST00000460017 0.191769675884342 0.105657271935346 0.154716738652 ENSG00000196182 STK40
ENST00000476041 0.275509199251476 0.16626995009402 -0.141490681959247 ENSG00000181817 LSM10
ENST00000315732 0.301624458932858 0.186409851459361 -0.148109713063306 ENSG00000181817 LSM10
ENST00000489912 0.359216793193666 0.23365543979947 -0.130035216375466 ENSG00000181817 LSM10
ENST00000468441 0.694442165476897 0.570777228222283 -0.203615688868179 ENSG00000116885 OSCP1
ENST00000495222 0.992151399172436 0.986125441072031 -0.00621253233374869 ENSG00000116885 OSCP1
ENST00000235532 0.852171878855591 0.772720159731436 -0.0924176183722277 ENSG00000116885 OSCP1
ENST00000356637 0.852206731880998 0.772772276941055 -0.0924236176569181 ENSG00000116885 OSCP1
ENST00000471369 0.960358878050953 0.934989173187861 0.0294986094466075 ENSG00000116885 OSCP1
ENST00000433045 0.972950691199749 0.9552846145388 0.0180051173205986 ENSG00000116885 OSCP1
ENST00000445843 0.845909619816463 0.763856937760798 -0.0963195990688863 ENSG00000116885 OSCP1
ENST00000315643 0.863475387857294 0.78781743187021 -0.0862796338049634 ENSG00000116885 OSCP1
ENST00000475160 0.862623432963969 0.786696469140126 -0.0991687317938636 ENSG00000116885 OSCP1
ENST00000528112 0.998592735173751 0.996769765433981 0.00137303064460392 ENSG00000116885 OSCP1
ENST00000354267 0.779747886982226 0.677172787191372 0.149063876536424 ENSG00000116885 OSCP1
ENST00000524789 0.940563352839827 0.903703537442158 -0.0441468332043766 ENSG00000116885 OSCP1
ENST00000373116 4.65610409251826e-14 2.1885552493583e-15 -0.601399722202218 ENSG00000116898 MRPS15
ENST00000488606 1.85410180059952e-06 2.67625447028052e-07 -0.569600318658634 ENSG00000116898 MRPS15
ENST00000477040 3.07259209492801e-07 3.84599951789452e-08 -0.763392578232827 ENSG00000116898 MRPS15
ENST00000462067 5.57547812420147e-14 2.63997039756219e-15 -0.601490524158421 ENSG00000116898 MRPS15
ENST00000373106 0.0214870369543082 0.00794583582014814 0.369261011641619 ENSG00000119535 CSF3R
ENST00000373104 0.0214870369543082 0.00794583582014814 0.369261011641619 ENSG00000119535 CSF3R
ENST00000373103 0.0214870369543082 0.00794583582014814 0.369261011641619 ENSG00000119535 CSF3R
ENST00000480825 0.0223464893930455 0.00830926238203324 0.376504685083917 ENSG00000119535 CSF3R
ENST00000361632 0.0170454690764315 0.00609645703888963 0.380646749734686 ENSG00000119535 CSF3R
ENST00000464465 0.0148650402921697 0.00522164752754778 0.452065031569682 ENSG00000119535 CSF3R
ENST00000331941 0.0113911466811144 0.003866056775403 0.396429985364104 ENSG00000119535 CSF3R
ENST00000487540 0.014249838267711 0.00497779093136003 0.439440434400274 ENSG00000119535 CSF3R
ENST00000338937 0.0115433827109383 0.00392401654594017 0.39631814824816 ENSG00000119535 CSF3R
ENST00000418048 0.0115433827109383 0.00392401654594017 0.39631814824816 ENSG00000119535 CSF3R
ENST00000440588 0.0110147919459403 0.00372331510990207 0.396393283755587 ENSG00000119535 CSF3R
ENST00000484762 0.151634830071154 0.0792680106129287 0.322020919380568 ENSG00000119535 CSF3R
ENST00000466138 0.434888691041814 0.299603542241119 0.241922321922408 ENSG00000119535 CSF3R
ENST00000464365 0.0269250425796487 0.0102909526649698 0.389446957880793 ENSG00000119535 CSF3R
ENST00000469380 0.312395690311272 0.194997591740689 0.264005754613035 ENSG00000119535 CSF3R
ENST00000526980 0.271212883722478 0.16293974769713 0.219399459977435 ENSG00000119535 CSF3R
ENST00000489551 0.342417779020405 0.219520792982042 0.210191330153313 ENSG00000119535 CSF3R
ENST00000533491 0.183064533158577 0.0997391028770765 0.28288364126555 ENSG00000119535 CSF3R
ENST00000413901 0.943310860739075 0.908095192778969 0.0366682407916043 ENSG00000223944 RP5-1180C18.1
ENST00000424989 0.0050992194501483 0.00156067286599923 0.520293744511266 ENSG00000233621 LINC01137
ENST00000373087 0.729800342070949 0.613571187373888 -0.044389942878033 ENSG00000163874 ZC3H12A
ENST00000472312 0.785431744402362 0.684126639594679 -0.039218289293769 ENSG00000163874 ZC3H12A
ENST00000471012 0.454746342529838 0.318054006602742 -0.104466044239544 ENSG00000163874 ZC3H12A
ENST00000373075 0.238489069181007 0.138394310900211 0.105925343827419 ENSG00000163875 MEAF6
ENST00000296214 0.232932515967877 0.134410704901203 0.106164975569817 ENSG00000163875 MEAF6
ENST00000373074 0.182347207936861 0.0992561596574566 0.116515697345759 ENSG00000163875 MEAF6
ENST00000475828 0.190071791606323 0.104490588336698 0.114451542225858 ENSG00000163875 MEAF6
ENST00000487788 0.198089397803915 0.109959538754628 0.112997257474846 ENSG00000163875 MEAF6
ENST00000373073 0.0789848266170388 0.0363305840286504 0.147873204740246 ENSG00000163875 MEAF6
ENST00000487792 0.0796374135810634 0.0366834018471694 0.156104256922323 ENSG00000163875 MEAF6
ENST00000448519 0.0781662731922415 0.0358828888024636 0.153965323052385 ENSG00000163875 MEAF6
ENST00000580821 0.134974695186676 0.0689345881329508 0.499607099239534 ENSG00000263675 MIR5581
ENST00000485039 0.614786169888914 0.479416658399487 0.0574205897466043 ENSG00000163875 MEAF6
ENST00000296215 0.091042226297034 0.0430078222528989 -0.161087468604106 ENSG00000163877 SNIP1
ENST00000468040 0.803749290860569 0.707657775670337 -0.0364742082437105 ENSG00000163877 SNIP1
ENST00000437933 0.267990521692867 0.160407025970132 0.399327701597915 ENSG00000232273 FTH1P1
ENST00000493916 0.154034989116191 0.0808081105738107 -0.238005388825056 ENSG00000163877 SNIP1
ENST00000296218 7.26239085750389e-08 8.24413687554635e-09 -0.915411077376324 ENSG00000163879 DNALI1
ENST00000466723 0.12414915797632 0.0622974027690449 -0.613669928845429 ENSG00000163879 DNALI1
ENST00000541606 0.0638779358736203 0.0282782816214394 -0.517833251570797 ENSG00000163879 DNALI1
ENST00000497858 3.52712337312072e-08 3.80064811666823e-09 -0.910346303924075 ENSG00000163879 DNALI1
ENST00000467277 0.27168397036024 0.163305843997064 -0.34950787090238 ENSG00000163879 DNALI1
ENST00000490029 1.42129436857225e-11 9.1749136586178e-13 -0.913918683040999 ENSG00000134697 GNL2
ENST00000373062 1.23125019467457e-29 1.10522856364246e-31 -0.77489507478255 ENSG00000134697 GNL2
ENST00000462812 5.70338186422584e-20 1.30230644027386e-21 -0.846387002382858 ENSG00000134697 GNL2
ENST00000479255 9.7588544353096e-14 4.75571758148123e-15 -0.874603975163092 ENSG00000134697 GNL2
ENST00000538069 8.4974069476002e-22 1.60871976991673e-23 -0.7458983217822 ENSG00000134697 GNL2
ENST00000469191 8.44568779667087e-15 3.62734414123739e-16 -0.67382501875149 ENSG00000134697 GNL2
ENST00000489146 5.42027273657516e-18 1.57563135175846e-19 -0.994653950063774 ENSG00000134697 GNL2
ENST00000463351 9.91718314713502e-13 5.51650481774239e-14 -0.780256426935247 ENSG00000134697 GNL2
ENST00000488496 4.00784711664865e-13 2.11376809919901e-14 -0.729098605382536 ENSG00000134697 GNL2
ENST00000358011 1.45732490503761e-07 1.734232504603e-08 -0.4726683472166 ENSG00000116922 C1orf109
ENST00000494120 1.85029218698943e-07 2.241373261597e-08 -0.459734389226747 ENSG00000116922 C1orf109
ENST00000609516 2.41434236197827e-06 3.5564983143065e-07 -0.549709105474914 ENSG00000116922 C1orf109
ENST00000464178 8.67318946669108e-07 1.17678497018381e-07 -0.47180794671299 ENSG00000116922 C1orf109
ENST00000464085 7.45263591978734e-05 1.47408951296431e-05 -0.423123556828972 ENSG00000116922 C1orf109
ENST00000491981 6.71599170805451e-05 1.31691189095678e-05 -0.417518970947659 ENSG00000116922 C1orf109
ENST00000461359 0.00012993599124891 2.7064455839726e-05 -0.437832130794738 ENSG00000116922 C1orf109
ENST00000477060 0.000149451173043884 3.15077971275561e-05 -0.424263469950117 ENSG00000116922 C1orf109
ENST00000486637 0.000250775651711251 5.54279086328925e-05 -0.435192384960735 ENSG00000116922 C1orf109
ENST00000491797 0.00170835413736526 0.000459527435077742 -0.470089411585982 ENSG00000116922 C1orf109
ENST00000488137 0.00703902605360157 0.00224472657025292 -0.417840624050737 ENSG00000116922 C1orf109
ENST00000472584 0.00560185795241063 0.00173413538818226 -0.446596370808045 ENSG00000116922 C1orf109
ENST00000498448 0.455564908516535 0.318825363576279 0.350985253985798 ENSG00000116922 C1orf109
ENST00000373055 0.975758032424494 0.960106999537095 0.0125339085857499 ENSG00000134690 CDCA8
ENST00000327331 0.975758032424494 0.960106999537095 0.0125339085857499 ENSG00000134690 CDCA8
ENST00000432874 0.830479233618814 0.743047508504788 -0.11994825993976 ENSG00000183317 EPHA10
ENST00000534097 0.830479233618814 0.743047508504788 -0.11994825993976 ENSG00000183317 EPHA10
ENST00000437645 0.96724955571065 0.946198629421403 -0.0247136825337246 ENSG00000183317 EPHA10
ENST00000540011 0.96724955571065 0.946198629421403 -0.0247136825337246 ENSG00000183317 EPHA10
ENST00000330210 0.976644264675816 0.961648855634789 -0.0176093429063455 ENSG00000183317 EPHA10
ENST00000427468 0.952841411244515 0.922710811823572 -0.035502171808969 ENSG00000183317 EPHA10
ENST00000446149 0.975235812874593 0.95925564994499 -0.0187098862706315 ENSG00000183317 EPHA10
ENST00000373048 0.997556195079611 0.994950138040203 0.00231616178402726 ENSG00000183317 EPHA10
ENST00000525749 0.825959971767001 0.736837949739255 0.114244809159571 ENSG00000183317 EPHA10
ENST00000373045 0.243054361496302 0.14175074352551 -0.239408419091359 ENSG00000185090 MANEAL
ENST00000397631 0.243054361496302 0.14175074352551 -0.239408419091359 ENSG00000185090 MANEAL
ENST00000532512 0.320768073368221 0.201906011056256 -0.267638871280292 ENSG00000185090 MANEAL
ENST00000525897 0.92049300325277 0.871914929460784 -0.0326260924797585 ENSG00000185090 MANEAL
ENST00000329006 0.390795248586711 0.260703351417685 -0.204665634317123 ENSG00000185090 MANEAL
ENST00000433474 0.179102709183903 0.0971126858470332 -0.375332287179451 ENSG00000233728 RP11-109P14.9
ENST00000373044 1.91156125947122e-19 4.63804631736839e-21 -1.00241951635853 ENSG00000196449 YRDC
ENST00000373043 0.00069266605969536 0.000169139922071136 -0.64692459286771 ENSG00000197982 C1orf122
ENST00000419397 0.00578611705446274 0.00179940647831561 -0.653255259948554 ENSG00000197982 C1orf122
ENST00000468084 0.00123026246914315 0.000319411577551112 -0.6320140615442 ENSG00000197982 C1orf122
ENST00000373042 0.0748747077115554 0.034103679142994 -0.349682930089915 ENSG00000197982 C1orf122
ENST00000446260 0.106920762869641 0.0520765538073747 -0.322661320411325 ENSG00000197982 C1orf122
ENST00000373036 0.330462419019138 0.209736897115613 -0.116702596364392 ENSG00000188786 MTF1
ENST00000448796 0.615123800230641 0.479830789563827 0.146544175007809 ENSG00000230610 AL929472.1
ENST00000447422 0.922610840372751 0.875521711370119 -0.0320714242893978 ENSG00000235673 RP11-109P14.8
ENST00000468190 0.0863755986207091 0.0404064905655315 -0.210751471013559 ENSG00000188786 MTF1
ENST00000419993 0.00180046561758101 0.000487045135021616 0.5047041597592 ENSG00000230955 RP11-109P14.10
ENST00000373027 6.86157537859931e-07 9.14609127535487e-08 0.322461266605336 ENSG00000204084 INPP5B
ENST00000373023 2.71900106016593e-07 3.37864357908995e-08 0.334210904194117 ENSG00000204084 INPP5B
ENST00000373026 4.23875951269697e-06 6.52999000935641e-07 0.320109444737142 ENSG00000204084 INPP5B
ENST00000373024 4.23220968872468e-06 6.51905572590826e-07 0.320208973681657 ENSG00000204084 INPP5B
ENST00000487328 0.357993263611818 0.232659687328241 0.239376928315367 ENSG00000204084 INPP5B
ENST00000470364 0.0106751008516892 0.00359160083097268 0.319646138673921 ENSG00000204084 INPP5B
ENST00000474758 0.0140174298664928 0.00488671508049073 0.325287934607056 ENSG00000204084 INPP5B
ENST00000458109 0.00299376614684351 0.000857030585597776 0.268593639684086 ENSG00000204084 INPP5B
ENST00000516639 0.736003589668499 0.621287480077789 0.151837382598709 ENSG00000252448 SNORA63
ENST00000410350 0.0540944213231052 0.0232851898691631 0.84053309605069 ENSG00000222282 RNU6-584P
ENST00000467066 0.230143503981441 0.1323989082232 0.199567028105743 ENSG00000204084 INPP5B
ENST00000373021 0.000161771736311733 3.43310866011146e-05 0.520529956656271 ENSG00000204084 INPP5B
ENST00000491406 0.0264071941964772 0.0100630097883939 0.47087309841703 ENSG00000204084 INPP5B
ENST00000373019 4.06285974608949e-14 1.89539264382095e-15 -0.459293280646345 ENSG00000183431 SF3A3
ENST00000448721 2.88293036897687e-14 1.32232205126104e-15 -0.470651210653849 ENSG00000183431 SF3A3
ENST00000487062 2.47832379608135e-06 3.65700783236594e-07 -0.51582882609968 ENSG00000183431 SF3A3
ENST00000460925 3.67413791138378e-10 2.92448032698123e-11 -0.470812603004811 ENSG00000183431 SF3A3
ENST00000489537 2.82870952459821e-11 1.90650290957504e-12 -0.501422797932965 ENSG00000183431 SF3A3
ENST00000461869 8.80975862659474e-11 6.37381369509701e-12 -0.482925273188503 ENSG00000183431 SF3A3
ENST00000470585 3.55497687343376e-10 2.82277934198162e-11 -0.47940127117381 ENSG00000183431 SF3A3
ENST00000488934 6.03195324477353e-05 1.1712487343737e-05 -0.414459842020458 ENSG00000183431 SF3A3
ENST00000462258 4.90177699249178e-09 4.62565817470873e-10 -0.505414796220581 ENSG00000183431 SF3A3
ENST00000391239 0.433091352000253 0.298016594108517 -0.381250588434478 ENSG00000212541 RNU6-510P
ENST00000485803 1.34396337779984e-10 1.00274173075404e-11 -0.84214656648681 ENSG00000183386 FHL3
ENST00000373016 1.34396337779984e-10 1.00274173075404e-11 -0.84214656648681 ENSG00000183386 FHL3
ENST00000475084 1.14351127163909e-10 8.4444119790996e-12 -0.845006483220084 ENSG00000183386 FHL3
ENST00000477194 1.32456283077881e-10 9.87122186198682e-12 -0.854753421678705 ENSG00000183386 FHL3
ENST00000483132 0.000110132546290591 2.25984248168496e-05 -0.72061047265907 ENSG00000183386 FHL3
ENST00000483182 9.31287761705332e-27 1.09203478711475e-28 -0.829024878063848 ENSG00000183520 UTP11L
ENST00000486563 1.41170459518598e-19 3.37925485413184e-21 -0.732098347860017 ENSG00000183520 UTP11L
ENST00000373014 4.51133955082519e-31 3.67363159243313e-33 -0.770103541280282 ENSG00000183520 UTP11L
ENST00000537711 1.76251260294583e-31 1.37782337840136e-33 -0.780555835605324 ENSG00000183520 UTP11L
ENST00000488453 3.43086026409119e-23 5.60809749750737e-25 -0.803208532641066 ENSG00000183520 UTP11L
ENST00000373012 0.684279789955353 0.558987038412397 -0.166144668872799 ENSG00000185668 POU3F1
ENST00000432922 0.0456691084722901 0.0190859192771874 0.769406399282842 ENSG00000224592 RP5-884C9.2
ENST00000428151 0.0193419653815483 0.0070474215037387 0.851063928081113 ENSG00000224592 RP5-884C9.2
ENST00000442006 0.145253579138193 0.0752830547499012 -0.64598708212158 ENSG00000215895 RP11-334L9.1
ENST00000373001 3.12804426426113e-14 1.43911578186788e-15 -0.839691809515221 ENSG00000116954 RRAGC
ENST00000474456 5.04796395947765e-10 4.08913469097376e-11 -0.775174946205347 ENSG00000116954 RRAGC
ENST00000493015 3.41245608018205e-11 2.3285202589221e-12 -0.794990889991856 ENSG00000116954 RRAGC
ENST00000496778 3.43289403010848e-09 3.16238652626689e-10 -0.802291172568114 ENSG00000116954 RRAGC
ENST00000433671 0.00253326765464303 0.000713049155448476 -0.550580103727036 ENSG00000228436 RP5-864K19.4
ENST00000456813 0.00826308778468434 0.00269022461963708 -0.381424767296366 ENSG00000228436 RP5-864K19.4
ENST00000397572 0.0337464633541633 0.0133869600430956 -0.284577681972741 ENSG00000214114 MYCBP
ENST00000494695 0.0460367817335877 0.0192594680831568 -0.298095781916091 ENSG00000214114 MYCBP
ENST00000495043 0.0354770745214477 0.0141965840969602 -0.317233065196591 ENSG00000214114 MYCBP
ENST00000489803 0.00373254702396432 0.00109837132335012 -0.487479066466589 ENSG00000214114 MYCBP
ENST00000454994 0.00373752009205102 0.00109995896562861 -0.487474773120257 ENSG00000131233 GJA9
ENST00000489575 0.00373752009205102 0.00109995896562861 -0.487474773120257 ENSG00000214114 MYCBP
ENST00000465771 0.0729748757298006 0.0330767305031587 -0.291591077515003 ENSG00000214114 MYCBP
ENST00000462027 0.0175067934686516 0.00628461230631101 -0.372306890579189 ENSG00000214114 MYCBP
ENST00000443161 0.000288733189765501 6.46623845885885e-05 -1.07480509879945 ENSG00000228436 RP5-864K19.4
ENST00000357771 1.47543464077812e-05 2.5291511946598e-06 -1.10344548465923 ENSG00000131233 GJA9
ENST00000360786 0.000189271305859766 4.07847870212197e-05 -1.1666227112838 ENSG00000131233 GJA9
ENST00000372990 0.000254929633621747 5.64311046678554e-05 -0.970661842954844 ENSG00000158315 RHBDL2
ENST00000289248 0.000283598534344804 6.34257487635547e-05 -0.960259500307832 ENSG00000158315 RHBDL2
ENST00000538156 0.000284383535776941 6.36088730727263e-05 -0.960215820089659 ENSG00000158315 RHBDL2
ENST00000372985 0.000290192929910645 6.50220900095598e-05 -0.95920412392553 ENSG00000158315 RHBDL2
ENST00000540558 0.000440656959577431 0.00010266099726332 -1.11740256619574 ENSG00000158315 RHBDL2
ENST00000432648 0.514586543249976 0.375245152079843 -0.0465349508388943 ENSG00000174574 AKIRIN1
ENST00000446189 0.554684573679918 0.41546560363879 -0.0406255537162692 ENSG00000174574 AKIRIN1
ENST00000372984 0.512262538498661 0.372964749020453 -0.0443585308920239 ENSG00000174574 AKIRIN1
ENST00000531822 0.991146278031678 0.984491813344094 0.00108244009617671 ENSG00000174574 AKIRIN1
ENST00000372967 0.195578214786508 0.108233474056059 -0.126856663669387 ENSG00000168653 NDUFS5
ENST00000372969 0.195578214786508 0.108233474056059 -0.126856663669387 ENSG00000168653 NDUFS5
ENST00000484793 0.174629688829568 0.0940790546120129 0.609220108867003 ENSG00000127603 MACF1
ENST00000602421 0.150265608634609 0.0784281115143848 0.645687670236269 ENSG00000127603 MACF1
ENST00000545844 9.36677668866547e-14 4.55593183927604e-15 -0.492327760340574 ENSG00000127603 MACF1
ENST00000567887 9.28937925744868e-14 4.51581627223382e-15 -0.492310026342939 ENSG00000127603 MACF1
ENST00000372915 9.1079318904802e-14 4.42458262464797e-15 -0.492516355519521 ENSG00000127603 MACF1
ENST00000539005 9.30703719172541e-14 4.52563762563459e-15 -0.492311529145088 ENSG00000127603 MACF1
ENST00000317713 9.30703719172541e-14 4.52563762563459e-15 -0.492311529145088 ENSG00000127603 MACF1
ENST00000361689 9.09646336224561e-14 4.4184065961105e-15 -0.492516628013575 ENSG00000127603 MACF1
ENST00000524432 3.11974913390026e-07 3.90896681766662e-08 -0.477629468202751 ENSG00000127603 MACF1
ENST00000467673 0.000721671446695467 0.000176807921343633 -0.450652771697669 ENSG00000127603 MACF1
ENST00000383927 0.237309734005681 0.137526507376094 -0.541522443752296 ENSG00000206654 RNU6-608P
ENST00000410446 0.550937831928767 0.411678016600508 -0.293370473897589 ENSG00000222378 RNA5SP44
ENST00000564288 1.80867329160754e-15 7.11763689479547e-17 -0.493423876793823 ENSG00000127603 MACF1
ENST00000494012 1.66305984997956e-07 1.99842674582079e-08 -0.465200666373488 ENSG00000127603 MACF1
ENST00000536367 3.75988355969253e-08 4.06820430894049e-09 -0.471155561716978 ENSG00000127603 MACF1
ENST00000602528 0.296136394935194 0.182206739027126 -0.484169082796494 ENSG00000270040 RP11-416A14.1
ENST00000480624 1.49648548601603e-06 2.11947563483372e-07 -0.47229186984198 ENSG00000127603 MACF1
ENST00000469366 4.76552664788784e-06 7.40675502574323e-07 -0.473817222237288 ENSG00000127603 MACF1
ENST00000289890 1.40467597008752e-05 2.39611013071696e-06 -0.665929652383182 ENSG00000226438 RP11-420K8.1
ENST00000496804 1.17934156975437e-11 7.52130703180361e-13 -0.478820663692539 ENSG00000127603 MACF1
ENST00000530262 2.35816230303318e-12 1.37335043519907e-13 -0.48208473533415 ENSG00000127603 MACF1
ENST00000485063 8.46385642958511e-07 1.14663835326419e-07 -0.53330679329768 ENSG00000127603 MACF1
ENST00000472385 4.01382017455492e-13 2.11745196599624e-14 -0.682135656702691 ENSG00000127603 MACF1
ENST00000484393 5.02731473452959e-07 6.5440576685828e-08 -0.5118740355407 ENSG00000127603 MACF1
ENST00000476350 1.13244559972972e-10 8.35893211601022e-12 -0.45841588130661 ENSG00000127603 MACF1
ENST00000372925 6.7109318823979e-14 3.21106184037519e-15 -0.48439902656725 ENSG00000127603 MACF1
ENST00000406997 0.788028680287932 0.687509633090855 -0.141772294877843 ENSG00000217897 HSPE1P8
ENST00000528611 0.156238532448282 0.0822258322750373 -0.233324508909323 ENSG00000127603 MACF1
ENST00000289893 5.84835324517374e-15 2.46010737834927e-16 -0.501402199095531 ENSG00000127603 MACF1
ENST00000530275 0.044614663488038 0.0185633941243785 -0.274617501226086 ENSG00000255103 KIAA0754
ENST00000482035 5.69107353435175e-11 3.99836181877525e-12 -0.600842521555142 ENSG00000127603 MACF1
ENST00000473843 0.000137065768214236 2.87035038359219e-05 -0.476157652821992 ENSG00000127603 MACF1
ENST00000469490 1.7529262611195e-07 2.11631989805845e-08 -0.458534606828483 ENSG00000127603 MACF1
ENST00000487656 1.71434352005217e-05 2.97866353468709e-06 -0.552429183244003 ENSG00000127603 MACF1
ENST00000360115 4.07291913652191e-10 3.26193079734741e-11 -0.465953562879185 ENSG00000127603 MACF1
ENST00000497964 5.37985515486666e-09 5.10970727712717e-10 -0.485258522076615 ENSG00000127603 MACF1
ENST00000446276 1.08080478780212e-09 9.18620126888731e-11 -0.470098007808248 ENSG00000127603 MACF1
ENST00000442046 2.79426825244822e-09 2.53767717836045e-10 -0.46574267051545 ENSG00000127603 MACF1
ENST00000422234 0.000122680117224618 2.54347884856028e-05 -0.370452445715748 ENSG00000127603 MACF1
ENST00000462496 0.000133233495092877 2.78283476429084e-05 -0.360943535761405 ENSG00000127603 MACF1
ENST00000462103 0.000105459305284842 2.15441680073239e-05 -0.410141978701299 ENSG00000127603 MACF1
ENST00000496360 1.5181012059601e-07 1.81020909053221e-08 -0.493929738457375 ENSG00000127603 MACF1
ENST00000497807 7.83986000408389e-08 8.94448843014822e-09 -0.478820361884513 ENSG00000127603 MACF1
ENST00000331593 0.489774561562631 0.351273802563087 -0.17300963935586 ENSG00000183682 BMP8A
ENST00000441741 0.705240335054579 0.583735761594161 -0.116048039198476 ENSG00000182109 RP11-69E11.4
ENST00000331856 0.437163831926486 0.301714357697964 -0.198519663773419 ENSG00000182109 RP11-69E11.4
ENST00000458207 0.148753165259962 0.0774653981637021 -0.243492722604901 ENSG00000182109 RP11-69E11.4
ENST00000450157 0.119608601058819 0.0596007574349555 -0.249103420115915 ENSG00000182109 RP11-69E11.4
ENST00000431553 0.121803637134109 0.0608979323047846 -0.24760167722241 ENSG00000182109 RP11-69E11.4
ENST00000417869 0.177278804495749 0.0958691871740311 -0.218734123900757 ENSG00000182109 RP11-69E11.4
ENST00000440190 0.13256859674905 0.0674466551496688 -0.231699649370454 ENSG00000182109 RP11-69E11.4
ENST00000427240 0.0362839538998937 0.0145737356348517 -0.289320549470414 ENSG00000243970 PPIEL
ENST00000482028 1.82147775841044e-06 2.62492630153954e-07 -0.51588136386005 ENSG00000090621 PABPC4
ENST00000372856 1.11358197060856e-09 9.4958782715122e-11 -0.487456887762301 ENSG00000090621 PABPC4
ENST00000372857 1.10078744909669e-09 9.36921340802875e-11 -0.487580299395026 ENSG00000090621 PABPC4
ENST00000372858 3.95406736394171e-11 2.72411517076537e-12 -0.480491804024048 ENSG00000090621 PABPC4
ENST00000372862 3.06071722055893e-11 2.07324863245646e-12 -0.480408192980636 ENSG00000090621 PABPC4
ENST00000468476 6.30390592874095e-09 6.05524287530125e-10 -0.473014549631903 ENSG00000090621 PABPC4
ENST00000437136 4.30593664673811e-09 4.02674373787254e-10 -0.473542671524541 ENSG00000090621 PABPC4
ENST00000492468 5.31346515892725e-09 5.04382536324774e-10 -0.478999705468349 ENSG00000090621 PABPC4
ENST00000530186 7.94423374645087e-09 7.73278745159206e-10 -0.582374795112964 ENSG00000090621 PABPC4
ENST00000421687 7.15020866280908e-11 5.09717468790065e-12 -0.483178679788675 ENSG00000090621 PABPC4
ENST00000484555 9.40388084188446e-07 1.28398973963537e-07 -0.416557527819952 ENSG00000090621 PABPC4
ENST00000525045 1.36722554048023e-07 1.62085035888991e-08 -0.45125978766566 ENSG00000090621 PABPC4
ENST00000527718 1.81023460399311e-09 1.59551036430226e-10 -0.469695289404248 ENSG00000090621 PABPC4
ENST00000477556 7.19748476265269e-06 1.15904029923595e-06 -0.406660720248667 ENSG00000090621 PABPC4
ENST00000461578 4.53165835432172e-05 8.56723636923233e-06 -0.409001639426136 ENSG00000090621 PABPC4
ENST00000483770 6.68535604087014e-07 8.89031386505758e-08 -0.464460235047327 ENSG00000090621 PABPC4
ENST00000525669 1.05884721000927e-09 8.98197830738281e-11 -0.491775024257597 ENSG00000090621 PABPC4
ENST00000470443 1.21772232526762e-09 1.04535318535079e-10 -0.462594249744035 ENSG00000090621 PABPC4
ENST00000415255 1.05254679486001e-09 8.92162056634167e-11 -0.473094660957106 ENSG00000228060 RP11-69E11.8
ENST00000513632 9.55866696122844e-09 9.4211650979256e-10 -0.517986199245901 ENSG00000090621 PABPC4
ENST00000364587 0.384432885751302 0.255298763260477 -0.307512423753023 ENSG00000201457 SNORA55
ENST00000525751 3.09267208586335e-07 3.87360087758334e-08 -0.494455495726479 ENSG00000090621 PABPC4
ENST00000474378 9.77932542045989e-08 1.13392433431991e-08 -0.487882120839742 ENSG00000090621 PABPC4
ENST00000529216 5.05621560304113e-07 6.58403070103651e-08 -0.49085345950724 ENSG00000090621 PABPC4
ENST00000492519 3.86949972155309e-07 4.94149987042533e-08 -0.514118017317 ENSG00000090621 PABPC4
ENST00000451091 0.00104535912345336 0.00026662446127725 -0.478025669233743 ENSG00000090621 PABPC4
ENST00000531243 0.0107098255936476 0.00360483828604945 -0.530194607517828 ENSG00000090621 PABPC4
ENST00000372852 0.850016182895697 0.769712328771539 -0.105810684816687 ENSG00000163909 HEYL
ENST00000372844 0.00649958478524388 0.00205265281493646 0.990761438188417 ENSG00000116983 HPCAL4
ENST00000470018 0.972338835620944 0.954192917872204 -0.00642969704870138 ENSG00000084072 PPIE
ENST00000485507 0.953650413450475 0.924105245566569 -0.0115180144386691 ENSG00000084072 PPIE
ENST00000324379 0.43590524269782 0.300606932702131 0.0977834482637607 ENSG00000084072 PPIE
ENST00000356511 0.406630768860367 0.2743137210754 0.0904359663191951 ENSG00000084072 PPIE
ENST00000456578 0.860914953013876 0.78436005633848 -0.0328398783259228 ENSG00000084072 PPIE
ENST00000495526 0.435765379343497 0.30046531859675 0.0977892702384202 ENSG00000084072 PPIE
ENST00000482751 0.435765379343497 0.30046531859675 0.0977892702384202 ENSG00000084072 PPIE
ENST00000372830 0.406630768860367 0.2743137210754 0.0904359663191951 ENSG00000084072 PPIE
ENST00000497370 0.538844053812038 0.399478322356923 0.0818644408351284 ENSG00000084072 PPIE
ENST00000372835 0.4817628445846 0.343623592147274 0.0891918876176055 ENSG00000084072 PPIE
ENST00000470213 0.569697431317355 0.430925659821595 0.075346303909908 ENSG00000084072 PPIE
ENST00000474804 0.629119686038157 0.495729617929398 0.0663076026942628 ENSG00000084072 PPIE
ENST00000475350 0.435765379343497 0.30046531859675 0.0977892702384202 ENSG00000084072 PPIE
ENST00000480169 0.873777207803658 0.803062036003742 -0.0270484457842741 ENSG00000084072 PPIE
ENST00000372827 0.880624384767407 0.812865111824195 0.040821493662155 ENSG00000116985 BMP8B
ENST00000467741 0.271791734259101 0.163392300141298 0.399833392335855 ENSG00000084072 PPIE
ENST00000397360 0.413949300495577 0.280656932307496 0.283492225270734 ENSG00000116985 BMP8B
ENST00000327582 0.478647641084673 0.340604142111666 0.350735060904185 ENSG00000198754 OXCT2
ENST00000441669 8.7731260695072e-05 1.7615768114624e-05 -0.345658084777902 ENSG00000043514 TRIT1
ENST00000462797 8.7731260695072e-05 1.7615768114624e-05 -0.345658084777902 ENSG00000043514 TRIT1
ENST00000316891 8.7731260695072e-05 1.7615768114624e-05 -0.345658084777902 ENSG00000043514 TRIT1
ENST00000372818 8.7731260695072e-05 1.7615768114624e-05 -0.345658084777902 ENSG00000043514 TRIT1
ENST00000495175 0.000263289325884009 5.84548718720502e-05 -0.328049248242674 ENSG00000043514 TRIT1
ENST00000491865 0.000234035068435968 5.14138488750673e-05 -0.330741237243412 ENSG00000043514 TRIT1
ENST00000537223 0.000601723807274672 0.000144677068409567 -0.319755890062322 ENSG00000043514 TRIT1
ENST00000537440 0.000601723807274672 0.000144677068409567 -0.319755890062322 ENSG00000043514 TRIT1
ENST00000541099 0.000601723807274672 0.000144677068409567 -0.319755890062322 ENSG00000043514 TRIT1
ENST00000545233 0.000601723807274672 0.000144677068409567 -0.319755890062322 ENSG00000043514 TRIT1
ENST00000465417 0.000694900861490831 0.000169717966364217 -0.479568145908916 ENSG00000043514 TRIT1
ENST00000492612 0.00139911950948164 0.000368004312530209 -0.294443405345299 ENSG00000043514 TRIT1
ENST00000467774 0.0361740377953858 0.014521610543786 -0.471885537265956 ENSG00000043514 TRIT1
ENST00000489945 0.00283314535436983 0.000806661272174965 -0.270964506863796 ENSG00000043514 TRIT1
ENST00000486825 0.0036044882904454 0.00105709357191772 -0.267848179444311 ENSG00000043514 TRIT1
ENST00000469476 0.00343424801803783 0.00100083980129627 -0.321485651197203 ENSG00000043514 TRIT1
ENST00000544981 0.0192986848451906 0.00702886967546555 -0.249935073101339 ENSG00000043514 TRIT1
ENST00000462243 0.00753660271939593 0.00242409335110874 -0.367295002905658 ENSG00000043514 TRIT1
ENST00000365352 0.866314016257434 0.791795600404826 -0.0971337235626229 ENSG00000202222 Y_RNA
ENST00000397332 0.054536318786235 0.0235127468779507 -0.659070337749921 ENSG00000116990 MYCL
ENST00000372816 0.156040011158149 0.0821026829254091 -0.532513650746674 ENSG00000116990 MYCL
ENST00000418255 0.286000185113909 0.174230565992921 -0.494469863984978 ENSG00000236546 RP1-118J21.5
ENST00000372815 0.114161354396909 0.0563688477554807 -0.639354299244618 ENSG00000116990 MYCL
ENST00000429311 0.114161354396909 0.0563688477554807 -0.639354299244618 ENSG00000116990 MYCL
ENST00000450953 0.221935981027031 0.126564911365303 -0.544316439706798 ENSG00000116990 MYCL
ENST00000372811 6.70267487998262e-06 1.07414604415638e-06 -0.492590796538706 ENSG00000168389 MFSD2A
ENST00000420632 5.72539995681863e-06 9.04210831155835e-07 -0.492077078788829 ENSG00000168389 MFSD2A
ENST00000434861 5.22789037096935e-05 1.0021797101587e-05 -0.46924783163963 ENSG00000168389 MFSD2A
ENST00000372809 6.72559598474364e-06 1.07804283592887e-06 -0.492484117287347 ENSG00000168389 MFSD2A
ENST00000483824 6.72559598474364e-06 1.07804283592887e-06 -0.492484117287347 ENSG00000168389 MFSD2A
ENST00000469745 4.98811864484513e-05 9.52037854014341e-06 -0.454237125409779 ENSG00000168389 MFSD2A
ENST00000438210 0.159675113285488 0.0843624313913781 -0.26135598320794 ENSG00000228477 RP3-342P20.2
ENST00000480630 1.13453149977425e-06 1.57011123109138e-07 -0.520692524467773 ENSG00000168389 MFSD2A
ENST00000491515 3.64371158976303e-06 5.54474691312172e-07 -0.533588478131391 ENSG00000168389 MFSD2A
ENST00000459917 2.87795420152504e-05 5.23520060124258e-06 -0.512149880835633 ENSG00000168389 MFSD2A
ENST00000481612 8.83178729332371e-06 1.44716990029135e-06 -0.556828216012843 ENSG00000168389 MFSD2A
ENST00000372797 3.98416339488982e-07 5.0987884174069e-08 -0.402057623733764 ENSG00000131236 CAP1
ENST00000372802 3.90762826652117e-07 4.99330857168834e-08 -0.40235060133221 ENSG00000131236 CAP1
ENST00000449311 1.63864621902512e-05 2.83572045015628e-06 -0.359086748224179 ENSG00000131236 CAP1
ENST00000421589 1.95635609690335e-05 3.43754475114975e-06 -0.3533576277412 ENSG00000131236 CAP1
ENST00000414893 7.74030129275942e-06 1.25473621206131e-06 -0.355087983963742 ENSG00000131236 CAP1
ENST00000414281 2.00885771874195e-05 3.53767490626532e-06 -0.353297830831642 ENSG00000131236 CAP1
ENST00000420216 2.78976894669934e-05 5.06106228142387e-06 -0.350988359026419 ENSG00000131236 CAP1
ENST00000372792 1.3505633791121e-06 1.89485027849688e-07 -0.383121649882024 ENSG00000131236 CAP1
ENST00000372798 7.9373148516195e-07 1.06992349177141e-07 -0.385646199476879 ENSG00000131236 CAP1
ENST00000340450 3.99366846767458e-07 5.11228004852688e-08 -0.402749403346988 ENSG00000131236 CAP1
ENST00000372805 4.42280812184618e-07 5.70513259000127e-08 -0.40062192985566 ENSG00000131236 CAP1
ENST00000435719 1.3524742446147e-05 2.29857479100425e-06 -0.352506301190407 ENSG00000131236 CAP1
ENST00000427843 1.54424890716139e-05 2.65737608916115e-06 -0.348302924573533 ENSG00000131236 CAP1
ENST00000417287 2.37239079614091e-05 4.2393747013215e-06 -0.352560911169486 ENSG00000131236 CAP1
ENST00000424977 1.86107912146387e-05 3.25578122230111e-06 -0.353258269607342 ENSG00000131236 CAP1
ENST00000446031 4.34092578101422e-05 8.17433196781119e-06 -0.339163445039775 ENSG00000131236 CAP1
ENST00000479759 6.50808838040853e-07 8.63035318483653e-08 -0.425396548269574 ENSG00000131236 CAP1
ENST00000461993 5.57939948274873e-07 7.31722698293934e-08 -0.436124985799338 ENSG00000131236 CAP1
ENST00000494114 1.02732680039472e-06 1.41232338161341e-07 -0.421544532175577 ENSG00000131236 CAP1
ENST00000433473 6.13636839106836e-11 4.33079112487688e-12 -0.606371839447401 ENSG00000131238 PPT1
ENST00000529905 3.9282169783067e-11 2.70500017803682e-12 -0.608791460758707 ENSG00000131238 PPT1
ENST00000530704 1.13541514101317e-08 1.1329697197275e-09 -0.569737989165153 ENSG00000131238 PPT1
ENST00000372775 6.29074013404301e-09 6.04217824406633e-10 -0.629990327650907 ENSG00000131238 PPT1
ENST00000449045 1.98759922383448e-08 2.05955413677306e-09 -0.575157033932397 ENSG00000131238 PPT1
ENST00000439754 1.4680895063674e-07 1.74754901089654e-08 -0.591552025043863 ENSG00000131238 PPT1
ENST00000530076 2.61896691087859e-08 2.7628730789345e-09 -0.628344734916459 ENSG00000131238 PPT1
ENST00000527311 9.29488941648392e-09 9.14202798611325e-10 -0.591971277796654 ENSG00000131238 PPT1
ENST00000372779 1.42763322134097e-08 1.4478091671283e-09 -0.608840795318126 ENSG00000131238 PPT1
ENST00000526547 0.000190193225811034 4.09935596587005e-05 -0.491155366430162 ENSG00000131238 PPT1
ENST00000372771 0.0720131621754164 0.0325551346109493 0.14908580299565 ENSG00000117000 RLF
ENST00000384777 0.734800845138047 0.619788354089906 0.162824663365349 ENSG00000207508 RNU6-1237P
ENST00000468258 0.407571762492507 0.27515442404627 0.395236924328218 ENSG00000188800 TMCO2
ENST00000372766 0.559959982445829 0.420865334204592 0.291883879444456 ENSG00000188800 TMCO2
ENST00000567508 0.333873141557915 0.212607373303512 0.291573062748854 ENSG00000259943 RP1-39G22.7
ENST00000372759 4.60196123896713e-09 4.32162319840519e-10 -0.375216226093818 ENSG00000084073 ZMPSTE24
ENST00000479131 4.44102594819882e-08 4.86926372958183e-09 -0.507652277220303 ENSG00000084073 ZMPSTE24
ENST00000472583 3.38343499078732e-07 4.26409880680808e-08 -0.426956240757708 ENSG00000084073 ZMPSTE24
ENST00000447743 0.801503704246181 0.704510147434256 -0.124944531146368 ENSG00000231296 RP1-39G22.4
ENST00000474142 0.000407262976480411 9.41718137978854e-05 -0.437780716523612 ENSG00000084073 ZMPSTE24
ENST00000372748 7.89140384085157e-07 1.063210265275e-07 1.34792405134264 ENSG00000049089 COL9A2
ENST00000482722 4.12211913745211e-07 5.29041002611031e-08 1.40189721738674 ENSG00000049089 COL9A2
ENST00000466267 0.000373181062665461 8.55319266897273e-05 1.15948389803452 ENSG00000049089 COL9A2
ENST00000427563 0.000439589552292887 0.000102377254906346 1.23584547412226 ENSG00000049089 COL9A2
ENST00000488463 6.04585080688427e-06 9.60285302389705e-07 1.48044984847574 ENSG00000049089 COL9A2
ENST00000417105 5.32032679156029e-06 8.34720561405041e-07 1.53641584467115 ENSG00000049089 COL9A2
ENST00000496215 0.000128433380727058 2.67284247605064e-05 1.36306441970836 ENSG00000049089 COL9A2
ENST00000372736 9.39341956460466e-05 1.8980961351101e-05 1.38681326637469 ENSG00000049089 COL9A2
ENST00000461118 0.000260804572565178 5.78477350385039e-05 1.3473457238693 ENSG00000049089 COL9A2
ENST00000490132 0.0156488101751222 0.0055311866641291 1.02736761752515 ENSG00000049089 COL9A2
ENST00000495948 0.00476761859238807 0.00144590360583725 1.16893534422135 ENSG00000049089 COL9A2
ENST00000435168 7.65899678137957e-13 4.2013136285643e-14 0.582289837224988 ENSG00000084070 SMAP2
ENST00000392713 0.0579725627087619 0.0252391442364932 -0.812341034107085 ENSG00000213172 RP1-228H13.2
ENST00000372718 1.40920297712345e-15 5.48659334792139e-17 0.607230317695479 ENSG00000084070 SMAP2
ENST00000372708 3.02752931435647e-17 9.54744211235963e-19 0.643215549256071 ENSG00000084070 SMAP2
ENST00000539317 3.85944542242934e-14 1.79562190140413e-15 0.621320770559969 ENSG00000084070 SMAP2
ENST00000487871 6.44779707000109e-08 7.25770422818833e-09 0.498615742176917 ENSG00000084070 SMAP2
ENST00000469416 4.68886335835279e-05 8.89778788644171e-06 0.610999580981199 ENSG00000187801 ZFP69B
ENST00000361584 4.42307536647225e-05 8.34607983252996e-06 0.613491178153392 ENSG00000187801 ZFP69B
ENST00000484445 4.42307536647225e-05 8.34607983252996e-06 0.613491178153392 ENSG00000187801 ZFP69B
ENST00000411995 4.73973033453003e-05 9.00156185819183e-06 0.610998981195975 ENSG00000187801 ZFP69B
ENST00000565390 0.24287683557629 0.141599581601562 0.280724336344033 ENSG00000260920 RP1-228H13.5
ENST00000372706 0.00896684001909034 0.00295063958031436 0.365860142548021 ENSG00000187815 ZFP69
ENST00000372705 0.00746490615331748 0.0023984523047612 0.3821750453932 ENSG00000187815 ZFP69
ENST00000482712 0.0295685483840995 0.0114691782892205 0.535718554285496 ENSG00000187815 ZFP69
ENST00000450713 0.00612435551243326 0.00191815104513478 0.351780433687846 ENSG00000238287 RP11-656D10.3
ENST00000358527 0.771282456285209 0.666342021840564 -0.0455581179194995 ENSG00000164002 EXO5
ENST00000372703 0.771282456285209 0.666342021840564 -0.0455581179194995 ENSG00000164002 EXO5
ENST00000420209 0.794692994558281 0.695975763152411 0.0435496568441914 ENSG00000164002 EXO5
ENST00000296380 0.850746017862048 0.770808670171499 -0.0302049528383083 ENSG00000164002 EXO5
ENST00000432259 0.480110622068611 0.341943258592865 0.116096442276949 ENSG00000164002 EXO5
ENST00000418186 0.825721116863515 0.736493133324333 0.0373565249380807 ENSG00000164002 EXO5
ENST00000415550 0.697152294826345 0.574052088706237 0.0690797838711814 ENSG00000164002 EXO5
ENST00000443729 0.910996814561905 0.857917809286269 0.0196579362923228 ENSG00000164002 EXO5
ENST00000419161 0.910996814561905 0.857917809286269 0.0196579362923228 ENSG00000164002 EXO5
ENST00000471429 0.747431505148414 0.635714756319944 0.0655370155026231 ENSG00000164002 EXO5
ENST00000453437 0.761596984918856 0.654025473587935 -0.0660419882083256 ENSG00000227278 RP11-656D10.5
ENST00000437060 0.82941254782831 0.741561808639204 -0.0705524349100904 ENSG00000238186 RP11-656D10.6
ENST00000372699 0.674255780149363 0.547023247403441 -0.0927178562693853 ENSG00000117010 ZNF684
ENST00000465152 0.526365109575511 0.386888887458842 -0.136514054733961 ENSG00000117010 ZNF684
ENST00000372696 0.349328315063635 0.225400910094672 -0.1944603374725 ENSG00000117010 ZNF684
ENST00000372697 0.349328315063635 0.225400910094672 -0.1944603374725 ENSG00000117010 ZNF684
ENST00000493756 0.630240886036976 0.497040421177572 -0.104432541415484 ENSG00000117010 ZNF684
ENST00000472043 0.949291446475041 0.917032928624154 -0.022884108130494 ENSG00000117010 ZNF684
ENST00000372684 0.715034808094929 0.595287978292363 0.117361533810089 ENSG00000117016 RIMS3
ENST00000372683 0.391339089726603 0.261193621814215 0.282811369603683 ENSG00000117016 RIMS3
ENST00000440100 0.00316218560967039 0.000911298195461402 0.76635588695809 ENSG00000237899 RP4-739H11.3
ENST00000606277 0.82382595872964 0.733959412717746 -0.0489381087418485 ENSG00000272145 NFYC-AS1
ENST00000467203 0.0727638853654832 0.0329612651942437 0.163807772998295 ENSG00000066136 NFYC
ENST00000424419 0.0631736828968828 0.027914441213566 0.165391294893834 ENSG00000066136 NFYC
ENST00000427410 0.0573406701009756 0.0249215449469002 0.158050679864143 ENSG00000066136 NFYC
ENST00000447388 0.069696850897954 0.031326379498419 0.152160633649248 ENSG00000066136 NFYC
ENST00000425457 0.0584224909447601 0.0254743562733709 0.157542026505962 ENSG00000066136 NFYC
ENST00000453631 0.0773419327263829 0.0354403255309288 0.165659426424748 ENSG00000066136 NFYC
ENST00000456393 0.0678374285216032 0.0303399053155709 0.153166258713996 ENSG00000066136 NFYC
ENST00000372654 0.0525012060698102 0.0224936366354109 0.162277980000642 ENSG00000066136 NFYC
ENST00000534399 0.0542275120330237 0.0233583402171577 0.190635330424743 ENSG00000066136 NFYC
ENST00000372653 0.051522185244812 0.0219908691740146 0.166432456222847 ENSG00000066136 NFYC
ENST00000372669 0.0569826944491713 0.0247394454702014 0.175247339648961 ENSG00000066136 NFYC
ENST00000372652 0.101098949997115 0.0487006694662839 0.145345567672879 ENSG00000066136 NFYC
ENST00000372651 0.0643635978681053 0.0285356379529447 0.161336997091724 ENSG00000066136 NFYC
ENST00000531464 0.377862519991069 0.249476071553193 0.105566278563425 ENSG00000066136 NFYC
ENST00000440226 0.219783730086365 0.125024879363313 0.115305053020286 ENSG00000066136 NFYC
ENST00000525290 0.330361481063076 0.209655265668737 0.103170181861162 ENSG00000066136 NFYC
ENST00000530965 0.380032132104994 0.251444076504024 0.104915986466238 ENSG00000066136 NFYC
ENST00000416859 0.430606464169098 0.29565730538018 0.0836281746437416 ENSG00000066136 NFYC
ENST00000308733 0.30709797374416 0.190774159048747 0.101843620332502 ENSG00000066136 NFYC
ENST00000414185 0.415164187515786 0.281709259016346 0.0901807055304603 ENSG00000066136 NFYC
ENST00000362104 0.150924827285701 0.078834379717722 0.644948112556397 ENSG00000198974 MIR30E
ENST00000385227 0.897574670390347 0.837748183337411 -0.0753433938073611 ENSG00000207962 MIR30C1
ENST00000525349 0.570523076083898 0.431762567769569 0.0797505908382288 ENSG00000066136 NFYC
ENST00000483091 0.921731430957707 0.874031581256139 -0.0230983367156204 ENSG00000066136 NFYC
ENST00000488635 0.609670545830977 0.473749605311684 0.0744581482500476 ENSG00000066136 NFYC
ENST00000496608 0.771761963784414 0.667007669286402 0.0445950756808461 ENSG00000066136 NFYC
ENST00000347132 0.264114349212255 0.157407474992182 -0.340062209026091 ENSG00000117013 KCNQ4
ENST00000509682 0.214860649734123 0.121550220524104 -0.377305738261342 ENSG00000117013 KCNQ4
ENST00000443478 0.0717088553874324 0.0323903952801629 -0.591454392952834 ENSG00000117013 KCNQ4
ENST00000506017 0.0450727568716396 0.0187857584262529 -0.653095949477768 ENSG00000117013 KCNQ4
ENST00000372638 0.302915566989509 0.187406781842626 0.359252456771554 ENSG00000179862 CITED4
ENST00000372621 4.59403474059531e-11 3.19188821069054e-12 -0.630437378283226 ENSG00000171793 CTPS1
ENST00000541520 5.24329458932923e-11 3.66843104302818e-12 -0.627987995797861 ENSG00000171793 CTPS1
ENST00000470271 2.78733472132734e-08 2.95364763236231e-09 -0.73549475356317 ENSG00000171793 CTPS1
ENST00000475060 1.31063043191107e-05 2.22112103853789e-06 -0.667344464171964 ENSG00000171793 CTPS1
ENST00000479480 8.98553616366297e-10 7.52547762646674e-11 -0.724879817906887 ENSG00000171793 CTPS1
ENST00000543104 2.57289327866953e-10 1.99593606246416e-11 -0.699049444843025 ENSG00000171793 CTPS1
ENST00000372616 5.1973971159754e-11 3.63424626500294e-12 -0.630582352341735 ENSG00000171793 CTPS1
ENST00000480420 3.82533966169682e-12 2.29290504337585e-13 -0.630630847414561 ENSG00000171793 CTPS1
ENST00000463285 1.38360191843659e-10 1.03424781451131e-11 -0.606872908922766 ENSG00000171793 CTPS1
ENST00000486889 1.09718943970686e-11 6.97695612709616e-13 -0.656538524300551 ENSG00000171793 CTPS1
ENST00000497210 6.21240711521161e-13 3.37527056481174e-14 -0.805145731731059 ENSG00000171793 CTPS1
ENST00000464283 3.61319470383197e-09 3.34024879656136e-10 -0.627870547958854 ENSG00000171793 CTPS1
ENST00000463423 1.17725289910449e-07 1.38358557614418e-08 -0.584173229890751 ENSG00000171793 CTPS1
ENST00000498694 6.98896964290501e-09 6.75277355914383e-10 -0.585763028767933 ENSG00000171793 CTPS1
ENST00000302946 0.000951933783939784 0.000240403874028852 -0.381426472885796 ENSG00000171790 SLFNL1
ENST00000372613 0.000966171647590476 0.000244410585699081 -0.381063603962227 ENSG00000171790 SLFNL1
ENST00000397197 0.000966171647590476 0.000244410585699081 -0.381063603962227 ENSG00000171790 SLFNL1
ENST00000439569 0.000966171647590476 0.000244410585699081 -0.381063603962227 ENSG00000171790 SLFNL1
ENST00000372611 0.00101419147308781 0.00025789293922935 -0.378621383399849 ENSG00000171790 SLFNL1
ENST00000359345 0.000836624976483603 0.000208280322229599 -0.358783492954173 ENSG00000171790 SLFNL1
ENST00000456518 2.49501376954772e-06 3.68357655356246e-07 -0.318362326742035 ENSG00000010803 SCMH1
ENST00000397174 2.01854953274624e-06 2.93240766639432e-07 -0.316453058050473 ENSG00000010803 SCMH1
ENST00000402904 2.01854953274624e-06 2.93240766639432e-07 -0.316453058050473 ENSG00000010803 SCMH1
ENST00000361191 1.86558269417435e-06 2.69443843787482e-07 -0.316688545907415 ENSG00000010803 SCMH1
ENST00000361705 1.86558269417435e-06 2.69443843787482e-07 -0.316688545907415 ENSG00000010803 SCMH1
ENST00000397171 1.86558269417435e-06 2.69443843787482e-07 -0.316688545907415 ENSG00000010803 SCMH1
ENST00000372597 8.80145818127899e-05 1.76790926162774e-05 -0.245843129384464 ENSG00000010803 SCMH1
ENST00000372596 8.80145818127899e-05 1.76790926162774e-05 -0.245843129384464 ENSG00000010803 SCMH1
ENST00000337495 8.80145818127899e-05 1.76790926162774e-05 -0.245843129384464 ENSG00000010803 SCMH1
ENST00000326197 3.18136379424408e-06 4.78915434572313e-07 -0.31498798861957 ENSG00000010803 SCMH1
ENST00000372595 1.92284370207766e-06 2.78327516470619e-07 -0.313733811952475 ENSG00000010803 SCMH1
ENST00000472037 4.59314990016326e-08 5.04949100927317e-09 -0.479195242476871 ENSG00000010803 SCMH1
ENST00000460215 1.12784602937192e-05 1.88654091741799e-06 -0.402496352109204 ENSG00000010803 SCMH1
ENST00000498793 4.4397132568805e-06 6.86317799092999e-07 -0.411343556281425 ENSG00000010803 SCMH1
ENST00000489421 2.12041416280689e-05 3.75203817729662e-06 -0.426549743286435 ENSG00000010803 SCMH1
ENST00000482530 1.74947956980398e-07 2.11146091105475e-08 -0.522503930120979 ENSG00000010803 SCMH1
ENST00000401064 0.348035832811436 0.224296312768903 -0.38086684695049 ENSG00000215893 RP4-635E8.1
ENST00000488592 0.0536228463536951 0.0230487831582484 -0.22305031811373 ENSG00000010803 SCMH1
ENST00000425554 0.384906577156377 0.255691344113832 0.40944608805892 ENSG00000235358 RP11-399E6.1
ENST00000445073 0.338511856954308 0.216360098422941 0.444748500628186 ENSG00000235358 RP11-399E6.1
ENST00000372591 0.874130320720561 0.80359198740976 0.0907631500153574 ENSG00000204060 FOXO6
ENST00000372583 7.965129136481e-33 5.55950489470801e-35 -1.107403673514 ENSG00000127124 HIVEP3
ENST00000372584 8.14003364637368e-33 5.692406900026e-35 -1.10739206088014 ENSG00000127124 HIVEP3
ENST00000247584 1.08418259385892e-30 9.01599654943366e-33 -1.15924138828947 ENSG00000127124 HIVEP3
ENST00000460604 8.05784988918116e-28 8.72557897116085e-30 -1.15917468589224 ENSG00000127124 HIVEP3
ENST00000429157 1.37407019922432e-30 1.15088906166335e-32 -1.15930825080157 ENSG00000127124 HIVEP3
ENST00000440249 0.00623020842839922 0.00195677099475522 -0.908754019167381 ENSG00000230881 RP11-486B10.3
ENST00000434240 6.79490120781417e-13 3.70563632615682e-14 -1.30172698340376 ENSG00000230638 RP11-486B10.4
ENST00000455975 3.94476709533021e-11 2.71718339217276e-12 -1.20904791208787 ENSG00000230638 RP11-486B10.4
ENST00000491442 0.0371801520670798 0.0149990038368539 -0.339184968694633 ENSG00000127124 HIVEP3
ENST00000489103 0.0117538462094165 0.00400470231107091 -0.357853623452603 ENSG00000127124 HIVEP3
ENST00000479350 0.374625432574988 0.246810907089318 -0.202497855475487 ENSG00000127124 HIVEP3
ENST00000372571 0.00389602125029528 0.00115276999795188 -0.176365552468511 ENSG00000198815 FOXJ3
ENST00000372572 0.984954717915984 0.974766930972359 -0.00168416043721815 ENSG00000198815 FOXJ3
ENST00000372573 0.984868549152776 0.974609638158437 -0.00168931381706271 ENSG00000198815 FOXJ3
ENST00000361346 0.989604212775142 0.982379287741004 -0.00117222083162189 ENSG00000198815 FOXJ3
ENST00000361776 0.989604212775142 0.982379287741004 -0.00117222083162189 ENSG00000198815 FOXJ3
ENST00000545068 0.959261117397729 0.933249062367431 -0.00432536053105721 ENSG00000198815 FOXJ3
ENST00000445886 0.366187460718774 0.239654958786879 0.0841602044049705 ENSG00000198815 FOXJ3
ENST00000422278 0.389766604349685 0.259843539250605 -0.119365216805731 ENSG00000198815 FOXJ3
ENST00000454417 0.234789948350691 0.135736914647694 0.150959117710389 ENSG00000198815 FOXJ3
ENST00000436207 0.697130967402061 0.574020624793321 0.19054782447013 ENSG00000227527 RP11-223A3.1
ENST00000410070 0.168115285719452 0.0897671619234029 0.628552683405086 ENSG00000177181 RIMKLA
ENST00000431473 0.0150141889682727 0.00528102543891816 1.01108119602673 ENSG00000177181 RIMKLA
ENST00000372565 0.12354338277307 0.0619416893938607 0.680224334548667 ENSG00000066185 ZMYND12
ENST00000433602 0.12354338277307 0.0619416893938607 0.680224334548667 ENSG00000066185 ZMYND12
ENST00000372562 0.00108248258970896 0.000277107598878524 0.271689611125962 ENSG00000127125 PPCS
ENST00000455780 0.00355239513911446 0.0010394074773207 0.258661157562905 ENSG00000127125 PPCS
ENST00000372560 0.18908535744867 0.103806269962996 0.203050208721161 ENSG00000127125 PPCS
ENST00000472013 0.0036260244062797 0.00106406782746928 0.258616721948039 ENSG00000127125 PPCS
ENST00000372561 0.0036260244062797 0.0010640540886416 0.258610218796949 ENSG00000127125 PPCS
ENST00000372556 0.0036260244062797 0.0010640540886416 0.258610218796949 ENSG00000127125 PPCS
ENST00000471420 0.000102410560103181 2.08577394697288e-05 0.320537943823169 ENSG00000127125 PPCS
ENST00000482168 0.000136412320331568 2.85548743451685e-05 0.355124332940626 ENSG00000127125 PPCS
ENST00000469615 0.0169072837439628 0.00603950374615665 0.290403091069328 ENSG00000127125 PPCS
ENST00000475614 0.0759033285089335 0.0346699909052099 0.484283281459811 ENSG00000186409 CCDC30
ENST00000428554 0.00639224518877386 0.00201386700132117 0.464914150834244 ENSG00000186409 CCDC30
ENST00000477155 0.00639224518877386 0.00201386700132117 0.464914150834244 ENSG00000186409 CCDC30
ENST00000468651 0.304952461891349 0.189044011235091 0.350534241362782 ENSG00000186409 CCDC30
ENST00000492422 0.412077570979016 0.278993449647106 0.295270109986105 ENSG00000186409 CCDC30
ENST00000462063 0.598765792913399 0.461742647119967 0.21173755136997 ENSG00000186409 CCDC30
ENST00000495044 0.250422461267565 0.147301356941802 0.323289500661047 ENSG00000186409 CCDC30
ENST00000507855 0.0107507052293895 0.00362025356974096 0.462291861896074 ENSG00000186409 CCDC30
ENST00000509712 0.000524899801845128 0.000124412216218341 0.686617369850777 ENSG00000186409 CCDC30
ENST00000471390 0.00946526828397725 0.0031360296651064 0.49634236815706 ENSG00000186409 CCDC30
ENST00000342022 0.00606619090729759 0.00189759503646523 0.515110511870435 ENSG00000186409 CCDC30
ENST00000340612 0.00680232016204465 0.00215992679301479 0.510096378090744 ENSG00000186409 CCDC30
ENST00000514642 1.31241128211414e-05 2.22431352279287e-06 0.933075893839517 ENSG00000186409 CCDC30
ENST00000390640 0.0172939039124627 0.00619922204075907 0.460300918357126 ENSG00000186409 CCDC30
ENST00000471699 0.0794159183332575 0.0365652988515545 0.672396363662673 ENSG00000186409 CCDC30
ENST00000304979 2.30000374221643e-08 2.40559543079475e-09 -0.413188630811833 ENSG00000171960 PPIH
ENST00000372550 2.66415926910205e-10 2.07187200295312e-11 -0.567496312284065 ENSG00000171960 PPIH
ENST00000440068 1.04897724059494e-09 8.88779392200108e-11 -0.566416542332999 ENSG00000171960 PPIH
ENST00000372549 3.16428069337988e-05 5.79916898550083e-06 -0.507504024237427 ENSG00000171960 PPIH
ENST00000455203 1.12607020760255e-08 1.12252209162875e-09 -0.537785257757358 ENSG00000171960 PPIH
ENST00000436387 5.57416857726965e-06 8.78029558523883e-07 -0.568616730225909 ENSG00000171960 PPIH
ENST00000461351 3.15577640621014e-06 4.74916721354157e-07 -0.367740667806815 ENSG00000171960 PPIH
ENST00000414339 0.426444984784279 0.291805003149049 0.296553623113958 ENSG00000234917 RP5-994D16.3
ENST00000321358 8.9943497092004e-46 2.39755257015659e-48 -0.885888661994124 ENSG00000065978 YBX1
ENST00000332220 4.967902976621e-41 1.86584494315837e-43 -0.886409129144134 ENSG00000065978 YBX1
ENST00000436427 1.43485602211876e-47 3.40510522818244e-50 -0.872922255678498 ENSG00000065978 YBX1
ENST00000467957 8.70300299514444e-48 2.05376847207166e-50 -0.867282600905171 ENSG00000065978 YBX1
ENST00000296387 0.766857811843416 0.660684243999214 -0.155777786171523 ENSG00000164007 CLDN19
ENST00000539749 0.766857811843416 0.660684243999214 -0.155777786171523 ENSG00000164007 CLDN19
ENST00000372539 0.843660340008797 0.760692985088432 -0.11009589239821 ENSG00000164007 CLDN19
ENST00000397054 0.0293728026290147 0.011382512610587 0.214698575000408 ENSG00000117385 LEPRE1
ENST00000460031 0.0293915159576327 0.0113909366457177 0.214706541762229 ENSG00000117385 LEPRE1
ENST00000236040 0.0295703431586186 0.0114704641548987 0.214712567603839 ENSG00000117385 LEPRE1
ENST00000495874 0.0295703431586186 0.0114704641548987 0.214712567603839 ENSG00000117385 LEPRE1
ENST00000296388 0.0295703431586186 0.0114704641548987 0.214712567603839 ENSG00000117385 LEPRE1
ENST00000462474 0.274901530890603 0.165788096364646 0.21415236908444 ENSG00000117385 LEPRE1
ENST00000472802 0.378762640269676 0.250291924076793 0.208045003111335 ENSG00000117385 LEPRE1
ENST00000431412 0.108545170522595 0.0530445126166196 0.19358546101775 ENSG00000117385 LEPRE1
ENST00000460831 0.68735981376474 0.562507842347325 0.122790191439455 ENSG00000117385 LEPRE1
ENST00000481465 0.233174957158474 0.13458160276428 0.193242986383977 ENSG00000117385 LEPRE1
ENST00000447502 0.645695625794977 0.514139123072082 0.0936222257494397 ENSG00000117385 LEPRE1
ENST00000463465 0.0317788003945241 0.0124792324508164 0.283260806069075 ENSG00000117385 LEPRE1
ENST00000372526 0.186041404025842 0.101782706264108 0.22906126254275 ENSG00000117385 LEPRE1
ENST00000492956 0.369926931465227 0.242798207221444 0.176359057121377 ENSG00000117385 LEPRE1
ENST00000372525 0.144823205429222 0.0749964592402468 0.185054131847166 ENSG00000164008 C1orf50
ENST00000464081 0.149584109028281 0.0780057950274514 0.145051083455775 ENSG00000164008 C1orf50
ENST00000603943 0.113686339545438 0.0560831337884536 0.149313439931883 ENSG00000164008 C1orf50
ENST00000536543 0.132931580537809 0.0676799306338418 0.154052145800988 ENSG00000164008 C1orf50
ENST00000468913 0.313131074630975 0.195591917776395 0.172093233887484 ENSG00000164008 C1orf50
ENST00000494155 0.549073313229638 0.409821248893536 0.150446907885427 ENSG00000164008 C1orf50
ENST00000447572 0.214736673297665 0.121464383079921 0.36184297945999 ENSG00000228452 RP5-994D16.9
ENST00000421630 0.672454572203671 0.544873533706622 0.203865057525863 ENSG00000164008 C1orf50
ENST00000438946 0.0834373555281255 0.0387910956432141 0.756444497732521 ENSG00000164008 C1orf50
ENST00000605272 0.120068090776483 0.0598728201709581 0.696878789367467 ENSG00000164008 C1orf50
ENST00000372522 0.788461382596458 0.688004520103348 0.0473246338602877 ENSG00000177868 CCDC23
ENST00000372521 0.690197148105121 0.56584751102113 0.0647714153522951 ENSG00000177868 CCDC23
ENST00000537227 0.598522055413725 0.461454083206257 0.080730231002785 ENSG00000177868 CCDC23
ENST00000497437 0.675227291362338 0.548107676656402 0.0723043635534532 ENSG00000177868 CCDC23
ENST00000487556 0.108423450758793 0.0529739050300661 0.207340162984644 ENSG00000164010 ERMAP
ENST00000372517 0.108423450758793 0.0529739050300661 0.207340162984644 ENSG00000164010 ERMAP
ENST00000470938 0.356523915170524 0.231474871336965 0.262056179029278 ENSG00000164010 ERMAP
ENST00000372514 0.159772126000869 0.0844296180148044 0.21912279601675 ENSG00000164010 ERMAP
ENST00000328249 0.195938821541437 0.108476599792979 0.228563036442035 ENSG00000164010 ERMAP
ENST00000414798 0.321557625372132 0.202541930628291 0.186039992764722 ENSG00000228192 RP11-342M1.3
ENST00000416809 0.371783365018021 0.244337606042898 0.18318438165352 ENSG00000228192 RP11-342M1.3
ENST00000425076 0.064839331680593 0.0287751066015445 0.321858719079476 ENSG00000228192 RP11-342M1.3
ENST00000444563 0.064839331680593 0.0287751066015445 0.321858719079476 ENSG00000228192 RP11-342M1.3
ENST00000372508 0.4029400711599 0.271132913458134 0.110539763806821 ENSG00000164011 ZNF691
ENST00000372507 0.402462882938176 0.270755637720696 0.110539951830271 ENSG00000164011 ZNF691
ENST00000372506 0.402462882938176 0.270755637720696 0.110539951830271 ENSG00000164011 ZNF691
ENST00000397044 0.653699929473508 0.523015565041356 0.0677730403640811 ENSG00000164011 ZNF691
ENST00000372504 0.402462882938176 0.270755637720696 0.110539951830271 ENSG00000164011 ZNF691
ENST00000397034 0.898850196704909 0.839709183057826 -0.0266796001178828 ENSG00000164011 ZNF691
ENST00000372503 0.929400122987061 0.885983733090529 0.0197764327179547 ENSG00000164011 ZNF691
ENST00000372502 0.231661881598138 0.133465173781096 0.208754105594361 ENSG00000164011 ZNF691
ENST00000426263 0.574394361060806 0.435872131877742 0.0728596123341411 ENSG00000117394 SLC2A1
ENST00000475162 0.997124904287845 0.994188557899399 -0.000809762868375027 ENSG00000117394 SLC2A1
ENST00000439722 0.914981566682007 0.86381720877898 0.0224299141945402 ENSG00000117394 SLC2A1
ENST00000415851 0.248840163652518 0.146083948580185 0.145858321415512 ENSG00000117394 SLC2A1
ENST00000372500 0.244793224516213 0.143064884286443 0.142571389330151 ENSG00000117394 SLC2A1
ENST00000460369 0.870356767434883 0.798050872174575 -0.0439588817089748 ENSG00000117394 SLC2A1
ENST00000431759 0.227233609320881 0.130274822419662 0.529631495516388 ENSG00000227533 SLC2A1-AS1
ENST00000416689 0.0885489846172564 0.0416215662834612 0.739911175349732 ENSG00000227533 SLC2A1-AS1
ENST00000431635 1.03381407436553e-19 2.43688574903291e-21 -0.952518664082853 ENSG00000117395 EBNA1BP2
ENST00000236051 8.10522322075493e-20 1.88630140100396e-21 -0.952434506228815 ENSG00000117395 EBNA1BP2
ENST00000463906 9.26006218683818e-18 2.75892409438084e-19 -0.900412820833834 ENSG00000117395 EBNA1BP2
ENST00000491223 8.29581888249087e-21 1.74757368936634e-22 -0.980065988732818 ENSG00000117395 EBNA1BP2
ENST00000472982 6.38410147582077e-20 1.4683509782589e-21 -0.980819031450862 ENSG00000117395 EBNA1BP2
ENST00000483082 1.50908988385881e-20 3.25825540953069e-22 -1.00095048803683 ENSG00000117395 EBNA1BP2
ENST00000461557 2.28177145290087e-21 4.50487337644123e-23 -0.996188166484828 ENSG00000117395 EBNA1BP2
ENST00000372492 3.09963969234263e-06 4.65726870029518e-07 -1.04889550606449 ENSG00000243710 WDR65
ENST00000466927 0.869788984136149 0.797053130403397 0.0939645647186353 ENSG00000117395 EBNA1BP2
ENST00000474566 0.664982383219166 0.535821952363902 -0.222213299479188 ENSG00000117395 EBNA1BP2
ENST00000372476 0.425288458339269 0.290742223383857 0.369763303003277 ENSG00000066056 TIE1
ENST00000538015 0.769547332192497 0.664137037131815 0.159933929107533 ENSG00000066056 TIE1
ENST00000441333 0.755755252383905 0.646692867723508 0.169079693607559 ENSG00000066056 TIE1
ENST00000433781 0.473290008753796 0.335620172127444 0.339161171229287 ENSG00000066056 TIE1
ENST00000473014 0.294203822183783 0.180669551412314 0.49334277257571 ENSG00000066056 TIE1
ENST00000372470 0.10328418797878 0.0499764636130355 0.591259263308339 ENSG00000117400 MPL
ENST00000413998 0.0498642385127384 0.0211553591249219 0.75603707254788 ENSG00000117400 MPL
ENST00000424948 0.189472983368231 0.104075751237643 0.434438115259186 ENSG00000234694 RP1-92O14.3
ENST00000310955 0.649966477740865 0.518965616199571 -0.164219806208905 ENSG00000117399 CDC20
ENST00000372462 0.684803677762044 0.559635830875956 -0.149066001610879 ENSG00000117399 CDC20
ENST00000478882 0.372078795599971 0.244636506317334 -0.406076798993354 ENSG00000117399 CDC20
ENST00000482046 0.901526936204282 0.843464652236833 0.0548417858766343 ENSG00000117399 CDC20
ENST00000372458 0.523570150894246 0.383936594292167 -0.0758876175994771 ENSG00000066322 ELOVL1
ENST00000413844 0.524029761525578 0.384410076049504 -0.0757521761858875 ENSG00000066322 ELOVL1
ENST00000468865 0.71513506289099 0.595400781883802 -0.049518924388912 ENSG00000066322 ELOVL1
ENST00000464204 0.470107993330059 0.332694983753039 -0.0822023128675928 ENSG00000066322 ELOVL1
ENST00000470968 0.473568055585134 0.335880301386066 -0.0817507820021311 ENSG00000066322 ELOVL1
ENST00000487209 0.507062702724952 0.368036672922415 -0.076486572322015 ENSG00000066322 ELOVL1
ENST00000470769 0.486872748137736 0.348533750661106 -0.0810374750530112 ENSG00000066322 ELOVL1
ENST00000497569 0.449954821372407 0.313467468720309 -0.0871348142805345 ENSG00000066322 ELOVL1
ENST00000482302 0.501410710342577 0.362583998984249 -0.0782604411383108 ENSG00000066322 ELOVL1
ENST00000497050 0.529826497957984 0.390278353907495 -0.0733900365411261 ENSG00000066322 ELOVL1
ENST00000478481 0.706398705652757 0.585047491031428 -0.0525165865831802 ENSG00000066322 ELOVL1
ENST00000479439 0.495921817877908 0.357274198372358 -0.08388179824376 ENSG00000066322 ELOVL1
ENST00000465321 0.520217630510505 0.380682808654416 -0.078776497408351 ENSG00000066322 ELOVL1
ENST00000479686 0.666589421076036 0.537697328329318 -0.0570411378773456 ENSG00000066322 ELOVL1
ENST00000496932 0.609523559313758 0.47357461169783 -0.0664946613500954 ENSG00000066322 ELOVL1
ENST00000290663 0.083123281970375 0.0386104368092448 -0.175619457537035 ENSG00000159479 MED8
ENST00000372457 0.0822121528088691 0.0381090714321288 -0.174835609785082 ENSG00000159479 MED8
ENST00000372455 0.0805660809170024 0.0371976927833556 -0.172505245840958 ENSG00000159479 MED8
ENST00000436713 0.123682856237145 0.0620305280357092 -0.160867337250554 ENSG00000229431 RP1-92O14.6
ENST00000460803 0.119739023229703 0.0596848495478366 -0.205815367945002 ENSG00000159479 MED8
ENST00000473560 0.0940390382156109 0.0446972048239933 -0.187926148342742 ENSG00000159479 MED8
ENST00000310739 0.249019983168384 0.14621820433562 0.127157131822719 ENSG00000198198 SZT2
ENST00000372450 0.249019983168384 0.14621820433562 0.127157131822719 ENSG00000198198 SZT2
ENST00000357658 0.172660455807191 0.0927541784144697 0.132949405544839 ENSG00000198198 SZT2
ENST00000406439 0.263078354587738 0.156655383261862 0.104061689337897 ENSG00000198198 SZT2
ENST00000562955 0.0175852888853946 0.00631758347529324 0.150569340009939 ENSG00000198198 SZT2
ENST00000470139 0.0196949026050344 0.00719500088055146 0.228533802723002 ENSG00000198198 SZT2
ENST00000372442 0.0334787754946194 0.0132614086772197 0.161929180109522 ENSG00000198198 SZT2
ENST00000478140 0.200348619049319 0.111531934950113 0.272029201715657 ENSG00000198198 SZT2
ENST00000470897 0.870082531480287 0.797579382575097 0.0430256828661526 ENSG00000198198 SZT2
ENST00000471177 0.0361056873095591 0.0144884528772009 0.324072031055046 ENSG00000198198 SZT2
ENST00000460536 0.572507357188368 0.433911209149454 0.0750422412087755 ENSG00000198198 SZT2
ENST00000396885 0.709763279125487 0.589102483691242 -0.0846033708582213 ENSG00000229372 SZT2-AS1
ENST00000583037 0.0252572637244854 0.00955654116930014 0.412200341703729 ENSG00000178922 HYI
ENST00000483618 0.713614671601379 0.593565703321495 0.14510046976324 ENSG00000178922 HYI
ENST00000372425 0.0252572637244854 0.00955654116930014 0.412200341703729 ENSG00000178922 HYI
ENST00000372433 0.0296748592949729 0.0115210667609908 0.409474469228106 ENSG00000178922 HYI
ENST00000372434 0.0246512059249304 0.00929750004499448 0.416727224517467 ENSG00000178922 HYI
ENST00000470662 0.045702447676137 0.0191013713335379 0.390430252560032 ENSG00000178922 HYI
ENST00000487366 0.0419645348307879 0.0172877681712141 0.394210042822723 ENSG00000178922 HYI
ENST00000372430 0.0277846985929632 0.0106719735525214 0.415153136058012 ENSG00000178922 HYI
ENST00000372432 0.0260970534384512 0.00992782332568227 0.409297142708424 ENSG00000178922 HYI
ENST00000372427 0.029197609983574 0.0112994832153882 0.402302750234206 ENSG00000178922 HYI
ENST00000372426 0.0424519854609333 0.0175218782273609 0.393986183013845 ENSG00000178922 HYI
ENST00000486909 0.0140571845691571 0.00490245643429183 0.448734141828643 ENSG00000178922 HYI
ENST00000496142 0.171294613924833 0.0918548495820771 0.422670901159001 ENSG00000178922 HYI
ENST00000469587 0.462812637062875 0.325691468435246 0.26969594740827 ENSG00000178922 HYI
ENST00000444386 0.221757513761143 0.126435127400011 -0.5272751090355 ENSG00000229348 HYI-AS1
ENST00000496043 0.915037850955669 0.863937229766902 -0.0613561686908304 ENSG00000142949 PTPRF
ENST00000481019 0.750193134671841 0.639434998073322 -0.169228184641709 ENSG00000142949 PTPRF
ENST00000359947 0.132791481566555 0.0675935952608944 -0.435121335017869 ENSG00000142949 PTPRF
ENST00000438120 0.196118766937502 0.10859447364532 -0.39581073566451 ENSG00000142949 PTPRF
ENST00000436724 0.231212561020297 0.133140974418075 -0.490342291381263 ENSG00000142949 PTPRF
ENST00000372405 0.150246229304979 0.0784159993595274 -0.589823681317528 ENSG00000142949 PTPRF
ENST00000372413 0.12703676556906 0.0640318195971256 -0.445014820462048 ENSG00000142949 PTPRF
ENST00000372414 0.12703676556906 0.0640318195971256 -0.445014820462048 ENSG00000142949 PTPRF
ENST00000437607 0.24247658814194 0.141317071863784 -0.500026665555591 ENSG00000142949 PTPRF
ENST00000467464 0.678225541050893 0.551859192763601 -0.217744624991504 ENSG00000142949 PTPRF
ENST00000412568 0.552483022753446 0.413169322354157 -0.228920737639214 ENSG00000142949 PTPRF
ENST00000429895 0.353582535627899 0.229031621968367 -0.32448992241812 ENSG00000142949 PTPRF
ENST00000414879 0.430395476539607 0.295440914217437 -0.286921587388134 ENSG00000142949 PTPRF
ENST00000422171 0.430395476539607 0.295440914217437 -0.286921587388134 ENSG00000142949 PTPRF
ENST00000496447 0.172332584970609 0.0925505506718927 -0.493280953521939 ENSG00000142949 PTPRF
ENST00000372407 0.254040704677647 0.149941330871534 -0.429961623622876 ENSG00000142949 PTPRF
ENST00000477970 0.772640173474116 0.668121065225992 -0.154234682973712 ENSG00000142949 PTPRF
ENST00000372396 4.8319779700653e-08 5.33324662077484e-09 0.292889611808383 ENSG00000066135 KDM4A
ENST00000463151 7.1491313292114e-06 1.1509210851991e-06 0.388232425069394 ENSG00000066135 KDM4A
ENST00000485249 1.95551628064131e-05 3.43593910485071e-06 0.411354018158342 ENSG00000066135 KDM4A
ENST00000472265 0.000367883507611127 8.41783512968491e-05 0.612919945253364 ENSG00000066135 KDM4A
ENST00000481296 0.547358036914078 0.408140750872316 0.126211687613094 ENSG00000066135 KDM4A
ENST00000398804 0.110703137440702 0.0543088101301822 0.162935652165687 ENSG00000236200 KDM4A-AS1
ENST00000439057 0.132479549862635 0.0673951864035894 0.162197950061481 ENSG00000236200 KDM4A-AS1
ENST00000434346 0.53469850618655 0.395402639178753 0.106457822315082 ENSG00000236200 KDM4A-AS1
ENST00000453015 0.648526945069029 0.517337696193139 0.0773726044755679 ENSG00000236200 KDM4A-AS1
ENST00000418149 0.500779139542715 0.361974163396946 0.0937206952751703 ENSG00000236200 KDM4A-AS1
ENST00000532911 0.449805480052818 0.31330661696408 0.112316616883758 ENSG00000126091 ST3GAL3
ENST00000489897 0.365762952738232 0.239293204263304 -0.0931884408018744 ENSG00000126091 ST3GAL3
ENST00000372374 0.311880492040249 0.194605515683569 -0.101388723499597 ENSG00000126091 ST3GAL3
ENST00000372375 0.311880492040249 0.194605515683569 -0.101388723499597 ENSG00000126091 ST3GAL3
ENST00000545417 0.311880492040249 0.194605515683569 -0.101388723499597 ENSG00000126091 ST3GAL3
ENST00000372377 0.311880492040249 0.194605515683569 -0.101388723499597 ENSG00000126091 ST3GAL3
ENST00000361392 0.311880492040249 0.194605515683569 -0.101388723499597 ENSG00000126091 ST3GAL3
ENST00000361400 0.311880492040249 0.194605515683569 -0.101388723499597 ENSG00000126091 ST3GAL3
ENST00000353126 0.311880492040249 0.194605515683569 -0.101388723499597 ENSG00000126091 ST3GAL3
ENST00000530154 0.46231167437019 0.325219916642683 -0.078999141844765 ENSG00000126091 ST3GAL3
ENST00000262915 0.311880492040249 0.194605515683569 -0.101388723499597 ENSG00000126091 ST3GAL3
ENST00000330208 0.311880492040249 0.194605515683569 -0.101388723499597 ENSG00000126091 ST3GAL3
ENST00000335430 0.311880492040249 0.194605515683569 -0.101388723499597 ENSG00000126091 ST3GAL3
ENST00000351035 0.311880492040249 0.194605515683569 -0.101388723499597 ENSG00000126091 ST3GAL3
ENST00000479383 0.452279006466419 0.315669905493095 0.111112037136883 ENSG00000126091 ST3GAL3
ENST00000347631 0.365780166415897 0.239317887574074 -0.0931832153172354 ENSG00000126091 ST3GAL3
ENST00000484868 0.37185862104636 0.244419536743309 0.133082609944203 ENSG00000126091 ST3GAL3
ENST00000461066 0.457181616011464 0.320313412954361 0.110175595486724 ENSG00000126091 ST3GAL3
ENST00000437753 0.365732785088176 0.239267438060797 0.176772250730001 ENSG00000229444 RP11-184I16.4
ENST00000533997 0.210565929380155 0.118555138150749 -0.124715887257056 ENSG00000126091 ST3GAL3
ENST00000469715 0.210565929380155 0.118555138150749 -0.124715887257056 ENSG00000126091 ST3GAL3
ENST00000490541 0.210565929380155 0.118555138150749 -0.124715887257056 ENSG00000126091 ST3GAL3
ENST00000528371 0.210565929380155 0.118555138150749 -0.124715887257056 ENSG00000126091 ST3GAL3
ENST00000530581 0.210565929380155 0.118555138150749 -0.124715887257056 ENSG00000126091 ST3GAL3
ENST00000531816 0.210565929380155 0.118555138150749 -0.124715887257056 ENSG00000126091 ST3GAL3
ENST00000531993 0.210565929380155 0.118555138150749 -0.124715887257056 ENSG00000126091 ST3GAL3
ENST00000533212 0.210565929380155 0.118555138150749 -0.124715887257056 ENSG00000126091 ST3GAL3
ENST00000533933 0.210565929380155 0.118555138150749 -0.124715887257056 ENSG00000126091 ST3GAL3
ENST00000372369 0.210565929380155 0.118555138150749 -0.124715887257056 ENSG00000126091 ST3GAL3
ENST00000372372 0.210565929380155 0.118555138150749 -0.124715887257056 ENSG00000126091 ST3GAL3
ENST00000372368 0.210565929380155 0.118555138150749 -0.124715887257056 ENSG00000126091 ST3GAL3
ENST00000372367 0.210565929380155 0.118555138150749 -0.124715887257056 ENSG00000126091 ST3GAL3
ENST00000372366 0.210565929380155 0.118555138150749 -0.124715887257056 ENSG00000126091 ST3GAL3
ENST00000372365 0.210565929380155 0.118555138150749 -0.124715887257056 ENSG00000126091 ST3GAL3
ENST00000361746 0.210565929380155 0.118555138150749 -0.124715887257056 ENSG00000126091 ST3GAL3
ENST00000332628 0.210565929380155 0.118555138150749 -0.124715887257056 ENSG00000126091 ST3GAL3
ENST00000531451 0.209304632916893 0.117679419892516 -0.12483718352573 ENSG00000126091 ST3GAL3
ENST00000372362 0.209304632916893 0.117679419892516 -0.12483718352573 ENSG00000126091 ST3GAL3
ENST00000361812 0.209304632916893 0.117679419892516 -0.12483718352573 ENSG00000126091 ST3GAL3
ENST00000427515 0.801593757677508 0.704640951656647 0.131221035111581 ENSG00000233674 RP11-184I16.3
ENST00000461375 0.0160922398099351 0.00570856573286083 -0.23562971394756 ENSG00000126091 ST3GAL3
ENST00000419974 0.921058299986744 0.872836121684661 -0.0542234721127871 ENSG00000224751 SHMT1P1
ENST00000490502 2.71938150240678e-05 4.92179960421376e-06 -0.512094401842377 ENSG00000126091 ST3GAL3
ENST00000495482 0.0488423296396762 0.0206380384989166 -0.40121815826825 ENSG00000126091 ST3GAL3
ENST00000414809 0.452533361085604 0.315964868422594 -0.347320687410742 ENSG00000117407 ARTN
ENST00000372359 0.452533361085604 0.315964868422594 -0.347320687410742 ENSG00000117407 ARTN
ENST00000477048 0.331461772333317 0.210606102213464 -0.448654401791449 ENSG00000117407 ARTN
ENST00000471394 0.35116626258307 0.226978334778836 -0.432881400013485 ENSG00000117407 ARTN
ENST00000498139 0.63818512807184 0.505742842272204 -0.234171276846613 ENSG00000117407 ARTN
ENST00000491846 0.56149376665665 0.422544270855654 -0.29053180042396 ENSG00000117407 ARTN
ENST00000479128 0.278125402316342 0.168264814573932 -0.501825567322926 ENSG00000117407 ARTN
ENST00000472435 0.278125402316342 0.168264814573932 -0.501825567322926 ENSG00000117407 ARTN
ENST00000474592 0.29997787328386 0.185172536069057 -0.483122531858601 ENSG00000117407 ARTN
ENST00000372354 0.341909597091536 0.219074970778255 -0.449448708545125 ENSG00000117407 ARTN
ENST00000438616 0.305347805857328 0.189371274270934 -0.469739611720095 ENSG00000117407 ARTN
[truncated: 13,986,191 more chars]
