# Supplementary material for: High-throughput allele-specific expression across 250 environmental conditions
Source: Genome Res. 2016 Dec;26(12):1627–38. doi: 10.1101/gr.209759.116 (PMC5131815; doi:10.1101/gr.209759.116)
Supplement: Supplemental Material [file supp_gr.209759.116_Supplemental_Table_S6.tar.gz › DEG_results/DP6_DEG_stats_T20C1.txt]

t.id padj pval logFC ensg g.id
ENST00000541675 0.82971701646418 0.448429040844446 0.0582651637264202 ENSG00000227232 WASH7P
ENST00000423562 0.830677680941229 0.450272531584492 0.0577010356923534 ENSG00000227232 WASH7P
ENST00000438504 0.830677680941229 0.450272531584492 0.0577010356923534 ENSG00000227232 WASH7P
ENST00000488147 0.832646986361704 0.453770698350832 0.0572997049480494 ENSG00000227232 WASH7P
ENST00000538476 0.834341731589719 0.457815636055563 0.0569020004702212 ENSG00000227232 WASH7P
ENST00000466430 0.316857532409221 0.0427267738890821 0.5944556000642 ENSG00000238009 RP11-34P13.7
ENST00000477740 0.662787359782523 0.224520784898926 0.351510767981358 ENSG00000238009 RP11-34P13.7
ENST00000423372 0.82048885474753 0.431391182289044 0.107012997783157 ENSG00000237683 AL627309.1
ENST00000494149 0.621411404128687 0.188300174536952 0.342621828647726 ENSG00000268903 RP11-34P13.15
ENST00000595919 0.888509197685987 0.577744835938457 0.145944953452045 ENSG00000269981 RP11-34P13.16
ENST00000484859 0.999101395115219 0.994930220584561 0.00162553180385656 ENSG00000241860 RP11-34P13.13
ENST00000490997 0.885016974247905 0.569148692622571 0.1527712697901 ENSG00000241860 RP11-34P13.13
ENST00000466557 0.65967017449122 0.222200306941147 0.215726045896065 ENSG00000241860 RP11-34P13.13
ENST00000448958 0.970146845468147 0.853775592041958 -0.0528572885987554 ENSG00000228463 AP006222.2
ENST00000424587 0.923025270545332 0.676346726496256 0.101820626825394 ENSG00000228463 AP006222.2
ENST00000440200 0.695871489451661 0.258344700779697 -0.158203329626849 ENSG00000230021 RP5-857K21.4
ENST00000416931 0.512772616099351 0.118457262287461 -0.523202799873641 ENSG00000225972 MTND1P23
ENST00000414273 0.943373686619152 0.746456936158956 -0.049770726239259 ENSG00000237973 hsa-mir-6723
ENST00000467115 0.207668895983138 0.0189493724277564 -0.580724341868389 ENSG00000240409 MTATP8P1
ENST00000514057 0.0332309785395532 0.00113645987407089 -0.800436653560856 ENSG00000248527 MTATP6P1
ENST00000416718 0.00339591182431417 5.19564052825783e-05 -0.7528088466157 ENSG00000198744 RP5-857K21.11
ENST00000441245 0.792930908061018 0.386357896787632 0.209753033603639 ENSG00000230021 RP5-857K21.4
ENST00000419394 0.757169867772246 0.332059834641937 0.235897644479942 ENSG00000230021 RP5-857K21.4
ENST00000414688 0.663908000114503 0.225512047641831 0.295502581388978 ENSG00000230021 RP5-857K21.4
ENST00000447954 0.905388850162265 0.623779248389335 0.149141334390539 ENSG00000230021 RP5-857K21.4
ENST00000440782 0.933322186821072 0.710026372168278 0.105893500513106 ENSG00000229376 CICP3
ENST00000506640 0.917413185971721 0.658668874668519 -0.0960463416004928 ENSG00000224956 RP11-206L10.1
ENST00000417659 0.943691754560999 0.747992980062151 0.0944468340272469 ENSG00000240618 RP11-206L10.5
ENST00000428504 0.591213989121858 0.165668527236369 0.196518670505228 ENSG00000228327 RP11-206L10.2
ENST00000434264 0.677958242640836 0.23893497630389 0.228867526032774 ENSG00000237491 RP11-206L10.9
ENST00000457084 0.814355325412312 0.420663636670368 0.187034811158294 ENSG00000237491 RP11-206L10.9
ENST00000589899 0.655318148872736 0.218278354431343 0.240585267809184 ENSG00000237491 RP11-206L10.9
ENST00000609830 0.699728002314535 0.262137935868813 0.225466466301766 ENSG00000237491 RP11-206L10.9
ENST00000429505 0.343592076372611 0.0502453139693972 0.212918000493742 ENSG00000237491 RP11-206L10.9
ENST00000591440 0.392502366867427 0.0657875570955981 0.212019393941562 ENSG00000237491 RP11-206L10.9
ENST00000587530 0.392502366867427 0.0657875570955981 0.212019393941562 ENSG00000237491 RP11-206L10.9
ENST00000593022 0.33354584509639 0.0474358167564088 0.222137612316603 ENSG00000237491 RP11-206L10.9
ENST00000589531 0.382653258441476 0.0623350002004637 0.205259251936063 ENSG00000237491 RP11-206L10.9
ENST00000588951 0.340336830283928 0.0494425292603093 0.211187707042673 ENSG00000237491 RP11-206L10.9
ENST00000585768 0.67608485399123 0.236776929449362 0.150857409786914 ENSG00000237491 RP11-206L10.9
ENST00000585745 0.792254655963844 0.385604968716915 0.134071131834984 ENSG00000237491 RP11-206L10.9
ENST00000586928 0.832733830524069 0.453997434477736 0.181200809162347 ENSG00000237491 RP11-206L10.9
ENST00000590848 0.389350144478748 0.0647001659975214 0.216413564323136 ENSG00000237491 RP11-206L10.9
ENST00000586288 0.385935422254899 0.0635449121772875 0.204901235523161 ENSG00000237491 RP11-206L10.9
ENST00000591702 0.822005476212672 0.434174260419531 0.22518221680099 ENSG00000237491 RP11-206L10.9
ENST00000358533 0.847534722075676 0.488199447905967 0.210796975861316 ENSG00000237491 RP11-206L10.9
ENST00000447500 0.594479702833259 0.16791571683938 0.212636073067485 ENSG00000230092 RP11-206L10.8
ENST00000590817 0.594479702833259 0.16791571683938 0.212636073067485 ENSG00000230092 RP11-206L10.8
ENST00000443772 0.921030348019605 0.669931892085842 0.0950954199376132 ENSG00000237491 RP11-206L10.9
ENST00000412115 0.853958052067067 0.499941683742332 0.12626223550414 ENSG00000237491 RP11-206L10.9
ENST00000435300 0.984952073720597 0.919366111289826 0.0148831295032314 ENSG00000240453 RP11-206L10.10
ENST00000326734 0.299139377634108 0.0379716733642696 0.438284508875881 ENSG00000177757 FAM87B
ENST00000473798 0.992323927718579 0.957795017763447 0.0110927840307894 ENSG00000225880 LINC00115
ENST00000536430 0.992323927718579 0.957795017763447 0.0110927840307894 ENSG00000225880 LINC00115
ENST00000445118 0.366364346826673 0.0571339239997883 0.190190636986527 ENSG00000228794 LINC01128
ENST00000610067 0.306580834857623 0.0399224457135983 0.211842526707331 ENSG00000228794 LINC01128
ENST00000441765 0.172253070270462 0.0138915982549287 0.268295620704773 ENSG00000228794 LINC01128
ENST00000609139 0.308558136321548 0.0403856184550658 0.210275731765201 ENSG00000228794 LINC01128
ENST00000449005 0.256534153415253 0.0279802871433114 0.222403950730376 ENSG00000228794 LINC01128
ENST00000416570 0.246612885997171 0.0258589236485762 0.22599737349199 ENSG00000228794 LINC01128
ENST00000448975 0.246612885997171 0.0258589236485762 0.22599737349199 ENSG00000228794 LINC01128
ENST00000609009 0.37108415663305 0.0586277564674638 0.199523798875603 ENSG00000228794 LINC01128
ENST00000608189 0.37108415663305 0.0586277564674638 0.199523798875603 ENSG00000228794 LINC01128
ENST00000415295 0.449197065330431 0.0863300274006963 0.219773979880859 ENSG00000228794 LINC01128
ENST00000425657 0.564788879980518 0.148380863117678 0.281294475779151 ENSG00000228794 LINC01128
ENST00000342066 0.804679479230754 0.404832300591868 -0.0930665666217447 ENSG00000187634 SAMD11
ENST00000341065 0.797225710805354 0.391941856450564 -0.0971344501210883 ENSG00000187634 SAMD11
ENST00000455979 0.80373870620381 0.403286050111165 0.174329777614422 ENSG00000187634 SAMD11
ENST00000483767 0.933517806543724 0.710381121798086 0.0391660009754004 ENSG00000188976 NOC2L
ENST00000327044 0.958710736249981 0.809589662286699 0.0213841464443147 ENSG00000188976 NOC2L
ENST00000477976 0.848715362704273 0.49055849030118 0.0596297291805495 ENSG00000188976 NOC2L
ENST00000496938 0.99772170496781 0.986173594743753 0.00213881104956726 ENSG00000188976 NOC2L
ENST00000487214 0.976444247287817 0.881983684495112 -0.0130741829715205 ENSG00000188976 NOC2L
ENST00000469563 0.688177774906619 0.250111834137088 -0.14432119712574 ENSG00000188976 NOC2L
ENST00000338591 0.266730945883081 0.0301322861440962 -0.366371592528081 ENSG00000187961 KLHL17
ENST00000463212 0.228003744822602 0.0223289511589404 -0.561775817670102 ENSG00000187961 KLHL17
ENST00000466300 0.206454680618753 0.0187765080125342 -0.459979815262226 ENSG00000187961 KLHL17
ENST00000481067 0.34795064356685 0.0515832203843803 -0.524426909236026 ENSG00000187961 KLHL17
ENST00000379410 0.879752529323209 0.558021858790699 -0.106846411828561 ENSG00000187583 PLEKHN1
ENST00000379407 0.915742021339564 0.653598490383602 -0.0840967985639647 ENSG00000187583 PLEKHN1
ENST00000379409 0.915742021339564 0.653598490383602 -0.0840967985639647 ENSG00000187583 PLEKHN1
ENST00000491024 0.980387539386093 0.897958651258455 -0.0270372623526582 ENSG00000187583 PLEKHN1
ENST00000433179 0.991698930210512 0.954262614541002 -0.0137190011338685 ENSG00000187642 C1orf170
ENST00000341290 0.991696580177462 0.954216415426162 -0.0136808529500032 ENSG00000187642 C1orf170
ENST00000479361 0.891196876555846 0.586747382806698 -0.126620605807348 ENSG00000187642 C1orf170
ENST00000606034 0.135394071194712 0.00933600597865406 0.824866638202693 ENSG00000272512 RP11-54O7.17
ENST00000428771 0.344425591208249 0.0505750249913168 0.482164481938325 ENSG00000188290 HES4
ENST00000304952 0.346755640490278 0.0512629208628318 0.481411781943806 ENSG00000188290 HES4
ENST00000481869 0.345129421430821 0.0507846698078418 0.482904055064119 ENSG00000188290 HES4
ENST00000484667 0.339311948748547 0.049144773164335 0.486827413337267 ENSG00000188290 HES4
ENST00000379389 0.821588858821473 0.433043535513391 -0.126472531235159 ENSG00000187608 ISG15
ENST00000379370 0.992456171545345 0.958519940552369 0.00622566538386821 ENSG00000188157 AGRN
ENST00000477585 0.705514058747758 0.267761047997335 -0.202010566211461 ENSG00000188157 AGRN
ENST00000469403 0.626133287841752 0.192392066556567 -0.221478978908557 ENSG00000188157 AGRN
ENST00000479707 0.831577341567517 0.451931774253881 0.115505747450934 ENSG00000188157 AGRN
ENST00000466223 0.971000028832549 0.856210695324003 0.0272322541915293 ENSG00000188157 AGRN
ENST00000478677 0.672669878673747 0.233517383002398 0.215691973316834 ENSG00000188157 AGRN
ENST00000492947 0.948482521591862 0.765654829538608 0.0490989009672584 ENSG00000188157 AGRN
ENST00000419249 0.897578517339567 0.602063703830461 0.0614755726666615 ENSG00000188157 AGRN
ENST00000461111 0.725519219934432 0.290782366938382 0.124228772367434 ENSG00000188157 AGRN
ENST00000418300 0.589510153453573 0.164496854532948 0.189178289057131 ENSG00000242590 RP11-54O7.14
ENST00000427998 0.336840332442864 0.0483775911046049 0.229160890392307 ENSG00000217801 RP11-465B22.3
ENST00000394517 0.259894012164519 0.0286426761215286 0.256046933915196 ENSG00000217801 RP11-465B22.3
ENST00000442292 0.358071528364026 0.0546128068792579 0.267306493050618 ENSG00000273443 RP11-54O7.18
ENST00000456409 0.261039862434983 0.0288804521968918 0.267959598129648 ENSG00000217801 RP11-465B22.3
ENST00000412397 0.210233886258408 0.0193041134053424 0.285895125460425 ENSG00000217801 RP11-465B22.3
ENST00000433695 0.409822403757671 0.0717432872374189 0.217961943749585 ENSG00000217801 RP11-465B22.3
ENST00000451054 0.378474459942776 0.0608490032078832 0.218047590594162 ENSG00000217801 RP11-465B22.3
ENST00000453464 0.160068013487039 0.0122756009130709 0.489878984481654 ENSG00000237330 RNF223
ENST00000379339 0.0258047656306747 0.000807956606228156 0.235576849140413 ENSG00000131591 C1orf159
ENST00000294576 0.0260896940959456 0.00081914005808492 0.235563817466817 ENSG00000131591 C1orf159
ENST00000448924 0.0260896940959456 0.00081914005808492 0.235563817466817 ENSG00000131591 C1orf159
ENST00000465822 0.0250602887360526 0.000764655026029018 0.421993581360313 ENSG00000131591 C1orf159
ENST00000379325 0.0257583706137809 0.000805038975644881 0.235576717502143 ENSG00000131591 C1orf159
ENST00000421241 0.0257583706137809 0.000805038975644881 0.235576717502143 ENSG00000131591 C1orf159
ENST00000487177 0.0459169632985784 0.00179511364788638 0.403988568519672 ENSG00000131591 C1orf159
ENST00000467751 0.0257583706137809 0.000805038975644881 0.235576717502143 ENSG00000131591 C1orf159
ENST00000477196 0.0257583706137809 0.000805038975644881 0.235576717502143 ENSG00000131591 C1orf159
ENST00000464905 0.140479516373977 0.00987688819036259 0.326142991009446 ENSG00000131591 C1orf159
ENST00000379320 0.0314962248039711 0.0010522023378618 0.41669444714589 ENSG00000131591 C1orf159
ENST00000379319 0.00611357014490273 0.000115676109057843 0.299437843392973 ENSG00000131591 C1orf159
ENST00000434641 0.0278932240765821 0.000896458255328962 0.229767975579414 ENSG00000131591 C1orf159
ENST00000482816 0.0622318137388936 0.00276057430642449 0.209487271107208 ENSG00000131591 C1orf159
ENST00000437760 0.0483242249124368 0.00193663874188416 0.211020832460706 ENSG00000131591 C1orf159
ENST00000462097 0.133725758580077 0.00915776421411563 0.167562740924014 ENSG00000131591 C1orf159
ENST00000473600 0.121960805668751 0.00786078165475592 0.399605992485259 ENSG00000131591 C1orf159
ENST00000475119 0.146777978634817 0.0106077478536673 0.164455458277221 ENSG00000131591 C1orf159
ENST00000442117 0.0888164726584523 0.00479924367661936 0.393046314027037 ENSG00000131591 C1orf159
ENST00000427787 0.578930986070199 0.157305452836659 0.206373853097682 ENSG00000131591 C1orf159
ENST00000472741 0.478893414522352 0.100260333679943 0.103010111679401 ENSG00000131591 C1orf159
ENST00000480643 0.539026894625089 0.132905675666163 0.0936747482898937 ENSG00000131591 C1orf159
ENST00000379290 0.0519020919883241 0.00214212778950231 0.636189688390465 ENSG00000162571 TTLL10
ENST00000379289 0.0519020919883241 0.00214212778950231 0.636189688390465 ENSG00000162571 TTLL10
ENST00000486379 0.024162591409974 0.000727610726783436 0.714911931212289 ENSG00000162571 TTLL10
ENST00000328596 0.749064147604514 0.320808969902254 0.139309650000416 ENSG00000186891 TNFRSF18
ENST00000379268 0.759608707567585 0.335552559684854 0.137102102829778 ENSG00000186891 TNFRSF18
ENST00000486728 0.731344654878644 0.296882422899725 0.143254556134854 ENSG00000186891 TNFRSF18
ENST00000379265 0.773575403363563 0.356236403664416 0.13017114529707 ENSG00000186891 TNFRSF18
ENST00000379236 0.795689386072328 0.390060120157443 -0.140652161286341 ENSG00000186827 TNFRSF4
ENST00000497869 0.795741624689156 0.390126800745204 -0.140592674353183 ENSG00000186827 TNFRSF4
ENST00000453580 0.793723191900535 0.387358090015114 -0.13632727706061 ENSG00000186827 TNFRSF4
ENST00000360001 0.963723218480368 0.829299196860198 0.0193338547189392 ENSG00000078808 SDF4
ENST00000465727 0.963577883339811 0.828869112155313 0.0193891712504348 ENSG00000078808 SDF4
ENST00000263741 0.963577883339811 0.828869112155313 0.0193891712504348 ENSG00000078808 SDF4
ENST00000494748 0.944254228118992 0.750902303198219 0.0309812610851379 ENSG00000078808 SDF4
ENST00000478938 0.999414000507731 0.997375553882413 -0.000338000137377361 ENSG00000078808 SDF4
ENST00000403997 0.872410675585979 0.540882685179111 0.0452216059042995 ENSG00000078808 SDF4
ENST00000545427 0.956392872973691 0.799824619572596 0.019736080523135 ENSG00000078808 SDF4
ENST00000459994 0.93422357787623 0.712804638609843 -0.0349935054118139 ENSG00000078808 SDF4
ENST00000379198 0.832514224182119 0.45345660430328 -0.0784001590729332 ENSG00000176022 B3GALT6
ENST00000450390 0.822189097671227 0.43440960749231 -0.0607333238474759 ENSG00000160087 UBE2J2
ENST00000347370 0.822189097671227 0.43440960749231 -0.0607333238474759 ENSG00000160087 UBE2J2
ENST00000349431 0.824483932097139 0.43845320379616 -0.0605045819618044 ENSG00000160087 UBE2J2
ENST00000348298 0.831173140679232 0.451221502325541 -0.0579936057481063 ENSG00000160087 UBE2J2
ENST00000339385 0.921620077413166 0.671715418220166 -0.0338864070419865 ENSG00000160087 UBE2J2
ENST00000400929 0.82244710161651 0.435043026250094 -0.0595853947825216 ENSG00000160087 UBE2J2
ENST00000464036 0.830501391538446 0.449937516988887 -0.0574483855784429 ENSG00000160087 UBE2J2
ENST00000360466 0.848710811655391 0.490484409923833 -0.0523407668521345 ENSG00000160087 UBE2J2
ENST00000400930 0.842604958806828 0.474870294998815 -0.054226949634014 ENSG00000160087 UBE2J2
ENST00000467339 0.645225111455716 0.209214974962512 -0.123804930389746 ENSG00000160087 UBE2J2
ENST00000473215 0.838500721343972 0.465960489557868 -0.0546156297046802 ENSG00000160087 UBE2J2
ENST00000435198 0.857538219370957 0.507716104090319 -0.0500018151021276 ENSG00000160087 UBE2J2
ENST00000509720 0.852664268658732 0.498160829415878 -0.0516225639753204 ENSG00000160087 UBE2J2
ENST00000491779 0.901709855942268 0.613648538147285 -0.0384594937724456 ENSG00000160087 UBE2J2
ENST00000466752 0.903152934112817 0.617701501792234 -0.0382335334301952 ENSG00000160087 UBE2J2
ENST00000503294 0.886854752883683 0.573963295621575 -0.0429718097281673 ENSG00000160087 UBE2J2
ENST00000477894 0.892399291478887 0.590400160041566 -0.0411553006091862 ENSG00000160087 UBE2J2
ENST00000471154 0.998732840464735 0.992131293710785 0.000956412351889163 ENSG00000160087 UBE2J2
ENST00000422076 0.904982925381899 0.622976592212123 -0.0375549614848429 ENSG00000160087 UBE2J2
ENST00000502382 0.910459709123159 0.637006597590915 -0.0362880940280113 ENSG00000160087 UBE2J2
ENST00000461142 0.917892197832308 0.659850234680857 -0.0342324612727621 ENSG00000160087 UBE2J2
ENST00000488418 0.811742303035018 0.415959491749226 -0.0650512316289644 ENSG00000160087 UBE2J2
ENST00000434139 0.741175751642281 0.310317614988336 -0.314088964671755 ENSG00000230415 RP5-902P8.10
ENST00000379116 0.501882902118884 0.112065109013192 0.336247233855947 ENSG00000162572 SCNN1D
ENST00000379101 0.3753774004987 0.0598752164461056 0.408270576079767 ENSG00000162572 SCNN1D
ENST00000338555 0.50407228562996 0.113237533765503 0.337502325358315 ENSG00000162572 SCNN1D
ENST00000470022 0.825686892103885 0.440374685255164 0.219123171677151 ENSG00000162572 SCNN1D
ENST00000325425 0.928754816799011 0.695102917402007 0.0931358217552839 ENSG00000162572 SCNN1D
ENST00000400928 0.887010398330464 0.574248864944962 0.135675750518393 ENSG00000162572 SCNN1D
ENST00000354700 0.6542284551764 0.217283068300839 -0.152260647201531 ENSG00000131584 ACAP3
ENST00000353662 0.652080918349149 0.21505295413781 -0.152916296727272 ENSG00000131584 ACAP3
ENST00000492936 0.564371264451214 0.148086568281124 -0.179630090801932 ENSG00000131584 ACAP3
ENST00000467278 0.686420262649388 0.248142151364399 -0.181855143612729 ENSG00000131584 ACAP3
ENST00000470659 0.205146688907405 0.0185900468741865 -0.577337431720035 ENSG00000131584 ACAP3
ENST00000379037 0.884505991076533 0.567511326289065 0.11011443937242 ENSG00000131584 ACAP3
ENST00000476572 0.739113177854713 0.307721112392679 -0.163746094510525 ENSG00000131584 ACAP3
ENST00000493992 0.757033455955569 0.331922786241608 0.20980038852963 ENSG00000131584 ACAP3
ENST00000472541 0.632289621254908 0.197750015916175 -0.15420497590621 ENSG00000131584 ACAP3
ENST00000354980 0.919363769879438 0.664836125652414 -0.0538696239102085 ENSG00000131584 ACAP3
ENST00000478065 0.797969539853441 0.393079059702819 -0.126484036287596 ENSG00000131584 ACAP3
ENST00000479108 0.988031747870661 0.937359250679473 -0.0106795826204486 ENSG00000131584 ACAP3
ENST00000438966 0.976402995718758 0.881879721073788 0.0204805278387565 ENSG00000131584 ACAP3
ENST00000379031 0.887419302762211 0.575362179202707 -0.068709399846264 ENSG00000169972 PUSL1
ENST00000470520 0.664139089719599 0.225817462223783 -0.164676231699369 ENSG00000169972 PUSL1
ENST00000463758 0.817024743717443 0.425856927237837 -0.14235364768804 ENSG00000169972 PUSL1
ENST00000467712 0.759090308323018 0.334779159287208 -0.135469374534829 ENSG00000169972 PUSL1
ENST00000493657 0.988842011158404 0.941257211097234 0.00983696030073519 ENSG00000169972 PUSL1
ENST00000470030 0.889197178472457 0.57999805677789 -0.0541222246828097 ENSG00000127054 CPSF3L
ENST00000435064 0.950642545888572 0.774956063634243 0.0215159786795531 ENSG00000127054 CPSF3L
ENST00000497304 0.958124525191468 0.807058066886799 -0.0320477466550191 ENSG00000127054 CPSF3L
ENST00000323275 0.950642545888572 0.775014855346919 0.0215159731676513 ENSG00000127054 CPSF3L
ENST00000411962 0.950642545888572 0.775037099781143 0.0215148034285294 ENSG00000127054 CPSF3L
ENST00000462432 0.930001895186886 0.700481019276537 -0.0352665380604861 ENSG00000127054 CPSF3L
ENST00000478641 0.831852155667032 0.452344412265376 -0.0750423175144744 ENSG00000127054 CPSF3L
ENST00000458452 0.950642545888572 0.775005292528643 0.0215169460072575 ENSG00000127054 CPSF3L
ENST00000419704 0.950642545888572 0.775005292528643 0.0215169460072575 ENSG00000127054 CPSF3L
ENST00000540437 0.950642545888572 0.775124480812949 0.0215189503085604 ENSG00000127054 CPSF3L
ENST00000421495 0.950642545888572 0.775005292528643 0.0215169460072575 ENSG00000127054 CPSF3L
ENST00000532772 0.951192350375523 0.778352021732194 0.0211802803070485 ENSG00000127054 CPSF3L
ENST00000450926 0.95677507903072 0.801982131135938 0.0188350574889612 ENSG00000127054 CPSF3L
ENST00000545578 0.956338148723871 0.799631618770674 0.0190716205860363 ENSG00000127054 CPSF3L
ENST00000527098 0.956338148723871 0.799631618770674 0.0190716205860363 ENSG00000127054 CPSF3L
ENST00000485710 0.84121880837953 0.472074013640024 -0.0781027673779546 ENSG00000127054 CPSF3L
ENST00000461514 0.871939658112031 0.538652515012309 -0.0682426547697174 ENSG00000127054 CPSF3L
ENST00000525164 0.878113949279484 0.553798081094645 -0.0658947367113727 ENSG00000127054 CPSF3L
ENST00000528879 0.94039462449425 0.734343002829159 0.0250519596777229 ENSG00000127054 CPSF3L
ENST00000525769 0.851210591700681 0.495277699620548 -0.0746675147789712 ENSG00000127054 CPSF3L
ENST00000531377 0.998977237700072 0.993781618940157 -0.000602055956988743 ENSG00000127054 CPSF3L
ENST00000527383 0.902361916404135 0.615396353740876 -0.0461231273642091 ENSG00000127054 CPSF3L
ENST00000531292 0.832361398377646 0.453232160080518 -0.0734431151993279 ENSG00000127054 CPSF3L
ENST00000467408 0.965859728892266 0.83663466969705 -0.0185943982514331 ENSG00000127054 CPSF3L
ENST00000434694 0.80621233224209 0.407452636360688 0.055259136505627 ENSG00000127054 CPSF3L
ENST00000531020 0.741573146602301 0.310788350558749 -0.103297352550897 ENSG00000127054 CPSF3L
ENST00000533916 0.919474260963566 0.665165145465317 -0.0386772743565467 ENSG00000127054 CPSF3L
ENST00000488042 0.782589528651586 0.370212920329732 0.0589544498988626 ENSG00000127054 CPSF3L
ENST00000526797 0.690725862558902 0.252907642007276 0.0745588412868236 ENSG00000127054 CPSF3L
ENST00000526332 0.689584788138365 0.251896828531389 0.0747285070108474 ENSG00000127054 CPSF3L
ENST00000430786 0.671526834061478 0.232202972643061 0.0769985378510513 ENSG00000127054 CPSF3L
ENST00000527719 0.676325172332888 0.237073121595678 0.0763092112672478 ENSG00000127054 CPSF3L
ENST00000530031 0.675979524265268 0.236633641884343 0.0765586758522623 ENSG00000127054 CPSF3L
ENST00000526113 0.655270529764972 0.218211905723698 0.07993655125989 ENSG00000127054 CPSF3L
ENST00000526904 0.670694596620314 0.231531519977071 0.0777800061265482 ENSG00000127054 CPSF3L
ENST00000525603 0.834565293799699 0.458161330093806 0.0492115754009261 ENSG00000127054 CPSF3L
ENST00000444968 0.835350020343298 0.459785389067019 0.0697141290854486 ENSG00000240731 RP5-890O3.9
ENST00000429572 0.534173649613408 0.130477587505083 0.106956906114686 ENSG00000127054 CPSF3L
ENST00000498173 0.528889811515084 0.127140787158936 0.10789189443048 ENSG00000127054 CPSF3L
ENST00000496353 0.530492854720886 0.128028220177526 0.108609953909299 ENSG00000127054 CPSF3L
ENST00000493534 0.660775277826341 0.222976472757994 0.0943475461000175 ENSG00000127054 CPSF3L
ENST00000534345 0.576473516434461 0.15604533152583 0.109282168279295 ENSG00000127054 CPSF3L
ENST00000532952 0.557211243651039 0.143919886019297 0.11427923849616 ENSG00000127054 CPSF3L
ENST00000490853 0.513554265362862 0.118858238862506 0.122218052504385 ENSG00000127054 CPSF3L
ENST00000531019 0.513554265362862 0.118858238862506 0.122218052504385 ENSG00000127054 CPSF3L
ENST00000498476 0.515023496003219 0.119780433988974 0.122304787772029 ENSG00000127054 CPSF3L
ENST00000470679 0.595634792243808 0.169073937745464 0.108441596734637 ENSG00000127054 CPSF3L
ENST00000525285 0.62880931786396 0.194759242785069 0.11271906545095 ENSG00000127054 CPSF3L
ENST00000530233 0.703821120540614 0.266078990170716 0.127577599620545 ENSG00000127054 CPSF3L
ENST00000464957 0.722579602651844 0.287322914813701 -0.175913408407435 ENSG00000224051 GLTPD1
ENST00000343938 0.878553713660943 0.554673620831508 -0.0822138718701538 ENSG00000224051 GLTPD1
ENST00000488011 0.946990433559245 0.761130216603282 0.0609270815945303 ENSG00000224051 GLTPD1
ENST00000339381 0.88831279552308 0.57732160810999 0.117590675330668 ENSG00000169962 TAS1R3
ENST00000378891 0.278908156818268 0.0330385089085607 -0.245124826833977 ENSG00000107404 DVL1
ENST00000378888 0.302047862449649 0.0388085332426467 -0.244421973171815 ENSG00000107404 DVL1
ENST00000472445 0.512500220793165 0.117845456185312 -0.210373031071585 ENSG00000107404 DVL1
ENST00000474033 0.963792585712859 0.829676925658448 -0.0491431576038399 ENSG00000162576 MXRA8
ENST00000309212 0.979696516880311 0.895037271117126 -0.0252365541291089 ENSG00000162576 MXRA8
ENST00000477278 0.887804843734484 0.576008472956284 -0.104487505785481 ENSG00000162576 MXRA8
ENST00000342753 0.979740964758719 0.895480313943304 -0.0251369149930795 ENSG00000162576 MXRA8
ENST00000445648 0.979740964758719 0.895480313943304 -0.0251369149930795 ENSG00000162576 MXRA8
ENST00000473097 0.989847048058537 0.944785090661 -0.0168653314840569 ENSG00000162576 MXRA8
ENST00000478517 0.935444039609265 0.717718099130953 0.0954238236449313 ENSG00000162576 MXRA8
ENST00000476718 0.76905704362645 0.348478636649099 0.229113572336251 ENSG00000162576 MXRA8
ENST00000338370 0.307254335070572 0.0400997764561002 -0.269856402881451 ENSG00000175756 AURKAIP1
ENST00000338338 0.238835514254618 0.0242051435730518 -0.301512886540593 ENSG00000175756 AURKAIP1
ENST00000321751 0.299323863138386 0.0380114515532053 -0.271562046529082 ENSG00000175756 AURKAIP1
ENST00000378853 0.299858445831778 0.038257757236793 -0.271790235702805 ENSG00000175756 AURKAIP1
ENST00000489799 0.525038990024469 0.124928441914517 -0.227984681608457 ENSG00000175756 AURKAIP1
ENST00000496905 0.602223089234029 0.174236695012184 -0.229949891508342 ENSG00000175756 AURKAIP1
ENST00000480479 0.407782967776589 0.071019332297397 0.126316439071416 ENSG00000221978 CCNL2
ENST00000482621 0.34122161100479 0.0496556082191738 0.118562199148791 ENSG00000221978 CCNL2
ENST00000408952 0.34122161100479 0.0496556082191738 0.118562199148791 ENSG00000221978 CCNL2
ENST00000463260 0.324479596368688 0.0447420614127817 0.172403263678483 ENSG00000221978 CCNL2
ENST00000400809 0.433784451230274 0.0801797858338877 0.112852952382362 ENSG00000221978 CCNL2
ENST00000496007 0.433285735463697 0.0800210790094202 0.112853497033336 ENSG00000221978 CCNL2
ENST00000482365 0.385490680300873 0.0633484908096415 0.12369923897694 ENSG00000221978 CCNL2
ENST00000481223 0.411207952082314 0.0722685789974437 0.115847927633217 ENSG00000221978 CCNL2
ENST00000418865 0.381085446870308 0.0617095656695589 0.121974123617385 ENSG00000221978 CCNL2
ENST00000505849 0.456393377421696 0.0897882122760588 0.118144113196163 ENSG00000221978 CCNL2
ENST00000488340 0.44331633059352 0.0838471724085881 0.112297725396395 ENSG00000221978 CCNL2
ENST00000492998 0.423518907640132 0.0762970518190899 0.132249731030763 ENSG00000221978 CCNL2
ENST00000469113 0.604305617534308 0.175639184764761 0.0942921647799525 ENSG00000221978 CCNL2
ENST00000480646 0.805075936438836 0.405421450418657 0.0552274723209155 ENSG00000221978 CCNL2
ENST00000471930 0.515648370174436 0.120050041734426 0.108450927402561 ENSG00000221978 CCNL2
ENST00000408918 0.712986320162654 0.277130904281725 0.0786733018707507 ENSG00000221978 CCNL2
ENST00000473872 0.58087166176392 0.158681628735548 0.0944757217783869 ENSG00000221978 CCNL2
ENST00000425598 0.740048922447049 0.308962578267167 0.0780810251331709 ENSG00000221978 CCNL2
ENST00000463895 0.845740353543023 0.483941443327802 0.05429745612563 ENSG00000221978 CCNL2
ENST00000497013 0.880507812703181 0.559713609391882 0.0471422557960849 ENSG00000221978 CCNL2
ENST00000448629 0.990652240276701 0.9497931249076 0.00774842994302986 ENSG00000224870 RP4-758J18.2
ENST00000444362 0.992715060062704 0.959860010014044 -0.0047297086220757 ENSG00000224870 RP4-758J18.2
ENST00000418833 0.975806390509765 0.879226588151578 0.0144920884189605 ENSG00000224870 RP4-758J18.2
ENST00000576232 0.998149577913056 0.988337791891683 -0.00207383196876549 ENSG00000224870 RP4-758J18.2
ENST00000570344 0.973258640242399 0.867086853915105 0.0237793105215474 ENSG00000224870 RP4-758J18.2
ENST00000447725 0.955698056185543 0.796049476326224 0.0257458479523931 ENSG00000224870 RP4-758J18.2
ENST00000572242 0.949942459657021 0.77220911579084 0.0259059723984132 ENSG00000224870 RP4-758J18.2
ENST00000453521 0.99307900870271 0.963186215740282 0.00428844512443648 ENSG00000224870 RP4-758J18.2
ENST00000344843 0.665346624051658 0.227002923192941 -0.0953725649803694 ENSG00000242485 MRPL20
ENST00000493287 0.854688689804046 0.501660398442334 -0.0515134295659841 ENSG00000242485 MRPL20
ENST00000487659 0.667547133097661 0.229218055641438 -0.0948780455281633 ENSG00000242485 MRPL20
ENST00000492508 0.779030805252003 0.364580922678519 -0.0712417680116463 ENSG00000242485 MRPL20
ENST00000482352 0.577166261678187 0.156360943341001 -0.119569397671421 ENSG00000242485 MRPL20
ENST00000582431 0.861067610340141 0.514519812780723 0.106591297681792 ENSG00000264293 RN7SL657P
ENST00000477686 0.526464695846216 0.125736872875905 -0.127040429462669 ENSG00000242485 MRPL20
ENST00000607307 0.835812225505118 0.460484417102743 0.162469007073458 ENSG00000272455 RP4-758J18.13
ENST00000378741 0.928921397186031 0.696075259792305 0.0356118031444359 ENSG00000160072 ATAD3B
ENST00000308647 0.905920647376806 0.6252491335235 0.0451187213857704 ENSG00000160072 ATAD3B
ENST00000472194 0.913533465200419 0.646162183065461 0.0437081587046687 ENSG00000160072 ATAD3B
ENST00000378736 0.854268117923418 0.500809292490779 -0.0889160925694537 ENSG00000160072 ATAD3B
ENST00000485748 0.911480168323457 0.639893216890877 0.0468075480316513 ENSG00000160072 ATAD3B
ENST00000474481 0.921766740502073 0.672339114052043 0.0443595583025465 ENSG00000160072 ATAD3B
ENST00000378756 0.938030179082769 0.726231365611948 -0.038105302814218 ENSG00000197785 ATAD3A
ENST00000378755 0.938017094101551 0.726188438416296 -0.0381030687962535 ENSG00000197785 ATAD3A
ENST00000339113 0.950284170468413 0.773700633349267 -0.0309529905144806 ENSG00000197785 ATAD3A
ENST00000536055 0.950284170468413 0.773700633349267 -0.0309529905144806 ENSG00000197785 ATAD3A
ENST00000439513 0.978479087285961 0.889914132331071 -0.0273119058784651 ENSG00000197785 ATAD3A
ENST00000429957 0.994062056859958 0.968957156874168 -0.00481253691327404 ENSG00000197785 ATAD3A
ENST00000400830 0.90338018816185 0.618222780833868 -0.0594842753132301 ENSG00000197785 ATAD3A
ENST00000378733 0.987499328750106 0.932775783512795 0.0233997401454657 ENSG00000205090 TMEM240
ENST00000425828 0.987499328750106 0.932775783512795 0.0233997401454657 ENSG00000205090 TMEM240
ENST00000291386 0.671470800724093 0.232162692752098 0.075173930088563 ENSG00000160075 SSU72
ENST00000378726 0.596195072383111 0.169515646947534 -0.111277611283955 ENSG00000160075 SSU72
ENST00000378725 0.344266684782462 0.050474683687676 0.119616608691986 ENSG00000160075 SSU72
ENST00000359060 0.33070584010046 0.0464869602770401 0.124491875553237 ENSG00000160075 SSU72
ENST00000539195 0.272195995036379 0.0313533189552782 0.164618259360812 ENSG00000215791 AL645728.2
ENST00000607222 0.915283767034363 0.651735019099268 -0.106113310239386 ENSG00000272106 RP11-345P4.9
ENST00000520777 0.735484023134722 0.302697907042163 -0.13011305564422 ENSG00000197530 MIB2
ENST00000378710 0.735234513242596 0.302475908058053 -0.130113735163588 ENSG00000197530 MIB2
ENST00000360522 0.735234513242596 0.302475908058053 -0.130113735163588 ENSG00000197530 MIB2
ENST00000357210 0.735234513242596 0.302475908058053 -0.130113735163588 ENSG00000197530 MIB2
ENST00000355826 0.735233356011491 0.302440242679605 -0.130120870164571 ENSG00000197530 MIB2
ENST00000518681 0.734943964557465 0.301980924745401 -0.130503125419016 ENSG00000197530 MIB2
ENST00000505820 0.736743801296805 0.304131169868937 -0.129925581876318 ENSG00000197530 MIB2
ENST00000479659 0.736847518782269 0.304264595701281 -0.12992442564937 ENSG00000197530 MIB2
ENST00000489635 0.733258447855822 0.299791692828414 -0.1312076324352 ENSG00000197530 MIB2
ENST00000511502 0.734795439423594 0.301850173775795 -0.130573624654773 ENSG00000197530 MIB2
ENST00000477990 0.904666609942218 0.621201358524949 0.0669142831765148 ENSG00000197530 MIB2
ENST00000514363 0.856611909553299 0.505978748022385 -0.0785021991961484 ENSG00000197530 MIB2
ENST00000487053 0.703122755057001 0.26547227102965 -0.139753847365086 ENSG00000197530 MIB2
ENST00000502470 0.915145757266353 0.650720509563036 -0.0554470387807883 ENSG00000197530 MIB2
ENST00000378712 0.701025347577269 0.263355632042816 -0.140350161137113 ENSG00000197530 MIB2
ENST00000507082 0.897408288983984 0.601560328772999 -0.0823377387823146 ENSG00000197530 MIB2
ENST00000463492 0.698837242759136 0.26120181622651 -0.197093336229886 ENSG00000197530 MIB2
ENST00000510793 0.961313870091799 0.819994703901711 -0.0278325632849914 ENSG00000197530 MIB2
ENST00000504599 0.750151325586577 0.322571613744615 -0.124005687378233 ENSG00000197530 MIB2
ENST00000507229 0.759984227407456 0.336024612853607 -0.117292052350243 ENSG00000197530 MIB2
ENST00000503789 0.954774674194745 0.790989560934283 -0.0368782088425218 ENSG00000197530 MIB2
ENST00000378708 0.707963912323193 0.271270772071637 -0.14465585562416 ENSG00000197530 MIB2
ENST00000506488 0.698413678508973 0.260792768073721 -0.147673707960952 ENSG00000197530 MIB2
ENST00000512004 0.784802291131632 0.374709570170257 -0.166999996161621 ENSG00000197530 MIB2
ENST00000508455 0.731372503621565 0.296952344121709 -0.249861716527495 ENSG00000197530 MIB2
ENST00000514234 0.671589780823865 0.232384785761057 -0.192355814696747 ENSG00000197530 MIB2
ENST00000467597 0.901801168116988 0.613892645984713 -0.0957069033704641 ENSG00000197530 MIB2
ENST00000508148 0.854388473576579 0.501031960522186 -0.134046407469939 ENSG00000197530 MIB2
ENST00000486072 0.42956893055538 0.0786376843646034 -0.358132788577482 ENSG00000197530 MIB2
ENST00000505370 0.891082775709972 0.586331775701038 -0.112466315005781 ENSG00000197530 MIB2
ENST00000473511 0.885141591459609 0.569504499482196 -0.102399895465718 ENSG00000197530 MIB2
ENST00000464570 0.84648458764456 0.485919008431957 -0.12517260098528 ENSG00000197530 MIB2
ENST00000483015 0.900724352293722 0.610720054983412 -0.109718490857664 ENSG00000197530 MIB2
ENST00000511910 0.927521856487084 0.690612000908629 -0.0917816581853139 ENSG00000197530 MIB2
ENST00000470373 0.906883257853395 0.628260996638141 -0.135501818969477 ENSG00000197530 MIB2
ENST00000513088 0.984185444589406 0.915004655054126 0.00756721100652057 ENSG00000248333 CDK11B
ENST00000341832 0.94019650156605 0.733778062863713 0.0199139053314079 ENSG00000248333 CDK11B
ENST00000317673 0.933748096679112 0.711217398664607 0.0210981488687418 ENSG00000248333 CDK11B
ENST00000340677 0.933748096679112 0.711217398664607 0.0210981488687418 ENSG00000248333 CDK11B
ENST00000407249 0.933748096679112 0.711217398664607 0.0210981488687418 ENSG00000248333 CDK11B
ENST00000341028 0.94135014666615 0.73857975044885 0.0389929698044225 ENSG00000248333 CDK11B
ENST00000607013 0.998732840464735 0.992450884446356 -0.00148145432905178 ENSG00000272004 RP11-345P4.10
ENST00000378662 0.75244032057909 0.325590510679626 0.0743802401259619 ENSG00000189339 SLC35E2B
ENST00000234800 0.770055051343997 0.350715189973053 0.0702400109380145 ENSG00000189339 SLC35E2B
ENST00000480991 0.565450728565655 0.148861527671703 0.131695159957919 ENSG00000189339 SLC35E2B
ENST00000481276 0.977652493084903 0.886709238603112 0.0144806773309378 ENSG00000189339 SLC35E2B
ENST00000596308 0.929003011512207 0.696453942539973 0.076794814136611 ENSG00000269737 RP11-345P4.7
ENST00000597891 0.969700993733125 0.851864221802295 0.0408134158864568 ENSG00000269227 RP11-345P4.6
ENST00000356200 0.764120412941332 0.341430631202559 -0.0540772160171952 ENSG00000008128 CDK11A
ENST00000598846 0.827279136957939 0.443743412856382 -0.0405135559466398 ENSG00000268575 RP1-283E3.8
ENST00000463652 0.231823108737425 0.0229914355496123 0.281270116689882 ENSG00000008128 CDK11A
ENST00000358779 0.779528158889424 0.365268751770168 -0.0508157003395398 ENSG00000008128 CDK11A
ENST00000460465 0.779528158889424 0.365268751770168 -0.0508157003395398 ENSG00000008128 CDK11A
ENST00000404249 0.779528158889424 0.365268751770168 -0.0508157003395398 ENSG00000008128 CDK11A
ENST00000378633 0.779528158889424 0.365268751770168 -0.0508157003395398 ENSG00000008128 CDK11A
ENST00000357760 0.779528158889424 0.365268751770168 -0.0508157003395398 ENSG00000008128 CDK11A
ENST00000509982 0.764160754148526 0.341526130194426 -0.0540773805769654 ENSG00000008128 CDK11A
ENST00000378638 0.764160754148526 0.341526130194426 -0.0540773805769654 ENSG00000008128 CDK11A
ENST00000356937 0.816056568639651 0.423943309428498 -0.0533807202660772 ENSG00000008128 CDK11A
ENST00000478901 0.158072590071568 0.0120065666044054 0.332509540017374 ENSG00000008128 CDK11A
ENST00000468397 0.230357805707311 0.0227267061867872 0.261413350963842 ENSG00000008128 CDK11A
ENST00000491311 0.267174388477629 0.030231923883508 0.258560855179871 ENSG00000008128 CDK11A
ENST00000495016 0.317710929452825 0.0429876101639956 0.256146318679309 ENSG00000008128 CDK11A
ENST00000468800 0.97296809844995 0.864970388267424 0.0153810747584107 ENSG00000008128 CDK11A
ENST00000464748 0.548517651686155 0.138497218310105 0.205231204170482 ENSG00000008128 CDK11A
ENST00000489300 0.660005419518978 0.222390269187642 0.145842656239046 ENSG00000008128 CDK11A
ENST00000492390 0.702484522169393 0.264845216024729 -0.102620141983392 ENSG00000008128 CDK11A
ENST00000474916 0.665167890977729 0.226823775132782 -0.119286150593755 ENSG00000008128 CDK11A
ENST00000378635 0.564744301554547 0.14836014169442 -0.0925873540979772 ENSG00000008128 CDK11A
ENST00000479362 0.381656401505073 0.0618963984221666 -0.118230411927562 ENSG00000008128 CDK11A
ENST00000498810 0.355690238564547 0.0539065583062891 -0.158336313657219 ENSG00000008128 CDK11A
ENST00000487462 0.505355802395265 0.113941080668003 -0.147339613322962 ENSG00000008128 CDK11A
ENST00000401096 0.567571712852564 0.150239240955492 -0.127363925264215 ENSG00000008128 CDK11A
ENST00000577672 0.856838317650709 0.506538007783124 0.0636047206075366 ENSG00000227775 RP1-283E3.4
ENST00000417099 0.879009607848168 0.555626739722599 0.0792622518628853 ENSG00000227775 RP1-283E3.4
ENST00000355439 0.889730190105063 0.582041473176291 0.048542202175445 ENSG00000215790 SLC35E2
ENST00000400924 0.906119440980238 0.626098595245363 0.0429212536356706 ENSG00000215790 SLC35E2
ENST00000246421 0.980647269917532 0.899214793729839 0.0130272902968056 ENSG00000215790 SLC35E2
ENST00000475229 0.965784078530914 0.835900661984334 0.0317171130912221 ENSG00000215790 SLC35E2
ENST00000424604 0.902374952460677 0.615593832652173 0.0677726148532592 ENSG00000227775 RP1-283E3.4
ENST00000418950 0.856850877652212 0.506592276808329 -0.145684867415986 ENSG00000227775 RP1-283E3.4
ENST00000341426 0.682525919118655 0.244346478598341 -0.151359759024263 ENSG00000008130 NADK
ENST00000341991 0.67902865576005 0.240364369945053 -0.152608930358861 ENSG00000008130 NADK
ENST00000378625 0.681246160811583 0.243130608709718 -0.150874628392406 ENSG00000008130 NADK
ENST00000344463 0.683096739216266 0.244866095938909 -0.151191988742389 ENSG00000008130 NADK
ENST00000342348 0.654653595213104 0.217799477395516 -0.166652787634645 ENSG00000008130 NADK
ENST00000498806 0.623745579906461 0.190359775224081 -0.195361359996227 ENSG00000008130 NADK
ENST00000469045 0.650150412362095 0.213030257751893 -0.179469644631243 ENSG00000008130 NADK
ENST00000480499 0.580044290751893 0.158112294822783 -0.214295248133087 ENSG00000008130 NADK
ENST00000497747 0.479780690539243 0.100832443876203 -0.245075651235594 ENSG00000008130 NADK
ENST00000477235 0.590595588486072 0.165162490556506 -0.202619968269835 ENSG00000008130 NADK
ENST00000489538 0.600385957449176 0.172943454232121 -0.205765376490978 ENSG00000008130 NADK
ENST00000497615 0.513884703235701 0.119069646103982 -0.231253008708945 ENSG00000008130 NADK
ENST00000497186 0.618384346644582 0.186179833134731 -0.192628253618251 ENSG00000008130 NADK
ENST00000400922 0.651930536024858 0.214859354065565 -0.174841142796096 ENSG00000008130 NADK
ENST00000492845 0.671251090222916 0.231891945566584 -0.153858515625508 ENSG00000008130 NADK
ENST00000492768 0.704537981551365 0.266796847778679 -0.142756956691649 ENSG00000008130 NADK
ENST00000460602 0.70063267719424 0.263012506092444 -0.142714674751479 ENSG00000008130 NADK
ENST00000464373 0.690074702902313 0.252333472838125 -0.143940813271673 ENSG00000008130 NADK
ENST00000480542 0.535917676513412 0.131324416439315 -0.251394886862702 ENSG00000008130 NADK
ENST00000378609 0.604070021373297 0.175464700294246 0.0931095343165362 ENSG00000078369 GNB1
ENST00000461893 0.495554701199691 0.108777296507838 0.135514170147441 ENSG00000078369 GNB1
ENST00000471354 0.650632515359621 0.213747427652085 0.103987221777593 ENSG00000078369 GNB1
ENST00000439272 0.486506733981573 0.104324069677355 0.122732962288015 ENSG00000078369 GNB1
ENST00000434686 0.504859686818349 0.113611753360926 0.12032106050863 ENSG00000078369 GNB1
ENST00000437146 0.869603037622113 0.531413667242604 0.05513112821134 ENSG00000078369 GNB1
ENST00000472614 0.604210849560391 0.17552970541424 0.106393218357544 ENSG00000078369 GNB1
ENST00000607589 0.889889647790829 0.582652052247445 -0.0669542820460294 ENSG00000078369 GNB1
ENST00000378567 0.898981606436355 0.606192396091204 -0.0462117829878761 ENSG00000067606 PRKCZ
ENST00000468310 0.988344637461749 0.939628042042008 0.00796511844379358 ENSG00000067606 PRKCZ
ENST00000484419 0.722984878462603 0.287701405904384 -0.20347310183538 ENSG00000067606 PRKCZ
ENST00000503297 0.985413865569287 0.922514878416303 -0.019581875383146 ENSG00000067606 PRKCZ
ENST00000479566 0.903972513981569 0.619801680708088 -0.0708024256565322 ENSG00000067606 PRKCZ
ENST00000466651 0.955714258033279 0.796098190800444 0.0288297427815666 ENSG00000067606 PRKCZ
ENST00000400921 0.943769171495167 0.748205190640283 -0.0293379343488621 ENSG00000067606 PRKCZ
ENST00000495347 0.881132847205343 0.560778410375003 0.0655393967620845 ENSG00000067606 PRKCZ
ENST00000461106 0.93812863335461 0.726534078050891 -0.0323758512211851 ENSG00000067606 PRKCZ
ENST00000461465 0.903605592741484 0.618903414967353 0.0551668529562746 ENSG00000067606 PRKCZ
ENST00000470596 0.899892365574063 0.608452578601394 0.0563400944486175 ENSG00000067606 PRKCZ
ENST00000496325 0.897305028017812 0.601355136509937 0.0577892949153394 ENSG00000067606 PRKCZ
ENST00000481140 0.872607041896275 0.541725272446299 0.0681851365164172 ENSG00000067606 PRKCZ
ENST00000482686 0.885650536388147 0.571000142154533 0.0756169454587719 ENSG00000067606 PRKCZ
ENST00000400920 0.848577566399569 0.490192876798221 -0.0671043852830352 ENSG00000067606 PRKCZ
ENST00000486681 0.911992086499447 0.641866161412201 0.0605867280487365 ENSG00000067606 PRKCZ
ENST00000470986 0.820340862269977 0.431129622990619 0.115462336445485 ENSG00000067606 PRKCZ
ENST00000470511 0.966348701520091 0.838151807998935 0.030933472097246 ENSG00000067606 PRKCZ
ENST00000471018 0.971091537486305 0.85727338093994 -0.0349211072533118 ENSG00000067606 PRKCZ
ENST00000466352 0.968757788927998 0.849118982176279 -0.0392763289672958 ENSG00000067606 PRKCZ
ENST00000497183 0.972765701326889 0.863579614766603 -0.0294281909714602 ENSG00000067606 PRKCZ
ENST00000419838 0.977406640413151 0.885720970076167 -0.0255834270816846 ENSG00000067606 PRKCZ
ENST00000606533 0.923936340021706 0.679122864590086 -0.119420895806838 ENSG00000271806 RP5-892K4.1
ENST00000479263 0.610536901537185 0.180012751886213 -0.132825293234041 ENSG00000067606 PRKCZ
ENST00000503672 0.958489188334329 0.808106490832918 0.0452517921821703 ENSG00000067606 PRKCZ
ENST00000478770 0.53144859332995 0.128479540716348 -0.155201267326165 ENSG00000067606 PRKCZ
ENST00000505322 0.491313195450346 0.106628468823228 -0.17374552862642 ENSG00000067606 PRKCZ
ENST00000472017 0.642883731811669 0.207470314633766 -0.256713206538811 ENSG00000067606 PRKCZ
ENST00000333854 0.538975085811715 0.132872770927899 -0.285154736372552 ENSG00000182873 RP11-181G12.2
ENST00000536678 0.658975065470759 0.221502333299217 -0.226179646367017 ENSG00000182873 RP11-181G12.2
ENST00000444529 0.732960444432376 0.299429677579452 -0.210056095538839 ENSG00000182873 RP11-181G12.2
ENST00000469733 0.743739413997226 0.313569093780472 -0.119242832561324 ENSG00000162585 C1orf86
ENST00000414253 0.727201521231826 0.292366760814638 -0.125275000922368 ENSG00000162585 C1orf86
ENST00000428120 0.727201521231826 0.292366760814638 -0.125275000922368 ENSG00000162585 C1orf86
ENST00000400919 0.727201521231826 0.292366760814638 -0.125275000922368 ENSG00000162585 C1orf86
ENST00000400918 0.811058986839053 0.414895409012106 -0.0982539650847316 ENSG00000162585 C1orf86
ENST00000497675 0.794022133884718 0.387793097618568 -0.11652798954012 ENSG00000162585 C1orf86
ENST00000378543 0.760253484621458 0.336358395450327 -0.129682781384417 ENSG00000162585 C1orf86
ENST00000378546 0.760253484621458 0.336358395450327 -0.129682781384417 ENSG00000162585 C1orf86
ENST00000401813 0.73517232311762 0.302372352406866 -0.136239742443664 ENSG00000162585 C1orf86
ENST00000487186 0.77148208299685 0.352726809011889 -0.120823444071886 ENSG00000162585 C1orf86
ENST00000378545 0.747161434450024 0.318257805237844 -0.132311854927604 ENSG00000162585 C1orf86
ENST00000476803 0.780811697009718 0.366930797962991 -0.120427547099587 ENSG00000162585 C1orf86
ENST00000440825 0.76175348214496 0.33817225763095 -0.129090001907217 ENSG00000162585 C1orf86
ENST00000597060 0.697502281230578 0.259839935831825 -0.197152738012801 ENSG00000269554 AL590822.2
ENST00000420515 0.842733259733635 0.475219760350745 -0.10647758355813 ENSG00000162585 C1orf86
ENST00000378536 0.0161291334660831 0.000419258155306385 0.27845642101018 ENSG00000157933 SKI
ENST00000508416 0.00950304961302544 0.000207705332873516 0.335143104445399 ENSG00000157933 SKI
ENST00000478223 0.0132758225596235 0.000322253378607028 0.325158325503553 ENSG00000157933 SKI
ENST00000507179 0.982981872996712 0.910247393218809 0.021622769317561 ENSG00000157933 SKI
ENST00000378531 0.695076797556808 0.257672213372932 0.240601544064148 ENSG00000116151 MORN1
ENST00000606372 0.618961234756951 0.186588176099924 0.275521693744391 ENSG00000116151 MORN1
ENST00000378529 0.642253949172004 0.206782389372221 0.243739391288103 ENSG00000116151 MORN1
ENST00000607342 0.5410872061187 0.134045039604228 0.382339645136818 ENSG00000116151 MORN1
ENST00000469374 0.564995331558546 0.148529747027356 0.298178286207565 ENSG00000116151 MORN1
ENST00000419785 0.585261689549184 0.161565317163324 0.309600178121167 ENSG00000116151 MORN1
ENST00000378525 0.803004523229745 0.402117188261146 0.14899156358887 ENSG00000116151 MORN1
ENST00000449373 0.679353198336556 0.240924746920037 0.225256530191371 ENSG00000116151 MORN1
ENST00000317490 0.930089448975208 0.700629409688498 0.0960016158303495 ENSG00000178642 AL513477.1
ENST00000607031 0.930967556362406 0.703714012013119 0.095625367974382 ENSG00000116151 MORN1
ENST00000475812 0.976907923853278 0.883694911450614 0.0379571200352553 ENSG00000116151 MORN1
ENST00000494279 0.983150965688698 0.910700405201775 -0.0292083033564385 ENSG00000116151 MORN1
ENST00000378518 0.726422960587066 0.291729263658492 0.0657716031982207 ENSG00000157916 RER1
ENST00000605895 0.750466475316418 0.323219654558596 0.0620951077223575 ENSG00000157916 RER1
ENST00000378513 0.782111654846719 0.369691798463176 0.0568580659032368 ENSG00000157916 RER1
ENST00000306256 0.711274493581817 0.274958485253567 0.0681090323543808 ENSG00000157916 RER1
ENST00000493207 0.840327546103022 0.469114134899483 0.0482915583190029 ENSG00000157916 RER1
ENST00000378512 0.781844746525844 0.368865349529942 0.0570408892982013 ENSG00000157916 RER1
ENST00000443438 0.538940488089638 0.132840425711909 0.0977068782366908 ENSG00000157916 RER1
ENST00000488353 0.535219704456056 0.130916681430102 0.102084073839398 ENSG00000157916 RER1
ENST00000462129 0.551717085606194 0.140352017174799 0.151517052414683 ENSG00000157916 RER1
ENST00000288774 0.990203085078066 0.946915468791187 0.00671836108797239 ENSG00000157911 PEX10
ENST00000447513 0.97154467494862 0.859125935693737 0.0179402136501176 ENSG00000157911 PEX10
ENST00000507596 0.966384808192002 0.838327273706665 0.0207113192361528 ENSG00000157911 PEX10
ENST00000510434 0.875128993984241 0.548026387033267 -0.0789468362971424 ENSG00000157911 PEX10
ENST00000508384 0.959609373708263 0.814315380932489 -0.0343097194950754 ENSG00000157911 PEX10
ENST00000515760 0.793072986280051 0.386503039970483 0.196562920089131 ENSG00000157911 PEX10
ENST00000502666 0.820826459925606 0.431902616231974 0.153049516138795 ENSG00000157911 PEX10
ENST00000504111 0.820370809188964 0.431235715109325 0.148431274851334 ENSG00000157911 PEX10
ENST00000514502 0.969975445922016 0.852919662257506 0.0297549043382039 ENSG00000157911 PEX10
ENST00000609981 0.613159816313439 0.181964109110487 0.456621665219328 ENSG00000149527 PLCH2
ENST00000449969 0.750151325586577 0.322418590485986 -0.213228365872529 ENSG00000149527 PLCH2
ENST00000288766 0.944699468165988 0.75353804159451 0.0772768224183101 ENSG00000149527 PLCH2
ENST00000419816 0.65883518786585 0.221128805895275 -0.255918624734634 ENSG00000149527 PLCH2
ENST00000378488 0.65883518786585 0.221128805895275 -0.255918624734634 ENSG00000149527 PLCH2
ENST00000378486 0.65883518786585 0.221128805895275 -0.255918624734634 ENSG00000149527 PLCH2
ENST00000343889 0.628035069503734 0.193983326324102 -0.27018749790834 ENSG00000149527 PLCH2
ENST00000278878 0.739531792075092 0.308293157375057 -0.218190505902094 ENSG00000149527 PLCH2
ENST00000473964 0.403008636499251 0.0692559343349508 -0.407661048566391 ENSG00000149527 PLCH2
ENST00000462379 0.165625437451217 0.0130281300450412 -0.573310102847938 ENSG00000149527 PLCH2
ENST00000378466 0.28899605152985 0.0354363089468907 -0.190492835788237 ENSG00000157881 PANK4
ENST00000435556 0.28642289333401 0.0348518276265295 -0.191134237126764 ENSG00000157881 PANK4
ENST00000505228 0.420284891909159 0.0751920083586908 -0.182290471155007 ENSG00000157881 PANK4
ENST00000502512 0.698109215180859 0.260415893733925 -0.146111030298849 ENSG00000157881 PANK4
ENST00000471361 0.428657356281513 0.0782501419962307 -0.24207484219895 ENSG00000157881 PANK4
ENST00000487804 0.723980263283358 0.289015748600179 -0.174189786239213 ENSG00000157881 PANK4
ENST00000515423 0.723680023575677 0.288464131893821 -0.176631726011751 ENSG00000157881 PANK4
ENST00000468002 0.720152424462951 0.284569595739971 -0.136994093201646 ENSG00000157881 PANK4
ENST00000486396 0.336967852438974 0.04842088426984 -0.210987359627838 ENSG00000157881 PANK4
ENST00000502770 0.253231600290531 0.0271427786179533 -0.253158304893363 ENSG00000157881 PANK4
ENST00000491212 0.602756466405592 0.174679268235312 -0.165874691442564 ENSG00000157881 PANK4
ENST00000514922 0.663474893259798 0.225231737148875 -0.150989362018972 ENSG00000157881 PANK4
ENST00000606645 0.765827420326518 0.3436943929978 -0.203065847844888 ENSG00000272449 RP3-395M20.12
ENST00000416860 0.636577711147781 0.201659279867997 0.135788764446303 ENSG00000238164 RP3-395M20.8
ENST00000443892 0.240435928494813 0.0244881697406054 0.343581480007214 ENSG00000238164 RP3-395M20.8
ENST00000449660 0.571204827921761 0.15237231124762 0.305333630049444 ENSG00000238164 RP3-395M20.8
ENST00000448624 0.643837628312408 0.208211589551964 0.278512136293096 ENSG00000238164 RP3-395M20.8
ENST00000432521 0.36986195569184 0.058219546828371 0.297020255297486 ENSG00000238164 RP3-395M20.8
ENST00000452793 0.702700649048011 0.265018928596331 0.118645816135518 ENSG00000238164 RP3-395M20.8
ENST00000426449 0.678054411702042 0.239193866666069 0.110190697961024 ENSG00000157873 TNFRSF14
ENST00000434817 0.640143654171351 0.204682000658645 0.120523935064362 ENSG00000157873 TNFRSF14
ENST00000435221 0.638990904299843 0.203784690367956 0.120766424390037 ENSG00000157873 TNFRSF14
ENST00000451778 0.646756428655116 0.210313886381542 0.119591757441584 ENSG00000157873 TNFRSF14
ENST00000409119 0.658950995392954 0.221362733279929 0.119199875841956 ENSG00000157873 TNFRSF14
ENST00000355716 0.743378811379984 0.312805419138822 0.0984100182454726 ENSG00000157873 TNFRSF14
ENST00000475523 0.745222490720056 0.315547654186132 0.0979660664045685 ENSG00000157873 TNFRSF14
ENST00000442392 0.750241642895909 0.322869263686239 0.0895409852847882 ENSG00000157873 TNFRSF14
ENST00000482074 0.816046057035881 0.423734833754823 0.0713581613789543 ENSG00000157873 TNFRSF14
ENST00000496064 0.640714475622521 0.205009006287157 0.124116936960916 ENSG00000157873 TNFRSF14
ENST00000463471 0.738982509969644 0.307530160485101 0.0997721041392167 ENSG00000157873 TNFRSF14
ENST00000466750 0.711761226574469 0.275455677850995 0.111585465034554 ENSG00000157873 TNFRSF14
ENST00000471768 0.576145447661279 0.15578072527221 0.157729303111567 ENSG00000157873 TNFRSF14
ENST00000463835 0.839859849750281 0.468354263995115 0.0768619850872686 ENSG00000157873 TNFRSF14
ENST00000482602 0.811058986839053 0.414949318341211 0.0850767931002525 ENSG00000157873 TNFRSF14
ENST00000480305 0.926320575286671 0.685838331491992 0.041199469707588 ENSG00000157873 TNFRSF14
ENST00000456687 0.303056151595155 0.0390815709013463 0.368037298346357 ENSG00000225931 RP3-395M20.7
ENST00000424215 0.336863489558542 0.048389946992997 0.495218115232456 ENSG00000228037 RP3-395M20.9
ENST00000493183 0.119125373877728 0.00757445123067091 -0.407539246995557 ENSG00000157870 FAM213B
ENST00000474659 0.101381757499296 0.00588706323541268 -0.417639035053017 ENSG00000157870 FAM213B
ENST00000419916 0.192221676509395 0.0166013950923503 -0.305434952826312 ENSG00000157870 FAM213B
ENST00000378424 0.192221676509395 0.0166013950923503 -0.305434952826312 ENSG00000157870 FAM213B
ENST00000537325 0.145276821883131 0.0104172788404936 -0.353651426999541 ENSG00000157870 FAM213B
ENST00000378427 0.192221676509395 0.0166013950923503 -0.305434952826312 ENSG00000157870 FAM213B
ENST00000378425 0.192221676509395 0.0166013950923503 -0.305434952826312 ENSG00000157870 FAM213B
ENST00000464043 0.0641378725857619 0.00289322137379844 -0.428667849073584 ENSG00000157870 FAM213B
ENST00000444521 0.192221676509395 0.0166013950923503 -0.305434952826312 ENSG00000157870 FAM213B
ENST00000465233 0.139309269878995 0.00974793729661734 -0.450201417343936 ENSG00000157870 FAM213B
ENST00000498083 0.111848908026479 0.00684144658466712 -0.470267559879873 ENSG00000157870 FAM213B
ENST00000481683 0.0857646585573427 0.00454216108189118 -0.450562712468911 ENSG00000157870 FAM213B
ENST00000484099 0.208000682215623 0.0189978105705375 -0.298139823071015 ENSG00000157870 FAM213B
ENST00000477045 0.172942674057899 0.0139860278067241 -0.452339174528825 ENSG00000157870 FAM213B
ENST00000476686 0.592675264837006 0.166590340829451 -0.181518097266009 ENSG00000157870 FAM213B
ENST00000471840 0.500821969060952 0.111296440552905 -0.280953317252347 ENSG00000142606 MMEL1
ENST00000288709 0.626811917525524 0.192974316270922 -0.265704650487356 ENSG00000142606 MMEL1
ENST00000378412 0.626443172437251 0.192672176573946 -0.265790886194024 ENSG00000142606 MMEL1
ENST00000502556 0.457794696327337 0.0904108190015492 -0.387586743488803 ENSG00000142606 MMEL1
ENST00000504800 0.457794696327337 0.0904108190015492 -0.387586743488803 ENSG00000142606 MMEL1
ENST00000579787 0.921210334654313 0.670600442876496 -0.114658472932647 ENSG00000215912 TTC34
ENST00000401094 0.938043308368777 0.726268583404664 -0.0643060241002693 ENSG00000215912 TTC34
ENST00000401095 0.913644684054663 0.646319707124273 -0.102945569835703 ENSG00000215912 TTC34
ENST00000511072 0.0452858262681505 0.0017617697125905 0.524244686880619 ENSG00000142611 PRDM16
ENST00000378398 0.0420843227372542 0.00159230271519295 0.529549243080348 ENSG00000142611 PRDM16
ENST00000441472 0.0420843227372542 0.00159230271519295 0.529549243080348 ENSG00000142611 PRDM16
ENST00000442529 0.0420843227372542 0.00159230271519295 0.529549243080348 ENSG00000142611 PRDM16
ENST00000607632 0.0250805700007093 0.000767449996990483 0.777448049684855 ENSG00000142611 PRDM16
ENST00000378391 0.0465908435663269 0.00183149341183819 0.522005435804159 ENSG00000142611 PRDM16
ENST00000514189 0.0472035621496232 0.00186612254122886 0.521768800066175 ENSG00000142611 PRDM16
ENST00000270722 0.0437140847664841 0.00167846160331945 0.527118173639194 ENSG00000142611 PRDM16
ENST00000512462 0.952632584902169 0.783399444684278 0.099011815491017 ENSG00000142611 PRDM16
ENST00000463591 0.947827433141377 0.763662212618643 0.107944237571183 ENSG00000142611 PRDM16
ENST00000294599 0.875657046114639 0.549385890953663 -0.103121878973458 ENSG00000162591 MEGF6
ENST00000356575 0.919595991755943 0.665531380531941 -0.0853612391455102 ENSG00000162591 MEGF6
ENST00000485002 0.905916441596418 0.625128457130126 -0.0978784500444132 ENSG00000162591 MEGF6
ENST00000491842 0.94164462364267 0.73941509473972 -0.095077188018601 ENSG00000162591 MEGF6
ENST00000475790 0.96634636906325 0.837910681125604 -0.0610740183606352 ENSG00000162591 MEGF6
ENST00000378344 0.865355645810053 0.523187310448761 -0.0492160186766149 ENSG00000158109 TPRG1L
ENST00000344579 0.86530840136503 0.523126452572649 -0.0492211180194948 ENSG00000158109 TPRG1L
ENST00000378322 0.973027341311683 0.865621868541356 0.0156873090443762 ENSG00000116213 WRAP73
ENST00000270708 0.973027341311683 0.865621868541356 0.0156873090443762 ENSG00000116213 WRAP73
ENST00000471223 0.91976637085855 0.666006226334873 0.0429701947054827 ENSG00000116213 WRAP73
ENST00000424367 0.965059780343274 0.833354269773319 0.0191986898978511 ENSG00000116213 WRAP73
ENST00000497940 0.943258862600858 0.745455205185624 0.0316543888302695 ENSG00000116213 WRAP73
ENST00000469643 0.894427844479033 0.595051620222938 -0.0724450407320109 ENSG00000116213 WRAP73
ENST00000494884 0.920755423890131 0.668789421592218 0.0744937964772266 ENSG00000116213 WRAP73
ENST00000465916 0.89947107834205 0.60729695683354 0.0509732020228575 ENSG00000116213 WRAP73
ENST00000419924 0.934852137928596 0.715296637498692 0.0380443215715737 ENSG00000116213 WRAP73
ENST00000479331 0.98297348817461 0.910195601794385 0.0175753231259427 ENSG00000116213 WRAP73
ENST00000378295 0.674096838437568 0.234428460673776 0.405918404083483 ENSG00000078900 TP73
ENST00000604074 0.674096838437568 0.234428460673776 0.405918404083483 ENSG00000078900 TP73
ENST00000418088 0.310863602652668 0.0410022947134049 -0.21986963233444 ENSG00000227372 TP73-AS1
ENST00000452079 0.309389888770298 0.0406573684816921 -0.22337412781993 ENSG00000227372 TP73-AS1
ENST00000419973 0.658248575950328 0.220716635743463 -0.276667923564483 ENSG00000227372 TP73-AS1
ENST00000423764 0.317308955754518 0.0428977854702986 -0.223022934787722 ENSG00000227372 TP73-AS1
ENST00000587071 0.814407443920988 0.420931931996429 -0.117877313593314 ENSG00000227372 TP73-AS1
ENST00000608600 0.66641047580296 0.227905110786894 -0.163326194786478 ENSG00000227372 TP73-AS1
ENST00000544565 0.312541650334859 0.0414654578609896 -0.337066082078167 ENSG00000227372 TP73-AS1
ENST00000378251 0.926970423163766 0.688156928722798 -0.0289350419928116 ENSG00000130764 LRRC47
ENST00000462356 0.949411752932518 0.769461108706759 -0.0269200407131207 ENSG00000130764 LRRC47
ENST00000479239 0.981389157600119 0.903348579146339 -0.0122124023211857 ENSG00000130764 LRRC47
ENST00000607459 0.965836625158025 0.83608900111195 -0.0220415364128151 ENSG00000272153 RP1-286D6.5
ENST00000378230 0.459393148104809 0.0912623415390839 -0.10064453583326 ENSG00000116198 CEP104
ENST00000484420 0.588613691236285 0.163908892464671 -0.285767189183644 ENSG00000116198 CEP104
ENST00000438539 0.486649796801383 0.104462442152748 -0.142201118374681 ENSG00000116198 CEP104
ENST00000461667 0.366541137402874 0.0571975641650295 -0.186022967523587 ENSG00000116198 CEP104
ENST00000495701 0.320264563225651 0.0437137114690017 -0.287773196981421 ENSG00000116198 CEP104
ENST00000460038 0.953034415269883 0.785450213915331 -0.0273413645864832 ENSG00000116198 CEP104
ENST00000494653 0.764577860404515 0.341919912014788 -0.0639034243321728 ENSG00000116198 CEP104
ENST00000443466 0.878876788210477 0.555402569483659 0.0651722593173174 ENSG00000116198 CEP104
ENST00000428079 0.500178717708051 0.110998319546896 -0.136102984730892 ENSG00000116198 CEP104
ENST00000494951 0.654418378611253 0.217535184264502 -0.132256833000092 ENSG00000116198 CEP104
ENST00000378223 0.598028377822309 0.170855887597221 -0.126359131628167 ENSG00000116198 CEP104
ENST00000378212 0.980660055943336 0.899358216913487 -0.0152923419160821 ENSG00000169598 DFFB
ENST00000378209 0.768021410511693 0.346591527471066 -0.0823346233038725 ENSG00000169598 DFFB
ENST00000491998 0.768021410511693 0.346591527471066 -0.0823346233038725 ENSG00000169598 DFFB
ENST00000338895 0.747423257602767 0.318601377945183 -0.10449716124276 ENSG00000169598 DFFB
ENST00000341385 0.986623143621254 0.929521393937012 -0.0161776706009801 ENSG00000169598 DFFB
ENST00000468793 0.75244032057909 0.325587932124386 -0.0853714793607229 ENSG00000169598 DFFB
ENST00000339350 0.736155360110618 0.303481375264184 -0.0896566913025881 ENSG00000169598 DFFB
ENST00000477548 0.736155360110618 0.303481375264184 -0.0896566913025881 ENSG00000169598 DFFB
ENST00000378206 0.731769148186255 0.297695478490383 -0.0904413371761355 ENSG00000169598 DFFB
ENST00000475969 0.705197417191867 0.267482468271671 -0.0962314735436072 ENSG00000169598 DFFB
ENST00000481945 0.537953461942313 0.132241922087046 -0.403583773788411 ENSG00000169598 DFFB
ENST00000461150 0.921179795636416 0.670528618839295 0.0693954070386434 ENSG00000169598 DFFB
ENST00000486765 0.888513702440152 0.577808196085983 -0.0340396599240818 ENSG00000198912 C1orf174
ENST00000361605 0.888513702440152 0.577808196085983 -0.0340396599240818 ENSG00000198912 C1orf174
ENST00000474140 0.888513702440152 0.577808196085983 -0.0340396599240818 ENSG00000198912 C1orf174
ENST00000413332 0.997733522434224 0.986226412538791 -0.00480581977068937 ENSG00000236423 LINC01134
ENST00000442673 0.837620430296034 0.46432562822185 -0.14952058062499 ENSG00000236423 LINC01134
ENST00000439488 0.750345233920884 0.323010466119356 -0.209427108285727 ENSG00000236423 LINC01134
ENST00000378190 0.997579612587747 0.984791762701589 -0.00653457254762299 ENSG00000196581 AJAP1
ENST00000378191 0.979458222457057 0.894091499920583 -0.0439434392870733 ENSG00000196581 AJAP1
ENST00000478423 0.140265881393688 0.00985515453897992 0.188161938034589 ENSG00000131697 NPHP4
ENST00000460696 0.961248329088943 0.819282500768832 -0.0343634918250776 ENSG00000131697 NPHP4
ENST00000378161 0.997002527380897 0.982430673802055 -0.00323852180710947 ENSG00000131697 NPHP4
ENST00000489180 0.138809853756094 0.00970524056869039 0.188537490039668 ENSG00000131697 NPHP4
ENST00000378156 0.138809853756094 0.00970524056869039 0.188537490039668 ENSG00000131697 NPHP4
ENST00000378169 0.107057317636402 0.00638866477272161 0.196659271505984 ENSG00000131697 NPHP4
ENST00000468253 0.624559091253001 0.190909055998528 0.208536907866908 ENSG00000131697 NPHP4
ENST00000506941 0.440021965278312 0.0824992922249281 0.393842319804658 ENSG00000131697 NPHP4
ENST00000470763 0.483629601478695 0.102773508586274 0.2851468644794 ENSG00000131697 NPHP4
ENST00000466897 0.585831901446958 0.162071100622131 0.225837794799117 ENSG00000131697 NPHP4
ENST00000378111 0.343274798370218 0.0501570657619609 -0.270278432752397 ENSG00000069424 KCNAB2
ENST00000378097 0.333493473381385 0.047398607470315 -0.270118422727054 ENSG00000069424 KCNAB2
ENST00000493807 0.802566970318675 0.401403816370318 0.160179385283136 ENSG00000069424 KCNAB2
ENST00000378092 0.415823825551902 0.0736340134133596 -0.260738893851377 ENSG00000069424 KCNAB2
ENST00000478098 0.381620225853242 0.0618623703283456 -0.292218086464818 ENSG00000069424 KCNAB2
ENST00000445501 0.385164628034808 0.0632826187219465 -0.291424402475268 ENSG00000069424 KCNAB2
ENST00000428161 0.229033024982229 0.0224754253548234 -0.326367329700188 ENSG00000069424 KCNAB2
ENST00000389632 0.226372678738382 0.0220636843620213 -0.327218287734402 ENSG00000069424 KCNAB2
ENST00000602612 0.253888726425025 0.027331579170113 -0.309684345455813 ENSG00000069424 KCNAB2
ENST00000378087 0.20360745055865 0.0183773256893726 -0.313584324008586 ENSG00000069424 KCNAB2
ENST00000341524 0.19949203453285 0.0177642920509695 -0.311300252530131 ENSG00000069424 KCNAB2
ENST00000352527 0.19949203453285 0.0177642920509695 -0.311300252530131 ENSG00000069424 KCNAB2
ENST00000435937 0.259823319964565 0.028624118034073 -0.327100954641963 ENSG00000069424 KCNAB2
ENST00000164247 0.224994451458616 0.0218260519470671 -0.297348882404444 ENSG00000069424 KCNAB2
ENST00000459822 0.25343882625436 0.0272539431146203 -0.40219460095995 ENSG00000069424 KCNAB2
ENST00000594544 0.663909860065499 0.225578016339571 -0.246950568692668 ENSG00000268332 AL035406.1
ENST00000472700 0.335805929213606 0.0481065927693172 -0.28877802377975 ENSG00000069424 KCNAB2
ENST00000378083 0.23649942233954 0.0238220949690714 -0.284082477233266 ENSG00000069424 KCNAB2
ENST00000458166 0.314502129276046 0.0421116404428999 -0.268845226469654 ENSG00000069424 KCNAB2
ENST00000462676 0.842124719061741 0.473647471034165 -0.131573054651608 ENSG00000069424 KCNAB2
ENST00000481789 0.674051952954063 0.234369141668333 -0.172739681990494 ENSG00000069424 KCNAB2
ENST00000378021 0.990946822292138 0.950983513401519 -0.0160829725713853 ENSG00000116254 CHD5
ENST00000262450 0.990946822292138 0.950983513401519 -0.0160829725713853 ENSG00000116254 CHD5
ENST00000462991 0.903632008880079 0.619001243123626 0.15485575920677 ENSG00000116254 CHD5
ENST00000496404 0.990561876719794 0.949005430864316 0.0172322770564644 ENSG00000116254 CHD5
ENST00000484532 0.963503499981224 0.828614665985408 -0.012252141837538 ENSG00000116251 RPL22
ENST00000234875 0.97154467494862 0.859130911193018 -0.0100661604679076 ENSG00000116251 RPL22
ENST00000480661 0.958693974998911 0.809455705753617 -0.0141958329839062 ENSG00000116251 RPL22
ENST00000497965 0.959755987850983 0.815630753820385 -0.0137206895782529 ENSG00000116251 RPL22
ENST00000471204 0.954783738576 0.791019919022538 -0.0154941705559 ENSG00000116251 RPL22
ENST00000465387 0.956732474656409 0.801699750157762 -0.0147823150195603 ENSG00000116251 RPL22
ENST00000462296 0.95185829824896 0.781329864430312 -0.0169102366191788 ENSG00000116251 RPL22
ENST00000465335 0.949749399295347 0.770719645025725 -0.017630012176878 ENSG00000116251 RPL22
ENST00000377948 0.7264902245902 0.291769845570031 -0.201530862896639 ENSG00000158286 RNF207
ENST00000377939 0.691380544882687 0.253787100826938 -0.216154718454137 ENSG00000158286 RNF207
ENST00000496676 0.826730103722356 0.442644661598753 -0.168675744496452 ENSG00000158286 RNF207
ENST00000483336 0.400223309693162 0.0683732649636382 -0.488401176557166 ENSG00000158286 RNF207
ENST00000343813 0.698345133286463 0.260709074717481 -0.103301944878872 ENSG00000116237 ICMT
ENST00000495791 0.284501585313102 0.0343547885202034 -0.296731363894757 ENSG00000116237 ICMT
ENST00000489498 0.856035893133658 0.50451995176148 -0.0647243236627537 ENSG00000116237 ICMT
ENST00000474756 0.814258975131673 0.420574678919856 -0.084754854149897 ENSG00000116237 ICMT
ENST00000362035 0.694708904262944 0.257101072521076 -0.23443685600415 ENSG00000116237 ICMT
ENST00000377893 0.864994261394133 0.522329603605363 0.11220588798655 ENSG00000158292 GPR153
ENST00000608083 0.945022528328278 0.754748604941848 -0.0459905772550121 ENSG00000097021 ACOT7
ENST00000377845 0.679582645304985 0.241509082323646 -0.166515966784349 ENSG00000097021 ACOT7
ENST00000377855 0.880191594502053 0.5591332112456 -0.0849254875189514 ENSG00000097021 ACOT7
ENST00000377860 0.945022528328278 0.754748604941848 -0.0459905772550121 ENSG00000097021 ACOT7
ENST00000418124 0.945022528328278 0.754748604941848 -0.0459905772550121 ENSG00000097021 ACOT7
ENST00000545482 0.945022528328278 0.754748604941848 -0.0459905772550121 ENSG00000097021 ACOT7
ENST00000361521 0.931662520211107 0.70613779311417 -0.0550888482319373 ENSG00000097021 ACOT7
ENST00000377842 0.696729512831278 0.259202371103323 -0.159780218331681 ENSG00000097021 ACOT7
ENST00000473466 0.809801834553827 0.412555576298247 -0.124982469547855 ENSG00000097021 ACOT7
ENST00000481175 0.795700834051876 0.390100455168458 -0.185350029603963 ENSG00000097021 ACOT7
ENST00000541130 0.774031341826588 0.356852306557765 -0.154288709428005 ENSG00000097021 ACOT7
ENST00000377828 0.872014686962505 0.539219859872427 -0.165071371489789 ENSG00000187017 ESPN
ENST00000461727 0.813884919477054 0.419748082514969 -0.227471469573229 ENSG00000187017 ESPN
ENST00000475228 0.758107695326488 0.333174539201291 -0.296380728173291 ENSG00000187017 ESPN
ENST00000416731 0.782185671959184 0.369778990831839 -0.252924502324891 ENSG00000187017 ESPN
ENST00000434576 0.93621949396875 0.719997988329889 0.0591714814634629 ENSG00000187017 ESPN
ENST00000477679 0.8432537280416 0.47745471516129 -0.222456343013649 ENSG00000187017 ESPN
ENST00000468561 0.872607041896275 0.54174221418872 0.110341122200438 ENSG00000187017 ESPN
ENST00000356876 0.995967579745816 0.977785395327195 -0.00308210777472196 ENSG00000215788 TNFRSF25
ENST00000485036 0.995967579745816 0.977765440384825 -0.00308456786465476 ENSG00000215788 TNFRSF25
ENST00000480393 0.995967579745816 0.977765440384825 -0.00308456786465476 ENSG00000215788 TNFRSF25
ENST00000513135 0.995685236527959 0.976667552984732 -0.00323292182662142 ENSG00000215788 TNFRSF25
ENST00000473343 0.963247665906423 0.827038197538631 0.0255381618119068 ENSG00000215788 TNFRSF25
ENST00000377782 0.995967579745816 0.977765440384825 -0.00308456786465476 ENSG00000215788 TNFRSF25
ENST00000351959 0.996820234660151 0.981807738026096 -0.0025252160766898 ENSG00000215788 TNFRSF25
ENST00000510563 0.998055078401595 0.9878776648496 -0.00168443485178861 ENSG00000215788 TNFRSF25
ENST00000502730 0.998055078401595 0.9878776648496 -0.00168443485178861 ENSG00000215788 TNFRSF25
ENST00000502588 0.998055078401595 0.9878776648496 -0.00168443485178861 ENSG00000215788 TNFRSF25
ENST00000414040 0.998055078401595 0.9878776648496 -0.00168443485178861 ENSG00000215788 TNFRSF25
ENST00000351748 0.998055078401595 0.9878776648496 -0.00168443485178861 ENSG00000215788 TNFRSF25
ENST00000348333 0.998055078401595 0.9878776648496 -0.00168443485178861 ENSG00000215788 TNFRSF25
ENST00000453260 0.998732840464735 0.992797277972825 0.00113188351741942 ENSG00000215788 TNFRSF25
ENST00000475730 0.992879552755474 0.960664208735894 0.00715156258058903 ENSG00000215788 TNFRSF25
ENST00000469691 0.975162428156858 0.876519819140911 -0.0155653581930448 ENSG00000215788 TNFRSF25
ENST00000481401 0.996649513631254 0.981343227478145 -0.00248658210641276 ENSG00000215788 TNFRSF25
ENST00000461703 0.986045471693322 0.924802885864435 -0.0104076252685814 ENSG00000215788 TNFRSF25
ENST00000453341 0.990091200301999 0.945959106728644 -0.0080924059648072 ENSG00000215788 TNFRSF25
ENST00000515145 0.998827303746883 0.993233811416797 0.00116350418403113 ENSG00000215788 TNFRSF25
ENST00000377748 0.986543479542536 0.928487353684097 0.0152952028121462 ENSG00000171680 PLEKHG5
ENST00000400913 0.981780277286687 0.905336233244459 0.0221758352567404 ENSG00000171680 PLEKHG5
ENST00000489097 0.986181242590938 0.926651022589096 0.0180065949967243 ENSG00000171680 PLEKHG5
ENST00000340850 0.988834878569748 0.941137135149004 0.0135070149244523 ENSG00000171680 PLEKHG5
ENST00000377725 0.794454932474206 0.388402620808606 -0.233066584932755 ENSG00000171680 PLEKHG5
ENST00000377728 0.781316560068525 0.368038768559498 -0.243609426112204 ENSG00000171680 PLEKHG5
ENST00000377732 0.826730993960245 0.442652779762604 -0.207269832060616 ENSG00000171680 PLEKHG5
ENST00000400915 0.827673361680689 0.444950125374042 -0.206286008398453 ENSG00000171680 PLEKHG5
ENST00000377740 0.872410675585979 0.54105464981406 -0.168055755269896 ENSG00000171680 PLEKHG5
ENST00000377737 0.871219984093715 0.53749857221308 -0.16903979000115 ENSG00000171680 PLEKHG5
ENST00000535355 0.87922324184577 0.556604094812522 -0.161933111516299 ENSG00000171680 PLEKHG5
ENST00000537245 0.803608845173475 0.403035201437373 -0.228625536062975 ENSG00000171680 PLEKHG5
ENST00000544978 0.751659598549564 0.324588729977829 -0.274887558112027 ENSG00000171680 PLEKHG5
ENST00000377705 0.944132205456444 0.750336853041219 0.0214049657151706 ENSG00000162408 NOL9
ENST00000464383 0.882778943282264 0.563584930625852 0.0515739853797058 ENSG00000162408 NOL9
ENST00000462798 0.983729918250147 0.913757201788727 0.0135742824622683 ENSG00000162408 NOL9
ENST00000456162 0.863047951745422 0.518712510238667 0.115850534772802 ENSG00000229519 RP11-58A11.2
ENST00000460777 0.953931076737502 0.788626972297153 0.0350674873992546 ENSG00000162408 NOL9
ENST00000464665 0.9267517680362 0.687586856234969 -0.0478438859214283 ENSG00000162408 NOL9
ENST00000333172 0.884991465335298 0.568947562548617 -0.205838645967826 ENSG00000173662 TAS1R1
ENST00000328191 0.884991465335298 0.568888528122367 -0.20587902254413 ENSG00000173662 TAS1R1
ENST00000351136 0.881216161367309 0.560890721028579 -0.210206186474349 ENSG00000173662 TAS1R1
ENST00000319084 0.765137505202221 0.342685225053444 0.0962668438105967 ENSG00000204859 ZBTB48
ENST00000435905 0.79325395789884 0.38674644587097 0.0896733297769929 ENSG00000204859 ZBTB48
ENST00000377674 0.952134531484828 0.782111944581633 0.0223669110048014 ENSG00000204859 ZBTB48
ENST00000488936 0.885765546024878 0.571668081359747 0.0473466949544022 ENSG00000204859 ZBTB48
ENST00000482360 0.978325853001631 0.889287765689104 -0.0128388829221349 ENSG00000204859 ZBTB48
ENST00000498342 0.958928058444053 0.810463334793022 -0.0280143219135874 ENSG00000204859 ZBTB48
ENST00000466813 0.791644583561614 0.384400470181781 -0.116023283112869 ENSG00000204859 ZBTB48
ENST00000466941 0.921550469764942 0.671504032983729 -0.0826949583363914 ENSG00000204859 ZBTB48
ENST00000377658 0.905916441596418 0.624836096899484 -0.0498224579615721 ENSG00000162413 KLHL21
ENST00000377663 0.905920647376806 0.625293186686419 -0.0497281270106743 ENSG00000162413 KLHL21
ENST00000467612 0.83850628676861 0.465993638366349 -0.0861018709618366 ENSG00000162413 KLHL21
ENST00000496707 0.958896164842266 0.810336656963654 -0.029209913353255 ENSG00000162413 KLHL21
ENST00000463043 0.921620077413166 0.671703276647006 -0.0527451982365085 ENSG00000162413 KLHL21
ENST00000377648 0.824965972149752 0.439114958197928 -0.0942706123339403 ENSG00000116273 PHF13
ENST00000495385 0.777244434242808 0.361513986104375 -0.114594898647392 ENSG00000116273 PHF13
ENST00000054650 0.00291552075203782 4.25599701363189e-05 -0.434991880027423 ENSG00000041988 THAP3
ENST00000484676 0.259549814263413 0.0285363594230518 -0.399462412501142 ENSG00000041988 THAP3
ENST00000307896 0.00222386523612888 3.02104505123361e-05 -0.455726854201574 ENSG00000041988 THAP3
ENST00000377627 0.27432593710682 0.0319202983725307 -0.161477475352051 ENSG00000041988 THAP3
ENST00000484669 0.00205887870547149 2.74928842309414e-05 -0.460110159697836 ENSG00000041988 THAP3
ENST00000487819 0.00347945561261183 5.35676627075257e-05 -0.469542046402405 ENSG00000041988 THAP3
ENST00000472925 0.0130972973588068 0.00031729305593957 -0.429842117765214 ENSG00000041988 THAP3
ENST00000480647 0.0231471511567439 0.000685208260419239 -0.521594202850583 ENSG00000041988 THAP3
ENST00000465508 0.988223056593358 0.939338139375644 0.00548179001066634 ENSG00000007923 DNAJC11
ENST00000349363 0.904669221579349 0.621618210284006 0.0222757487945249 ENSG00000007923 DNAJC11
ENST00000451196 0.904669221579349 0.621618210284006 0.0222757487945249 ENSG00000007923 DNAJC11
ENST00000377577 0.92679714590719 0.687767754392933 0.0163902647827989 ENSG00000007923 DNAJC11
ENST00000294401 0.921049092969728 0.670043027693183 0.017311137043292 ENSG00000007923 DNAJC11
ENST00000542246 0.918656067864105 0.663139035618474 0.0193159639846041 ENSG00000007923 DNAJC11
ENST00000377573 0.935211380683073 0.7162952037694 0.0149834091513216 ENSG00000007923 DNAJC11
ENST00000472414 0.788163741759126 0.379747277213135 0.0656263034872717 ENSG00000007923 DNAJC11
ENST00000426784 0.901449532502558 0.613040058005989 0.0227332972172004 ENSG00000007923 DNAJC11
ENST00000473993 0.918604401991935 0.66217659581708 0.0198664075001617 ENSG00000007923 DNAJC11
ENST00000469318 0.999296038618431 0.996742616185776 0.000254569709492225 ENSG00000007923 DNAJC11
ENST00000485073 0.959158181494068 0.811707899288167 -0.0136783064771927 ENSG00000007923 DNAJC11
ENST00000460594 0.934682789407921 0.714610755833559 -0.0223734132394461 ENSG00000007923 DNAJC11
ENST00000465911 0.9934266025447 0.965153463817807 0.00357152639320484 ENSG00000007923 DNAJC11
ENST00000303635 0.978811772984416 0.890832552343485 0.0106339122999432 ENSG00000171735 CAMTA1
ENST00000490738 0.95665699386894 0.800888179541617 0.0191110461364921 ENSG00000171735 CAMTA1
ENST00000476163 0.98061798789619 0.898913591544164 0.00846246403274513 ENSG00000171735 CAMTA1
ENST00000473578 0.95665699386894 0.801005734844321 0.0191053359706362 ENSG00000171735 CAMTA1
ENST00000557126 0.982696545508739 0.90914246713128 0.00761252005606024 ENSG00000171735 CAMTA1
ENST00000467404 0.95665699386894 0.801067918565667 0.0191038866730634 ENSG00000171735 CAMTA1
ENST00000439411 0.971508589687179 0.85861665568502 0.0137450226609796 ENSG00000171735 CAMTA1
ENST00000461311 0.981938659266605 0.905787930613664 0.00789442573718585 ENSG00000171735 CAMTA1
ENST00000486138 0.990509955164255 0.948768821381316 0.00493818280102408 ENSG00000171735 CAMTA1
ENST00000482934 0.991858969441048 0.955187040759635 -0.00376428469886622 ENSG00000171735 CAMTA1
ENST00000470648 0.90474270842895 0.62195738636667 0.0353525104905928 ENSG00000171735 CAMTA1
ENST00000461580 0.913447994956786 0.645883819603113 0.0330109455097899 ENSG00000171735 CAMTA1
ENST00000472283 0.641803195637559 0.206310877708749 0.12462373174175 ENSG00000171735 CAMTA1
ENST00000467267 0.938398498721729 0.727423714718942 -0.0274892864250176 ENSG00000171735 CAMTA1
ENST00000495233 0.913100021435901 0.645083209122881 0.0860462839434592 ENSG00000171735 CAMTA1
ENST00000490905 0.946220467521284 0.758979588005956 0.0621971021176464 ENSG00000171735 CAMTA1
ENST00000476864 0.846806276671365 0.486709949211099 0.145596789902463 ENSG00000171735 CAMTA1
ENST00000054666 0.998282653420657 0.989474662122739 -0.00108345387566389 ENSG00000049245 VAMP3
ENST00000470357 0.923615116203181 0.678231150883597 0.0360053016419284 ENSG00000049245 VAMP3
ENST00000602406 0.883271460298246 0.564717592021817 0.149843863156538 ENSG00000269925 RP3-467L1.6
ENST00000487194 0.98774524727271 0.935144082080764 -0.0223332241379671 ENSG00000049245 VAMP3
ENST00000377541 0.318073205349694 0.043105133020261 -0.283541092000062 ENSG00000049246 PER3
ENST00000377532 0.605368353168778 0.176353697753097 -0.14940576179059 ENSG00000049246 PER3
ENST00000361923 0.61585508197233 0.184161495192947 -0.147085959997504 ENSG00000049246 PER3
ENST00000473653 0.39432887201433 0.0663673590931091 -0.379708470055153 ENSG00000049246 PER3
ENST00000463106 0.687500356485417 0.249450720434387 -0.227113427395889 ENSG00000049246 PER3
ENST00000451646 0.624496973093521 0.190862775213544 -0.189679693215883 ENSG00000236266 RP3-467L1.4
ENST00000494684 0.583761632371126 0.160584903915381 0.289679837437692 ENSG00000049246 PER3
ENST00000377516 0.896667476243778 0.599740506934345 -0.0850956806779297 ENSG00000049247 UTS2
ENST00000377507 0.723424424060327 0.28827305600101 0.105944108867763 ENSG00000049249 TNFRSF9
ENST00000474475 0.48310012738066 0.102494002360741 0.170630680009237 ENSG00000049249 TNFRSF9
ENST00000492571 0.748655640440148 0.320132370745797 0.105189904794355 ENSG00000049249 TNFRSF9
ENST00000493373 0.746298061726645 0.31710257795171 -0.0585430035470891 ENSG00000116288 PARK7
ENST00000460192 0.705178952060495 0.267369979577941 -0.0776381105531351 ENSG00000116288 PARK7
ENST00000338639 0.757904483947269 0.332984926644534 -0.0601354927359867 ENSG00000116288 PARK7
ENST00000493678 0.756026957304752 0.330432254779488 -0.0604604845181317 ENSG00000116288 PARK7
ENST00000377493 0.756758201353041 0.331577467525405 -0.0603027386365287 ENSG00000116288 PARK7
ENST00000465354 0.700550041888401 0.262970308954742 -0.0786527063620033 ENSG00000116288 PARK7
ENST00000377491 0.760253484621458 0.336357308427297 -0.0597578537324 ENSG00000116288 PARK7
ENST00000377488 0.759590030930191 0.335512661051197 -0.059968452769871 ENSG00000116288 PARK7
ENST00000497113 0.709904819449772 0.273236843593609 -0.0768305514377631 ENSG00000116288 PARK7
ENST00000469225 0.685144276816243 0.246812879497825 -0.0723574152148156 ENSG00000116288 PARK7
ENST00000474874 0.97344603505655 0.869069093999963 0.02214590711345 ENSG00000116285 ERRFI1
ENST00000377482 0.872098919336869 0.539686098231177 0.090869292699617 ENSG00000116285 ERRFI1
ENST00000467067 0.74621320051501 0.316906423712942 0.179960935970279 ENSG00000116285 ERRFI1
ENST00000469499 0.870719507200941 0.53476918613484 0.110698417198866 ENSG00000116285 ERRFI1
ENST00000487559 0.898265819991981 0.604122120840317 0.0946653324017006 ENSG00000116285 ERRFI1
ENST00000337907 0.887989034515636 0.576544580206235 -0.0406788423330931 ENSG00000142599 RERE
ENST00000377464 0.594685020986452 0.168093338039253 -0.111217821155525 ENSG00000142599 RERE
ENST00000467350 0.638523106563327 0.203433753259926 -0.149123877647645 ENSG00000142599 RERE
ENST00000400907 0.855065810897148 0.502409353827839 -0.0522725007456779 ENSG00000142599 RERE
ENST00000476556 0.507357304029728 0.115031801123442 -0.147752737957655 ENSG00000142599 RERE
ENST00000400908 0.918656067864105 0.662759519059301 -0.0327459357038775 ENSG00000142599 RERE
ENST00000505225 0.789299391062433 0.381422468508005 -0.119091924316866 ENSG00000142599 RERE
ENST00000464367 0.476433088187108 0.0990279104189287 -0.259669341705448 ENSG00000142599 RERE
ENST00000488215 0.434630369738436 0.0804689403653818 -0.173136858054502 ENSG00000142599 RERE
ENST00000460659 0.53234574702426 0.129089375773789 -0.155842162704724 ENSG00000142599 RERE
ENST00000492766 0.517617223551731 0.121150323466572 -0.159514646975282 ENSG00000142599 RERE
ENST00000465125 0.491422684729619 0.106679671210031 -0.163343256281465 ENSG00000142599 RERE
ENST00000464972 0.988223056593358 0.939199039210124 0.00555164164937014 ENSG00000142599 RERE
ENST00000449895 0.458229403359481 0.0906575011735762 -0.236717843233189 ENSG00000232912 RP5-1115A15.1
ENST00000444276 0.580167174783023 0.158192070710688 -0.284670374067155 ENSG00000232912 RP5-1115A15.1
ENST00000480342 0.456499590452792 0.0898568451320155 0.16412512999852 ENSG00000142599 RERE
ENST00000507012 0.259762101628849 0.0285924939388307 0.289077127585873 ENSG00000142599 RERE
ENST00000469251 0.474936507566449 0.0982199869401917 0.221560451269863 ENSG00000142599 RERE
ENST00000514428 0.163500459726598 0.0127227308485264 0.276439778466466 ENSG00000142599 RERE
ENST00000468247 0.345601660629926 0.050971955492747 0.242977587912768 ENSG00000142599 RERE
ENST00000234590 0.880119206563756 0.558911263419691 -0.0466440820943507 ENSG00000074800 ENO1
ENST00000464920 0.812914749913545 0.418098639321024 -0.0657070512634436 ENSG00000074800 ENO1
ENST00000497492 0.986249727720363 0.926855767490134 -0.00728970574303398 ENSG00000074800 ENO1
ENST00000486051 0.978801678767771 0.890788865104301 -0.0113846273238583 ENSG00000074800 ENO1
ENST00000492343 0.990945103406564 0.950717981115545 -0.00509967167742939 ENSG00000074800 ENO1
ENST00000489867 0.98936356985992 0.943357191419459 0.00620254010849343 ENSG00000074800 ENO1
ENST00000414948 0.870026324204254 0.532851774589876 0.0835746750282883 ENSG00000236269 ENO1-IT1
ENST00000424862 0.918604401991935 0.662125409633475 -0.120714031955073 ENSG00000232208 RP3-477M7.5
ENST00000549778 0.876170731453739 0.550152747306721 -0.0861324422966009 ENSG00000131686 CA6
ENST00000476083 0.749379402029997 0.32140330285696 -0.140062077706878 ENSG00000131686 CA6
ENST00000377443 0.755323640820169 0.329479566166511 -0.137793930310424 ENSG00000131686 CA6
ENST00000377436 0.756256670953634 0.330782519253779 -0.137720423981174 ENSG00000131686 CA6
ENST00000377442 0.762597865822187 0.339392001802392 -0.135917904256291 ENSG00000131686 CA6
ENST00000377424 0.686893900126462 0.248890959934784 -0.343894791405816 ENSG00000142583 SLC2A5
ENST00000535586 0.723535755038903 0.288337864344969 -0.315985723012131 ENSG00000142583 SLC2A5
ENST00000486632 0.897678460343948 0.602443198302971 -0.159807023302305 ENSG00000142583 SLC2A5
ENST00000487835 0.895156227955783 0.596835500322526 -0.161599908300218 ENSG00000142583 SLC2A5
ENST00000464985 0.958693974998911 0.809311616911957 -0.0750764737585743 ENSG00000142583 SLC2A5
ENST00000377411 0.966384808192002 0.83832625147421 -0.0233961909103879 ENSG00000180758 GPR157
ENST00000414642 0.842862771091972 0.476039093039557 -0.0947188136260679 ENSG00000180758 GPR157
ENST00000465853 0.816942850971212 0.425684934232222 -0.139032742868969 ENSG00000180758 GPR157
ENST00000466131 0.877223377357143 0.552174476374437 -0.0756272736452427 ENSG00000180758 GPR157
ENST00000437157 0.951687144534925 0.780916079010179 -0.0942650193085164 ENSG00000228526 RP3-510D11.1
ENST00000412639 0.987926656360827 0.936428304761136 0.0272280992986357 ENSG00000234546 RP3-510D11.2
ENST00000377403 0.646588987834769 0.210150513265021 0.0952057455309354 ENSG00000049239 H6PD
ENST00000602477 0.483311852439406 0.102586470234682 0.127056877575678 ENSG00000049239 H6PD
ENST00000495451 0.889853331035504 0.582377411451419 0.0492376205562731 ENSG00000049239 H6PD
ENST00000328089 0.794326837251069 0.388168180365663 0.12122850845886 ENSG00000171621 SPSB1
ENST00000450402 0.750466475316418 0.323343436549969 0.146746790326391 ENSG00000171621 SPSB1
ENST00000357898 0.9101610331827 0.636369272343268 0.0718640329766359 ENSG00000171621 SPSB1
ENST00000377399 0.869781822725954 0.531956662447029 0.0944538726836561 ENSG00000171621 SPSB1
ENST00000302692 0.757249532420646 0.332173298426507 0.0543971893287287 ENSG00000171612 SLC25A33
ENST00000435277 0.501508354899982 0.111765303286625 0.342053498150405 ENSG00000231181 RP13-15M17.1
ENST00000377376 0.512500220793165 0.118157664356532 0.142676375742028 ENSG00000188807 TMEM201
ENST00000340381 0.501744880149204 0.111958245181265 0.14499972956831 ENSG00000188807 TMEM201
ENST00000340305 0.262452010020689 0.0291941614556048 0.237470129730371 ENSG00000188807 TMEM201
ENST00000416541 0.791548671131369 0.384176503050712 0.081547644843542 ENSG00000188807 TMEM201
ENST00000510900 0.824071872144904 0.437640593912891 0.164055876336115 ENSG00000188807 TMEM201
ENST00000508400 0.940069403644728 0.732810627535048 -0.053749982832369 ENSG00000188807 TMEM201
ENST00000536656 0.922342795025204 0.674519011688567 0.0357633308011346 ENSG00000171608 PIK3CD
ENST00000377346 0.922563406980257 0.674912549982903 0.0357552858073879 ENSG00000171608 PIK3CD
ENST00000377320 0.93422357787623 0.712880226381999 -0.0635204888841456 ENSG00000179840 C1orf200
ENST00000426570 0.869955887558993 0.532624354125874 0.156018814718273 ENSG00000233268 RP11-558F24.2
ENST00000415330 0.812740986950923 0.417548533005931 0.101382798919365 ENSG00000231789 RP11-558F24.4
ENST00000484851 0.883488252008454 0.565272644065555 0.0777829653196894 ENSG00000171608 PIK3CD
ENST00000361110 0.990504886540303 0.948163832774601 -0.00664386535412877 ENSG00000171608 PIK3CD
ENST00000481137 0.95319922981855 0.785810151332308 0.0415008387423831 ENSG00000171608 PIK3CD
ENST00000479223 0.604892311328188 0.176017187225323 0.204177411424246 ENSG00000171608 PIK3CD
ENST00000543390 0.833394058492541 0.455277531380629 -0.0879050890496778 ENSG00000171608 PIK3CD
ENST00000377298 0.655903377591834 0.218899550993819 -0.0767943144507454 ENSG00000171603 CLSTN1
ENST00000377288 0.655890172539385 0.218877696748782 -0.0767945725832706 ENSG00000171603 CLSTN1
ENST00000477264 0.413934638236923 0.0731142985472487 -0.186546118300042 ENSG00000171603 CLSTN1
ENST00000435891 0.517443106909502 0.120968523235604 -0.120374521926743 ENSG00000171603 CLSTN1
ENST00000361311 0.656496056909086 0.219301585609529 -0.0767883258578445 ENSG00000171603 CLSTN1
ENST00000464286 0.656900615767568 0.219577509283598 -0.158094572644279 ENSG00000171603 CLSTN1
ENST00000377263 0.944290972159822 0.751643138462956 0.0429585171072343 ENSG00000178585 CTNNBIP1
ENST00000537447 0.900907933913204 0.611283069272442 -0.0963201523232239 ENSG00000178585 CTNNBIP1
ENST00000400904 0.916849369277445 0.656844306452675 0.0602203476938081 ENSG00000178585 CTNNBIP1
ENST00000377258 0.805600541826202 0.406697321827103 0.122933599985093 ENSG00000178585 CTNNBIP1
ENST00000377256 0.948087561839281 0.764173079444557 -0.053944455925817 ENSG00000178585 CTNNBIP1
ENST00000488540 0.999540907883434 0.997704281275944 0.000222386299553478 ENSG00000162441 LZIC
ENST00000377223 0.807403572395989 0.409002380796692 -0.0658101619754853 ENSG00000162441 LZIC
ENST00000400903 0.584471403580482 0.161039443779402 -0.119066373616656 ENSG00000162441 LZIC
ENST00000541052 0.52406310310148 0.124483903289321 -0.126451057356316 ENSG00000162441 LZIC
ENST00000377213 0.473713183036271 0.0976555690136727 -0.137752539422576 ENSG00000162441 LZIC
ENST00000471853 0.721906191154238 0.286646221458211 -0.157040340721141 ENSG00000162441 LZIC
ENST00000445884 0.731344654878644 0.296884741839782 -0.158594150828576 ENSG00000228150 RP11-84A14.4
ENST00000403197 0.534530035918375 0.130620069242063 -0.204763410041456 ENSG00000173614 NMNAT1
ENST00000377205 0.529823991131971 0.127737191967395 -0.175172225501606 ENSG00000173614 NMNAT1
ENST00000462686 0.522208739470673 0.123597705116657 -0.19666084575087 ENSG00000173614 NMNAT1
ENST00000492735 0.747504236787819 0.318685976925717 -0.137534318347538 ENSG00000173614 NMNAT1
ENST00000496751 0.622980749816298 0.189611020646644 -0.204050908352887 ENSG00000173614 NMNAT1
ENST00000413148 0.904804378142803 0.622376015311161 -0.11585823693644 ENSG00000241326 RP11-807G9.2
ENST00000253251 0.554882966577261 0.142572710559188 -0.114033716992972 ENSG00000130939 UBE4B
ENST00000377157 0.5337943649369 0.130129461773397 -0.116795633157464 ENSG00000130939 UBE4B
ENST00000377153 0.892989265020286 0.591998789205611 -0.0605757080732242 ENSG00000130939 UBE4B
ENST00000343090 0.602223089234029 0.174231771491254 -0.10895413798569 ENSG00000130939 UBE4B
ENST00000462658 0.607871313331968 0.178066020102603 -0.245091866934929 ENSG00000130939 UBE4B
ENST00000475795 0.606588287200659 0.177183276437148 -0.134213843790879 ENSG00000130939 UBE4B
ENST00000470736 0.712571563257305 0.276704384223824 -0.11446355478284 ENSG00000130939 UBE4B
ENST00000466379 0.724970459031291 0.290258386643684 -0.116401056386093 ENSG00000130939 UBE4B
ENST00000488228 0.650577557597419 0.213712563611137 -0.137212920732918 ENSG00000130939 UBE4B
ENST00000487244 0.997485807667834 0.98451615285618 0.00216172877510863 ENSG00000130939 UBE4B
ENST00000465408 0.899191621380807 0.606790440698024 -0.0877578103050983 ENSG00000130939 UBE4B
ENST00000377093 0.38328677003184 0.0626203900480215 -0.207219360803627 ENSG00000054523 KIF1B
ENST00000263934 0.567755446594215 0.150364931816456 -0.168233986023364 ENSG00000054523 KIF1B
ENST00000377086 0.622980749816298 0.189619002008721 -0.150428372909725 ENSG00000054523 KIF1B
ENST00000377083 0.33264919537716 0.0470874222535985 -0.217367585686446 ENSG00000054523 KIF1B
ENST00000377081 0.573894205476708 0.154160507089259 -0.161021601345803 ENSG00000054523 KIF1B
ENST00000495136 0.313674172056058 0.0418283940449348 -0.406478519084698 ENSG00000054523 KIF1B
ENST00000497835 0.639484740530219 0.204276874496825 -0.160685575486459 ENSG00000054523 KIF1B
ENST00000465635 0.980750936938789 0.899724302836441 -0.0215413361237869 ENSG00000054523 KIF1B
ENST00000483340 0.984946010442073 0.919156635419029 -0.0173516181859743 ENSG00000054523 KIF1B
ENST00000470616 0.67884102711244 0.239902793702736 -0.209112358623408 ENSG00000054523 KIF1B
ENST00000491493 0.914096702961752 0.647856431466064 0.0403150422623586 ENSG00000142657 PGD
ENST00000487775 0.574437644567664 0.1546509395157 0.123780716065536 ENSG00000142657 PGD
ENST00000541529 0.890106068295751 0.583711703948615 0.0471365748769906 ENSG00000142657 PGD
ENST00000477958 0.942505832251294 0.742566848364209 0.0279592351556448 ENSG00000142657 PGD
ENST00000270776 0.891063687949889 0.586297189742877 0.0467369881084916 ENSG00000142657 PGD
ENST00000483936 0.874570053843226 0.546632703733654 0.051390294144151 ENSG00000142657 PGD
ENST00000538557 0.890443086750229 0.58488150020823 0.0470472798272984 ENSG00000142657 PGD
ENST00000465632 0.955890905877561 0.796888847695828 0.0217552776865863 ENSG00000142657 PGD
ENST00000460189 0.890499375640503 0.584946708185287 0.0476131860214426 ENSG00000142657 PGD
ENST00000493288 0.798948621310278 0.394558354584468 0.0875986659414149 ENSG00000142657 PGD
ENST00000498356 0.854268117923418 0.500651269624781 0.0621150425883874 ENSG00000142657 PGD
ENST00000496718 0.978379841291818 0.88946235944126 0.0133958410494462 ENSG00000142657 PGD
ENST00000400900 0.950825037348677 0.776012767045494 0.0485581166653021 ENSG00000251503 APITD1-CORT
ENST00000602296 0.950825037348677 0.776012767045494 0.0485581166653021 ENSG00000175279 APITD1
ENST00000602787 0.950825037348677 0.776012767045494 0.0485581166653021 ENSG00000175279 APITD1
ENST00000470413 0.943180860453207 0.744987921629927 0.0559494873912251 ENSG00000251503 APITD1-CORT
ENST00000309048 0.923004555376135 0.676183988421217 0.0729765376242284 ENSG00000175279 APITD1
ENST00000602486 0.892269610972745 0.58985800834203 0.108904566419038 ENSG00000175279 APITD1
ENST00000477755 0.848024263968579 0.489248255927352 0.123472491538111 ENSG00000175279 APITD1
ENST00000462462 0.968312420620396 0.847902678801224 0.0352264873500511 ENSG00000175279 APITD1
ENST00000465026 0.965545080688079 0.835151106644624 0.0374081585762476 ENSG00000251503 APITD1-CORT
ENST00000602446 0.990634712676883 0.94964071641399 -0.0118603317768086 ENSG00000251503 APITD1-CORT
ENST00000464507 0.981540260933726 0.903870158442839 0.0242792768233785 ENSG00000175279 APITD1
ENST00000377049 0.938511049149155 0.727847911159763 0.0903358829845469 ENSG00000241563 CORT
ENST00000320498 0.940048656937242 0.732521107654436 0.0902173436877913 ENSG00000241563 CORT
ENST00000377038 0.0535955232003412 0.00224365681590427 -0.14092500354227 ENSG00000160049 DFFA
ENST00000424487 0.624857542692659 0.191111728239859 0.162013381344762 ENSG00000203469 RP5-1113E3.3
ENST00000476658 0.0403985695939208 0.00150009844657632 -0.204183680200216 ENSG00000160049 DFFA
ENST00000377036 0.114104831923343 0.00705134038153617 -0.185691053207808 ENSG00000160049 DFFA
ENST00000472851 0.557214715303175 0.14397137466668 -0.109451231037968 ENSG00000142655 PEX14
ENST00000356607 0.557432245979335 0.144121398356044 -0.0869164951971699 ENSG00000142655 PEX14
ENST00000538836 0.557214715303175 0.143959676443939 -0.0878797760996007 ENSG00000142655 PEX14
ENST00000491661 0.755587023860987 0.329902977290474 -0.0623383417629081 ENSG00000142655 PEX14
ENST00000492696 0.918656067864105 0.663054466145107 0.109033081989891 ENSG00000142655 PEX14
ENST00000377022 0.860459311050431 0.513514470629741 0.0574381579333124 ENSG00000130940 CASZ1
ENST00000478524 0.797862240323913 0.392884877055531 0.153078373411724 ENSG00000130940 CASZ1
ENST00000606802 0.812222291026307 0.416820957474246 0.0939214731452512 ENSG00000272078 RP4-734G22.3
ENST00000447850 0.927360612279913 0.689731945313307 -0.0793563501348025 ENSG00000130940 CASZ1
ENST00000344008 0.89119054690324 0.586725340563941 0.0461847806461164 ENSG00000130940 CASZ1
ENST00000490176 0.986916177234604 0.930612773808472 0.020516320244388 ENSG00000130940 CASZ1
ENST00000496432 0.889504515087849 0.581316622763765 0.0455782964684348 ENSG00000130940 CASZ1
ENST00000492173 0.625819974335344 0.191936047813088 0.17301383143372 ENSG00000130940 CASZ1
ENST00000478728 0.931345237533243 0.704701173352828 -0.0364567639991791 ENSG00000130940 CASZ1
ENST00000473118 0.949813187400316 0.771018920107669 -0.0199117703261357 ENSG00000120948 TARDBP
ENST00000240185 0.815821389205245 0.423418602664684 -0.0533088519477282 ENSG00000120948 TARDBP
ENST00000476201 0.979458222457057 0.894084365894861 -0.00930192765337546 ENSG00000120948 TARDBP
ENST00000472476 0.94555708487203 0.757349911872462 -0.0210262113603907 ENSG00000120948 TARDBP
ENST00000439080 0.816563542313339 0.425109509507085 -0.0519102711179171 ENSG00000120948 TARDBP
ENST00000473869 0.816323619349103 0.424428113667261 -0.0518364169551855 ENSG00000120948 TARDBP
ENST00000315091 0.819220017237207 0.429338676253446 -0.0523012764039661 ENSG00000120948 TARDBP
ENST00000477447 0.774152844895035 0.357099813956291 -0.0709200584583048 ENSG00000120948 TARDBP
ENST00000496840 0.849650815043372 0.492035360795154 -0.0528573488659159 ENSG00000120948 TARDBP
ENST00000480464 0.973523391612291 0.869470808499281 0.0188528144844357 ENSG00000120948 TARDBP
ENST00000400897 0.905916441596418 0.624942769367483 -0.0481733788565345 ENSG00000009724 MASP2
ENST00000607145 0.985759012952817 0.923635590137083 0.0164204560986195 ENSG00000271895 RP4-635E18.8
ENST00000475189 0.955716237941725 0.796176076557841 -0.0418112888566273 ENSG00000116649 SRM
ENST00000376957 0.816056568639651 0.423973983527561 -0.0916050071266675 ENSG00000116649 SRM
ENST00000490101 0.87281840840858 0.542258331236689 -0.0884692584251261 ENSG00000116649 SRM
ENST00000465788 0.611778159049654 0.180892843391177 -0.131278944229645 ENSG00000116649 SRM
ENST00000459997 0.776584377287346 0.360601722900669 -0.0984965358819776 ENSG00000116649 SRM
ENST00000487300 0.888419820897879 0.577540893347706 -0.0577163490013989 ENSG00000116649 SRM
ENST00000304457 0.929240593973702 0.697521240684718 -0.0265372538760451 ENSG00000171824 EXOSC10
ENST00000376936 0.929293665376919 0.697611463292633 -0.0265366295597602 ENSG00000171824 EXOSC10
ENST00000474216 0.965107960149426 0.833650704228021 -0.0165849358202652 ENSG00000171824 EXOSC10
ENST00000544779 0.929240593973702 0.697513332445748 -0.0265394363769412 ENSG00000171824 EXOSC10
ENST00000490565 0.940525407018939 0.735295644231936 -0.0587106630076685 ENSG00000171824 EXOSC10
ENST00000452378 0.988707401223095 0.940731881355511 -0.00656205837183126 ENSG00000226849 RP4-635E18.7
ENST00000469634 0.972908302331885 0.864067083618563 0.0160303790456336 ENSG00000171824 EXOSC10
ENST00000478271 0.991895008809139 0.955539047987155 -0.00533125727849774 ENSG00000171824 EXOSC10
ENST00000470611 0.969109203466111 0.850026930104598 0.0198163157361488 ENSG00000171824 EXOSC10
ENST00000498576 0.965784078530914 0.835964046919864 -0.0233807181785195 ENSG00000171824 EXOSC10
ENST00000472078 0.976647947047688 0.883001983822046 -0.0177599647057644 ENSG00000171824 EXOSC10
ENST00000485606 0.937588376164464 0.724724182610357 -0.0409129855978127 ENSG00000171824 EXOSC10
ENST00000460196 0.986431044931599 0.927945062021188 0.00980157678951346 ENSG00000171824 EXOSC10
ENST00000447600 0.978325853001631 0.889133148273287 0.0312293731203617 ENSG00000230337 RP4-635E18.6
ENST00000435388 0.978288138022264 0.888960853705815 0.0312072681461922 ENSG00000230337 RP4-635E18.6
ENST00000376838 0.0936057024921817 0.0051849683166008 0.187907303356227 ENSG00000198793 MTOR
ENST00000361445 0.309389888770298 0.0406555271546568 0.09192557390855 ENSG00000198793 MTOR
ENST00000473471 0.694651951120763 0.257007477987874 0.12491787648786 ENSG00000198793 MTOR
ENST00000490931 0.796420807061494 0.391076834365497 0.0888217695292159 ENSG00000198793 MTOR
ENST00000455339 0.759433726309303 0.335354670642064 0.101307090462541 ENSG00000198793 MTOR
ENST00000495435 0.566347788231457 0.149491316286663 0.128030278928206 ENSG00000198793 MTOR
ENST00000476768 0.841012544851075 0.471693440125588 0.0990729619572152 ENSG00000198793 MTOR
ENST00000445982 0.766494793645888 0.344794869284783 0.111274602754007 ENSG00000225602 MTOR-AS1
ENST00000420480 0.776568211804382 0.360532270506428 0.107337969728204 ENSG00000225602 MTOR-AS1
ENST00000376819 0.538795767764223 0.132735041224085 0.310456496494636 ENSG00000171819 ANGPTL7
ENST00000376810 0.675979524265268 0.236655988962072 0.0864269579066523 ENSG00000120942 UBIAD1
ENST00000376804 0.606355271292133 0.17694241026913 0.097412248230211 ENSG00000120942 UBIAD1
ENST00000486588 0.708585682536288 0.271791631792389 0.0737235615521555 ENSG00000120942 UBIAD1
ENST00000483738 0.749064147604514 0.320723921024433 0.0634012973397901 ENSG00000120942 UBIAD1
ENST00000433562 0.902034289544524 0.614849466713225 -0.142670633531465 ENSG00000238199 UBE2V2P3
ENST00000294484 0.976973221735984 0.88394486914543 0.0423162536176538 ENSG00000204624 PTCHD2
ENST00000389575 0.976973221735984 0.88394486914543 0.0423162536176538 ENSG00000204624 PTCHD2
ENST00000354287 0.14543774078327 0.0104366388226599 -0.800197287818224 ENSG00000116661 FBXO2
ENST00000251546 0.878325244458818 0.554213266278309 -0.0811197141881763 ENSG00000132879 FBXO44
ENST00000425796 0.411040506830498 0.072199805047842 -0.290514061996162 ENSG00000132879 FBXO44
ENST00000376770 0.904257277683424 0.62027777756894 -0.0684815157089948 ENSG00000132879 FBXO44
ENST00000376768 0.51830580672354 0.12150866086215 -0.220319509578207 ENSG00000132879 FBXO44
ENST00000251547 0.904266484802357 0.620338840262621 -0.0684793867099963 ENSG00000132879 FBXO44
ENST00000376760 0.49615748113904 0.109003877678142 -0.225410596136822 ENSG00000132879 FBXO44
ENST00000376762 0.892321921928315 0.590108508113511 -0.0749360099744387 ENSG00000132879 FBXO44
ENST00000475435 0.992485445974994 0.958622299303989 -0.00729541150041469 ENSG00000132879 FBXO44
ENST00000471895 0.940490108179634 0.734642102670523 0.0545360938886272 ENSG00000132879 FBXO44
ENST00000376753 0.389025029176889 0.0646127069239696 -0.221839257951758 ENSG00000116663 FBXO6
ENST00000474239 0.473120690475523 0.0972984199450349 -0.198817576801632 ENSG00000116663 FBXO6
ENST00000449067 0.414981608406148 0.0733819841351246 -0.22015835470198 ENSG00000116663 FBXO6
ENST00000235310 0.678795816163448 0.239854328014807 0.128057000982084 ENSG00000116670 MAD2L2
ENST00000376692 0.68712050512855 0.249142982407893 0.127355777080191 ENSG00000116670 MAD2L2
ENST00000376672 0.687012947699421 0.249052131067957 0.125618493591385 ENSG00000116670 MAD2L2
ENST00000376669 0.714034612626477 0.278038268970351 0.12043787081986 ENSG00000116670 MAD2L2
ENST00000376667 0.753716578747281 0.327135530806159 0.107559940794542 ENSG00000116670 MAD2L2
ENST00000445656 0.652748915337051 0.215680713223236 0.135013535211637 ENSG00000116670 MAD2L2
ENST00000456915 0.652815764571942 0.215802160446622 0.135041125255271 ENSG00000116670 MAD2L2
ENST00000376664 0.554666085704315 0.142420722649098 0.156180055020362 ENSG00000116670 MAD2L2
ENST00000376655 0.571105737477106 0.152334293121035 0.160438900049147 ENSG00000116670 MAD2L2
ENST00000294485 0.896583720840454 0.599541452212724 0.152593548113016 ENSG00000162490 DRAXIN
ENST00000376637 0.615880185057307 0.184195161496683 0.16811258209037 ENSG00000177674 AGTRAP
ENST00000476512 0.671872856320109 0.232675676714485 0.152045686360514 ENSG00000177674 AGTRAP
ENST00000400895 0.666545266314484 0.228225699480883 0.153447117928943 ENSG00000177674 AGTRAP
ENST00000494437 0.533525236752741 0.129892504929277 0.203387404370814 ENSG00000177674 AGTRAP
ENST00000491346 0.62903348980717 0.194917473039741 0.164037808740089 ENSG00000177674 AGTRAP
ENST00000376629 0.622041081767351 0.188953259690743 0.166454568291635 ENSG00000177674 AGTRAP
ENST00000376627 0.613593722971638 0.182246042770831 0.168613656196135 ENSG00000177674 AGTRAP
ENST00000314340 0.618042330756734 0.185922145139961 0.167554757455 ENSG00000177674 AGTRAP
ENST00000452018 0.654243428706255 0.217332423709871 0.156695448314157 ENSG00000177674 AGTRAP
ENST00000510878 0.613191726359246 0.181990225755102 0.168794051920314 ENSG00000177674 AGTRAP
ENST00000476309 0.943922483175358 0.748914050074513 0.0390521727497405 ENSG00000177674 AGTRAP
ENST00000514733 0.88805141195512 0.576664580895379 0.0663182436920334 ENSG00000177674 AGTRAP
ENST00000513739 0.925467761828159 0.683128785793048 0.0506227848721869 ENSG00000177674 AGTRAP
ENST00000471765 0.753367810987004 0.32653801385036 0.139570019907792 ENSG00000177674 AGTRAP
ENST00000433342 0.107969616876587 0.0064719979244691 -0.342041997271627 ENSG00000215910 C1orf167
ENST00000312793 0.0621709224356633 0.0027563854030521 -0.345024887372288 ENSG00000215910 C1orf167
ENST00000444493 0.0253028555619416 0.000779903271257177 -0.352108427829119 ENSG00000215910 C1orf167
ENST00000449278 0.0223502298895729 0.000651633591091311 -0.3521650162278 ENSG00000215910 C1orf167
ENST00000475041 0.167288841624123 0.0132390405206755 -0.268609064440351 ENSG00000215910 C1orf167
ENST00000376592 0.0170657990611581 0.000451965570606719 -0.31410870744022 ENSG00000177000 MTHFR
ENST00000376583 0.0158395724624392 0.000410134268861996 -0.311877859696062 ENSG00000177000 MTHFR
ENST00000376590 0.0235332503840891 0.000702832512547897 -0.303261130569489 ENSG00000177000 MTHFR
ENST00000482358 0.00702030025814619 0.000139608561953051 -0.444410021436968 ENSG00000215910 C1orf167
ENST00000376585 0.0377948302657024 0.0013641623595406 -0.299778823832231 ENSG00000177000 MTHFR
ENST00000418034 0.316479542909083 0.0426382601783091 -0.254230767795472 ENSG00000177000 MTHFR
ENST00000413656 0.622356039054757 0.189200962049232 -0.173446895899452 ENSG00000177000 MTHFR
ENST00000423400 0.681110265684364 0.242968503051748 -0.157899494430836 ENSG00000177000 MTHFR
ENST00000431243 0.681110265684364 0.242968503051748 -0.157899494430836 ENSG00000177000 MTHFR
ENST00000376486 0.300247105055893 0.0383403810444685 -0.262741421070423 ENSG00000177000 MTHFR
ENST00000312413 0.313009739841105 0.0416138738554404 -0.137776870907142 ENSG00000011021 CLCN6
ENST00000346436 0.314043160616649 0.0420078633108964 -0.137563951692877 ENSG00000011021 CLCN6
ENST00000376497 0.226795508943844 0.0221432626262726 -0.225025037634544 ENSG00000011021 CLCN6
ENST00000376487 0.231226154283826 0.0228843102072353 -0.158418136425418 ENSG00000011021 CLCN6
ENST00000376496 0.239767431059555 0.0243875697056555 -0.158690792395569 ENSG00000011021 CLCN6
ENST00000376491 0.152280432078906 0.0112390607648002 -0.204941451914421 ENSG00000011021 CLCN6
ENST00000376492 0.152168530439571 0.0112252106281596 -0.202892294290172 ENSG00000011021 CLCN6
ENST00000376490 0.152280432078906 0.0112390607648002 -0.204941451914421 ENSG00000011021 CLCN6
ENST00000494028 0.736903018217534 0.304470215837614 -0.0953707546760263 ENSG00000011021 CLCN6
ENST00000446542 0.980947855116855 0.901271114594567 -0.0128734916308866 ENSG00000242349 NPPA-AS1
ENST00000400892 0.909655898825289 0.634867697293039 0.0691495350902662 ENSG00000242349 NPPA-AS1
ENST00000376480 0.903695132589446 0.619341355526833 0.0822391118436112 ENSG00000175206 NPPA
ENST00000376476 0.717722447978773 0.282126376346085 0.18186401096565 ENSG00000175206 NPPA
ENST00000376572 0.569413388759036 0.151432704838422 -0.161066927160177 ENSG00000116685 KIAA2013
ENST00000376576 0.776824326966898 0.361029171022681 -0.113473615408794 ENSG00000116685 KIAA2013
ENST00000485046 0.234237356976604 0.0234117843833035 -0.269361792357563 ENSG00000083444 PLOD1
ENST00000449038 0.203369583843656 0.018337753604102 -0.289146663672757 ENSG00000083444 PLOD1
ENST00000358133 0.2203852461296 0.0210023858872587 -0.271301523827112 ENSG00000083444 PLOD1
ENST00000376369 0.200504188552968 0.0179213099710844 -0.260439520730071 ENSG00000083444 PLOD1
ENST00000429000 0.258835858208306 0.0283766564455147 -0.258274892183806 ENSG00000083444 PLOD1
ENST00000196061 0.163037225993901 0.0126385648139686 -0.270603801642359 ENSG00000083444 PLOD1
ENST00000465920 0.821211647802525 0.432525528829903 -0.16833726787813 ENSG00000083444 PLOD1
ENST00000491536 0.217948087120979 0.0205618291538091 -0.332897397139197 ENSG00000083444 PLOD1
ENST00000470133 0.363695997663731 0.0562739208586605 -0.42464953444277 ENSG00000083444 PLOD1
ENST00000481933 0.293109547274683 0.036411312676159 -0.39536749056075 ENSG00000083444 PLOD1
ENST00000444836 0.940572182731122 0.736434661410878 0.022718378946223 ENSG00000116688 MFN2
ENST00000490079 0.982320851190843 0.907159146650212 -0.011858845920167 ENSG00000116688 MFN2
ENST00000235329 0.940551131416946 0.73631666166702 0.0227185659716498 ENSG00000116688 MFN2
ENST00000484391 0.965429228204648 0.834682572921301 -0.0204084844330591 ENSG00000116688 MFN2
ENST00000497302 0.951171415256938 0.778267091379414 -0.0254680030051608 ENSG00000116688 MFN2
ENST00000412236 0.911469521694846 0.63956337989303 -0.0447611671594636 ENSG00000116688 MFN2
ENST00000478749 0.0943302714895305 0.00525143954886994 -0.296937977268811 ENSG00000116691 MIIP
ENST00000235332 0.16859166207612 0.013415850452958 -0.268485407821127 ENSG00000116691 MIIP
ENST00000436478 0.165491497004167 0.0130070810501607 -0.269744026281319 ENSG00000116691 MIIP
ENST00000466860 0.274074878723788 0.0318185974271634 -0.252944881117309 ENSG00000116691 MIIP
ENST00000498685 0.323082071156544 0.0444411164070727 -0.240905734488543 ENSG00000116691 MIIP
ENST00000492256 0.0709444315812573 0.00337908776959276 -0.476293579245995 ENSG00000116691 MIIP
ENST00000460823 0.506933889074853 0.11471251229557 -0.236912068818418 ENSG00000116691 MIIP
ENST00000478299 0.944290972159822 0.751514472337305 -0.0646772617687296 ENSG00000116691 MIIP
ENST00000263932 0.988005414953552 0.936768550507086 0.0158527338576739 ENSG00000120949 TNFRSF8
ENST00000417814 0.948482521591862 0.765507958010836 0.0619540667080188 ENSG00000120949 TNFRSF8
ENST00000514649 0.948482521591862 0.765507958010836 0.0619540667080188 ENSG00000120949 TNFRSF8
ENST00000413146 0.969975445922016 0.852925157655111 0.0385720983292658 ENSG00000120949 TNFRSF8
ENST00000479933 0.969975445922016 0.853044941387111 0.0385187453305465 ENSG00000120949 TNFRSF8
ENST00000536782 0.112432683392177 0.00689688530245084 0.346376956664747 ENSG00000028137 TNFRSF1B
ENST00000376259 0.42998027737899 0.0788162105462575 0.214703833505721 ENSG00000028137 TNFRSF1B
ENST00000492361 0.42998027737899 0.0788162105462575 0.214703833505721 ENSG00000028137 TNFRSF1B
ENST00000584158 0.901164356413736 0.611899238578278 -0.117004790997429 ENSG00000263676 MIR4632
ENST00000489921 0.68470430630696 0.246251482539809 0.147589366084694 ENSG00000028137 TNFRSF1B
ENST00000356315 0.950869617548349 0.776637480937907 0.0133152258555497 ENSG00000048707 VPS13D
ENST00000358136 0.950869617548349 0.776637480937907 0.0133152258555497 ENSG00000048707 VPS13D
ENST00000476169 0.979723470507237 0.895159849641682 -0.015351290469737 ENSG00000048707 VPS13D
ENST00000489961 0.951469028802118 0.779754107382158 0.0301783805479392 ENSG00000048707 VPS13D
ENST00000011700 0.964661667821152 0.832184399803659 0.0107966070171922 ENSG00000048707 VPS13D
ENST00000460333 0.913995006370464 0.647265714271503 -0.0257058791985721 ENSG00000048707 VPS13D
ENST00000487188 0.976370774473767 0.88173379292728 0.0115135958839298 ENSG00000048707 VPS13D
ENST00000469054 0.978966985724367 0.891763263156631 0.0196461397356125 ENSG00000048707 VPS13D
ENST00000496628 0.861517273854723 0.5155757760438 0.0407264032805444 ENSG00000048707 VPS13D
ENST00000466732 0.950749777046748 0.775433494640604 0.0529767528426136 ENSG00000048707 VPS13D
ENST00000476045 0.830210527783273 0.449068321526452 0.0987120706443389 ENSG00000048707 VPS13D
ENST00000481484 0.7834935366609 0.372043305971793 0.113682660782274 ENSG00000048707 VPS13D
ENST00000543766 0.858756507408418 0.510324872539972 0.0441327194960139 ENSG00000048707 VPS13D
ENST00000471923 0.683799660572042 0.245429761230987 0.0808664375443944 ENSG00000048707 VPS13D
ENST00000543710 0.69321784868957 0.255711244052837 0.095291553852791 ENSG00000048707 VPS13D
ENST00000473099 0.968165225592035 0.847555819806623 0.021802986182235 ENSG00000048707 VPS13D
ENST00000376223 0.884918655863346 0.568430995812231 0.169561565434323 ENSG00000162496 DHRS3
ENST00000464917 0.870779866073551 0.535393265241598 0.184337245730969 ENSG00000162496 DHRS3
ENST00000430996 0.885396401555909 0.570328570208219 0.169242728771517 ENSG00000162496 DHRS3
ENST00000482265 0.889889647790829 0.582594036570349 0.165466860234019 ENSG00000162496 DHRS3
ENST00000294489 0.975387622164764 0.877262291806844 -0.0486768100459764 ENSG00000162493 PDPN
ENST00000376057 0.955013587891854 0.791791281372316 -0.0835956202297249 ENSG00000162493 PDPN
ENST00000484063 0.734106063104064 0.300978522987562 0.0908634819119385 ENSG00000116731 PRDM2
ENST00000376048 0.0026057961788011 3.67915256335887e-05 0.176420763483296 ENSG00000116731 PRDM2
ENST00000311066 0.00273757767126269 3.90670733865841e-05 0.17238071401338 ENSG00000116731 PRDM2
ENST00000235372 0.00238778235309768 3.3103857067403e-05 0.178657821305332 ENSG00000116731 PRDM2
ENST00000491134 0.00533803004972301 9.61903119152876e-05 0.165343408073762 ENSG00000116731 PRDM2
ENST00000502727 0.0194684003153999 0.000542522097095226 0.193934433744714 ENSG00000116731 PRDM2
ENST00000502724 0.0186784983290696 0.000513143921166826 0.196204021914829 ENSG00000116731 PRDM2
ENST00000413440 0.00331397824346711 4.99362239108292e-05 0.181748770112161 ENSG00000116731 PRDM2
ENST00000343137 0.00331142947064987 4.98699016948269e-05 0.180244793661852 ENSG00000116731 PRDM2
ENST00000491815 0.00504165646164058 8.89997427419042e-05 0.234933349910367 ENSG00000116731 PRDM2
ENST00000503842 0.00267510311246961 3.80048450938352e-05 0.188671762604945 ENSG00000116731 PRDM2
ENST00000407521 0.00808541895280038 0.000167626584278555 0.214754814134004 ENSG00000116731 PRDM2
ENST00000505823 0.00264564833235186 3.7417514823151e-05 0.188927022586026 ENSG00000116731 PRDM2
ENST00000487453 0.462645075104481 0.0924633306334693 0.134096383733886 ENSG00000116731 PRDM2
ENST00000491547 0.720128851367649 0.284511645486248 0.172718990858344 ENSG00000189337 KAZN
ENST00000376030 0.65105389956268 0.214119570933653 0.184482367885067 ENSG00000189337 KAZN
ENST00000503743 0.7487707762291 0.320338820934735 0.160051711523459 ENSG00000189337 KAZN
ENST00000422387 0.653072451309756 0.21602873982398 0.1917149369578 ENSG00000189337 KAZN
ENST00000361144 0.987690210343279 0.934784978085913 0.0146377364499296 ENSG00000189337 KAZN
ENST00000376028 0.973258640242399 0.867968889927571 0.0327098794976284 ENSG00000189337 KAZN
ENST00000400798 0.953776450468487 0.788083313941869 0.04859604009915 ENSG00000189337 KAZN
ENST00000400797 0.959415092622296 0.81341721217514 -0.0466242879019953 ENSG00000189337 KAZN
ENST00000404665 0.928466704257832 0.694350688957516 -0.13434699993171 ENSG00000175147 TMEM51-AS1
ENST00000310916 0.917090387861458 0.657628637956635 -0.151508410698544 ENSG00000175147 TMEM51-AS1
ENST00000428417 9.7673201191925e-06 4.02030693631509e-08 -0.845029252273564 ENSG00000171729 TMEM51
ENST00000376014 8.69275885294102e-06 3.54333831133267e-08 -0.845381200529557 ENSG00000171729 TMEM51
ENST00000451326 1.16212178568755e-05 4.98732886121715e-08 -0.858831606453513 ENSG00000171729 TMEM51
ENST00000400796 7.71082051590441e-06 3.07542178487277e-08 -0.84553330613586 ENSG00000171729 TMEM51
ENST00000434578 7.41607775481223e-06 2.92237074302998e-08 -0.845783247109194 ENSG00000171729 TMEM51
ENST00000376008 8.19614549299925e-06 3.31475707546994e-08 -0.844907060649169 ENSG00000171729 TMEM51
ENST00000424792 0.123412784575991 0.00801638698171927 -0.69307908349288 ENSG00000204464 C1orf195
ENST00000376005 0.319485771553198 0.0434749587349118 -0.603830012563607 ENSG00000204464 C1orf195
ENST00000417793 0.994723078440576 0.971011280717146 0.0094053279592456 ENSG00000142621 FHAD1
ENST00000358897 0.994723078440576 0.971011280717146 0.0094053279592456 ENSG00000142621 FHAD1
ENST00000375999 0.991895008809139 0.955469097524287 -0.01463152152929 ENSG00000142621 FHAD1
ENST00000433640 0.911893266043528 0.641658636154745 -0.133479998280749 ENSG00000142621 FHAD1
ENST00000375998 0.995074693169518 0.97325986636659 -0.00872335975246309 ENSG00000142621 FHAD1
ENST00000471347 0.897675258193713 0.602405813254516 0.16562968283123 ENSG00000142621 FHAD1
ENST00000444385 0.996113642510752 0.978817139653648 0.0090747565297225 ENSG00000142621 FHAD1
ENST00000314740 0.947636099512816 0.762395058419633 0.0989122547043072 ENSG00000142621 FHAD1
ENST00000529606 0.947636099512816 0.762395058419633 0.0989122547043072 ENSG00000142621 FHAD1
ENST00000314668 0.916077937344959 0.654266214380787 0.147349034699028 ENSG00000142621 FHAD1
ENST00000481324 0.835583051257696 0.460119859888141 0.251460718493692 ENSG00000142621 FHAD1
ENST00000477846 0.822555979669437 0.43529288179233 0.271342004257912 ENSG00000142621 FHAD1
ENST00000427824 0.928173586332334 0.693083465616134 0.108286403338792 ENSG00000228140 RP3-467K16.4
ENST00000375980 0.517462088665787 0.120997009707213 -0.156945359240961 ENSG00000142634 EFHD2
ENST00000445566 0.749106088368375 0.320884012262989 -0.100791277992516 ENSG00000142634 EFHD2
ENST00000375949 0.812933363459273 0.418240900670633 -0.276888936985309 ENSG00000162438 CTRC
ENST00000375943 0.862506453335333 0.517300771964038 -0.219602414725643 ENSG00000162438 CTRC
ENST00000476813 0.922711302146717 0.675218700443782 -0.144636256173997 ENSG00000162438 CTRC
ENST00000483406 0.866336794322496 0.524914876088433 -0.230462100834215 ENSG00000162438 CTRC
ENST00000494280 0.991654951363666 0.954029724248931 0.0205688157506519 ENSG00000215704 CELA2B
ENST00000375910 0.913511778486702 0.64611538546369 0.13622279011895 ENSG00000215704 CELA2B
ENST00000488764 0.883924855800094 0.565888592551925 0.176337493362685 ENSG00000215704 CELA2B
ENST00000546424 0.993462244164732 0.965234292203893 -0.00775518201658259 ENSG00000132906 CASP9
ENST00000333868 0.996438301448905 0.980460727158238 -0.00437448306119301 ENSG00000132906 CASP9
ENST00000348549 0.996438301448905 0.980460727158238 -0.00437448306119301 ENSG00000132906 CASP9
ENST00000400777 0.997416344823835 0.984255100295709 -0.00351743578162346 ENSG00000132906 CASP9
ENST00000424908 0.885895862395428 0.571867441706523 -0.115873903836469 ENSG00000132906 CASP9
ENST00000375890 0.993939360966742 0.967666877111396 -0.00748783019458035 ENSG00000132906 CASP9
ENST00000474305 0.995076347297026 0.973521868626546 -0.00617104199709738 ENSG00000132906 CASP9
ENST00000447522 0.994776127868784 0.971905214897826 0.00693781038582332 ENSG00000132906 CASP9
ENST00000440484 0.896876903391332 0.600259775277513 0.109259078888646 ENSG00000132906 CASP9
ENST00000546969 0.930299545467834 0.701750500292116 0.0791126145536695 ENSG00000132906 CASP9
ENST00000469637 0.721137457481419 0.28569387516931 0.248540070090622 ENSG00000132906 CASP9
ENST00000375849 0.842124719061741 0.473632700505894 0.0345878746794384 ENSG00000116138 DNAJC16
ENST00000375847 0.720987510134838 0.285536483125722 0.05438090492678 ENSG00000116138 DNAJC16
ENST00000475133 0.720987510134838 0.285536483125722 0.05438090492678 ENSG00000116138 DNAJC16
ENST00000375838 0.682569409079033 0.244383827292986 0.0746590847486022 ENSG00000116138 DNAJC16
ENST00000483270 0.951192350375523 0.778462856994549 -0.0158765805489853 ENSG00000116138 DNAJC16
ENST00000472665 0.973731096321143 0.870965226055583 0.0208080173461455 ENSG00000116138 DNAJC16
ENST00000606186 0.544715079402272 0.136102729951001 0.323169781025568 ENSG00000272510 RP4-680D5.8
ENST00000479655 0.740628397722125 0.309702965180294 0.190467799002461 ENSG00000116138 DNAJC16
ENST00000490811 0.929003011512207 0.696466951954753 -0.0638629655191312 ENSG00000116138 DNAJC16
ENST00000495523 0.866403971300745 0.525030177852748 0.0670339007780012 ENSG00000116138 DNAJC16
ENST00000375826 0.389025029176889 0.0646139062634231 -0.175921154633077 ENSG00000116771 AGMAT
ENST00000428945 0.542721408312485 0.134924854603121 0.270479403681748 ENSG00000237301 RP4-680D5.2
ENST00000480945 0.839718802037976 0.468172214067172 -0.0587750815469184 ENSG00000197312 DDI2
ENST00000486680 0.770926315752072 0.351714146047512 -0.0971504270805597 ENSG00000197312 DDI2
ENST00000546927 0.890786913080043 0.585402440562912 -0.0731523853775771 ENSG00000197312 DDI2
ENST00000320153 0.928393975890206 0.693644020542594 -0.0323199408161308 ENSG00000197312 DDI2
ENST00000483899 0.980444547809272 0.898129501258542 -0.0109834799173681 ENSG00000197312 DDI2
ENST00000548451 0.870720585843133 0.534984575150347 -0.0747938526267951 ENSG00000197312 DDI2
ENST00000345034 0.972184812526028 0.861489824948475 0.0182752365344295 ENSG00000215695 RSC1A1
ENST00000375799 0.503047077487926 0.112562193537043 -0.121257159906055 ENSG00000116786 PLEKHM2
ENST00000375793 0.503591905265826 0.112856455596896 -0.121141055611706 ENSG00000116786 PLEKHM2
ENST00000584345 0.887170361674051 0.574629226835413 -0.141169781104854 ENSG00000264048 AL121992.1
ENST00000462455 0.364662480810207 0.05655087409145 -0.152711644185543 ENSG00000116786 PLEKHM2
ENST00000453804 0.680493856427269 0.242327074700676 -0.0980547233551214 ENSG00000237938 RP11-288I21.1
ENST00000477849 0.579998577797431 0.158030435234177 -0.143222463664672 ENSG00000116786 PLEKHM2
ENST00000294454 0.93738529620384 0.723850664869278 -0.0554584785410978 ENSG00000162461 SLC25A34
ENST00000489568 0.504424366408442 0.11342627635814 -0.350866611307354 ENSG00000162461 SLC25A34
ENST00000465495 0.938896557711854 0.72930593922511 0.0931951256978763 ENSG00000162461 SLC25A34
ENST00000418525 0.948482521591862 0.765598967202787 0.0641457237288911 ENSG00000224459 RP11-169K16.4
ENST00000535249 0.652670864442117 0.215644511137286 0.210149834526152 ENSG00000179743 RP11-169K16.9
ENST00000317122 0.983638830263405 0.913533613706889 -0.01526500470044 ENSG00000179743 RP11-169K16.9
ENST00000375759 0.957427425488192 0.803777627063718 -0.0133933602662413 ENSG00000065526 SPEN
ENST00000438066 0.869281074265227 0.530782765995326 0.0412153691328597 ENSG00000065526 SPEN
ENST00000471538 0.845993256665499 0.484904162117055 -0.0623354214371805 ENSG00000065526 SPEN
ENST00000442985 0.613658519142546 0.182344020625858 0.0893287080304878 ENSG00000065526 SPEN
ENST00000487496 0.70163774543642 0.26403904116645 -0.111704106693732 ENSG00000065526 SPEN
ENST00000462525 0.885356489160314 0.570280254024922 0.0689410000809075 ENSG00000116809 ZBTB17
ENST00000440560 0.879659364112598 0.557889929987845 0.0676955219028744 ENSG00000116809 ZBTB17
ENST00000375743 0.969109203466111 0.850058190063027 -0.0145501245892275 ENSG00000116809 ZBTB17
ENST00000537142 0.969164679138449 0.85014973455746 -0.0145502617838683 ENSG00000116809 ZBTB17
ENST00000375733 0.969109203466111 0.850058190063027 -0.0145501245892275 ENSG00000116809 ZBTB17
ENST00000444358 0.840331132499576 0.469927951505035 0.0814956189988385 ENSG00000116809 ZBTB17
ENST00000488008 0.958075126517404 0.806899458630478 0.0339799793616919 ENSG00000116809 ZBTB17
ENST00000471805 0.663290618230293 0.225121561752864 0.161503620980971 ENSG00000116809 ZBTB17
ENST00000472658 0.585619769639201 0.161796304105739 0.19424169510617 ENSG00000116809 ZBTB17
ENST00000474511 0.537471857333559 0.132007773386674 0.206955223705553 ENSG00000116809 ZBTB17
ENST00000487785 0.679815766462606 0.241776502829687 0.158622399462621 ENSG00000116809 ZBTB17
ENST00000448462 0.870038789357817 0.532905867155817 -0.0495910018850501 ENSG00000116809 ZBTB17
ENST00000492834 0.970746163883075 0.855762278913947 -0.0235150065020307 ENSG00000116809 ZBTB17
ENST00000490899 0.6327649585154 0.198402165124718 -0.143599856100658 ENSG00000116809 ZBTB17
ENST00000464719 0.501833168411724 0.112024446199754 -0.173001924952928 ENSG00000116809 ZBTB17
ENST00000479282 0.86466379762012 0.521493757362375 -0.0584908669279046 ENSG00000116809 ZBTB17
ENST00000494020 0.798833440604061 0.394202774708039 -0.0701442138236028 ENSG00000116809 ZBTB17
ENST00000416882 0.92063614302392 0.668412595759545 0.120474805190943 ENSG00000234607 RP11-5P18.1
ENST00000358432 0.868551846765127 0.529370804285896 -0.204358330801794 ENSG00000142627 EPHA2
ENST00000478117 0.870720585843133 0.53518385538027 0.0678677129674957 ENSG00000142632 ARHGEF19
ENST00000270747 0.880142128760716 0.559071181368857 0.0638078620225643 ENSG00000142632 ARHGEF19
ENST00000449495 0.981016439567918 0.901861821053301 0.0192720909705256 ENSG00000142632 ARHGEF19
ENST00000478210 0.986543479542536 0.928858635083859 0.0144152833796623 ENSG00000142632 ARHGEF19
ENST00000471928 0.990203085078066 0.94687893780741 -0.0124434017975661 ENSG00000142632 ARHGEF19
ENST00000441785 0.942058402272764 0.741100170962014 0.0703646814271306 ENSG00000142632 ARHGEF19
ENST00000602586 0.969544981670835 0.851255605396486 0.0553209384309842 ENSG00000237276 ANO7P1
ENST00000375599 0.313760881441981 0.0419112040512995 -0.498828635676766 ENSG00000132881 RSG1
ENST00000375592 0.931489348278932 0.705337804715352 0.0281392978448783 ENSG00000037637 FBXO42
ENST00000456164 0.598205356086528 0.17104124681774 0.132535257083404 ENSG00000037637 FBXO42
ENST00000444116 0.581160971761333 0.15895908298148 0.134969043933578 ENSG00000037637 FBXO42
ENST00000478089 0.986543479542536 0.929045220632766 -0.00857332537369821 ENSG00000037637 FBXO42
ENST00000475078 0.906807412354183 0.628009231877749 0.0431376639270274 ENSG00000055070 SZRD1
ENST00000401088 0.62108280924624 0.188134181504567 -0.102411106025045 ENSG00000055070 SZRD1
ENST00000471507 0.981085281770118 0.902033466139315 0.0105376407770415 ENSG00000055070 SZRD1
ENST00000401089 0.621166575968523 0.188185298485255 -0.102411565231058 ENSG00000055070 SZRD1
ENST00000486763 0.955890905877561 0.797048982076142 0.021878441321836 ENSG00000055070 SZRD1
ENST00000476423 0.926825034767506 0.68792378325412 0.0363028152060512 ENSG00000055070 SZRD1
ENST00000475554 0.958807594814781 0.809886853757732 0.0205086011802077 ENSG00000055070 SZRD1
ENST00000375590 0.846621934058688 0.486226224350902 -0.0538958467237044 ENSG00000055070 SZRD1
ENST00000472351 0.979015482730227 0.892646912989743 0.0115807554412424 ENSG00000055070 SZRD1
ENST00000492354 0.621508816889614 0.188377824094738 -0.10236399341555 ENSG00000055070 SZRD1
ENST00000472461 0.984582304133135 0.917725607114332 0.00895242714109243 ENSG00000055070 SZRD1
ENST00000445689 0.712996394300747 0.277225820004478 0.25388671446626 ENSG00000226457 RP11-430L17.1
ENST00000491418 0.381620225853242 0.061866089869065 -0.148179574531202 ENSG00000187144 SPATA21
ENST00000466212 0.0523806147810198 0.00217190564630224 -0.197212248097259 ENSG00000187144 SPATA21
ENST00000335496 0.91033827364204 0.636732831209048 -0.0896257621945238 ENSG00000187144 SPATA21
ENST00000540400 0.914096702961752 0.647845464667192 -0.0866098716033006 ENSG00000187144 SPATA21
ENST00000337132 0.957573153632664 0.805596445833363 -0.0211658457541109 ENSG00000157191 NECAP2
ENST00000504551 0.995571657320219 0.975462312242398 -0.0027503428006045 ENSG00000157191 NECAP2
ENST00000406746 0.957427425488192 0.804593503419777 -0.0212796034907703 ENSG00000157191 NECAP2
ENST00000457722 0.992548653162811 0.958947722778197 -0.00460517655211676 ENSG00000157191 NECAP2
ENST00000486390 0.996133473775541 0.978886991744373 -0.00281795956341305 ENSG00000157191 NECAP2
ENST00000443980 0.957427425488192 0.804633864539631 -0.0212805085315388 ENSG00000157191 NECAP2
ENST00000504858 0.976363650976638 0.881673728202504 -0.0135794175463039 ENSG00000157191 NECAP2
ENST00000508680 0.981247092110617 0.902745551238152 -0.0119085996770365 ENSG00000157191 NECAP2
ENST00000492095 0.957427425488192 0.804583496029669 -0.0212802398724581 ENSG00000157191 NECAP2
ENST00000459640 0.989229378432288 0.942907339622096 -0.00642262083116397 ENSG00000157191 NECAP2
ENST00000496239 0.957427425488192 0.804612539723833 -0.0212806819841766 ENSG00000157191 NECAP2
ENST00000513161 0.995571657320219 0.975452576518715 -0.00275257647055127 ENSG00000157191 NECAP2
ENST00000509727 0.758397053348573 0.333771655105594 0.113869050886094 ENSG00000157191 NECAP2
ENST00000457898 0.943180860453207 0.745187796653239 -0.0367687407704418 ENSG00000226029 RP4-798A10.2
ENST00000263511 0.884910142488501 0.56829262487105 -0.0605706852193285 ENSG00000080947 CROCCP3
ENST00000591348 0.874516408655286 0.546487300279562 -0.0662639899481673 ENSG00000080947 CROCCP3
ENST00000420820 0.869603037622113 0.531589789450815 -0.0979367419105826 ENSG00000080947 CROCCP3
ENST00000591316 0.734106063104064 0.300956846636378 -0.204191674644218 ENSG00000080947 CROCCP3
ENST00000590118 0.927637880925755 0.691413679407671 0.081712067912376 ENSG00000080947 CROCCP3
ENST00000589964 0.921870869493876 0.672618971990926 0.0875456384569689 ENSG00000080947 CROCCP3
ENST00000383925 0.955169957535767 0.792216112815537 -0.0670743588262907 ENSG00000206652 RNU1-1
ENST00000430580 0.908722747611194 0.632500375437233 0.0487418856152742 ENSG00000219481 NBPF1
ENST00000392963 0.979740964758719 0.895452689107867 0.015580993839949 ENSG00000219481 NBPF1
ENST00000420031 0.871363491147094 0.537928972753603 -0.0942037010812461 ENSG00000219481 NBPF1
ENST00000432949 0.879009607848168 0.555622372306603 -0.086456077421066 ENSG00000219481 NBPF1
ENST00000287968 0.987993053359616 0.936655350105991 0.0130897656533673 ENSG00000219481 NBPF1
ENST00000420513 0.710488319738687 0.273853285762618 0.135995943825623 ENSG00000219481 NBPF1
ENST00000599069 0.842740502539561 0.475230567046068 0.0918837668033888 ENSG00000219481 NBPF1
ENST00000599908 0.963849944122713 0.830074331580254 -0.0411936557508728 ENSG00000219481 NBPF1
ENST00000449853 0.79011343075037 0.382407286875991 0.134246925244031 ENSG00000219481 NBPF1
ENST00000540383 0.467275876335476 0.0946839490881591 -0.112569794005398 ENSG00000215908 CROCCP2
ENST00000412962 0.471275105804909 0.0963308719210376 -0.113412116548393 ENSG00000215908 CROCCP2
ENST00000362058 0.300678390590073 0.0384713390125329 -0.175105431617218 ENSG00000215908 CROCCP2
ENST00000419267 0.000134896555905257 9.54461839217333e-07 -0.95099181780924 ENSG00000236698 EIF1AXP1
ENST00000466256 0.862362534363444 0.51702958392775 -0.114778808891433 ENSG00000058453 CROCC
ENST00000457075 0.478467033225017 0.100126865793662 -0.470778643009062 ENSG00000238142 RP11-108M9.4
ENST00000416869 0.478467033225017 0.100126865793662 -0.470778643009062 ENSG00000238142 RP11-108M9.4
ENST00000375541 0.963066495482324 0.826337107794965 -0.0227219400880731 ENSG00000058453 CROCC
ENST00000445545 0.918600834648346 0.661988668915413 -0.0488645033852439 ENSG00000058453 CROCC
ENST00000467938 0.953350963872341 0.786526989687269 -0.0317957613194708 ENSG00000058453 CROCC
ENST00000492631 0.973418617746473 0.868886010664968 0.0233527241251433 ENSG00000058453 CROCC
ENST00000467715 0.944290972159822 0.751172853311133 -0.0674887747614674 ENSG00000058453 CROCC
ENST00000494191 0.959823378434067 0.815886581185005 -0.0305356989231084 ENSG00000058453 CROCC
ENST00000486318 0.616223153360618 0.184457733986823 -0.194825225268583 ENSG00000058453 CROCC
ENST00000498688 0.767036183780017 0.345436111642032 -0.153101715465643 ENSG00000058453 CROCC
ENST00000477773 0.588105845039214 0.163640561626792 -0.331002210391437 ENSG00000058453 CROCC
ENST00000497654 0.943679670038201 0.747027931038302 0.0827913667277326 ENSG00000058453 CROCC
ENST00000465021 0.799271160875511 0.395452265233856 0.155039357289273 ENSG00000058453 CROCC
ENST00000465291 0.909276225060138 0.633705225724535 -0.115829336627072 ENSG00000058453 CROCC
ENST00000446261 0.959833323119064 0.815930604898363 0.0306765023454328 ENSG00000226526 RP1-37C10.3
ENST00000326735 0.961292722446999 0.81953191327135 0.0306799721997773 ENSG00000159363 ATP13A2
ENST00000341676 0.976195447084331 0.881148413711799 0.0201235850105101 ENSG00000159363 ATP13A2
ENST00000452699 0.976195447084331 0.881148413711799 0.0201235850105101 ENSG00000159363 ATP13A2
ENST00000466561 0.730023120505373 0.295329705623953 0.169908464638364 ENSG00000159363 ATP13A2
ENST00000502418 0.650435940105219 0.213557364380593 0.204677260179757 ENSG00000159363 ATP13A2
ENST00000503552 0.934500941619121 0.714048879913209 -0.0536821063955375 ENSG00000159363 ATP13A2
ENST00000463860 0.958693974998911 0.80918919479411 0.0362638254903461 ENSG00000159363 ATP13A2
ENST00000502860 0.831577341567517 0.451983909380239 0.114670087192627 ENSG00000159363 ATP13A2
ENST00000509392 0.634625770535651 0.200109459672818 0.253485541966448 ENSG00000159363 ATP13A2
ENST00000506174 0.817984964360549 0.427575634798283 0.119866064453903 ENSG00000159363 ATP13A2
ENST00000510069 0.930129679696208 0.70102535361586 -0.0608770802963458 ENSG00000159363 ATP13A2
ENST00000511957 0.988003527212065 0.936703957383829 0.0130292404222401 ENSG00000159363 ATP13A2
ENST00000508222 0.988728068986096 0.940861964020663 0.012024621395615 ENSG00000159363 ATP13A2
ENST00000509619 0.985536296652419 0.922803389862571 0.0161863676713684 ENSG00000159363 ATP13A2
ENST00000375499 0.00361540793195034 5.61509807079283e-05 -0.262888561612677 ENSG00000117118 SDHB
ENST00000485092 0.675363647454813 0.235872485892967 -0.134369764450445 ENSG00000117118 SDHB
ENST00000475049 0.708393202487171 0.271623634431407 -0.122425641001315 ENSG00000117118 SDHB
ENST00000485515 0.00396742391257019 6.33271266336925e-05 -0.282099127939029 ENSG00000117118 SDHB
ENST00000491274 0.0204243773077398 0.000579680720321456 -0.239589983839755 ENSG00000117118 SDHB
ENST00000475506 0.0528536424837897 0.00219995139261032 -0.232010030967778 ENSG00000117118 SDHB
ENST00000463045 0.0304896511884517 0.00100592840984857 -0.253069541981021 ENSG00000117118 SDHB
ENST00000466613 0.0029430402208506 4.3149502448297e-05 -0.3615929258583 ENSG00000117118 SDHB
ENST00000375486 0.705593717692197 0.267880437451879 0.254448853150645 ENSG00000117115 PADI2
ENST00000479534 0.978001040402092 0.887831434038842 0.0490618864119108 ENSG00000117115 PADI2
ENST00000466151 0.94438096191825 0.752178237509692 0.0725826132915672 ENSG00000117115 PADI2
ENST00000444885 0.778333859003427 0.363245354601353 0.205905160783478 ENSG00000117115 PADI2
ENST00000375481 0.687012947699421 0.249056799978242 0.282262721699079 ENSG00000117115 PADI2
ENST00000375453 0.983478650304054 0.912808792339816 0.0369806749640741 ENSG00000159339 PADI4
ENST00000375448 0.828920411221471 0.446959238979328 -0.236709841025854 ENSG00000159339 PADI4
ENST00000602074 0.987996596554593 0.936666673345327 -0.0263970215923056 ENSG00000269468 AC004824.2
ENST00000487048 0.651437559341869 0.21449553164664 -0.396661563619006 ENSG00000159339 PADI4
ENST00000467001 0.71877574914115 0.283323133620563 -0.353132731407248 ENSG00000159339 PADI4
ENST00000439577 0.880507812703181 0.55967881687341 -0.0510038602858871 ENSG00000227751 RP1-20B21.4
ENST00000375436 0.945387808650833 0.756596652469897 -0.0203338431613471 ENSG00000179051 RCC2
ENST00000474892 0.738196071900825 0.306498329272776 -0.0777490545748454 ENSG00000179051 RCC2
ENST00000375433 0.985142943818933 0.921107083763125 -0.00647322808158044 ENSG00000179051 RCC2
ENST00000583469 0.823833620471953 0.437262092239096 -0.100151069739639 ENSG00000266727 AC004824.1
ENST00000361221 0.0825908185006054 0.00427046222556217 -0.410942818993083 ENSG00000074964 ARHGEF10L
ENST00000452522 0.0825748540322726 0.00426831938010822 -0.410991501605423 ENSG00000074964 ARHGEF10L
ENST00000434513 0.110928466477161 0.006762139570352 -0.393084531805414 ENSG00000074964 ARHGEF10L
ENST00000375415 0.0829014142984958 0.0042943833446575 -0.411522636553109 ENSG00000074964 ARHGEF10L
ENST00000375420 0.206901149690645 0.018838002924084 -0.349087736878374 ENSG00000074964 ARHGEF10L
ENST00000469726 0.074066205403561 0.00362112739840163 -0.417020180890682 ENSG00000074964 ARHGEF10L
ENST00000375408 0.0721528422820955 0.00347290447129245 -0.419070382460099 ENSG00000074964 ARHGEF10L
ENST00000167825 0.0721528422820955 0.00347105027386275 -0.419120547203027 ENSG00000074964 ARHGEF10L
ENST00000475356 0.108171308221882 0.00649177929689317 -0.396773176561711 ENSG00000074964 ARHGEF10L
ENST00000482359 0.578674183325863 0.157110795352703 -0.229653107334513 ENSG00000074964 ARHGEF10L
ENST00000466782 0.111848908026479 0.00683990546173317 -0.450198552571001 ENSG00000074964 ARHGEF10L
ENST00000495593 0.00630171862574436 0.000120945222743263 -0.564363369022728 ENSG00000074964 ARHGEF10L
ENST00000494072 0.884991465335298 0.568879121111431 -0.0609917455096779 ENSG00000255275 RP13-279N23.2
ENST00000538309 0.580960174999759 0.158812905250605 0.269260098166004 ENSG00000159423 ALDH4A1
ENST00000538839 0.666545266314484 0.228055195105499 0.20563752478175 ENSG00000159423 ALDH4A1
ENST00000290597 0.666361785224648 0.227843617379025 0.205699499545066 ENSG00000159423 ALDH4A1
ENST00000375341 0.637528060834674 0.202496504889162 0.216092339935251 ENSG00000159423 ALDH4A1
ENST00000432718 0.949229811674588 0.768617036687958 0.065862788580285 ENSG00000159423 ALDH4A1
ENST00000455833 0.62187412262109 0.188693052856082 -0.12855484021141 ENSG00000169991 IFFO2
ENST00000355609 0.424917384911941 0.0767980231368191 -0.290966386024616 ENSG00000169991 IFFO2
ENST00000416166 0.667100223531215 0.228782564974055 -0.132027440749633 ENSG00000169991 IFFO2
ENST00000606379 0.101749788408268 0.00592097052087806 0.327609801620266 ENSG00000272084 RP5-1126H10.2
ENST00000375254 0.0482443959607444 0.00193200571798341 0.207548812195222 ENSG00000127481 UBR4
ENST00000375226 0.0482443959607444 0.00193161813283469 0.207550201240484 ENSG00000127481 UBR4
ENST00000375267 0.0482443959607444 0.00193161813283469 0.207550201240484 ENSG00000127481 UBR4
ENST00000375217 0.0482443959607444 0.00193161813283469 0.207550201240484 ENSG00000127481 UBR4
ENST00000375225 0.00161166227898468 2.0338298091557e-05 0.335451255224209 ENSG00000127481 UBR4
ENST00000429347 0.0503956336305537 0.00205663647400259 0.217401845276029 ENSG00000127481 UBR4
ENST00000375224 0.0487128217758767 0.00195842936256935 0.215327330541821 ENSG00000127481 UBR4
ENST00000459947 0.000699865657951407 7.10637499078174e-06 0.366596879439133 ENSG00000127481 UBR4
ENST00000486515 0.0134215527522681 0.000326959379691787 0.350947341464238 ENSG00000127481 UBR4
ENST00000543981 0.0544709543208932 0.0022946255196231 0.210759645227437 ENSG00000127481 UBR4
ENST00000492606 0.616428390463028 0.184635452796671 0.127507262687211 ENSG00000127481 UBR4
ENST00000467272 0.489315727764569 0.105695351000596 0.126358658093223 ENSG00000127481 UBR4
ENST00000483922 0.607920428724366 0.178137645109525 0.133577414618276 ENSG00000127481 UBR4
ENST00000494503 0.101347453162717 0.00587668618506322 0.234567825004893 ENSG00000127481 UBR4
ENST00000466969 0.378625498376484 0.0608883876076476 0.19333617812836 ENSG00000127481 UBR4
ENST00000375218 0.219388369750155 0.0208184621061234 0.181113084126544 ENSG00000127481 UBR4
ENST00000425413 0.0958313742259995 0.00539076830786392 0.207083199817795 ENSG00000127481 UBR4
ENST00000417040 0.067572655304854 0.00313135162079429 0.21378739040951 ENSG00000127481 UBR4
ENST00000475973 0.136083243550719 0.00940893080722624 0.267103662551443 ENSG00000127481 UBR4
ENST00000465036 0.0675514628392537 0.00312910885840642 0.271471209389247 ENSG00000127481 UBR4
ENST00000419533 0.0744673499935944 0.00364846176401666 0.203692416835942 ENSG00000127481 UBR4
ENST00000497018 0.491545811805562 0.106803242775831 0.162047728985613 ENSG00000127481 UBR4
ENST00000437898 0.913887021704493 0.647055721001949 0.0204248626015507 ENSG00000230424 RP1-43E13.2
ENST00000477853 0.915349311358418 0.651810897047388 0.0218277185878172 ENSG00000127463 EMC1
ENST00000480380 0.903195554399932 0.617803616093746 -0.0353689793570599 ENSG00000127463 EMC1
ENST00000375199 0.92870423521823 0.694931713668267 0.0190360355951703 ENSG00000127463 EMC1
ENST00000375208 0.869998342284046 0.532803024285791 0.0297267742359318 ENSG00000127463 EMC1
ENST00000461353 0.994991495292542 0.972648808509368 -0.00331111380791915 ENSG00000127463 EMC1
ENST00000486405 0.519812307139597 0.122288289610576 0.121960031549976 ENSG00000127463 EMC1
ENST00000486238 0.881156163452383 0.560807307295766 0.0497742372596498 ENSG00000127463 EMC1
ENST00000494770 0.678746466897167 0.239789560458485 0.0764052561067976 ENSG00000127463 EMC1
ENST00000462505 0.834789298696371 0.458703057831547 0.0644568571755443 ENSG00000127463 EMC1
ENST00000496654 0.973664550540452 0.869790270708363 0.0153709284369581 ENSG00000127463 EMC1
ENST00000467423 0.91838739827751 0.660898760717901 -0.0433679000521297 ENSG00000127463 EMC1
ENST00000475079 0.875436617954096 0.548864024675245 0.0613830467798787 ENSG00000127463 EMC1
ENST00000488681 0.954855104821996 0.791316983074859 0.0309311337815239 ENSG00000127463 EMC1
ENST00000356068 0.941607630293877 0.739343336107221 0.0389155876942108 ENSG00000127463 EMC1
ENST00000330263 0.615357059882499 0.183647330378928 -0.0930681205903833 ENSG00000053372 MRTO4
ENST00000493700 0.872014686962505 0.539223899945083 -0.0477556282761086 ENSG00000053372 MRTO4
ENST00000479559 0.63716700774085 0.202148281786142 -0.130931716017089 ENSG00000053372 MRTO4
ENST00000235835 0.944030113294551 0.749085295267547 -0.0579916816190182 ENSG00000053371 AKR7A2
ENST00000330072 0.938014026029697 0.726047755034116 -0.0634542273249471 ENSG00000053371 AKR7A2
ENST00000489286 0.915166171014755 0.651176761770705 -0.0836390237758951 ENSG00000053371 AKR7A2
ENST00000481966 0.916077937344959 0.654222223725075 -0.0920972920566078 ENSG00000053371 AKR7A2
ENST00000492217 0.981666938285576 0.904660248290998 0.0268725240399819 ENSG00000053371 AKR7A2
ENST00000375155 0.476300971163782 0.0988886283556446 -0.275002027001242 ENSG00000040487 PQLC2
ENST00000375153 0.480857267834272 0.101301782636446 -0.272927735450209 ENSG00000040487 PQLC2
ENST00000469076 0.480857267834272 0.101301782636446 -0.272927735450209 ENSG00000040487 PQLC2
ENST00000400548 0.476300971163782 0.0988886283556446 -0.275002027001242 ENSG00000040487 PQLC2
ENST00000497827 0.634328975556009 0.199913256943813 -0.219044431971087 ENSG00000040487 PQLC2
ENST00000432465 0.712049964141167 0.275886559390124 -0.2125593621417 ENSG00000040487 PQLC2
ENST00000401084 0.937319552956278 0.723428137129412 -0.0220907123139588 ENSG00000077549 CAPZB
ENST00000264203 0.937319552956278 0.723431758920491 -0.0220910791616452 ENSG00000077549 CAPZB
ENST00000375144 0.782668126215936 0.370442179306037 -0.0571385356792395 ENSG00000077549 CAPZB
ENST00000375142 0.937319552956278 0.723484782519989 -0.0220904360704805 ENSG00000077549 CAPZB
ENST00000433834 0.940057854181117 0.732642526995449 -0.0213735772288194 ENSG00000077549 CAPZB
ENST00000264202 0.926224530717253 0.685533062536865 -0.0258518332322258 ENSG00000077549 CAPZB
ENST00000413711 0.918092650259984 0.660336578719359 -0.0286022673375834 ENSG00000077549 CAPZB
ENST00000459967 0.858756507408418 0.510243323759567 -0.0431271195221452 ENSG00000077549 CAPZB
ENST00000457768 0.444620622099504 0.084506857233072 -0.142871500666006 ENSG00000077549 CAPZB
ENST00000489607 0.505736066553604 0.114087330787128 -0.115059946546392 ENSG00000077549 CAPZB
ENST00000482808 0.92084668684107 0.669093754721276 -0.0287977903580622 ENSG00000077549 CAPZB
ENST00000602662 0.708270883036768 0.271546588690322 0.0690319627386618 ENSG00000270136 MINOS1-NBL1
ENST00000486890 0.889809634619264 0.582157134759603 0.0357003420302633 ENSG00000173436 MINOS1
ENST00000322753 0.848715362704273 0.490643219706428 0.0440435878356663 ENSG00000173436 MINOS1
ENST00000498067 0.909634079070977 0.634742228684094 -0.0582538462521287 ENSG00000173436 MINOS1
ENST00000462646 0.876381418926739 0.550525970712662 0.0387149139222906 ENSG00000173436 MINOS1
ENST00000467029 0.878113949279484 0.553738319313901 0.0384778602679134 ENSG00000173436 MINOS1
ENST00000481464 0.878475444590318 0.554373923817255 0.0383493967740245 ENSG00000173436 MINOS1
ENST00000498642 0.880115256782295 0.558817936010117 0.0379314014686702 ENSG00000173436 MINOS1
ENST00000479642 0.913500208543492 0.64599414178588 -0.0376927045799221 ENSG00000173436 MINOS1
ENST00000602293 0.755082369087796 0.32926511054828 0.061230318302889 ENSG00000270136 MINOS1-NBL1
ENST00000602384 0.757491278419636 0.332442487804052 0.0606293306286379 ENSG00000270136 MINOS1-NBL1
ENST00000602450 0.754016589217606 0.327842622383995 0.0614123147914239 ENSG00000270136 MINOS1-NBL1
ENST00000485362 0.885016974247905 0.569087215281677 0.0370072166986121 ENSG00000173436 MINOS1
ENST00000457263 0.947279896840963 0.761807142164289 -0.0585264179561005 ENSG00000226396 RPS14P3
ENST00000428975 0.425171166026072 0.0768975574775585 0.307684371212518 ENSG00000158747 NBL1
ENST00000289749 0.360795169087684 0.0554279140525813 0.326256807372997 ENSG00000158747 NBL1
ENST00000451758 0.413410692388523 0.0729360115789231 0.31296626509985 ENSG00000158747 NBL1
ENST00000439664 0.453503350178631 0.0885090138588741 0.297464772474621 ENSG00000158747 NBL1
ENST00000375136 0.472352910759712 0.0968542594931966 0.277171316268061 ENSG00000158747 NBL1
ENST00000548815 0.472352910759712 0.0968542594931966 0.277171316268061 ENSG00000158747 NBL1
ENST00000425400 0.453303410498769 0.088424575232821 0.294641296633871 ENSG00000158747 NBL1
ENST00000439278 0.32619284697269 0.0452150819374646 0.339616470724466 ENSG00000158747 NBL1
ENST00000427894 0.674951170383175 0.235241198526605 0.20058886782614 ENSG00000158747 NBL1
ENST00000294543 0.805153162423649 0.405829291213346 -0.0723302977655319 ENSG00000162542 TMCO4
ENST00000375127 0.824724790914288 0.438801751514243 -0.0676021082696789 ENSG00000162542 TMCO4
ENST00000489814 0.501731770564987 0.111951317673967 -0.152388368766921 ENSG00000162542 TMCO4
ENST00000375122 0.805230446603285 0.406124426000991 -0.0723254986207485 ENSG00000162542 TMCO4
ENST00000494342 0.955183904469286 0.792266137017387 -0.0658053768819915 ENSG00000162542 TMCO4
ENST00000489135 0.962189985627054 0.823030999755468 -0.0220454854433088 ENSG00000162542 TMCO4
ENST00000496528 0.986651217341528 0.929622175679328 0.00873553622736824 ENSG00000162542 TMCO4
ENST00000462171 0.925734348786562 0.683825863504747 0.0438264739069811 ENSG00000162542 TMCO4
ENST00000488449 0.997874276726432 0.987135626258246 0.00223985567854464 ENSG00000162542 TMCO4
ENST00000375120 0.639320029569331 0.204068146513431 0.0995111224759666 ENSG00000169914 OTUD3
ENST00000466697 0.99145638421966 0.952988237150816 -0.00966080310227941 ENSG00000169914 OTUD3
ENST00000481686 0.951633703180007 0.780786007770419 -0.0698315148281969 ENSG00000169914 OTUD3
ENST00000375078 0.852564473099706 0.497654950804141 0.172023605578718 ENSG00000162545 CAMK2N1
ENST00000489020 0.953355564550412 0.78674667420867 0.0803908794963844 ENSG00000162545 CAMK2N1
ENST00000264198 0.992914755336616 0.96108398356093 0.00408046996153225 ENSG00000090432 MUL1
ENST00000375071 0.922846647616208 0.675527963929277 -0.125914721257819 ENSG00000158825 CDA
ENST00000461985 0.921768525825114 0.672381765160715 -0.127102355864814 ENSG00000158825 CDA
ENST00000321556 0.979974436671998 0.896184015003674 0.0138865765608435 ENSG00000158828 PINK1
ENST00000492302 0.944132205456444 0.749939019849004 0.0343551490242378 ENSG00000158828 PINK1
ENST00000451424 0.916841895862259 0.656712365105396 -0.0406251823976265 ENSG00000117242 PINK1-AS
ENST00000400490 0.894484255030028 0.5951725939204 0.0597268055406478 ENSG00000158828 PINK1
ENST00000535128 0.901136850333106 0.611777646459257 0.10438066852565 ENSG00000257033 AL391357.1
ENST00000602624 0.615524206619989 0.183865016882289 -0.0927600040639987 ENSG00000244038 DDOST
ENST00000375048 0.616683961951151 0.184798524670636 -0.0926298183632111 ENSG00000244038 DDOST
ENST00000415136 0.598720718597118 0.171539750055994 -0.0950102099702377 ENSG00000244038 DDOST
ENST00000475210 0.803928693128286 0.40363856254903 0.0913592661302697 ENSG00000244038 DDOST
ENST00000464364 0.212743147132695 0.0197215990610221 -0.161992096482333 ENSG00000244038 DDOST
ENST00000477229 0.379603818228149 0.0612758480693098 -0.184235349200128 ENSG00000244038 DDOST
ENST00000375031 0.978964030033243 0.891705179092835 0.0331384397903385 ENSG00000189410 SH2D5
ENST00000460804 0.984946010442073 0.919172389069205 0.0246389568228894 ENSG00000189410 SH2D5
ENST00000444387 0.897287309292322 0.601241362266597 0.139403728172978 ENSG00000189410 SH2D5
ENST00000447746 0.906243935142164 0.626465844790298 0.144997944274077 ENSG00000189410 SH2D5
ENST00000518294 0.916552728698805 0.6559067213113 0.13105718682889 ENSG00000189410 SH2D5
ENST00000517430 0.987601929175766 0.934349700049957 -0.0253667257846121 ENSG00000189410 SH2D5
ENST00000312239 0.663290618230293 0.225087125310646 -0.0651666638988691 ENSG00000127483 HP1BP3
ENST00000375003 0.851462545814731 0.495710567781368 -0.0380258956784662 ENSG00000127483 HP1BP3
ENST00000413451 0.996930080307264 0.982227076929591 -0.00217414617853152 ENSG00000203394 RP5-930J4.4
ENST00000488722 0.992400033527559 0.958288805687622 -0.00358018589944472 ENSG00000127483 HP1BP3
ENST00000491748 0.944290972159822 0.751551153502202 -0.0218066390338464 ENSG00000127483 HP1BP3
ENST00000419948 0.445192037683743 0.0847399722659934 -0.106107674534163 ENSG00000127483 HP1BP3
ENST00000438032 0.473744347495236 0.0977040103899318 -0.0905527673025296 ENSG00000127483 HP1BP3
ENST00000424732 0.486506733981573 0.104258712613549 -0.0885738026987853 ENSG00000127483 HP1BP3
ENST00000417710 0.523398530374149 0.12422664689484 -0.095823467893118 ENSG00000127483 HP1BP3
ENST00000487117 0.357650258609826 0.0544833762622181 -0.151553646042263 ENSG00000127483 HP1BP3
ENST00000375000 0.552318440219544 0.140727970055141 -0.0980278325873442 ENSG00000127483 HP1BP3
ENST00000437575 0.87724073759964 0.552213394544902 -0.0370079620472268 ENSG00000127483 HP1BP3
ENST00000419490 0.870782285282179 0.535553517277534 -0.0386085722344107 ENSG00000127483 HP1BP3
ENST00000414993 0.878475444590318 0.554357810779464 -0.0367778770160671 ENSG00000127483 HP1BP3
ENST00000443615 0.943754825567736 0.7481514734889 -0.0207595314398779 ENSG00000127483 HP1BP3
ENST00000264211 0.831747612843618 0.452165979825668 -0.0491863739465715 ENSG00000075151 EIF4G3
ENST00000400422 0.957427425488192 0.804621807745033 -0.0177692672154931 ENSG00000075151 EIF4G3
ENST00000602326 0.957427425488192 0.804621807745033 -0.0177692672154931 ENSG00000075151 EIF4G3
ENST00000374935 0.833238624778486 0.454953286960933 -0.0490815416365176 ENSG00000075151 EIF4G3
ENST00000537738 0.790515937633802 0.383000718814275 -0.0659066174608962 ENSG00000075151 EIF4G3
ENST00000374937 0.835879804494784 0.460627735684683 -0.0487291718590792 ENSG00000075151 EIF4G3
ENST00000536266 0.688211937409771 0.250230439200673 -0.0817332966949067 ENSG00000075151 EIF4G3
ENST00000435383 0.554230286152881 0.142112774553516 -0.12812694148191 ENSG00000075151 EIF4G3
ENST00000496705 0.632159927094834 0.197627508357984 -0.151275711881411 ENSG00000075151 EIF4G3
ENST00000374933 0.761515716426207 0.337908329965848 -0.0848917091811764 ENSG00000075151 EIF4G3
ENST00000544689 0.823216912198725 0.436321758573206 -0.0678509149351983 ENSG00000075151 EIF4G3
ENST00000485722 0.96653659265027 0.839484084631223 0.0249948966285616 ENSG00000075151 EIF4G3
ENST00000356916 0.993059352019387 0.96191844211168 0.00413828137180967 ENSG00000075151 EIF4G3
ENST00000374927 0.98816255485436 0.938821748680204 -0.00607123315736034 ENSG00000075151 EIF4G3
ENST00000438975 0.981529146967615 0.903746671924946 0.0107227099155864 ENSG00000075151 EIF4G3
ENST00000411888 0.954143584510611 0.789224086525602 0.023877454541285 ENSG00000075151 EIF4G3
ENST00000476088 0.89582619462861 0.598176726966272 0.0700022104217927 ENSG00000075151 EIF4G3
ENST00000463775 0.844932725361711 0.481583421373175 0.0777769626539967 ENSG00000075151 EIF4G3
ENST00000430808 0.9218004471069 0.672449849198661 -0.100014831916588 ENSG00000235112 HSPE1P27
ENST00000415912 0.158629835749743 0.0120871180469103 0.23655391224718 ENSG00000117298 ECE1
ENST00000357071 0.270496940255326 0.0309884189632352 0.184811189293349 ENSG00000117298 ECE1
ENST00000531334 0.205278637731727 0.0186067640955443 0.26033482678068 ENSG00000117298 ECE1
ENST00000374893 0.218017737023963 0.02057013922496 0.20494226466778 ENSG00000117298 ECE1
ENST00000436918 0.230380663047868 0.0227403362576352 0.201124098674261 ENSG00000117298 ECE1
ENST00000264205 0.220017747509817 0.0209115318962642 0.203241423796288 ENSG00000117298 ECE1
ENST00000526194 0.270741882543281 0.0310605267524248 0.193547342286277 ENSG00000117298 ECE1
ENST00000470394 0.507535262514253 0.115171227376721 0.169777854207314 ENSG00000117298 ECE1
ENST00000528294 0.303527916944651 0.0391994142988616 0.187052799863139 ENSG00000117298 ECE1
ENST00000473505 0.491545811805562 0.106754140950819 0.150750970807374 ENSG00000117298 ECE1
ENST00000416959 0.595877044662051 0.169332126317375 0.277730920111119 ENSG00000236936 RP3-329E20.2
ENST00000481130 0.262054745260936 0.0290770789664839 0.246738608532217 ENSG00000117298 ECE1
ENST00000527991 0.282724938132428 0.0339068393987093 0.241093362402206 ENSG00000117298 ECE1
ENST00000463334 0.128513650857845 0.00854967093819837 0.295200290890914 ENSG00000117298 ECE1
ENST00000449034 0.428479537346207 0.0781990023686912 0.269304637150228 ENSG00000231105 RP5-1071N3.1
ENST00000454000 0.955509268935039 0.794204854038067 0.0339452241767536 ENSG00000142794 NBPF3
ENST00000475869 0.795624216783524 0.389905426830294 0.237445042123678 ENSG00000142794 NBPF3
ENST00000318220 0.952079874858605 0.782028180741097 0.0355287670074873 ENSG00000142794 NBPF3
ENST00000478653 0.449027032497962 0.0862511608436637 0.309043802583156 ENSG00000142794 NBPF3
ENST00000318249 0.952043687713964 0.781961656477468 0.0355485278941458 ENSG00000142794 NBPF3
ENST00000485941 0.518983931958943 0.12193167406177 0.374837950069961 ENSG00000142794 NBPF3
ENST00000342104 0.952043687713964 0.781961656477468 0.0355485278941458 ENSG00000142794 NBPF3
ENST00000486229 0.928173586332334 0.693083214769912 0.0550671317102789 ENSG00000142794 NBPF3
ENST00000434838 0.963427281892611 0.828116765445166 -0.0303020961770224 ENSG00000142794 NBPF3
ENST00000467103 0.646647085812932 0.210182659900255 0.305755772893313 ENSG00000142794 NBPF3
ENST00000469876 0.920670021884614 0.668672203878147 0.113626354550848 ENSG00000142794 NBPF3
ENST00000539907 0.887605933255186 0.575660190467444 -0.190554408128172 ENSG00000162551 ALPL
ENST00000540617 0.887605933255186 0.575660190467444 -0.190554408128172 ENSG00000162551 ALPL
ENST00000374840 0.887605933255186 0.575660190467444 -0.190554408128172 ENSG00000162551 ALPL
ENST00000374832 0.836648925735307 0.462652266865148 -0.256342109070698 ENSG00000162551 ALPL
ENST00000425315 0.915783166503775 0.653780947998829 -0.155872263201687 ENSG00000162551 ALPL
ENST00000374765 0.927278177993104 0.689160572169286 0.129679481815715 ENSG00000076864 RAP1GAP
ENST00000495204 0.927278177993104 0.689160572169286 0.129679481815715 ENSG00000076864 RAP1GAP
ENST00000542643 0.927278177993104 0.689160572169286 0.129679481815715 ENSG00000076864 RAP1GAP
ENST00000400301 0.501019766491611 0.111496956833041 -0.0865818097116026 ENSG00000090686 USP48
ENST00000308271 0.480857267834272 0.101284045406589 -0.089304963107575 ENSG00000090686 USP48
ENST00000374732 0.556570776976123 0.143510453581235 -0.091746275186229 ENSG00000090686 USP48
ENST00000479177 0.982860793226199 0.909962788604247 -0.0187869515371534 ENSG00000090686 USP48
ENST00000529637 0.599131312735986 0.172002058211117 -0.0762925961140099 ENSG00000090686 USP48
ENST00000464577 0.953858496262527 0.788514744788719 -0.0214196779954916 ENSG00000090686 USP48
ENST00000471752 0.497674745073833 0.109815404973057 -0.213759944030092 ENSG00000090686 USP48
ENST00000487880 0.136722102509223 0.00946874885519594 -0.22607201153711 ENSG00000090686 USP48
ENST00000526044 0.660431168990204 0.2227286495315 -0.107771324811794 ENSG00000090686 USP48
ENST00000534705 0.656690541499978 0.219456112960011 -0.10862429030878 ENSG00000090686 USP48
ENST00000421625 0.748774777334474 0.320380381493912 -0.0661022864627808 ENSG00000090686 USP48
ENST00000374730 0.475350614249644 0.0984395374717619 -0.162891509355307 ENSG00000090686 USP48
ENST00000527823 0.984303190287395 0.915839027837485 -0.00979237170886396 ENSG00000090686 USP48
ENST00000532737 0.975252748029339 0.876731988026911 -0.0133705882155039 ENSG00000090686 USP48
ENST00000489108 0.998711782303627 0.991582196182949 -0.00106141244424229 ENSG00000090686 USP48
ENST00000374695 0.996742081785161 0.981563793036355 0.00689490328728903 ENSG00000142798 HSPG2
ENST00000434233 0.921870869493876 0.672569978720762 0.0772774315583211 ENSG00000218510 LINC00339
ENST00000420503 0.913655782369711 0.646369221103478 0.0837426589693397 ENSG00000218510 LINC00339
ENST00000404210 0.918600834648346 0.661953626798572 0.0790920458091732 ENSG00000218510 LINC00339
ENST00000416769 0.918600834648346 0.661980858234986 0.0791020374370337 ENSG00000218510 LINC00339
ENST00000452322 0.468568104168933 0.0952632797095898 0.403209623900601 ENSG00000218510 LINC00339
ENST00000400259 0.815895416261559 0.423496073260954 0.0447266577887004 ENSG00000070831 CDC42
ENST00000344548 0.81714822770567 0.426174368273969 0.0445151225299389 ENSG00000070831 CDC42
ENST00000315554 0.304372417744673 0.0393594706865561 0.106565322600142 ENSG00000070831 CDC42
ENST00000498236 0.325919113218332 0.04515633985968 0.104978185858852 ENSG00000070831 CDC42
ENST00000421089 0.369430573718077 0.0580339238997653 0.0979518284218718 ENSG00000070831 CDC42
ENST00000411827 0.403851162174819 0.0695632657902099 0.098203565073685 ENSG00000070831 CDC42
ENST00000431803 0.21625577863076 0.0203055692336009 0.228865894720566 ENSG00000230068 CDC42-IT1
ENST00000604049 0.530078793232173 0.127877711631849 0.339544609145472 ENSG00000271428 RP1-224A6.8
ENST00000606754 0.951034119472557 0.777727510197372 0.0587068778400535 ENSG00000271840 RP1-224A6.9
ENST00000290167 0.964845312997133 0.83268219235543 0.0454041563120472 ENSG00000162552 WNT4
ENST00000542383 0.957786038091136 0.806127355897481 0.0529770194875597 ENSG00000162552 WNT4
ENST00000415567 0.953350963872341 0.78645295574597 0.0796050374551428 ENSG00000162552 WNT4
ENST00000441048 0.994723078440576 0.971227510698719 -0.00901614857114443 ENSG00000162552 WNT4
ENST00000404138 0.073270151715519 0.00355756979687554 -0.14056735314107 ENSG00000184677 ZBTB40
ENST00000400239 0.0281718385385832 0.000907884587800739 -0.198728193239296 ENSG00000184677 ZBTB40
ENST00000375647 0.0730104018200302 0.00353980649847756 -0.140570390984863 ENSG00000184677 ZBTB40
ENST00000374651 0.0452085035248696 0.00175731910528461 -0.15876278933211 ENSG00000184677 ZBTB40
ENST00000438551 0.845482273698752 0.483397173433285 -0.126890160174757 ENSG00000237200 ZBTB40-IT1
ENST00000374642 0.887316334856579 0.575054766399888 -0.162742738374032 ENSG00000173372 C1QA
ENST00000438241 0.940428816878327 0.734379469283386 -0.0985964902214351 ENSG00000173372 C1QA
ENST00000402322 0.946346232856742 0.759458864981664 -0.0912874431383429 ENSG00000173372 C1QA
ENST00000374640 0.193018496489168 0.0167924294454919 -0.652428485718322 ENSG00000159189 C1QC
ENST00000374639 0.193018496489168 0.0167924294454919 -0.652428485718322 ENSG00000159189 C1QC
ENST00000374637 0.193018496489168 0.0167924294454919 -0.652428485718322 ENSG00000159189 C1QC
ENST00000510260 0.89468372369066 0.595711400261119 -0.190896397953692 ENSG00000173369 C1QB
ENST00000509305 0.908242830662488 0.631554230745786 -0.172523978147514 ENSG00000173369 C1QB
ENST00000432749 0.915145757266353 0.650977603149826 -0.162739243960557 ENSG00000173369 C1QB
ENST00000314933 0.908242830662488 0.631554230745786 -0.172523978147514 ENSG00000173369 C1QB
ENST00000544305 0.0249738757615785 0.000760798579581279 -0.931185860384026 ENSG00000133216 EPHB2
ENST00000374630 0.0176093190383194 0.000472393069078893 -0.963185883587359 ENSG00000133216 EPHB2
ENST00000400191 0.0136945764277328 0.000336877059649152 -0.981688695433521 ENSG00000133216 EPHB2
ENST00000374632 0.0135249306962193 0.000331428878757405 -0.983236119574633 ENSG00000133216 EPHB2
ENST00000374627 0.0693684489284215 0.00326141604301237 -0.862583497424811 ENSG00000133216 EPHB2
ENST00000465676 0.275402044636982 0.0321641433251708 -0.666928169408239 ENSG00000133216 EPHB2
ENST00000490436 0.757501822359917 0.332477327832275 -0.348876284181515 ENSG00000133216 EPHB2
ENST00000356634 0.96883831966309 0.849295282132192 -0.0163118473534929 ENSG00000004487 KDM1A
ENST00000400181 0.969325343710122 0.850725344749271 -0.0161480879209658 ENSG00000004487 KDM1A
ENST00000542151 0.96883831966309 0.849278588656566 -0.0163125576998989 ENSG00000004487 KDM1A
ENST00000427154 0.928078585190977 0.692390658720915 0.0312691695061831 ENSG00000240553 RP1-184J9.2
ENST00000481879 0.980947855116855 0.901377033553574 0.0165645022741184 ENSG00000004487 KDM1A
ENST00000465864 0.699097525623453 0.261559364632557 -0.0925526732008497 ENSG00000004487 KDM1A
ENST00000494920 0.967662237571701 0.845913591936747 -0.0151438282907103 ENSG00000004487 KDM1A
ENST00000602503 0.834169496427919 0.457409336505401 0.0715075581029396 ENSG00000004487 KDM1A
ENST00000374623 0.318456616247452 0.0431785017066089 0.153217025637537 ENSG00000169641 LUZP1
ENST00000418342 0.40473809085205 0.069914954292229 0.139452652490427 ENSG00000169641 LUZP1
ENST00000302291 0.408133499719617 0.0711427824415111 0.139460376423073 ENSG00000169641 LUZP1
ENST00000314174 0.736843040035767 0.304235404455373 0.0896705012851613 ENSG00000169641 LUZP1
ENST00000471849 0.810624970403055 0.413678262599482 0.0788453601542419 ENSG00000169641 LUZP1
ENST00000475164 0.788378395458592 0.38013611649654 0.0953829096006201 ENSG00000169641 LUZP1
ENST00000566551 0.935211380683073 0.716245000261829 -0.0472556988158072 ENSG00000261326 RP5-1057J7.6
ENST00000604481 0.754016589217606 0.327792722384766 -0.214763049395219 ENSG00000261326 RP5-1057J7.6
ENST00000464516 0.924793225000592 0.681263216092477 0.0479644425239593 ENSG00000125944 HNRNPR
ENST00000478691 0.93621949396875 0.719997993677995 -0.0226599769050477 ENSG00000125944 HNRNPR
ENST00000374616 0.940308461677319 0.734022529733086 -0.0229798941763255 ENSG00000125944 HNRNPR
ENST00000476660 0.94053950199377 0.735958546797396 -0.0252606743194665 ENSG00000125944 HNRNPR
ENST00000374612 0.940308461677319 0.734022529733086 -0.0229798941763255 ENSG00000125944 HNRNPR
ENST00000302271 0.940551131416946 0.736375840038488 -0.0227712341723658 ENSG00000125944 HNRNPR
ENST00000427764 0.93738529620384 0.724109819957153 -0.0241251961628615 ENSG00000125944 HNRNPR
ENST00000606561 0.923365391203253 0.677282664279205 -0.0285135206427696 ENSG00000125944 HNRNPR
ENST00000426846 0.923216682777563 0.676744663994032 -0.0286397386967584 ENSG00000125944 HNRNPR
ENST00000463552 0.959759082082499 0.815747525035567 -0.0169675290329453 ENSG00000125944 HNRNPR
ENST00000470941 0.948482521591862 0.765582414058838 -0.0224673808669856 ENSG00000125944 HNRNPR
ENST00000476451 0.987768871341303 0.93567383085031 -0.00608918391129112 ENSG00000125944 HNRNPR
ENST00000490652 0.862506453335333 0.517224727512117 -0.0522181123810685 ENSG00000125944 HNRNPR
ENST00000314011 0.718519676218526 0.282995716511301 -0.141375756315258 ENSG00000125945 ZNF436
ENST00000374608 0.660317802256844 0.222627209442955 -0.162372073405517 ENSG00000125945 ZNF436
ENST00000458053 0.922341703740613 0.674342194027487 0.125431811275016 ENSG00000249087 C1orf213
ENST00000450454 0.942525948264835 0.742851372763348 -0.110325043226834 ENSG00000204219 TCEA3
ENST00000336689 0.855542704798254 0.503380848310646 -0.167664279682986 ENSG00000088280 ASAP3
ENST00000492982 0.843674795259148 0.478578908433904 -0.178792323926543 ENSG00000088280 ASAP3
ENST00000437606 0.870901582151204 0.536146101238824 -0.156326939721772 ENSG00000088280 ASAP3
ENST00000478858 0.949352519167718 0.769268598283052 -0.0827905784971209 ENSG00000088280 ASAP3
ENST00000608765 0.911626344398844 0.641020172339773 -0.140144429232539 ENSG00000088280 ASAP3
ENST00000361729 0.767405978665746 0.345901575950956 0.248629185425697 ENSG00000007968 E2F2
ENST00000374561 0.808765544637644 0.410894788061792 -0.151024311990891 ENSG00000117318 ID3
ENST00000463312 0.556594153764396 0.143528495147985 -0.354613434849933 ENSG00000117318 ID3
ENST00000486541 0.87133373684398 0.537832872457261 -0.117803670263961 ENSG00000117318 ID3
ENST00000477916 0.388397822357532 0.0644008113412591 0.573533495385795 ENSG00000197880 MDS2
ENST00000374550 0.329954284473337 0.0462812984650785 -0.164873980326063 ENSG00000142676 RPL11
ENST00000467075 0.392756909234985 0.06586155091605 -0.125982342526682 ENSG00000142676 RPL11
ENST00000482370 0.327388344671463 0.0455574135858912 -0.165681353251736 ENSG00000142676 RPL11
ENST00000443624 0.317994321709923 0.0430427850248901 -0.168628001409795 ENSG00000142676 RPL11
ENST00000458455 0.328322776131189 0.0458429338507708 -0.166092770889549 ENSG00000142676 RPL11
ENST00000366398 0.49573198653824 0.108856831619029 -0.437977628785587 ENSG00000203589 RP5-886K2.1
ENST00000418390 0.492245887686266 0.107151932738522 0.103078950781259 ENSG00000011007 TCEB3
ENST00000609199 0.550375038073224 0.139523290231227 0.0984574149379086 ENSG00000011007 TCEB3
ENST00000487554 0.574636051736412 0.154813723547371 0.122097407715491 ENSG00000011007 TCEB3
ENST00000427796 0.478893414522352 0.100284103581289 0.161400146049069 ENSG00000236810 RP5-886K2.3
ENST00000246151 0.986181242590938 0.926648676499244 -0.00852696260726331 ENSG00000057757 PITHD1
ENST00000415372 0.807850919582247 0.409541733069038 0.0955839110199768 ENSG00000057757 PITHD1
ENST00000374524 0.955392524446973 0.793071363503496 0.0252177920806681 ENSG00000057757 PITHD1
ENST00000374514 0.279606537337245 0.0332440088624275 -0.146591903880415 ENSG00000011009 LYPLA2
ENST00000400061 0.281005364344845 0.0335022269547236 -0.146907607210917 ENSG00000011009 LYPLA2
ENST00000420982 0.140356708970997 0.0098635518390092 -0.189928434641905 ENSG00000011009 LYPLA2
ENST00000374505 0.154423833481118 0.011539720745131 -0.173423697905769 ENSG00000011009 LYPLA2
ENST00000495365 0.208786878143781 0.0191012962893941 -0.15945067048355 ENSG00000011009 LYPLA2
ENST00000374503 0.211335530082694 0.0195040829488325 -0.159973828717889 ENSG00000011009 LYPLA2
ENST00000374502 0.215050009212846 0.0200739873949739 -0.158549795184068 ENSG00000011009 LYPLA2
ENST00000492577 0.251075699734836 0.0266916630295902 -0.152373714376069 ENSG00000011009 LYPLA2
ENST00000421070 0.189786870671231 0.0162533450609143 -0.183209836957771 ENSG00000011009 LYPLA2
ENST00000374501 0.833595964834549 0.455697620220453 -0.0592649893654618 ENSG00000011009 LYPLA2
ENST00000472213 0.871347647401056 0.537878656874018 -0.0533522389206592 ENSG00000011009 LYPLA2
ENST00000481736 0.0528672040219416 0.00220093758707195 -0.347281700672043 ENSG00000117308 GALE
ENST00000374497 0.0579596234051883 0.00249061510891458 -0.343384937529815 ENSG00000117308 GALE
ENST00000456977 0.0222108939144261 0.00064633095355711 -0.58426241952486 ENSG00000117308 GALE
ENST00000459934 0.0539041202607244 0.00226259537030306 -0.347945511852784 ENSG00000117308 GALE
ENST00000469556 0.0395818137325751 0.00145840364409282 -0.55970347561 ENSG00000117308 GALE
ENST00000429356 0.0519902605222892 0.00214701088626451 -0.34132964802871 ENSG00000117308 GALE
ENST00000418277 0.370500379804582 0.0584498174199136 -0.231175630229365 ENSG00000117308 GALE
ENST00000470949 0.359425824512286 0.0549755067659415 -0.244237360964383 ENSG00000117308 GALE
ENST00000425913 0.38452867281633 0.0630441430924812 -0.245006279543969 ENSG00000117308 GALE
ENST00000445705 0.353066778554494 0.0531716024482266 -0.247105388443899 ENSG00000117308 GALE
ENST00000467493 0.466469004273585 0.0943941623203206 -0.219742041458622 ENSG00000117308 GALE
ENST00000486382 0.634059931357209 0.199608688774144 -0.187165813445966 ENSG00000117308 GALE
ENST00000470383 0.508693038885148 0.115817526171088 -0.23294134450169 ENSG00000117308 GALE
ENST00000466250 0.523727834008681 0.124379198434186 -0.226489675718454 ENSG00000117308 GALE
ENST00000467070 0.571620962214052 0.152647173402146 -0.226392677731814 ENSG00000117308 GALE
ENST00000374490 0.898808961371783 0.605562270294347 -0.0667495085479839 ENSG00000117305 HMGCL
ENST00000374487 0.915145757266353 0.650835013196064 -0.0647878761537969 ENSG00000117305 HMGCL
ENST00000374483 0.915145757266353 0.650835013196064 -0.0647878761537969 ENSG00000117305 HMGCL
ENST00000436439 0.898808961371783 0.605562270294347 -0.0667495085479839 ENSG00000117305 HMGCL
ENST00000235958 0.893661858821772 0.593738154779012 -0.0689689226464607 ENSG00000117305 HMGCL
ENST00000509389 0.885050640932982 0.569364552570334 -0.0757344260790944 ENSG00000117305 HMGCL
ENST00000496907 0.834519936258272 0.458086620297033 -0.11302007625836 ENSG00000117305 HMGCL
ENST00000513148 0.72371762683518 0.288512564562746 -0.146790915271797 ENSG00000117305 HMGCL
ENST00000479458 0.883853693892065 0.56577538700036 -0.107076126945253 ENSG00000117305 HMGCL
ENST00000498698 0.747190071293015 0.318373779393984 -0.167235878863395 ENSG00000117305 HMGCL
ENST00000374479 0.621030430171064 0.188047947728116 -0.235642114069806 ENSG00000179163 FUCA1
ENST00000374472 0.970582461368568 0.85513794802747 0.0270085267662292 ENSG00000188822 CNR2
ENST00000536471 0.99307900870271 0.962100391452102 0.00748491602519204 ENSG00000188822 CNR2
ENST00000471915 0.749256880021531 0.321210241192232 0.0665843100853499 ENSG00000189266 PNRC2
ENST00000334351 0.793913890255206 0.387588272996127 0.0576592603146623 ENSG00000189266 PNRC2
ENST00000374468 0.822189097671227 0.434606840559991 0.0522666979405821 ENSG00000189266 PNRC2
ENST00000579103 0.366335318389775 0.0571175871951976 0.134966464092746 ENSG00000189266 PNRC2
ENST00000344989 0.977349090103971 0.885501882572862 0.0121948289995079 ENSG00000188529 SRSF10
ENST00000453840 0.97296809844995 0.864889588035631 0.0143784571962782 ENSG00000188529 SRSF10
ENST00000341154 0.973258640242399 0.867555087225052 0.0141099424449381 ENSG00000188529 SRSF10
ENST00000484146 0.973515154639846 0.869429227876911 0.0138466117922106 ENSG00000188529 SRSF10
ENST00000473858 0.973515154639846 0.869429675078905 0.0138465364533443 ENSG00000188529 SRSF10
ENST00000374452 0.973274614001764 0.868184131109742 0.0139662194615358 ENSG00000188529 SRSF10
ENST00000374453 0.973027341311683 0.86549954619267 0.0142415253326049 ENSG00000188529 SRSF10
ENST00000343255 0.988049519048385 0.937908176467618 0.00673348506900775 ENSG00000188529 SRSF10
ENST00000492112 0.981596477537988 0.904220593634416 0.0103610534991318 ENSG00000188529 SRSF10
ENST00000485841 0.994497210653853 0.970079425245256 -0.00325911137259924 ENSG00000188529 SRSF10
ENST00000338597 0.987283807408624 0.93191366517687 -0.00752175884376565 ENSG00000188529 SRSF10
ENST00000495785 0.984303190287395 0.916111458139087 0.0091244335697211 ENSG00000188529 SRSF10
ENST00000473754 0.982860793226199 0.909757823636578 -0.009735554446786 ENSG00000188529 SRSF10
ENST00000497214 0.771871967456988 0.353592502888594 0.133183090552942 ENSG00000188529 SRSF10
ENST00000485292 0.810876792995376 0.414419895974947 0.0759101414371801 ENSG00000188529 SRSF10
ENST00000469303 0.685144276816243 0.246747613871911 0.100483568910094 ENSG00000188529 SRSF10
ENST00000327535 0.928106596564216 0.692499100157614 -0.110402763547532 ENSG00000185436 IFNLR1
ENST00000327575 0.515776436843291 0.12017339792679 -0.159546780596148 ENSG00000185436 IFNLR1
ENST00000374421 0.900290270185331 0.609367319631072 -0.143176032184813 ENSG00000185436 IFNLR1
ENST00000374419 0.362303157623976 0.0558237423511323 -0.202291181442542 ENSG00000185436 IFNLR1
ENST00000374418 0.256429914521384 0.027950606925354 -0.240796017515044 ENSG00000185436 IFNLR1
ENST00000350501 0.856035893133658 0.50448334959859 0.173220739076889 ENSG00000158055 GRHL3
ENST00000374409 0.961423222617766 0.820425424658036 -0.0401125551505986 ENSG00000001460 STPG1
ENST00000440416 0.889197178472457 0.579982253574131 -0.0991429123371983 ENSG00000001460 STPG1
ENST00000003583 0.980244754799617 0.897245052652899 -0.0228213159212754 ENSG00000001460 STPG1
ENST00000468303 0.999339767581992 0.99688982461749 -0.000650946136432086 ENSG00000001460 STPG1
ENST00000337248 0.980358896392858 0.897756230507245 -0.0226841382420197 ENSG00000001460 STPG1
ENST00000497384 0.41982450593218 0.0750052604406681 -0.38145922532706 ENSG00000001460 STPG1
ENST00000435187 0.176537394886864 0.0144536397430538 -0.673717082580761 ENSG00000001460 STPG1
ENST00000498488 0.998055078401595 0.98791517932888 -0.00325164396603234 ENSG00000001460 STPG1
ENST00000483528 0.938014026029697 0.726012767821907 0.0948674951010503 ENSG00000001460 STPG1
ENST00000374399 0.281382709191094 0.0336140672271031 0.207648063683897 ENSG00000001461 NIPAL3
ENST00000003912 0.221038093587074 0.0211284079342537 0.214085426880055 ENSG00000001461 NIPAL3
ENST00000488155 0.538648070827106 0.132627436527971 0.246151189785877 ENSG00000001461 NIPAL3
ENST00000358028 0.440242597796237 0.0825827996504228 0.19129446701371 ENSG00000001461 NIPAL3
ENST00000339255 0.230567518853729 0.0227713059055217 0.227336646095154 ENSG00000001461 NIPAL3
ENST00000475663 0.588480197377617 0.163845212206209 0.206198742594524 ENSG00000001461 NIPAL3
ENST00000428131 0.620313278738576 0.18753093634074 0.15875054282118 ENSG00000001461 NIPAL3
ENST00000432012 0.394387725306996 0.0663918938661095 0.29603126052098 ENSG00000001461 NIPAL3
ENST00000374395 0.0596553443123493 0.00258537264600911 0.23325228146491 ENSG00000117602 RCAN3
ENST00000436717 0.0219588705307471 0.000636544850183749 0.291488110366608 ENSG00000117602 RCAN3
ENST00000425530 0.073270151715519 0.0035578337050471 0.380163888069856 ENSG00000117602 RCAN3
ENST00000412742 0.0234976221433337 0.000701393580673207 0.32226431487901 ENSG00000117602 RCAN3
ENST00000538532 0.0262000250988689 0.000823231113610541 0.321799143111741 ENSG00000117602 RCAN3
ENST00000374393 0.0315864120224922 0.00105672701474396 0.33183602828979 ENSG00000117602 RCAN3
ENST00000482807 0.137579127797742 0.00956322106882086 0.370110576389475 ENSG00000117602 RCAN3
ENST00000577528 0.946580538368433 0.760130865989079 0.0420240894699569 ENSG00000264443 RP4-594I10.3
ENST00000478890 0.987764091856443 0.935319509005208 0.00511298743118478 ENSG00000133226 SRRM1
ENST00000593639 0.990860933185589 0.950576782152653 -0.0040722976339642 ENSG00000133226 SRRM1
ENST00000323848 0.858253064886112 0.509234050138819 -0.0342294725028456 ENSG00000133226 SRRM1
ENST00000466910 0.811617833439433 0.415688449851807 -0.0608070998014772 ENSG00000133226 SRRM1
ENST00000468822 0.871115293583912 0.537151510285462 0.0388336327925641 ENSG00000133226 SRRM1
ENST00000447431 0.894802169591884 0.596211556501222 -0.0283612783194101 ENSG00000133226 SRRM1
ENST00000600523 0.940819326783785 0.737295979906301 -0.0233187847920797 ENSG00000133226 SRRM1
ENST00000462710 0.959755987850983 0.815718327671436 0.0153443996342618 ENSG00000133226 SRRM1
ENST00000374389 0.898406906632946 0.604647915794103 -0.027705665729577 ENSG00000133226 SRRM1
ENST00000490543 0.959755987850983 0.815713043725106 0.0153438436861335 ENSG00000133226 SRRM1
ENST00000479034 0.934688456625838 0.714679307297371 -0.0191471513296077 ENSG00000133226 SRRM1
ENST00000596378 0.994730249131733 0.971369844888055 -0.00196355938158473 ENSG00000133226 SRRM1
ENST00000494934 0.749160791985658 0.321041592085748 0.0768978653981838 ENSG00000133226 SRRM1
ENST00000495561 0.745611532699086 0.316023381714022 0.0859508377693918 ENSG00000133226 SRRM1
ENST00000537199 0.986418694965746 0.927587179913838 -0.00540461618803836 ENSG00000133226 SRRM1
ENST00000485441 0.512500220793165 0.117930933107184 0.127969402086575 ENSG00000133226 SRRM1
ENST00000470243 0.890986551487273 0.586058542385317 0.0395413708210386 ENSG00000133226 SRRM1
ENST00000496882 0.804749507013574 0.404979006867436 -0.0535349815727205 ENSG00000133226 SRRM1
ENST00000461768 0.463487326325137 0.0928554153528781 -0.114063876854997 ENSG00000133226 SRRM1
ENST00000485541 0.587917628175006 0.163480165524142 -0.10128350301929 ENSG00000133226 SRRM1
ENST00000488317 0.430779756356028 0.0790901075157433 -0.139221039905881 ENSG00000133226 SRRM1
ENST00000489130 0.981396422564585 0.903396342587971 0.0126083278879515 ENSG00000133226 SRRM1
ENST00000474843 0.515776436843291 0.120176201464329 -0.125898198420949 ENSG00000133226 SRRM1
ENST00000374379 0.96283919168094 0.825660587905745 -0.0288708462412597 ENSG00000169504 CLIC4
ENST00000497755 0.991895008809139 0.955640676828795 0.00781378464447278 ENSG00000169504 CLIC4
ENST00000488683 0.963192787653978 0.826806753975775 -0.0286779818009339 ENSG00000169504 CLIC4
ENST00000489758 0.982680910014421 0.908684224485628 0.0162439924765076 ENSG00000169504 CLIC4
ENST00000399916 0.891755728924269 0.588549917139367 -0.0479890754151462 ENSG00000020633 RUNX3
ENST00000308873 0.938896557711854 0.729226494919681 -0.0318153101473432 ENSG00000020633 RUNX3
ENST00000338888 0.930955998016531 0.703618708233256 -0.0344584310223822 ENSG00000020633 RUNX3
ENST00000540420 0.997200920598249 0.982994474632398 0.00199910055243749 ENSG00000020633 RUNX3
ENST00000496967 0.992195015271343 0.956737431087814 0.00489677068343591 ENSG00000020633 RUNX3
ENST00000479341 0.537017628427514 0.131733428865229 -0.152069917647617 ENSG00000020633 RUNX3
ENST00000456316 0.973258640242399 0.867172176491326 0.0317172389745643 ENSG00000229162 RP11-84D1.1
ENST00000424084 0.845093337258723 0.481842010764883 0.232561631306327 ENSG00000233755 RP4-799D16.1
ENST00000236273 0.277936370964922 0.032790470210839 -0.129990193385927 ENSG00000117614 SYF2
ENST00000354361 0.265235844140743 0.0298279776223751 -0.130644316756679 ENSG00000117614 SYF2
ENST00000474160 0.630448480094728 0.196242566250191 -0.0970688562423611 ENSG00000117614 SYF2
ENST00000476231 0.59515218962409 0.16855940979781 -0.114729583879437 ENSG00000117614 SYF2
ENST00000243189 0.869603037622113 0.531520539562452 -0.0448460657053513 ENSG00000117616 C1orf63
ENST00000569495 0.724440123463278 0.289538276201521 0.076461837198472 ENSG00000117616 C1orf63
ENST00000498238 0.870383877739788 0.533851460117819 -0.0446224544437338 ENSG00000117616 C1orf63
ENST00000566395 0.924441342983208 0.68014730921806 0.0285083710144038 ENSG00000117616 C1orf63
ENST00000565733 0.912731505486881 0.644245470680218 0.0314715625680353 ENSG00000117616 C1orf63
ENST00000568254 0.869963833381123 0.532646164751093 -0.0447547094810782 ENSG00000117616 C1orf63
ENST00000473314 0.760849377647965 0.336934796153013 -0.0573669962500212 ENSG00000117616 C1orf63
ENST00000417642 0.869959047967024 0.532633228638766 -0.0447539728912439 ENSG00000117616 C1orf63
ENST00000570063 0.926224530717253 0.685472048394162 0.027945034202071 ENSG00000117616 C1orf63
ENST00000564223 0.777821574123056 0.362227483378273 0.083780193080351 ENSG00000117616 C1orf63
ENST00000475766 0.916210850992213 0.655044248218712 0.0306933356651991 ENSG00000117616 C1orf63
ENST00000491378 0.941034000162334 0.737922228043251 -0.0271015377625105 ENSG00000117616 C1orf63
ENST00000431849 0.746298061726645 0.317099246908752 -0.0908570858689648 ENSG00000117616 C1orf63
ENST00000568212 0.720392748987887 0.28485324473341 -0.103198624514565 ENSG00000117616 C1orf63
ENST00000568701 0.554340872159763 0.142206765904373 -0.127620050139395 ENSG00000117616 C1orf63
ENST00000561867 0.516364706879533 0.120423770468461 -0.119329367980459 ENSG00000117616 C1orf63
ENST00000568996 0.503799018335661 0.113059601656301 -0.121829809445661 ENSG00000117616 C1orf63
ENST00000450820 0.600718448871036 0.173112373115755 -0.144786599175929 ENSG00000117616 C1orf63
ENST00000566714 0.963759019739651 0.829464376049393 -0.0451571828390732 ENSG00000261349 RP3-465N24.5
ENST00000564398 0.80910523620134 0.41165218383687 -0.14954905125426 ENSG00000187010 RHD
ENST00000328664 0.987768871341303 0.935442374474433 0.0108178720359242 ENSG00000187010 RHD
ENST00000454452 0.986181242590938 0.926644552218383 -0.0127352282798534 ENSG00000187010 RHD
ENST00000342055 0.986181242590938 0.926644552218383 -0.0127352282798534 ENSG00000187010 RHD
ENST00000423810 0.986181242590938 0.926644552218383 -0.0127352282798534 ENSG00000187010 RHD
ENST00000568195 0.986181242590938 0.926644552218383 -0.0127352282798534 ENSG00000187010 RHD
ENST00000417538 0.986181242590938 0.926644552218383 -0.0127352282798534 ENSG00000187010 RHD
ENST00000357542 0.986181242590938 0.926644552218383 -0.0127352282798534 ENSG00000187010 RHD
ENST00000423253 0.989229378432288 0.942911210295741 0.0102565720969176 ENSG00000187010 RHD
ENST00000568399 0.943691754560999 0.747585900351721 -0.035313334796686 ENSG00000117616 C1orf63
ENST00000562018 0.916919689195581 0.657156740600464 -0.0481374401706097 ENSG00000117616 C1orf63
ENST00000567741 0.914937760377596 0.649942593410946 -0.0492934269200211 ENSG00000117616 C1orf63
ENST00000566599 0.77330429515891 0.355722936686786 -0.120048993071686 ENSG00000117616 C1orf63
ENST00000564413 0.702414969656308 0.264811032810783 -0.204553725657061 ENSG00000117616 C1orf63
ENST00000570165 0.911480168323457 0.639850705315482 -0.0789943287520844 ENSG00000259984 RP11-335G20.7
ENST00000374358 0.990091200301999 0.945930554711408 -0.00551553415057179 ENSG00000183726 TMEM50A
ENST00000498135 0.956021038235401 0.798148978064018 -0.0216908847220388 ENSG00000183726 TMEM50A
ENST00000491936 0.974796700805506 0.87534429251334 -0.0131868963335902 ENSG00000183726 TMEM50A
ENST00000480937 0.974104986966357 0.872522539795683 -0.0134974383931311 ENSG00000183726 TMEM50A
ENST00000468704 0.991824581071797 0.95488352107329 -0.00490451727301175 ENSG00000183726 TMEM50A
ENST00000487234 0.87582326817307 0.549679320021928 0.0522739096559934 ENSG00000183726 TMEM50A
ENST00000294413 0.995576197576822 0.976130913159271 -0.00500478125185775 ENSG00000188672 RHCE
ENST00000374352 0.984603779648505 0.917826692880099 -0.0174307424834116 ENSG00000188672 RHCE
ENST00000243186 0.986422478282774 0.927872282362941 -0.0154938190652773 ENSG00000188672 RHCE
ENST00000413854 0.986422478282774 0.927872282362941 -0.0154938190652773 ENSG00000188672 RHCE
ENST00000425135 0.986422478282774 0.927872282362941 -0.0154938190652773 ENSG00000188672 RHCE
ENST00000455194 0.986422478282774 0.927872282362941 -0.0154938190652773 ENSG00000188672 RHCE
ENST00000340849 0.856389762292239 0.505429592874162 -0.147974820459316 ENSG00000188672 RHCE
ENST00000349320 0.759218088159914 0.33490818808924 -0.212247040673398 ENSG00000188672 RHCE
ENST00000527747 0.870720585843133 0.535135656103762 -0.160650882290543 ENSG00000188672 RHCE
ENST00000346452 0.961486728138265 0.820677464623194 -0.0622382866087917 ENSG00000188672 RHCE
ENST00000349438 0.977349090103971 0.885493634048762 -0.0395159313614415 ENSG00000188672 RHCE
ENST00000399763 0.58432041005209 0.160891562361316 0.100856939296848 ENSG00000204178 TMEM57
ENST00000399766 0.58432041005209 0.160891562361316 0.100856939296848 ENSG00000204178 TMEM57
ENST00000374343 0.58432041005209 0.160891562361316 0.100856939296848 ENSG00000204178 TMEM57
ENST00000470035 0.802509410261722 0.400913333694969 0.0901064030652907 ENSG00000204178 TMEM57
ENST00000374338 0.072396398714416 0.0034967549513871 0.406561903548461 ENSG00000157978 LDLRAP1
ENST00000485476 0.192883832892501 0.0167462838595586 0.453092807068313 ENSG00000157978 LDLRAP1
ENST00000488127 0.283050741954521 0.0339696113073001 0.33036561547201 ENSG00000157978 LDLRAP1
ENST00000462394 0.711323251790284 0.275043250618453 0.255352208858707 ENSG00000157978 LDLRAP1
ENST00000484476 0.350831110007608 0.0525314749760917 0.408006587795129 ENSG00000157978 LDLRAP1
ENST00000474283 0.315564158375458 0.0424001107486815 0.419813611274291 ENSG00000157978 LDLRAP1
ENST00000470950 0.156694127898117 0.0118479164065941 0.545533417951787 ENSG00000157978 LDLRAP1
ENST00000374332 0.558527637930135 0.144766664055008 0.17283783952139 ENSG00000117643 MAN1C1
ENST00000263979 0.533635434359654 0.130042392688551 0.182348309777331 ENSG00000117643 MAN1C1
ENST00000436991 0.528461126056556 0.126911270249826 0.279775959182442 ENSG00000233478 RP1-187B23.1
ENST00000473891 0.720683599111155 0.285178182970901 0.149536404328229 ENSG00000117643 MAN1C1
ENST00000374329 0.938190207234474 0.726700794908145 0.0424090514943273 ENSG00000117643 MAN1C1
ENST00000496532 0.89741992747343 0.60173120775029 0.0800600799673939 ENSG00000117643 MAN1C1
ENST00000475314 0.571105737477106 0.152332490415961 -0.232848983742504 ENSG00000117643 MAN1C1
ENST00000487493 0.962953053955485 0.825990843366496 -0.0450582071524492 ENSG00000117643 MAN1C1
ENST00000354177 0.785633310448565 0.375904513282627 -0.077138767019801 ENSG00000162430 SEPN1
ENST00000361547 0.785633310448565 0.375904513282627 -0.077138767019801 ENSG00000162430 SEPN1
ENST00000374315 0.785633310448565 0.375904513282627 -0.077138767019801 ENSG00000162430 SEPN1
ENST00000559265 0.338123644518085 0.0488000438750636 -0.165968119726614 ENSG00000255054 RP1-317E23.6
ENST00000494537 0.955952285264438 0.797945895870083 -0.0345277739446209 ENSG00000162430 SEPN1
ENST00000527604 0.268483790674646 0.0305390802884299 -0.199024546436384 ENSG00000255054 RP1-317E23.6
ENST00000442055 0.951469028802118 0.779708412867885 -0.0421197992308586 ENSG00000228172 RP1-317E23.3
ENST00000453649 0.951427678659723 0.779610292073856 -0.0421657097840372 ENSG00000228172 RP1-317E23.3
ENST00000424294 0.246883890956511 0.0259109228091771 -0.209416852071526 ENSG00000117640 MTFR1L
ENST00000536896 0.33409563867364 0.047634223859926 -0.421379327054117 ENSG00000223474 AL020996.1
ENST00000374303 0.0977481432257146 0.00554619855111204 -0.208020551230959 ENSG00000117640 MTFR1L
ENST00000533762 0.234892680763464 0.0235349506262647 -0.222458627597773 ENSG00000117640 MTFR1L
ENST00000529116 0.216628879430197 0.0203665223350322 -0.225574538922527 ENSG00000117640 MTFR1L
ENST00000474295 0.0956195493734533 0.00537255889595153 -0.209099455767873 ENSG00000117640 MTFR1L
ENST00000488327 0.165745788908341 0.0130533905213993 -0.234706635473881 ENSG00000117640 MTFR1L
ENST00000472643 0.205372793201862 0.0186202132028235 -0.18870891253136 ENSG00000117640 MTFR1L
ENST00000494293 0.267173167483984 0.0302289646892098 -0.236250485412321 ENSG00000117640 MTFR1L
ENST00000469815 0.196374659073437 0.0172999930984432 -0.180065263142221 ENSG00000117640 MTFR1L
ENST00000526894 0.205381886989444 0.018624022857559 -0.188718938796031 ENSG00000117640 MTFR1L
ENST00000478284 0.211451627488203 0.0195237527819693 -0.20733684479147 ENSG00000117640 MTFR1L
ENST00000524618 0.149460005516141 0.0109119884563172 -0.193225580133042 ENSG00000117640 MTFR1L
ENST00000374307 0.095622059478335 0.00537369704555503 -0.209107326682029 ENSG00000117640 MTFR1L
ENST00000528624 0.565284228207719 0.14878864792411 -0.153097096907979 ENSG00000117640 MTFR1L
ENST00000525713 0.453503083058514 0.0884990096704381 -0.170336963973492 ENSG00000117640 MTFR1L
ENST00000374301 0.213480608279986 0.0198423449504507 -0.176328757385704 ENSG00000117640 MTFR1L
ENST00000464008 0.442591518266943 0.0835600585053046 -0.145080286332442 ENSG00000117640 MTFR1L
ENST00000526158 0.382296140435485 0.0621861720119367 -0.171037489974686 ENSG00000117640 MTFR1L
ENST00000530599 0.25641844110772 0.0279282190367481 -0.218946247261128 ENSG00000117640 MTFR1L
ENST00000374300 0.168829971264356 0.0134485417674085 -0.188470419398292 ENSG00000117640 MTFR1L
ENST00000466284 0.204287385846075 0.0184690356437911 -0.18405403707029 ENSG00000117640 MTFR1L
ENST00000531361 0.468843280134474 0.0953416644634589 -0.157978469143179 ENSG00000117640 MTFR1L
ENST00000497956 0.419630876810332 0.0749037198703339 -0.169821816608747 ENSG00000117640 MTFR1L
ENST00000606617 0.955698056185543 0.795872402367053 -0.0432649788126118 ENSG00000272478 RP1-317E23.7
ENST00000538789 0.676364261534539 0.237124601681326 -0.169918366943924 ENSG00000127423 AUNIP
ENST00000455431 0.333682799764644 0.047489781141303 -0.294301534275528 ENSG00000236528 RP1-125I3.2
ENST00000374296 0.328659035322512 0.0459449402053814 -0.287433087810335 ENSG00000182749 PAQR7
ENST00000426559 0.863879322947193 0.520188642706841 -0.0842273438439054 ENSG00000117632 STMN1
ENST00000455785 0.842661052958876 0.475069632387181 -0.088982213181501 ENSG00000117632 STMN1
ENST00000399728 0.844512227784884 0.480729703474395 -0.0880687993992723 ENSG00000117632 STMN1
ENST00000465604 0.821820487221298 0.433553213273405 -0.0968726998176809 ENSG00000117632 STMN1
ENST00000357865 0.820012723933022 0.430266191311498 -0.0979737860230084 ENSG00000117632 STMN1
ENST00000374291 0.828224782565803 0.446022584960354 -0.0931001241610405 ENSG00000117632 STMN1
ENST00000485226 0.87472912495066 0.547115638609637 -0.0760001468159308 ENSG00000117632 STMN1
ENST00000446334 0.942874187352193 0.743941156691117 -0.0427046791450766 ENSG00000117632 STMN1
ENST00000580971 0.900828820407354 0.610981938330021 0.0895696610218731 ENSG00000264021 MIR3917
ENST00000374282 0.684438517782487 0.245935682033815 -0.131297982449189 ENSG00000158006 PAFAH2
ENST00000374284 0.876417711146471 0.550611688647157 -0.0688353770504324 ENSG00000158006 PAFAH2
ENST00000493892 0.880411325554648 0.559504550695488 -0.0889895490550523 ENSG00000158006 PAFAH2
ENST00000464540 0.880382654403662 0.559451216459206 -0.0890005725199961 ENSG00000158006 PAFAH2
ENST00000476611 0.985263323854976 0.921672672630283 0.0245198664393904 ENSG00000158006 PAFAH2
ENST00000439092 0.880246095853753 0.559238049044146 -0.0963022216010976 ENSG00000158006 PAFAH2
ENST00000441420 0.822611634370184 0.435387952905155 -0.126574500130481 ENSG00000158006 PAFAH2
ENST00000444713 0.979015482730227 0.892686550329958 -0.0195273034639034 ENSG00000175087 PDIK1L
ENST00000374271 0.707692312155144 0.270856217491774 0.116232624173615 ENSG00000175087 PDIK1L
ENST00000374269 0.793280790659529 0.38684477413721 0.0980181725878586 ENSG00000175087 PDIK1L
ENST00000374266 0.907449862888998 0.629840940794137 -0.0774563327242393 ENSG00000142684 ZNF593
ENST00000270812 0.905896966221326 0.624765380472771 -0.0785933843558946 ENSG00000142684 ZNF593
ENST00000407889 0.893857084110436 0.594057203352778 -0.0859967034781709 ENSG00000236782 RP11-96L14.7
ENST00000414762 0.896459653881216 0.599251120716373 -0.0845363766463582 ENSG00000236782 RP11-96L14.7
ENST00000433939 0.871229501882001 0.537516250090329 -0.0923612736908562 ENSG00000236782 RP11-96L14.7
ENST00000444682 0.893644916650204 0.593684815561277 -0.0813216190506908 ENSG00000236782 RP11-96L14.7
ENST00000448923 0.943180860453207 0.744968411521092 -0.0441993540617975 ENSG00000236782 RP11-96L14.7
ENST00000361530 0.877127348991193 0.551911124709037 0.104415816105279 ENSG00000142675 CNKSR1
ENST00000481077 0.879547027875008 0.557632970199301 0.14772259510632 ENSG00000142675 CNKSR1
ENST00000480348 0.761797173757527 0.338263905148392 0.253938290529731 ENSG00000142675 CNKSR1
ENST00000374253 0.870168044332119 0.533276099340625 0.109807883807249 ENSG00000142675 CNKSR1
ENST00000525687 0.798461521656161 0.393791424031489 0.197179631719784 ENSG00000142675 CNKSR1
ENST00000482227 0.870433062136793 0.533925280154066 0.109810603046348 ENSG00000142675 CNKSR1
ENST00000531191 0.963385452049859 0.827948367124256 0.0403058630356576 ENSG00000142675 CNKSR1
ENST00000528281 0.915551565053646 0.652804309184528 -0.101192836579798 ENSG00000142675 CNKSR1
ENST00000451429 0.435580705246042 0.0807388909542148 0.140151356723453 ENSG00000130695 CEP85
ENST00000476272 0.325879952054294 0.0451205910527978 0.152539929907305 ENSG00000130695 CEP85
ENST00000252992 0.325879952054294 0.0451205910527978 0.152539929907305 ENSG00000130695 CEP85
ENST00000480446 0.993741909346001 0.966211512166962 -0.01026223895343 ENSG00000130695 CEP85
ENST00000453146 0.71556872700686 0.279533125659928 0.096605328562172 ENSG00000130695 CEP85
ENST00000469609 0.685704733174322 0.247290493187079 0.120656994238222 ENSG00000130695 CEP85
ENST00000468163 0.962661397914392 0.825022058272255 -0.0363813345965629 ENSG00000130695 CEP85
ENST00000491670 0.988137552775911 0.938608185976243 0.00972836231539985 ENSG00000130695 CEP85
ENST00000270792 0.0947687630494767 0.00528492224500959 -0.290608117315739 ENSG00000142669 SH3BGRL3
ENST00000319041 0.103214552270225 0.00604737389659391 -0.287647739292781 ENSG00000142669 SH3BGRL3
ENST00000314675 0.761617450170745 0.338023023161195 -0.113479766482714 ENSG00000158062 UBXN11
ENST00000472155 0.892328628203343 0.590171091465104 0.0907806597318262 ENSG00000158062 UBXN11
ENST00000374223 0.889889647790829 0.58273160259307 0.0926061593403316 ENSG00000158062 UBXN11
ENST00000475591 0.891617508660946 0.587840760870267 0.0914167784902344 ENSG00000158062 UBXN11
ENST00000357089 0.889889647790829 0.582595660111814 0.0926869948529078 ENSG00000158062 UBXN11
ENST00000494942 0.889889647790829 0.582521519329046 0.0926872145762777 ENSG00000158062 UBXN11
ENST00000374221 0.891546123138851 0.587607003152235 0.0914395433855736 ENSG00000158062 UBXN11
ENST00000374217 0.89282229233539 0.591560462853712 -0.0840133454320744 ENSG00000158062 UBXN11
ENST00000374222 0.89282229233539 0.591431291928416 -0.0839742554166164 ENSG00000158062 UBXN11
ENST00000496466 0.930127682651579 0.700767612982873 0.0638652721414459 ENSG00000158062 UBXN11
ENST00000535108 0.837220086974571 0.463709413689893 0.140043263912905 ENSG00000158062 UBXN11
ENST00000436301 0.852664268658732 0.497936440771631 0.131766043933453 ENSG00000158062 UBXN11
ENST00000374215 0.877883217657037 0.553367126740772 0.1179433344705 ENSG00000158062 UBXN11
ENST00000452980 0.888399699692955 0.577486025496396 0.11276344149208 ENSG00000158062 UBXN11
ENST00000442942 0.896132657611853 0.598747526622992 0.107729425664842 ENSG00000158062 UBXN11
ENST00000450041 0.891657304012678 0.588145869312936 0.10652756132606 ENSG00000158062 UBXN11
ENST00000423664 0.885270640463679 0.570021586271982 0.112679058702912 ENSG00000158062 UBXN11
ENST00000421827 0.990509955164255 0.948851259590383 0.0127046053836171 ENSG00000158062 UBXN11
ENST00000374213 0.1477220923418 0.0107253536165257 -0.306470895498993 ENSG00000169442 CD52
ENST00000492808 0.0562001016405886 0.00239906691002158 -0.36322595613002 ENSG00000169442 CD52
ENST00000470468 0.122271000770423 0.00789301572691061 -0.316145725440748 ENSG00000169442 CD52
ENST00000434391 0.965859728892266 0.836283784256144 -0.0176426365993914 ENSG00000117682 DHDDS
ENST00000427245 0.940048656937242 0.732541307144368 -0.0302089058985964 ENSG00000117682 DHDDS
ENST00000527611 0.23649942233954 0.0238252225235879 -0.229179170600055 ENSG00000117682 DHDDS
ENST00000374186 0.75314210924168 0.326280275944191 -0.085135433812848 ENSG00000117682 DHDDS
ENST00000525682 0.953355564550412 0.78671126636664 -0.0233128612265658 ENSG00000117682 DHDDS
ENST00000236342 0.951239817655224 0.778666923435534 -0.0241611560686307 ENSG00000117682 DHDDS
ENST00000526219 0.97296809844995 0.864798710423549 -0.0148279384748357 ENSG00000117682 DHDDS
ENST00000374185 0.922899412914089 0.675768697543131 -0.0369051927581038 ENSG00000117682 DHDDS
ENST00000487944 0.325483217380212 0.0449843032524175 -0.186087377593028 ENSG00000117682 DHDDS
ENST00000360009 0.965859728892266 0.836229173460714 -0.0176463294666236 ENSG00000117682 DHDDS
ENST00000533087 0.884991465335298 0.568878338128014 -0.051305308265249 ENSG00000117682 DHDDS
ENST00000531312 0.87724654240926 0.552311720933153 -0.0530473963175375 ENSG00000117682 DHDDS
ENST00000525165 0.870990631944195 0.536501416720141 -0.0551402615850308 ENSG00000117682 DHDDS
ENST00000525546 0.736127217871996 0.303377520391799 -0.0891668842606329 ENSG00000117682 DHDDS
ENST00000528557 0.769380299458541 0.349043743637462 -0.0811383853231255 ENSG00000117682 DHDDS
ENST00000525326 0.664047195588898 0.225701464214414 -0.105695651438731 ENSG00000117682 DHDDS
ENST00000526278 0.865980139089465 0.524304753887864 -0.0573469623505844 ENSG00000117682 DHDDS
ENST00000436153 0.893206656157188 0.592610910464306 -0.048017092851865 ENSG00000117682 DHDDS
ENST00000529688 0.877249342074176 0.55235176782391 -0.0530568526053623 ENSG00000117682 DHDDS
ENST00000530781 0.338820293298654 0.0489762650154346 -0.188941872653404 ENSG00000117682 DHDDS
ENST00000531955 0.620727460350666 0.187814595320441 -0.12057546152331 ENSG00000117682 DHDDS
ENST00000525410 0.774503673861327 0.357867001657025 -0.0884220917103407 ENSG00000117682 DHDDS
ENST00000430232 0.920006155387518 0.666759889160178 -0.040208876167577 ENSG00000117682 DHDDS
ENST00000431933 0.972525886383224 0.862438384450589 0.0168292034912253 ENSG00000117682 DHDDS
ENST00000416052 0.929059784083014 0.696655892082187 0.0435751496204801 ENSG00000117682 DHDDS
ENST00000423060 0.970694129016711 0.855528040851183 0.030558270375646 ENSG00000225891 RP3-476K8.3
ENST00000468388 0.624559091253001 0.190906813598637 0.161303705590136 ENSG00000198830 HMGN2
ENST00000479815 0.658950995392954 0.221428563287704 0.121518835568587 ENSG00000198830 HMGN2
ENST00000460563 0.642770970576371 0.207152595725735 0.122430154482278 ENSG00000198830 HMGN2
ENST00000464888 0.608091100619308 0.178355334478862 0.136035391857164 ENSG00000198830 HMGN2
ENST00000463817 0.593359513300947 0.167042524235243 0.129186932394691 ENSG00000198830 HMGN2
ENST00000467700 0.571065612117075 0.152271060814579 0.132245963248619 ENSG00000198830 HMGN2
ENST00000361427 0.567780589133252 0.150412352747366 0.132283361183298 ENSG00000198830 HMGN2
ENST00000466194 0.444175396056478 0.0842932668357467 0.157136409469276 ENSG00000198830 HMGN2
ENST00000493418 0.469393907707916 0.095483591841703 0.158752259762371 ENSG00000198830 HMGN2
ENST00000525525 0.589758848335736 0.164696770951974 -0.206320269379986 ENSG00000117676 RPS6KA1
ENST00000526040 0.698124911212837 0.260447511159749 -0.121778364103626 ENSG00000117676 RPS6KA1
ENST00000374168 0.827971408294274 0.445606382066804 -0.0702261190770705 ENSG00000117676 RPS6KA1
ENST00000524436 0.686667963914028 0.24857976082449 -0.135932412176808 ENSG00000117676 RPS6KA1
ENST00000374166 0.827971408294274 0.445621848447536 -0.0702275369524657 ENSG00000117676 RPS6KA1
ENST00000526792 0.839375670097737 0.467534698839478 -0.0655745425102441 ENSG00000117676 RPS6KA1
ENST00000529454 0.708737415882496 0.271900713768548 -0.119753502473102 ENSG00000117676 RPS6KA1
ENST00000374162 0.839691166687682 0.468132228756396 -0.0655769728175183 ENSG00000117676 RPS6KA1
ENST00000530003 0.879356318172115 0.55701031024881 -0.052812647358968 ENSG00000117676 RPS6KA1
ENST00000366866 0.820400350016059 0.43128575060312 -0.0843191272670514 ENSG00000117676 RPS6KA1
ENST00000531113 0.926825034767506 0.687866783893445 -0.0357993321212774 ENSG00000117676 RPS6KA1
ENST00000374163 0.883200284442855 0.564550480113551 -0.0509458385024609 ENSG00000117676 RPS6KA1
ENST00000530607 0.847966769893296 0.489113452146672 -0.0780583743550997 ENSG00000117676 RPS6KA1
ENST00000531382 0.897650016732918 0.602216490554214 -0.0450862327580645 ENSG00000117676 RPS6KA1
ENST00000525582 0.890099048197834 0.583427239090472 0.087616628689457 ENSG00000117676 RPS6KA1
ENST00000527264 0.8220223662575 0.434230190474818 -0.07498228972224 ENSG00000117676 RPS6KA1
ENST00000474934 0.889885739538224 0.582420072730431 -0.067462773667539 ENSG00000117676 RPS6KA1
ENST00000488985 0.632941404288228 0.198580298918321 -0.207792867550636 ENSG00000117676 RPS6KA1
ENST00000403732 0.966529881703588 0.839455475832136 0.0190008660333226 ENSG00000117676 RPS6KA1
ENST00000530305 0.931345237533243 0.70493265660936 -0.0525948053696229 ENSG00000117676 RPS6KA1
ENST00000438977 0.870720585843133 0.534921041666972 -0.0795603779025913 ENSG00000117676 RPS6KA1
ENST00000324856 0.956809209137902 0.802101062576542 0.0118801628579568 ENSG00000117713 ARID1A
ENST00000457599 0.966403467940607 0.838651531383184 0.00993149751533249 ENSG00000117713 ARID1A
ENST00000524572 0.357955332182046 0.0545861751194475 0.171354103409261 ENSG00000117713 ARID1A
ENST00000374152 0.820562290416504 0.431489875499146 0.0443921146904284 ENSG00000117713 ARID1A
ENST00000430291 0.997733522434224 0.986256470785231 0.00157210823623507 ENSG00000117713 ARID1A
ENST00000430799 0.915629748230075 0.653163259655145 0.031525603297159 ENSG00000117713 ARID1A
ENST00000466382 0.915145757266353 0.65083141142288 0.0320875957746863 ENSG00000117713 ARID1A
ENST00000540690 0.917202730000355 0.65801462249236 0.0313439460670444 ENSG00000117713 ARID1A
ENST00000532781 0.75875630668333 0.334384568965496 0.071593802415815 ENSG00000117713 ARID1A
ENST00000430292 0.988011737113708 0.936841766507519 0.00862801169402076 ENSG00000060642 PIGV
ENST00000472757 0.613191726359246 0.181993144355135 0.115073507706329 ENSG00000060642 PIGV
ENST00000078527 0.658098970984569 0.220493235424561 0.103704623358504 ENSG00000060642 PIGV
ENST00000431541 0.955942714495242 0.797509383262918 0.0281816511873595 ENSG00000060642 PIGV
ENST00000449950 0.624052819332681 0.190533189163848 0.111447334160152 ENSG00000060642 PIGV
ENST00000374145 0.665073243338525 0.22671335796197 0.103597310134107 ENSG00000060642 PIGV
ENST00000455364 0.982696545508739 0.909093357187623 0.0121074429524881 ENSG00000060642 PIGV
ENST00000374142 0.720843649878806 0.285342809476443 0.0929178330501575 ENSG00000204160 ZDHHC18
ENST00000374141 0.815443980906017 0.422411301061169 0.0788257378604542 ENSG00000204160 ZDHHC18
ENST00000534643 0.855705577282584 0.503727594377167 0.0680336508904267 ENSG00000204160 ZDHHC18
ENST00000488397 0.708997285536465 0.272319340006531 0.0950573774096072 ENSG00000204160 ZDHHC18
ENST00000478902 0.906637693299075 0.627328022129558 0.0611253311695055 ENSG00000204160 ZDHHC18
ENST00000374135 0.856011085718684 0.504311950565874 -0.046220645472528 ENSG00000142751 GPN2
ENST00000448791 0.992553851212168 0.959251502316355 0.00570219270338945 ENSG00000226698 RP1-50O24.6
ENST00000374133 0.81714822770567 0.426184605745662 -0.0667435323961294 ENSG00000142751 GPN2
ENST00000477418 0.772262951245712 0.353905408369839 -0.0772692980013148 ENSG00000142751 GPN2
ENST00000431781 0.966348701520091 0.838078960442894 -0.0220361109424546 ENSG00000142751 GPN2
ENST00000461282 0.766007598573253 0.34393701096526 -0.122979091311782 ENSG00000142751 GPN2
ENST00000445019 0.543741967184392 0.13556500497621 -0.165309655601165 ENSG00000198746 GPATCH3
ENST00000361720 0.394469767819811 0.0664394378123712 -0.162014043468628 ENSG00000198746 GPATCH3
ENST00000450844 0.627201732163436 0.1933187562867 -0.165356188042245 ENSG00000198746 GPATCH3
ENST00000435827 0.944699468165988 0.753543891229929 -0.0286562965950389 ENSG00000090273 NUDC
ENST00000321265 0.921626390490888 0.671756382083678 -0.0376130819859729 ENSG00000090273 NUDC
ENST00000452707 0.923492953169148 0.677715924711762 -0.0397053816925987 ENSG00000090273 NUDC
ENST00000484772 0.795845478292007 0.390272942546222 -0.0785355039133539 ENSG00000090273 NUDC
ENST00000320567 0.824468854609609 0.438415532528314 0.238115740850882 ENSG00000175707 C1orf172
ENST00000522111 0.973917666195542 0.871811765788656 0.0442671277967371 ENSG00000253368 TRNP1
ENST00000531285 0.920124381463706 0.66690688375105 -0.151002664735267 ENSG00000253368 TRNP1
ENST00000289166 0.982680910014421 0.908266272674065 0.0418084709287698 ENSG00000158246 FAM46B
ENST00000374089 0.950441892085798 0.774194710858656 -0.0438722973791386 ENSG00000090020 SLC9A1
ENST00000263980 0.963286964212682 0.82735183362299 0.0259688570331915 ENSG00000090020 SLC9A1
ENST00000490329 0.948835657950675 0.767058777622465 -0.0614296675433543 ENSG00000090020 SLC9A1
ENST00000545949 0.953222559018698 0.785898412524824 0.0324833902966341 ENSG00000090020 SLC9A1
ENST00000447808 0.996065647341384 0.978160825167517 -0.00489195747192873 ENSG00000090020 SLC9A1
ENST00000374086 0.93065237530101 0.702877801036196 0.0462539739016667 ENSG00000090020 SLC9A1
ENST00000374084 0.949819395357297 0.771703743078722 0.0329600799721004 ENSG00000090020 SLC9A1
ENST00000319394 0.913995006370464 0.64728537059951 0.0399022570705827 ENSG00000142784 WDTC1
ENST00000361771 0.915462505168768 0.65221839259403 0.0391949839368167 ENSG00000142784 WDTC1
ENST00000447062 0.766939072563798 0.345138823887778 0.0853494203876223 ENSG00000142784 WDTC1
ENST00000491239 0.652367870523589 0.215299818981609 0.122457931217497 ENSG00000142784 WDTC1
ENST00000472249 0.945222060288012 0.755665824535893 -0.0365780497648597 ENSG00000142784 WDTC1
ENST00000374076 0.805012170164971 0.405280981805372 0.0521450605271967 ENSG00000186501 TMEM222
ENST00000464720 0.805137674532432 0.405503920602964 0.0521274072792685 ENSG00000186501 TMEM222
ENST00000608611 0.805137674532432 0.405503920602964 0.0521274072792685 ENSG00000186501 TMEM222
ENST00000466759 0.938896557711854 0.729108713360928 0.0243443406338647 ENSG00000186501 TMEM222
ENST00000486082 0.772829650520689 0.354881955152869 0.0571027232371552 ENSG00000186501 TMEM222
ENST00000464813 0.760869109434418 0.336959614696479 0.0642765654828665 ENSG00000186501 TMEM222
ENST00000478104 0.75875630668333 0.334341395782023 0.0607670440372546 ENSG00000186501 TMEM222
ENST00000498220 0.793973451541583 0.387745428882938 0.0556594998943948 ENSG00000186501 TMEM222
ENST00000471456 0.690415927250873 0.252639953341358 0.0956045421097241 ENSG00000186501 TMEM222
ENST00000470223 0.919730922782844 0.665946501993037 0.0358354154955519 ENSG00000186501 TMEM222
ENST00000318074 0.364555272981741 0.0565231955532466 0.293787906040867 ENSG00000142765 SYTL1
ENST00000483926 0.3620714747429 0.0557404742524718 0.293829872385496 ENSG00000142765 SYTL1
ENST00000473280 0.0436030612304504 0.00167038663211292 0.64495855278877 ENSG00000142765 SYTL1
ENST00000543823 0.393020006396087 0.0659445521144286 0.295270151846428 ENSG00000142765 SYTL1
ENST00000490170 0.749253531655616 0.321162269018406 0.164147320541709 ENSG00000142765 SYTL1
ENST00000496001 0.489234275547116 0.105588329276224 0.339679104075484 ENSG00000142765 SYTL1
ENST00000485269 0.464269259124236 0.0932446607718383 0.34737306619593 ENSG00000142765 SYTL1
ENST00000475199 0.960677634046775 0.818018974840518 0.0509051959486347 ENSG00000142765 SYTL1
ENST00000472410 0.716580431775692 0.280347536324458 -0.339623578934647 ENSG00000142733 MAP3K6
ENST00000374040 0.63099293106057 0.196718632381646 -0.394204529711949 ENSG00000142733 MAP3K6
ENST00000493901 0.629940294402038 0.195802982655588 -0.394754190611631 ENSG00000142733 MAP3K6
ENST00000357582 0.585066283409743 0.161432034772443 -0.428252491993206 ENSG00000142733 MAP3K6
ENST00000430629 0.876083969904666 0.550026842802291 -0.0341465512647756 ENSG00000158195 WASF2
ENST00000536657 0.978044168386235 0.888191817293427 -0.00855762165512068 ENSG00000158195 WASF2
ENST00000492975 0.45628495706759 0.0897492592097171 0.339440541972999 ENSG00000241169 RP4-752I6.1
ENST00000247087 0.992489512643672 0.958682829118449 -0.00783363094418446 ENSG00000126705 AHDC1
ENST00000374011 0.988855718726998 0.94151559438215 -0.0110781905391669 ENSG00000126705 AHDC1
ENST00000490295 0.900717523856043 0.610604594592223 -0.0871741404257943 ENSG00000126705 AHDC1
ENST00000480033 0.916210850992213 0.654971707858921 -0.0781550568478334 ENSG00000126705 AHDC1
ENST00000374005 0.380251149761157 0.0614950711471933 -0.23806366931355 ENSG00000000938 FGR
ENST00000399173 0.358579135814184 0.0547663392489875 -0.254632650770356 ENSG00000000938 FGR
ENST00000545953 0.380138513628218 0.0614587296147195 -0.238409266471981 ENSG00000000938 FGR
ENST00000374004 0.377217193764749 0.0603876446234423 -0.254936624275635 ENSG00000000938 FGR
ENST00000374003 0.296783224465718 0.0374084975102529 -0.274903774982978 ENSG00000000938 FGR
ENST00000457296 0.311196404783182 0.0410834263904665 -0.277020473808451 ENSG00000000938 FGR
ENST00000475472 0.46742048041516 0.094785177336837 -0.202337185625395 ENSG00000000938 FGR
ENST00000468038 0.470481034545788 0.0959433049706439 -0.223250657614252 ENSG00000000938 FGR
ENST00000361157 0.344266684782462 0.0504783335176341 -0.288857199783249 ENSG00000126709 IFI6
ENST00000339145 0.344286300050549 0.0505364536381505 -0.288820058257519 ENSG00000126709 IFI6
ENST00000362020 0.344266684782462 0.0504830368561126 -0.288858682699894 ENSG00000126709 IFI6
ENST00000430683 0.757851934311208 0.332736716943351 -0.189944054440508 ENSG00000225886 RP11-288L9.4
ENST00000373954 0.978288138022264 0.889016196620734 0.0116648482122136 ENSG00000009780 FAM76A
ENST00000419687 0.931501219035727 0.705504910713108 0.0326530730693343 ENSG00000009780 FAM76A
ENST00000373949 0.978146177244287 0.888570505671471 0.0120855796334327 ENSG00000009780 FAM76A
ENST00000530324 0.962728707122589 0.825379247741855 -0.0198552826424574 ENSG00000009780 FAM76A
ENST00000234549 0.986095697846608 0.92529604511943 0.00847612236067363 ENSG00000009780 FAM76A
ENST00000010299 0.986095697846608 0.92529604511943 0.00847612236067363 ENSG00000009780 FAM76A
ENST00000446647 0.647115833234933 0.210613847193077 0.135513568879334 ENSG00000009780 FAM76A
ENST00000373943 0.368799299976047 0.0578401990781023 0.1894374720148 ENSG00000117758 STX12
ENST00000440806 0.120796300206071 0.00773369207139268 0.256165445184589 ENSG00000117758 STX12
ENST00000468761 0.0903052077866918 0.0049293927736023 0.266971818631566 ENSG00000117758 STX12
ENST00000602607 0.882408683913614 0.56297564442455 0.163682840502123 ENSG00000269971 RP3-426I6.5
ENST00000481874 0.666366947715173 0.227850698088822 0.144700816841846 ENSG00000117758 STX12
ENST00000472285 0.914402460574321 0.648703427464945 0.0509353914521564 ENSG00000117758 STX12
ENST00000311772 0.350605026011195 0.0524434182676393 -0.0972690685702145 ENSG00000117751 PPP1R8
ENST00000236412 0.362336809506251 0.0558352809148049 -0.0965290977119242 ENSG00000117751 PPP1R8
ENST00000373931 0.350200487159337 0.0523094533214079 -0.0972594281051295 ENSG00000117751 PPP1R8
ENST00000431586 0.363166082456911 0.0561544116283218 -0.110048642733449 ENSG00000117751 PPP1R8
ENST00000486634 0.455282553358363 0.0892428182676971 -0.0994356780233055 ENSG00000117751 PPP1R8
ENST00000601459 0.888827210041788 0.578976057913322 -0.0532538536403067 ENSG00000268552 AL109927.1
ENST00000328928 0.128567447136833 0.00855632656995421 -0.360188924275913 ENSG00000130775 THEMIS2
ENST00000373925 0.128567447136833 0.00855632656995421 -0.360188924275913 ENSG00000130775 THEMIS2
ENST00000373927 0.127587329492659 0.00846769022015382 -0.359600593530378 ENSG00000130775 THEMIS2
ENST00000427466 0.163511668760264 0.012724907391595 -0.360254622315785 ENSG00000130775 THEMIS2
ENST00000442118 0.132595911401633 0.0090116396128166 -0.366111062474453 ENSG00000130775 THEMIS2
ENST00000467258 0.148936676727193 0.0108481102343294 -0.348715304790878 ENSG00000130775 THEMIS2
ENST00000373921 0.128574058511121 0.00855881780982519 -0.360188107333219 ENSG00000130775 THEMIS2
ENST00000466068 0.0900122025704632 0.00489544835855697 -0.390286527459034 ENSG00000130775 THEMIS2
ENST00000482828 0.0728032855339423 0.00352321470582474 -0.403150540801155 ENSG00000130775 THEMIS2
ENST00000456990 0.11636907025407 0.00726181168613769 -0.36134111955137 ENSG00000130775 THEMIS2
ENST00000492877 0.277145194431128 0.0325910120794474 -0.311842689716756 ENSG00000130775 THEMIS2
ENST00000373912 0.691072098186475 0.253344209706529 -0.0789989814686648 ENSG00000117748 RPA2
ENST00000419958 0.533525236752741 0.129917071451894 -0.104552272711644 ENSG00000117748 RPA2
ENST00000373909 0.745089165519187 0.315288134924599 -0.069503927253962 ENSG00000117748 RPA2
ENST00000313433 0.74223454518082 0.311479147763695 -0.0747900737878324 ENSG00000117748 RPA2
ENST00000444045 0.79340223541934 0.386989515738627 -0.0689697343472413 ENSG00000117748 RPA2
ENST00000373894 0.911319597461989 0.639323824750659 0.138319093196168 ENSG00000130768 SMPDL3B
ENST00000548116 0.911126109887429 0.638563041549349 0.139075554224846 ENSG00000130768 SMPDL3B
ENST00000549094 0.911480168323457 0.640062899511403 0.13803984048196 ENSG00000130768 SMPDL3B
ENST00000448015 0.820302567593695 0.430829096824741 0.213288122972287 ENSG00000227050 RP11-460I13.2
ENST00000373884 0.944254228118992 0.750917191956851 -0.0439805492454728 ENSG00000158156 XKR8
ENST00000481387 0.942704439452569 0.743265583507006 -0.057736659014283 ENSG00000158156 XKR8
ENST00000373871 0.945022528328278 0.75468100261105 0.0220313529819174 ENSG00000158161 EYA3
ENST00000436342 0.94508010550322 0.755087054826842 0.0220042876599527 ENSG00000158161 EYA3
ENST00000373864 0.889504515087849 0.581221986014584 0.0431673445944756 ENSG00000158161 EYA3
ENST00000540618 0.978562201773312 0.890070521478254 0.0103855367270572 ENSG00000158161 EYA3
ENST00000545175 0.979974436671998 0.896263948363865 0.00980685342509069 ENSG00000158161 EYA3
ENST00000373863 0.974339857866245 0.87374413683146 0.0120950322940923 ENSG00000158161 EYA3
ENST00000495923 0.928917643594645 0.696023912815911 0.0331203869266175 ENSG00000158161 EYA3
ENST00000471498 0.95609284676951 0.798503517533215 0.019981896513833 ENSG00000158161 EYA3
ENST00000468665 0.733537639971265 0.30014528519269 0.0979865574966366 ENSG00000158161 EYA3
ENST00000476501 0.903007300824289 0.617464980378811 0.107925822984421 ENSG00000240750 RN7SL559P
ENST00000543748 0.00375882676609032 5.91088442782319e-05 -0.793109426445406 ENSG00000228589 SPCS2P4
ENST00000436160 0.00519794687496023 9.28782326375689e-05 -0.800120829583676 ENSG00000228589 SPCS2P4
ENST00000373857 0.995717608809171 0.976771296592001 0.00350284688460481 ENSG00000169403 PTAFR
ENST00000539896 0.986095697846608 0.925177150930794 0.0114862979659952 ENSG00000169403 PTAFR
ENST00000305392 0.89336945301527 0.592909641604876 0.0690070280306629 ENSG00000169403 PTAFR
ENST00000603289 0.62831147814501 0.194274133554873 -0.0919479113612521 ENSG00000126698 DNAJC8
ENST00000263697 0.574739236997251 0.154926209142438 -0.0876917994122507 ENSG00000126698 DNAJC8
ENST00000596102 0.862654028432846 0.517584159494942 -0.0589595697626276 ENSG00000269804 AL353354.2
ENST00000489277 0.574739236997251 0.154926209142438 -0.0876917994122507 ENSG00000126698 DNAJC8
ENST00000470967 0.459305089408015 0.0912021212014629 -0.140624350419573 ENSG00000126698 DNAJC8
ENST00000482674 0.658950995392954 0.221324805823106 -0.087215501821433 ENSG00000126698 DNAJC8
ENST00000488868 0.690897533953829 0.253152369335486 -0.0816148087170073 ENSG00000126698 DNAJC8
ENST00000497986 0.936901669014816 0.721842221753522 -0.0439583278085647 ENSG00000130770 ATPIF1
ENST00000335514 0.936763751814601 0.721564095710608 -0.0439840262074907 ENSG00000130770 ATPIF1
ENST00000468425 0.932696909622719 0.70867763784387 -0.0415668884979807 ENSG00000130770 ATPIF1
ENST00000465645 0.936763751814601 0.721564095710608 -0.0439840262074907 ENSG00000130770 ATPIF1
ENST00000604716 0.781054641381008 0.367462402434633 0.237439450111907 ENSG00000270605 RP5-1092A3.4
ENST00000253063 0.241884205518191 0.0248614252173856 0.257396313990375 ENSG00000130766 SESN2
ENST00000479574 0.959909291413183 0.81639227789268 0.0259586686425151 ENSG00000130772 MED18
ENST00000373842 0.97296809844995 0.864731117531073 -0.0182402794972848 ENSG00000130772 MED18
ENST00000398997 0.97296809844995 0.864731117531073 -0.0182402794972848 ENSG00000130772 MED18
ENST00000475655 0.978628157401123 0.89022828140672 0.0183394537607163 ENSG00000130772 MED18
ENST00000474683 0.902786024983602 0.616902992419343 0.0614613449111705 ENSG00000130772 MED18
ENST00000373839 0.466595479747524 0.094460256541156 -0.10329241124904 ENSG00000204138 PHACTR4
ENST00000463428 0.531500224145913 0.128573962350503 -0.106890880829709 ENSG00000204138 PHACTR4
ENST00000493669 0.486378629489785 0.104126180998984 -0.104082832525867 ENSG00000204138 PHACTR4
ENST00000373836 0.478893414522352 0.100284854405967 -0.120889319417874 ENSG00000204138 PHACTR4
ENST00000398958 0.647119676531943 0.210651285420139 -0.0812582453752759 ENSG00000180198 RCC1
ENST00000413987 0.8699802511595 0.532759781914776 -0.0478180467223641 ENSG00000242125 SNHG3
ENST00000427469 0.722856143095705 0.28755215296533 -0.0690473715189815 ENSG00000180198 RCC1
ENST00000447507 0.914387241877507 0.64868233570886 -0.0371408016055675 ENSG00000242125 SNHG3
ENST00000434290 0.723020184817837 0.287732757936034 -0.0689437171584151 ENSG00000180198 RCC1
ENST00000373833 0.650153241784418 0.213292135341671 -0.0807143097594449 ENSG00000180198 RCC1
ENST00000437681 0.869488292371135 0.531158982836635 -0.0480341358400329 ENSG00000242125 SNHG3
ENST00000364938 0.728500863638191 0.293747990314136 -0.144660338441253 ENSG00000242125 SNHG3
ENST00000363217 0.730280546651092 0.295676144170258 -0.152306245342476 ENSG00000200087 SNORA73B
ENST00000419074 0.448204990191069 0.0859498728816811 -0.115531519758957 ENSG00000180198 RCC1
ENST00000373832 0.303024150466251 0.0390666734723085 -0.157659071063414 ENSG00000180198 RCC1
ENST00000373831 0.382210565949732 0.0621692031898102 -0.144358951693981 ENSG00000180198 RCC1
ENST00000411533 0.354016644303152 0.0534261788916377 -0.151399194500235 ENSG00000180198 RCC1
ENST00000486790 0.238655575457488 0.0241792924800622 -0.198858523027933 ENSG00000180198 RCC1
ENST00000430407 0.359928113338828 0.0551109597448892 -0.149084400630165 ENSG00000180198 RCC1
ENST00000447051 0.904669221579349 0.621611660013085 -0.105231936740214 ENSG00000231468 PRDX3P2
ENST00000429051 0.917090387861458 0.657559142537321 -0.0424454240798289 ENSG00000180198 RCC1
ENST00000478232 0.441825982632977 0.0832183840603416 -0.223676613557655 ENSG00000180198 RCC1
ENST00000373830 0.223912040844235 0.0216426561759718 -0.141981673211764 ENSG00000180098 TRNAU1AP
ENST00000495995 0.196680889461393 0.0173358628033816 -0.201598397176711 ENSG00000180098 TRNAU1AP
ENST00000411406 0.28025466484555 0.0333530402245948 -0.305919650843707 ENSG00000180098 TRNAU1AP
ENST00000480930 0.214893826626042 0.0200439807496555 -0.146505618575599 ENSG00000180098 TRNAU1AP
ENST00000491577 0.19608036362281 0.0172474766649282 -0.150370470594004 ENSG00000180098 TRNAU1AP
ENST00000464880 0.33856970934746 0.0489150013596662 -0.219269388541369 ENSG00000180098 TRNAU1AP
ENST00000497790 0.260266975919958 0.0287230548325905 -0.247786010341482 ENSG00000180098 TRNAU1AP
ENST00000495215 0.260447956034567 0.028761837744632 -0.159009948916693 ENSG00000180098 TRNAU1AP
ENST00000464093 0.421487580159402 0.0756016155411074 -0.150560352508455 ENSG00000180098 TRNAU1AP
ENST00000484775 0.339001510537208 0.049028227897805 -0.128331380106305 ENSG00000180098 TRNAU1AP
ENST00000464612 0.996494470581353 0.980835067356729 -0.0021101178088887 ENSG00000197989 SNHG12
ENST00000475441 0.980355414582102 0.897624230566004 -0.011523696062715 ENSG00000197989 SNHG12
ENST00000531126 0.894802169591884 0.596207809013183 -0.0605698738873482 ENSG00000197989 SNHG12
ENST00000461448 0.894802169591884 0.596207809013183 -0.0605698738873482 ENSG00000197989 SNHG12
ENST00000470977 0.894885485113752 0.596348441623479 -0.0605675531362827 ENSG00000197989 SNHG12
ENST00000474814 0.894885485113752 0.596343921929419 -0.0605688908994656 ENSG00000197989 SNHG12
ENST00000481368 0.885016974247905 0.56914320996533 -0.0573583527678572 ENSG00000197989 SNHG12
ENST00000481220 0.89480953259538 0.596241258178023 -0.0605755943328256 ENSG00000197989 SNHG12
ENST00000488745 0.890106068295751 0.583983709300079 -0.0620595298837292 ENSG00000197989 SNHG12
ENST00000483436 0.895006520190487 0.596537745098485 -0.0605389058051649 ENSG00000197989 SNHG12
ENST00000408612 0.962087778069726 0.822769216126763 0.0488016997319886 ENSG00000221539 SNORD99
ENST00000384581 0.920147536743741 0.666946209258723 -0.0534382594354975 ENSG00000197989 SNHG12
ENST00000464115 0.928887283863755 0.695923113621466 -0.0542351555112845 ENSG00000197989 SNHG12
ENST00000461832 0.929240593973702 0.697417663655202 -0.0539558113640518 ENSG00000197989 SNHG12
ENST00000384584 0.662519591181652 0.224299680038063 0.173516414381338 ENSG00000197989 SNHG12
ENST00000384342 0.78682799238952 0.377874035460774 0.129303261332828 ENSG00000197989 SNHG12
ENST00000471683 0.745474576657159 0.315857429106916 -0.113948317054238 ENSG00000120656 TAF12
ENST00000373824 0.916210850992213 0.654924607833419 0.0397346967080424 ENSG00000120656 TAF12
ENST00000263974 0.918763555503437 0.66328521263822 0.0385019815744367 ENSG00000120656 TAF12
ENST00000495422 0.842124719061741 0.473759230620244 0.0687153140834557 ENSG00000120656 TAF12
ENST00000602813 0.698359682721555 0.260744271066712 0.308891141518403 ENSG00000270103 RNU11
ENST00000387069 0.704572555289126 0.266829554688873 0.303262064819755 ENSG00000270103 RNU11
ENST00000373816 0.675262763908709 0.235670195003491 0.0793752267159882 ENSG00000162419 GMEB1
ENST00000361872 0.659006275142166 0.221522665835667 0.0837515688524221 ENSG00000162419 GMEB1
ENST00000294409 0.657848912247454 0.220306662050984 0.0841163998697265 ENSG00000162419 GMEB1
ENST00000480454 0.679389942715093 0.241175774927279 0.0787913915289769 ENSG00000162419 GMEB1
ENST00000474884 0.986181242590938 0.926693391913157 0.00551454595378895 ENSG00000198492 YTHDF2
ENST00000542507 0.844632988332351 0.480968226594063 -0.0315202822929639 ENSG00000198492 YTHDF2
ENST00000373812 0.845170124730508 0.482261832390796 -0.0314275019526215 ENSG00000198492 YTHDF2
ENST00000541996 0.843564921112847 0.478272684968465 -0.0317190996382779 ENSG00000198492 YTHDF2
ENST00000478283 0.944290972159822 0.751580384761305 -0.0143941329598546 ENSG00000198492 YTHDF2
ENST00000496288 0.934712661838479 0.71503333990881 0.0204378552840171 ENSG00000198492 YTHDF2
ENST00000475796 0.869747891215584 0.531928102770368 -0.0443854465026178 ENSG00000198492 YTHDF2
ENST00000476976 0.972647383876702 0.863273482767714 -0.0103149711971847 ENSG00000198492 YTHDF2
ENST00000468863 0.966799228163527 0.842351868242404 -0.0144826466602911 ENSG00000198492 YTHDF2
ENST00000343067 0.999296038618431 0.996266269634002 0.000309169259525972 ENSG00000159023 EPB41
ENST00000356093 0.999296038618431 0.996266269634002 0.000309169259525972 ENSG00000159023 EPB41
ENST00000398863 0.999296038618431 0.996266269634002 0.000309169259525972 ENSG00000159023 EPB41
ENST00000482464 0.988855718726998 0.941458158985542 -0.00601731612447545 ENSG00000159023 EPB41
ENST00000373800 0.982680910014421 0.908872364174527 -0.0089246238536886 ENSG00000159023 EPB41
ENST00000349460 0.982680910014421 0.908872364174527 -0.0089246238536886 ENSG00000159023 EPB41
ENST00000347529 0.982680910014421 0.90885154297322 -0.00892546306064301 ENSG00000159023 EPB41
ENST00000373798 0.992111448542766 0.95660145293316 0.00365795432778667 ENSG00000159023 EPB41
ENST00000373797 0.973074544975516 0.86582537068086 -0.0137337629029991 ENSG00000159023 EPB41
ENST00000488277 0.993559774179264 0.9657480385566 -0.00403233871842233 ENSG00000159023 EPB41
ENST00000490308 0.990119156714551 0.946502401166961 -0.00647863217413697 ENSG00000159023 EPB41
ENST00000460378 0.929526952148458 0.6982196956706 0.0326871282686235 ENSG00000159023 EPB41
ENST00000462032 0.953404980932365 0.786888795345711 0.034145111525147 ENSG00000159023 EPB41
ENST00000521452 0.512500220793165 0.117893219343211 0.202909356579602 ENSG00000253304 TMEM200B
ENST00000420504 0.616094116060126 0.184353492139942 0.17219497173203 ENSG00000253304 TMEM200B
ENST00000413004 0.847534722075676 0.488208215973177 -0.162734005920582 ENSG00000225750 RP11-242O24.3
ENST00000373795 0.489093829038649 0.105527721835617 -0.079233891174699 ENSG00000116350 SRSF4
ENST00000546138 0.510795106400178 0.116933548590804 -0.0775192778964032 ENSG00000116350 SRSF4
ENST00000466448 0.555168983035489 0.142744705972966 -0.0733797143123317 ENSG00000116350 SRSF4
ENST00000497015 0.515536418333714 0.119997107176373 -0.105474579952061 ENSG00000116350 SRSF4
ENST00000605204 0.799367706796726 0.39558377972795 -0.0443351371783574 ENSG00000116350 SRSF4
ENST00000477193 0.827571302195445 0.44438581036129 -0.074206569642017 ENSG00000116350 SRSF4
ENST00000489898 0.655746837086037 0.218723036859157 -0.111791392558357 ENSG00000116350 SRSF4
ENST00000472353 0.959499520645547 0.813734909219798 -0.0155261874118039 ENSG00000116350 SRSF4
ENST00000373791 0.552546622316194 0.140831012345395 0.13322342262882 ENSG00000116353 MECR
ENST00000475773 0.254506192930818 0.0274600817279738 0.304783446301756 ENSG00000116353 MECR
ENST00000483435 0.459393148104809 0.0912688513799904 0.24188095862271 ENSG00000116353 MECR
ENST00000263702 0.511637642988096 0.117365419340858 0.144179138660649 ENSG00000116353 MECR
ENST00000473030 0.651120600433591 0.214228556384581 0.133998980986874 ENSG00000116353 MECR
ENST00000463412 0.782111654846719 0.369587578981251 0.101402427705899 ENSG00000116353 MECR
ENST00000453185 0.543299973427692 0.135248237607255 0.209975397280631 ENSG00000116353 MECR
ENST00000478505 0.409041649026148 0.0714258143707607 0.188681217851283 ENSG00000116353 MECR
ENST00000490529 0.623590877944353 0.190272767443479 0.125155581340419 ENSG00000116353 MECR
ENST00000464511 0.460090059398612 0.091495915914631 0.38958815115165 ENSG00000116353 MECR
ENST00000463052 0.833993824422644 0.45638979074536 0.086679737807906 ENSG00000116353 MECR
ENST00000489248 0.831852155667032 0.452355524831904 0.0868453107524949 ENSG00000116353 MECR
ENST00000475861 0.889504515087849 0.581529442122527 0.0634916997163874 ENSG00000116353 MECR
ENST00000474946 0.843054206846962 0.476707427915737 0.0837932423094419 ENSG00000116353 MECR
ENST00000464915 0.574847221135785 0.155021936511363 0.220813560710663 ENSG00000116353 MECR
ENST00000482610 0.736404025939877 0.303739042415291 0.13194763423467 ENSG00000116353 MECR
ENST00000484012 0.61579432656917 0.184008355588465 0.177808546845336 ENSG00000116353 MECR
ENST00000493928 0.943258862600858 0.745437730235854 0.0463672459342748 ENSG00000116353 MECR
ENST00000373765 0.831058384213008 0.45105751170907 0.164315719098792 ENSG00000162510 MATN1
ENST00000477320 0.963540999020217 0.828696602099215 0.0656702538155069 ENSG00000162510 MATN1
ENST00000414532 0.366274258252809 0.0570525053662288 0.335575914179449 ENSG00000186056 MATN1-AS1
ENST00000454613 0.357823091589545 0.0545297327068133 0.341251289201471 ENSG00000186056 MATN1-AS1
ENST00000414763 0.301477706505015 0.0386460549730827 0.521167223217284 ENSG00000186056 MATN1-AS1
ENST00000294507 0.671206830796018 0.231848782752446 -0.141812384714561 ENSG00000162511 LAPTM5
ENST00000464569 0.724877046549815 0.290143110617395 -0.122509831360917 ENSG00000162511 LAPTM5
ENST00000476492 0.724877046549815 0.290134064282422 -0.126005965896232 ENSG00000162511 LAPTM5
ENST00000336798 0.59266879422592 0.166579066739126 -0.293613704436001 ENSG00000162512 SDC3
ENST00000339394 0.678025096713483 0.238999189230046 -0.286664010252139 ENSG00000162512 SDC3
ENST00000424085 0.941575759375163 0.739244537864064 0.0129662804986421 ENSG00000134644 PUM1
ENST00000257075 0.941575759375163 0.739244537864064 0.0129662804986421 ENSG00000134644 PUM1
ENST00000373747 0.941887268547368 0.740118087346809 0.0129205728104972 ENSG00000134644 PUM1
ENST00000525843 0.940069403644728 0.732720596885561 0.0135217788616636 ENSG00000134644 PUM1
ENST00000426105 0.92392005132957 0.679073351809213 0.0160881407871191 ENSG00000134644 PUM1
ENST00000440538 0.922076303227115 0.673548846635116 0.0164187676416932 ENSG00000134644 PUM1
ENST00000498419 0.550417532528926 0.139543913799786 0.0575040615958145 ENSG00000134644 PUM1
ENST00000373741 0.922042034311157 0.67344181447008 0.0164314789350043 ENSG00000134644 PUM1
ENST00000423018 0.921673555955049 0.671952118875278 0.0164915073383531 ENSG00000134644 PUM1
ENST00000373742 0.922634326347991 0.675043567034336 0.0164291019674607 ENSG00000134644 PUM1
ENST00000530669 0.916210850992213 0.654922386502663 0.024652712256927 ENSG00000134644 PUM1
ENST00000529846 0.405317479070069 0.0701512070412372 0.0978484762813694 ENSG00000134644 PUM1
ENST00000525997 0.402232012822589 0.0690247766480164 0.0978199382585113 ENSG00000134644 PUM1
ENST00000527498 0.252179347849048 0.0269231459313708 0.125646720638311 ENSG00000134644 PUM1
ENST00000498627 0.980756787931638 0.899783827870063 0.0133038611744219 ENSG00000134644 PUM1
ENST00000471894 0.996365291754316 0.979921075894329 -0.00179481289631097 ENSG00000134644 PUM1
ENST00000490546 0.799868903206696 0.396629878224832 0.0531964758520839 ENSG00000134644 PUM1
ENST00000532678 0.893481623686397 0.593141105695589 0.031580920500524 ENSG00000134644 PUM1
ENST00000526128 0.897673310958098 0.602327795007563 0.0414516836341125 ENSG00000134644 PUM1
ENST00000526215 0.890963834911091 0.585976514041423 -0.0270346500608608 ENSG00000134644 PUM1
ENST00000525948 0.793913890255206 0.387592898107943 -0.0413504044077083 ENSG00000134644 PUM1
ENST00000480602 0.831362274260544 0.451477259888874 -0.0383867245636735 ENSG00000134644 PUM1
ENST00000524516 0.500937489177299 0.111406464465014 -0.0868863513592097 ENSG00000134644 PUM1
ENST00000417263 0.757033455955569 0.331890215505698 -0.252367626187604 ENSG00000237329 RP11-201O14.1
ENST00000531867 0.260617638010323 0.0287951285403949 -0.17350933574056 ENSG00000134644 PUM1
ENST00000263694 0.959499520645547 0.813761653511487 -0.0126678445999314 ENSG00000060688 SNRNP40
ENST00000486941 0.966622737434441 0.840171042564846 -0.0231092516110826 ENSG00000060688 SNRNP40
ENST00000489853 0.949229811674588 0.768613472768156 0.0198347812261242 ENSG00000060688 SNRNP40
ENST00000373720 0.929523617084229 0.698043600797375 0.0288281920640925 ENSG00000060688 SNRNP40
ENST00000491106 0.957012619959528 0.802743218732421 0.0333298793816164 ENSG00000060688 SNRNP40
ENST00000446633 0.954721541646393 0.790808460003986 -0.0143165814746079 ENSG00000060688 SNRNP40
ENST00000474025 0.951520227621315 0.780335550633067 0.0238431043260248 ENSG00000060688 SNRNP40
ENST00000463988 0.666545266314484 0.22813646924019 -0.138742473169778 ENSG00000060688 SNRNP40
ENST00000344147 0.963286964212682 0.827245989887815 -0.0186591698561309 ENSG00000121766 ZCCHC17
ENST00000479629 0.921794329179325 0.672422646533965 -0.0469916223702615 ENSG00000121766 ZCCHC17
ENST00000373714 0.963286964212682 0.827245989887815 -0.0186591698561309 ENSG00000121766 ZCCHC17
ENST00000546109 0.973731096321143 0.870594125086479 -0.0146272173284895 ENSG00000121766 ZCCHC17
ENST00000422613 0.973664550540452 0.869852595196533 -0.0143294204959928 ENSG00000121766 ZCCHC17
ENST00000490049 0.821641150157553 0.433275087454455 -0.0916042606510439 ENSG00000121766 ZCCHC17
ENST00000430143 0.902034289544524 0.614677997129436 -0.0748231833131578 ENSG00000229044 RP11-266K22.2
ENST00000373713 0.888231091726618 0.577027053370114 -0.141938552114634 ENSG00000121769 FABP3
ENST00000497275 0.940997561995603 0.737819162926241 -0.092260737226374 ENSG00000121769 FABP3
ENST00000498148 0.935237155487331 0.716715863325596 -0.0933952561318249 ENSG00000121769 FABP3
ENST00000482018 0.913395472571704 0.645756507861693 -0.113638480735168 ENSG00000121769 FABP3
ENST00000373710 0.966945497927235 0.84311736002481 -0.0449982496786367 ENSG00000168528 SERINC2
ENST00000536859 0.967079182973703 0.843686145375387 -0.0448828997991329 ENSG00000168528 SERINC2
ENST00000487207 0.936369080532662 0.720633422602306 0.0909788237782388 ENSG00000168528 SERINC2
ENST00000373709 0.955890905877561 0.797052903107749 -0.057016790944872 ENSG00000168528 SERINC2
ENST00000536384 0.98615090629659 0.926008231569389 -0.0209713049389865 ENSG00000168528 SERINC2
ENST00000491976 0.98615090629659 0.926008231569389 -0.0209713049389865 ENSG00000168528 SERINC2
ENST00000485464 0.815800787457587 0.423281004494026 -0.236704574425201 ENSG00000121764 HCRTR1
ENST00000468521 0.9883460845282 0.939742782771388 -0.016677681297145 ENSG00000121764 HCRTR1
ENST00000403528 0.973274614001764 0.868026632267809 -0.0371232995997358 ENSG00000121764 HCRTR1
ENST00000373706 0.966033825506463 0.837002700576737 -0.0467553495144638 ENSG00000121764 HCRTR1
ENST00000373705 0.593359513300947 0.167051674292379 0.0957195307745805 ENSG00000121764 HCRTR1
ENST00000373703 0.770047841988136 0.350705249521152 0.0548979263043503 ENSG00000162517 PEF1
ENST00000461006 0.727201521231826 0.29236187750501 0.0769110883648735 ENSG00000162517 PEF1
ENST00000478502 0.95665699386894 0.800927735476444 0.015370914131676 ENSG00000162517 PEF1
ENST00000489164 0.938747221828221 0.728557916240897 0.022127556708123 ENSG00000162517 PEF1
ENST00000492061 0.943691754560999 0.747244435539957 0.0209154423633695 ENSG00000162517 PEF1
ENST00000496805 0.950869617548349 0.776453318964922 0.0188263405835742 ENSG00000162517 PEF1
ENST00000472443 0.994643661066299 0.970663083697551 0.00244778913123249 ENSG00000162517 PEF1
ENST00000471219 0.904257277683424 0.620288721990022 0.0441193986045564 ENSG00000162517 PEF1
ENST00000440872 0.84402483915109 0.479606486790024 -0.0480895280778843 ENSG00000162517 PEF1
ENST00000609625 0.800644748501034 0.397789524514589 0.196994266572731 ENSG00000235790 RP11-73M7.6
ENST00000609549 0.800644748501034 0.397789524514589 0.196994266572731 ENSG00000235790 RP11-73M7.6
ENST00000610043 0.800965185432206 0.398371611980683 0.19705819484441 ENSG00000235790 RP11-73M7.6
ENST00000581333 0.766782173401147 0.344997836949543 0.268924786664808 ENSG00000264078 RP11-73M7.9
ENST00000608332 0.656962303064119 0.219718197003632 0.337693433027917 ENSG00000235790 RP11-73M7.6
ENST00000585660 0.609140169743504 0.178895627298915 0.423042634442075 ENSG00000235790 RP11-73M7.6
ENST00000591592 0.665011469229606 0.226638310225101 0.379724883386024 ENSG00000235790 RP11-73M7.6
ENST00000608246 0.662478728238264 0.224248853981196 0.38055137214207 ENSG00000235790 RP11-73M7.6
ENST00000608888 0.663872431953991 0.225488490552168 0.380082912432191 ENSG00000235790 RP11-73M7.6
ENST00000607926 0.663171824783744 0.224970151980491 0.380192985187689 ENSG00000235790 RP11-73M7.6
ENST00000610216 0.663171824783744 0.224970151980491 0.380192985187689 ENSG00000235790 RP11-73M7.6
ENST00000602889 0.980834174987849 0.90018930163009 0.00828910863803994 ENSG00000269967 RP11-84A19.4
ENST00000602725 0.973601565103393 0.869555390138633 -0.0105204179256279 ENSG00000184007 PTP4A2
ENST00000344035 0.993368286606128 0.964309345948735 0.00255228873448772 ENSG00000184007 PTP4A2
ENST00000356536 0.959287828728713 0.812293503126296 0.0138248575113044 ENSG00000184007 PTP4A2
ENST00000457805 0.988223056593358 0.938957117948083 -0.00520661289499371 ENSG00000184007 PTP4A2
ENST00000489313 0.933848446049492 0.711616025611125 -0.0304388952579393 ENSG00000184007 PTP4A2
ENST00000602683 0.923755310710776 0.678523701277023 -0.0275436587762317 ENSG00000184007 PTP4A2
ENST00000470404 0.870782285282179 0.535630549493033 -0.0411464845038519 ENSG00000184007 PTP4A2
ENST00000532001 0.95001002194735 0.772509510114171 -0.0200343630983857 ENSG00000184007 PTP4A2
ENST00000528253 0.992072436015397 0.956328776659057 -0.0039110744889311 ENSG00000184007 PTP4A2
ENST00000391369 0.933843976206712 0.711579479365999 -0.0573415777745754 ENSG00000212673 AL136115.1
ENST00000484483 0.92988269666892 0.699855346742187 -0.0299029278571623 ENSG00000184007 PTP4A2
ENST00000468531 0.926825034767506 0.687862907247671 0.024841147599513 ENSG00000184007 PTP4A2
ENST00000534796 0.750698151746366 0.323682759393908 0.0703303932484868 ENSG00000184007 PTP4A2
ENST00000532289 0.780688936329487 0.366767241310167 0.0664368957056248 ENSG00000184007 PTP4A2
ENST00000526960 0.908405862190715 0.63181243854539 0.0308373250614664 ENSG00000184007 PTP4A2
ENST00000524384 0.741187961510141 0.310390013405552 0.0753952441522434 ENSG00000184007 PTP4A2
ENST00000528840 0.743584668988 0.313219232362977 0.0748841983813876 ENSG00000184007 PTP4A2
ENST00000494444 0.730093877191283 0.295410745095409 0.0775000498526251 ENSG00000184007 PTP4A2
ENST00000529477 0.87472912495066 0.54695210697929 0.038890503424334 ENSG00000184007 PTP4A2
ENST00000533408 0.78631736135863 0.377091537336128 0.0627536614337245 ENSG00000184007 PTP4A2
ENST00000475464 0.76905704362645 0.348507972401589 0.0705496130657836 ENSG00000184007 PTP4A2
ENST00000447478 0.985413865569287 0.922543222925164 0.0161982628475616 ENSG00000228634 RP4-534N18.2
ENST00000327300 0.873626689577694 0.544564095422728 -0.0241024964041865 ENSG00000121774 KHDRBS1
ENST00000307714 0.870168044332119 0.533344251227222 -0.024821797419697 ENSG00000121774 KHDRBS1
ENST00000492989 0.813440157582247 0.418942096262842 -0.0356081058446197 ENSG00000121774 KHDRBS1
ENST00000484270 0.895386537708179 0.597204460706286 -0.0205525703494437 ENSG00000121774 KHDRBS1
ENST00000366152 0.514848606916484 0.119552764280891 -0.157357161888945 ENSG00000203325 RP11-277A4.4
ENST00000487305 0.832174871758902 0.452792968754928 0.0872649536083879 ENSG00000121775 TMEM39B
ENST00000336294 0.824035181780777 0.437587444051976 0.090696325014057 ENSG00000121775 TMEM39B
ENST00000438825 0.808522863557878 0.410447221549396 0.109151411968309 ENSG00000121775 TMEM39B
ENST00000441402 0.822100916387678 0.434305040864189 0.0914322421463233 ENSG00000121775 TMEM39B
ENST00000472503 0.796868218175835 0.391588118508831 0.108110243676693 ENSG00000121775 TMEM39B
ENST00000456834 0.912341221942769 0.64291520466845 0.0555418190804129 ENSG00000121775 TMEM39B
ENST00000468135 0.826730103722356 0.442639516685025 0.0898625540344871 ENSG00000121775 TMEM39B
ENST00000466321 0.812844032690182 0.417924925579399 0.107709066005245 ENSG00000121775 TMEM39B
ENST00000373634 0.826763022826381 0.442728830628513 0.0898532211420494 ENSG00000121775 TMEM39B
ENST00000427288 0.883685296591447 0.565553796452102 0.0686160091082386 ENSG00000121775 TMEM39B
ENST00000476968 0.81039970361273 0.413261054008029 0.0965602410831961 ENSG00000121775 TMEM39B
ENST00000498613 0.793267535856508 0.386831982594248 0.119227089006634 ENSG00000121775 TMEM39B
ENST00000373625 0.834105236916408 0.456818665496783 -0.0274144636179691 ENSG00000025800 KPNA6
ENST00000471599 0.870780128317515 0.535442476045086 -0.0250223633458927 ENSG00000025800 KPNA6
ENST00000537234 0.911469521694846 0.639608436258375 -0.0202445234973613 ENSG00000025800 KPNA6
ENST00000469790 0.754797589880625 0.328882027664279 -0.0568539209611399 ENSG00000025800 KPNA6
ENST00000545542 0.933842574274095 0.711521703474414 -0.01719030593106 ENSG00000025800 KPNA6
ENST00000446515 0.999528384024685 0.997574965492067 0.000184609124380801 ENSG00000025800 KPNA6
ENST00000515055 0.875494492330889 0.54899007739273 -0.0300372644462797 ENSG00000250135 RP4-622L5.2
ENST00000373610 0.972647383876702 0.863263094068247 0.0107769439052372 ENSG00000084652 TXLNA
ENST00000373609 0.97380571541754 0.871455209631564 0.0101570160904944 ENSG00000084652 TXLNA
ENST00000373602 0.489856693950146 0.105937171106306 -0.22264151458203 ENSG00000160050 CCDC28B
ENST00000469003 0.682859562276703 0.244588818783734 -0.194932298566754 ENSG00000160050 CCDC28B
ENST00000421922 0.497573669728835 0.109745472854631 -0.218999277483466 ENSG00000160050 CCDC28B
ENST00000461819 0.519637763398717 0.122186847267336 -0.211701823560415 ENSG00000160050 CCDC28B
ENST00000483009 0.608982865085478 0.178812449677803 -0.184086558929149 ENSG00000160050 CCDC28B
ENST00000373604 0.504494789332475 0.113465249319803 -0.339166116590418 ENSG00000224066 RP4-622L5.7
ENST00000421616 0.797945255827379 0.393045351924436 -0.241535994369336 ENSG00000224066 RP4-622L5.7
ENST00000537469 0.764975476634528 0.342494364935676 0.208600870067836 ENSG00000160051 IQCC
ENST00000291358 0.759590030930191 0.335479099022935 0.212438998292351 ENSG00000160051 IQCC
ENST00000409358 0.681110265684364 0.242970366469941 0.168851776427453 ENSG00000222046 DCDC2B
ENST00000487056 0.684621925975546 0.246194548945483 0.168098312947933 ENSG00000222046 DCDC2B
ENST00000466796 0.826958812357398 0.443268414983506 0.078294121347867 ENSG00000160055 TMEM234
ENST00000491434 0.86083961453748 0.514099004655139 0.0662321928492967 ENSG00000160055 TMEM234
ENST00000489170 0.86083961453748 0.514094174685491 0.0662242266146546 ENSG00000160055 TMEM234
ENST00000495091 0.711885403747133 0.275595654302387 0.193275932774972 ENSG00000160055 TMEM234
ENST00000461402 0.86083961453748 0.514094174685491 0.0662242266146546 ENSG00000160055 TMEM234
ENST00000483001 0.941992206956857 0.740833183858578 0.0353054124474692 ENSG00000160055 TMEM234
ENST00000545122 0.943855200424144 0.748516829366432 0.0348171347820586 ENSG00000160055 TMEM234
ENST00000309777 0.927278177993104 0.689382234048122 0.0428453528338997 ENSG00000160055 TMEM234
ENST00000373593 0.927278177993104 0.689406608255865 0.0428260566214978 ENSG00000160055 TMEM234
ENST00000344461 0.925191547951325 0.68249500470553 0.0437407586560276 ENSG00000160055 TMEM234
ENST00000484490 0.947817947501362 0.763279473479788 0.0322258325276059 ENSG00000160055 TMEM234
ENST00000485689 0.985759012952817 0.923537742017595 -0.0159493292885912 ENSG00000160055 TMEM234
ENST00000487174 0.986596246029821 0.929276237589235 -0.00949642991512165 ENSG00000160055 TMEM234
ENST00000355082 0.75972589317028 0.335707698369893 0.0754121532503126 ENSG00000084623 EIF3I
ENST00000373586 0.700456264409415 0.262804232822453 0.0813395636026005 ENSG00000084623 EIF3I
ENST00000489353 0.68804404803461 0.250008037122505 0.0866001012607431 ENSG00000084623 EIF3I
ENST00000471486 0.855481670579457 0.50318380195787 0.0494262061598957 ENSG00000084623 EIF3I
ENST00000483517 0.768180488500898 0.346805550586829 0.0692960006376396 ENSG00000084623 EIF3I
ENST00000474371 0.739514293195613 0.308262416617281 0.0739401021747571 ENSG00000084623 EIF3I
ENST00000423995 0.887034131214852 0.574397797608201 0.0963280361295775 ENSG00000220785 MTMR9LP
ENST00000403496 0.872410675585979 0.541005625822055 0.104318042130632 ENSG00000220785 MTMR9LP
ENST00000441044 0.877464963950032 0.552546103294155 0.102062762923809 ENSG00000220785 MTMR9LP
ENST00000426597 0.773977868291111 0.356711916659399 0.160489453965133 ENSG00000220785 MTMR9LP
ENST00000336890 0.558861332621791 0.145004726840582 -0.152317423532758 ENSG00000182866 LCK
ENST00000482949 0.455509505834373 0.0894054844260884 -0.195042838844756 ENSG00000182866 LCK
ENST00000495610 0.505027041999817 0.113734109697736 -0.168359001823348 ENSG00000182866 LCK
ENST00000355928 0.38328677003184 0.0626224822816494 -0.217704752160388 ENSG00000182866 LCK
ENST00000476457 0.394469767819811 0.0664361286425252 -0.209907873256374 ENSG00000182866 LCK
ENST00000469765 0.558930604261158 0.145049451575663 -0.152315181565694 ENSG00000182866 LCK
ENST00000461712 0.771871967456988 0.353589783629377 -0.159619996082013 ENSG00000182866 LCK
ENST00000373562 0.831712514623046 0.45213363027908 -0.120700685179898 ENSG00000182866 LCK
ENST00000477031 0.74315936570739 0.31255882858119 -0.177080268945938 ENSG00000182866 LCK
ENST00000373557 0.801619293466628 0.399153487793541 -0.118099607416047 ENSG00000182866 LCK
ENST00000333070 0.761042407398062 0.337270516556514 -0.115029251671997 ENSG00000182866 LCK
ENST00000373564 0.774031744096081 0.356866408842116 -0.113763241153613 ENSG00000182866 LCK
ENST00000469956 0.942007032890933 0.740882230028376 -0.0450800292619732 ENSG00000182866 LCK
ENST00000373548 0.396507363928742 0.0671483490707487 -0.138102752138824 ENSG00000116478 HDAC1
ENST00000481281 0.383873722509281 0.06280742928396 -0.193530487632914 ENSG00000116478 HDAC1
ENST00000463172 0.448592075265932 0.0860836223886762 -0.183459774870177 ENSG00000116478 HDAC1
ENST00000428704 0.334396944699789 0.0477152755345245 -0.186000818091844 ENSG00000116478 HDAC1
ENST00000472928 0.374446821149034 0.0596309594408139 -0.195539280801703 ENSG00000116478 HDAC1
ENST00000373541 0.395418387586395 0.0667404782145473 -0.13707293893619 ENSG00000116478 HDAC1
ENST00000490081 0.76937577290722 0.348870996082632 -0.0704252297340064 ENSG00000116478 HDAC1
ENST00000482310 0.778407840123989 0.363460797569328 -0.0697676576775317 ENSG00000116478 HDAC1
ENST00000476391 0.715879699134072 0.279797367770713 -0.0779784924412776 ENSG00000116478 HDAC1
ENST00000484305 0.888419820897879 0.577544091793063 0.0557447152316705 ENSG00000116478 HDAC1
ENST00000471488 0.763861855763454 0.341142720430661 -0.0814303187879796 ENSG00000116478 HDAC1
ENST00000329421 0.445202733537681 0.0847526621773484 -0.158369317558443 ENSG00000175130 MARCKSL1
ENST00000574315 0.985079833639996 0.920539768158045 0.0141373195299878 ENSG00000162526 TSSK3
ENST00000416512 0.840656065135571 0.470419337574132 -0.109108654194599 ENSG00000225828 FAM229A
ENST00000415596 0.844652557646176 0.481066217029636 -0.102185969878426 ENSG00000225828 FAM229A
ENST00000373534 0.794975427220391 0.388972791658688 -0.126816416065765 ENSG00000162526 TSSK3
ENST00000455895 0.941073365466113 0.738029703070905 -0.0218838222115563 ENSG00000160058 BSDC1
ENST00000413080 0.940530340787355 0.735368254986575 -0.0221097244943368 ENSG00000160058 BSDC1
ENST00000444377 0.940048656937242 0.732595258091711 -0.0223432449062872 ENSG00000160058 BSDC1
ENST00000341071 0.941887268547368 0.74005095028654 -0.0217487090918782 ENSG00000160058 BSDC1
ENST00000526031 0.915551565053646 0.65272309058286 -0.031047481860918 ENSG00000160058 BSDC1
ENST00000419121 0.916248266921384 0.655235977542073 -0.0308557273940686 ENSG00000160058 BSDC1
ENST00000446293 0.929687462147625 0.699206684868071 -0.0270440543462638 ENSG00000160058 BSDC1
ENST00000463967 0.543160232061644 0.135181308852151 0.151916356915447 ENSG00000160058 BSDC1
ENST00000373520 0.990955374586773 0.951257715876998 -0.00438603045269269 ENSG00000160058 BSDC1
ENST00000449308 0.984603981791122 0.918037438323698 -0.00734455739100405 ENSG00000160058 BSDC1
ENST00000527513 0.77148208299685 0.352659972520054 -0.0685040960002101 ENSG00000160058 BSDC1
ENST00000527163 0.767490992365687 0.345989900787754 -0.069790210631753 ENSG00000160058 BSDC1
ENST00000530485 0.583707984573903 0.160518814855161 -0.099377308809896 ENSG00000160058 BSDC1
ENST00000474414 0.627932067612243 0.193886460595194 -0.0962093650303742 ENSG00000160058 BSDC1
ENST00000530876 0.587304009000732 0.163103564663618 -0.106132567493567 ENSG00000160058 BSDC1
ENST00000530753 0.554340872159763 0.142156384378069 -0.112524160068033 ENSG00000160058 BSDC1
ENST00000533084 0.415614716768837 0.0735498785523185 -0.148733566090977 ENSG00000160058 BSDC1
ENST00000531222 0.198353848460308 0.0175976317690075 -0.234736546704086 ENSG00000160058 BSDC1
ENST00000480336 0.810876792995376 0.414168424995008 -0.236620536548039 ENSG00000254553 RP1-27O5.3
ENST00000373510 0.996944921123448 0.982343383222095 0.00566165754151786 ENSG00000160062 ZBTB8A
ENST00000316459 0.87212713039001 0.539760188113369 -0.177885958361219 ENSG00000160062 ZBTB8A
ENST00000341885 0.825507923053281 0.440066133460732 -0.0518125737968442 ENSG00000176261 ZBTB8OS
ENST00000468695 0.783498728421005 0.372324943046482 -0.0615264262551162 ENSG00000176261 ZBTB8OS
ENST00000492007 0.76082640624951 0.336910357924483 -0.0669178414189735 ENSG00000176261 ZBTB8OS
ENST00000373506 0.778537583753651 0.363684573732448 -0.0638280721766434 ENSG00000176261 ZBTB8OS
ENST00000467652 0.9317117393263 0.706279148291973 0.0368273036710212 ENSG00000176261 ZBTB8OS
ENST00000498691 0.929742662872345 0.699513394963838 -0.0308738376682208 ENSG00000176261 ZBTB8OS
ENST00000478041 0.768505312888685 0.347342185257677 -0.0667098243184428 ENSG00000176261 ZBTB8OS
ENST00000473294 0.769834160759607 0.350298438033444 -0.0663249977705034 ENSG00000176261 ZBTB8OS
ENST00000436661 0.772441051001806 0.354181874126977 -0.0657883073598789 ENSG00000176261 ZBTB8OS
ENST00000373501 0.772732168614057 0.354720075519162 -0.0657951065585579 ENSG00000176261 ZBTB8OS
ENST00000476493 0.766104363560669 0.344115856893164 -0.0670796473402512 ENSG00000176261 ZBTB8OS
ENST00000465588 0.763087430146028 0.34001386217912 -0.0677442591284851 ENSG00000176261 ZBTB8OS
ENST00000483138 0.672415699719576 0.233360857047309 -0.0842994808655993 ENSG00000176261 ZBTB8OS
ENST00000479075 0.637850102582251 0.202872676607044 -0.0881169044233249 ENSG00000176261 ZBTB8OS
ENST00000473383 0.845914858001388 0.484773816854675 -0.0615322500377124 ENSG00000176261 ZBTB8OS
ENST00000466361 0.579026103422591 0.157368248510004 -0.110030492020561 ENSG00000176261 ZBTB8OS
ENST00000414241 0.096180028374686 0.00541997356630143 0.165053401138243 ENSG00000162521 RBBP4
ENST00000373493 0.208000682215623 0.0189990533360495 0.129260023225025 ENSG00000162521 RBBP4
ENST00000527118 0.00671920414329881 0.000132066487524834 0.237596777042528 ENSG00000162521 RBBP4
ENST00000401893 0.0137806844840226 0.000339583607864946 0.234086015764226 ENSG00000162521 RBBP4
ENST00000524393 0.00875125018122174 0.000186229447841376 0.232113349198599 ENSG00000162521 RBBP4
ENST00000526193 0.0180163521685419 0.000489204565831087 0.222202674996483 ENSG00000162521 RBBP4
ENST00000492348 0.155178766033567 0.0116419353117029 0.147158681824698 ENSG00000162521 RBBP4
ENST00000544435 0.155178766033567 0.0116419353117029 0.147158681824698 ENSG00000162521 RBBP4
ENST00000525506 0.158540171581879 0.0120658157274479 0.19216444725617 ENSG00000162521 RBBP4
ENST00000465780 0.484245273979659 0.103000021718154 0.146640882949749 ENSG00000162521 RBBP4
ENST00000373485 0.168388279538378 0.0133851502496764 0.143527643940067 ENSG00000162521 RBBP4
ENST00000477563 0.0412964358651899 0.00154760338615101 0.215859829373254 ENSG00000162521 RBBP4
ENST00000458695 0.0948017653937727 0.00529130001483885 0.168284157552963 ENSG00000162521 RBBP4
ENST00000490500 0.108974667281173 0.00656914823187111 0.213417250728373 ENSG00000162521 RBBP4
ENST00000445722 0.0277458939383068 0.000890693977504923 0.233789940240122 ENSG00000162521 RBBP4
ENST00000475321 0.624294116190384 0.190706459529289 0.117636091361306 ENSG00000162521 RBBP4
ENST00000531983 0.342351578701191 0.0499373092973148 0.212715514785472 ENSG00000162521 RBBP4
ENST00000463378 0.350831110007608 0.0525232466623277 0.127520160130015 ENSG00000162521 RBBP4
ENST00000460669 0.647806940589327 0.211226340546013 0.0780030203135618 ENSG00000162521 RBBP4
ENST00000482190 0.671533107701725 0.232227626040223 0.0742621063894712 ENSG00000162521 RBBP4
ENST00000373484 0.776747116005279 0.360901208462683 0.0579413204373919 ENSG00000162520 SYNC
ENST00000409190 0.859841901412737 0.512124530646316 0.0524791927660868 ENSG00000162520 SYNC
ENST00000401073 0.693993531443325 0.256312921825002 -0.170019475578145 ENSG00000162522 KIAA1522
ENST00000468130 0.816194948904448 0.424210543748624 -0.206385293038609 ENSG00000162522 KIAA1522
ENST00000373481 0.880131702415043 0.559032895488526 -0.0820673460303595 ENSG00000162522 KIAA1522
ENST00000294521 0.987690210343279 0.934831978812249 0.0118134306713339 ENSG00000162522 KIAA1522
ENST00000373480 0.842490845151684 0.474567969157128 -0.0868880369062148 ENSG00000162522 KIAA1522
ENST00000469100 0.346645728521764 0.0512273158261212 0.13619550109199 ENSG00000134684 YARS
ENST00000373477 0.484793092294514 0.103403191139357 0.0835131308128623 ENSG00000134684 YARS
ENST00000490826 0.447218571374907 0.0856108810951885 0.13114884286217 ENSG00000134684 YARS
ENST00000487404 0.501556946057823 0.111815919370596 0.107981027232248 ENSG00000134684 YARS
ENST00000478828 0.430011762908712 0.0788436800241504 0.10699015216866 ENSG00000134684 YARS
ENST00000481895 0.615484551319351 0.183778437686036 0.0638149490886446 ENSG00000134684 YARS
ENST00000466052 0.595570525721433 0.168990517836718 0.0813110036022527 ENSG00000134684 YARS
ENST00000470377 0.582465463504258 0.159720112740881 0.0788538021909401 ENSG00000134684 YARS
ENST00000472692 0.91203956332528 0.642139981309688 0.0387578213094063 ENSG00000134684 YARS
ENST00000530710 0.969955808464603 0.852798529131384 -0.0218249155103314 ENSG00000116497 S100PBP
ENST00000373476 0.909655898825289 0.634945625847038 -0.0571898475458504 ENSG00000116497 S100PBP
ENST00000373475 0.896185620049842 0.59887492181391 -0.0632591235262744 ENSG00000116497 S100PBP
ENST00000529027 0.990955374586773 0.95103769606937 -0.00851123847410613 ENSG00000116497 S100PBP
ENST00000531123 0.947771081442986 0.762951851543028 -0.0361740957675042 ENSG00000116497 S100PBP
ENST00000398243 0.959627952300107 0.814377226928544 -0.030133027901492 ENSG00000116497 S100PBP
ENST00000356689 0.950272949985115 0.773501957230908 -0.0366259525373808 ENSG00000116497 S100PBP
ENST00000526230 0.99307900870271 0.962934310681248 -0.00626874943696778 ENSG00000116497 S100PBP
ENST00000531256 0.998594736338951 0.990526859105489 0.00159035556869079 ENSG00000116497 S100PBP
ENST00000477248 0.974787721989713 0.875300204744428 -0.0292352974478423 ENSG00000116497 S100PBP
ENST00000482212 0.989915936693427 0.945159766983876 -0.00921433615542655 ENSG00000116497 S100PBP
ENST00000474103 0.980355414582102 0.897742863732201 -0.031460050332775 ENSG00000116497 S100PBP
ENST00000530552 0.97964463855955 0.894870614288767 0.0255938448892869 ENSG00000116497 S100PBP
ENST00000525203 0.937361293360262 0.723745409984695 -0.0707477848264479 ENSG00000116497 S100PBP
ENST00000524535 0.915145757266353 0.65086641214347 -0.0910088745913029 ENSG00000116497 S100PBP
ENST00000527692 0.88477476712749 0.567973144849195 -0.122528343002916 ENSG00000116497 S100PBP
ENST00000475486 0.872014686962505 0.539222812504015 -0.129964463157047 ENSG00000116497 S100PBP
ENST00000373471 0.997021989468321 0.982523408663924 -0.00702009580072067 ENSG00000160097 FNDC5
ENST00000609187 0.997021989468321 0.982523408663924 -0.00702009580072067 ENSG00000160097 FNDC5
ENST00000470166 0.802206468655647 0.400388536056141 0.297140525002234 ENSG00000121905 HPCA
ENST00000480118 0.747333573673435 0.318523394024979 0.354885675124917 ENSG00000121905 HPCA
ENST00000373467 0.708393202487171 0.27161505766176 0.383245044062316 ENSG00000121905 HPCA
ENST00000459874 0.805153162423649 0.405812613319322 0.294169822265073 ENSG00000121905 HPCA
ENST00000470896 0.925826746412912 0.684120050674021 0.0980364817725062 ENSG00000121905 HPCA
ENST00000329151 0.870951764016889 0.536388234813484 0.140659639969344 ENSG00000121900 TMEM54
ENST00000373463 0.874029929935811 0.545340748188263 0.137714997125099 ENSG00000121900 TMEM54
ENST00000474144 0.873753612053789 0.544777473867913 0.137620094759118 ENSG00000121900 TMEM54
ENST00000475208 0.866336794322496 0.524921509094846 0.143637973444663 ENSG00000121900 TMEM54
ENST00000463914 0.987514912793894 0.933330842677976 0.0215070357428675 ENSG00000121900 TMEM54
ENST00000373456 0.739737878391375 0.308585571113199 0.115242416037119 ENSG00000116514 RNF19B
ENST00000356990 0.739306673261415 0.307961976687528 0.115403717027545 ENSG00000116514 RNF19B
ENST00000235150 0.735157685428656 0.302297491137205 0.116794937282701 ENSG00000116514 RNF19B
ENST00000447420 0.504302557177489 0.113369718625867 -0.450124235728482 ENSG00000239670 RP4-803A2.2
ENST00000427524 0.355501269500904 0.0538478032792532 -0.105360236498158 ENSG00000236065 RP1-117O3.2
ENST00000373449 0.537675988265298 0.132100799592948 -0.0956472497866423 ENSG00000004455 AK2
ENST00000548033 0.547730521989179 0.137805629956809 -0.100468876482448 ENSG00000004455 AK2
ENST00000482191 0.644927653408583 0.208979883358522 -0.113936793785245 ENSG00000004455 AK2
ENST00000491241 0.354320073295947 0.0535456820136223 -0.143317191586796 ENSG00000004455 AK2
ENST00000467905 0.502650328809418 0.112390250168554 -0.105322725148684 ENSG00000004455 AK2
ENST00000354858 0.544249323917074 0.135864796285835 -0.105571421843175 ENSG00000004455 AK2
ENST00000480134 0.543950096108804 0.135707356267473 -0.105574644632853 ENSG00000004455 AK2
ENST00000550338 0.553895227927567 0.141824755575143 -0.104622610587266 ENSG00000004455 AK2
ENST00000469238 0.5128383105501 0.118491741238044 -0.129695511766975 ENSG00000004455 AK2
ENST00000466029 0.512580519497493 0.118274442728217 -0.130603752300906 ENSG00000004455 AK2
ENST00000487289 0.595626161904249 0.169058965977545 -0.106514247289267 ENSG00000004455 AK2
ENST00000548559 0.540821073178853 0.133768576172142 -0.111593494668996 ENSG00000004455 AK2
ENST00000551979 0.460581722310529 0.09174747347313 -0.129654672131581 ENSG00000004455 AK2
ENST00000478635 0.610549175515737 0.180059791658954 -0.33502927498362 ENSG00000142920 ADC
ENST00000358680 0.665487918340897 0.227098906739072 -0.278635731236991 ENSG00000142920 ADC
ENST00000294517 0.451413356547745 0.0873753218409968 -0.348916373718285 ENSG00000142920 ADC
ENST00000481886 0.431806411555173 0.0794917882627959 -0.35762765200448 ENSG00000142920 ADC
ENST00000475935 0.431806411555173 0.0794917882627959 -0.35762765200448 ENSG00000142920 ADC
ENST00000462920 0.840624662830747 0.470249667565073 -0.177713058362267 ENSG00000142920 ADC
ENST00000471119 0.431806411555173 0.0794917882627959 -0.35762765200448 ENSG00000142920 ADC
ENST00000495135 0.691584835572765 0.253938617870553 -0.321414937654749 ENSG00000142920 ADC
ENST00000477570 0.685691659141161 0.247258036520284 -0.279523004888004 ENSG00000142920 ADC
ENST00000483027 0.600157330860618 0.172719663972631 -0.336067988391031 ENSG00000142920 ADC
ENST00000492420 0.611097597858555 0.180435678951631 -0.33436573418435 ENSG00000142920 ADC
ENST00000398167 0.439583689531016 0.0823210582413397 -0.354425313801397 ENSG00000142920 ADC
ENST00000373443 0.431806411555173 0.0794917882627959 -0.35762765200448 ENSG00000142920 ADC
ENST00000497710 0.840331132499576 0.469987313236293 -0.178070779751528 ENSG00000142920 ADC
ENST00000473089 0.685691659141161 0.247258036520284 -0.279523004888004 ENSG00000142920 ADC
ENST00000484656 0.492943843156293 0.107426698640975 -0.331252523434021 ENSG00000142920 ADC
ENST00000373440 0.782111654846719 0.369658272549513 -0.21808523493189 ENSG00000142920 ADC
ENST00000373441 0.543466374072129 0.135409232416067 -0.314833781523077 ENSG00000142920 ADC
ENST00000478204 0.506069389037789 0.114232007457424 -0.332367530206297 ENSG00000142920 ADC
ENST00000291416 0.680493856427269 0.242321419784722 -0.130606089328068 ENSG00000116525 TRIM62
ENST00000543586 0.380778706480199 0.0616261162787522 -0.239621102918033 ENSG00000116525 TRIM62
ENST00000485148 0.900085104739541 0.609051794503052 -0.0656796327226082 ENSG00000116525 TRIM62
ENST00000486583 0.905627079265543 0.624248553576795 0.123352300316419 ENSG00000116525 TRIM62
ENST00000483388 3.39089424211425e-05 1.75125225087215e-07 0.963479892914509 ENSG00000160094 ZNF362
ENST00000539719 2.74891599187953e-07 7.12654311004011e-10 1.02593032907558 ENSG00000160094 ZNF362
ENST00000490959 1.52944714964979e-05 6.89364022285015e-08 1.01141519569917 ENSG00000160094 ZNF362
ENST00000373428 7.86548189770001e-05 4.97390963908808e-07 0.973985659790147 ENSG00000160094 ZNF362
ENST00000543783 0.000802888974109056 8.31312429917801e-06 1.03342614942364 ENSG00000256142 AL513327.1
ENST00000442999 0.966033825506463 0.837186513694321 0.0648283033569065 ENSG00000184389 A3GALT2
ENST00000588828 0.843155433739129 0.47695027012692 0.0956617067526771 ENSG00000225313 RP11-415J8.3
ENST00000457957 0.828631613102387 0.446593016578506 0.101543387835234 ENSG00000225313 RP11-415J8.3
ENST00000587696 0.844652557646176 0.481077768929219 0.0923676135870956 ENSG00000225313 RP11-415J8.3
ENST00000431992 0.72154950380572 0.286148442449965 0.116738789191198 ENSG00000134686 PHC2
ENST00000485928 0.709325461481465 0.272688112261714 0.121277340842534 ENSG00000134686 PHC2
ENST00000373418 0.709525474304063 0.272893542453413 0.121218548406289 ENSG00000134686 PHC2
ENST00000373422 0.71076509943496 0.274079032496174 0.120685754680289 ENSG00000134686 PHC2
ENST00000257118 0.72154950380572 0.286148442449965 0.116738789191198 ENSG00000134686 PHC2
ENST00000419414 0.870441916307066 0.534001621587854 0.0689541808684886 ENSG00000134686 PHC2
ENST00000467894 0.697881304077873 0.260148140751289 0.125654479546715 ENSG00000134686 PHC2
ENST00000373416 0.668771449176382 0.230251946506133 0.130725687070084 ENSG00000134686 PHC2
ENST00000486897 0.641352879625396 0.205823357042987 0.139992119325856 ENSG00000134686 PHC2
ENST00000493483 0.656962303064119 0.219679859486801 0.135452983943303 ENSG00000134686 PHC2
ENST00000473158 0.998732840464735 0.992343598957679 -0.00121756359364268 ENSG00000134686 PHC2
ENST00000583214 0.950056275605314 0.772934696354385 0.0514537009132093 ENSG00000266239 MIR3605
ENST00000432703 0.811217845555965 0.415157103919508 0.251271913903953 ENSG00000233246 RP11-415J8.5
ENST00000468406 0.687883222723295 0.24973779228 -0.324833507472392 ENSG00000134686 PHC2
ENST00000484692 0.448231112154659 0.0859584576451409 -0.362475735399007 ENSG00000134686 PHC2
ENST00000361328 0.862825212963854 0.517998196432252 -0.092993262981551 ENSG00000121903 ZSCAN20
ENST00000373413 0.526551152273604 0.125830948930399 -0.239699054278258 ENSG00000121903 ZSCAN20
ENST00000480917 0.149114158231184 0.0108669848087945 -0.460591970370344 ENSG00000121903 ZSCAN20
ENST00000426886 0.943855200424144 0.74860503300006 0.0202059199565722 ENSG00000163866 SMIM12
ENST00000542839 0.501833168411724 0.112010303229668 0.452258315717688 ENSG00000255811 RP1-34M23.5
ENST00000429293 0.792842442173743 0.386267137668776 -0.160393064190042 ENSG00000230163 RP5-997D16.2
ENST00000521580 0.895753438596768 0.597943283064019 -0.0387135756547496 ENSG00000163866 SMIM12
ENST00000446026 0.769380299458541 0.34902605395415 -0.0737261531620054 ENSG00000163866 SMIM12
ENST00000456842 0.844248387194966 0.480353641100411 -0.0554617581189566 ENSG00000163866 SMIM12
ENST00000423898 0.85948538824068 0.511549333308243 -0.0525212634029825 ENSG00000163866 SMIM12
ENST00000417239 0.861596487387531 0.515823423691557 -0.0603549167341365 ENSG00000163866 SMIM12
ENST00000235180 0.519139287917835 0.121986768420896 -0.29900432640367 ENSG00000116544 DLGAP3
ENST00000373347 0.497185839490933 0.109498956315711 -0.289248161673484 ENSG00000116544 DLGAP3
ENST00000495979 0.513652451726152 0.11890930107644 -0.359169274252005 ENSG00000116544 DLGAP3
ENST00000417456 0.840975046996108 0.471530398739573 0.0594691604747457 ENSG00000241014 RP11-244H3.1
ENST00000311990 0.998282653420657 0.989591992681819 0.00191869244766526 ENSG00000241014 RP11-244H3.1
ENST00000487874 0.943855200424144 0.748604081005577 -0.0213645368847443 ENSG00000271741 RP11-244H3.4
ENST00000373337 0.861765606224545 0.516152979839854 0.0665163459211032 ENSG00000243749 ZMYM6NB
ENST00000373340 0.943258862600858 0.745424482912608 -0.0219085788308813 ENSG00000163867 ZMYM6
ENST00000493328 0.910816390525966 0.637989965607406 -0.0358638037297519 ENSG00000163867 ZMYM6
ENST00000357182 0.919412368260555 0.66504746425253 -0.0330661201152327 ENSG00000163867 ZMYM6
ENST00000466345 0.630568603888776 0.196398775938159 -0.161023785432806 ENSG00000163867 ZMYM6
ENST00000472971 0.86693963469043 0.526124172345925 0.0962529828132515 ENSG00000163867 ZMYM6
ENST00000415531 0.618042330756734 0.185876915953965 -0.128722564746916 ENSG00000163867 ZMYM6
ENST00000317538 0.741783776030915 0.311111081317731 -0.105447803552679 ENSG00000163867 ZMYM6
ENST00000460607 0.745001867241238 0.315075903582476 -0.104765403100377 ENSG00000163867 ZMYM6
ENST00000373333 0.710120482309589 0.2735779812807 -0.111155489574515 ENSG00000163867 ZMYM6
ENST00000471566 0.715701890831079 0.279630818054165 -0.130991587640687 ENSG00000163867 ZMYM6
ENST00000417119 0.986422478282774 0.92783073204991 0.0103886728283789 ENSG00000197056 ZMYM1
ENST00000359858 0.959499520645547 0.8137816770745 -0.0258599981336363 ENSG00000197056 ZMYM1
ENST00000466390 0.986099032497528 0.925373071338657 0.0135440639402533 ENSG00000197056 ZMYM1
ENST00000488455 0.930060177967725 0.70059063133843 -0.0419858441790572 ENSG00000197056 ZMYM1
ENST00000475654 0.986543479542536 0.929131723080568 -0.0100273339384035 ENSG00000197056 ZMYM1
ENST00000373329 0.959499520645547 0.8137816770745 -0.0258599981336363 ENSG00000197056 ZMYM1
ENST00000373330 0.959499520645547 0.8137816770745 -0.0258599981336363 ENSG00000197056 ZMYM1
ENST00000476269 0.916210850992213 0.654856993558892 -0.0926483338304637 ENSG00000197056 ZMYM1
ENST00000463393 0.948126135752739 0.764321766179245 -0.0692844062356358 ENSG00000197056 ZMYM1
ENST00000471991 0.372292273781351 0.0590175998855857 0.217886865294445 ENSG00000116560 SFPQ
ENST00000468598 0.277474704767739 0.0326607125679792 0.121793924863367 ENSG00000116560 SFPQ
ENST00000460428 0.785473779160385 0.375627540248439 0.0556305914098968 ENSG00000116560 SFPQ
ENST00000470472 0.794912165521093 0.388895821888405 0.0518126122614134 ENSG00000116560 SFPQ
ENST00000466745 0.187389199750567 0.0159478579803992 0.135245511941586 ENSG00000116560 SFPQ
ENST00000466213 0.223121042493931 0.0215126242019461 0.125064124754701 ENSG00000116560 SFPQ
ENST00000490668 0.426715117759696 0.0774944602825432 0.109454861652858 ENSG00000116560 SFPQ
ENST00000485365 0.525759137753095 0.125323984075792 0.104376531669343 ENSG00000116560 SFPQ
ENST00000485454 0.476437894632538 0.0990333486888743 0.159829443131376 ENSG00000116560 SFPQ
ENST00000357214 0.788712373030861 0.380664428629634 0.0405745450111435 ENSG00000116560 SFPQ
ENST00000373297 0.930601485619853 0.702688161954877 -0.0255172372935751 ENSG00000146463 ZMYM4
ENST00000314607 0.930601485619853 0.702688161954877 -0.0255172372935751 ENSG00000146463 ZMYM4
ENST00000441447 0.868663967761011 0.529576308025076 -0.0500739932045826 ENSG00000146463 ZMYM4
ENST00000432683 0.935864594779374 0.718527395725339 0.0423916938031481 ENSG00000227409 ZMYM4-AS1
ENST00000457946 0.988383282856812 0.939809040177056 -0.00518789399095148 ENSG00000146463 ZMYM4
ENST00000482131 0.936351735046157 0.72041347262884 0.0398292407413882 ENSG00000146463 ZMYM4
ENST00000470175 0.83987326542375 0.46840812387619 0.102568583769673 ENSG00000146463 ZMYM4
ENST00000492456 0.967686252082139 0.846075185784754 0.0278701630151854 ENSG00000146463 ZMYM4
ENST00000325722 0.576408311557683 0.156022265408073 -0.0923687696676491 ENSG00000142687 KIAA0319L
ENST00000373266 0.619157272367551 0.18675176515022 -0.0974213021810265 ENSG00000142687 KIAA0319L
ENST00000426982 0.618042330756734 0.185953105896664 -0.0871042544426528 ENSG00000142687 KIAA0319L
ENST00000461312 0.61284022852472 0.181734463028239 -0.109175041687075 ENSG00000142687 KIAA0319L
ENST00000485551 0.803353993212831 0.402599788002713 -0.0640056305112131 ENSG00000142687 KIAA0319L
ENST00000473423 0.721520558483038 0.286093673849883 -0.178236554882136 ENSG00000142687 KIAA0319L
ENST00000473844 0.972876116691814 0.863832847474374 -0.0211088960610929 ENSG00000142687 KIAA0319L
ENST00000474856 0.955754663176626 0.796309306118503 -0.0368168069435058 ENSG00000142687 KIAA0319L
ENST00000492544 0.98615090629659 0.926002817021652 0.0135605595229629 ENSG00000142687 KIAA0319L
ENST00000440579 0.689340336421639 0.251570016362933 -0.0867229207030608 ENSG00000142687 KIAA0319L
ENST00000467109 0.955435170970036 0.79316011425194 0.0542850244207926 ENSG00000142687 KIAA0319L
ENST00000431916 0.678795816163448 0.239854268777093 -0.107728154875514 ENSG00000142687 KIAA0319L
ENST00000482929 0.601130586617267 0.173584264415836 -0.10575722416041 ENSG00000142687 KIAA0319L
ENST00000478463 0.714454162144573 0.278516328461097 -0.0914319395700643 ENSG00000142687 KIAA0319L
ENST00000470388 0.71556872700686 0.279530552019508 -0.0914417309125845 ENSG00000142687 KIAA0319L
ENST00000492888 0.656392457844083 0.219219854700915 -0.103901629610266 ENSG00000142687 KIAA0319L
ENST00000469892 0.727757740503568 0.293107068473901 -0.0898460062983147 ENSG00000142687 KIAA0319L
ENST00000494948 0.716583454521415 0.280471534253739 -0.0953518883841785 ENSG00000142687 KIAA0319L
ENST00000476329 0.683302437484448 0.245011469722591 -0.109746094059588 ENSG00000142687 KIAA0319L
ENST00000473465 0.907353023543734 0.629493723641903 0.129004008468603 ENSG00000142687 KIAA0319L
ENST00000373253 0.99264305307855 0.959709440179698 0.0050354459079231 ENSG00000020129 NCDN
ENST00000356090 0.988897611926642 0.941754905728336 0.00726215651031128 ENSG00000020129 NCDN
ENST00000373243 0.988969773706299 0.942083724790775 0.00720919865260715 ENSG00000020129 NCDN
ENST00000459931 0.677231121526985 0.238325471786404 -0.148021408624368 ENSG00000020129 NCDN
ENST00000437806 0.916258024985949 0.655323070613624 -0.0617728990980484 ENSG00000020129 NCDN
ENST00000423723 0.762918806697029 0.339833089254131 0.110296463975726 ENSG00000020129 NCDN
ENST00000425881 0.784010389237482 0.373203696971525 -0.231943304558931 ENSG00000239636 RP4-728D4.2
ENST00000444348 0.289817874624075 0.035644070698888 -0.512444577035566 ENSG00000239636 RP4-728D4.2
ENST00000373235 0.986045471693322 0.924761178596971 -0.0152503494175439 ENSG00000116819 TFAP2E
ENST00000373237 0.971039532020951 0.856297678708315 0.0145132950134383 ENSG00000126067 PSMB2
ENST00000270815 0.164828593945109 0.0129102276921796 -0.227378241663727 ENSG00000142686 C1orf216
ENST00000503824 0.788378395458592 0.380177718452627 -0.150154336570831 ENSG00000142686 C1orf216
ENST00000453178 0.734106063104064 0.301065090431508 -0.167553596507468 ENSG00000142686 C1orf216
ENST00000251195 0.827765064589985 0.44533053631129 0.176027615776851 ENSG00000092853 CLSPN
ENST00000318121 0.766248083357879 0.344482185430726 0.222615129607443 ENSG00000092853 CLSPN
ENST00000373220 0.766248083357879 0.344482185430726 0.222615129607443 ENSG00000092853 CLSPN
ENST00000520551 0.766248083357879 0.344482185430726 0.222615129607443 ENSG00000092853 CLSPN
ENST00000373210 0.15355322292053 0.0114406987728648 -0.24378581109275 ENSG00000134698 AGO4
ENST00000488778 0.642859934311628 0.207449273166052 -0.177624705779383 ENSG00000134698 AGO4
ENST00000496257 0.147698820147619 0.0107155339675707 -0.335772227459951 ENSG00000134698 AGO4
ENST00000373206 0.987764091856443 0.935292642912332 0.0059735221634856 ENSG00000092847 AGO1
ENST00000373204 0.943769171495167 0.748198626625942 -0.023051430899773 ENSG00000092847 AGO1
ENST00000324350 0.784507182304153 0.374273349595781 0.0742763239289033 ENSG00000126070 AGO3
ENST00000373191 0.982057970386294 0.906225539142488 -0.00783463864638616 ENSG00000126070 AGO3
ENST00000397828 0.776782206360773 0.360966221275561 0.0756138987489312 ENSG00000126070 AGO3
ENST00000246314 0.977194203351468 0.884769133002092 0.0107646938827786 ENSG00000126070 AGO3
ENST00000491443 0.749843122054986 0.321869875153906 0.0916574362989356 ENSG00000126070 AGO3
ENST00000466576 0.779434491587556 0.365041560559155 -0.0869739025079803 ENSG00000271554 RP4-665N4.8
ENST00000479395 0.604451828586029 0.175767604909693 -0.223498400449228 ENSG00000271554 RP4-665N4.8
ENST00000471099 0.974243019472001 0.873132794461273 -0.018968675091368 ENSG00000126070 AGO3
ENST00000373178 0.692558585061011 0.255236029964453 -0.124988665644589 ENSG00000116863 ADPRHL2
ENST00000303143 0.693359144419403 0.255841833256671 -0.29902211201739 ENSG00000171812 COL8A2
ENST00000397799 0.738383204903511 0.306722175741854 -0.278720438004667 ENSG00000171812 COL8A2
ENST00000373166 0.864918822645137 0.521856508636688 -0.042058800333333 ENSG00000054116 TRAPPC3
ENST00000462715 0.931776575406292 0.706417424025086 -0.0272911981060688 ENSG00000054116 TRAPPC3
ENST00000373163 0.849266757417448 0.491545263993037 -0.0451909714219693 ENSG00000054116 TRAPPC3
ENST00000373162 0.84152331978445 0.472692906861438 -0.0467558441778922 ENSG00000054116 TRAPPC3
ENST00000469757 0.927538737745311 0.69096436078766 -0.0265041862611679 ENSG00000054116 TRAPPC3
ENST00000373159 0.943180860453207 0.744797858988486 -0.0228825749961729 ENSG00000054116 TRAPPC3
ENST00000497251 0.990091200301999 0.946053958497687 -0.00532446494924682 ENSG00000054116 TRAPPC3
ENST00000429533 0.124035004919149 0.00807871681163707 -0.217049333118171 ENSG00000116871 MAP7D1
ENST00000316156 0.0321246733664916 0.00108395979914376 -0.284320889269935 ENSG00000116871 MAP7D1
ENST00000527764 0.254448819228483 0.0274462900461908 -0.195921902719876 ENSG00000116871 MAP7D1
ENST00000373150 0.0319804168078991 0.00107654120809603 -0.284476804341072 ENSG00000116871 MAP7D1
ENST00000373151 0.0319872416002224 0.00107714556150102 -0.284398795728446 ENSG00000116871 MAP7D1
ENST00000530729 0.101594867038158 0.00590406184878024 -0.22307476430608 ENSG00000116871 MAP7D1
ENST00000462118 0.107415095180569 0.00642115412392259 -0.271327741671042 ENSG00000116871 MAP7D1
ENST00000474796 0.238957619055718 0.0242384860157984 -0.221554967069175 ENSG00000116871 MAP7D1
ENST00000530975 0.110064513202381 0.00668762198757937 -0.384369881628523 ENSG00000116871 MAP7D1
ENST00000487131 0.0697530609470917 0.00329062716326399 -0.388313663184215 ENSG00000116871 MAP7D1
ENST00000373148 0.0336159944421493 0.00115996883755041 -0.332378317783988 ENSG00000116871 MAP7D1
ENST00000532131 0.0180412483217353 0.000490024493351323 -0.40126008683712 ENSG00000116871 MAP7D1
ENST00000487114 0.04572210097337 0.00178166001862536 -0.305646510936355 ENSG00000116871 MAP7D1
ENST00000354618 0.973258640242399 0.867611786355121 0.00829042213356917 ENSG00000054118 THRAP3
ENST00000469141 0.975785570456522 0.878588979804708 0.00758122991461444 ENSG00000054118 THRAP3
ENST00000478853 0.79618271465916 0.390641553367493 0.0740154571469232 ENSG00000054118 THRAP3
ENST00000466743 0.877616448309801 0.552715925295986 0.0474032271965332 ENSG00000054118 THRAP3
ENST00000373139 0.85007630679988 0.492774579336167 -0.116888626520422 ENSG00000214193 SH3D21
ENST00000453908 0.820804159221104 0.431779575022694 -0.130091389634342 ENSG00000214193 SH3D21
ENST00000426732 0.820804159221104 0.431779575022694 -0.130091389634342 ENSG00000214193 SH3D21
ENST00000312808 0.760334992076036 0.336498665427885 -0.159098500882907 ENSG00000214193 SH3D21
ENST00000505871 0.774340382356317 0.357589328627271 -0.152750311703867 ENSG00000214193 SH3D21
ENST00000480549 0.25328400270451 0.0271984318747668 -0.345973854314785 ENSG00000214193 SH3D21
ENST00000496636 0.803171225059851 0.402316006230341 -0.183797622465029 ENSG00000214193 SH3D21
ENST00000508854 0.928106596564216 0.692510883072488 -0.0934840371938699 ENSG00000214193 SH3D21
ENST00000474766 0.144236726217834 0.0103101841358467 -0.492061516551456 ENSG00000214193 SH3D21
ENST00000270824 0.100585540887188 0.00579955314095823 -0.612873799556836 ENSG00000142694 EVA1B
ENST00000490466 0.131546839504788 0.00889941725435222 -0.607513890566002 ENSG00000142694 EVA1B
ENST00000373137 0.982680910014421 0.908427412372153 0.0286111308092403 ENSG00000116883 RP11-268J15.5
ENST00000359297 0.951239817655224 0.778668933246184 0.0224570432076432 ENSG00000196182 STK40
ENST00000373129 0.845830006330219 0.48425458798007 0.0553869896262017 ENSG00000196182 STK40
ENST00000373130 0.845830006330219 0.48425458798007 0.0553869896262017 ENSG00000196182 STK40
ENST00000373132 0.845830006330219 0.48425458798007 0.0553869896262017 ENSG00000196182 STK40
ENST00000460417 0.876895856904462 0.551256163787317 0.0464803404862893 ENSG00000196182 STK40
ENST00000473733 0.915145757266353 0.650973943516591 0.0360912187939518 ENSG00000196182 STK40
ENST00000482458 0.71877574914115 0.283309979023151 0.091061064826925 ENSG00000196182 STK40
ENST00000460017 0.548246146796854 0.138056029681645 0.141980655177891 ENSG00000196182 STK40
ENST00000476041 0.860304768725384 0.512740829990564 -0.06696301998833 ENSG00000181817 LSM10
ENST00000315732 0.862527391360599 0.517362279019664 -0.0726261337559427 ENSG00000181817 LSM10
ENST00000489912 0.827279136957939 0.443745170223952 -0.083834915726535 ENSG00000181817 LSM10
ENST00000235532 0.869665442274037 0.53166589282527 0.199399902087436 ENSG00000116885 OSCP1
ENST00000356637 0.869687568936925 0.531779492379505 0.199406672829675 ENSG00000116885 OSCP1
ENST00000433045 0.718027887344258 0.282481273240148 0.343379577492699 ENSG00000116885 OSCP1
ENST00000445843 0.88635868686142 0.572575424524474 0.180304627852298 ENSG00000116885 OSCP1
ENST00000315643 0.876524623286321 0.550746106708866 0.190620565054988 ENSG00000116885 OSCP1
ENST00000373116 0.371941138465071 0.0589263329482202 -0.140094559568468 ENSG00000116898 MRPS15
ENST00000488606 0.657440365266958 0.220039899940173 -0.132997690738827 ENSG00000116898 MRPS15
ENST00000477040 0.382514321509755 0.0622826879808644 -0.250799246985993 ENSG00000116898 MRPS15
ENST00000462067 0.373590852234062 0.0593855564623486 -0.14029585033428 ENSG00000116898 MRPS15
ENST00000373106 0.872525215747103 0.54145664559006 -0.0854607143121488 ENSG00000119535 CSF3R
ENST00000373104 0.872525215747103 0.54145664559006 -0.0854607143121488 ENSG00000119535 CSF3R
ENST00000373103 0.872525215747103 0.54145664559006 -0.0854607143121488 ENSG00000119535 CSF3R
ENST00000480825 0.893807967874578 0.593984954002258 -0.0767500962436985 ENSG00000119535 CSF3R
ENST00000361632 0.880879673972784 0.560370088217094 -0.0813224653346203 ENSG00000119535 CSF3R
ENST00000464465 0.988223056593358 0.939327273635738 -0.0124851236849757 ENSG00000119535 CSF3R
ENST00000331941 0.91899673489385 0.663816157908041 -0.0600681047107588 ENSG00000119535 CSF3R
ENST00000487540 0.95989843677198 0.816269567156544 -0.0368206292645849 ENSG00000119535 CSF3R
ENST00000338937 0.919296644034961 0.664516722441254 -0.0600137159167418 ENSG00000119535 CSF3R
ENST00000418048 0.919296644034961 0.664516722441254 -0.0600137159167418 ENSG00000119535 CSF3R
ENST00000440588 0.908946004373856 0.633154465798673 -0.0657017446985445 ENSG00000119535 CSF3R
ENST00000484762 0.774593478270518 0.357990435251809 -0.172306455698809 ENSG00000119535 CSF3R
ENST00000466138 0.666545266314484 0.228084231655713 -0.288085749571359 ENSG00000119535 CSF3R
ENST00000464365 0.799658227735411 0.396184309983307 -0.131115897380431 ENSG00000119535 CSF3R
ENST00000469380 0.424362144928963 0.0765877501078301 -0.373481139919259 ENSG00000119535 CSF3R
ENST00000526980 0.748651348211814 0.320065713211627 -0.157921857274549 ENSG00000119535 CSF3R
ENST00000489551 0.827571302195445 0.444362779981665 -0.132230702107755 ENSG00000119535 CSF3R
ENST00000533491 0.886836532864409 0.573778097379334 -0.0978075921173829 ENSG00000119535 CSF3R
ENST00000424989 0.821330496386377 0.432681217869546 0.130995745332512 ENSG00000233621 LINC01137
ENST00000373087 0.0765622374825841 0.00380117871517369 0.254112667823097 ENSG00000163874 ZC3H12A
ENST00000472312 0.244533182127119 0.0253438485347086 0.214736454958838 ENSG00000163874 ZC3H12A
ENST00000471012 0.126007122602222 0.00831102635732252 0.274464025713145 ENSG00000163874 ZC3H12A
ENST00000373075 0.641352879625396 0.205898820961724 0.0908574431149626 ENSG00000163875 MEAF6
ENST00000296214 0.661647441956077 0.22367789806093 0.0867423102123447 ENSG00000163875 MEAF6
ENST00000373074 0.620553193847634 0.187722266478549 0.0936110989966384 ENSG00000163875 MEAF6
ENST00000475828 0.629074236534895 0.194959879951222 0.0918597173309883 ENSG00000163875 MEAF6
ENST00000487788 0.632375740604305 0.197876574852707 0.0915118409413176 ENSG00000163875 MEAF6
ENST00000373073 0.691898298204443 0.254374536669362 0.0811528375551674 ENSG00000163875 MEAF6
ENST00000487792 0.668501498259195 0.230041069060559 0.0903467174894862 ENSG00000163875 MEAF6
ENST00000448519 0.629568354127518 0.195548324091152 0.0957480561396286 ENSG00000163875 MEAF6
ENST00000485039 0.860224952694273 0.51264438045011 0.0535351659052171 ENSG00000163875 MEAF6
ENST00000296215 0.467076052618009 0.0945985304635476 0.132244234193585 ENSG00000163877 SNIP1
ENST00000468040 0.119004203208442 0.00754778461436914 0.257640163298093 ENSG00000163877 SNIP1
ENST00000437933 0.694722653542719 0.257210323285573 0.324420027757524 ENSG00000232273 FTH1P1
ENST00000493916 0.636518737662613 0.201620288076488 0.170537414157289 ENSG00000163877 SNIP1
ENST00000296218 0.626745490318005 0.192935141564925 -0.195025126731242 ENSG00000163879 DNALI1
ENST00000541606 0.820468089106222 0.431342882043699 -0.18336517074384 ENSG00000163879 DNALI1
ENST00000497858 0.678865954729561 0.239961532110379 -0.169370566947683 ENSG00000163879 DNALI1
ENST00000467277 0.953532057538503 0.787356045314348 -0.0668164909126143 ENSG00000163879 DNALI1
ENST00000490029 0.965428312421278 0.834630988416135 -0.0257562782775604 ENSG00000134697 GNL2
ENST00000373062 0.885707490229636 0.571171163559905 0.0370155446102928 ENSG00000134697 GNL2
ENST00000462812 0.940525407018939 0.735094383817736 0.029347563648514 ENSG00000134697 GNL2
ENST00000479255 0.994794063763374 0.972198078941676 -0.00376483071178848 ENSG00000134697 GNL2
ENST00000538069 0.767192397897709 0.345567661110144 0.067345408621708 ENSG00000134697 GNL2
ENST00000469191 0.473761406211024 0.0977325164405745 0.129568694689382 ENSG00000134697 GNL2
ENST00000489146 0.93422357787623 0.712973650935038 0.037750451648307 ENSG00000134697 GNL2
ENST00000463351 0.976892822441494 0.883552269102114 0.0147709106258534 ENSG00000134697 GNL2
ENST00000488496 0.897731452187831 0.602500245128692 0.0480605410181943 ENSG00000134697 GNL2
ENST00000358011 0.984467861948396 0.917131827737028 -0.00856867030801647 ENSG00000116922 C1orf109
ENST00000494120 0.979611954039876 0.894680620486465 -0.0106906376648365 ENSG00000116922 C1orf109
ENST00000609516 0.499701621530597 0.11072104737684 -0.1685661135697 ENSG00000116922 C1orf109
ENST00000464178 0.67902865576005 0.240356190526515 -0.102388256272697 ENSG00000116922 C1orf109
ENST00000464085 0.957660127642662 0.805908253584961 0.0235916301294062 ENSG00000116922 C1orf109
ENST00000491981 0.947489664802877 0.762166787208658 0.0284876728827683 ENSG00000116922 C1orf109
ENST00000461359 0.907130819315559 0.628777254044953 0.0493320602600252 ENSG00000116922 C1orf109
ENST00000477060 0.874559989303093 0.54654243903234 0.0600585457252087 ENSG00000116922 C1orf109
ENST00000486637 0.824789654923395 0.438928997930468 0.0816157862234507 ENSG00000116922 C1orf109
ENST00000491797 0.889286415419681 0.580187528618908 0.0726004020349828 ENSG00000116922 C1orf109
ENST00000488137 0.872316157994137 0.540060576334128 0.0821871790505672 ENSG00000116922 C1orf109
ENST00000472584 0.859199854826519 0.511145082742021 0.09182756251036 ENSG00000116922 C1orf109
ENST00000373055 0.934510321563952 0.714123718579044 -0.0928489578024419 ENSG00000134690 CDCA8
ENST00000327331 0.934510321563952 0.714123718579044 -0.0928489578024419 ENSG00000134690 CDCA8
ENST00000373045 0.126414811533227 0.00835864977072909 0.408790667103889 ENSG00000185090 MANEAL
ENST00000397631 0.126414811533227 0.00835864977072909 0.408790667103889 ENSG00000185090 MANEAL
ENST00000532512 0.137638828365513 0.00958515774097768 0.515420994457562 ENSG00000185090 MANEAL
ENST00000525897 0.148465522994686 0.0107983969517521 0.500504575392636 ENSG00000185090 MANEAL
ENST00000329006 0.159360245559403 0.0121946270452876 0.436605898695174 ENSG00000185090 MANEAL
ENST00000433474 0.624266622340442 0.190683725396304 0.284416141958609 ENSG00000233728 RP11-109P14.9
ENST00000373044 0.950986865915019 0.777210256828435 0.0297578965290606 ENSG00000196449 YRDC
ENST00000373043 0.416357875700238 0.0737980568119469 -0.307133835222234 ENSG00000197982 C1orf122
ENST00000419397 0.434032494136644 0.080261492949025 -0.365801123622105 ENSG00000197982 C1orf122
ENST00000468084 0.362832870842799 0.0559869741515221 -0.335243885804618 ENSG00000197982 C1orf122
ENST00000373042 0.297501414659326 0.037559366703173 -0.343247287814292 ENSG00000197982 C1orf122
ENST00000446260 0.339833414309963 0.0492766704665284 -0.326658342038387 ENSG00000197982 C1orf122
ENST00000373036 0.550921326509953 0.139828774005629 0.13729116536189 ENSG00000188786 MTF1
ENST00000448796 0.492128909418723 0.10709600020622 0.33194106180576 ENSG00000230610 AL929472.1
ENST00000447422 0.946701461347542 0.760419644145205 0.0623455337069604 ENSG00000235673 RP11-109P14.8
ENST00000468190 0.754349002237147 0.328199161468535 0.0999712881516141 ENSG00000188786 MTF1
ENST00000419993 0.246953016244685 0.025924137248768 0.32905945235265 ENSG00000230955 RP11-109P14.10
ENST00000373027 0.987834805181744 0.936065255502447 0.00493223532993352 ENSG00000204084 INPP5B
ENST00000373023 0.973731096321143 0.871043332820419 0.0100036564654342 ENSG00000204084 INPP5B
ENST00000373026 0.953811132598971 0.788269085881155 -0.017589699937733 ENSG00000204084 INPP5B
ENST00000373024 0.955698056185543 0.79593643404508 -0.0169415284303943 ENSG00000204084 INPP5B
ENST00000487328 0.925352678217498 0.682760480269659 0.0836506176475384 ENSG00000204084 INPP5B
ENST00000470364 0.698855560980158 0.261245307655733 0.12602901159057 ENSG00000204084 INPP5B
ENST00000474758 0.702407197205632 0.264793651447336 0.131540501394157 ENSG00000204084 INPP5B
ENST00000458109 0.760075906323054 0.336153272326136 -0.0805996974775391 ENSG00000204084 INPP5B
ENST00000467066 0.886350363629249 0.572478749350846 -0.0773812036086592 ENSG00000204084 INPP5B
ENST00000373021 0.928943008703634 0.696246012338205 0.0509799854695958 ENSG00000204084 INPP5B
ENST00000491406 0.916679305753509 0.656428971391147 0.0845715325820697 ENSG00000204084 INPP5B
ENST00000373019 0.862304546172905 0.516925598753635 -0.0371401550304345 ENSG00000183431 SF3A3
ENST00000448721 0.867139320692324 0.526383075935014 -0.0369669649520829 ENSG00000183431 SF3A3
ENST00000487062 0.91746019347048 0.65894022344322 -0.0433113899963875 ENSG00000183431 SF3A3
ENST00000460925 0.988862867300632 0.941650355865414 0.00504563551801711 ENSG00000183431 SF3A3
ENST00000489537 0.921877410465609 0.672788668085758 -0.0297212447307998 ENSG00000183431 SF3A3
ENST00000461869 0.836788955340424 0.462863704595572 -0.0510696884535001 ENSG00000183431 SF3A3
ENST00000470585 0.860326942675318 0.51296679848003 -0.046643830039527 ENSG00000183431 SF3A3
ENST00000488934 0.690140025614249 0.252401364802429 0.103237892147996 ENSG00000183431 SF3A3
ENST00000462258 0.769018768762322 0.348280587005851 -0.0753565062680353 ENSG00000183431 SF3A3
ENST00000485803 0.097384268923942 0.00551312324750097 -0.338657451079919 ENSG00000183386 FHL3
ENST00000373016 0.097384268923942 0.00551312324750097 -0.338657451079919 ENSG00000183386 FHL3
ENST00000475084 0.119729302572074 0.00763195271975116 -0.324990530441753 ENSG00000183386 FHL3
ENST00000477194 0.133675215145677 0.00915217028760981 -0.322033628974521 ENSG00000183386 FHL3
ENST00000483132 0.916193316716273 0.654684820275959 -0.0737020720173839 ENSG00000183386 FHL3
ENST00000483182 0.535364690869044 0.130969227832771 -0.108259051292429 ENSG00000183520 UTP11L
ENST00000486563 0.565284228207719 0.148777594359765 -0.10672122170796 ENSG00000183520 UTP11L
ENST00000373014 0.571968988752087 0.152899800187138 -0.0888647944091452 ENSG00000183520 UTP11L
ENST00000537711 0.571058861031277 0.152191909526631 -0.0893688073416979 ENSG00000183520 UTP11L
ENST00000488453 0.643145951145091 0.207772434034437 -0.094702359347816 ENSG00000183520 UTP11L
ENST00000432922 0.863721681778294 0.519873163126522 0.212731078925822 ENSG00000224592 RP5-884C9.2
ENST00000428151 0.859357360684407 0.511418629147306 0.209477762048498 ENSG00000224592 RP5-884C9.2
ENST00000373001 0.283852660184019 0.0341544765944263 -0.221706774629253 ENSG00000116954 RRAGC
ENST00000474456 0.460567795286912 0.0917410253195504 -0.195451183258594 ENSG00000116954 RRAGC
ENST00000493015 0.285458202974914 0.0345750494884502 -0.237170705490411 ENSG00000116954 RRAGC
ENST00000496778 0.295336801743035 0.0369897574220715 -0.261030391472493 ENSG00000116954 RRAGC
ENST00000433671 0.547332007538941 0.137455158607461 -0.241235880148911 ENSG00000228436 RP5-864K19.4
ENST00000456813 0.49651549568005 0.109207110307637 -0.203261987831271 ENSG00000228436 RP5-864K19.4
ENST00000397572 0.481354316368447 0.101556614553286 -0.188412016294473 ENSG00000214114 MYCBP
ENST00000494695 0.445829533297092 0.0849786753412838 -0.219514485006066 ENSG00000214114 MYCBP
ENST00000495043 0.445861523455186 0.084993270229692 -0.22283437169215 ENSG00000214114 MYCBP
ENST00000489803 0.397503119743985 0.0674798554158433 -0.272402531425983 ENSG00000214114 MYCBP
ENST00000454994 0.397591564210133 0.0675079578507669 -0.272406657911253 ENSG00000131233 GJA9
ENST00000489575 0.397591564210133 0.0675079578507669 -0.272406657911253 ENSG00000214114 MYCBP
ENST00000465771 0.494314100745929 0.108105427628967 -0.220004002489729 ENSG00000214114 MYCBP
ENST00000462027 0.409619814517175 0.0716748502630161 -0.245077565814795 ENSG00000214114 MYCBP
ENST00000443161 0.740189143904447 0.309104751873256 -0.266443757838781 ENSG00000228436 RP5-864K19.4
ENST00000357771 0.486428393363856 0.10420288031216 -0.373339705952097 ENSG00000131233 GJA9
ENST00000360786 0.717342741852637 0.281724280552012 -0.297243750037733 ENSG00000131233 GJA9
ENST00000372990 0.627642149613126 0.1936637246251 -0.311565780931608 ENSG00000158315 RHBDL2
ENST00000289248 0.602214610552992 0.174202377389701 -0.324413330040398 ENSG00000158315 RHBDL2
ENST00000538156 0.602223089234029 0.174248751854876 -0.324420153842639 ENSG00000158315 RHBDL2
ENST00000372985 0.628035069503734 0.19396892582846 -0.310200656113094 ENSG00000158315 RHBDL2
ENST00000540558 0.481596411309906 0.101696427891177 -0.46554894393342 ENSG00000158315 RHBDL2
ENST00000432648 0.948432500205192 0.76500573637345 -0.0157100538221171 ENSG00000174574 AKIRIN1
ENST00000446189 0.875133987164413 0.548073933618363 -0.0300448287334635 ENSG00000174574 AKIRIN1
ENST00000372984 0.884368563233989 0.567119806376283 -0.0285627852890905 ENSG00000174574 AKIRIN1
ENST00000531822 0.958807594814781 0.80988560074512 -0.0134542581729653 ENSG00000174574 AKIRIN1
ENST00000372967 0.992072436015397 0.956405563525157 0.00431547606625791 ENSG00000168653 NDUFS5
ENST00000372969 0.992072436015397 0.956405563525157 0.00431547606625791 ENSG00000168653 NDUFS5
ENST00000545844 0.934187201141343 0.712716232124251 0.0230898619918003 ENSG00000127603 MACF1
ENST00000567887 0.93422357787623 0.712846250607654 0.0230748158984656 ENSG00000127603 MACF1
ENST00000372915 0.93422357787623 0.712846655078533 0.0230768941219096 ENSG00000127603 MACF1
ENST00000539005 0.93415257900545 0.712463660503239 0.0231078632023628 ENSG00000127603 MACF1
ENST00000317713 0.93415257900545 0.712463660503239 0.0231078632023628 ENSG00000127603 MACF1
ENST00000361689 0.93422357787623 0.712840630739223 0.0230768958019481 ENSG00000127603 MACF1
ENST00000524432 0.962528401847997 0.824793615646392 0.0191980348759426 ENSG00000127603 MACF1
ENST00000467673 0.98385625021604 0.914233965866038 0.0129158472222109 ENSG00000127603 MACF1
ENST00000564288 0.888827210041788 0.57895592428182 0.0327413612657824 ENSG00000127603 MACF1
ENST00000494012 0.688177774906619 0.250137709291388 0.0930527685161422 ENSG00000127603 MACF1
ENST00000536367 0.773191314051099 0.355356101751278 0.0729296019643502 ENSG00000127603 MACF1
ENST00000480624 0.815800787457587 0.423256328053204 0.0712296741871439 ENSG00000127603 MACF1
ENST00000469366 0.735609197835043 0.302871044022043 0.0959692348690152 ENSG00000127603 MACF1
ENST00000289890 0.617817683097945 0.1855877269223 -0.18135110819465 ENSG00000226438 RP11-420K8.1
ENST00000496804 0.858981784296759 0.510851668992557 0.0435304588815792 ENSG00000127603 MACF1
ENST00000530262 0.918527208631888 0.661452132914697 0.0284127414023285 ENSG00000127603 MACF1
ENST00000485063 0.988049519048385 0.937943985692316 -0.00752575455145512 ENSG00000127603 MACF1
ENST00000472385 0.866403971300745 0.52510210695101 -0.054499402030267 ENSG00000127603 MACF1
ENST00000484393 0.908197178394154 0.631395613389736 0.0439805071021049 ENSG00000127603 MACF1
ENST00000476350 0.907772761313965 0.630585836517317 0.0321281371788133 ENSG00000127603 MACF1
ENST00000372925 0.896026754051211 0.598504301759961 0.0322849566414959 ENSG00000127603 MACF1
ENST00000528611 0.926062493254989 0.685005863680212 0.0537257649295211 ENSG00000127603 MACF1
ENST00000289893 0.911480168323457 0.640053356135131 0.0285264037239982 ENSG00000127603 MACF1
ENST00000530275 0.837097620162929 0.463369082592008 -0.0848112256076323 ENSG00000255103 KIAA0754
ENST00000482035 0.99307900870271 0.962926161522206 -0.00392497730632427 ENSG00000127603 MACF1
ENST00000473843 0.226359267221867 0.0220595648414156 0.251357274163794 ENSG00000127603 MACF1
ENST00000469490 0.901150303063692 0.611846565909679 0.040855150992477 ENSG00000127603 MACF1
ENST00000487656 0.52317498839792 0.124128200473824 0.170402297627794 ENSG00000127603 MACF1
ENST00000360115 0.80529348840964 0.406220994540098 0.0576453411189427 ENSG00000127603 MACF1
ENST00000497964 0.951370365978848 0.779454574023352 0.0213029491972908 ENSG00000127603 MACF1
ENST00000446276 0.786005554649178 0.376584891763673 0.0633164445736282 ENSG00000127603 MACF1
ENST00000442046 0.793339466323056 0.38690770543956 0.0628454357786171 ENSG00000127603 MACF1
ENST00000422234 0.650435940105219 0.213562273501308 0.107388584099743 ENSG00000127603 MACF1
ENST00000462496 0.680553823164492 0.242381001393151 0.0988620241521735 ENSG00000127603 MACF1
ENST00000462103 0.519566878143671 0.122164238765837 0.144456795566406 ENSG00000127603 MACF1
ENST00000496360 0.746367662951383 0.317169809661661 0.0861929252224319 ENSG00000127603 MACF1
ENST00000497807 0.652778197194405 0.215735609938483 0.101312974452076 ENSG00000127603 MACF1
ENST00000331593 0.678031526344228 0.239057665921644 0.215486500861022 ENSG00000183682 BMP8A
ENST00000441741 0.638991780884598 0.203841890059094 0.26365624014489 ENSG00000182109 RP11-69E11.4
ENST00000331856 0.603541610002854 0.175234181976068 0.254328193615178 ENSG00000182109 RP11-69E11.4
ENST00000458207 0.898992119538609 0.60627880813917 0.07047376429223 ENSG00000182109 RP11-69E11.4
ENST00000450157 0.837186153370851 0.463597124862434 0.0960830295226675 ENSG00000182109 RP11-69E11.4
ENST00000431553 0.839691166687682 0.468132413648491 0.0950359669703992 ENSG00000182109 RP11-69E11.4
ENST00000417869 0.810876792995376 0.414373045007554 0.106440077507827 ENSG00000182109 RP11-69E11.4
ENST00000440190 0.810624970403055 0.413680518335496 0.10278549832377 ENSG00000182109 RP11-69E11.4
ENST00000427240 0.928759894680016 0.69511412643666 0.0460247940056697 ENSG00000243970 PPIEL
ENST00000482028 0.918092650259984 0.660301521371359 0.0431510089729207 ENSG00000090621 PABPC4
ENST00000372856 0.990428924892948 0.947686941806599 -0.00492778512328355 ENSG00000090621 PABPC4
ENST00000372857 0.990504886540303 0.948298771799379 -0.00486977048877077 ENSG00000090621 PABPC4
ENST00000372858 0.911480168323457 0.63983515018966 0.0320475121604048 ENSG00000090621 PABPC4
ENST00000372862 0.907213396128121 0.629221812405 0.0328785550930426 ENSG00000090621 PABPC4
ENST00000468476 0.781677882657271 0.368685063276254 0.0678514457595892 ENSG00000090621 PABPC4
ENST00000437136 0.780688936329487 0.366742203675203 0.0674631530230233 ENSG00000090621 PABPC4
ENST00000492468 0.762918806697029 0.339751597388286 0.0724656832831486 ENSG00000090621 PABPC4
ENST00000530186 0.890106068295751 0.583569492574218 0.0503829451576003 ENSG00000090621 PABPC4
ENST00000421687 0.810876792995376 0.414678610071402 0.0568298671734193 ENSG00000090621 PABPC4
ENST00000484555 0.678033882966656 0.239109752150903 0.0907371054841556 ENSG00000090621 PABPC4
ENST00000525045 0.711918749723927 0.275682389442958 0.0859111517694759 ENSG00000090621 PABPC4
ENST00000527718 0.84648458764456 0.485924098732097 0.0508052975323645 ENSG00000090621 PABPC4
ENST00000477556 0.769018768762322 0.348324679157608 0.0769543009885856 ENSG00000090621 PABPC4
ENST00000461578 0.787798088569863 0.379388859488041 0.0792096329232221 ENSG00000090621 PABPC4
ENST00000483770 0.773629587811547 0.356286040608094 0.0785660324322124 ENSG00000090621 PABPC4
ENST00000525669 0.891182192136166 0.586702170507729 0.0408968661551156 ENSG00000090621 PABPC4
ENST00000470443 0.848030527471872 0.48926711412117 0.0492628684565725 ENSG00000090621 PABPC4
ENST00000415255 0.876903063956678 0.551295609849635 0.0432405069088894 ENSG00000228060 RP11-69E11.8
ENST00000513632 0.993743861428105 0.966347648035063 -0.00353376501339004 ENSG00000090621 PABPC4
ENST00000364587 0.961330301762467 0.820098893108921 -0.0609165973732382 ENSG00000201457 SNORA55
ENST00000525751 0.923563056235726 0.67808161371861 0.0370807353246957 ENSG00000090621 PABPC4
ENST00000474378 0.912727402642591 0.64406212623309 0.0392202481403478 ENSG00000090621 PABPC4
ENST00000529216 0.926317665556189 0.685766793980688 0.0364940793008219 ENSG00000090621 PABPC4
ENST00000492519 0.89171688093653 0.588277637594278 0.0504315151569453 ENSG00000090621 PABPC4
ENST00000451091 0.845547733115115 0.483676002668427 -0.0917005695656198 ENSG00000090621 PABPC4
ENST00000531243 0.674634481218499 0.234885927564669 -0.216199031100104 ENSG00000090621 PABPC4
ENST00000372844 0.42427401519536 0.0765616915153669 0.57474312823076 ENSG00000116983 HPCAL4
ENST00000470018 0.940525407018939 0.734885995399008 -0.0381900025972168 ENSG00000084072 PPIE
ENST00000485507 0.821917618938516 0.433876386470628 -0.0957916003108613 ENSG00000084072 PPIE
ENST00000324379 0.753840528581123 0.3274430387573 0.0929590175983742 ENSG00000084072 PPIE
ENST00000356511 0.888681386793428 0.578430217028984 0.0462994044586656 ENSG00000084072 PPIE
ENST00000456578 0.814017623119849 0.420235737568564 -0.0979018975157489 ENSG00000084072 PPIE
ENST00000495526 0.753729096651 0.327346250595585 0.0929561384322684 ENSG00000084072 PPIE
ENST00000482751 0.753729096651 0.327346250595585 0.0929561384322684 ENSG00000084072 PPIE
ENST00000372830 0.888681386793428 0.578430217028984 0.0462994044586656 ENSG00000084072 PPIE
ENST00000497370 0.839902514474531 0.468439875359106 0.0708162933942539 ENSG00000084072 PPIE
ENST00000372835 0.749573747942335 0.32160721096165 0.0937766862365931 ENSG00000084072 PPIE
ENST00000470213 0.854235732177982 0.500505924311519 0.0647955768412768 ENSG00000084072 PPIE
ENST00000474804 0.845545064789472 0.483630426878799 0.0685330731943223 ENSG00000084072 PPIE
ENST00000475350 0.753729096651 0.327346250595585 0.0929561384322684 ENSG00000084072 PPIE
ENST00000480169 0.952813833181702 0.7846333604494 -0.029822897255309 ENSG00000084072 PPIE
ENST00000372827 0.654273620407649 0.217376668340632 -0.217646766755776 ENSG00000116985 BMP8B
ENST00000397360 0.999048116811486 0.99449301469828 -0.00184291894710838 ENSG00000116985 BMP8B
ENST00000441669 0.997874276726432 0.987140081109526 0.00128471081039846 ENSG00000043514 TRIT1
ENST00000462797 0.997874276726432 0.987140081109526 0.00128471081039846 ENSG00000043514 TRIT1
ENST00000316891 0.997874276726432 0.987140081109526 0.00128471081039846 ENSG00000043514 TRIT1
ENST00000372818 0.997874276726432 0.987140081109526 0.00128471081039846 ENSG00000043514 TRIT1
ENST00000495175 0.963792585712859 0.829923346722533 0.0173562095265231 ENSG00000043514 TRIT1
ENST00000491865 0.965059780343274 0.833433200820862 0.0170027163624288 ENSG00000043514 TRIT1
ENST00000537223 0.962275429338232 0.823603168159647 0.0185799274354167 ENSG00000043514 TRIT1
ENST00000537440 0.962275429338232 0.823603168159647 0.0185799274354167 ENSG00000043514 TRIT1
ENST00000541099 0.962275429338232 0.823603168159647 0.0185799274354167 ENSG00000043514 TRIT1
ENST00000545233 0.962275429338232 0.823603168159647 0.0185799274354167 ENSG00000043514 TRIT1
ENST00000465417 0.991900545993323 0.95578834981501 -0.00691746406749072 ENSG00000043514 TRIT1
ENST00000492612 0.895561271789728 0.597476817832618 0.0431521896059148 ENSG00000043514 TRIT1
ENST00000467774 0.861120987793866 0.514610496343015 0.121427973495128 ENSG00000043514 TRIT1
ENST00000489945 0.88134946250057 0.561148274982914 0.0464406603478924 ENSG00000043514 TRIT1
ENST00000486825 0.842661052958876 0.474984240174028 0.0577141037581762 ENSG00000043514 TRIT1
ENST00000469476 0.915901340491289 0.65398666814024 0.0429007275460031 ENSG00000043514 TRIT1
ENST00000544981 0.921870869493876 0.672674562848671 0.0387827164687322 ENSG00000043514 TRIT1
ENST00000462243 0.940819326783785 0.737246183292598 -0.0397690251532222 ENSG00000043514 TRIT1
ENST00000397332 0.337414780448088 0.0485308618740885 -0.574473898929778 ENSG00000116990 MYCL
ENST00000372816 0.529468821430873 0.127526917806357 -0.467317290426502 ENSG00000116990 MYCL
ENST00000372811 0.0147005021633708 0.000369500185995608 0.35768114664018 ENSG00000168389 MFSD2A
ENST00000420632 0.013329442851657 0.000324192907377851 0.358178314055254 ENSG00000168389 MFSD2A
ENST00000434861 0.0182337776679691 0.00049641744053843 0.367675716905743 ENSG00000168389 MFSD2A
ENST00000372809 0.0146410540275777 0.000367655574087958 0.35778772939362 ENSG00000168389 MFSD2A
ENST00000483824 0.0146410540275777 0.000367655574087958 0.35778772939362 ENSG00000168389 MFSD2A
ENST00000469745 0.00365519250887576 5.70021326626259e-05 0.409602156002312 ENSG00000168389 MFSD2A
ENST00000438210 0.0175627320559794 0.000470162639235708 0.510163688034928 ENSG00000228477 RP3-342P20.2
ENST00000480630 0.00686088135212985 0.000135234656848936 0.374431605795006 ENSG00000168389 MFSD2A
ENST00000491515 0.0530952250009283 0.00221466578013955 0.31945879052657 ENSG00000168389 MFSD2A
ENST00000459917 0.154101625093709 0.011507038117629 0.276416829269577 ENSG00000168389 MFSD2A
ENST00000481612 0.126414811533227 0.00835675114668202 0.295286305300773 ENSG00000168389 MFSD2A
ENST00000372797 0.935211380683073 0.716586500443067 -0.026746582244894 ENSG00000131236 CAP1
ENST00000372802 0.935606598738054 0.718115993469274 -0.0265969219292811 ENSG00000131236 CAP1
ENST00000449311 0.969974839512674 0.852861685838803 -0.0141792617046358 ENSG00000131236 CAP1
ENST00000421589 0.979002384917564 0.892310727767335 -0.0102724741451308 ENSG00000131236 CAP1
ENST00000414893 0.970246199849592 0.854145122617706 -0.0134297675152049 ENSG00000131236 CAP1
ENST00000414281 0.979073910185838 0.893030176744272 -0.0102148275530243 ENSG00000131236 CAP1
ENST00000420216 0.974122361366265 0.872677568436607 -0.0122929307807421 ENSG00000131236 CAP1
ENST00000372792 0.958069622180889 0.806803992396285 -0.0179487746533726 ENSG00000131236 CAP1
ENST00000372798 0.949685490663696 0.770209970687298 -0.021153610329144 ENSG00000131236 CAP1
ENST00000340450 0.93621949396875 0.719947676574069 -0.0264630524020049 ENSG00000131236 CAP1
ENST00000372805 0.934959239949063 0.71549045711231 -0.0268570974511994 ENSG00000131236 CAP1
ENST00000435719 0.961308978161258 0.819829219971949 -0.0169435605238327 ENSG00000131236 CAP1
ENST00000427843 0.972578871356917 0.862625709550876 -0.0127963010964979 ENSG00000131236 CAP1
ENST00000417287 0.973731096321143 0.870670752438341 -0.0124426828281372 ENSG00000131236 CAP1
ENST00000424977 0.98028077049307 0.897426673348572 -0.00975515384171984 ENSG00000131236 CAP1
ENST00000446031 0.990564520914992 0.949287170264112 -0.00481270165164274 ENSG00000131236 CAP1
ENST00000479759 0.95299437698027 0.785268040109146 -0.0215563604207539 ENSG00000131236 CAP1
ENST00000461993 0.93532712541872 0.717256840508382 -0.0292121821090212 ENSG00000131236 CAP1
ENST00000494114 0.944131955091285 0.749593154268336 -0.0253854446508103 ENSG00000131236 CAP1
ENST00000433473 0.00708442413544886 0.000141335849481961 -0.331373048207351 ENSG00000131238 PPT1
ENST00000529905 0.00768397106726973 0.000156852012261636 -0.327204013610046 ENSG00000131238 PPT1
ENST00000530704 0.0083199027949038 0.000174014335510265 -0.349557951495705 ENSG00000131238 PPT1
ENST00000372775 0.0107262189406046 0.000243509349762773 -0.36954279126061 ENSG00000131238 PPT1
ENST00000449045 0.00849986746499956 0.000179202228027583 -0.357920066117486 ENSG00000131238 PPT1
ENST00000439754 0.00798007859998321 0.000164296859228129 -0.393841082638433 ENSG00000131238 PPT1
ENST00000530076 0.0127747375623584 0.000306727397957106 -0.378013711886132 ENSG00000131238 PPT1
ENST00000527311 0.00819136800836318 0.000170607216459822 -0.361349725478176 ENSG00000131238 PPT1
ENST00000372779 0.0139022720094473 0.000343891653781018 -0.357764712605307 ENSG00000131238 PPT1
ENST00000526547 0.118886203118066 0.00753404401362403 -0.318573291637661 ENSG00000131238 PPT1
ENST00000372771 0.609351236319705 0.179063786726 0.0938676534144968 ENSG00000117000 RLF
ENST00000567508 0.842466661293689 0.474407885315404 0.169194044774381 ENSG00000259943 RP1-39G22.7
ENST00000372759 0.975335129106885 0.876933755535794 -0.00922826382116694 ENSG00000084073 ZMPSTE24
ENST00000479131 0.934682789407921 0.71465749150067 -0.0309845683714313 ENSG00000084073 ZMPSTE24
ENST00000472583 0.930996992721489 0.704066382914765 -0.0290551869763594 ENSG00000084073 ZMPSTE24
ENST00000474142 0.797338468854761 0.392085598509687 0.0933404868060717 ENSG00000084073 ZMPSTE24
ENST00000372748 0.987601929175766 0.934454773122405 0.0216331691368372 ENSG00000049089 COL9A2
ENST00000482722 0.957548745638118 0.805082788399545 0.0658423788308199 ENSG00000049089 COL9A2
ENST00000488463 0.984859764537225 0.918992259335686 -0.0321489119500225 ENSG00000049089 COL9A2
ENST00000417105 0.975899730715849 0.879569283861079 -0.0493094833959586 ENSG00000049089 COL9A2
ENST00000435168 0.889998959551247 0.583259245934695 -0.0424922541317413 ENSG00000084070 SMAP2
ENST00000372718 0.974674435462212 0.87484622720818 -0.0114618250348856 ENSG00000084070 SMAP2
ENST00000372708 0.978327740090748 0.889384125136434 0.0101613765762631 ENSG00000084070 SMAP2
ENST00000539317 0.940094355802009 0.733156247260299 -0.0267948240707912 ENSG00000084070 SMAP2
ENST00000487871 0.929526952148458 0.698116823473201 -0.0343457703664884 ENSG00000084070 SMAP2
ENST00000469416 0.959755987850983 0.815430380607233 0.0334795060277139 ENSG00000187801 ZFP69B
ENST00000361584 0.956732474656409 0.801833157040617 0.0360286253525267 ENSG00000187801 ZFP69B
ENST00000484445 0.956732474656409 0.801833157040617 0.0360286253525267 ENSG00000187801 ZFP69B
ENST00000411995 0.959755987850983 0.81517035094823 0.0335445022717765 ENSG00000187801 ZFP69B
ENST00000565390 0.807532273940117 0.409144875732522 0.159823664673848 ENSG00000260920 RP1-228H13.5
ENST00000372706 0.915052130546285 0.650549699327403 -0.0575486046587209 ENSG00000187815 ZFP69
ENST00000372705 0.928779095731937 0.695330477955062 -0.0508905085388385 ENSG00000187815 ZFP69
ENST00000482712 0.930132088675768 0.701416435084415 -0.0861166555624229 ENSG00000187815 ZFP69
ENST00000450713 0.924841945531385 0.681759676431 -0.0479417440472582 ENSG00000238287 RP11-656D10.3
ENST00000358527 0.951364961701858 0.779316054961835 0.0296707549545755 ENSG00000164002 EXO5
ENST00000372703 0.951364961701858 0.779316054961835 0.0296707549545755 ENSG00000164002 EXO5
ENST00000420209 0.721760299547263 0.286394169426552 0.119044650662651 ENSG00000164002 EXO5
ENST00000296380 0.978562201773312 0.89007461287634 0.0143933628694839 ENSG00000164002 EXO5
ENST00000432259 0.649838569293188 0.212717111045809 0.153006472978661 ENSG00000164002 EXO5
ENST00000418186 0.728198965717122 0.293400948918905 0.116830771666728 ENSG00000164002 EXO5
ENST00000415550 0.694675090838976 0.257041198797536 0.139615552922398 ENSG00000164002 EXO5
ENST00000443729 0.873610848147259 0.544214241384869 0.0668766805442546 ENSG00000164002 EXO5
ENST00000419161 0.873610848147259 0.544214241384869 0.0668766805442546 ENSG00000164002 EXO5
ENST00000471429 0.837126278676486 0.463530580513459 0.101943220024277 ENSG00000164002 EXO5
ENST00000453437 0.684664063246366 0.246224212665007 0.168633266004639 ENSG00000227278 RP11-656D10.5
ENST00000437060 0.92849370220957 0.694427248830985 -0.0846668850646597 ENSG00000238186 RP11-656D10.6
ENST00000372699 0.785960807489419 0.376456432228578 -0.137176371557771 ENSG00000117010 ZNF684
ENST00000465152 0.802509410261722 0.401012401887121 -0.133254286650646 ENSG00000117010 ZNF684
ENST00000372696 0.852140507925526 0.497158986706143 -0.108993179360943 ENSG00000117010 ZNF684
ENST00000372697 0.852140507925526 0.497158986706143 -0.108993179360943 ENSG00000117010 ZNF684
ENST00000493756 0.777603782232321 0.361871182798504 -0.141201001181715 ENSG00000117010 ZNF684
ENST00000472043 0.988969773706299 0.942203336291938 0.0159900241076756 ENSG00000117010 ZNF684
ENST00000372684 0.000161235892120644 1.17298011848907e-06 1.05337962356051 ENSG00000117016 RIMS3
ENST00000372683 0.000376044306888927 3.30863316234973e-06 1.14424121127827 ENSG00000117016 RIMS3
ENST00000440100 0.627201732163436 0.193293728717477 0.310509692214109 ENSG00000237899 RP4-739H11.3
ENST00000606277 0.814015238903402 0.420131494153526 -0.117122400646485 ENSG00000272145 NFYC-AS1
ENST00000467203 0.633280653466369 0.198842127833522 0.0988755549545138 ENSG00000066136 NFYC
ENST00000424419 0.5588841139079 0.145032928588023 0.109808220156836 ENSG00000066136 NFYC
ENST00000427410 0.410564504288234 0.072067069102779 0.126933751921608 ENSG00000066136 NFYC
ENST00000447388 0.437016198188061 0.08122940901194 0.123388501882734 ENSG00000066136 NFYC
ENST00000425457 0.409971834594253 0.0718031208619612 0.127122174604227 ENSG00000066136 NFYC
ENST00000453631 0.676685744307785 0.237755960702272 0.0931686460238846 ENSG00000066136 NFYC
ENST00000456393 0.431359957461225 0.0793268491194387 0.124253855364644 ENSG00000066136 NFYC
ENST00000372654 0.392199042896183 0.0656781656385892 0.131066144324647 ENSG00000066136 NFYC
ENST00000534399 0.675837330363881 0.236350603855099 0.0997639540414725 ENSG00000066136 NFYC
ENST00000372653 0.392603995225866 0.0658077228480809 0.133849430209353 ENSG00000066136 NFYC
ENST00000372669 0.539069040719946 0.132928967755585 0.117459866782775 ENSG00000066136 NFYC
ENST00000372652 0.166622151575074 0.0131646521210126 0.182927035824646 ENSG00000066136 NFYC
ENST00000372651 0.130362093151247 0.00875895335598472 0.193273762784234 ENSG00000066136 NFYC
ENST00000531464 0.166500411091724 0.0131474256106075 0.226872573450204 ENSG00000066136 NFYC
ENST00000440226 0.0932097225218712 0.00515559911270285 0.21016921085291 ENSG00000066136 NFYC
ENST00000525290 0.223132941837418 0.0215195447556165 0.189013321241395 ENSG00000066136 NFYC
ENST00000530965 0.205054226226783 0.0185766089186322 0.2150633680342 ENSG00000066136 NFYC
ENST00000416859 0.359166909821714 0.0548998606116979 0.153573456807481 ENSG00000066136 NFYC
ENST00000308733 0.147631648953127 0.0107057194909139 0.198596091690584 ENSG00000066136 NFYC
ENST00000414185 0.252480259845634 0.0269794324400271 0.185218609040055 ENSG00000066136 NFYC
ENST00000525349 0.533759085133411 0.130112345707566 0.153613766179571 ENSG00000066136 NFYC
ENST00000483091 0.70611829332087 0.268341036367167 0.160296256280348 ENSG00000066136 NFYC
ENST00000488635 0.082843015961839 0.0042881282252706 0.294779970222057 ENSG00000066136 NFYC
ENST00000496608 0.223658116485959 0.0216002056983146 0.23703762445114 ENSG00000066136 NFYC
ENST00000347132 0.879547027875008 0.55761967278536 -0.140649276872568 ENSG00000117013 KCNQ4
ENST00000509682 0.866268599265642 0.524755806609921 -0.154409941272295 ENSG00000117013 KCNQ4
ENST00000443478 0.813983139135149 0.419936702692128 -0.220240859685743 ENSG00000117013 KCNQ4
ENST00000506017 0.747565617548258 0.318771734681131 -0.273752862509821 ENSG00000117013 KCNQ4
ENST00000372638 0.976363650976638 0.881678183841984 0.041116682706172 ENSG00000179862 CITED4
ENST00000372621 0.870811140347751 0.535719064660178 0.0556797442347657 ENSG00000171793 CTPS1
ENST00000541520 0.850786936601144 0.494426254106454 0.0613429954411142 ENSG00000171793 CTPS1
ENST00000470271 0.900508109255323 0.609851895805693 0.0622407362600715 ENSG00000171793 CTPS1
ENST00000475060 0.94053950199377 0.736207524846944 0.0467832895928438 ENSG00000171793 CTPS1
ENST00000479480 0.842838682639255 0.475628894238884 0.0782859676352625 ENSG00000171793 CTPS1
ENST00000543104 0.827673361680689 0.445006278173963 0.0785426743062144 ENSG00000171793 CTPS1
ENST00000372616 0.812266013715474 0.416991554869652 0.0730909434290575 ENSG00000171793 CTPS1
ENST00000480420 0.838486926973243 0.465826166048503 0.061218626617268 ENSG00000171793 CTPS1
ENST00000463285 0.8699802511595 0.532697710984783 0.0542955898297868 ENSG00000171793 CTPS1
ENST00000486889 0.858756507408418 0.510347150156669 0.0579044502326534 ENSG00000171793 CTPS1
ENST00000497210 0.818267627385224 0.427915642935621 0.0792979841903392 ENSG00000171793 CTPS1
ENST00000464283 0.914767939694369 0.649546804209516 0.0445933596236862 ENSG00000171793 CTPS1
ENST00000463423 0.924416871002526 0.67999952311299 0.0417873734164333 ENSG00000171793 CTPS1
ENST00000498694 0.918326227225753 0.660743346225616 0.0409781970209116 ENSG00000171793 CTPS1
ENST00000302946 0.842037936091429 0.473471343508573 0.0724106489442262 ENSG00000171790 SLFNL1
ENST00000372613 0.850326886113482 0.493368098824454 0.0692282060626755 ENSG00000171790 SLFNL1
ENST00000397197 0.850326886113482 0.493368098824454 0.0692282060626755 ENSG00000171790 SLFNL1
ENST00000439569 0.850326886113482 0.493368098824454 0.0692282060626755 ENSG00000171790 SLFNL1
ENST00000372611 0.848261001823133 0.48955571450602 0.0696578789674472 ENSG00000171790 SLFNL1
ENST00000359345 0.845453836621026 0.48312033184046 0.0661323545737372 ENSG00000171790 SLFNL1
ENST00000456518 0.80413845333738 0.404102633041498 -0.0519363993740681 ENSG00000010803 SCMH1
ENST00000397174 0.791478272610693 0.383992219570911 -0.053415867513485 ENSG00000010803 SCMH1
ENST00000402904 0.791478272610693 0.383992219570911 -0.053415867513485 ENSG00000010803 SCMH1
ENST00000361191 0.791968725538863 0.385268752682243 -0.0531447864082893 ENSG00000010803 SCMH1
ENST00000361705 0.791968725538863 0.385268752682243 -0.0531447864082893 ENSG00000010803 SCMH1
ENST00000397171 0.791968725538863 0.385268752682243 -0.0531447864082893 ENSG00000010803 SCMH1
ENST00000372597 0.714454162144573 0.278533657241829 -0.061941774557983 ENSG00000010803 SCMH1
ENST00000372596 0.714454162144573 0.278533657241829 -0.061941774557983 ENSG00000010803 SCMH1
ENST00000337495 0.714454162144573 0.278533657241829 -0.061941774557983 ENSG00000010803 SCMH1
ENST00000326197 0.803289262985776 0.402452008904992 -0.0520868640570691 ENSG00000010803 SCMH1
ENST00000372595 0.798743720478878 0.394091818815528 -0.0517420035865943 ENSG00000010803 SCMH1
ENST00000472037 0.961964374705753 0.822337504026075 0.0176990320991232 ENSG00000010803 SCMH1
ENST00000460215 0.747161434450024 0.31827367252442 0.0825001630256676 ENSG00000010803 SCMH1
ENST00000498793 0.784020922921678 0.373556281952632 0.0721747317294946 ENSG00000010803 SCMH1
ENST00000489421 0.779528158889424 0.365265124514351 0.0811181969891058 ENSG00000010803 SCMH1
ENST00000482530 0.884754999853789 0.567953397825767 0.0511781321269082 ENSG00000010803 SCMH1
ENST00000488592 0.990091200301999 0.946017741856188 -0.00660583096867219 ENSG00000010803 SCMH1
ENST00000372583 0.259823319964565 0.0286248403537259 0.195511180546645 ENSG00000127124 HIVEP3
ENST00000372584 0.259823319964565 0.0286238852271849 0.195540732647583 ENSG00000127124 HIVEP3
ENST00000247584 0.308157122973627 0.0402618458319509 0.198503348240035 ENSG00000127124 HIVEP3
ENST00000460604 0.261658044468346 0.0290019186666427 0.221197620955657 ENSG00000127124 HIVEP3
ENST00000429157 0.302403421739191 0.0388780966175599 0.200247378685854 ENSG00000127124 HIVEP3
ENST00000440249 0.934084249866256 0.71230238855845 -0.104372998839406 ENSG00000230881 RP11-486B10.3
ENST00000434240 0.682152111177822 0.24394899360511 0.180253639317815 ENSG00000230638 RP11-486B10.4
ENST00000455975 0.674039604122221 0.234344105186156 0.187348881430477 ENSG00000230638 RP11-486B10.4
ENST00000491442 0.755997489782968 0.330387171747026 0.133942474409279 ENSG00000127124 HIVEP3
ENST00000489103 0.95368666022361 0.787734550475798 0.0333003789825803 ENSG00000127124 HIVEP3
ENST00000479350 0.806283878877924 0.407560479545128 0.142742627908292 ENSG00000127124 HIVEP3
ENST00000372571 0.505884551535559 0.114169251703419 -0.0857600585609491 ENSG00000198815 FOXJ3
ENST00000372572 0.921870869493876 0.67265928935092 -0.0225508332260044 ENSG00000198815 FOXJ3
ENST00000372573 0.919635643416359 0.665734866033391 -0.0229859864778698 ENSG00000198815 FOXJ3
ENST00000361346 0.920860293713132 0.669439822364765 -0.0227142542025067 ENSG00000198815 FOXJ3
ENST00000361776 0.920860293713132 0.669439822364765 -0.0227142542025067 ENSG00000198815 FOXJ3
ENST00000545068 0.923050881474361 0.67637285598694 -0.0216140534069094 ENSG00000198815 FOXJ3
ENST00000445886 0.974787721989713 0.875304352905489 0.011265218073022 ENSG00000198815 FOXJ3
ENST00000422278 0.949352519167718 0.769209242960268 0.0309501093087962 ENSG00000198815 FOXJ3
ENST00000454417 0.962615078152326 0.824943967798367 -0.0229071000853389 ENSG00000198815 FOXJ3
ENST00000372562 0.896774923769386 0.599984071579184 0.0399769470723766 ENSG00000127125 PPCS
ENST00000455780 0.904804378142803 0.622483969738611 0.0394938866774118 ENSG00000127125 PPCS
ENST00000372560 0.892328628203343 0.590307126349903 -0.068573198586594 ENSG00000127125 PPCS
ENST00000472013 0.905127162574831 0.62322527096835 0.0394801090061662 ENSG00000127125 PPCS
ENST00000372561 0.905158024361966 0.623273805551883 0.0394736017478926 ENSG00000127125 PPCS
ENST00000372556 0.905158024361966 0.623273805551883 0.0394736017478926 ENSG00000127125 PPCS
ENST00000471420 0.872607041896275 0.541720180932507 0.0470361430354308 ENSG00000127125 PPCS
ENST00000482168 0.741649765449569 0.31092748460665 0.0880076490569423 ENSG00000127125 PPCS
ENST00000469615 0.665773374725058 0.227392819080764 0.129566192214911 ENSG00000127125 PPCS
ENST00000475614 0.387641446393644 0.0641008214908843 -0.45110916114101 ENSG00000186409 CCDC30
ENST00000428554 0.890280191258669 0.584514341240625 -0.0843661943547951 ENSG00000186409 CCDC30
ENST00000477155 0.890280191258669 0.584514341240625 -0.0843661943547951 ENSG00000186409 CCDC30
ENST00000468651 0.292684766594308 0.0362891947369819 -0.584483206719544 ENSG00000186409 CCDC30
ENST00000492422 0.179242159527058 0.0148012542510817 -0.695930257100394 ENSG00000186409 CCDC30
ENST00000495044 0.739070724963135 0.307663576272667 -0.23486963892743 ENSG00000186409 CCDC30
ENST00000507855 0.99307900870271 0.963210511276747 -0.0075011027067599 ENSG00000186409 CCDC30
ENST00000509712 0.904669221579349 0.621464086436289 0.0916582533348262 ENSG00000186409 CCDC30
ENST00000471390 0.733245167677292 0.299778808036182 0.177643846203424 ENSG00000186409 CCDC30
ENST00000342022 0.725981009959446 0.291151513201671 0.178803110778938 ENSG00000186409 CCDC30
ENST00000340612 0.787229956612755 0.378562754434099 0.149784303016972 ENSG00000186409 CCDC30
ENST00000514642 0.358365058194432 0.0547029702270916 0.391113789324736 ENSG00000186409 CCDC30
ENST00000390640 0.810876792995376 0.414533545541638 0.140198204342938 ENSG00000186409 CCDC30
ENST00000304979 0.67902865576005 0.240338075916317 0.0796829133200938 ENSG00000171960 PPIH
ENST00000372550 0.955952285264438 0.7979031789606 -0.0209439199680077 ENSG00000171960 PPIH
ENST00000440068 0.922634326347991 0.675062221382201 -0.0354544621353035 ENSG00000171960 PPIH
ENST00000372549 0.949013225593628 0.767894497864642 0.0319069423681114 ENSG00000171960 PPIH
ENST00000455203 0.988935298637995 0.941844590913286 -0.00624546209534107 ENSG00000171960 PPIH
ENST00000436387 0.938896557711854 0.7291415857789 0.0384364714933438 ENSG00000171960 PPIH
ENST00000461351 0.552546622316194 0.140830989737496 0.105019157709154 ENSG00000171960 PPIH
ENST00000414339 0.993423170341169 0.965105764876008 -0.0125723873444096 ENSG00000234917 RP5-994D16.3
ENST00000321358 0.597136595841377 0.170133631502183 -0.082928958656121 ENSG00000065978 YBX1
ENST00000332220 0.432298353085791 0.0796790282192106 -0.112009048347266 ENSG00000065978 YBX1
ENST00000436427 0.74315936570739 0.312562756122885 -0.0589537367860428 ENSG00000065978 YBX1
ENST00000467957 0.512500220793165 0.118030004791684 -0.0902947219426617 ENSG00000065978 YBX1
ENST00000397054 0.962953053955485 0.82595670653776 -0.0190077487340135 ENSG00000117385 LEPRE1
ENST00000460031 0.962953053955485 0.826009739248831 -0.0190044271621324 ENSG00000117385 LEPRE1
ENST00000236040 0.963038972576006 0.826206039314541 -0.0190008064639949 ENSG00000117385 LEPRE1
ENST00000495874 0.963038972576006 0.826206039314541 -0.0190008064639949 ENSG00000117385 LEPRE1
ENST00000296388 0.963038972576006 0.826206039314541 -0.0190008064639949 ENSG00000117385 LEPRE1
ENST00000462474 0.503729511831438 0.112956805234287 0.246291050735303 ENSG00000117385 LEPRE1
ENST00000472802 0.623159647998233 0.189768372568885 0.238505666632588 ENSG00000117385 LEPRE1
ENST00000431412 0.999296038618431 0.996332636204487 0.00047196103999877 ENSG00000117385 LEPRE1
ENST00000460831 0.971437278888455 0.858178418262947 0.0383615511509645 ENSG00000117385 LEPRE1
ENST00000481465 0.855918096728586 0.504175405356657 0.0877623845538244 ENSG00000117385 LEPRE1
ENST00000447502 0.972983813738842 0.865123728070707 -0.0247983869857373 ENSG00000117385 LEPRE1
ENST00000463465 0.756631710546892 0.3311559951665 -0.114655136523947 ENSG00000117385 LEPRE1
ENST00000372526 0.928795828146081 0.695489517159907 -0.0558476499402157 ENSG00000117385 LEPRE1
ENST00000492956 0.895788163117758 0.598009090339673 -0.0809257470196961 ENSG00000117385 LEPRE1
ENST00000372525 0.967529724723538 0.845210344112297 0.0207072257274755 ENSG00000164008 C1orf50
ENST00000464081 0.856011085718684 0.504298553960476 -0.0562818930668277 ENSG00000164008 C1orf50
ENST00000603943 0.860414990954255 0.513397524133519 -0.0524648548138655 ENSG00000164008 C1orf50
ENST00000536543 0.851740006341115 0.496129279550748 -0.058738142084722 ENSG00000164008 C1orf50
ENST00000468913 0.950825037348677 0.775970930621054 0.0384631231097826 ENSG00000164008 C1orf50
ENST00000494155 0.529823991131971 0.127743333041016 0.277258376285944 ENSG00000164008 C1orf50
ENST00000447572 0.93950254084555 0.730571108723816 -0.0837508251605224 ENSG00000228452 RP5-994D16.9
ENST00000372522 0.978955744915045 0.891674205366255 -0.0162795186172423 ENSG00000177868 CCDC23
ENST00000372521 0.923365391203253 0.677245498989754 -0.0478120664484722 ENSG00000177868 CCDC23
ENST00000537227 0.850129853812163 0.492872774039136 -0.0768949524109826 ENSG00000177868 CCDC23
ENST00000497437 0.99307900870271 0.962149786003719 0.00579799681245572 ENSG00000177868 CCDC23
ENST00000487556 0.745620662671838 0.316087145161158 -0.108819332964031 ENSG00000164010 ERMAP
ENST00000372517 0.745620662671838 0.316087145161158 -0.108819332964031 ENSG00000164010 ERMAP
ENST00000470938 0.62148747520299 0.188356879539752 -0.301292585335457 ENSG00000164010 ERMAP
ENST00000372514 0.836371838546914 0.461845220428919 -0.0947267296399948 ENSG00000164010 ERMAP
ENST00000328249 0.911480168323457 0.639983532524215 -0.0674283288727918 ENSG00000164010 ERMAP
ENST00000414798 0.848402867087345 0.489699431901094 -0.102280829997361 ENSG00000228192 RP11-342M1.3
ENST00000416809 0.957786038091136 0.806115488130855 -0.03902657264915 ENSG00000228192 RP11-342M1.3
ENST00000425076 0.98559055489398 0.922954684718138 0.014532174601949 ENSG00000228192 RP11-342M1.3
ENST00000444563 0.98559055489398 0.922954684718138 0.014532174601949 ENSG00000228192 RP11-342M1.3
ENST00000372508 0.602214610552992 0.174216420361687 -0.140778317685306 ENSG00000164011 ZNF691
ENST00000372507 0.601609182088651 0.173871685807931 -0.140788235607804 ENSG00000164011 ZNF691
ENST00000372506 0.601609182088651 0.173871685807931 -0.140788235607804 ENSG00000164011 ZNF691
ENST00000397044 0.618949247061971 0.186549671472929 -0.143937698441721 ENSG00000164011 ZNF691
ENST00000372504 0.601609182088651 0.173871685807931 -0.140788235607804 ENSG00000164011 ZNF691
ENST00000397034 0.784020922921678 0.373498270237065 -0.119356188303425 ENSG00000164011 ZNF691
ENST00000372503 0.651863642235386 0.214809055500068 -0.174937448151637 ENSG00000164011 ZNF691
ENST00000372502 0.837838735994252 0.464699555518403 -0.105568296644623 ENSG00000164011 ZNF691
ENST00000426263 0.596475157463308 0.169732919801763 0.128751039086074 ENSG00000117394 SLC2A1
ENST00000475162 0.552792128946092 0.141061384853424 0.163288578689685 ENSG00000117394 SLC2A1
ENST00000439722 0.375520328719186 0.0599303917478046 0.24418332434025 ENSG00000117394 SLC2A1
ENST00000415851 0.297856226699008 0.0376401010143878 0.209189521899487 ENSG00000117394 SLC2A1
ENST00000372500 0.484069677364198 0.102909501854097 0.159647341529535 ENSG00000117394 SLC2A1
ENST00000460369 0.773465583547456 0.356043924233604 0.157833815779649 ENSG00000117394 SLC2A1
ENST00000431635 0.742548645321677 0.311785026536775 -0.100515689707912 ENSG00000117395 EBNA1BP2
ENST00000236051 0.741237168047152 0.310523965998599 -0.100479500553371 ENSG00000117395 EBNA1BP2
ENST00000463906 0.824992138402325 0.439135466915403 -0.0759640784399214 ENSG00000117395 EBNA1BP2
ENST00000491223 0.741187961510141 0.31039535776727 -0.100108843592877 ENSG00000117395 EBNA1BP2
ENST00000472982 0.724989365916532 0.290307905250969 -0.10686521745463 ENSG00000117395 EBNA1BP2
ENST00000483082 0.709048083733302 0.272434795630212 -0.111268266856803 ENSG00000117395 EBNA1BP2
ENST00000461557 0.690128169063101 0.252391523484278 -0.112767405339816 ENSG00000117395 EBNA1BP2
ENST00000372492 0.760914419080495 0.337052517441808 -0.196388616504467 ENSG00000243710 WDR65
ENST00000372470 0.967686252082139 0.845973987229414 -0.0595084999390694 ENSG00000117400 MPL
ENST00000413998 0.725786233881755 0.290964078079445 0.349090902025452 ENSG00000117400 MPL
ENST00000424948 0.949354758026838 0.769324962238081 -0.0802215159882713 ENSG00000234694 RP1-92O14.3
ENST00000310955 0.884011838858667 0.56631986390405 -0.146643004924871 ENSG00000117399 CDC20
ENST00000372462 0.900750289220478 0.610890320179483 -0.130546585032518 ENSG00000117399 CDC20
ENST00000372458 0.275810889674618 0.0323354852974891 -0.187096967196088 ENSG00000066322 ELOVL1
ENST00000413844 0.275810889674618 0.0323310518168685 -0.186954819124287 ENSG00000066322 ELOVL1
ENST00000468865 0.563473868727894 0.147570520120651 -0.135531780886569 ENSG00000066322 ELOVL1
ENST00000464204 0.233269527766296 0.0232279599488415 -0.193240869701192 ENSG00000066322 ELOVL1
ENST00000470968 0.241024152401955 0.0246192169198564 -0.191542827971635 ENSG00000066322 ELOVL1
ENST00000487209 0.217504479440702 0.0204991578356431 -0.197600646574165 ENSG00000066322 ELOVL1
ENST00000470769 0.229655377423915 0.0225795980892263 -0.197871695519319 ENSG00000066322 ELOVL1
ENST00000497569 0.152977983689308 0.0113655049962489 -0.219737361577796 ENSG00000066322 ELOVL1
ENST00000482302 0.130982550085671 0.00883512103767036 -0.226086556723347 ENSG00000066322 ELOVL1
ENST00000497050 0.153688885124329 0.0114590546517853 -0.216962175147472 ENSG00000066322 ELOVL1
ENST00000478481 0.574006001824253 0.154370168474417 -0.137730982031641 ENSG00000066322 ELOVL1
ENST00000479439 0.240562823732663 0.0245232731191667 -0.205937697040741 ENSG00000066322 ELOVL1
ENST00000465321 0.182469921034523 0.01521625815235 -0.219225281010301 ENSG00000066322 ELOVL1
ENST00000479686 0.270150896304085 0.0309056425989821 -0.200836564300653 ENSG00000066322 ELOVL1
ENST00000496932 0.246414768104743 0.0258302872294988 -0.207905069441188 ENSG00000066322 ELOVL1
ENST00000290663 0.598707557478971 0.171518360880113 -0.116206101457306 ENSG00000159479 MED8
ENST00000372457 0.585026531737867 0.16140239966406 -0.118190894730414 ENSG00000159479 MED8
ENST00000372455 0.506933889074853 0.114735954767051 -0.130838765799933 ENSG00000159479 MED8
ENST00000436713 0.599626292319921 0.172380909207102 -0.117891699364907 ENSG00000229431 RP1-92O14.6
ENST00000460803 0.621671263090156 0.188560316010546 -0.14402682019953 ENSG00000159479 MED8
ENST00000473560 0.75347981482927 0.326718186125189 -0.091748960410054 ENSG00000159479 MED8
ENST00000310739 0.965429228204648 0.834654475645674 0.0185579102013572 ENSG00000198198 SZT2
ENST00000372450 0.965429228204648 0.834654475645674 0.0185579102013572 ENSG00000198198 SZT2
ENST00000357658 0.992953409385346 0.961612630429143 -0.00386813478489803 ENSG00000198198 SZT2
ENST00000406439 0.949819395357297 0.771614916766352 -0.0216345691810765 ENSG00000198198 SZT2
ENST00000562955 0.491545811805562 0.10676787778814 0.0892487574532236 ENSG00000198198 SZT2
ENST00000470139 0.623512243613684 0.190194063558234 0.112597391884415 ENSG00000198198 SZT2
ENST00000372442 0.299513363202309 0.0381040255134425 0.135979271064074 ENSG00000198198 SZT2
ENST00000478140 0.767033269203008 0.345401977465895 0.163174505541144 ENSG00000198198 SZT2
ENST00000470897 0.905910532048775 0.624805255356497 0.0824050060693433 ENSG00000198198 SZT2
ENST00000471177 0.295377389209649 0.0370111200340228 0.279486499300308 ENSG00000198198 SZT2
ENST00000460536 0.748521540592286 0.319807227099739 0.0956831861731758 ENSG00000198198 SZT2
ENST00000396885 0.810876792995376 0.414147034261315 0.12700956854875 ENSG00000229372 SZT2-AS1
ENST00000583037 0.652438098428182 0.21545310699199 0.200614475940496 ENSG00000178922 HYI
ENST00000483618 0.871048793097354 0.536836567852522 -0.171426112351426 ENSG00000178922 HYI
ENST00000372425 0.652438098428182 0.21545310699199 0.200614475940496 ENSG00000178922 HYI
ENST00000372433 0.670214429206681 0.231220144038242 0.197454801069915 ENSG00000178922 HYI
ENST00000372434 0.653454691810001 0.216509527210167 0.20163115920777 ENSG00000178922 HYI
ENST00000470662 0.731769148186255 0.297690042658273 0.176545549086572 ENSG00000178922 HYI
ENST00000487366 0.717695808861484 0.282099849280967 0.181282312451914 ENSG00000178922 HYI
ENST00000372430 0.704113824828583 0.266417155756596 0.184107278196584 ENSG00000178922 HYI
ENST00000372432 0.704583372360981 0.26685285791772 0.179703880992563 ENSG00000178922 HYI
ENST00000372427 0.696655776618296 0.259083480229136 0.182624634077073 ENSG00000178922 HYI
ENST00000372426 0.726626075831208 0.291839815239876 0.17794000539507 ENSG00000178922 HYI
ENST00000486909 0.584557889227285 0.161151869399778 0.22785112106864 ENSG00000178922 HYI
ENST00000496142 0.915071101490685 0.650576267629428 0.116335453763881 ENSG00000178922 HYI
ENST00000359947 0.925688349119929 0.683543774852555 0.0941945430535188 ENSG00000142949 PTPRF
ENST00000438120 0.908043334949153 0.631076625215028 0.11533524130005 ENSG00000142949 PTPRF
ENST00000372413 0.93621949396875 0.7200353926618 0.0834779825399321 ENSG00000142949 PTPRF
ENST00000372414 0.93621949396875 0.7200353926618 0.0834779825399321 ENSG00000142949 PTPRF
ENST00000412568 0.62187412262109 0.188804720250515 0.356113841667095 ENSG00000142949 PTPRF
ENST00000429895 0.695076797556808 0.257664106390035 0.294590615851157 ENSG00000142949 PTPRF
ENST00000414879 0.812933363459273 0.418155812954667 0.215749445283407 ENSG00000142949 PTPRF
ENST00000422171 0.812933363459273 0.418155812954667 0.215749445283407 ENSG00000142949 PTPRF
ENST00000372396 0.881013403171583 0.56061805968159 -0.0299244539713575 ENSG00000066135 KDM4A
ENST00000463151 0.884533193018569 0.567620505246924 0.0471840723601624 ENSG00000066135 KDM4A
ENST00000485249 0.863339849463568 0.51932973791377 0.0592543654576306 ENSG00000066135 KDM4A
ENST00000472265 0.783495741757655 0.372298286887269 0.146668047558134 ENSG00000066135 KDM4A
ENST00000481296 0.975516443176739 0.877592691228081 0.0239889390770852 ENSG00000066135 KDM4A
ENST00000398804 0.538278544641171 0.132446355259182 -0.131773941634777 ENSG00000236200 KDM4A-AS1
ENST00000439057 0.555662153035377 0.142986753519952 -0.134125084166751 ENSG00000236200 KDM4A-AS1
ENST00000434346 0.830069627710221 0.448949529902491 -0.0971383767798258 ENSG00000236200 KDM4A-AS1
ENST00000453015 0.889408086621873 0.580624328109744 -0.0673159864005188 ENSG00000236200 KDM4A-AS1
ENST00000418149 0.61638802063242 0.184613527310393 -0.140491232814161 ENSG00000236200 KDM4A-AS1
ENST00000532911 0.92324111103763 0.676900634777828 0.0465497796738548 ENSG00000126091 ST3GAL3
ENST00000489897 0.771122974580622 0.352112124632614 0.073644426370558 ENSG00000126091 ST3GAL3
ENST00000372374 0.7834935366609 0.372284739380992 0.069694853215707 ENSG00000126091 ST3GAL3
ENST00000372375 0.7834935366609 0.372284739380992 0.069694853215707 ENSG00000126091 ST3GAL3
ENST00000545417 0.7834935366609 0.372284739380992 0.069694853215707 ENSG00000126091 ST3GAL3
ENST00000372377 0.7834935366609 0.372284739380992 0.069694853215707 ENSG00000126091 ST3GAL3
ENST00000361392 0.7834935366609 0.372284739380992 0.069694853215707 ENSG00000126091 ST3GAL3
ENST00000361400 0.7834935366609 0.372284739380992 0.069694853215707 ENSG00000126091 ST3GAL3
ENST00000353126 0.7834935366609 0.372284739380992 0.069694853215707 ENSG00000126091 ST3GAL3
ENST00000530154 0.784936933203676 0.374892821896882 0.0712322226908336 ENSG00000126091 ST3GAL3
ENST00000262915 0.7834935366609 0.372284739380992 0.069694853215707 ENSG00000126091 ST3GAL3
ENST00000330208 0.7834935366609 0.372284739380992 0.069694853215707 ENSG00000126091 ST3GAL3
ENST00000335430 0.7834935366609 0.372284739380992 0.069694853215707 ENSG00000126091 ST3GAL3
ENST00000351035 0.7834935366609 0.372284739380992 0.069694853215707 ENSG00000126091 ST3GAL3
ENST00000479383 0.910487130282084 0.637128566249525 0.0523834306042971 ENSG00000126091 ST3GAL3
ENST00000347631 0.771122974580622 0.352114313504462 0.0736438241936586 ENSG00000126091 ST3GAL3
ENST00000484868 0.872399734277653 0.540297345295197 0.0702828254043813 ENSG00000126091 ST3GAL3
ENST00000461066 0.91247535818304 0.643362166495247 0.0514735952742298 ENSG00000126091 ST3GAL3
ENST00000437753 0.873158527378392 0.543042904014296 0.0924404503135254 ENSG00000229444 RP11-184I16.4
ENST00000533997 0.769834160759607 0.350478973349444 0.0745098171017764 ENSG00000126091 ST3GAL3
ENST00000469715 0.769834160759607 0.350478973349444 0.0745098171017764 ENSG00000126091 ST3GAL3
ENST00000490541 0.769834160759607 0.350478973349444 0.0745098171017764 ENSG00000126091 ST3GAL3
ENST00000528371 0.769834160759607 0.350478973349444 0.0745098171017764 ENSG00000126091 ST3GAL3
ENST00000530581 0.769834160759607 0.350478973349444 0.0745098171017764 ENSG00000126091 ST3GAL3
ENST00000531816 0.769834160759607 0.350478973349444 0.0745098171017764 ENSG00000126091 ST3GAL3
ENST00000531993 0.769834160759607 0.350478973349444 0.0745098171017764 ENSG00000126091 ST3GAL3
ENST00000533212 0.769834160759607 0.350478973349444 0.0745098171017764 ENSG00000126091 ST3GAL3
ENST00000533933 0.769834160759607 0.350478973349444 0.0745098171017764 ENSG00000126091 ST3GAL3
ENST00000372369 0.769834160759607 0.350478973349444 0.0745098171017764 ENSG00000126091 ST3GAL3
ENST00000372372 0.769834160759607 0.350478973349444 0.0745098171017764 ENSG00000126091 ST3GAL3
ENST00000372368 0.769834160759607 0.350478973349444 0.0745098171017764 ENSG00000126091 ST3GAL3
ENST00000372367 0.769834160759607 0.350478973349444 0.0745098171017764 ENSG00000126091 ST3GAL3
ENST00000372366 0.769834160759607 0.350478973349444 0.0745098171017764 ENSG00000126091 ST3GAL3
ENST00000372365 0.769834160759607 0.350478973349444 0.0745098171017764 ENSG00000126091 ST3GAL3
ENST00000361746 0.769834160759607 0.350478973349444 0.0745098171017764 ENSG00000126091 ST3GAL3
ENST00000332628 0.769834160759607 0.350478973349444 0.0745098171017764 ENSG00000126091 ST3GAL3
ENST00000531451 0.769018768762322 0.348407157830365 0.0747246812909552 ENSG00000126091 ST3GAL3
ENST00000372362 0.769018768762322 0.348407157830365 0.0747246812909552 ENSG00000126091 ST3GAL3
ENST00000361812 0.769018768762322 0.348407157830365 0.0747246812909552 ENSG00000126091 ST3GAL3
ENST00000461375 0.802912965677215 0.401958583948939 0.071121708753183 ENSG00000126091 ST3GAL3
ENST00000490502 0.746948653439935 0.317951561817435 0.110092774900839 ENSG00000126091 ST3GAL3
ENST00000495482 0.869603037622113 0.531564688174477 0.105798445886951 ENSG00000126091 ST3GAL3
ENST00000446167 0.0744910671354623 0.00365497163375049 -0.500093274552887 ENSG00000237950 RP11-7O11.3
ENST00000445226 0.0769342536240308 0.00382456427911391 -0.497659141043115 ENSG00000237950 RP11-7O11.3
ENST00000412378 0.0699716932073363 0.00330563417408667 -0.471338667383156 ENSG00000237950 RP11-7O11.3
ENST00000372343 0.340837549001506 0.0495566375838154 -0.155555795229493 ENSG00000117408 IPO13
ENST00000489061 0.840331132499576 0.469740203643808 -0.114267865070338 ENSG00000117408 IPO13
ENST00000489773 0.715031590453846 0.278981072033619 -0.125278183435981 ENSG00000117408 IPO13
ENST00000492152 0.976620284038828 0.882741300176335 -0.0201811416460482 ENSG00000117408 IPO13
ENST00000480902 0.84393385501507 0.479484922252743 0.132211571349838 ENSG00000117408 IPO13
ENST00000372339 0.296434609784643 0.0372192590897584 -0.291225789775887 ENSG00000117408 IPO13
ENST00000486876 0.425202903088863 0.0769090779306326 -0.346015925320237 ENSG00000117408 IPO13
ENST00000471934 0.756866178097216 0.331739489541549 -0.0880816046219802 ENSG00000132768 DPH2
ENST00000476260 0.836237550281344 0.461387275093151 -0.0652907736330417 ENSG00000132768 DPH2
ENST00000255108 0.921179795636416 0.670521131804333 -0.036941886777473 ENSG00000132768 DPH2
ENST00000412950 0.947827433141377 0.763527146125164 -0.0270559307401816 ENSG00000132768 DPH2
ENST00000524776 0.947827433141377 0.763527146125164 -0.0270559307401816 ENSG00000132768 DPH2
ENST00000495421 0.921179795636416 0.670521131804333 -0.036941886777473 ENSG00000132768 DPH2
ENST00000530988 0.773191314051099 0.355523872857715 -0.0840397620331431 ENSG00000132768 DPH2
ENST00000527567 0.746063752154888 0.316630963547947 -0.0883823622180785 ENSG00000132768 DPH2
ENST00000492306 0.87104303802474 0.536722376120827 -0.0550535778446529 ENSG00000132768 DPH2
ENST00000490861 0.896132657611853 0.59874874130924 -0.0475368335110275 ENSG00000132768 DPH2
ENST00000396758 0.922899412914089 0.675800466936093 -0.0362932858991913 ENSG00000132768 DPH2
ENST00000477294 0.760253484621458 0.336293610876954 -0.0842350105843224 ENSG00000132768 DPH2
ENST00000529729 0.892776033577228 0.591262403373556 -0.0485350221765486 ENSG00000132768 DPH2
ENST00000532140 0.731796520219353 0.297975387865348 -0.0923428100231664 ENSG00000132768 DPH2
ENST00000534786 0.779565181703927 0.36532518063482 -0.0848529759775993 ENSG00000132768 DPH2
ENST00000534655 0.877162410706669 0.55196117458716 -0.0663351404624053 ENSG00000132768 DPH2
ENST00000459879 0.991839472437023 0.955059202191316 0.00606252850756207 ENSG00000132768 DPH2
ENST00000527319 0.952378763654749 0.782782247184942 0.0302860016074398 ENSG00000132768 DPH2
ENST00000472505 0.487390050421361 0.104794511920796 -0.152949492336043 ENSG00000117410 ATP6V0B
ENST00000472174 0.388713234842119 0.0645296185381033 -0.160572498610495 ENSG00000117410 ATP6V0B
ENST00000532642 0.393845465409211 0.0661934236335336 -0.160281921606562 ENSG00000117410 ATP6V0B
ENST00000236067 0.391089874658773 0.0653199517844752 -0.160496690012142 ENSG00000117410 ATP6V0B
ENST00000471859 0.387248449115977 0.0639864103555173 -0.161062851179465 ENSG00000117410 ATP6V0B
ENST00000472277 0.468521552315498 0.0952495291719083 -0.153044508988867 ENSG00000117410 ATP6V0B
ENST00000461670 0.507873294554735 0.115399968055644 -0.151760101015037 ENSG00000117410 ATP6V0B
ENST00000468183 0.391150494750409 0.0653456774106813 -0.160495390098052 ENSG00000117410 ATP6V0B
ENST00000473485 0.391150494750409 0.0653456774106813 -0.160495390098052 ENSG00000117410 ATP6V0B
ENST00000496131 0.459305089408015 0.0912049489387414 -0.155900787609301 ENSG00000117410 ATP6V0B
ENST00000498208 0.621347678125504 0.188259989935076 -0.129382843399373 ENSG00000117410 ATP6V0B
ENST00000532072 0.603145166378511 0.175032475174696 -0.103959738723377 ENSG00000117410 ATP6V0B
ENST00000498664 0.318882880253094 0.0432896605732044 -0.14843057045218 ENSG00000117410 ATP6V0B
ENST00000498543 0.473744347495236 0.0977129775130626 -0.301294216628499 ENSG00000117411 B4GALT2
ENST00000372324 0.752944125750071 0.326107758639554 -0.143188853687356 ENSG00000117411 B4GALT2
ENST00000497866 0.692100448412896 0.254603439474941 -0.192889820848025 ENSG00000117411 B4GALT2
ENST00000434555 0.750466475316418 0.323222220623056 -0.146396976040282 ENSG00000117411 B4GALT2
ENST00000356836 0.789915303656949 0.382204277005149 -0.132015683883609 ENSG00000117411 B4GALT2
ENST00000309519 0.76462304625257 0.342006794245805 -0.143669903128138 ENSG00000117411 B4GALT2
ENST00000485678 0.909553748771541 0.634271598510909 -0.0778691135636999 ENSG00000117411 B4GALT2
ENST00000481924 0.900489001834373 0.6097247681841 -0.0887777727049605 ENSG00000117411 B4GALT2
ENST00000486064 0.91881459846975 0.663407984303616 -0.0581101147705559 ENSG00000159214 CCDC24
ENST00000372307 0.965193208800894 0.834075004353939 0.0601701217730728 ENSG00000196517 SLC6A9
ENST00000372318 0.916153248539539 0.654510018500033 -0.0596587320921348 ENSG00000159214 CCDC24
ENST00000460543 0.904952960662052 0.622920631160473 -0.0795400227325945 ENSG00000159214 CCDC24
ENST00000463846 0.903597803134915 0.618842176943183 -0.0663928163350078 ENSG00000159214 CCDC24
ENST00000490563 0.903597803134915 0.618842176943183 -0.0663928163350078 ENSG00000159214 CCDC24
ENST00000490064 0.872844131323338 0.542399638792861 -0.0848064040420847 ENSG00000159214 CCDC24
ENST00000486504 0.887836928843243 0.576227909795464 -0.0775107389164019 ENSG00000159214 CCDC24
ENST00000485811 0.951612755982156 0.780613214066376 -0.0398329240351337 ENSG00000159214 CCDC24
ENST00000372306 0.971583261981519 0.859285611351699 0.0517367033899717 ENSG00000196517 SLC6A9
ENST00000466180 0.918088329937975 0.660286560737766 -0.0620799097528068 ENSG00000159214 CCDC24
ENST00000479055 0.958534298804625 0.808325229700299 -0.0351899748311547 ENSG00000159214 CCDC24
ENST00000472562 0.712137054450629 0.276120123078957 0.276781009478272 ENSG00000159214 CCDC24
ENST00000372310 0.535564454144215 0.131104064907558 0.123900143666552 ENSG00000196517 SLC6A9
ENST00000475075 0.972158572236834 0.861253617850787 0.0530369124274557 ENSG00000196517 SLC6A9
ENST00000357730 0.970662933374954 0.855331022888334 0.0552292704227274 ENSG00000196517 SLC6A9
ENST00000360584 0.970662933374954 0.855331022888334 0.0552292704227274 ENSG00000196517 SLC6A9
ENST00000537678 0.978811772984416 0.890824289907222 0.0419720117802223 ENSG00000196517 SLC6A9
ENST00000492434 0.985801459619863 0.923812396696622 0.0294360361389474 ENSG00000196517 SLC6A9
ENST00000528803 0.988497758650288 0.940256370590291 0.0232760536442388 ENSG00000196517 SLC6A9
ENST00000489764 0.984603981791122 0.91794103569301 0.0318456185953281 ENSG00000196517 SLC6A9
ENST00000466926 0.773191314051099 0.355533373749144 0.100975135530186 ENSG00000196517 SLC6A9
ENST00000533007 0.941805255750215 0.739898160185868 0.0594457518143465 ENSG00000196517 SLC6A9
ENST00000361745 0.696707808688771 0.259158162580665 -0.0885316780021126 ENSG00000178028 DMAP1
ENST00000446292 0.811556558122117 0.415558335404714 -0.0646598406113883 ENSG00000178028 DMAP1
ENST00000440641 0.855065810897148 0.502440298758027 -0.0523768976838851 ENSG00000178028 DMAP1
ENST00000436069 0.260419034728831 0.02875233318454 -0.240999728820978 ENSG00000178028 DMAP1
ENST00000437511 0.87066398040595 0.534682653080412 -0.0496061715705011 ENSG00000178028 DMAP1
ENST00000475794 0.381542443901879 0.0618165307838233 -0.192065042404668 ENSG00000178028 DMAP1
ENST00000471829 0.885672796483828 0.571118518291879 -0.0448762631964158 ENSG00000178028 DMAP1
ENST00000487922 0.805038168971091 0.405389531179358 -0.0640458317721758 ENSG00000178028 DMAP1
ENST00000315913 0.696729512831278 0.259204341356082 -0.0885298056079159 ENSG00000178028 DMAP1
ENST00000372289 0.696729512831278 0.259204341356082 -0.0885298056079159 ENSG00000178028 DMAP1
ENST00000463950 0.125722926332529 0.00827776386742947 -0.285495742238332 ENSG00000178028 DMAP1
ENST00000372290 0.975802590625567 0.879122405484644 0.0130119887190514 ENSG00000178028 DMAP1
ENST00000488433 0.944376279089966 0.751977092445228 -0.0259785143726871 ENSG00000178028 DMAP1
ENST00000483741 0.836174122475289 0.46122174528541 -0.102386525199332 ENSG00000178028 DMAP1
ENST00000494092 0.140858022224745 0.00993833224244879 -0.381309266550194 ENSG00000178028 DMAP1
ENST00000372257 0.573621430418978 0.154000437630072 0.0800963902566195 ENSG00000117419 ERI3
ENST00000372259 0.691025601089926 0.25324339245763 0.0663516480340777 ENSG00000117419 ERI3
ENST00000456170 0.650150412362095 0.21308043619431 0.0707095404801534 ENSG00000117419 ERI3
ENST00000537474 0.512500220793165 0.117840438718969 0.0877153317176022 ENSG00000117419 ERI3
ENST00000489710 0.812202491184437 0.416781907710084 0.0662247455087911 ENSG00000117419 ERI3
ENST00000479101 0.842838682639255 0.475750290524826 0.0577758890883362 ENSG00000117419 ERI3
ENST00000462341 0.678865954729561 0.239923492568147 0.0856087800063313 ENSG00000117419 ERI3
ENST00000414156 0.951885440289408 0.781367330075952 -0.0678357347326376 ENSG00000233602 ERI3-IT1
ENST00000452396 0.606308355240534 0.176893541048504 0.0827191588661313 ENSG00000117419 ERI3
ENST00000495828 0.698557083316779 0.260914097159156 0.0769714603326008 ENSG00000117419 ERI3
ENST00000457571 0.677426366044448 0.23849501974579 0.0882503709294527 ENSG00000117419 ERI3
ENST00000355387 0.415175023734726 0.073432745180119 -0.110145666150792 ENSG00000187147 RNF220
ENST00000361799 0.415175023734726 0.073432745180119 -0.110145666150792 ENSG00000187147 RNF220
ENST00000372247 0.408845837864309 0.0713587024850906 -0.110797745835801 ENSG00000187147 RNF220
ENST00000443020 0.403891820286995 0.0696022959496216 -0.113652165043922 ENSG00000187147 RNF220
ENST00000453863 0.33097178501925 0.0466141082329564 -0.183482259551803 ENSG00000187147 RNF220
ENST00000335497 0.633785627102762 0.199429983825423 -0.0941830877266971 ENSG00000187147 RNF220
ENST00000440132 0.602736312612711 0.174668619684651 -0.0974551169644452 ENSG00000187147 RNF220
ENST00000474064 0.538242592574159 0.132378812440774 -0.104809694684036 ENSG00000187147 RNF220
ENST00000471494 0.56277413267886 0.147209595880771 -0.108747548260333 ENSG00000187147 RNF220
ENST00000488865 0.416707255876111 0.0739198158626454 -0.168458860672482 ENSG00000187147 RNF220
ENST00000497469 0.662961037195032 0.224687350355172 -0.0861663036147917 ENSG00000187147 RNF220
ENST00000475378 0.679582645304985 0.241509732625615 -0.0819901317644552 ENSG00000187147 RNF220
ENST00000484745 0.606461399203051 0.177037137321682 -0.0912768367094891 ENSG00000187147 RNF220
ENST00000372242 0.509315691443543 0.116235822136144 -0.103481332556821 ENSG00000126106 TMEM53
ENST00000372243 0.509315691443543 0.116235822136144 -0.103481332556821 ENSG00000126106 TMEM53
ENST00000372244 0.509420901858103 0.116322367205099 -0.103480231059131 ENSG00000126106 TMEM53
ENST00000495630 0.508376115908721 0.115633397846805 -0.10227531748103 ENSG00000126106 TMEM53
ENST00000474394 0.774637945064626 0.358078957567285 -0.0704990797084337 ENSG00000187147 RNF220
ENST00000480686 0.742759901482048 0.312004579263289 -0.0727701788352807 ENSG00000187147 RNF220
ENST00000474956 0.49206458555072 0.107062376441676 -0.125521683129511 ENSG00000187147 RNF220
ENST00000476724 0.769818055192984 0.349968098654324 -0.217270686092262 ENSG00000126106 TMEM53
ENST00000468117 0.768616333816127 0.347502724653647 -0.217539418009452 ENSG00000126106 TMEM53
ENST00000372237 0.768616333816127 0.347502724653647 -0.217539418009452 ENSG00000126106 TMEM53
ENST00000372235 0.591880105836226 0.166146225339703 -0.347804290831148 ENSG00000126106 TMEM53
ENST00000420706 0.754879578493702 0.328968900876181 -0.255347526426023 ENSG00000126106 TMEM53
ENST00000424484 0.101594867038158 0.00590466170960911 -0.292795531470545 ENSG00000198520 C1orf228
ENST00000455805 0.117951664734291 0.00742078763707787 -0.571405953508191 ENSG00000198520 C1orf228
ENST00000458657 0.0268265942090105 0.000849633708905922 -0.331841066798978 ENSG00000198520 C1orf228
ENST00000418644 0.17545451220367 0.0143009381287559 -0.579443155158407 ENSG00000198520 C1orf228
ENST00000441519 0.117951664734291 0.00742078763707787 -0.571405953508191 ENSG00000198520 C1orf228
ENST00000357508 0.0268265942090105 0.000849633708905922 -0.331841066798978 ENSG00000198520 C1orf228
ENST00000535358 0.0268265942090105 0.000849633708905922 -0.331841066798978 ENSG00000198520 C1orf228
ENST00000445071 0.0702486615521587 0.00332353354019442 -0.665420259074313 ENSG00000198520 C1orf228
ENST00000453711 0.168880930356712 0.0134543775420698 -0.590318140247581 ENSG00000198520 C1orf228
ENST00000421398 0.176423138012123 0.0144347739074867 -0.27686346410024 ENSG00000198520 C1orf228
ENST00000444751 0.169777270480665 0.0135903615870317 -0.277301615715688 ENSG00000198520 C1orf228
ENST00000434068 0.295082043189784 0.0369223283728319 -0.248691232426847 ENSG00000198520 C1orf228
ENST00000434520 0.453341265885813 0.0884391920877415 -0.201881936927606 ENSG00000198520 C1orf228
ENST00000427321 0.651375944081497 0.214434052065318 -0.185588417156211 ENSG00000198520 C1orf228
ENST00000446792 0.705305969235742 0.267557399155844 -0.168193614102873 ENSG00000198520 C1orf228
ENST00000444525 0.70792200285268 0.271195150279389 -0.164634963181012 ENSG00000198520 C1orf228
ENST00000440383 0.703011479384749 0.26519705449662 -0.168020047827002 ENSG00000198520 C1orf228
ENST00000427336 0.688478042450552 0.250591689529768 -0.174030645538557 ENSG00000198520 C1orf228
ENST00000418779 0.168322079194037 0.0133621172805842 -0.36747148641262 ENSG00000198520 C1orf228
ENST00000568406 0.143685906297538 0.0102428047442165 -0.380057299888757 ENSG00000198520 C1orf228
ENST00000452259 0.976545196263415 0.882500901928569 -0.0307414949133196 ENSG00000142945 KIF2C
ENST00000372224 0.602502257304192 0.174533506756447 -0.232688694259075 ENSG00000142945 KIF2C
ENST00000493027 0.981213538627778 0.902520466425965 -0.0255046561600482 ENSG00000142945 KIF2C
ENST00000372218 0.625617831346712 0.191684728243225 -0.225030296134506 ENSG00000142945 KIF2C
ENST00000455186 0.994156223596562 0.969306947504522 0.00921402996871769 ENSG00000142945 KIF2C
ENST00000372222 0.581090118511975 0.158897029322482 -0.255167667550505 ENSG00000142945 KIF2C
ENST00000372217 0.452357784574931 0.0878828819205377 -0.301345273998162 ENSG00000142945 KIF2C
ENST00000440985 0.935211380683073 0.716429241860746 0.108628972470814 ENSG00000225721 RP11-269F19.2
ENST00000428791 0.784010389237482 0.373226025102998 -0.114169043471695 ENSG00000225721 RP11-269F19.2
ENST00000472235 0.404671117498551 0.069873733742072 -0.50137804423992 ENSG00000142945 KIF2C
ENST00000497035 0.322989115205287 0.0444180241711136 -0.124007885370157 ENSG00000142937 RPS8
ENST00000396651 0.375520328719186 0.0599310162063753 -0.117507978492277 ENSG00000142937 RPS8
ENST00000372209 0.375520328719186 0.0599367133369139 -0.117497687354458 ENSG00000142937 RPS8
ENST00000470475 0.296461044293714 0.0373124120254831 -0.136456013770715 ENSG00000142937 RPS8
ENST00000485390 0.375643559870139 0.0599653716446868 -0.117430320756225 ENSG00000142937 RPS8
ENST00000581525 0.944376279089966 0.752104530767209 -0.0924471262630201 ENSG00000264294 SNORD55
ENST00000364043 0.965859728892266 0.836626920485154 -0.0530540617933316 ENSG00000200913 SNORD46
ENST00000464658 0.564352354383741 0.148059669514864 -0.0905042256950903 ENSG00000142937 RPS8
ENST00000484599 0.559505561693436 0.145369857374951 -0.0921832884969764 ENSG00000142937 RPS8
ENST00000365161 0.989165200438256 0.942674557676534 -0.0174894147664226 ENSG00000202031 SNORD38A
ENST00000474582 0.826059320552978 0.441077173391839 -0.0628339965877223 ENSG00000142937 RPS8
ENST00000384690 0.376384925896567 0.0601557158648921 0.406823811541208 ENSG00000207421 SNORD38B
ENST00000372201 0.241643393083006 0.0247998063803964 0.212867441443888 ENSG00000173846 PLK3
ENST00000465443 0.241480030192972 0.0247271595867433 0.212788066864973 ENSG00000173846 PLK3
ENST00000476731 0.253068210935384 0.0270970038399647 0.228155332226611 ENSG00000173846 PLK3
ENST00000492398 0.2047354543208 0.0185362981329357 0.22722528587494 ENSG00000173846 PLK3
ENST00000461358 0.115945063561821 0.00722474235453189 0.263133629789009 ENSG00000173846 PLK3
ENST00000461769 0.0730322108745952 0.00354177021400741 0.303947847556266 ENSG00000173846 PLK3
ENST00000493100 0.316410746899482 0.0426223918164321 0.20622299300089 ENSG00000173846 PLK3
ENST00000339355 0.387315795462395 0.06401479722124 0.240041723698381 ENSG00000188396 TCTEX1D4
ENST00000372200 0.377439330745384 0.060462875930366 0.243677024123162 ENSG00000188396 TCTEX1D4
ENST00000450269 0.270983211214857 0.0311234515309785 0.251643111435755 ENSG00000222009 BTBD19
ENST00000453418 0.270983211214857 0.0311234515309785 0.251643111435755 ENSG00000222009 BTBD19
ENST00000409335 0.292269669175773 0.0362020661999761 0.244307797581678 ENSG00000222009 BTBD19
ENST00000439563 0.176666398735523 0.0144750148877869 0.290272212743412 ENSG00000222009 BTBD19
ENST00000485668 0.1917378416851 0.0165229009087613 0.283053646236097 ENSG00000222009 BTBD19
ENST00000482715 0.288680403489206 0.0353534504889132 0.250242574354029 ENSG00000222009 BTBD19
ENST00000475105 0.526794316641688 0.125943996742346 0.17183972368076 ENSG00000222009 BTBD19
ENST00000495433 0.617867982977019 0.185658086587334 0.167353186635915 ENSG00000222009 BTBD19
ENST00000489976 0.950825037348677 0.775719563195042 0.0496061291615745 ENSG00000222009 BTBD19
ENST00000464114 0.652778197194405 0.215713513386462 0.188479160489613 ENSG00000222009 BTBD19
ENST00000438067 0.995119895110047 0.973941974068543 0.0088429438049971 ENSG00000117425 PTCH2
ENST00000447098 0.923946890009549 0.679196961099567 -0.1031908152319 ENSG00000117425 PTCH2
ENST00000372192 0.785473779160385 0.375631678933363 -0.230100587983781 ENSG00000117425 PTCH2
ENST00000439363 0.900570691784768 0.610007333001972 -0.0561650180387999 ENSG00000070785 EIF2B3
ENST00000360403 0.891739698894183 0.588339912040155 -0.0522202489182308 ENSG00000070785 EIF2B3
ENST00000486491 0.92084668684107 0.669373958991063 0.0519800499407783 ENSG00000070785 EIF2B3
ENST00000372183 0.781297453222394 0.367882022214159 -0.0851612903920595 ENSG00000070785 EIF2B3
ENST00000480675 0.85733036821567 0.50729442636432 -0.0524268643975128 ENSG00000070785 EIF2B3
ENST00000477953 0.893206656157188 0.592628774312051 -0.0435036824568214 ENSG00000070785 EIF2B3
ENST00000372182 0.914301703490533 0.648407852424955 -0.0359712471119052 ENSG00000070785 EIF2B3
ENST00000487532 0.966799228163527 0.842227181097453 -0.0154275707603091 ENSG00000070785 EIF2B3
ENST00000497010 0.945445678920808 0.756995308158916 -0.0280516339889685 ENSG00000070785 EIF2B3
ENST00000372168 0.857195673168004 0.507068007331725 -0.061096262703845 ENSG00000126107 HECTD3
ENST00000372172 0.731518439512313 0.297110741549003 -0.0925522018067986 ENSG00000126107 HECTD3
ENST00000486132 0.991487166702502 0.953149976564726 0.00615582307836097 ENSG00000126107 HECTD3
ENST00000486296 0.959011174656679 0.810907772365031 -0.0258490925538569 ENSG00000126107 HECTD3
ENST00000466423 0.927661514158945 0.691552848238978 -0.0402448049737698 ENSG00000126107 HECTD3
ENST00000487488 0.652093850327701 0.215084544097893 -0.144054218592518 ENSG00000126107 HECTD3
ENST00000484564 0.786489537724391 0.377284321509974 -0.12558042367539 ENSG00000126107 HECTD3
ENST00000246337 0.344123425502251 0.0504208538442697 -0.17920294154431 ENSG00000126088 UROD
ENST00000491773 0.541197242022408 0.134132342335314 -0.140609376903257 ENSG00000126088 UROD
ENST00000463092 0.463487326325137 0.0928586628163411 -0.157301284868504 ENSG00000126088 UROD
ENST00000461035 0.598017619700735 0.170766073702557 -0.140299284159932 ENSG00000126088 UROD
ENST00000491300 0.262363763287259 0.0291653056140865 -0.193707358821345 ENSG00000126088 UROD
ENST00000434478 0.413081166392225 0.0728273457070734 -0.161705077142312 ENSG00000126088 UROD
ENST00000494399 0.342935815654762 0.0500717695134472 -0.179201514287858 ENSG00000126088 UROD
ENST00000460334 0.427641674069432 0.0778994054741433 -0.16168226725087 ENSG00000126088 UROD
ENST00000462688 0.270947041971134 0.0311121605364822 -0.191347599254301 ENSG00000126088 UROD
ENST00000460906 0.396404132355475 0.0670921910285346 -0.165865126114119 ENSG00000126088 UROD
ENST00000490385 0.390553206027376 0.0651462013308536 -0.167085677612002 ENSG00000126088 UROD
ENST00000469548 0.286170659878706 0.0347964043227322 -0.180229972996818 ENSG00000126088 UROD
ENST00000486699 0.271394361724388 0.0312284716889831 -0.184241433457555 ENSG00000126088 UROD
ENST00000478467 0.279214724131516 0.0331283786692313 -0.182233865928427 ENSG00000126088 UROD
ENST00000428106 0.223855499078393 0.0216334245731141 -0.195846220140117 ENSG00000126088 UROD
ENST00000496439 0.356156196614752 0.0540788532614492 -0.170773890597026 ENSG00000126088 UROD
ENST00000473012 0.444529003066368 0.0844719285831993 -0.158070248337808 ENSG00000126088 UROD
ENST00000472254 0.464269259124236 0.0932096140705978 -0.244683384853861 ENSG00000126088 UROD
ENST00000466193 0.396449013253606 0.0671308581643579 -0.315555193838345 ENSG00000126088 UROD
ENST00000465678 0.366302945045936 0.0570695217321474 -0.335955587324338 ENSG00000126088 UROD
ENST00000359600 0.939930275688208 0.731575274174549 0.0912738634586756 ENSG00000162415 ZSWIM5
ENST00000464588 0.951502304454533 0.78021624211567 0.0711657293078509 ENSG00000162415 ZSWIM5
ENST00000334815 0.998594736338951 0.990484306662658 0.00236709768611559 ENSG00000186603 HPDL
ENST00000528332 0.306890649450885 0.0400229354020558 0.181864244910529 ENSG00000132781 MUTYH
ENST00000529984 0.306890649450885 0.0400229354020558 0.181864244910529 ENSG00000132781 MUTYH
ENST00000372110 0.309511188416245 0.0406950917368919 0.183086093351762 ENSG00000132781 MUTYH
ENST00000372115 0.298321119969306 0.0377636378647107 0.185033637215686 ENSG00000132781 MUTYH
ENST00000481571 0.309511188416245 0.0406950917368919 0.183086093351762 ENSG00000132781 MUTYH
ENST00000372098 0.309511188416245 0.0406950917368919 0.183086093351762 ENSG00000132781 MUTYH
ENST00000355498 0.296310816157215 0.0371989887261072 0.181893073713902 ENSG00000132781 MUTYH
ENST00000475516 0.319129952230745 0.0433599838892132 0.174906283963562 ENSG00000132781 MUTYH
ENST00000485271 0.716609002710305 0.280640055139045 0.1996473082031 ENSG00000132781 MUTYH
ENST00000372104 0.305677879093951 0.0397282245343705 0.179354644026292 ENSG00000132781 MUTYH
ENST00000448481 0.305677879093951 0.0397282245343705 0.179354644026292 ENSG00000132781 MUTYH
ENST00000456914 0.308937971464246 0.0405315866458423 0.178816746532133 ENSG00000132781 MUTYH
ENST00000354383 0.319129952230745 0.0433599838892132 0.174906283963562 ENSG00000132781 MUTYH
ENST00000488731 0.311544677275829 0.0411716522425348 0.176939053307005 ENSG00000132781 MUTYH
ENST00000372100 0.29565873769604 0.0370701317149433 0.181880760305661 ENSG00000132781 MUTYH
ENST00000450313 0.297922133519141 0.0376677847173446 0.185026808873223 ENSG00000132781 MUTYH
ENST00000531105 0.296461044293714 0.0372452796463297 0.18171260942461 ENSG00000132781 MUTYH
ENST00000467459 0.121192649781937 0.00778130245285499 0.369540589897094 ENSG00000132781 MUTYH
ENST00000482094 0.371551403764816 0.058803508732007 0.303950130834595 ENSG00000132781 MUTYH
ENST00000529892 0.325642593716519 0.0450349040958448 0.296285399582706 ENSG00000132781 MUTYH
ENST00000533178 0.280510394960615 0.0334009720358928 0.239920555303757 ENSG00000132781 MUTYH
ENST00000528013 0.316019816404894 0.0424809269530308 0.17753869759147 ENSG00000132781 MUTYH
ENST00000412971 0.410986487132072 0.072185183740583 0.167277911981915 ENSG00000132781 MUTYH
ENST00000462388 0.328914176691484 0.0460278038085698 0.303626054328355 ENSG00000132781 MUTYH
ENST00000466231 0.477864543466515 0.0998673694921844 0.345716543414658 ENSG00000132781 MUTYH
ENST00000470256 0.543190218556866 0.135196987207668 0.140140231513183 ENSG00000132781 MUTYH
ENST00000461495 0.493310467546254 0.107601038788347 0.152298041407498 ENSG00000132781 MUTYH
ENST00000435155 0.558579964841384 0.144789138315604 0.138156601283467 ENSG00000132781 MUTYH
ENST00000467940 0.502067027114444 0.112134256729929 0.152414075859314 ENSG00000132781 MUTYH
ENST00000478796 0.391680257562748 0.0655154139279308 0.284172954440307 ENSG00000132781 MUTYH
ENST00000525160 0.5210476651843 0.122977922476293 0.148695358422046 ENSG00000132781 MUTYH
ENST00000479746 0.641104781209114 0.205554039188218 0.118928175780034 ENSG00000132781 MUTYH
ENST00000492494 0.64706139127838 0.210564345270842 0.117779286071431 ENSG00000132781 MUTYH
ENST00000483642 0.581382268127301 0.15907526346927 0.134225896582592 ENSG00000132781 MUTYH
ENST00000481139 0.686639734045019 0.248420541839971 0.111724073556063 ENSG00000132781 MUTYH
ENST00000485484 0.794439669912706 0.388271758075666 0.0863858262309743 ENSG00000132781 MUTYH
ENST00000476789 0.658950995392954 0.221357927634903 0.119937823170035 ENSG00000132781 MUTYH
ENST00000462387 0.735000137053986 0.302069234728713 0.101495972677149 ENSG00000132781 MUTYH
ENST00000474703 0.796110055159253 0.390510646144031 0.0858030526906595 ENSG00000132781 MUTYH
ENST00000483127 0.856389762292239 0.505485108535616 0.0714621237374952 ENSG00000132781 MUTYH
ENST00000534453 0.942109436166901 0.741180757723759 0.037501492343282 ENSG00000132781 MUTYH
ENST00000372090 0.198346971325114 0.0175860833927238 0.248004924249384 ENSG00000132773 TOE1
ENST00000477731 0.330788812077186 0.046535564922331 0.222574921623895 ENSG00000132773 TOE1
ENST00000539779 0.210074862873206 0.0192751023597606 0.242046424284871 ENSG00000132773 TOE1
ENST00000471337 0.278498325888342 0.0329078644356663 0.237464582869155 ENSG00000132773 TOE1
ENST00000495703 0.189383031164344 0.0162036533580252 0.247107094308559 ENSG00000132773 TOE1
ENST00000460057 0.300247105055893 0.038334135792003 0.244066629294051 ENSG00000132773 TOE1
ENST00000372084 0.902034289544524 0.614788516690821 -0.0544765351433122 ENSG00000070759 TESK2
ENST00000372086 0.913320706589895 0.645579121841123 -0.0507367579141469 ENSG00000070759 TESK2
ENST00000341771 0.913320706589895 0.645579121841123 -0.0507367579141469 ENSG00000070759 TESK2
ENST00000486676 0.911691435451057 0.641214924713318 -0.0513926950419877 ENSG00000070759 TESK2
ENST00000538496 0.909658396711316 0.635023730714204 -0.0525795371407609 ENSG00000070759 TESK2
ENST00000493974 0.885754957930218 0.57153950160495 -0.0743913625163254 ENSG00000070759 TESK2
ENST00000451835 0.932502965334201 0.708002143739527 -0.04844378668281 ENSG00000070759 TESK2
ENST00000415578 0.967058530477074 0.843576444875402 0.048385011669134 ENSG00000236624 CCDC163P
ENST00000515561 0.966947247485456 0.843126630578821 0.0488085258797254 ENSG00000236624 CCDC163P
ENST00000502793 0.953254152817456 0.786003908794388 0.0761098687851736 ENSG00000236624 CCDC163P
ENST00000490551 0.985756490792262 0.923408544720152 0.0245734949860128 ENSG00000236624 CCDC163P
ENST00000432082 0.994794063763374 0.972123127584881 0.00980750649268243 ENSG00000236624 CCDC163P
ENST00000514299 0.994794063763374 0.972123127584881 0.00980750649268243 ENSG00000236624 CCDC163P
ENST00000486476 0.973258640242399 0.86721939281051 0.0485831949158608 ENSG00000236624 CCDC163P
ENST00000488405 0.896887793976143 0.60028852725362 0.160089002360951 ENSG00000236624 CCDC163P
ENST00000401061 0.821008911329654 0.432096855121232 0.0826765703416044 ENSG00000132763 MMACHC
ENST00000477188 0.927456431064954 0.69023076987841 0.0823872673555825 ENSG00000132763 MMACHC
ENST00000262746 0.921267265559037 0.670833863174003 -0.0420762647149647 ENSG00000117450 PRDX1
ENST00000319248 0.921440026401557 0.671216081553153 -0.0420213069434006 ENSG00000117450 PRDX1
ENST00000372079 0.921267265559037 0.67085472841122 -0.0420803854999692 ENSG00000117450 PRDX1
ENST00000447184 0.908808375016443 0.632857203249871 -0.0476557486943949 ENSG00000117450 PRDX1
ENST00000424390 0.909483665695109 0.634039800192231 -0.0474488742509106 ENSG00000117450 PRDX1
ENST00000483583 0.89282229233539 0.591536136729416 -0.0544373362272133 ENSG00000117450 PRDX1
ENST00000372070 0.784417418983008 0.373912602751772 -0.0731002533023667 ENSG00000117448 AKR1A1
ENST00000434299 0.846125318175107 0.485318967474642 -0.0576265084926979 ENSG00000117448 AKR1A1
ENST00000496999 0.889504515087849 0.58149603601269 -0.046508519450218 ENSG00000117448 AKR1A1
ENST00000476957 0.806271415526993 0.407545455661733 -0.0680209266075319 ENSG00000117448 AKR1A1
ENST00000481885 0.866138893101538 0.524577846091457 -0.0534367741169525 ENSG00000117448 AKR1A1
ENST00000351829 0.820562290416504 0.431487576034224 -0.0666184802203046 ENSG00000117448 AKR1A1
ENST00000471651 0.920926997522811 0.669560001613713 -0.0363002599323523 ENSG00000117448 AKR1A1
ENST00000497973 0.688267072810672 0.250296288852648 -0.101643207160224 ENSG00000117448 AKR1A1
ENST00000473038 0.652422693788325 0.215407639248216 -0.117654570237573 ENSG00000117448 AKR1A1
ENST00000495913 0.652815865385108 0.215843435844573 -0.122660365023596 ENSG00000117448 AKR1A1
ENST00000487654 0.732446949769972 0.298699686978286 -0.10633574691663 ENSG00000117448 AKR1A1
ENST00000475919 0.759294305801839 0.334985918104346 -0.103684204896903 ENSG00000117448 AKR1A1
ENST00000475985 0.898141490766296 0.603653722355102 -0.0641015032615764 ENSG00000117448 AKR1A1
ENST00000437901 0.928422059776358 0.693944007811046 -0.0301800899117041 ENSG00000132780 NASP
ENST00000437362 0.929123516159046 0.69706386343277 -0.029895537857305 ENSG00000132780 NASP
ENST00000464190 0.828964913885716 0.447048593688817 -0.0644711187162332 ENSG00000132780 NASP
ENST00000528084 0.848480613993714 0.489991853554534 -0.0614929765290499 ENSG00000132780 NASP
ENST00000527359 0.886350363629249 0.572478083754152 -0.0425208611201573 ENSG00000132780 NASP
ENST00000525515 0.971523395448167 0.858900082917219 -0.0137408126900589 ENSG00000132780 NASP
ENST00000453748 0.881557052202183 0.561533297576865 -0.0445282201918953 ENSG00000132780 NASP
ENST00000402363 0.878468574239261 0.554331735563975 -0.0435723762762999 ENSG00000132780 NASP
ENST00000537798 0.877344222559542 0.552453499342924 -0.0437739067446616 ENSG00000132780 NASP
ENST00000527470 0.891755728924269 0.588500138875187 -0.0465717071729737 ENSG00000132780 NASP
ENST00000529333 0.872410675585979 0.540656381966004 -0.0526547034900918 ENSG00000132780 NASP
ENST00000531532 0.839900970669866 0.468430275253466 -0.0664591633584174 ENSG00000132780 NASP
ENST00000530840 0.888314204972299 0.577331247508161 -0.0529841432901038 ENSG00000132780 NASP
ENST00000528238 0.891739698894183 0.588355035855333 -0.0402645757706399 ENSG00000132780 NASP
ENST00000534101 0.902933110271497 0.617281832808904 -0.0435381818337316 ENSG00000132780 NASP
ENST00000350030 0.887010398330464 0.574278490607942 -0.0409939487996432 ENSG00000132780 NASP
ENST00000470768 0.889998959551247 0.583235546967783 -0.0466823590692067 ENSG00000132780 NASP
ENST00000372052 0.878628215919964 0.554888767865716 -0.0435108846017005 ENSG00000132780 NASP
ENST00000351223 0.878628215919964 0.554888767865716 -0.0435108846017005 ENSG00000132780 NASP
ENST00000530073 0.871256228689141 0.537555682905657 -0.0449590802423669 ENSG00000132780 NASP
ENST00000481782 0.836189286963421 0.46127750147537 -0.0550794988417922 ENSG00000132780 NASP
ENST00000531612 0.711930874898543 0.275743753672955 -0.0844007078818598 ENSG00000132780 NASP
ENST00000527932 0.579662514731333 0.157831948609363 -0.118029536901788 ENSG00000132780 NASP
ENST00000534450 0.585641729462956 0.161867328261195 -0.110164875725596 ENSG00000132780 NASP
ENST00000472408 0.824643317203001 0.438723115826594 -0.0855319196543548 ENSG00000132780 NASP
ENST00000491755 0.903479531943833 0.618494519486669 0.0671648670818203 ENSG00000159588 CCDC17
ENST00000482416 0.90349263487289 0.618636152857865 0.0671658721477356 ENSG00000159588 CCDC17
ENST00000372044 0.920990809387501 0.669741122601564 0.0561453969888962 ENSG00000159588 CCDC17
ENST00000421127 0.894463013651665 0.595137618973749 0.0717838319015023 ENSG00000159588 CCDC17
ENST00000343901 0.897867836722799 0.60316306938742 0.0699393295908012 ENSG00000159588 CCDC17
ENST00000528266 0.909323113548043 0.633772592594656 0.0641687835597786 ENSG00000159588 CCDC17
ENST00000445048 0.959011174656679 0.810802998031274 0.0318876389068692 ENSG00000159588 CCDC17
ENST00000479529 0.965059780343274 0.833191014816052 0.0283150311928968 ENSG00000159588 CCDC17
ENST00000464739 0.995119895110047 0.973904124318566 -0.00478577749002402 ENSG00000159588 CCDC17
ENST00000525599 0.936763751814601 0.721511322908755 0.0681514677833281 ENSG00000159588 CCDC17
ENST00000479235 0.881803297876347 0.561924587276804 -0.0315534968003092 ENSG00000159592 GPBP1L1
ENST00000290795 0.489969501976363 0.105988999494225 -0.0774786963969472 ENSG00000159592 GPBP1L1
ENST00000355105 0.486935123690643 0.104598490338901 -0.0777811290903644 ENSG00000159592 GPBP1L1
ENST00000467032 0.678031526344228 0.239097491146434 -0.0964931601665379 ENSG00000159592 GPBP1L1
ENST00000487436 0.974022019480318 0.872352956513932 -0.0116991016811553 ENSG00000159592 GPBP1L1
ENST00000468724 0.814407443920988 0.420805098180209 0.0551928813325827 ENSG00000159592 GPBP1L1
ENST00000498128 0.698109215180859 0.260416867461573 -0.08390001421716 ENSG00000159592 GPBP1L1
ENST00000432472 0.664981639788998 0.226586650860922 -0.309384383407872 ENSG00000225447 RPS15AP10
ENST00000437848 0.830501391538446 0.449890949642526 0.131536921997282 ENSG00000234329 RP11-767N6.2
ENST00000496278 0.912978531487572 0.64483542152729 0.0438806770593758 ENSG00000159592 GPBP1L1
ENST00000495616 0.962189985627054 0.823194608574105 -0.0196550230684889 ENSG00000159592 GPBP1L1
ENST00000488278 0.243402314995341 0.025118423039635 -0.11419070611865 ENSG00000159592 GPBP1L1
ENST00000480941 0.229790703538542 0.022605676859722 -0.115391486598375 ENSG00000159592 GPBP1L1
ENST00000480083 0.212165876146151 0.0196219840784167 -0.117863853528995 ENSG00000159592 GPBP1L1
ENST00000493083 0.114205104626639 0.00706378858057205 -0.137166795204813 ENSG00000159592 GPBP1L1
ENST00000460859 0.0613711933790174 0.00269938865279672 -0.157433755549647 ENSG00000159592 GPBP1L1
ENST00000372025 0.290079429226942 0.03571630914919 -0.160742907121161 ENSG00000159596 TMEM69
ENST00000496366 0.230665748448889 0.0227938872368408 -0.188752396521785 ENSG00000159596 TMEM69
ENST00000359942 0.252761675150729 0.0270379705474647 0.239647488847771 ENSG00000197429 IPP
ENST00000430643 0.619742814743074 0.187193670361001 0.326482686056139 ENSG00000230896 RP11-767N6.7
ENST00000461718 0.713045657292095 0.277265727223003 0.292681102381415 ENSG00000197429 IPP
ENST00000495072 0.576101060024811 0.155733607749037 0.224335813648584 ENSG00000197429 IPP
ENST00000396478 0.401102794791447 0.0686848781591551 0.231255757392338 ENSG00000197429 IPP
ENST00000470809 0.967732543979355 0.846779789519179 -0.0220290327481057 ENSG00000086015 MAST2
ENST00000372009 0.840656065135571 0.470373551233678 -0.0568978140019755 ENSG00000086015 MAST2
ENST00000361297 0.848241172148471 0.489507671126383 -0.0545094564111662 ENSG00000086015 MAST2
ENST00000372008 0.678541617451489 0.239598609076803 -0.106826401715817 ENSG00000086015 MAST2
ENST00000482881 0.776256646424109 0.360168109163983 -0.0929279638735051 ENSG00000086015 MAST2
ENST00000488619 0.842128420622174 0.47378310463184 -0.18396551734555 ENSG00000086015 MAST2
ENST00000467367 0.867731133401458 0.527348252033267 -0.101654198150403 ENSG00000086015 MAST2
ENST00000498668 0.933817414633456 0.71147197304751 0.0891691670225565 ENSG00000086015 MAST2
ENST00000477968 0.881893849014495 0.562110971191195 -0.117883424780103 ENSG00000086015 MAST2
ENST00000492813 0.92084668684107 0.669217714164915 -0.0932075677916478 ENSG00000086015 MAST2
ENST00000262741 0.916676606206543 0.656238300791563 0.100939465782519 ENSG00000117461 PIK3R3
ENST00000372006 0.916552728698805 0.655904463458384 0.100996362426359 ENSG00000117461 PIK3R3
ENST00000340332 0.916588056288002 0.656051410769478 0.100928030540493 ENSG00000117461 PIK3R3
ENST00000354242 0.916588056288002 0.656051410769478 0.100928030540493 ENSG00000117461 PIK3R3
ENST00000420542 0.916588056288002 0.656051410769478 0.100928030540493 ENSG00000117461 PIK3R3
ENST00000488808 0.970182240036556 0.853988208735932 0.0524364282326129 ENSG00000117461 PIK3R3
ENST00000540385 0.908839306763659 0.632940033314317 0.118058402220902 ENSG00000117461 PIK3R3
ENST00000423209 0.890106068295751 0.58361404098831 0.13366486445279 ENSG00000117461 PIK3R3
ENST00000493202 0.838500721343972 0.465963790881031 0.1794071171376 ENSG00000117461 PIK3R3
ENST00000425892 0.898241698501773 0.60406793632752 0.129640874052288 ENSG00000117461 PIK3R3
ENST00000396420 0.763850016195069 0.34088469836251 -0.0840798880827461 ENSG00000085998 POMGNT1
ENST00000371984 0.831577341567517 0.451872402789148 -0.0763240508283946 ENSG00000085998 POMGNT1
ENST00000371992 0.763850016195069 0.34088469836251 -0.0840798880827461 ENSG00000085998 POMGNT1
ENST00000475642 0.494522605495869 0.108275685420228 -0.264461942754564 ENSG00000085998 POMGNT1
ENST00000535522 0.890106068295751 0.583933082933911 -0.0554406191096236 ENSG00000085998 POMGNT1
ENST00000371986 0.829263280608238 0.447736779417892 -0.0770258079302682 ENSG00000085998 POMGNT1
ENST00000480972 0.945072453318587 0.75500983608486 0.0434459799265349 ENSG00000085998 POMGNT1
ENST00000485714 0.966447464593415 0.838992687821041 0.025736876408302 ENSG00000085998 POMGNT1
ENST00000463030 0.821588858821473 0.433183280024971 0.154766485610455 ENSG00000085998 POMGNT1
ENST00000477114 0.843054206846962 0.476624609108567 0.108095618992209 ENSG00000085998 POMGNT1
ENST00000497439 0.726342633349032 0.291643539803806 -0.130557758795602 ENSG00000085998 POMGNT1
ENST00000489985 0.380071872505118 0.061439323689126 -0.263442485259257 ENSG00000085998 POMGNT1
ENST00000463715 0.889337020687556 0.580323731225165 -0.181025352795371 ENSG00000085999 RAD54L
ENST00000442598 0.854813270317884 0.501945452878445 -0.112609351969787 ENSG00000085999 RAD54L
ENST00000493985 0.958362584080251 0.80764844605619 -0.0804306847537043 ENSG00000085999 RAD54L
ENST00000371975 0.849895837420439 0.492418062685858 -0.11539904319757 ENSG00000085999 RAD54L
ENST00000469835 0.968432215889232 0.8483444836265 0.0641093562026261 ENSG00000085999 RAD54L
ENST00000493032 0.971045100525938 0.856477500041992 0.0608338074233626 ENSG00000085999 RAD54L
ENST00000487700 0.943691754560999 0.747232970618926 -0.099664660116196 ENSG00000085999 RAD54L
ENST00000473251 0.607407488993503 0.177805736569511 -0.335475478226401 ENSG00000085999 RAD54L
ENST00000496156 0.832426730200378 0.453330523387189 -0.0606354309595889 ENSG00000132128 LRRC41
ENST00000476687 0.606815373675186 0.17730334023173 -0.328852088997017 ENSG00000085999 RAD54L
ENST00000488942 0.994730249131733 0.971538875487623 -0.00585569081071507 ENSG00000085999 RAD54L
ENST00000459678 0.965107960149426 0.833638651375973 -0.0373724655193631 ENSG00000085999 RAD54L
ENST00000343304 0.654943330380217 0.217988788150433 -0.0637018563642741 ENSG00000132128 LRRC41
ENST00000472710 0.707856990503157 0.271078379037711 -0.0614073560387795 ENSG00000132128 LRRC41
ENST00000498402 0.694946715733179 0.257491042473847 -0.058763864894678 ENSG00000132128 LRRC41
ENST00000469150 0.997192824025138 0.982960329443749 -0.00167995298131088 ENSG00000132128 LRRC41
ENST00000311672 0.400539963694519 0.0684798666411243 -0.105554238814299 ENSG00000173660 UQCRH
ENST00000489056 0.401109375964096 0.0687020031644443 -0.105553936393682 ENSG00000173660 UQCRH
ENST00000486951 0.492578434198066 0.107299914496265 -0.0993953421480549 ENSG00000173660 UQCRH
ENST00000496387 0.401033365557926 0.0686655423678628 -0.105554686850601 ENSG00000173660 UQCRH
ENST00000460947 0.331206409971922 0.0466550788412292 -0.126968622126529 ENSG00000173660 UQCRH
ENST00000474844 0.231944739698315 0.0230190352822303 0.1651598995751 ENSG00000117481 NSUN4
ENST00000307089 0.45609607600772 0.0896660131200431 0.122357816546622 ENSG00000117481 NSUN4
ENST00000486270 0.179452983773967 0.0148352131859333 0.181824706668341 ENSG00000117481 NSUN4
ENST00000536062 0.270115984775812 0.0308982245152848 0.156114031092199 ENSG00000117481 NSUN4
ENST00000469918 0.129487612241152 0.00866197983642813 0.195215304162685 ENSG00000117481 NSUN4
ENST00000472157 0.574639527621531 0.154832995357445 0.177790851096421 ENSG00000117481 NSUN4
ENST00000471871 0.254801883540811 0.0275184082996366 0.161463826660371 ENSG00000117481 NSUN4
ENST00000537428 0.282796581940551 0.0339345972633789 0.154114143654758 ENSG00000117481 NSUN4
ENST00000498008 0.308479901332215 0.0403595108328845 0.15018409256683 ENSG00000117481 NSUN4
ENST00000495427 0.444419452227998 0.0844156602196287 0.129150763619462 ENSG00000117481 NSUN4
ENST00000475281 0.784425549040286 0.373981561042633 0.0835582244364215 ENSG00000117481 NSUN4
ENST00000243167 0.846401113850238 0.4857749057961 0.0983206635467635 ENSG00000117480 FAAH
ENST00000468718 0.982717154072851 0.90925057773762 -0.0222228650353894 ENSG00000117480 FAAH
ENST00000493735 0.842124719061741 0.473695897507558 0.122757189926352 ENSG00000117480 FAAH
ENST00000484697 0.786292000993747 0.376961864592612 0.144327853006988 ENSG00000117480 FAAH
ENST00000489366 0.57906102936713 0.157425505518666 0.338827678650187 ENSG00000117480 FAAH
ENST00000493636 0.596974340813029 0.170013065488001 0.299449519947838 ENSG00000117480 FAAH
ENST00000602433 0.00168246113082119 2.14733157520931e-05 -0.391170227400851 ENSG00000269956 MKNK1-AS1
ENST00000342571 0.0020631567504761 2.76158407435978e-05 -0.350644199755809 ENSG00000079277 MKNK1
ENST00000371946 0.00577232208121925 0.00010744051851285 -0.305937915026645 ENSG00000079277 MKNK1
ENST00000341183 0.00579425634481949 0.000108155261138763 -0.305850579606082 ENSG00000079277 MKNK1
ENST00000371944 0.0020631567504761 2.76158407435978e-05 -0.350644199755809 ENSG00000079277 MKNK1
ENST00000371945 0.00576608710070875 0.000107200642473984 -0.305933336665339 ENSG00000079277 MKNK1
ENST00000524749 0.011260129892066 0.000260121377829191 -0.36119391363134 ENSG00000079277 MKNK1
ENST00000528077 0.00643805123513032 0.00012438346621373 -0.30370764425147 ENSG00000079277 MKNK1
ENST00000428112 0.00643805123513032 0.000124340622766102 -0.304140979150305 ENSG00000079277 MKNK1
ENST00000532897 0.00179856498281582 2.34429506702274e-05 -0.388799240493645 ENSG00000079277 MKNK1
ENST00000530528 0.249404489122028 0.0263943949118172 -0.274889252559774 ENSG00000079277 MKNK1
ENST00000531355 0.00896518808939914 0.000192302218953066 -0.297490153523168 ENSG00000079277 MKNK1
ENST00000470237 0.00556436590038006 0.000102514484312363 -0.40379621529156 ENSG00000079277 MKNK1
ENST00000524417 0.0474829161657368 0.00188609290267777 -0.351150446479999 ENSG00000079277 MKNK1
ENST00000460098 0.0104206751398941 0.000234494699906201 -0.405271672350347 ENSG00000079277 MKNK1
ENST00000532783 0.0121130585036268 0.000285332570964168 -0.337942694770833 ENSG00000079277 MKNK1
ENST00000496619 0.0203395706913436 0.000576300275168332 -0.278962341267591 ENSG00000079277 MKNK1
ENST00000528237 0.0428580385841495 0.00162971450623507 -0.294779891160682 ENSG00000079277 MKNK1
ENST00000526513 0.0264517331716334 0.000834516078985738 -0.26914710936485 ENSG00000079277 MKNK1
ENST00000484301 0.137346723505417 0.00953720607612079 -0.232356749360996 ENSG00000079277 MKNK1
ENST00000545730 0.1275779318984 0.00846400324885783 -0.187704050475616 ENSG00000079277 MKNK1
ENST00000486716 0.184769203690718 0.0155435939289602 -0.212953405044406 ENSG00000079277 MKNK1
ENST00000480531 0.233645948782036 0.0233101727909328 -0.233168136433074 ENSG00000079277 MKNK1
ENST00000529170 0.0665044894181919 0.00305567762997388 -0.237692569853618 ENSG00000079277 MKNK1
ENST00000531769 0.156648526021548 0.01183842101696 -0.182435770505808 ENSG00000079277 MKNK1
ENST00000465783 0.304548496202164 0.0394082649967066 -0.191708378767181 ENSG00000079277 MKNK1
ENST00000474868 0.312004595143155 0.0413461384414417 -0.190885044574389 ENSG00000079277 MKNK1
ENST00000532110 0.258911575255167 0.0284138997434685 -0.204156029866247 ENSG00000079277 MKNK1
ENST00000477883 0.758501062707052 0.333977698582378 -0.158824552617836 ENSG00000079277 MKNK1
ENST00000525888 0.0816589183306346 0.00418970790752095 -0.242778091851251 ENSG00000079277 MKNK1
ENST00000468852 0.0108969873474143 0.000249733130048351 -0.316910769888526 ENSG00000079277 MKNK1
ENST00000319928 0.514270355628321 0.119250439126095 -0.148767957669901 ENSG00000142961 MOB3C
ENST00000271139 0.67902865576005 0.240301667156699 -0.108859438829483 ENSG00000142961 MOB3C
ENST00000371940 0.593624733721757 0.167280232683257 -0.129396316911795 ENSG00000142961 MOB3C
ENST00000477318 0.401355272916026 0.0687569266695216 -0.184521266773298 ENSG00000142961 MOB3C
ENST00000576409 0.556491214112736 0.143479754810484 0.116417303603129 ENSG00000123472 ATPAF1
ENST00000371937 0.543643213856426 0.135513413809023 0.118491227617231 ENSG00000123472 ATPAF1
ENST00000574428 0.543643213856426 0.135513413809023 0.118491227617231 ENSG00000123472 ATPAF1
ENST00000492233 0.128181747129296 0.00852145531002656 0.294740577973771 ENSG00000123472 ATPAF1
ENST00000526821 0.669120312274442 0.230548194575567 0.102756551079846 ENSG00000123472 ATPAF1
ENST00000542495 0.601728085978139 0.173926900099732 0.118966898385037 ENSG00000123472 ATPAF1
ENST00000529214 0.601728085978139 0.173926900099732 0.118966898385037 ENSG00000123472 ATPAF1
ENST00000329231 0.743083912675368 0.31246251154871 0.0845478091126933 ENSG00000123472 ATPAF1
ENST00000534216 0.156211494333403 0.0117765809130384 0.246034165978837 ENSG00000123472 ATPAF1
ENST00000532925 0.680825224507743 0.242620978848103 0.104395230783107 ENSG00000123472 ATPAF1
ENST00000474020 0.885032108747146 0.569220561682807 -0.0658636037884232 ENSG00000123472 ATPAF1
ENST00000487193 0.897759307850551 0.602668831220609 -0.0584383686211084 ENSG00000123472 ATPAF1
ENST00000544071 0.632768113707021 0.198409796298424 -0.0707172460576392 ENSG00000159658 EFCAB14
ENST00000525633 0.862696898414739 0.51767181588718 -0.0723698988843309 ENSG00000123472 ATPAF1
ENST00000460928 0.911533432275694 0.640692715548615 -0.0930224826838063 ENSG00000123472 ATPAF1
ENST00000564071 0.594524566892125 0.168007151645157 0.345391483755476 ENSG00000186118 TEX38
ENST00000442839 0.689627978018768 0.251961046004496 -0.0791015915673683 ENSG00000228237 EFCAB14-AS1
ENST00000418985 0.69112702269155 0.253484543771915 -0.0788258026394729 ENSG00000228237 EFCAB14-AS1
ENST00000371933 0.67902865576005 0.240338659767353 -0.0680063674017257 ENSG00000159658 EFCAB14
ENST00000479745 0.732151475095373 0.298387825458821 -0.0792251135108724 ENSG00000159658 EFCAB14
ENST00000487741 0.785960807489419 0.376493459051574 -0.0682889412770134 ENSG00000159658 EFCAB14
ENST00000481623 0.722579602651844 0.287315039184563 -0.0816658134207938 ENSG00000159658 EFCAB14
ENST00000459797 0.821917618938516 0.43391293895802 -0.084554081275931 ENSG00000159658 EFCAB14
ENST00000484461 0.405999588067578 0.070411018134317 -0.120755945536607 ENSG00000159658 EFCAB14
ENST00000371884 0.86397988292185 0.520426547909874 0.128338732482033 ENSG00000162367 TAL1
ENST00000371883 0.864633709946487 0.52146181677234 0.138191008036668 ENSG00000162367 TAL1
ENST00000294339 0.864633709946487 0.52146181677234 0.138191008036668 ENSG00000162367 TAL1
ENST00000459729 0.956769258736325 0.801954449317434 0.0714496858409258 ENSG00000162367 TAL1
ENST00000464796 0.971515834958193 0.858838204115671 0.0435469955879886 ENSG00000162367 TAL1
ENST00000337817 0.978186537857299 0.888710739532371 -0.0213203832311435 ENSG00000123473 STIL
ENST00000360380 0.978186537857299 0.888710739532371 -0.0213203832311435 ENSG00000123473 STIL
ENST00000371877 0.978186537857299 0.888710739532371 -0.0213203832311435 ENSG00000123473 STIL
ENST00000243182 0.950986865915019 0.77730400647981 -0.0437544844168646 ENSG00000123473 STIL
ENST00000396221 0.950986865915019 0.77730400647981 -0.0437544844168646 ENSG00000123473 STIL
ENST00000447475 0.995539108173573 0.975201400925504 -0.00539403087546656 ENSG00000123473 STIL
ENST00000418131 0.775081945591661 0.358601021441157 0.210695884847292 ENSG00000123473 STIL
ENST00000371873 0.773750624334528 0.356477988166121 -0.0645800698017651 ENSG00000162368 CMPK1
ENST00000371871 0.686420262649388 0.248105628804988 -0.0757042607767735 ENSG00000162368 CMPK1
ENST00000471289 0.710961338246517 0.274436525100565 0.0967781117515113 ENSG00000162368 CMPK1
ENST00000450808 0.76574197845047 0.343554482969841 -0.0634676432545245 ENSG00000162368 CMPK1
ENST00000371870 0.959011174656679 0.810921377431783 -0.0171551554408988 ENSG00000162368 CMPK1
ENST00000420876 0.938003664970839 0.725893847455912 0.0682926965775468 ENSG00000225762 RP11-511I2.2
ENST00000445551 0.96732395872469 0.844628663911153 -0.0536023981058746 ENSG00000237424 FOXD2-AS1
ENST00000371847 0.622041081767351 0.188963793075275 0.242020521979751 ENSG00000132122 SPATA6
ENST00000371843 0.618042330756734 0.185909150398379 0.242427455751226 ENSG00000132122 SPATA6
ENST00000603831 0.922096995419814 0.67368791029579 0.0909290403069385 ENSG00000132122 SPATA6
ENST00000396199 0.49477635263672 0.108362817584226 0.294137357870694 ENSG00000132122 SPATA6
ENST00000371841 0.980180054338902 0.896941078361081 -0.0287463668129422 ENSG00000132122 SPATA6
ENST00000490850 0.951675289325265 0.780861666834276 -0.0606044003852712 ENSG00000132122 SPATA6
ENST00000463938 0.303342860676655 0.0391593703346909 0.488762469004242 ENSG00000132122 SPATA6
ENST00000487543 0.264321714757905 0.0296260781900681 0.513243076518481 ENSG00000132122 SPATA6
ENST00000471975 0.666545266314484 0.228070963355551 0.344955799464858 ENSG00000132122 SPATA6
ENST00000371839 0.244715875571597 0.0254101446396474 0.46343600527888 ENSG00000186094 AGBL4
ENST00000416121 0.042462202287861 0.0016109366002542 0.661463018316428 ENSG00000186094 AGBL4
ENST00000371838 0.160539637795701 0.0123361012977297 0.513169480243595 ENSG00000186094 AGBL4
ENST00000371833 0.298256828289607 0.0377359814805276 0.469553182610101 ENSG00000162373 BEND5
ENST00000476079 0.675598981722394 0.236121741717466 0.321663820784751 ENSG00000162373 BEND5
ENST00000463562 0.306372118379603 0.0398819945424988 0.467972436747746 ENSG00000162373 BEND5
ENST00000476096 0.744304901500761 0.314134363388074 0.266733567513195 ENSG00000162373 BEND5
ENST00000396153 0.831852155667032 0.45232905174239 0.0915885095776064 ENSG00000185104 FAF1
ENST00000371778 0.842838682639255 0.475916021023251 0.0869784356553773 ENSG00000185104 FAF1
ENST00000545823 0.593227733064991 0.166948321724109 0.1393657610362 ENSG00000185104 FAF1
ENST00000494400 0.74992752387582 0.32205682313376 0.104968499621574 ENSG00000185104 FAF1
ENST00000424664 0.79325395789884 0.386739563478411 0.158050262186849 ENSG00000225767 RP5-850O15.3
ENST00000472808 0.691986668536874 0.254500864213726 0.151666798308527 ENSG00000185104 FAF1
ENST00000487898 0.889504515087849 0.581448734530291 0.0800802993436474 ENSG00000185104 FAF1
ENST00000262662 0.984830181441657 0.918735455316763 0.030837599858802 ENSG00000123080 CDKN2C
ENST00000396148 0.983478650304054 0.912770145012391 0.0328006570693338 ENSG00000123080 CDKN2C
ENST00000371761 0.95989843677198 0.816349351606831 -0.0738728480130771 ENSG00000123080 CDKN2C
ENST00000242719 0.882860987239824 0.563925038972533 0.038637489382 ENSG00000123091 RNF11
ENST00000494873 0.892782717223426 0.591273951416498 0.03699503795244 ENSG00000123091 RNF11
ENST00000486691 0.974409007936176 0.873985261002662 0.0130599535147424 ENSG00000123091 RNF11
ENST00000447632 0.454905592124214 0.0890709694929309 -0.425024648690578 ENSG00000085831 TTC39A
ENST00000413473 0.567553138341577 0.150197397262749 -0.370731395567756 ENSG00000085831 TTC39A
ENST00000530004 0.654403720792528 0.21750082843219 -0.320850739820313 ENSG00000085831 TTC39A
ENST00000262675 0.448204990191069 0.0859472730216334 -0.444151014255015 ENSG00000085831 TTC39A
ENST00000451380 0.449420592243389 0.0864417804133056 -0.443492567243891 ENSG00000085831 TTC39A
ENST00000371750 0.385164628034808 0.0632778558481462 -0.468875837094901 ENSG00000085831 TTC39A
ENST00000534098 0.621420066442724 0.188326535667044 -0.347079133727236 ENSG00000085831 TTC39A
ENST00000525906 0.808825605300187 0.411125982447337 -0.254351289060681 ENSG00000085831 TTC39A
ENST00000431927 0.40593478890897 0.0703274990835028 -0.468456732261624 ENSG00000085831 TTC39A
ENST00000371747 0.652587876580269 0.215565035410961 -0.344172587435718 ENSG00000085831 TTC39A
ENST00000262676 0.518787347718676 0.121834242835256 -0.434735691983586 ENSG00000085831 TTC39A
ENST00000524442 0.316020990771702 0.042491742477368 -0.582818781621543 ENSG00000085831 TTC39A
ENST00000411642 0.697079265478733 0.259506292365067 -0.34933348929504 ENSG00000085831 TTC39A
ENST00000439482 0.676531443061727 0.237524789940335 -0.373528360298497 ENSG00000085831 TTC39A
ENST00000422925 0.678031526344228 0.23908924298498 -0.376915645407415 ENSG00000085831 TTC39A
ENST00000380849 0.887010398330464 0.574215154822511 -0.193924948221042 ENSG00000085831 TTC39A
ENST00000401051 0.928795828146081 0.695366162565709 -0.127944423064214 ENSG00000085831 TTC39A
ENST00000532836 0.849895837420439 0.492416581145916 -0.241041641178698 ENSG00000085831 TTC39A
ENST00000527205 0.928393975890206 0.69367575336298 -0.129032981510759 ENSG00000085831 TTC39A
ENST00000371730 0.859136590567837 0.511039680461807 0.0479605373194769 ENSG00000085832 EPS15
ENST00000371733 0.859113789890542 0.511019264885356 0.0479611460972896 ENSG00000085832 EPS15
ENST00000396122 0.922273550391936 0.674015070406686 0.0314803099267639 ENSG00000085832 EPS15
ENST00000422197 0.299323863138386 0.0380519250601584 0.531190653886043 ENSG00000232027 RP11-275F13.3
ENST00000486505 0.97118121528557 0.857478285396558 0.0178931300591862 ENSG00000085832 EPS15
ENST00000478657 0.995111788246052 0.973735007038456 0.0040573539098775 ENSG00000085832 EPS15
ENST00000493793 0.913828790327553 0.646850124976437 0.0393963420186221 ENSG00000085832 EPS15
ENST00000371727 0.564618058421345 0.148253426482165 0.113356864947535 ENSG00000085832 EPS15
ENST00000464478 0.973208777487221 0.866522793488528 0.0152607479063397 ENSG00000085832 EPS15
ENST00000471391 0.619759837334095 0.187215306711801 0.105238653827387 ENSG00000085832 EPS15
ENST00000465467 0.63099293106057 0.196684596112451 0.104736838220631 ENSG00000085832 EPS15
ENST00000424246 0.77155575503126 0.352986970981994 -0.233721064700722 ENSG00000238140 RP11-253A20.1
ENST00000415031 0.929609735678101 0.698683867206924 0.0572433373098013 ENSG00000227070 RP11-191G24.1
ENST00000426017 0.935211380683073 0.716230166096992 0.0541413137475869 ENSG00000227070 RP11-191G24.1
ENST00000431943 0.609399618528302 0.179156546169179 0.39386705318849 ENSG00000227742 CALR4P
ENST00000371714 0.931596614106728 0.706026271979674 -0.0494822170001436 ENSG00000117859 OSBPL9
ENST00000337809 0.910102220768155 0.636088578510746 -0.0615559425549187 ENSG00000117859 OSBPL9
ENST00000371710 0.910102220768155 0.636088578510746 -0.0615559425549187 ENSG00000117859 OSBPL9
ENST00000447887 0.929963845698647 0.700203195242094 -0.0502495914650891 ENSG00000117859 OSBPL9
ENST00000495776 0.929963845698647 0.700203195242094 -0.0502495914650891 ENSG00000117859 OSBPL9
ENST00000435686 0.929963845698647 0.700240370080445 -0.0502472128204711 ENSG00000117859 OSBPL9
ENST00000435274 0.937319552956278 0.723542671176397 -0.0463720777251961 ENSG00000117859 OSBPL9
ENST00000428468 0.929963845698647 0.700203195242094 -0.0502495914650891 ENSG00000117859 OSBPL9
ENST00000453295 0.929963845698647 0.700203195242094 -0.0502495914650891 ENSG00000117859 OSBPL9
ENST00000489990 0.972525886383224 0.862487421182476 -0.0250182164491273 ENSG00000117859 OSBPL9
ENST00000530544 0.932877423763221 0.70914399990584 -0.050376080991756 ENSG00000117859 OSBPL9
ENST00000484890 0.885872271953077 0.571836409685446 -0.0873507201668549 ENSG00000117859 OSBPL9
ENST00000534040 0.827255131352953 0.443686729482253 -0.109862956664639 ENSG00000117859 OSBPL9
ENST00000532975 0.82353438962452 0.436837313898408 -0.107916585575746 ENSG00000117859 OSBPL9
ENST00000527631 0.752944125750071 0.326134347244265 -0.137582146347172 ENSG00000117859 OSBPL9
ENST00000531828 0.791697486102612 0.384538057216605 -0.109700423337953 ENSG00000117859 OSBPL9
ENST00000361556 0.799488816938112 0.395942985628821 -0.105724493237245 ENSG00000117859 OSBPL9
ENST00000473207 0.816056568639651 0.423821822810787 -0.114280339064051 ENSG00000117859 OSBPL9
ENST00000533884 0.821858490620087 0.433710935574277 -0.111932739986956 ENSG00000117859 OSBPL9
ENST00000481937 0.706111348489664 0.268282695545784 -0.161207892760036 ENSG00000117859 OSBPL9
ENST00000526917 0.818468880044311 0.428340742668518 -0.110721891853194 ENSG00000117859 OSBPL9
ENST00000462759 0.799488816938112 0.395942985628821 -0.105724493237245 ENSG00000117859 OSBPL9
ENST00000486942 0.799502527742929 0.395980676793692 -0.105727135821675 ENSG00000117859 OSBPL9
ENST00000467064 0.882553162770463 0.563164153996769 -0.101647066536191 ENSG00000117859 OSBPL9
ENST00000524620 0.941001077794155 0.737868945382681 -0.052697111152661 ENSG00000117859 OSBPL9
ENST00000528603 0.882731220410008 0.563492652584602 -0.0858723187191964 ENSG00000117859 OSBPL9
ENST00000475697 0.77810918069243 0.362662998285364 -0.113134189570601 ENSG00000117859 OSBPL9
ENST00000531061 0.802509410261722 0.400928636282436 -0.140490002960047 ENSG00000117859 OSBPL9
ENST00000531819 0.77165535272212 0.353152835096772 -0.114047876775402 ENSG00000117859 OSBPL9
ENST00000533825 0.970810244045674 0.855834256957513 -0.0277966683412219 ENSG00000117859 OSBPL9
ENST00000440943 0.574731965914475 0.154885409745015 -0.0769756384072052 ENSG00000078618 NRD1
ENST00000352171 0.885754957930218 0.57149640781013 -0.0308441412298327 ENSG00000078618 NRD1
ENST00000354831 0.885754957930218 0.57149640781013 -0.0308441412298327 ENSG00000078618 NRD1
ENST00000485608 0.815796118587723 0.423060588260449 -0.0436909203508625 ENSG00000078618 NRD1
ENST00000539524 0.912946198159093 0.644768889666818 -0.0279515581549799 ENSG00000078618 NRD1
ENST00000464385 0.61565700291102 0.183952588168967 -0.15185020895765 ENSG00000078618 NRD1
ENST00000588291 0.524981757969195 0.124894625582485 -0.110304165001977 ENSG00000266993 RP4-657D16.3
ENST00000586761 0.348169453041869 0.0516413491317984 -0.132430100188446 ENSG00000266993 RP4-657D16.3
ENST00000475310 0.308625931558361 0.0404029013158392 -0.161529209631277 ENSG00000078618 NRD1
ENST00000497358 0.423649138405606 0.0763374099603088 -0.111130177981174 ENSG00000078618 NRD1
ENST00000544028 0.889998959551247 0.583226898920377 -0.0313953504806695 ENSG00000078618 NRD1
ENST00000591675 0.714078154545705 0.278201107134833 -0.0901660839144387 ENSG00000266993 RP4-657D16.3
ENST00000483007 0.904634237841629 0.621131158350794 -0.0441115842646706 ENSG00000078618 NRD1
ENST00000473805 0.965489024376477 0.834963305284137 0.0157585405372545 ENSG00000078618 NRD1
ENST00000475715 0.991487166702502 0.953179581095016 -0.00423445472244521 ENSG00000078618 NRD1
ENST00000390787 0.618042330756734 0.185858597886614 -0.272861343001757 ENSG00000212076 MIR761
ENST00000491410 0.942691925993086 0.743186232591671 -0.0234401653873013 ENSG00000078618 NRD1
ENST00000468722 0.897806822426676 0.602841904851309 -0.0369774905208276 ENSG00000078618 NRD1
ENST00000371655 0.776338188599141 0.360284941925542 0.246892325504253 ENSG00000169213 RAB3B
ENST00000469458 0.846676059361182 0.486547305534209 -0.0636958604730244 ENSG00000117862 TXNDC12
ENST00000371626 0.936017675583924 0.719400681139827 -0.0204806021371453 ENSG00000117862 TXNDC12
ENST00000472624 0.939057355271584 0.729667984873005 -0.01929902384269 ENSG00000117862 TXNDC12
ENST00000471493 0.734681126746808 0.301750220497375 -0.124657254512024 ENSG00000117862 TXNDC12
ENST00000371614 0.884632349054739 0.56771236191033 -0.0609397252896402 ENSG00000198841 KTI12
ENST00000425802 0.998162076782947 0.988875507662607 -0.00124883756343666 ENSG00000223390 RP11-91A18.4
ENST00000610127 0.938030179082769 0.726235981327965 0.024227337930548 ENSG00000117862 TXNDC12
ENST00000428794 0.845547733115115 0.483643865102713 0.187255684907367 ENSG00000228369 TXNDC12-AS1
ENST00000313334 0.75078325232996 0.323874918258738 0.0790422477694207 ENSG00000134717 BTF3L4
ENST00000477828 0.754931254163863 0.329120928461716 0.0830795926408912 ENSG00000134717 BTF3L4
ENST00000489308 0.722004299120669 0.286815031358651 0.0907945596673957 ENSG00000134717 BTF3L4
ENST00000526132 0.753367810987004 0.326546054846027 0.0837935686653675 ENSG00000134717 BTF3L4
ENST00000472944 0.748575404011703 0.320014462530872 0.08018234123333 ENSG00000134717 BTF3L4
ENST00000524414 0.91583257052773 0.65389035339441 0.0496753647218954 ENSG00000134717 BTF3L4
ENST00000484036 0.764825219494284 0.342255118516233 0.0813667181899137 ENSG00000134717 BTF3L4
ENST00000533836 0.734435391222315 0.301520287487746 0.0883583495942638 ENSG00000134717 BTF3L4
ENST00000361625 0.930358487133341 0.702180873140251 -0.0437077501048197 ENSG00000157077 ZFYVE9
ENST00000357206 0.951919606322358 0.781527790627785 -0.0304672214724612 ENSG00000157077 ZFYVE9
ENST00000287727 0.951469028802118 0.779730211848571 -0.030260909557175 ENSG00000157077 ZFYVE9
ENST00000371591 0.955952285264438 0.797935266010007 -0.0288387361847523 ENSG00000157077 ZFYVE9
ENST00000469134 0.896587707715061 0.599571564696866 -0.0916423801226855 ENSG00000157077 ZFYVE9
ENST00000470844 0.56571059414377 0.149035466203223 -0.108770052672024 ENSG00000154222 CC2D1B
ENST00000371586 0.731796520219353 0.29800852055422 -0.0719537593374094 ENSG00000154222 CC2D1B
ENST00000284376 0.783519308295584 0.372454244197649 -0.0643342808895178 ENSG00000154222 CC2D1B
ENST00000491136 0.783519308295584 0.372442613245574 -0.0643336231728491 ENSG00000154222 CC2D1B
ENST00000438021 0.732569756060813 0.298790895144824 -0.0779848513438313 ENSG00000154222 CC2D1B
ENST00000460261 0.741019503937909 0.310134413244127 -0.0756750624560775 ENSG00000154222 CC2D1B
ENST00000606527 0.444723708536685 0.0845550453324921 -0.227239847144955 ENSG00000272100 RP11-155O18.6
ENST00000450942 0.716086615378248 0.279935361272489 -0.0814051536955512 ENSG00000154222 CC2D1B
ENST00000460370 0.599055640550679 0.171900803732627 -0.132057150115926 ENSG00000154222 CC2D1B
ENST00000438831 0.810515853280952 0.413497590763553 -0.0604958670253782 ENSG00000154222 CC2D1B
ENST00000492426 0.729029961862274 0.294309045480233 -0.134066701053588 ENSG00000154222 CC2D1B
ENST00000485966 0.773738283863999 0.356463957807843 -0.0941375426735708 ENSG00000154222 CC2D1B
ENST00000494789 0.866032328437921 0.524409078108866 -0.0947935818873689 ENSG00000154222 CC2D1B
ENST00000371568 0.9880489845749 0.937866698230305 -0.0175182113807262 ENSG00000085840 ORC1
ENST00000371566 0.991654951363666 0.953900933278265 -0.0130255138341512 ENSG00000085840 ORC1
ENST00000257181 0.632768113707021 0.198419077246485 0.066500430916697 ENSG00000134748 PRPF38A
ENST00000487160 0.945142722063211 0.755354801639804 0.0217764265206958 ENSG00000134748 PRPF38A
ENST00000474048 0.641104781209114 0.205450436571828 0.0703367727036356 ENSG00000134748 PRPF38A
ENST00000528457 0.639107660219347 0.203974868663359 0.0718271032639886 ENSG00000134744 ZCCHC11
ENST00000527941 0.636363679391355 0.201535639182492 0.0724008633264827 ENSG00000134744 ZCCHC11
ENST00000257177 0.935271460068243 0.717146895383449 -0.0262943716839297 ENSG00000134744 ZCCHC11
ENST00000371544 0.935211380683073 0.716346948209723 -0.0263752530995193 ENSG00000134744 ZCCHC11
ENST00000466440 0.935262024975556 0.717011713669873 0.0413343788029561 ENSG00000134744 ZCCHC11
ENST00000494469 0.961308978161258 0.819723176441238 0.0264326004092795 ENSG00000134744 ZCCHC11
ENST00000471623 0.870560794122232 0.534463172645226 0.0790505166755699 ENSG00000134744 ZCCHC11
ENST00000531722 0.773435362894796 0.356017673743592 -0.0871604175508304 ENSG00000134744 ZCCHC11
ENST00000474453 0.72099926937981 0.285576026541801 -0.0999590601221452 ENSG00000134744 ZCCHC11
ENST00000470212 0.96247080096088 0.82454589074336 0.0277704200760519 ENSG00000134744 ZCCHC11
ENST00000469810 0.809730891207813 0.412436909796718 -0.0787419935922426 ENSG00000134744 ZCCHC11
ENST00000528642 0.955698056185543 0.795457118252194 -0.0191576368138297 ENSG00000134744 ZCCHC11
ENST00000497120 0.854602016589253 0.501402601443469 -0.0888700487116892 ENSG00000134744 ZCCHC11
ENST00000484723 0.951520227621315 0.780315092252266 -0.0205947270894747 ENSG00000134744 ZCCHC11
ENST00000481528 0.890106068295751 0.583795635553963 0.100607854923872 ENSG00000134744 ZCCHC11
ENST00000371541 0.91746019347048 0.65895779132972 -0.0333600301162961 ENSG00000134744 ZCCHC11
ENST00000481133 0.9101610331827 0.636327673636522 0.0616597068568619 ENSG00000134744 ZCCHC11
ENST00000473856 0.939290189398025 0.730134883220322 -0.0269332796212567 ENSG00000134744 ZCCHC11
ENST00000355809 0.927278177993104 0.689489927009939 0.0362396766510216 ENSG00000134744 ZCCHC11
ENST00000470626 0.780277520645918 0.366182101047048 0.0914027850942677 ENSG00000134744 ZCCHC11
ENST00000524582 0.769600346430533 0.349570176963494 0.0922020353491784 ENSG00000134744 ZCCHC11
ENST00000361314 0.931345237533243 0.704819659746637 0.0563234627557684 ENSG00000116157 GPX7
ENST00000459779 0.86901735620505 0.53022661220121 0.106784445329452 ENSG00000116157 GPX7
ENST00000517870 0.711274493581817 0.274971510396541 -0.117815985073391 ENSG00000182183 FAM159A
ENST00000440303 0.818956219826756 0.428873788162494 -0.0830094435998351 ENSG00000182183 FAM159A
ENST00000401050 0.801283023794452 0.398826253854457 -0.0889624941746014 ENSG00000182183 FAM159A
ENST00000424164 0.691072098186475 0.253416650298915 -0.124406138156243 ENSG00000182183 FAM159A
ENST00000371538 3.13747771887443e-05 1.59924719002629e-07 -0.480800445745949 ENSG00000162377 COA7
ENST00000486918 0.000269932355890567 2.16829567478024e-06 -0.458021038284534 ENSG00000162377 COA7
ENST00000443756 0.549262368552504 0.138901525965316 -0.140998715729323 ENSG00000162378 ZYG11B
ENST00000545132 0.615565228950631 0.183888604893267 -0.128855821097618 ENSG00000162378 ZYG11B
ENST00000294353 0.633398219616272 0.198962944158913 -0.112929692760731 ENSG00000162378 ZYG11B
ENST00000371532 0.561053231676635 0.146256100865598 -0.407625721501533 ENSG00000203995 ZYG11A
ENST00000371528 0.561053231676635 0.146256100865598 -0.407625721501533 ENSG00000203995 ZYG11A
ENST00000371522 0.997485807667834 0.984448144765263 0.00180007993117453 ENSG00000121310 ECHDC2
ENST00000460612 0.994005227645556 0.968700218208889 0.00363021944790616 ENSG00000121310 ECHDC2
ENST00000539680 0.879907194254222 0.558335116133555 0.106821030741792 ENSG00000121310 ECHDC2
ENST00000479183 0.821156704765391 0.432298448631753 0.123023945881652 ENSG00000121310 ECHDC2
ENST00000543419 0.957885829930747 0.806373265344215 -0.0294681506510378 ENSG00000121310 ECHDC2
ENST00000463923 0.957906068092394 0.806463744081811 -0.0294806099497236 ENSG00000121310 ECHDC2
ENST00000371520 0.99307900870271 0.962375381454345 0.00435905744247121 ENSG00000121310 ECHDC2
ENST00000358358 0.99307900870271 0.962375381454345 0.00435905744247121 ENSG00000121310 ECHDC2
ENST00000498544 0.907213396128121 0.629207816201813 0.0747537893089573 ENSG00000121310 ECHDC2
ENST00000476477 0.988223056593358 0.938996369958563 0.00711530581144406 ENSG00000121310 ECHDC2
ENST00000536120 0.988223056593358 0.938996369958563 0.00711530581144406 ENSG00000121310 ECHDC2
ENST00000479593 0.944036428190555 0.74917465942065 0.0334445185717499 ENSG00000121310 ECHDC2
ENST00000467988 0.986596246029821 0.929282531855095 -0.00829032522453696 ENSG00000121310 ECHDC2
ENST00000487866 0.998162076782947 0.988760004136049 0.00174509215398644 ENSG00000121310 ECHDC2
ENST00000486170 0.855911177744364 0.504084554534462 -0.101010650855923 ENSG00000121310 ECHDC2
ENST00000487851 0.94053950199377 0.736146534184803 0.0398631039892298 ENSG00000121310 ECHDC2
ENST00000541281 0.999795266558134 0.998643045538874 -0.000171045539909367 ENSG00000121310 ECHDC2
ENST00000488268 0.999072610379488 0.99482486623587 -0.000656680551485627 ENSG00000121310 ECHDC2
ENST00000544365 0.964359668319718 0.831169999223121 0.0216973939104159 ENSG00000121310 ECHDC2
ENST00000495920 0.986249727720363 0.927129009477021 0.00913107873053328 ENSG00000121310 ECHDC2
ENST00000492992 0.999552526715507 0.997898040396124 0.000582677288397715 ENSG00000121310 ECHDC2
ENST00000480312 0.994717689873511 0.970897533007792 0.00359925813971757 ENSG00000121310 ECHDC2
ENST00000544531 0.945022528328278 0.754811327134999 0.031048035721476 ENSG00000121310 ECHDC2
ENST00000493896 0.61058294893949 0.180098639962154 0.216541704212908 ENSG00000121310 ECHDC2
ENST00000487040 0.864243982195886 0.520953238607236 0.148615414706007 ENSG00000121310 ECHDC2
ENST00000542552 0.94136146311386 0.73869684228383 -0.0340766952011984 ENSG00000121310 ECHDC2
ENST00000474789 0.915178322518568 0.651524819780364 -0.048130554912524 ENSG00000121310 ECHDC2
ENST00000371514 0.839365103535356 0.467484409945556 0.0738297690728374 ENSG00000116171 SCP2
ENST00000478631 0.84102302690027 0.471719445393864 0.073706814248915 ENSG00000116171 SCP2
ENST00000528311 0.901709855942268 0.613602458796619 0.0516441318532212 ENSG00000116171 SCP2
ENST00000371509 0.891273211709251 0.586866296944869 0.0559316955852143 ENSG00000116171 SCP2
ENST00000407246 0.870720585843133 0.535265052843993 0.0636157281613345 ENSG00000116171 SCP2
ENST00000371513 0.928937081919855 0.696098893409097 -0.0670041552425026 ENSG00000116171 SCP2
ENST00000528809 0.932358319031371 0.707551401283955 -0.0771785060026039 ENSG00000116171 SCP2
ENST00000529363 0.960059510842972 0.816673203816018 0.047716222099507 ENSG00000116171 SCP2
[truncated: 11,381,351 more chars]
