# Supplementary material for: High-throughput allele-specific expression across 250 environmental conditions
Source: Genome Res. 2016 Dec;26(12):1627–38. doi: 10.1101/gr.209759.116 (PMC5131815; doi:10.1101/gr.209759.116)
Supplement: Supplemental Material [file supp_gr.209759.116_Supplemental_Table_S6.tar.gz › DEG_results/DP6_DEG_stats_T18C1.txt]

t.id padj pval logFC ensg g.id
ENST00000541675 0.951565764556839 0.895903879015378 0.0102314235562695 ENSG00000227232 WASH7P
ENST00000423562 0.957725890983877 0.907409981516772 0.00904545346197817 ENSG00000227232 WASH7P
ENST00000438504 0.957725890983877 0.907409981516772 0.00904545346197817 ENSG00000227232 WASH7P
ENST00000488147 0.959967312723363 0.911556204484526 0.0086449770912833 ENSG00000227232 WASH7P
ENST00000538476 0.962001141603131 0.915728212933623 0.00825160129277594 ENSG00000227232 WASH7P
ENST00000466430 0.308165889394784 0.127477757950852 0.455015189677855 ENSG00000238009 RP11-34P13.7
ENST00000477740 0.442402683736792 0.228206409809379 0.352566005975673 ENSG00000238009 RP11-34P13.7
ENST00000423372 0.456773660191 0.240377271293383 0.162015823294498 ENSG00000237683 AL627309.1
ENST00000494149 0.615632949262526 0.395381694700344 -0.234196975600431 ENSG00000268903 RP11-34P13.15
ENST00000595919 0.180272549597734 0.0563141407667146 0.499007955234508 ENSG00000269981 RP11-34P13.16
ENST00000484859 0.616137894756566 0.395912413444429 0.218162671388627 ENSG00000241860 RP11-34P13.13
ENST00000490997 0.635555761371458 0.417881416363194 0.22019173271024 ENSG00000241860 RP11-34P13.13
ENST00000466557 0.369850540105265 0.171153454660317 0.24520061958067 ENSG00000241860 RP11-34P13.13
ENST00000448958 0.057829691309885 0.011251303800601 0.707606775352799 ENSG00000228463 AP006222.2
ENST00000424587 0.175374044932074 0.0539963257309885 0.468121618606712 ENSG00000228463 AP006222.2
ENST00000440200 0.980659033513863 0.955555926358953 -0.00780188000429106 ENSG00000230021 RP5-857K21.4
ENST00000416931 0.268960449726154 0.103019048152556 -0.547607835321406 ENSG00000225972 MTND1P23
ENST00000414273 0.892121549199877 0.786507599903636 -0.0417791959047068 ENSG00000237973 hsa-mir-6723
ENST00000467115 0.772280760068289 0.594663860501874 -0.130776567701673 ENSG00000240409 MTATP8P1
ENST00000514057 0.81970860283777 0.66645378691818 -0.104095049997831 ENSG00000248527 MTATP6P1
ENST00000416718 0.430966119028919 0.218845201666071 0.218435755720487 ENSG00000198744 RP5-857K21.11
ENST00000441245 0.0738432369259299 0.0158687385554199 0.5818090823771 ENSG00000230021 RP5-857K21.4
ENST00000419394 0.0864137738881295 0.0196985244045331 0.566317108414686 ENSG00000230021 RP5-857K21.4
ENST00000414688 0.037824168201734 0.00627456008936728 0.663387262593924 ENSG00000230021 RP5-857K21.4
ENST00000447954 0.141341669762183 0.0392809924420037 0.623056962508923 ENSG00000230021 RP5-857K21.4
ENST00000440782 0.270766643589821 0.104013251666015 0.462216130119689 ENSG00000229376 CICP3
ENST00000506640 0.40315800136655 0.19652146884579 0.279167370310478 ENSG00000224956 RP11-206L10.1
ENST00000417659 0.123911847393178 0.0325715318348555 0.623496526733195 ENSG00000240618 RP11-206L10.5
ENST00000428504 0.103339253561516 0.0251444397136845 0.322788578613215 ENSG00000228327 RP11-206L10.2
ENST00000434264 0.598116798851389 0.376414927596584 0.176656067479023 ENSG00000237491 RP11-206L10.9
ENST00000457084 0.860655055823086 0.732437622928334 0.0817508377021995 ENSG00000237491 RP11-206L10.9
ENST00000589899 0.649628202108844 0.43524809712294 0.157102295677179 ENSG00000237491 RP11-206L10.9
ENST00000609830 0.586773171124776 0.364170927254887 0.187128689595017 ENSG00000237491 RP11-206L10.9
ENST00000429505 0.00859830217573447 0.000905701729635565 0.364168863379752 ENSG00000237491 RP11-206L10.9
ENST00000591440 0.00955388497478198 0.00103524172793541 0.381235659123061 ENSG00000237491 RP11-206L10.9
ENST00000587530 0.00955388497478198 0.00103524172793541 0.381235659123061 ENSG00000237491 RP11-206L10.9
ENST00000593022 0.0127706817613687 0.0015001440597463 0.359382028685105 ENSG00000237491 RP11-206L10.9
ENST00000589531 0.011902515324693 0.00137081824043903 0.355868376925709 ENSG00000237491 RP11-206L10.9
ENST00000588951 0.00301017119605021 0.000241054774470319 0.39744644815997 ENSG00000237491 RP11-206L10.9
ENST00000585768 0.0222549772126922 0.00310172908744403 0.378701623920871 ENSG00000237491 RP11-206L10.9
ENST00000585745 0.171509649832244 0.0521812794487296 0.302206745613988 ENSG00000237491 RP11-206L10.9
ENST00000586928 0.493426931025382 0.272386989207039 0.269094818557571 ENSG00000237491 RP11-206L10.9
ENST00000590848 0.00938339299870777 0.00101092919577342 0.388219396704067 ENSG00000237491 RP11-206L10.9
ENST00000586288 0.0118509985042571 0.00136261620299901 0.357023068237447 ENSG00000237491 RP11-206L10.9
ENST00000591702 0.083592638188637 0.0188469552637703 0.67280928213918 ENSG00000237491 RP11-206L10.9
ENST00000358533 0.325400400526151 0.139022351683765 0.450725355365129 ENSG00000237491 RP11-206L10.9
ENST00000447500 0.0384993112537108 0.0064215679258076 0.422984276755177 ENSG00000230092 RP11-206L10.8
ENST00000590817 0.0384993112537108 0.0064215679258076 0.422984276755177 ENSG00000230092 RP11-206L10.8
ENST00000443772 0.717751615796287 0.519485628468312 0.146489018553258 ENSG00000237491 RP11-206L10.9
ENST00000412115 0.0921014094165265 0.0214909655896702 0.43019649370152 ENSG00000237491 RP11-206L10.9
ENST00000435300 0.761263433533472 0.579506794128466 0.0828755980759847 ENSG00000240453 RP11-206L10.10
ENST00000326734 0.31513476382889 0.132249076068687 0.328450337179995 ENSG00000177757 FAM87B
ENST00000473798 0.955655356794845 0.903239017313591 -0.0261469586608707 ENSG00000225880 LINC00115
ENST00000536430 0.955655356794845 0.903239017313591 -0.0261469586608707 ENSG00000225880 LINC00115
ENST00000445118 0.308848784746842 0.128036177974932 0.153559926597204 ENSG00000228794 LINC01128
ENST00000610067 0.200021809077817 0.0655325835775122 0.192024226475574 ENSG00000228794 LINC01128
ENST00000441765 0.618457395275031 0.39853643756787 0.0944687550047444 ENSG00000228794 LINC01128
ENST00000609139 0.207201260187129 0.0690516603763333 0.188638444862474 ENSG00000228794 LINC01128
ENST00000449005 0.214082544159353 0.0725129863123948 0.183910283663117 ENSG00000228794 LINC01128
ENST00000416570 0.198074137223649 0.064575309809436 0.189657208372152 ENSG00000228794 LINC01128
ENST00000448975 0.198074137223649 0.064575309809436 0.189657208372152 ENSG00000228794 LINC01128
ENST00000609009 0.196778881320531 0.0639332799108599 0.197602182218748 ENSG00000228794 LINC01128
ENST00000608189 0.196778881320531 0.0639332799108599 0.197602182218748 ENSG00000228794 LINC01128
ENST00000415295 0.728080036537505 0.533943412252823 0.0817239469507524 ENSG00000228794 LINC01128
ENST00000425657 0.301253217288545 0.1229741625218 0.307459786925759 ENSG00000228794 LINC01128
ENST00000342066 0.084920494346632 0.0192612540981488 -0.270090795166842 ENSG00000187634 SAMD11
ENST00000341065 0.0915870960573164 0.0213073950360686 -0.269477077292825 ENSG00000187634 SAMD11
ENST00000455979 0.128950822015869 0.0344394830324444 0.442257160660415 ENSG00000187634 SAMD11
ENST00000483767 0.0176796132876598 0.00229062474852035 -0.326253128295018 ENSG00000188976 NOC2L
ENST00000327044 0.018210957887016 0.00238470257871807 -0.27107248234516 ENSG00000188976 NOC2L
ENST00000477976 0.0147655124024579 0.00181668498664276 -0.271721162252784 ENSG00000188976 NOC2L
ENST00000496938 0.015043944590899 0.0018609024167696 -0.401241955321482 ENSG00000188976 NOC2L
ENST00000487214 0.0258598364823962 0.00377144103003821 -0.257856667731764 ENSG00000188976 NOC2L
ENST00000469563 0.237241329245435 0.0848664759522006 -0.217893274443144 ENSG00000188976 NOC2L
ENST00000338591 0.822041789073658 0.670119289864441 0.0713983813318226 ENSG00000187961 KLHL17
ENST00000463212 0.864966059428364 0.739565651626592 0.0797471183150687 ENSG00000187961 KLHL17
ENST00000466300 0.913125828092963 0.824948251539641 0.0426485647636745 ENSG00000187961 KLHL17
ENST00000481067 0.997921509326132 0.994570215031 -0.00181159232646316 ENSG00000187961 KLHL17
ENST00000379410 0.010692259040828 0.00119552491963502 -0.624781637863836 ENSG00000187583 PLEKHN1
ENST00000379407 0.0189208076195638 0.00250874797986942 -0.598771160934838 ENSG00000187583 PLEKHN1
ENST00000379409 0.0189208076195638 0.00250874797986942 -0.598771160934838 ENSG00000187583 PLEKHN1
ENST00000491024 0.00405553747954328 0.000349580718271443 -0.827552368598172 ENSG00000187583 PLEKHN1
ENST00000433179 0.0139277505417022 0.00168261340720538 -0.819752344705628 ENSG00000187642 C1orf170
ENST00000341290 0.0134452630196478 0.00160551797554312 -0.821321542285833 ENSG00000187642 C1orf170
ENST00000479361 0.00453431247189922 0.000403979962019132 -0.916810718075049 ENSG00000187642 C1orf170
ENST00000606034 0.829232521951421 0.681345519449421 0.133925205055582 ENSG00000272512 RP11-54O7.17
ENST00000428771 0.831808039270703 0.685401278158818 -0.101185277748152 ENSG00000188290 HES4
ENST00000304952 0.829967312289567 0.682467737055451 -0.102323632683015 ENSG00000188290 HES4
ENST00000481869 0.833333425645237 0.68753584560794 -0.100697363640809 ENSG00000188290 HES4
ENST00000484667 0.805984338055139 0.64514930303724 -0.115490902204131 ENSG00000188290 HES4
ENST00000379389 1.67562314527088e-09 1.93276357114731e-11 -1.08491910233072 ENSG00000187608 ISG15
ENST00000379370 0.252709983175057 0.093516885984553 -0.201215589499467 ENSG00000188157 AGRN
ENST00000477585 0.300187976268681 0.12235051010233 -0.283312508312195 ENSG00000188157 AGRN
ENST00000469403 0.284746248824957 0.112474790999778 -0.271287651941891 ENSG00000188157 AGRN
ENST00000479707 0.259978326699563 0.0976195519151359 -0.260389586596782 ENSG00000188157 AGRN
ENST00000466223 0.389423883015316 0.185951907764552 -0.204110356722014 ENSG00000188157 AGRN
ENST00000478677 0.96107273504732 0.913778836557292 0.0201701689377568 ENSG00000188157 AGRN
ENST00000492947 0.69689580777363 0.493029445576126 -0.114779619425164 ENSG00000188157 AGRN
ENST00000419249 0.480187976827562 0.260330049433708 -0.134622184476191 ENSG00000188157 AGRN
ENST00000461111 0.20808592467236 0.0694925521476446 -0.216082715398201 ENSG00000188157 AGRN
ENST00000418300 0.245109082408644 0.0892649784029311 -0.235673802231505 ENSG00000242590 RP11-54O7.14
ENST00000427998 0.00359879405613004 0.000300199177357864 0.420193882866548 ENSG00000217801 RP11-465B22.3
ENST00000394517 0.00452219821680105 0.00040275636229945 0.414762618164724 ENSG00000217801 RP11-465B22.3
ENST00000442292 0.0147941943808314 0.00182151202332551 0.43607184938537 ENSG00000273443 RP11-54O7.18
ENST00000456409 0.00702790420615386 0.000697453424712115 0.416697557646001 ENSG00000217801 RP11-465B22.3
ENST00000412397 0.00365735058997455 0.000306505362855352 0.44193561809846 ENSG00000217801 RP11-465B22.3
ENST00000433695 0.00630819743479025 0.000609323102199032 0.415855753644064 ENSG00000217801 RP11-465B22.3
ENST00000451054 0.00339710287779542 0.000279140064327074 0.423712904493961 ENSG00000217801 RP11-465B22.3
ENST00000453464 0.0026224235657317 0.000202473139330237 0.727954556145532 ENSG00000237330 RNF223
ENST00000379339 0.815774023018224 0.660111777643877 0.0313666059832923 ENSG00000131591 C1orf159
ENST00000294576 0.815919349209356 0.660431137050875 0.0313680807872145 ENSG00000131591 C1orf159
ENST00000448924 0.815919349209356 0.660431137050875 0.0313680807872145 ENSG00000131591 C1orf159
ENST00000465822 0.16746405307611 0.0503038707637647 0.247663337379564 ENSG00000131591 C1orf159
ENST00000379325 0.817673543182857 0.663501432533398 0.0310245186230782 ENSG00000131591 C1orf159
ENST00000421241 0.817673543182857 0.663501432533398 0.0310245186230782 ENSG00000131591 C1orf159
ENST00000487177 0.233786805889029 0.0829448777582228 0.227126330184647 ENSG00000131591 C1orf159
ENST00000467751 0.817673543182857 0.663501432533398 0.0310245186230782 ENSG00000131591 C1orf159
ENST00000477196 0.817673543182857 0.663501432533398 0.0310245186230782 ENSG00000131591 C1orf159
ENST00000464905 0.47270169979624 0.253778996038563 0.147807795809751 ENSG00000131591 C1orf159
ENST00000379320 0.186093435465126 0.0589593263493234 0.242375055956055 ENSG00000131591 C1orf159
ENST00000379319 0.351051282397053 0.157250879556856 0.111580133395753 ENSG00000131591 C1orf159
ENST00000434641 0.782494129361226 0.609825098071684 0.035862625950636 ENSG00000131591 C1orf159
ENST00000482816 0.883337887011423 0.771534584410107 0.0206506553837575 ENSG00000131591 C1orf159
ENST00000437760 0.908137423014907 0.81530287544169 0.0161927012272089 ENSG00000131591 C1orf159
ENST00000462097 0.81382125994883 0.656915181129386 -0.0292119552864473 ENSG00000131591 C1orf159
ENST00000473600 0.257806800279241 0.0964189453829088 0.253218778424391 ENSG00000131591 C1orf159
ENST00000475119 0.809439923680323 0.650318517281475 -0.0298407214147393 ENSG00000131591 C1orf159
ENST00000442117 0.250562364792457 0.0923564218210449 0.238413937781411 ENSG00000131591 C1orf159
ENST00000427787 0.759759240938346 0.577224704359918 0.0831695553445205 ENSG00000131591 C1orf159
ENST00000472741 0.301990379312768 0.123487427006039 -0.0993140727399329 ENSG00000131591 C1orf159
ENST00000480643 0.242471745343423 0.0877974022930049 -0.109600418485433 ENSG00000131591 C1orf159
ENST00000379290 0.931579947174685 0.858250446417256 0.0378810440160341 ENSG00000162571 TTLL10
ENST00000379289 0.931579947174685 0.858250446417256 0.0378810440160341 ENSG00000162571 TTLL10
ENST00000486379 0.762348070715592 0.581058013736454 0.119464292186251 ENSG00000162571 TTLL10
ENST00000328596 0.928849355454768 0.853311759171102 0.0259968882754589 ENSG00000186891 TNFRSF18
ENST00000379268 0.910603866968225 0.819876663130976 0.0324789237351777 ENSG00000186891 TNFRSF18
ENST00000486728 0.99627345167337 0.991314415970014 0.0015001870577125 ENSG00000186891 TNFRSF18
ENST00000379265 0.934921623015436 0.864564971147026 0.0241152872247129 ENSG00000186891 TNFRSF18
ENST00000379236 0.0662267872341666 0.0135842494663588 -0.404237384736075 ENSG00000186827 TNFRSF4
ENST00000497869 0.0661169619285591 0.0135565034812119 -0.4042433614099 ENSG00000186827 TNFRSF4
ENST00000453580 0.0519438662687299 0.00971197237977026 -0.40899537994581 ENSG00000186827 TNFRSF4
ENST00000360001 0.613554765351634 0.393141571101296 -0.0767285054481673 ENSG00000078808 SDF4
ENST00000465727 0.613418404929049 0.392991864373352 -0.0767758549305196 ENSG00000078808 SDF4
ENST00000263741 0.613418404929049 0.392991864373352 -0.0767758549305196 ENSG00000078808 SDF4
ENST00000494748 0.714876370089292 0.515927671124093 -0.0635984670367609 ENSG00000078808 SDF4
ENST00000478938 0.732560667530395 0.539606237624573 -0.063214152682168 ENSG00000078808 SDF4
ENST00000403997 0.642734278829707 0.426624990632718 -0.0590528681038913 ENSG00000078808 SDF4
ENST00000545427 0.584203952129026 0.361426157171 -0.0713304771084576 ENSG00000078808 SDF4
ENST00000459994 0.320528148695683 0.135759505362827 -0.142650246819469 ENSG00000078808 SDF4
ENST00000379198 0.185845844752949 0.0588541985345806 -0.199613359917023 ENSG00000176022 B3GALT6
ENST00000450390 0.799623081713764 0.635695310937582 -0.0369719519043948 ENSG00000160087 UBE2J2
ENST00000347370 0.799623081713764 0.635695310937582 -0.0369719519043948 ENSG00000160087 UBE2J2
ENST00000349431 0.788417046830551 0.618139039596005 -0.0391043356670111 ENSG00000160087 UBE2J2
ENST00000348298 0.760807787435358 0.57876208329749 -0.042951737024111 ENSG00000160087 UBE2J2
ENST00000339385 0.939547381074811 0.8724524587411 -0.0129377156894655 ENSG00000160087 UBE2J2
ENST00000400929 0.758354058537509 0.575428862895163 -0.0429735833113243 ENSG00000160087 UBE2J2
ENST00000464036 0.77697275388023 0.60159946895478 -0.039908546436978 ENSG00000160087 UBE2J2
ENST00000360466 0.794938811465354 0.627932035268715 -0.0369853538698025 ENSG00000160087 UBE2J2
ENST00000400930 0.790912634613952 0.622196550993347 -0.0375928922431236 ENSG00000160087 UBE2J2
ENST00000467339 0.814596564309291 0.65810370879303 -0.0442514144439328 ENSG00000160087 UBE2J2
ENST00000473215 0.788918462960121 0.619143264241126 -0.0374449804651357 ENSG00000160087 UBE2J2
ENST00000435198 0.756571796726871 0.57286715893337 -0.0428124927089366 ENSG00000160087 UBE2J2
ENST00000509720 0.742854930875826 0.553659861931462 -0.0454006766574886 ENSG00000160087 UBE2J2
ENST00000491779 0.750101022593681 0.563512384029728 -0.044286598257411 ENSG00000160087 UBE2J2
ENST00000466752 0.848261069991537 0.71216559848466 -0.0284443450379407 ENSG00000160087 UBE2J2
ENST00000503294 0.851112752723541 0.717384966457911 -0.0278417475630541 ENSG00000160087 UBE2J2
ENST00000477894 0.835517159665313 0.691263451174734 -0.0305643772293532 ENSG00000160087 UBE2J2
ENST00000471154 0.964051631499014 0.919882786680555 0.00985675330594231 ENSG00000160087 UBE2J2
ENST00000422076 0.837781664718035 0.694981465202273 -0.0301546372430054 ENSG00000160087 UBE2J2
ENST00000502382 0.823252695399512 0.672474294557368 -0.0327322567989675 ENSG00000160087 UBE2J2
ENST00000461142 0.945568600730435 0.884080468496149 -0.0114369251975457 ENSG00000160087 UBE2J2
ENST00000488418 0.547572337888714 0.323908241594353 -0.0799903947492034 ENSG00000160087 UBE2J2
ENST00000434139 0.532826612453589 0.30957939384568 0.311240960021138 ENSG00000230415 RP5-902P8.10
ENST00000379116 0.0711829384053509 0.0150659442630875 0.518369259018382 ENSG00000162572 SCNN1D
ENST00000379101 0.0530109260811895 0.00999901372118988 0.564072647055681 ENSG00000162572 SCNN1D
ENST00000338555 0.0625271919992234 0.0125172094447481 0.535699411732132 ENSG00000162572 SCNN1D
ENST00000470022 0.548693689967393 0.32489536387645 0.283353679776303 ENSG00000162572 SCNN1D
ENST00000325425 0.342571150252291 0.150981945267221 0.342393939322782 ENSG00000162572 SCNN1D
ENST00000400928 0.316356729085079 0.133046373469022 0.36437092028103 ENSG00000162572 SCNN1D
ENST00000354700 0.734041893708046 0.541651739581873 0.0754433772224988 ENSG00000131584 ACAP3
ENST00000353662 0.733052538574052 0.540342844975581 0.0756443659376895 ENSG00000131584 ACAP3
ENST00000492936 0.711275554466638 0.511320439754738 0.0816462598605358 ENSG00000131584 ACAP3
ENST00000467278 0.855774677321946 0.724884745261426 0.0555201797927455 ENSG00000131584 ACAP3
ENST00000470659 0.476582356369049 0.257113143743332 -0.277955898663648 ENSG00000131584 ACAP3
ENST00000379037 0.359367188228424 0.163143105959285 0.271112635908711 ENSG00000131584 ACAP3
ENST00000476572 0.837648854324232 0.694771064786613 0.0632861825953019 ENSG00000131584 ACAP3
ENST00000493992 0.33547400704145 0.145844301971563 0.31841645139117 ENSG00000131584 ACAP3
ENST00000472541 0.807022492370842 0.646630275604574 0.0550620488812762 ENSG00000131584 ACAP3
ENST00000354980 0.610110466149669 0.389489164228059 0.107732451052259 ENSG00000131584 ACAP3
ENST00000478065 0.574540638787566 0.351206360439894 0.138397227800528 ENSG00000131584 ACAP3
ENST00000479108 0.477056629403939 0.257486979430439 0.154859450827563 ENSG00000131584 ACAP3
ENST00000438966 0.40640609976392 0.198989232833534 0.178304663179132 ENSG00000131584 ACAP3
ENST00000379031 0.999635584896511 0.999125249408617 -0.000136989199585772 ENSG00000169972 PUSL1
ENST00000470520 0.912133660571193 0.822711645220289 -0.030880462160765 ENSG00000169972 PUSL1
ENST00000463758 0.897331444330256 0.795467053332474 0.0466305209366031 ENSG00000169972 PUSL1
ENST00000467712 0.977462050469493 0.948643909896311 -0.00916399525946205 ENSG00000169972 PUSL1
ENST00000493657 0.993813034125142 0.986091160719052 0.00239385472264514 ENSG00000169972 PUSL1
ENST00000470030 0.386134429889056 0.183383206651974 -0.131152671568179 ENSG00000127054 CPSF3L
ENST00000435064 0.575163953143615 0.351815158946891 -0.0705396443922176 ENSG00000127054 CPSF3L
ENST00000497304 0.810452119631188 0.651880120455901 -0.0598575741250023 ENSG00000127054 CPSF3L
ENST00000323275 0.576863599310474 0.353599412595641 -0.0702970353926428 ENSG00000127054 CPSF3L
ENST00000411962 0.576896176230259 0.353628584917393 -0.0702960476455117 ENSG00000127054 CPSF3L
ENST00000462432 0.454150189570235 0.238138851577028 -0.108909128707692 ENSG00000127054 CPSF3L
ENST00000478641 0.311562222066967 0.129797295908405 -0.152481355989129 ENSG00000127054 CPSF3L
ENST00000458452 0.573464145091661 0.350106717702256 -0.0708095687273223 ENSG00000127054 CPSF3L
ENST00000419704 0.573464145091661 0.350106717702256 -0.0708095687273223 ENSG00000127054 CPSF3L
ENST00000540437 0.573787780892008 0.350411465898393 -0.0708092939460948 ENSG00000127054 CPSF3L
ENST00000421495 0.573464145091661 0.350106717702256 -0.0708095687273223 ENSG00000127054 CPSF3L
ENST00000532772 0.578402914362739 0.355073558841815 -0.0700558995268682 ENSG00000127054 CPSF3L
ENST00000450926 0.559092809732438 0.335454793874099 -0.0728292961740142 ENSG00000127054 CPSF3L
ENST00000545578 0.560395718736663 0.336790844477106 -0.0726589873770261 ENSG00000127054 CPSF3L
ENST00000527098 0.560395718736663 0.336790844477106 -0.0726589873770261 ENSG00000127054 CPSF3L
ENST00000485710 0.34805977440152 0.155044547531016 -0.156019026791122 ENSG00000127054 CPSF3L
ENST00000461514 0.40221323621939 0.195790275578341 -0.145069012709702 ENSG00000127054 CPSF3L
ENST00000525164 0.432095878090645 0.219793679482027 -0.137968021720851 ENSG00000127054 CPSF3L
ENST00000528879 0.567023755412058 0.343370466266543 -0.0704584250487376 ENSG00000127054 CPSF3L
ENST00000525769 0.378168759500176 0.177397585789102 -0.149318949737801 ENSG00000127054 CPSF3L
ENST00000531377 0.571695350847458 0.348333673551645 -0.0730877060234754 ENSG00000127054 CPSF3L
ENST00000527383 0.350746020566291 0.156991753452701 -0.13168567870424 ENSG00000127054 CPSF3L
ENST00000531292 0.185016182929789 0.0584984799443853 -0.189460802274558 ENSG00000127054 CPSF3L
ENST00000467408 0.308393299880928 0.127707131161904 -0.140258923417736 ENSG00000127054 CPSF3L
ENST00000434694 0.67749979621389 0.46859468669253 -0.048932333487759 ENSG00000127054 CPSF3L
ENST00000531020 0.154390074041526 0.0446216806482902 -0.210661064921139 ENSG00000127054 CPSF3L
ENST00000533916 0.355901766518937 0.160705659171943 -0.129052624214551 ENSG00000127054 CPSF3L
ENST00000488042 0.741700684729451 0.552142858290443 -0.0396471728974596 ENSG00000127054 CPSF3L
ENST00000526797 0.883286387622543 0.771421232169857 -0.0192185194281651 ENSG00000127054 CPSF3L
ENST00000526332 0.881648656222669 0.768392087567016 -0.0194836955073832 ENSG00000127054 CPSF3L
ENST00000430786 0.925985386850956 0.84796654774043 -0.012538389136997 ENSG00000127054 CPSF3L
ENST00000527719 0.926433829622749 0.848903735641577 -0.0124783989853714 ENSG00000127054 CPSF3L
ENST00000530031 0.933894049624991 0.862596064352117 -0.0113609227440417 ENSG00000127054 CPSF3L
ENST00000526113 0.969790501441986 0.931590524605939 -0.00565499214175243 ENSG00000127054 CPSF3L
ENST00000526904 0.934583588534478 0.863991891951149 -0.011302779124999 ENSG00000127054 CPSF3L
ENST00000525603 0.872392849990723 0.752116518706847 -0.0213336503220658 ENSG00000127054 CPSF3L
ENST00000444968 0.428486417948346 0.216888735429494 0.119164379998939 ENSG00000240731 RP5-890O3.9
ENST00000429572 0.500339144959663 0.278742249517261 -0.0789589999499651 ENSG00000127054 CPSF3L
ENST00000498173 0.506669628699827 0.284411079686084 -0.0780326136409203 ENSG00000127054 CPSF3L
ENST00000496353 0.520332301443972 0.29777508312083 -0.0765394995586335 ENSG00000127054 CPSF3L
ENST00000493534 0.47768805562918 0.258102139787516 -0.0900370984918429 ENSG00000127054 CPSF3L
ENST00000534345 0.587999347453693 0.365472161853227 -0.0718001378189041 ENSG00000127054 CPSF3L
ENST00000532952 0.614198956531258 0.393848307451047 -0.0686596978080035 ENSG00000127054 CPSF3L
ENST00000490853 0.664903797135063 0.453825668080133 -0.0604861122777161 ENSG00000127054 CPSF3L
ENST00000531019 0.664903797135063 0.453825668080133 -0.0604861122777161 ENSG00000127054 CPSF3L
ENST00000498476 0.680458828825105 0.472448879731794 -0.0582109848233435 ENSG00000127054 CPSF3L
ENST00000470679 0.589693774284359 0.367193293936052 -0.0734332885667005 ENSG00000127054 CPSF3L
ENST00000525285 0.518263256485525 0.295660832740984 -0.0937359131533109 ENSG00000127054 CPSF3L
ENST00000530233 0.446541358848188 0.231762523838622 -0.142590862602412 ENSG00000127054 CPSF3L
ENST00000464957 0.974502734985482 0.941905876882659 -0.012158652144284 ENSG00000224051 GLTPD1
ENST00000343938 0.494290984395493 0.27316080716593 0.153107068988091 ENSG00000224051 GLTPD1
ENST00000488011 0.869997594643874 0.747863665871343 0.0661765321100908 ENSG00000224051 GLTPD1
ENST00000339381 0.574803718174857 0.351474761225041 -0.205283331161011 ENSG00000169962 TAS1R3
ENST00000378891 0.88886421077423 0.780924228612792 -0.032033571665759 ENSG00000107404 DVL1
ENST00000378888 0.907727806407266 0.814443897966552 -0.0278030859771779 ENSG00000107404 DVL1
ENST00000472445 0.715555996223837 0.516900684042645 -0.0878059689205528 ENSG00000107404 DVL1
ENST00000474033 0.463512281216282 0.245910491083721 0.264752267702598 ENSG00000162576 MXRA8
ENST00000309212 0.266950108536428 0.101831664621819 0.312081597260771 ENSG00000162576 MXRA8
ENST00000477278 0.260329453993717 0.0978066588522881 0.307219112668363 ENSG00000162576 MXRA8
ENST00000342753 0.266825357503387 0.101743636344163 0.312254721052982 ENSG00000162576 MXRA8
ENST00000445648 0.266825357503387 0.101743636344163 0.312254721052982 ENSG00000162576 MXRA8
ENST00000473097 0.135759338250382 0.0370327379443875 0.500603060996734 ENSG00000162576 MXRA8
ENST00000478517 0.410556054183177 0.202304359654898 0.337798402739246 ENSG00000162576 MXRA8
ENST00000476718 0.219113542855099 0.0751154545854463 0.437300703391822 ENSG00000162576 MXRA8
ENST00000338370 0.393845074950146 0.189355419702183 -0.173073198491626 ENSG00000175756 AURKAIP1
ENST00000338338 0.451186479581271 0.235757010457484 -0.158928592041673 ENSG00000175756 AURKAIP1
ENST00000321751 0.397987334339952 0.192429040264753 -0.171118736627328 ENSG00000175756 AURKAIP1
ENST00000378853 0.398648136750347 0.193002276318093 -0.17125568605403 ENSG00000175756 AURKAIP1
ENST00000489799 0.588325899096173 0.365801842112843 -0.134758453750312 ENSG00000175756 AURKAIP1
ENST00000496905 0.696132730596705 0.492107939737975 -0.116507463862151 ENSG00000175756 AURKAIP1
ENST00000480479 0.926449907888486 0.848948909308163 -0.0134802759148247 ENSG00000221978 CCNL2
ENST00000482621 0.904748750221074 0.809082424315384 0.0146972163644535 ENSG00000221978 CCNL2
ENST00000408952 0.904748750221074 0.809082424315384 0.0146972163644535 ENSG00000221978 CCNL2
ENST00000463260 0.785832508335042 0.614420198859908 -0.0438958081709843 ENSG00000221978 CCNL2
ENST00000400809 0.926555635510319 0.849072590025671 0.0123434763076498 ENSG00000221978 CCNL2
ENST00000496007 0.928516305487313 0.852531168220882 0.0120511520909298 ENSG00000221978 CCNL2
ENST00000482365 0.908137423014907 0.815309095125005 0.0157085506771954 ENSG00000221978 CCNL2
ENST00000481223 0.936778923507692 0.867804006636004 0.0107893832251651 ENSG00000221978 CCNL2
ENST00000418865 0.852216205474963 0.719284270583977 0.0236503440922457 ENSG00000221978 CCNL2
ENST00000505849 0.996557342548962 0.991843326306946 0.000719258088992096 ENSG00000221978 CCNL2
ENST00000488340 0.847932312085868 0.711532103047055 0.0241621908126062 ENSG00000221978 CCNL2
ENST00000492998 0.970810585943233 0.933716548621971 0.00631787170591073 ENSG00000221978 CCNL2
ENST00000469113 0.616203833432345 0.396003937689599 0.0595564797744879 ENSG00000221978 CCNL2
ENST00000480646 0.997777671424427 0.994316563987649 0.000486329933528472 ENSG00000221978 CCNL2
ENST00000471930 0.775400719158044 0.59934978900635 0.0369645314461554 ENSG00000221978 CCNL2
ENST00000408918 0.908255836140447 0.81551900438443 -0.0170778649388452 ENSG00000221978 CCNL2
ENST00000473872 0.88208684643131 0.769196480194792 -0.0202155893781049 ENSG00000221978 CCNL2
ENST00000425598 0.850406500574849 0.716052701515236 -0.02836276719756 ENSG00000221978 CCNL2
ENST00000463895 0.542823266762007 0.319299330135053 -0.0801833884359293 ENSG00000221978 CCNL2
ENST00000497013 0.491763055984054 0.270877253911607 -0.0922884645629921 ENSG00000221978 CCNL2
ENST00000448629 0.17887332747152 0.0556411711980674 -0.243100168193672 ENSG00000224870 RP4-758J18.2
ENST00000444362 0.0654993399705589 0.0133808282373112 -0.237472399395309 ENSG00000224870 RP4-758J18.2
ENST00000418833 0.0667396856035142 0.0137390502127203 -0.240249468376035 ENSG00000224870 RP4-758J18.2
ENST00000576232 0.547085833917981 0.323319252863559 -0.143916294734722 ENSG00000224870 RP4-758J18.2
ENST00000570344 0.656120702236106 0.443114884095669 -0.111909352188427 ENSG00000224870 RP4-758J18.2
ENST00000447725 0.0870959917098333 0.0199133292347151 -0.236842335858576 ENSG00000224870 RP4-758J18.2
ENST00000572242 0.0510688571900394 0.00947226620324331 -0.23848178732005 ENSG00000224870 RP4-758J18.2
ENST00000453521 0.0318212207165375 0.00498810491457282 -0.268608699560889 ENSG00000224870 RP4-758J18.2
ENST00000344843 0.0380980588342524 0.00633480252493796 -0.21746413519365 ENSG00000242485 MRPL20
ENST00000493287 0.27803521125117 0.108426679597065 -0.124822763092666 ENSG00000242485 MRPL20
ENST00000487659 0.0385489332681996 0.00643322723715323 -0.216966099489581 ENSG00000242485 MRPL20
ENST00000492508 0.0612087776787545 0.012161356947018 -0.19917063559007 ENSG00000242485 MRPL20
ENST00000482352 0.00774176602326705 0.000789170785495841 -0.286659315565785 ENSG00000242485 MRPL20
ENST00000582431 0.970170759300835 0.932587300644463 0.014272092066956 ENSG00000264293 RN7SL657P
ENST00000477686 0.000918932055575708 5.58343474682932e-05 -0.340660899269523 ENSG00000242485 MRPL20
ENST00000607307 0.852216205474963 0.719300878266986 -0.0820432562674186 ENSG00000272455 RP4-758J18.13
ENST00000378741 0.139575058163755 0.0385567503185966 -0.190428991824554 ENSG00000160072 ATAD3B
ENST00000308647 0.096224496420414 0.0227877095908589 -0.21129472244041 ENSG00000160072 ATAD3B
ENST00000472194 0.0827453754191346 0.0185731889960198 -0.225338255232535 ENSG00000160072 ATAD3B
ENST00000378736 0.105596072612671 0.0259167846887147 -0.298342814753174 ENSG00000160072 ATAD3B
ENST00000485748 0.108365441707678 0.0268895183165612 -0.223010835841022 ENSG00000160072 ATAD3B
ENST00000474481 0.0783845915904956 0.017245460511618 -0.251715637464518 ENSG00000160072 ATAD3B
ENST00000378756 0.0545122141054831 0.0103870637814956 -0.280560469672556 ENSG00000197785 ATAD3A
ENST00000378755 0.0544467435413639 0.0103697328440325 -0.280562508365125 ENSG00000197785 ATAD3A
ENST00000339113 0.0500798646338914 0.00922443925799834 -0.282066068649415 ENSG00000197785 ATAD3A
ENST00000536055 0.0500798646338914 0.00922443925799834 -0.282066068649415 ENSG00000197785 ATAD3A
ENST00000439513 0.850734691655014 0.71660933835062 0.07257872046196 ENSG00000197785 ATAD3A
ENST00000429957 0.197023064254229 0.064058192083232 -0.232873098035191 ENSG00000197785 ATAD3A
ENST00000400830 0.0181465665707995 0.00237236227508202 -0.368615677645532 ENSG00000197785 ATAD3A
ENST00000378733 0.288411425135913 0.114939413855795 0.4345242833798 ENSG00000205090 TMEM240
ENST00000425828 0.288411425135913 0.114939413855795 0.4345242833798 ENSG00000205090 TMEM240
ENST00000291386 0.877274643852149 0.760182920258842 0.0193382869968593 ENSG00000160075 SSU72
ENST00000378726 0.740546077924964 0.550497670760098 -0.0488411554697629 ENSG00000160075 SSU72
ENST00000378725 0.799776035472291 0.635995540723925 0.0292321153722859 ENSG00000160075 SSU72
ENST00000359060 0.966558012165167 0.925038932256507 -0.00600301945826485 ENSG00000160075 SSU72
ENST00000539195 0.909451719142727 0.8176649628493 -0.0181442715252753 ENSG00000215791 AL645728.2
ENST00000607222 0.597209601254708 0.375574990315208 0.208096911603963 ENSG00000272106 RP11-345P4.9
ENST00000520777 0.304462686008569 0.12502047195518 0.193384765666287 ENSG00000197530 MIB2
ENST00000378710 0.304144299946021 0.124836433318888 0.193391011920424 ENSG00000197530 MIB2
ENST00000360522 0.304144299946021 0.124836433318888 0.193391011920424 ENSG00000197530 MIB2
ENST00000357210 0.304144299946021 0.124836433318888 0.193391011920424 ENSG00000197530 MIB2
ENST00000355826 0.304123461800091 0.124815750463575 0.193397904128909 ENSG00000197530 MIB2
ENST00000518681 0.304152321567551 0.124848540697578 0.193762728933682 ENSG00000197530 MIB2
ENST00000505820 0.305676664438123 0.125806763626019 0.193278608490295 ENSG00000197530 MIB2
ENST00000479659 0.308675041310716 0.127913447427491 0.192265390899673 ENSG00000197530 MIB2
ENST00000489635 0.315518587244752 0.132492537369683 0.190100734611273 ENSG00000197530 MIB2
ENST00000511502 0.315541957077539 0.132512419012971 0.189982476963757 ENSG00000197530 MIB2
ENST00000477990 0.215604638482851 0.0732641629419679 0.24510443166715 ENSG00000197530 MIB2
ENST00000514363 0.0620687562933413 0.0123912729834675 0.293640059034894 ENSG00000197530 MIB2
ENST00000487053 0.313475539127126 0.131051989678799 0.189200694542852 ENSG00000197530 MIB2
ENST00000502470 0.0500362594740761 0.00921042041147859 0.317232480808511 ENSG00000197530 MIB2
ENST00000378712 0.313390699832158 0.130989022908101 0.189196019617675 ENSG00000197530 MIB2
ENST00000507082 0.370641670407969 0.171880262832176 0.215460405851758 ENSG00000197530 MIB2
ENST00000463492 0.739950481270007 0.549783408268961 0.104904960504048 ENSG00000197530 MIB2
ENST00000510793 0.0503705310678625 0.0092972648679765 0.31692431770073 ENSG00000197530 MIB2
ENST00000504599 0.29735676053626 0.120527664468731 0.194363546550579 ENSG00000197530 MIB2
ENST00000507229 0.255283610287418 0.0950767351806171 0.203181292430434 ENSG00000197530 MIB2
ENST00000503789 0.0609989830240058 0.0121052049239101 0.347178948591792 ENSG00000197530 MIB2
ENST00000378708 0.327819975199558 0.140560770464149 0.193418023437477 ENSG00000197530 MIB2
ENST00000506488 0.326495022041639 0.139716596356517 0.193567808678939 ENSG00000197530 MIB2
ENST00000512004 0.267223895823019 0.101994418683364 0.303336611966417 ENSG00000197530 MIB2
ENST00000508455 0.574192234346816 0.350821842461082 0.220803677418988 ENSG00000197530 MIB2
ENST00000514234 0.676852082620819 0.467731018310505 0.116848439594367 ENSG00000197530 MIB2
ENST00000467597 0.46508680098325 0.247182488239838 0.219108794171491 ENSG00000197530 MIB2
ENST00000508148 0.591762928213103 0.36938265222872 0.178538571644454 ENSG00000197530 MIB2
ENST00000486072 0.830133719814621 0.682664168114172 -0.0832607125178292 ENSG00000197530 MIB2
ENST00000505370 0.657524647858815 0.444682237797467 0.157997799712939 ENSG00000197530 MIB2
ENST00000473511 0.444190280423147 0.229791103015925 0.215824157754478 ENSG00000197530 MIB2
ENST00000464570 0.567023755412058 0.34336746852241 0.170032992777064 ENSG00000197530 MIB2
ENST00000483015 0.82564713814064 0.675944999933394 0.09027819748741 ENSG00000197530 MIB2
ENST00000511910 0.97026664249612 0.93279036698559 -0.019582352337243 ENSG00000197530 MIB2
ENST00000470373 0.80279953668616 0.640404285726345 0.130792258986568 ENSG00000197530 MIB2
ENST00000513088 0.361719733257152 0.164804334586169 -0.100232473819013 ENSG00000248333 CDK11B
ENST00000341832 0.394190991697026 0.189627494338642 -0.0784581349138019 ENSG00000248333 CDK11B
ENST00000317673 0.365781850589346 0.167796766397062 -0.080288078827999 ENSG00000248333 CDK11B
ENST00000340677 0.365781850589346 0.167796766397062 -0.080288078827999 ENSG00000248333 CDK11B
ENST00000407249 0.365781850589346 0.167796766397062 -0.080288078827999 ENSG00000248333 CDK11B
ENST00000341028 0.816205510776108 0.660832045857225 -0.0532267587082398 ENSG00000248333 CDK11B
ENST00000607013 0.728885543173611 0.535032568231323 0.0989797698304588 ENSG00000272004 RP11-345P4.10
ENST00000378662 0.00148818151779387 0.000100737929835188 0.294967006630123 ENSG00000189339 SLC35E2B
ENST00000234800 0.00155175298523142 0.000106254268639831 0.292431052197985 ENSG00000189339 SLC35E2B
ENST00000480991 0.0131162302779995 0.00155339473634322 0.29106988096712 ENSG00000189339 SLC35E2B
ENST00000481276 0.00891905884271179 0.00094845306737441 0.335186603743177 ENSG00000189339 SLC35E2B
ENST00000596308 0.258594287179704 0.0968632331353679 0.327815173695476 ENSG00000269737 RP11-345P4.7
ENST00000597891 0.0119129286659039 0.00137239766271266 0.680779808151237 ENSG00000269227 RP11-345P4.6
ENST00000356200 0.0427188375901023 0.00741911051205075 -0.155312764249959 ENSG00000008128 CDK11A
ENST00000598846 0.343784214182028 0.15184291842232 -0.0770210501580037 ENSG00000268575 RP1-283E3.8
ENST00000463652 0.715927121366006 0.517331329614894 -0.0850912678207912 ENSG00000008128 CDK11A
ENST00000358779 0.0498558744882856 0.00916608059225289 -0.149239512826245 ENSG00000008128 CDK11A
ENST00000460465 0.0498558744882856 0.00916608059225289 -0.149239512826245 ENSG00000008128 CDK11A
ENST00000404249 0.0498558744882856 0.00916608059225289 -0.149239512826245 ENSG00000008128 CDK11A
ENST00000378633 0.0498558744882856 0.00916608059225289 -0.149239512826245 ENSG00000008128 CDK11A
ENST00000357760 0.0498558744882856 0.00916608059225289 -0.149239512826245 ENSG00000008128 CDK11A
ENST00000509982 0.0427635850671167 0.00743063427128638 -0.155312476035553 ENSG00000008128 CDK11A
ENST00000378638 0.0427635850671167 0.00743063427128638 -0.155312476035553 ENSG00000008128 CDK11A
ENST00000356937 0.0390649374651723 0.00655486478821253 -0.185082690101982 ENSG00000008128 CDK11A
ENST00000478901 0.917787954802209 0.833666022733006 -0.0294454922107106 ENSG00000008128 CDK11A
ENST00000468397 0.855941151161411 0.725124052424717 -0.0427073084361277 ENSG00000008128 CDK11A
ENST00000491311 0.893498660990265 0.788812141148625 -0.0335880560788541 ENSG00000008128 CDK11A
ENST00000495016 0.99350617981061 0.984962923785373 -0.00250764080217465 ENSG00000008128 CDK11A
ENST00000468800 0.040603454037157 0.00692152177513158 -0.254865395058263 ENSG00000008128 CDK11A
ENST00000464748 0.566956571712665 0.343289079086338 -0.139013809155742 ENSG00000008128 CDK11A
ENST00000489300 0.238384880158218 0.0855079921034652 -0.219855455257109 ENSG00000008128 CDK11A
ENST00000492390 0.0168045783121196 0.00214397046572359 -0.294064234178086 ENSG00000008128 CDK11A
ENST00000474916 0.0398976092679203 0.00675727923913533 -0.27714108162756 ENSG00000008128 CDK11A
ENST00000378635 0.0793919827035768 0.0175598006143912 -0.154588859429262 ENSG00000008128 CDK11A
ENST00000479362 0.0583365191692104 0.0113911683982634 -0.164457745030451 ENSG00000008128 CDK11A
ENST00000498810 0.46398255138871 0.246315292798163 -0.0968469958060751 ENSG00000008128 CDK11A
ENST00000487462 0.839162698408259 0.697287775116732 -0.0366666316613729 ENSG00000008128 CDK11A
ENST00000401096 0.88905322864325 0.781387901286931 -0.0248872633791868 ENSG00000008128 CDK11A
ENST00000577672 0.026343234570106 0.00386274419575062 0.279174948022039 ENSG00000227775 RP1-283E3.4
ENST00000417099 0.304665722466447 0.125195748921648 0.209103289526132 ENSG00000227775 RP1-283E3.4
ENST00000355439 0.00298895666199743 0.000238974431033329 0.324387749062419 ENSG00000215790 SLC35E2
ENST00000400924 0.00381370407066582 0.000323320040068253 0.317202569435241 ENSG00000215790 SLC35E2
ENST00000246421 0.00225267035901717 0.00016785145278138 0.384259809076608 ENSG00000215790 SLC35E2
ENST00000475229 0.0271355690831122 0.00402005224080311 0.43617823983665 ENSG00000215790 SLC35E2
ENST00000424604 0.110749670247568 0.0277281235151205 0.300220512309554 ENSG00000227775 RP1-283E3.4
ENST00000418950 0.29273575681787 0.117687058674946 0.337769159398198 ENSG00000227775 RP1-283E3.4
ENST00000341426 0.0989139417062141 0.0236479136171802 -0.294672856866343 ENSG00000008130 NADK
ENST00000341991 0.097498804644801 0.0231944835829191 -0.2955680306256 ENSG00000008130 NADK
ENST00000378625 0.0977531873745735 0.023272154857087 -0.29376832283027 ENSG00000008130 NADK
ENST00000344463 0.0991490697648441 0.0237283756581574 -0.294500959359205 ENSG00000008130 NADK
ENST00000342348 0.0772504461024615 0.0168998060365981 -0.323896053028252 ENSG00000008130 NADK
ENST00000498806 0.03693583898829 0.00607858277761532 -0.412809995559786 ENSG00000008130 NADK
ENST00000469045 0.0646602363495831 0.0131221667887378 -0.358801162406753 ENSG00000008130 NADK
ENST00000480499 0.0481507127498825 0.00873236271253314 -0.399982478915182 ENSG00000008130 NADK
ENST00000497747 0.0150404093365207 0.00186022516203278 -0.469575871388003 ENSG00000008130 NADK
ENST00000477235 0.0642466550415521 0.012998336425776 -0.364002901473099 ENSG00000008130 NADK
ENST00000489538 0.0896512912772682 0.0207247365327231 -0.350555294498325 ENSG00000008130 NADK
ENST00000497615 0.0167662187884393 0.0021381402639618 -0.460474167983895 ENSG00000008130 NADK
ENST00000497186 0.0614188277030399 0.0122174287777054 -0.366598514103553 ENSG00000008130 NADK
ENST00000400922 0.0750239444972857 0.0162159660207559 -0.34038258641712 ENSG00000008130 NADK
ENST00000492845 0.107698089560934 0.0266801093585325 -0.286003357219709 ENSG00000008130 NADK
ENST00000492768 0.109401654152434 0.02724874562671 -0.284757503194733 ENSG00000008130 NADK
ENST00000460602 0.1027753546516 0.024955382107933 -0.286920933286322 ENSG00000008130 NADK
ENST00000464373 0.147005916845 0.0415646622882993 -0.257652927066326 ENSG00000008130 NADK
ENST00000480542 0.306113296737292 0.126087484498889 -0.258200762804016 ENSG00000008130 NADK
ENST00000378609 0.980273482480463 0.954875401172022 -0.00389430478594593 ENSG00000078369 GNB1
ENST00000461893 0.913429005967585 0.825789018700485 0.0187091880583408 ENSG00000078369 GNB1
ENST00000471354 0.64219661277247 0.426019757212433 -0.0668106013554438 ENSG00000078369 GNB1
ENST00000439272 0.991932630864272 0.981005209736689 -0.00180232799616193 ENSG00000078369 GNB1
ENST00000434686 0.988532441441907 0.972895646947728 0.00258855775568651 ENSG00000078369 GNB1
ENST00000437146 0.369365307223611 0.170739491260957 -0.12135823189337 ENSG00000078369 GNB1
ENST00000472614 0.97924713092183 0.952758824888455 0.00466396980537025 ENSG00000078369 GNB1
ENST00000607589 0.0186762497409016 0.0024678297806196 -0.373400886074874 ENSG00000078369 GNB1
ENST00000378567 0.534510111732861 0.311201353162506 0.091195728068858 ENSG00000067606 PRKCZ
ENST00000468310 0.62081849242563 0.401163379779542 0.0889215641797528 ENSG00000067606 PRKCZ
ENST00000484419 0.566689633829724 0.343035605991671 -0.18720581969473 ENSG00000067606 PRKCZ
ENST00000503297 0.878802498386734 0.76270519852702 0.062092784176223 ENSG00000067606 PRKCZ
ENST00000479566 0.625885921064552 0.40666458678444 0.119257791301601 ENSG00000067606 PRKCZ
ENST00000466651 0.600017403264556 0.378632702700715 0.0989896635257138 ENSG00000067606 PRKCZ
ENST00000400921 0.514887629807048 0.29212095995913 0.0968758110571302 ENSG00000067606 PRKCZ
ENST00000495347 0.581580621664662 0.358564527117163 0.104608007063932 ENSG00000067606 PRKCZ
ENST00000461106 0.524659680637029 0.301917242554804 0.0961384356074572 ENSG00000067606 PRKCZ
ENST00000461465 0.592567547252196 0.370277905697108 0.100458742874872 ENSG00000067606 PRKCZ
ENST00000470596 0.514663124872794 0.291919689835874 0.117089669110296 ENSG00000067606 PRKCZ
ENST00000496325 0.549715792390578 0.325800545676755 0.10984547104765 ENSG00000067606 PRKCZ
ENST00000481140 0.585723040137239 0.362960969012833 0.102972172798165 ENSG00000067606 PRKCZ
ENST00000482686 0.474400718587564 0.255202020230278 0.153842653420178 ENSG00000067606 PRKCZ
ENST00000400920 0.529095059262996 0.306086062626077 0.100123096845329 ENSG00000067606 PRKCZ
ENST00000486681 0.404531732843355 0.197631871789627 0.169606640343665 ENSG00000067606 PRKCZ
ENST00000470986 0.439758185838132 0.225891644812994 0.17989069200545 ENSG00000067606 PRKCZ
ENST00000470511 0.572871994691168 0.349548703896849 0.143307673319311 ENSG00000067606 PRKCZ
ENST00000471018 0.463825814870312 0.246190789246108 0.225569547906318 ENSG00000067606 PRKCZ
ENST00000466352 0.539152463264155 0.315551744871221 0.207807590671181 ENSG00000067606 PRKCZ
ENST00000497183 0.354607780750099 0.159790283519553 0.241140376722258 ENSG00000067606 PRKCZ
ENST00000419838 0.36156682323445 0.164699867003068 0.247661808646094 ENSG00000067606 PRKCZ
ENST00000606533 0.718443150966338 0.520421691550089 0.18545643044145 ENSG00000271806 RP5-892K4.1
ENST00000479263 0.600461345744723 0.379075890819617 0.0875809555327098 ENSG00000067606 PRKCZ
ENST00000503672 0.304580533936389 0.125129677723648 0.287051692308333 ENSG00000067606 PRKCZ
ENST00000478770 0.586878158317354 0.364274367471721 0.0928901738098403 ENSG00000067606 PRKCZ
ENST00000505322 0.785439013015167 0.613943371080202 0.0546614649322466 ENSG00000067606 PRKCZ
ENST00000472017 0.948618880546812 0.890236034567418 -0.0283417277584945 ENSG00000067606 PRKCZ
ENST00000333854 0.578840527943168 0.355651566382337 0.172308410744963 ENSG00000182873 RP11-181G12.2
ENST00000536678 0.504116270475376 0.28202474750921 0.196471536336204 ENSG00000182873 RP11-181G12.2
ENST00000444529 0.862236479497001 0.735151702752142 0.0687151744263142 ENSG00000182873 RP11-181G12.2
ENST00000469733 0.932707521940777 0.860292896208501 -0.0209502269338054 ENSG00000162585 C1orf86
ENST00000414253 0.921576333349379 0.839925208331339 -0.0241790875722983 ENSG00000162585 C1orf86
ENST00000428120 0.921576333349379 0.839925208331339 -0.0241790875722983 ENSG00000162585 C1orf86
ENST00000400919 0.921576333349379 0.839925208331339 -0.0241790875722983 ENSG00000162585 C1orf86
ENST00000400918 0.970974515866937 0.934182091348083 -0.0100210396071417 ENSG00000162585 C1orf86
ENST00000497675 0.9827450653443 0.960129811327865 0.00678673104505228 ENSG00000162585 C1orf86
ENST00000378543 0.985168700231625 0.965658728603945 -0.00584161993546183 ENSG00000162585 C1orf86
ENST00000378546 0.985168700231625 0.965658728603945 -0.00584161993546183 ENSG00000162585 C1orf86
ENST00000401813 0.976375041867536 0.946357445085121 -0.00893931930685555 ENSG00000162585 C1orf86
ENST00000487186 0.990852750068849 0.978293401782611 -0.00355937025817586 ENSG00000162585 C1orf86
ENST00000378545 0.982742085425598 0.960056296954249 -0.00667904239376479 ENSG00000162585 C1orf86
ENST00000476803 0.979356698255551 0.9530451097381 0.00790742608319906 ENSG00000162585 C1orf86
ENST00000440825 0.979035288348081 0.952387298059078 -0.00809583202827781 ENSG00000162585 C1orf86
ENST00000597060 0.675419736372528 0.466030027893229 -0.12960513921907 ENSG00000269554 AL590822.2
ENST00000420515 0.927827408169147 0.851358089247666 0.0281145385567594 ENSG00000162585 C1orf86
ENST00000378536 3.35077202314567e-05 1.11485698286088e-06 0.384910258073743 ENSG00000157933 SKI
ENST00000508416 0.000731917330281279 4.23986826351099e-05 0.370578296015388 ENSG00000157933 SKI
ENST00000478223 0.000447056847779918 2.33082078866766e-05 0.383378343717808 ENSG00000157933 SKI
ENST00000507179 0.489549983653485 0.268799109976072 0.212877701275551 ENSG00000157933 SKI
ENST00000378531 0.569925125609406 0.34657768722346 0.201134892190053 ENSG00000116151 MORN1
ENST00000606372 0.53193721230599 0.308846236777522 0.21364017626443 ENSG00000116151 MORN1
ENST00000378529 0.669816397055257 0.459513646715482 0.144371638820124 ENSG00000116151 MORN1
ENST00000607342 0.467684509893236 0.249425272111501 0.297332268132567 ENSG00000116151 MORN1
ENST00000469374 0.74489997036492 0.556259558125365 0.123829247102943 ENSG00000116151 MORN1
ENST00000419785 0.80914633146849 0.649804621181779 0.102755298137065 ENSG00000116151 MORN1
ENST00000378525 0.859632738103411 0.730915635151294 0.062632056236946 ENSG00000116151 MORN1
ENST00000449373 0.781504848709506 0.608287336814017 0.101122889850059 ENSG00000116151 MORN1
ENST00000317490 0.805555607365877 0.644524450687448 0.117040627058042 ENSG00000178642 AL513477.1
ENST00000607031 0.858796147899899 0.729567749071038 0.0884859210690031 ENSG00000116151 MORN1
ENST00000475812 0.794490064513784 0.627286036402656 -0.130750675326691 ENSG00000116151 MORN1
ENST00000494279 0.799791778339972 0.636014439578901 0.124392299015094 ENSG00000116151 MORN1
ENST00000378518 0.6719918972376 0.462155378542919 0.0462517111603413 ENSG00000157916 RER1
ENST00000605895 0.75723648113482 0.573699184119091 0.0356018859309776 ENSG00000157916 RER1
ENST00000378513 0.723021718613418 0.526835419891684 0.0403929216959684 ENSG00000157916 RER1
ENST00000306256 0.687787311815109 0.481405032427823 0.0442869911087791 ENSG00000157916 RER1
ENST00000493207 0.771381167245673 0.593319148672673 0.0360007110144043 ENSG00000157916 RER1
ENST00000378512 0.723382915943876 0.527433289584835 0.0403936836901659 ENSG00000157916 RER1
ENST00000443438 0.727396274143552 0.532808109869863 0.0409553106676609 ENSG00000157916 RER1
ENST00000488353 0.688091317023639 0.481894582337101 0.0480018012005058 ENSG00000157916 RER1
ENST00000462129 0.828382872491354 0.680101003514264 0.0430857598220865 ENSG00000157916 RER1
ENST00000288774 0.45467073242718 0.238527929611402 -0.12227991736662 ENSG00000157911 PEX10
ENST00000447513 0.480492258119225 0.260541007146603 -0.116976701603101 ENSG00000157911 PEX10
ENST00000507596 0.480733719356363 0.260748631813111 -0.117420502365451 ENSG00000157911 PEX10
ENST00000510434 0.378245718805331 0.177457303883063 -0.182530473876922 ENSG00000157911 PEX10
ENST00000508384 0.732012725276174 0.538793878421556 -0.0922711422371149 ENSG00000157911 PEX10
ENST00000515760 0.867573105661072 0.744020652323002 -0.0768798765910383 ENSG00000157911 PEX10
ENST00000502666 0.885411576985651 0.77533017401746 0.0569281989066917 ENSG00000157911 PEX10
ENST00000504111 0.928670401024373 0.852909706465605 0.0359263696163603 ENSG00000157911 PEX10
ENST00000514502 0.635492843461132 0.417786488855737 -0.13457304358328 ENSG00000157911 PEX10
ENST00000609981 0.656132026230759 0.443149817684031 0.263267681713443 ENSG00000149527 PLCH2
ENST00000449969 0.197231472693171 0.0641481334761795 0.392726158695574 ENSG00000149527 PLCH2
ENST00000288766 0.139258935138011 0.0383957196594406 0.506488985025561 ENSG00000149527 PLCH2
ENST00000419816 0.198394038385431 0.0647162131122357 0.378948386002085 ENSG00000149527 PLCH2
ENST00000378488 0.198394038385431 0.0647162131122357 0.378948386002085 ENSG00000149527 PLCH2
ENST00000378486 0.198394038385431 0.0647162131122357 0.378948386002085 ENSG00000149527 PLCH2
ENST00000343889 0.202475504684964 0.0667224962432042 0.373672428799789 ENSG00000149527 PLCH2
ENST00000278878 0.254539695663882 0.0946305663287987 0.352458991927762 ENSG00000149527 PLCH2
ENST00000473964 0.42199185755209 0.211585801570529 0.272728072068747 ENSG00000149527 PLCH2
ENST00000462379 0.455703437330211 0.239513120261724 0.261264222725091 ENSG00000149527 PLCH2
ENST00000378466 0.888085706105994 0.779676654235889 0.0254162938481199 ENSG00000157881 PANK4
ENST00000435556 0.892174305268258 0.786568344005071 0.0246054117678655 ENSG00000157881 PANK4
ENST00000505228 0.615665115054873 0.395407263831248 0.0871457108703786 ENSG00000157881 PANK4
ENST00000502512 0.505374688972653 0.283219415700461 0.139410188457108 ENSG00000157881 PANK4
ENST00000471361 0.171988166036934 0.0524159639088524 0.260964985634271 ENSG00000157881 PANK4
ENST00000487804 0.899287861736433 0.798851291227254 -0.0424673909017864 ENSG00000157881 PANK4
ENST00000515423 0.926002919442534 0.848110888480029 -0.032222510550688 ENSG00000157881 PANK4
ENST00000468002 0.76002001942619 0.577643789325015 0.0716040144812303 ENSG00000157881 PANK4
ENST00000486396 0.578473600364017 0.355155820205168 -0.100258926912608 ENSG00000157881 PANK4
ENST00000502770 0.195455651725226 0.0633356313125881 -0.21766536455415 ENSG00000157881 PANK4
ENST00000491212 0.202613100364429 0.0668001631368533 -0.232398047215113 ENSG00000157881 PANK4
ENST00000514922 0.232145356780003 0.0820495562308226 -0.224931112610084 ENSG00000157881 PANK4
ENST00000606645 0.553870228144573 0.33028511566679 0.207970913831365 ENSG00000272449 RP3-395M20.12
ENST00000416860 0.38040759870051 0.179088524912706 0.14344902908314 ENSG00000238164 RP3-395M20.8
ENST00000443892 0.00388224238709776 0.000330648058957601 0.550726335862487 ENSG00000238164 RP3-395M20.8
ENST00000449660 0.0656666892997915 0.013431703762107 0.528650653012107 ENSG00000238164 RP3-395M20.8
ENST00000448624 0.0961023252028918 0.0227541776349471 0.505776147374827 ENSG00000238164 RP3-395M20.8
ENST00000432521 0.00436250601367231 0.000384253532992212 0.557631954699448 ENSG00000238164 RP3-395M20.8
ENST00000452793 0.548196480784181 0.324496003996992 0.105372604284553 ENSG00000238164 RP3-395M20.8
ENST00000426449 0.283228551675759 0.111504777679085 0.149256770211871 ENSG00000157873 TNFRSF14
ENST00000434817 0.32618845473571 0.139522960066354 0.1406102747642 ENSG00000157873 TNFRSF14
ENST00000435221 0.325418583386973 0.139037907526787 0.1407866680129 ENSG00000157873 TNFRSF14
ENST00000451778 0.328379941478201 0.140926893940452 0.140761809031017 ENSG00000157873 TNFRSF14
ENST00000409119 0.389579543306421 0.186072850903905 0.129088794357793 ENSG00000157873 TNFRSF14
ENST00000355716 0.479517557150652 0.259661770890353 0.110028092857861 ENSG00000157873 TNFRSF14
ENST00000475523 0.486451047675351 0.266077027640743 0.108684199321144 ENSG00000157873 TNFRSF14
ENST00000442392 0.368658210251622 0.170164163833031 0.124642669787831 ENSG00000157873 TNFRSF14
ENST00000482074 0.492057934111464 0.271157434168427 0.0985420505933768 ENSG00000157873 TNFRSF14
ENST00000496064 0.434339739313936 0.221518048314288 0.119941717247892 ENSG00000157873 TNFRSF14
ENST00000463471 0.53396512906223 0.310718390524249 0.0992434167797151 ENSG00000157873 TNFRSF14
ENST00000466750 0.40215063186853 0.195727721740451 0.132549113968783 ENSG00000157873 TNFRSF14
ENST00000471768 0.501403958724331 0.279631438316658 0.120547777353398 ENSG00000157873 TNFRSF14
ENST00000463835 0.772534847851264 0.594964228229676 0.0564819598056885 ENSG00000157873 TNFRSF14
ENST00000482602 0.666472167052004 0.455757402281929 0.0780115012603103 ENSG00000157873 TNFRSF14
ENST00000480305 0.827051491509216 0.677920117317445 0.0424694349151153 ENSG00000157873 TNFRSF14
ENST00000456687 7.46403147609806e-05 2.81444750303246e-06 0.830860717752262 ENSG00000225931 RP3-395M20.7
ENST00000424215 0.0926682996664938 0.0216593097635341 0.580300940089445 ENSG00000228037 RP3-395M20.9
ENST00000493183 0.465812789213317 0.247806518126907 0.174208290359747 ENSG00000157870 FAM213B
ENST00000474659 0.482046290165847 0.261921146660962 0.168002694674653 ENSG00000157870 FAM213B
ENST00000419916 0.125685923012638 0.0332156046442199 0.268696180063908 ENSG00000157870 FAM213B
ENST00000378424 0.125685923012638 0.0332156046442199 0.268696180063908 ENSG00000157870 FAM213B
ENST00000537325 0.307938373168305 0.127339427139364 0.208000305968853 ENSG00000157870 FAM213B
ENST00000378427 0.125685923012638 0.0332156046442199 0.268696180063908 ENSG00000157870 FAM213B
ENST00000378425 0.125685923012638 0.0332156046442199 0.268696180063908 ENSG00000157870 FAM213B
ENST00000464043 0.493739567490245 0.272659151240266 0.155758194077873 ENSG00000157870 FAM213B
ENST00000444521 0.125685923012638 0.0332156046442199 0.268696180063908 ENSG00000157870 FAM213B
ENST00000465233 0.599465497545748 0.377876655259515 0.151719464764092 ENSG00000157870 FAM213B
ENST00000498083 0.633085122819374 0.414973203301747 0.139965979603669 ENSG00000157870 FAM213B
ENST00000481683 0.450206509128722 0.234885824488793 0.185878461352169 ENSG00000157870 FAM213B
ENST00000484099 0.114057157386589 0.0288610579105337 0.274842699765411 ENSG00000157870 FAM213B
ENST00000477045 0.707943536701018 0.506959901538933 0.120836306946856 ENSG00000157870 FAM213B
ENST00000476686 0.0361649412561247 0.00591219273865302 0.356848907546118 ENSG00000157870 FAM213B
ENST00000471840 0.231037988668345 0.0815162591278822 0.300801670202048 ENSG00000142606 MMEL1
ENST00000288709 0.27569719700192 0.107028888231621 0.324423940155953 ENSG00000142606 MMEL1
ENST00000378412 0.275602663373011 0.106965807712176 0.324362275532067 ENSG00000142606 MMEL1
ENST00000502556 0.724040593011064 0.528213146523029 0.142776554931605 ENSG00000142606 MMEL1
ENST00000504800 0.724040593011064 0.528213146523029 0.142776554931605 ENSG00000142606 MMEL1
ENST00000579787 0.763289562779521 0.582373807699977 0.148697090624727 ENSG00000215912 TTC34
ENST00000401094 0.904149617030274 0.808088858991744 0.045217750132684 ENSG00000215912 TTC34
ENST00000401095 0.86491617289044 0.739506708502272 -0.0758866146861351 ENSG00000215912 TTC34
ENST00000511072 0.535576579367434 0.312206771326346 -0.177786591401485 ENSG00000142611 PRDM16
ENST00000378398 0.516219904111723 0.293613916680319 -0.184922917111532 ENSG00000142611 PRDM16
ENST00000441472 0.516219904111723 0.293613916680319 -0.184922917111532 ENSG00000142611 PRDM16
ENST00000442529 0.516219904111723 0.293613916680319 -0.184922917111532 ENSG00000142611 PRDM16
ENST00000607632 0.851264667007539 0.717628530410012 -0.0882226966092616 ENSG00000142611 PRDM16
ENST00000378391 0.514420058446376 0.291695648239982 -0.185418325259477 ENSG00000142611 PRDM16
ENST00000514189 0.53597849874774 0.31256505247165 -0.177749811877694 ENSG00000142611 PRDM16
ENST00000270722 0.516449851674778 0.293813697138198 -0.184878438515836 ENSG00000142611 PRDM16
ENST00000512462 0.913619440224839 0.826157953473365 -0.0790705142913415 ENSG00000142611 PRDM16
ENST00000463591 0.934048658074074 0.862986161696481 -0.0619237272057463 ENSG00000142611 PRDM16
ENST00000294599 0.000607957148974693 3.36854099071347e-05 0.697805363140923 ENSG00000162591 MEGF6
ENST00000356575 0.00718834769917913 0.000718421916713321 0.659128803444419 ENSG00000162591 MEGF6
ENST00000485002 0.0132184536633323 0.0015694027243107 0.625207960500425 ENSG00000162591 MEGF6
ENST00000491842 0.303225260743014 0.124251195889567 0.434014974364099 ENSG00000162591 MEGF6
ENST00000475790 0.312529824125154 0.130414800016233 0.447111014422599 ENSG00000162591 MEGF6
ENST00000378344 0.0394456085581112 0.0066486312346077 0.209595388327518 ENSG00000158109 TPRG1L
ENST00000344579 0.0394418524367155 0.00664742951337914 0.209591105902825 ENSG00000158109 TPRG1L
ENST00000378322 0.507010991778889 0.284754183017837 -0.101568689128813 ENSG00000116213 WRAP73
ENST00000270708 0.507010991778889 0.284754183017837 -0.101568689128813 ENSG00000116213 WRAP73
ENST00000471223 0.820332528961356 0.667309926796208 -0.0440625192352861 ENSG00000116213 WRAP73
ENST00000424367 0.486984424070705 0.266485310470879 -0.104309772514379 ENSG00000116213 WRAP73
ENST00000497940 0.63417440172529 0.416135645743933 -0.0826129879397019 ENSG00000116213 WRAP73
ENST00000469643 0.828408726450311 0.680135445838227 -0.0577042794455652 ENSG00000116213 WRAP73
ENST00000494884 0.401977488724288 0.195595354530821 0.228344482809532 ENSG00000116213 WRAP73
ENST00000465916 0.675898684490369 0.466576158312946 -0.0745628146113102 ENSG00000116213 WRAP73
ENST00000419924 0.710082017701623 0.509743072215042 -0.070870451890137 ENSG00000116213 WRAP73
ENST00000479331 0.128396568702973 0.0342233127787115 -0.352340745987675 ENSG00000116213 WRAP73
ENST00000378295 0.52804975929321 0.30511488620286 0.351183793344423 ENSG00000078900 TP73
ENST00000604074 0.52804975929321 0.30511488620286 0.351183793344423 ENSG00000078900 TP73
ENST00000418088 0.825306996019007 0.675554613012639 -0.0455054382500193 ENSG00000227372 TP73-AS1
ENST00000452079 0.901189392383149 0.80256766271942 -0.0274846219852877 ENSG00000227372 TP73-AS1
ENST00000419973 0.578459873159193 0.355124140702691 0.205615503593984 ENSG00000227372 TP73-AS1
ENST00000423764 0.911374884688267 0.821225456006516 -0.0250740362028268 ENSG00000227372 TP73-AS1
ENST00000587071 0.984778542899008 0.964646503364524 -0.00659777233023821 ENSG00000227372 TP73-AS1
ENST00000608600 0.815155934377399 0.659247494510718 -0.0610334240209797 ENSG00000227372 TP73-AS1
ENST00000544565 0.652261369327131 0.438507170402588 -0.129569121999218 ENSG00000227372 TP73-AS1
ENST00000378251 0.415717721433029 0.20638981147835 -0.0923749128284673 ENSG00000130764 LRRC47
ENST00000462356 0.720333866141008 0.522911752798267 -0.0603698305206842 ENSG00000130764 LRRC47
ENST00000479239 0.92906577747708 0.853813835863973 -0.0190108616065819 ENSG00000130764 LRRC47
ENST00000607459 0.0383063753610236 0.00637869199327841 -0.307196820910466 ENSG00000272153 RP1-286D6.5
ENST00000378230 0.774395580988771 0.597793458616058 -0.0318055943113395 ENSG00000116198 CEP104
ENST00000484420 0.814609819280591 0.658180600450383 -0.0916089346137839 ENSG00000116198 CEP104
ENST00000438539 0.895593336219748 0.792488516544117 -0.0233665472340683 ENSG00000116198 CEP104
ENST00000461667 0.560328018610599 0.336693742733989 -0.0958065282822071 ENSG00000116198 CEP104
ENST00000495701 0.859585487716734 0.730823949602123 -0.0494707546190995 ENSG00000116198 CEP104
ENST00000460038 0.725585381850249 0.530451405336638 -0.065309548519274 ENSG00000116198 CEP104
ENST00000494653 0.534968684285473 0.311627179758332 -0.0697314131458779 ENSG00000116198 CEP104
ENST00000443466 0.301376342111649 0.123067108570538 -0.178450577522485 ENSG00000116198 CEP104
ENST00000428079 0.660275939215197 0.4480709313506 -0.0659447187066929 ENSG00000116198 CEP104
ENST00000494951 0.66438640796837 0.4532976360169 -0.0828376561901099 ENSG00000116198 CEP104
ENST00000378223 0.768748222529638 0.589546157254805 -0.0507482798109771 ENSG00000116198 CEP104
ENST00000378212 0.677863251623345 0.469017851273202 0.0889197896658802 ENSG00000169598 DFFB
ENST00000378209 0.761850474258523 0.580349733420583 0.0491200343522506 ENSG00000169598 DFFB
ENST00000491998 0.761850474258523 0.580349733420583 0.0491200343522506 ENSG00000169598 DFFB
ENST00000338895 0.820286300355115 0.667257187016104 0.045666737041881 ENSG00000169598 DFFB
ENST00000341385 0.754962499571485 0.570645224305576 0.104959417659109 ENSG00000169598 DFFB
ENST00000468793 0.794674343301828 0.62759634784542 0.0428228644103736 ENSG00000169598 DFFB
ENST00000339350 0.814919037043733 0.658691877160579 0.0391179780922057 ENSG00000169598 DFFB
ENST00000477548 0.814919037043733 0.658691877160579 0.0391179780922057 ENSG00000169598 DFFB
ENST00000378206 0.827629332752904 0.678934389615481 0.0365491348094256 ENSG00000169598 DFFB
ENST00000475969 0.822483995048671 0.671095453520448 0.037446925603404 ENSG00000169598 DFFB
ENST00000481945 0.300298403663212 0.122424263461143 -0.42216098571268 ENSG00000169598 DFFB
ENST00000461150 0.876521403851449 0.759017474799797 0.0518524760470188 ENSG00000169598 DFFB
ENST00000486765 0.0243223408206045 0.00347671201490853 -0.186538931852457 ENSG00000198912 C1orf174
ENST00000361605 0.0243223408206045 0.00347671201490853 -0.186538931852457 ENSG00000198912 C1orf174
ENST00000474140 0.0243223408206045 0.00347671201490853 -0.186538931852457 ENSG00000198912 C1orf174
ENST00000413332 0.803776058193733 0.641758255145198 -0.132616372090944 ENSG00000236423 LINC01134
ENST00000442673 0.872716437879824 0.752722773961064 0.0647451121860923 ENSG00000236423 LINC01134
ENST00000439488 0.86003382555243 0.731561735179336 0.0727850865649144 ENSG00000236423 LINC01134
ENST00000378190 0.971622681029769 0.935617294779296 0.0277370405045317 ENSG00000196581 AJAP1
ENST00000378191 0.981587313332515 0.957815364230893 -0.0175113466404997 ENSG00000196581 AJAP1
ENST00000478423 0.30914557280514 0.128228262908391 0.112840398031746 ENSG00000131697 NPHP4
ENST00000460696 0.751329282929102 0.565285955599567 0.0874515009370386 ENSG00000131697 NPHP4
ENST00000378161 0.756946577002816 0.573280067380509 0.0838836914474943 ENSG00000131697 NPHP4
ENST00000489180 0.309064098010013 0.12818707244644 0.112848591653906 ENSG00000131697 NPHP4
ENST00000378156 0.309064098010013 0.12818707244644 0.112848591653906 ENSG00000131697 NPHP4
ENST00000378169 0.294742462566636 0.118905485634671 0.114527717618555 ENSG00000131697 NPHP4
ENST00000468253 0.292473700421636 0.117531210463623 0.25601548981485 ENSG00000131697 NPHP4
ENST00000506941 0.950309759821468 0.893478564807177 0.0316659466140282 ENSG00000131697 NPHP4
ENST00000470763 0.630757428508753 0.412045985691079 0.147783929420881 ENSG00000131697 NPHP4
ENST00000466897 0.9933724368363 0.984599576055536 -0.00324460557792498 ENSG00000131697 NPHP4
ENST00000378111 0.0705168444903453 0.0148771517930525 0.335731937734117 ENSG00000069424 KCNAB2
ENST00000378097 0.0595552891866951 0.0117031419401114 0.343103519774975 ENSG00000069424 KCNAB2
ENST00000493807 0.0168138942420323 0.00214596375195448 0.584174470338827 ENSG00000069424 KCNAB2
ENST00000378092 0.0526705384314905 0.00990161754929674 0.37551111109996 ENSG00000069424 KCNAB2
ENST00000478098 0.0817631852452182 0.0182888074333623 0.368690126336558 ENSG00000069424 KCNAB2
ENST00000445501 0.0788040173187569 0.0173714356415819 0.372657023933238 ENSG00000069424 KCNAB2
ENST00000428161 0.0795506565444978 0.0176048073938993 0.338901744570685 ENSG00000069424 KCNAB2
ENST00000389632 0.077526651741118 0.016981875343494 0.340628548829586 ENSG00000069424 KCNAB2
ENST00000602612 0.0662123676989788 0.0135802906644449 0.345845385854826 ENSG00000069424 KCNAB2
ENST00000378087 0.0867013884181114 0.0197938269693077 0.30950086831779 ENSG00000069424 KCNAB2
ENST00000341524 0.073575367519546 0.0157824157876239 0.316589342544524 ENSG00000069424 KCNAB2
ENST00000352527 0.073575367519546 0.0157824157876239 0.316589342544524 ENSG00000069424 KCNAB2
ENST00000435937 0.0874088545124509 0.0200090290354637 0.347007131705995 ENSG00000069424 KCNAB2
ENST00000164247 0.0535938290989742 0.0101482930644968 0.332835981020777 ENSG00000069424 KCNAB2
ENST00000459822 0.214924270109022 0.0729220787202859 0.323075717694843 ENSG00000069424 KCNAB2
ENST00000594544 0.375336261690664 0.175311812726625 0.273545563237464 ENSG00000268332 AL035406.1
ENST00000472700 0.0441526074797837 0.00776327143444734 0.388016707207621 ENSG00000069424 KCNAB2
ENST00000378083 0.048795917948525 0.00889946016810311 0.328268171161705 ENSG00000069424 KCNAB2
ENST00000458166 0.0444980796101003 0.00785164181311258 0.350964349294814 ENSG00000069424 KCNAB2
ENST00000462676 0.141543282515792 0.0393539598290385 0.375451997032845 ENSG00000069424 KCNAB2
ENST00000481789 0.247506597524506 0.0906177953337842 0.245132645943334 ENSG00000069424 KCNAB2
ENST00000378021 0.943974565257287 0.881327263751354 -0.039623552354375 ENSG00000116254 CHD5
ENST00000262450 0.943974565257287 0.881327263751354 -0.039623552354375 ENSG00000116254 CHD5
ENST00000462991 0.956790753309001 0.905849103238922 -0.0373291734339019 ENSG00000116254 CHD5
ENST00000496404 0.984802747071673 0.964743061204802 -0.0120731896267519 ENSG00000116254 CHD5
ENST00000484532 0.00514225596757086 0.000472213674787223 -0.198870096051828 ENSG00000116251 RPL22
ENST00000234875 0.00583675997848379 0.000552565110836183 -0.196838241094678 ENSG00000116251 RPL22
ENST00000480661 0.00211618232304741 0.000155520713950286 -0.223858019936769 ENSG00000116251 RPL22
ENST00000497965 0.00220168852720309 0.000162981362234526 -0.223061921556564 ENSG00000116251 RPL22
ENST00000471204 0.0019381698984911 0.000139964679017884 -0.223884922529828 ENSG00000116251 RPL22
ENST00000465387 0.00207362845914097 0.000151830982486359 -0.224162641311198 ENSG00000116251 RPL22
ENST00000462296 0.00341546072332769 0.000280975466566252 -0.222424156787925 ENSG00000116251 RPL22
ENST00000465335 0.00320701182623881 0.000259964376591302 -0.222102111148461 ENSG00000116251 RPL22
ENST00000377948 0.867949190098597 0.744647813872421 0.0624950548010475 ENSG00000158286 RNF207
ENST00000377939 0.892340529883927 0.786914199830874 0.0513834169208502 ENSG00000158286 RNF207
ENST00000496676 0.883790730634299 0.772511516207896 0.0639163497746228 ENSG00000158286 RNF207
ENST00000483336 0.938297975469913 0.87028443306396 0.0429031890339516 ENSG00000158286 RNF207
ENST00000343813 0.350094328039608 0.156604390752198 -0.132389042154069 ENSG00000116237 ICMT
ENST00000495791 0.450805473328785 0.235369073687438 -0.168733935529528 ENSG00000116237 ICMT
ENST00000489498 0.325136810719893 0.138858699128374 -0.147220411506321 ENSG00000116237 ICMT
ENST00000474756 0.241468730175687 0.0872204918255788 -0.186159515794753 ENSG00000116237 ICMT
ENST00000362035 0.937441323463047 0.868846779182272 0.0342145508968426 ENSG00000116237 ICMT
ENST00000377893 0.724591451599164 0.528961069396808 0.111943511154708 ENSG00000158292 GPR153
ENST00000608083 0.0111527728691633 0.00125971073225068 -0.484105925408071 ENSG00000097021 ACOT7
ENST00000377845 0.000607230459642312 3.36403020230681e-05 -0.607202427067018 ENSG00000097021 ACOT7
ENST00000377855 0.0130889533832587 0.00154931047391646 -0.46936547354475 ENSG00000097021 ACOT7
ENST00000377860 0.0111527728691633 0.00125971073225068 -0.484105925408071 ENSG00000097021 ACOT7
ENST00000418124 0.0111527728691633 0.00125971073225068 -0.484105925408071 ENSG00000097021 ACOT7
ENST00000545482 0.0111527728691633 0.00125971073225068 -0.484105925408071 ENSG00000097021 ACOT7
ENST00000361521 0.00928930231326668 0.000997383650042034 -0.490331534415497 ENSG00000097021 ACOT7
ENST00000377842 0.000670951834026232 3.80802978501989e-05 -0.60099425514922 ENSG00000097021 ACOT7
ENST00000473466 0.00046861308500973 2.46974892922838e-05 -0.670611202296376 ENSG00000097021 ACOT7
ENST00000481175 0.0212488056086139 0.00291200268307771 -0.677443701255702 ENSG00000097021 ACOT7
ENST00000541130 0.0074472191001111 0.000751185251678378 -0.587540096078443 ENSG00000097021 ACOT7
ENST00000377828 0.665113522142818 0.45405900872694 0.200743995500463 ENSG00000187017 ESPN
ENST00000461727 0.6786722245189 0.469954767446618 0.202602552446516 ENSG00000187017 ESPN
ENST00000475228 0.622590762495202 0.403231508697352 0.253927514239707 ENSG00000187017 ESPN
ENST00000416731 0.668804467042292 0.458344619398258 0.207717063521864 ENSG00000187017 ESPN
ENST00000434576 0.31682702508708 0.133327561050948 0.248789111906376 ENSG00000187017 ESPN
ENST00000477679 0.567387060650369 0.343744355301725 0.294641126630173 ENSG00000187017 ESPN
ENST00000468561 0.404531732843355 0.197635047251901 0.234443571605969 ENSG00000187017 ESPN
ENST00000356876 0.346649066449666 0.154077853684921 -0.158362499679484 ENSG00000215788 TNFRSF25
ENST00000485036 0.346571395044791 0.154027737870491 -0.158366042091885 ENSG00000215788 TNFRSF25
ENST00000480393 0.346571395044791 0.154027737870491 -0.158366042091885 ENSG00000215788 TNFRSF25
ENST00000513135 0.345104571516088 0.15294286745173 -0.158590214293834 ENSG00000215788 TNFRSF25
ENST00000473343 0.583981791732504 0.361158280270172 -0.107471428545338 ENSG00000215788 TNFRSF25
ENST00000377782 0.346571395044791 0.154027737870491 -0.158366042091885 ENSG00000215788 TNFRSF25
ENST00000351959 0.342563197643731 0.150970242525014 -0.159650510615311 ENSG00000215788 TNFRSF25
ENST00000510563 0.349661767134071 0.156249122805025 -0.157787646918261 ENSG00000215788 TNFRSF25
ENST00000502730 0.349661767134071 0.156249122805025 -0.157787646918261 ENSG00000215788 TNFRSF25
ENST00000502588 0.349661767134071 0.156249122805025 -0.157787646918261 ENSG00000215788 TNFRSF25
ENST00000414040 0.349661767134071 0.156249122805025 -0.157787646918261 ENSG00000215788 TNFRSF25
ENST00000351748 0.349661767134071 0.156249122805025 -0.157787646918261 ENSG00000215788 TNFRSF25
ENST00000348333 0.349661767134071 0.156249122805025 -0.157787646918261 ENSG00000215788 TNFRSF25
ENST00000453260 0.510923595138332 0.288455782835191 -0.133997987771353 ENSG00000215788 TNFRSF25
ENST00000475730 0.461611812177168 0.244448571043805 -0.1714795010516 ENSG00000215788 TNFRSF25
ENST00000469691 0.180937225884085 0.0566069303231746 -0.192233912393458 ENSG00000215788 TNFRSF25
ENST00000481401 0.234908023663386 0.083586271849146 -0.185016897412706 ENSG00000215788 TNFRSF25
ENST00000461703 0.254777640156261 0.094796256022149 -0.185481661705248 ENSG00000215788 TNFRSF25
ENST00000453341 0.256807111802016 0.0958975712320142 -0.200195608817648 ENSG00000215788 TNFRSF25
ENST00000515145 0.476182964073162 0.256779921781001 -0.156882933080725 ENSG00000215788 TNFRSF25
ENST00000377748 0.557225803203026 0.333534504833566 -0.166722008463899 ENSG00000171680 PLEKHG5
ENST00000400913 0.661981822518252 0.450247125101855 -0.142033242310695 ENSG00000171680 PLEKHG5
ENST00000489097 0.670364783142135 0.460093058036321 -0.145602888978061 ENSG00000171680 PLEKHG5
ENST00000340850 0.63899015901197 0.422011692187872 -0.148235383481163 ENSG00000171680 PLEKHG5
ENST00000377725 0.979584920436295 0.953520932674792 0.0158120418504412 ENSG00000171680 PLEKHG5
ENST00000377728 0.92892252945923 0.853546521789419 0.0500014724104885 ENSG00000171680 PLEKHG5
ENST00000377732 0.980052058740828 0.954467894485834 0.0154950821435965 ENSG00000171680 PLEKHG5
ENST00000400915 0.978913256672646 0.951993435096976 0.0163425625898895 ENSG00000171680 PLEKHG5
ENST00000377740 0.709645433298679 0.50924285811928 -0.183997526033935 ENSG00000171680 PLEKHG5
ENST00000377737 0.708368361283425 0.507626701340296 -0.184199168112944 ENSG00000171680 PLEKHG5
ENST00000535355 0.882728529990061 0.770368331899321 0.0807491352167081 ENSG00000171680 PLEKHG5
ENST00000537245 0.990640798277949 0.977900566072924 0.00760448102746197 ENSG00000171680 PLEKHG5
ENST00000544978 0.985552370682629 0.966582205317868 -0.0117177645086544 ENSG00000171680 PLEKHG5
ENST00000377705 0.119867755373856 0.030968618555161 -0.146938844238575 ENSG00000162408 NOL9
ENST00000464383 0.330988609390797 0.142626989672236 -0.136273720832939 ENSG00000162408 NOL9
ENST00000462798 0.494445890682215 0.27327270859243 -0.144736978450935 ENSG00000162408 NOL9
ENST00000456162 0.605152476305454 0.384219382717043 0.15900397507999 ENSG00000229519 RP11-58A11.2
ENST00000460777 0.273841179645948 0.105864926615412 -0.224198231587089 ENSG00000162408 NOL9
ENST00000464665 0.480462216444343 0.260513219622943 -0.137371837038495 ENSG00000162408 NOL9
ENST00000333172 0.814318479447097 0.657698008473396 -0.160044231210956 ENSG00000173662 TAS1R1
ENST00000328191 0.814145424093526 0.657456103190027 -0.160170817447962 ENSG00000173662 TAS1R1
ENST00000351136 0.807965299532709 0.648005417199128 -0.164938686541668 ENSG00000173662 TAS1R1
ENST00000319084 0.118595986729904 0.0304772443682342 0.222140313427489 ENSG00000204859 ZBTB48
ENST00000435905 0.130538358883194 0.0350300803368606 0.220843697457082 ENSG00000204859 ZBTB48
ENST00000377674 0.140378808919857 0.0388916723298543 0.16793543744194 ENSG00000204859 ZBTB48
ENST00000488936 0.136087859651549 0.0371814846678038 0.175518151223347 ENSG00000204859 ZBTB48
ENST00000482360 0.596706903352769 0.37504168428947 0.0830203600135268 ENSG00000204859 ZBTB48
ENST00000498342 0.595454000653185 0.373470941378536 0.105093797557845 ENSG00000204859 ZBTB48
ENST00000466813 0.912178741618822 0.822817793916801 0.0301736712975359 ENSG00000204859 ZBTB48
ENST00000466941 0.79110442695906 0.622505194535637 0.0967132577346629 ENSG00000204859 ZBTB48
ENST00000377658 0.417789964191478 0.208151797063475 0.128515939709126 ENSG00000162413 KLHL21
ENST00000377663 0.415049605669291 0.205863229285662 0.12909015362449 ENSG00000162413 KLHL21
ENST00000467612 0.557947661080224 0.334322637301281 0.11428577048214 ENSG00000162413 KLHL21
ENST00000496707 0.40315800136655 0.196526661429161 0.157803673893902 ENSG00000162413 KLHL21
ENST00000463043 0.66333585468232 0.45202558087109 0.0939596083657216 ENSG00000162413 KLHL21
ENST00000377648 0.428339408574375 0.216733857721128 0.150819892044612 ENSG00000116273 PHF13
ENST00000495385 0.499885611574067 0.27828907952974 0.136472618079523 ENSG00000116273 PHF13
ENST00000054650 0.156961143602042 0.0456902893406752 -0.214211245933728 ENSG00000041988 THAP3
ENST00000484676 0.364477550180964 0.166855718677793 -0.255821321298122 ENSG00000041988 THAP3
ENST00000307896 0.161079141246981 0.0475121919392607 -0.217924902700589 ENSG00000041988 THAP3
ENST00000377627 0.108404305381195 0.0269026207679707 -0.17056751176341 ENSG00000041988 THAP3
ENST00000484669 0.18543133014325 0.0586829913432553 -0.20852532327967 ENSG00000041988 THAP3
ENST00000487819 0.204122705899044 0.0674975921821011 -0.213476184304911 ENSG00000041988 THAP3
ENST00000472925 0.252060833673237 0.0931604668020879 -0.201870095319576 ENSG00000041988 THAP3
ENST00000480647 0.345572028462338 0.153301811347217 -0.219297569593848 ENSG00000041988 THAP3
ENST00000465508 0.0032736026271303 0.000266667969785538 -0.270920839723441 ENSG00000007923 DNAJC11
ENST00000349363 6.91321717944487e-06 1.82202498052726e-07 -0.241900356882703 ENSG00000007923 DNAJC11
ENST00000451196 6.91321717944487e-06 1.82202498052726e-07 -0.241900356882703 ENSG00000007923 DNAJC11
ENST00000377577 1.39351814324956e-06 3.00797697518651e-08 -0.232817458921428 ENSG00000007923 DNAJC11
ENST00000294401 1.17870398812162e-06 2.50856099959197e-08 -0.233682643965904 ENSG00000007923 DNAJC11
ENST00000542246 1.06795447591796e-06 2.25683239300224e-08 -0.255711800819447 ENSG00000007923 DNAJC11
ENST00000377573 4.64642989285713e-07 9.12518179050609e-09 -0.244656812850737 ENSG00000007923 DNAJC11
ENST00000472414 0.00134926607406065 8.93139971675466e-05 -0.312724435508589 ENSG00000007923 DNAJC11
ENST00000426784 8.16608986299325e-05 3.11654188457594e-06 -0.216982844718277 ENSG00000007923 DNAJC11
ENST00000473993 0.000125342150636517 5.11019074283466e-06 -0.214481815722785 ENSG00000007923 DNAJC11
ENST00000469318 0.0913051618072453 0.021216312466657 -0.151559663884807 ENSG00000007923 DNAJC11
ENST00000485073 0.00486785569608589 0.00044068612733427 -0.2098614234144 ENSG00000007923 DNAJC11
ENST00000460594 0.00308665582480397 0.000248189169876231 -0.232963767282741 ENSG00000007923 DNAJC11
ENST00000465911 0.00616404799860984 0.000591662462048086 -0.292989466235112 ENSG00000007923 DNAJC11
ENST00000303635 0.524454009269101 0.301669199234103 0.0802558182647716 ENSG00000171735 CAMTA1
ENST00000490738 0.363716681060749 0.166324613321178 0.105351957082221 ENSG00000171735 CAMTA1
ENST00000476163 0.326424415522316 0.13966437881267 0.0988332916040362 ENSG00000171735 CAMTA1
ENST00000473578 0.36392184336261 0.166459073884075 0.105350281691085 ENSG00000171735 CAMTA1
ENST00000557126 0.328054416947441 0.14072454586653 0.0987022177805321 ENSG00000171735 CAMTA1
ENST00000467404 0.364074513852037 0.166575372848321 0.105346783592262 ENSG00000171735 CAMTA1
ENST00000439411 0.554049511083698 0.330519556854504 0.0753136704915527 ENSG00000171735 CAMTA1
ENST00000461311 0.318493811379499 0.134486286955966 0.100271954934066 ENSG00000171735 CAMTA1
ENST00000486138 0.387934157439297 0.184819702565865 0.102428214120453 ENSG00000171735 CAMTA1
ENST00000482934 0.282614665919323 0.111157379379254 0.107281755310023 ENSG00000171735 CAMTA1
ENST00000470648 0.283775543423387 0.111837833620841 0.115196929455061 ENSG00000171735 CAMTA1
ENST00000461580 0.281178431411723 0.110285702799081 0.115910930193119 ENSG00000171735 CAMTA1
ENST00000472283 0.214216232294418 0.0725856089995556 0.179437375983503 ENSG00000171735 CAMTA1
ENST00000467267 0.529634082182399 0.30660913391796 0.0818889119090096 ENSG00000171735 CAMTA1
ENST00000495233 0.865870657144247 0.741075655203609 -0.0633003169091746 ENSG00000171735 CAMTA1
ENST00000490905 0.836209491602352 0.692429912531431 -0.08230814238219 ENSG00000171735 CAMTA1
ENST00000476864 0.368795608260717 0.170300351716156 -0.302347537804999 ENSG00000171735 CAMTA1
ENST00000054666 0.964408739054957 0.92074332207951 -0.00822912699465733 ENSG00000049245 VAMP3
ENST00000470357 0.966885354385579 0.925684491262762 -0.00819978700647137 ENSG00000049245 VAMP3
ENST00000602406 0.282764329434016 0.111265405143562 -0.434818803537775 ENSG00000269925 RP3-467L1.6
ENST00000487194 0.955848204309976 0.90400783848059 -0.0331313118654831 ENSG00000049245 VAMP3
ENST00000377541 0.0622799671827571 0.0124483427011243 -0.359752970140162 ENSG00000049246 PER3
ENST00000377532 0.0273767917918805 0.00406714451214868 -0.32202572273934 ENSG00000049246 PER3
ENST00000361923 0.0274312438575926 0.00407873506728934 -0.322671978965323 ENSG00000049246 PER3
ENST00000473653 0.0474173659599816 0.00855978576815796 -0.57016624110648 ENSG00000049246 PER3
ENST00000463106 0.836247669904874 0.692532179302097 -0.078776181574125 ENSG00000049246 PER3
ENST00000451646 0.0674273405312116 0.0139429727396707 -0.363950246889041 ENSG00000236266 RP3-467L1.4
ENST00000494684 0.494759176079623 0.273627915798943 -0.238193767955959 ENSG00000049246 PER3
ENST00000377516 0.350000220541525 0.156532708207603 -0.237385968059624 ENSG00000049247 UTS2
ENST00000377507 0.260240582755147 0.0977588864496846 -0.165745943429933 ENSG00000049249 TNFRSF9
ENST00000474475 0.511193389818137 0.288703849644423 -0.112001108803154 ENSG00000049249 TNFRSF9
ENST00000492571 0.415380140105541 0.206122943673074 -0.135273105846853 ENSG00000049249 TNFRSF9
ENST00000493373 0.00433232336850539 0.000381007990553102 -0.209338670574153 ENSG00000116288 PARK7
ENST00000460192 0.00543505978014988 0.000505995299166647 -0.245012475231025 ENSG00000116288 PARK7
ENST00000338639 0.00582533898807952 0.000551298014985207 -0.215909615520992 ENSG00000116288 PARK7
ENST00000493678 0.00571405096455941 0.000537803220520066 -0.21635085030148 ENSG00000116288 PARK7
ENST00000377493 0.00569595874957612 0.00053560059459807 -0.216369006062631 ENSG00000116288 PARK7
ENST00000465354 0.00598549934858627 0.000570418154764284 -0.243623071777063 ENSG00000116288 PARK7
ENST00000377491 0.00560756950263792 0.000525499964239484 -0.21686847574934 ENSG00000116288 PARK7
ENST00000377488 0.00532451964660713 0.000492816016492897 -0.218333112742017 ENSG00000116288 PARK7
ENST00000497113 0.00700077237538089 0.000694202401033486 -0.239369027143977 ENSG00000116288 PARK7
ENST00000469225 0.0068969492700212 0.000681981646361599 -0.21375319660076 ENSG00000116288 PARK7
ENST00000474874 0.653958050356132 0.440570708686053 0.104188520346497 ENSG00000116285 ERRFI1
ENST00000377482 0.801417055001103 0.638291394972839 0.070517474303824 ENSG00000116285 ERRFI1
ENST00000467067 0.716494040324045 0.518026968146046 -0.12091174063764 ENSG00000116285 ERRFI1
ENST00000469499 0.732759011299022 0.539933537680673 0.110576376959983 ENSG00000116285 ERRFI1
ENST00000487559 0.702294515973233 0.499839054886487 0.124583808030443 ENSG00000116285 ERRFI1
ENST00000337907 0.0157895009846141 0.00197964935627469 -0.226202664330243 ENSG00000142599 RERE
ENST00000377464 7.045663160745e-07 1.43934711911648e-08 -0.460633373338332 ENSG00000142599 RERE
ENST00000467350 5.80753446178916e-06 1.49911308995946e-07 -0.634273704035339 ENSG00000142599 RERE
ENST00000400907 0.00151042520903008 0.000102593055749678 -0.304388141138135 ENSG00000142599 RERE
ENST00000476556 1.76704847978585e-08 2.47236246513647e-10 -0.598470816999529 ENSG00000142599 RERE
ENST00000400908 0.0458141099279978 0.00816279222852027 -0.199368457322382 ENSG00000142599 RERE
ENST00000505225 8.11309489137928e-05 3.09478308981795e-06 -0.645938116817897 ENSG00000142599 RERE
ENST00000464367 6.8448967912585e-07 1.39232676709921e-08 -0.955427008341382 ENSG00000142599 RERE
ENST00000488215 2.33738069696481e-07 4.29395490268977e-09 -0.587565402764097 ENSG00000142599 RERE
ENST00000460659 3.61004806994988e-06 8.87235215098321e-08 -0.554732806405327 ENSG00000142599 RERE
ENST00000492766 3.31518763807972e-06 8.04983262098137e-08 -0.557776742655201 ENSG00000142599 RERE
ENST00000465125 2.23522372823539e-06 5.17609361933229e-08 -0.556885578926548 ENSG00000142599 RERE
ENST00000464972 0.925260191029859 0.846517169447932 0.0143129023141845 ENSG00000142599 RERE
ENST00000449895 0.00304704803896488 0.000244493995181536 -0.538774232107749 ENSG00000232912 RP5-1115A15.1
ENST00000444276 0.113357914847085 0.0286093957327334 -0.459013711538343 ENSG00000232912 RP5-1115A15.1
ENST00000480342 0.0191393607875035 0.0025458180400091 0.292559651202377 ENSG00000142599 RERE
ENST00000507012 0.0436649300043492 0.00764715060465523 0.357687785922179 ENSG00000142599 RERE
ENST00000469251 0.0939040860240975 0.0220616870943769 0.309083694244011 ENSG00000142599 RERE
ENST00000514428 0.010687304797291 0.00119454471705654 0.361882226379461 ENSG00000142599 RERE
ENST00000468247 0.107002501522822 0.0264258503146613 0.279258712672408 ENSG00000142599 RERE
ENST00000234590 0.00019781329373918 8.80330854462186e-06 -0.355076578925154 ENSG00000074800 ENO1
ENST00000464920 0.000173306920634229 7.51362544987344e-06 -0.363882868219811 ENSG00000074800 ENO1
ENST00000497492 0.00244791078152641 0.000186109328654044 -0.297318263549457 ENSG00000074800 ENO1
ENST00000486051 0.00270098889002743 0.00021002568322129 -0.308152423503195 ENSG00000074800 ENO1
ENST00000492343 0.00220263636654685 0.000163086667046536 -0.312051082902653 ENSG00000074800 ENO1
ENST00000489867 0.00233758435403239 0.000175782196402924 -0.328730684874684 ENSG00000074800 ENO1
ENST00000414948 0.393225648178058 0.188808494697058 -0.184595591250341 ENSG00000236269 ENO1-IT1
ENST00000424862 0.626115442845254 0.40699351734989 0.228323834479776 ENSG00000232208 RP3-477M7.5
ENST00000549778 2.94773149598948e-11 2.39134899843756e-13 1.00609037835482 ENSG00000131686 CA6
ENST00000476083 2.45225387578874e-12 1.57469119032078e-14 1.04553627087952 ENSG00000131686 CA6
ENST00000377443 2.17138037514502e-12 1.38177987044081e-14 1.04827985596592 ENSG00000131686 CA6
ENST00000377436 5.63238383265813e-12 3.91780499838698e-14 1.03269328870978 ENSG00000131686 CA6
ENST00000377442 7.49032275048494e-12 5.34758448467959e-14 1.03256153181526 ENSG00000131686 CA6
ENST00000377424 0.979278408987099 0.952812195503393 0.0175972008458028 ENSG00000142583 SLC2A5
ENST00000535586 0.993906777330114 0.986364460265284 -0.00508542655190665 ENSG00000142583 SLC2A5
ENST00000486632 0.769503267289354 0.590548692165321 0.164888445847375 ENSG00000142583 SLC2A5
ENST00000487835 0.726894489779785 0.532125061995266 0.190455852324828 ENSG00000142583 SLC2A5
ENST00000464985 0.632474270994991 0.414176916970175 0.253747367751391 ENSG00000142583 SLC2A5
ENST00000377411 0.589435929323798 0.366952806018941 -0.104282528357491 ENSG00000180758 GPR157
ENST00000414642 0.656811995595242 0.443980221332946 -0.102579470081734 ENSG00000180758 GPR157
ENST00000465853 0.825758354684755 0.676095173133028 -0.0735253653938181 ENSG00000180758 GPR157
ENST00000466131 0.763298369347685 0.582419756544669 -0.0709275607842165 ENSG00000180758 GPR157
ENST00000437157 0.724874614604348 0.529289957060658 -0.214140094799587 ENSG00000228526 RP3-510D11.1
ENST00000412639 0.82246447604957 0.671036590632137 -0.145742186570196 ENSG00000234546 RP3-510D11.2
ENST00000377403 0.664712424072943 0.453620814855095 0.0574624103137893 ENSG00000049239 H6PD
ENST00000602477 0.817114473507746 0.662453882689473 0.0344849607480517 ENSG00000049239 H6PD
ENST00000495451 0.449074696839904 0.233911393335694 0.107875764989519 ENSG00000049239 H6PD
ENST00000328089 0.0207599371365953 0.00282248503179695 -0.423586794337778 ENSG00000171621 SPSB1
ENST00000450402 0.0395028636643093 0.0066614327935379 -0.407463343682256 ENSG00000171621 SPSB1
ENST00000357898 0.0566599384358487 0.0109458240059937 -0.400450501723318 ENSG00000171621 SPSB1
ENST00000377399 0.0830719267361715 0.0186686215974051 -0.370611085555062 ENSG00000171621 SPSB1
ENST00000302692 0.949384116896451 0.891628039778756 0.00777443207621523 ENSG00000171612 SLC25A33
ENST00000435277 0.882377456198152 0.769773361302904 0.0653439945624322 ENSG00000231181 RP13-15M17.1
ENST00000377376 0.0899152943174163 0.0208044146309965 -0.219058164315429 ENSG00000188807 TMEM201
ENST00000340381 0.0956821730376984 0.0226325639116069 -0.215855307120166 ENSG00000188807 TMEM201
ENST00000340305 0.609585559377814 0.388909489362984 -0.0974759370581401 ENSG00000188807 TMEM201
ENST00000416541 0.0362305927090153 0.00592793301034244 -0.269052054422109 ENSG00000188807 TMEM201
ENST00000510900 0.0891733738170062 0.0205637518839507 -0.530495543833196 ENSG00000188807 TMEM201
ENST00000508400 0.252979061339221 0.0936649314151013 -0.279227491807518 ENSG00000188807 TMEM201
ENST00000536656 0.0172556006810707 0.00221858116317144 0.260577668960432 ENSG00000171608 PIK3CD
ENST00000377346 0.0179598902315721 0.00233950485379598 0.25949712213122 ENSG00000171608 PIK3CD
ENST00000377320 0.303253230563741 0.124284428135351 0.264527766672657 ENSG00000179840 C1orf200
ENST00000426570 0.169525908901384 0.0512477734053043 0.486191792580657 ENSG00000233268 RP11-558F24.2
ENST00000415330 0.096061673724257 0.022739188651803 0.285678480322808 ENSG00000231789 RP11-558F24.4
ENST00000484851 0.19069660373457 0.0611129054660611 0.255632252830024 ENSG00000171608 PIK3CD
ENST00000361110 0.177795679497433 0.0551404590161348 0.196086984437103 ENSG00000171608 PIK3CD
ENST00000481137 0.35716618081963 0.161568393517178 0.214800683977451 ENSG00000171608 PIK3CD
ENST00000479223 0.388252652653823 0.185048866451285 0.202482476964108 ENSG00000171608 PIK3CD
ENST00000543390 0.626881840682803 0.407760372133301 0.0976248032691868 ENSG00000171608 PIK3CD
ENST00000377298 0.287368373538861 0.114184478475044 0.099074075793293 ENSG00000171603 CLSTN1
ENST00000377288 0.287328906196608 0.114164203009309 0.0990752931491665 ENSG00000171603 CLSTN1
ENST00000477264 0.273539666245013 0.105678539873155 0.167893881674393 ENSG00000171603 CLSTN1
ENST00000435891 0.271610625912018 0.104495624573129 0.126180661841796 ENSG00000171603 CLSTN1
ENST00000361311 0.289583363706442 0.115682015594274 0.0987453198576592 ENSG00000171603 CLSTN1
ENST00000464286 0.973574662121295 0.939935932760737 0.00982403138608282 ENSG00000171603 CLSTN1
ENST00000377263 0.049471697098361 0.00907611207196124 0.353701211560723 ENSG00000178585 CTNNBIP1
ENST00000537447 0.17147413137773 0.0521603815647512 0.363217745649167 ENSG00000178585 CTNNBIP1
ENST00000400904 0.0379656615486612 0.00630348334801482 0.369791313731597 ENSG00000178585 CTNNBIP1
ENST00000377258 0.10291843521922 0.0250141334909656 0.333893878208379 ENSG00000178585 CTNNBIP1
ENST00000377256 0.136381249331471 0.037284489535012 0.370384037775232 ENSG00000178585 CTNNBIP1
ENST00000488540 0.840121445160541 0.698908128621068 0.0303610360655151 ENSG00000162441 LZIC
ENST00000377223 0.671971613827673 0.462104857663649 0.0590992197665842 ENSG00000162441 LZIC
ENST00000400903 0.673724681216314 0.464031852465526 0.0625437920815088 ENSG00000162441 LZIC
ENST00000541052 0.772772810277484 0.595425019466208 0.0440025365823614 ENSG00000162441 LZIC
ENST00000377213 0.832204928130936 0.686046954401586 0.0338470144780687 ENSG00000162441 LZIC
ENST00000471853 0.597375193602594 0.375745670665367 -0.133778321706817 ENSG00000162441 LZIC
ENST00000445884 0.647387326247638 0.432316252268 0.119616512380601 ENSG00000228150 RP11-84A14.4
ENST00000403197 0.187628262944806 0.0596705661882268 0.252824979971923 ENSG00000173614 NMNAT1
ENST00000377205 0.0672663702921095 0.0138978817898241 0.280197571332403 ENSG00000173614 NMNAT1
ENST00000462686 0.16284154134897 0.0482749401149721 0.250151296542874 ENSG00000173614 NMNAT1
ENST00000492735 0.157219042787732 0.0458481339339984 0.2735452530109 ENSG00000173614 NMNAT1
ENST00000496751 0.19069660373457 0.061110782077641 0.285663188274718 ENSG00000173614 NMNAT1
ENST00000413148 0.197589470673928 0.0643349311407208 0.428020287858855 ENSG00000241326 RP11-807G9.2
ENST00000253251 0.0206878370984993 0.00280938194002052 0.23214289738121 ENSG00000130939 UBE4B
ENST00000377157 0.0165668773806094 0.00210478977713315 0.23701710073531 ENSG00000130939 UBE4B
ENST00000377153 0.603683240605596 0.382679757537735 0.0991867465154734 ENSG00000130939 UBE4B
ENST00000343090 0.010640117863272 0.00118850664826182 0.259576068255848 ENSG00000130939 UBE4B
ENST00000462658 0.0644144739637405 0.0130527662457595 0.436614135313759 ENSG00000130939 UBE4B
ENST00000475795 0.00149721486881187 0.000101525147474864 0.381664637560031 ENSG00000130939 UBE4B
ENST00000470736 0.012454248203665 0.00145035632428731 0.332235787933032 ENSG00000130939 UBE4B
ENST00000466379 0.036967019137483 0.0060860731958529 0.299677410727268 ENSG00000130939 UBE4B
ENST00000488228 0.0852544238721721 0.0193674177606233 0.256149026896442 ENSG00000130939 UBE4B
ENST00000487244 0.769290465958176 0.590250416861993 -0.0620902045384802 ENSG00000130939 UBE4B
ENST00000465408 0.648578329458447 0.433903155142874 -0.138867026404393 ENSG00000130939 UBE4B
ENST00000377093 0.978460703037438 0.950685457969931 0.00689502229761316 ENSG00000054523 KIF1B
ENST00000263934 0.940297928862619 0.873900051198744 -0.0185909742049702 ENSG00000054523 KIF1B
ENST00000377086 0.9851412777473 0.965542497042607 -0.00496103434867556 ENSG00000054523 KIF1B
ENST00000377083 0.924150741352167 0.844398043804193 0.0215225730125474 ENSG00000054523 KIF1B
ENST00000377081 0.980750916477506 0.95585040489723 0.00626411129629674 ENSG00000054523 KIF1B
ENST00000495136 0.800284418181732 0.636738156081592 0.0927375960175192 ENSG00000054523 KIF1B
ENST00000497835 0.926151085034158 0.848421422854 0.0244401024241136 ENSG00000054523 KIF1B
ENST00000465635 0.813079723548495 0.655687486256881 -0.0769745265743668 ENSG00000054523 KIF1B
ENST00000483340 0.817445676859375 0.663111371113389 -0.0752279263392317 ENSG00000054523 KIF1B
ENST00000470616 0.234238397871147 0.0832041277037872 -0.319489501135193 ENSG00000054523 KIF1B
ENST00000491493 0.425118117702682 0.214132540501395 0.1098224009746 ENSG00000142657 PGD
ENST00000487775 0.118657127147464 0.0304957960112644 0.189299804185079 ENSG00000142657 PGD
ENST00000541529 0.428377471207908 0.216783608884205 0.106354402776322 ENSG00000142657 PGD
ENST00000477958 0.337996958160877 0.14778758896869 0.123480483674311 ENSG00000142657 PGD
ENST00000270776 0.456373519584632 0.240054611883427 0.100996094500019 ENSG00000142657 PGD
ENST00000483936 0.395782022732541 0.190809606498854 0.111658450434889 ENSG00000142657 PGD
ENST00000538557 0.459051353606841 0.242276879494937 0.10080646799769 ENSG00000142657 PGD
ENST00000465632 0.388589578695589 0.185290045277736 0.112198442881343 ENSG00000142657 PGD
ENST00000460189 0.415240812748438 0.206013215538463 0.110403136051037 ENSG00000142657 PGD
ENST00000493288 0.568147014833027 0.3446346715912 0.0975319747668014 ENSG00000142657 PGD
ENST00000498356 0.609560515498463 0.388853691220528 0.079697089888698 ENSG00000142657 PGD
ENST00000496718 0.819194811070826 0.66581916754312 0.0418178456719015 ENSG00000142657 PGD
ENST00000400900 0.177713594571776 0.0551019534876801 -0.335846981828757 ENSG00000251503 APITD1-CORT
ENST00000602296 0.177713594571776 0.0551019534876801 -0.335846981828757 ENSG00000175279 APITD1
ENST00000602787 0.177713594571776 0.0551019534876801 -0.335846981828757 ENSG00000175279 APITD1
ENST00000470413 0.20490256877642 0.067910330212668 -0.322191888308676 ENSG00000251503 APITD1-CORT
ENST00000309048 0.0936402718203241 0.0219673166825985 -0.415925686567409 ENSG00000175279 APITD1
ENST00000602486 0.179657264327523 0.0560208940819921 -0.415397348809369 ENSG00000175279 APITD1
ENST00000477755 0.159818037779725 0.0469903531969759 -0.368909453475382 ENSG00000175279 APITD1
ENST00000462462 0.107527747334102 0.0266147514560221 -0.422175388736348 ENSG00000175279 APITD1
ENST00000465026 0.23793731602772 0.0852316739804789 -0.316939194924222 ENSG00000251503 APITD1-CORT
ENST00000602446 0.266346423636822 0.101454782322439 -0.315640529765763 ENSG00000251503 APITD1-CORT
ENST00000464507 0.156528866976651 0.0455032745108573 -0.42582028574925 ENSG00000175279 APITD1
ENST00000377049 0.657291060404617 0.44442464345716 -0.205107894449765 ENSG00000241563 CORT
ENST00000320498 0.709153178627646 0.508642447144768 -0.180072784035627 ENSG00000241563 CORT
ENST00000377038 0.0263073631268404 0.00385596193203241 -0.13729654443027 ENSG00000160049 DFFA
ENST00000424487 0.502677929618701 0.28069479131769 -0.142240433222587 ENSG00000203469 RP5-1113E3.3
ENST00000476658 0.0207875420615226 0.00282872545131311 -0.19777500542464 ENSG00000160049 DFFA
ENST00000377036 0.0285578260131015 0.00430684145597307 -0.202751437121277 ENSG00000160049 DFFA
ENST00000472851 0.0850018731882455 0.0192878486679602 -0.178248730374732 ENSG00000142655 PEX14
ENST00000356607 0.0362086925245018 0.00592194463098754 -0.165613225826654 ENSG00000142655 PEX14
ENST00000538836 0.0393381713285631 0.00662236377624796 -0.165099375227923 ENSG00000142655 PEX14
ENST00000491661 0.102857390479286 0.0249894508848585 -0.144947388199726 ENSG00000142655 PEX14
ENST00000492696 0.266936529504345 0.101818529084179 -0.439309621420304 ENSG00000142655 PEX14
ENST00000377022 0.00462586022914465 0.00041442411762355 -0.315314736256806 ENSG00000130940 CASZ1
ENST00000478524 0.926113113848765 0.848308590118719 0.0350590305337354 ENSG00000130940 CASZ1
ENST00000606802 0.115906961232094 0.0295190053705035 -0.258179100963838 ENSG00000272078 RP4-734G22.3
ENST00000447850 0.834815812320185 0.690072241137826 -0.0809104311194727 ENSG00000130940 CASZ1
ENST00000344008 0.000419164377469751 2.15196146630982e-05 -0.369054174753713 ENSG00000130940 CASZ1
ENST00000490176 0.682845588421725 0.475260790997051 -0.173460506985448 ENSG00000130940 CASZ1
ENST00000496432 0.00014575288877273 6.10975758603642e-06 -0.384501384880769 ENSG00000130940 CASZ1
ENST00000492173 0.0252137981896803 0.00364891774344551 -0.417401895993381 ENSG00000130940 CASZ1
ENST00000478728 0.000270904004629887 1.28707602908027e-05 -0.432263530230131 ENSG00000130940 CASZ1
ENST00000473118 0.500503961371609 0.278917911690799 -0.0749023036277367 ENSG00000120948 TARDBP
ENST00000240185 0.571141326991711 0.347822981518978 -0.0627571621409129 ENSG00000120948 TARDBP
ENST00000476201 0.60201152368545 0.380794753471333 -0.0619626678396612 ENSG00000120948 TARDBP
ENST00000472476 0.455905100442965 0.239655479444257 -0.0808497255405324 ENSG00000120948 TARDBP
ENST00000439080 0.460921734016138 0.243884593902127 -0.0762812649004303 ENSG00000120948 TARDBP
ENST00000473869 0.655764760467073 0.442575959386115 -0.0500163192405863 ENSG00000120948 TARDBP
ENST00000315091 0.584833472506552 0.362018827448232 -0.0605532100201744 ENSG00000120948 TARDBP
ENST00000477447 0.677109127159987 0.468049078055359 -0.0561008990794758 ENSG00000120948 TARDBP
ENST00000496840 0.880766558502299 0.766773184021197 0.0229768423362435 ENSG00000120948 TARDBP
ENST00000480464 0.143882149249903 0.0403057100820919 0.236892081658012 ENSG00000120948 TARDBP
ENST00000400897 0.99705539821741 0.992832137448968 0.0009014742675122 ENSG00000009724 MASP2
ENST00000607145 0.996881897364307 0.992440757397715 0.0016700231786091 ENSG00000271895 RP4-635E18.8
ENST00000475189 0.0283532963801271 0.00426672305970787 -0.468965803239269 ENSG00000116649 SRM
ENST00000376957 0.012523117988669 0.00146080975015682 -0.366315465355989 ENSG00000116649 SRM
ENST00000490101 0.00897776424263505 0.000956987472873217 -0.485878019044548 ENSG00000116649 SRM
ENST00000465788 0.00285709255839788 0.000225992962852167 -0.365365637624998 ENSG00000116649 SRM
ENST00000459997 0.0187545354143376 0.00248176471329786 -0.328034686271675 ENSG00000116649 SRM
ENST00000487300 0.00905732400425909 0.000966624159258646 -0.345919801408168 ENSG00000116649 SRM
ENST00000304457 0.0782647554728955 0.017199741654395 -0.164581192756255 ENSG00000171824 EXOSC10
ENST00000376936 0.0783441445263944 0.0172309372288392 -0.164581696486195 ENSG00000171824 EXOSC10
ENST00000474216 0.144860152295145 0.0407094906379762 -0.164630787648838 ENSG00000171824 EXOSC10
ENST00000544779 0.0782788191131767 0.0172053300190207 -0.164581720823303 ENSG00000171824 EXOSC10
ENST00000490565 0.191150015897036 0.0612963309380901 -0.336121325492077 ENSG00000171824 EXOSC10
ENST00000452378 0.465881047027757 0.247879993281843 -0.10516622035114 ENSG00000226849 RP4-635E18.7
ENST00000469634 0.424013123578843 0.21324448718332 -0.12053952384511 ENSG00000171824 EXOSC10
ENST00000478271 0.467621705480565 0.249376946992441 -0.113671028105628 ENSG00000171824 EXOSC10
ENST00000470611 0.167733857564209 0.0504384361177868 -0.210996896006276 ENSG00000171824 EXOSC10
ENST00000498576 0.120490559357092 0.0312341994179051 -0.254029526818919 ENSG00000171824 EXOSC10
ENST00000472078 0.708220770261174 0.507375792081209 -0.0823497722905143 ENSG00000171824 EXOSC10
ENST00000485606 0.616205108027325 0.396009672215037 -0.10130502962968 ENSG00000171824 EXOSC10
ENST00000460196 0.423310737137898 0.212701643580455 -0.138269892602486 ENSG00000171824 EXOSC10
ENST00000447600 0.512090977823293 0.289548815172201 -0.243418043820977 ENSG00000230337 RP4-635E18.6
ENST00000435388 0.511051234109577 0.288577734203838 -0.243405060639136 ENSG00000230337 RP4-635E18.6
ENST00000376838 0.445085205904598 0.230527451854514 0.0822950715765172 ENSG00000198793 MTOR
ENST00000361445 0.601597141883738 0.380403884240851 0.0399405207251447 ENSG00000198793 MTOR
ENST00000473471 0.611161599643425 0.390525836692431 0.0966239854917543 ENSG00000198793 MTOR
ENST00000490931 0.715019902052854 0.51612251668578 0.0686190265166727 ENSG00000198793 MTOR
ENST00000455339 0.644462592817805 0.42869777254457 -0.0867322484385297 ENSG00000198793 MTOR
ENST00000495435 0.716798405292946 0.5184069129073 -0.0603374607287993 ENSG00000198793 MTOR
ENST00000476768 0.994324236733375 0.987309485773317 0.00230048681159845 ENSG00000198793 MTOR
ENST00000445982 0.886055359678484 0.776435833603312 0.0348828698447428 ENSG00000225602 MTOR-AS1
ENST00000420480 0.880407868671574 0.766271298724936 0.03641714824258 ENSG00000225602 MTOR-AS1
ENST00000376819 0.783087234598281 0.610578797571675 0.108077040256664 ENSG00000171819 ANGPTL7
ENST00000376810 0.27123533514048 0.104301477330588 -0.121634793552236 ENSG00000120942 UBIAD1
ENST00000376804 0.233360524481051 0.0827202210210136 -0.128428405761709 ENSG00000120942 UBIAD1
ENST00000486588 0.368758108608999 0.170262574324804 -0.0950217699276279 ENSG00000120942 UBIAD1
ENST00000483738 0.443419939561037 0.229109616512078 -0.0793216778160773 ENSG00000120942 UBIAD1
ENST00000433562 0.446555594840342 0.231780598946023 0.33550971586417 ENSG00000238199 UBE2V2P3
ENST00000294484 0.538009212424389 0.314418088962607 -0.30094388365723 ENSG00000204624 PTCHD2
ENST00000389575 0.538009212424389 0.314418088962607 -0.30094388365723 ENSG00000204624 PTCHD2
ENST00000354287 0.604844138390792 0.383883663877917 -0.270087097273643 ENSG00000116661 FBXO2
ENST00000251546 0.00276798870532873 0.000216781106786087 -0.5338619833213 ENSG00000132879 FBXO44
ENST00000425796 0.00807756241278982 0.000834870025865235 -0.569131690163787 ENSG00000132879 FBXO44
ENST00000376770 0.00579891443535778 0.000548288419156489 -0.500391404004514 ENSG00000132879 FBXO44
ENST00000376768 0.00411657017225064 0.000356159367349719 -0.537734320767241 ENSG00000132879 FBXO44
ENST00000251547 0.00580755395293421 0.00054938324474599 -0.500377171875428 ENSG00000132879 FBXO44
ENST00000376760 0.000865199137790388 5.19138807171176e-05 -0.611084025400947 ENSG00000132879 FBXO44
ENST00000376762 0.00275047689068284 0.000214861123709394 -0.541813923225048 ENSG00000132879 FBXO44
ENST00000475435 0.0100270265219645 0.00110090771564205 -0.485649401325201 ENSG00000132879 FBXO44
ENST00000471895 0.101791394022555 0.0246289670194489 -0.377589249710911 ENSG00000132879 FBXO44
ENST00000376753 1.81797565034566e-16 4.78334436738268e-19 -1.09428016886311 ENSG00000116663 FBXO6
ENST00000474239 6.77316612234845e-18 1.40475039630079e-20 -1.15114931461553 ENSG00000116663 FBXO6
ENST00000449067 8.86224280596084e-16 2.70048080907854e-18 -1.10207047678667 ENSG00000116663 FBXO6
ENST00000235310 0.280457266711027 0.10984477015306 -0.179202896208319 ENSG00000116670 MAD2L2
ENST00000376692 0.301150840044106 0.122913513518425 -0.175235027151027 ENSG00000116670 MAD2L2
ENST00000376672 0.271936889785112 0.104729607367665 -0.181891531956364 ENSG00000116670 MAD2L2
ENST00000376669 0.296999561920622 0.120321283572874 -0.177255786065431 ENSG00000116670 MAD2L2
ENST00000376667 0.286041251318821 0.113273814078202 -0.17871940997598 ENSG00000116670 MAD2L2
ENST00000445656 0.326969965796789 0.140016342064334 -0.166167270223921 ENSG00000116670 MAD2L2
ENST00000456915 0.327249959844698 0.140235438911448 -0.166147677321513 ENSG00000116670 MAD2L2
ENST00000376664 0.35783576103345 0.162007920163542 -0.154194758300185 ENSG00000116670 MAD2L2
ENST00000376655 0.568195120667949 0.34469993939255 -0.109304226507086 ENSG00000116670 MAD2L2
ENST00000294485 0.50164208092673 0.279897372191993 0.315187490866074 ENSG00000162490 DRAXIN
ENST00000376637 0.703358819002504 0.501224933357705 0.0856148005060491 ENSG00000177674 AGTRAP
ENST00000476512 0.747054791360664 0.559445503190122 0.0747758917021869 ENSG00000177674 AGTRAP
ENST00000400895 0.750582065383176 0.56427402809883 0.0738346289486426 ENSG00000177674 AGTRAP
ENST00000494437 0.760935175759454 0.578923065388504 0.0751217663311103 ENSG00000177674 AGTRAP
ENST00000491346 0.697465262287766 0.493686923063647 0.0870989234523594 ENSG00000177674 AGTRAP
ENST00000376629 0.705999450587883 0.504695778559107 0.0849947357158915 ENSG00000177674 AGTRAP
ENST00000376627 0.703491261471916 0.501409100874086 0.0854547530327731 ENSG00000177674 AGTRAP
ENST00000314340 0.701675237301533 0.499017691019752 0.0861067007949458 ENSG00000177674 AGTRAP
ENST00000452018 0.722591212620127 0.526239290523283 0.0809415819532594 ENSG00000177674 AGTRAP
ENST00000510878 0.706841023955992 0.505679849025168 0.0846451079725608 ENSG00000177674 AGTRAP
ENST00000476309 0.745120549805101 0.5566858025095 0.0723511104637445 ENSG00000177674 AGTRAP
ENST00000514733 0.790719309146959 0.621941485118058 0.0592196608292319 ENSG00000177674 AGTRAP
ENST00000513739 0.93315372263687 0.861143630960054 0.0219874464461325 ENSG00000177674 AGTRAP
ENST00000471765 0.549961404387389 0.326029589955335 0.141163540861011 ENSG00000177674 AGTRAP
ENST00000433342 0.853861964039932 0.721854667370623 0.0445880774355258 ENSG00000215910 C1orf167
ENST00000312793 0.841625675689269 0.701647888655549 0.0439894772338051 ENSG00000215910 C1orf167
ENST00000444493 0.798874253464999 0.634341665039377 0.0495710233863656 ENSG00000215910 C1orf167
ENST00000449278 0.795760043774272 0.62932907877034 0.0495758786971163 ENSG00000215910 C1orf167
ENST00000475041 0.449610652687471 0.234322127266422 0.127540994010548 ENSG00000215910 C1orf167
ENST00000376592 0.836049333433397 0.692217263315195 -0.0354739522173338 ENSG00000177000 MTHFR
ENST00000376583 0.8100488222158 0.651175556060028 -0.0399455011898046 ENSG00000177000 MTHFR
ENST00000376590 0.651699221282198 0.4378397914535 -0.0695733091131604 ENSG00000177000 MTHFR
ENST00000482358 0.781901518124579 0.608795674774684 -0.0593525791990148 ENSG00000215910 C1orf167
ENST00000376585 0.567070892216083 0.343438890623221 -0.0889386003778083 ENSG00000177000 MTHFR
ENST00000418034 0.200827469376864 0.0659134843693549 -0.234701865333248 ENSG00000177000 MTHFR
ENST00000413656 0.383137835721516 0.181073749246125 -0.181818058237732 ENSG00000177000 MTHFR
ENST00000423400 0.34210866574059 0.150625291599942 -0.200099018835508 ENSG00000177000 MTHFR
ENST00000431243 0.34210866574059 0.150625291599942 -0.200099018835508 ENSG00000177000 MTHFR
ENST00000376486 0.268845958339858 0.102921580962704 -0.20996184693105 ENSG00000177000 MTHFR
ENST00000312413 0.550797815609071 0.326933271198879 -0.0666182695835187 ENSG00000011021 CLCN6
ENST00000346436 0.550995873861962 0.327185119839254 -0.0666088821831845 ENSG00000011021 CLCN6
ENST00000376497 0.291002954330088 0.116616383678726 -0.156017944443144 ENSG00000011021 CLCN6
ENST00000376487 0.395080463173309 0.190260227518992 -0.0917243036511937 ENSG00000011021 CLCN6
ENST00000376496 0.423202257734887 0.212597002146681 -0.0884100214973467 ENSG00000011021 CLCN6
ENST00000376491 0.343921087040302 0.152002135803154 -0.116738781032698 ENSG00000011021 CLCN6
ENST00000376492 0.3761674054663 0.175927298259134 -0.109077449909739 ENSG00000011021 CLCN6
ENST00000376490 0.343921087040302 0.152002135803154 -0.116738781032698 ENSG00000011021 CLCN6
ENST00000494028 0.94730800853062 0.887991442315615 0.013251169113599 ENSG00000011021 CLCN6
ENST00000446542 0.83252931989358 0.686500322149926 0.0422577386646403 ENSG00000242349 NPPA-AS1
ENST00000400892 0.699896753598325 0.496842838310031 0.100762520927453 ENSG00000242349 NPPA-AS1
ENST00000376480 0.702964515776965 0.500668249713196 0.114202515347501 ENSG00000175206 NPPA
ENST00000376476 0.423963001713213 0.213182078907437 0.214960150927528 ENSG00000175206 NPPA
ENST00000376572 0.737418844353232 0.546502410247773 0.0678301491285466 ENSG00000116685 KIAA2013
ENST00000376576 0.496152807900115 0.275006212329986 0.13579127038249 ENSG00000116685 KIAA2013
ENST00000485046 0.993319223086817 0.984508172081947 0.00231111154133807 ENSG00000083444 PLOD1
ENST00000449038 0.621155832003266 0.401477538047967 -0.103667767855565 ENSG00000083444 PLOD1
ENST00000358133 0.723033576317141 0.526898313938442 -0.0749391956504016 ENSG00000083444 PLOD1
ENST00000376369 0.998662529784608 0.996766567036018 0.000446653674705492 ENSG00000083444 PLOD1
ENST00000429000 0.967271842657356 0.926693509631532 -0.0108754060509722 ENSG00000083444 PLOD1
ENST00000196061 0.947439536871574 0.888202837632575 -0.0152867531749827 ENSG00000083444 PLOD1
ENST00000465920 0.225657772229364 0.0785379481831767 0.370602161604003 ENSG00000083444 PLOD1
ENST00000491536 0.819223299817547 0.66585010182519 -0.0622422744862205 ENSG00000083444 PLOD1
ENST00000470133 0.546922012174206 0.3231700838516 -0.221702927720179 ENSG00000083444 PLOD1
ENST00000481933 0.991098326392497 0.979089277735087 -0.0049076716730781 ENSG00000083444 PLOD1
ENST00000444836 0.434000268471871 0.221251441088757 -0.0832096970747641 ENSG00000116688 MFN2
ENST00000490079 0.438956975909721 0.22528750203436 -0.125356689316992 ENSG00000116688 MFN2
ENST00000235329 0.432325152984199 0.219969846389633 -0.0834039387561727 ENSG00000116688 MFN2
ENST00000484391 0.530826875547289 0.307729876865588 -0.101298826664549 ENSG00000116688 MFN2
ENST00000497302 0.570986337416299 0.347687601131209 -0.0862619670454804 ENSG00000116688 MFN2
ENST00000412236 0.554049511083698 0.330518773937545 -0.0943399087274838 ENSG00000116688 MFN2
ENST00000478749 0.0160280616555453 0.0020163890203539 -0.332709893452473 ENSG00000116691 MIIP
ENST00000235332 0.0278813313037445 0.00417167986522499 -0.314440876871607 ENSG00000116691 MIIP
ENST00000436478 0.0279125893121321 0.00417925129934685 -0.314434826655899 ENSG00000116691 MIIP
ENST00000466860 0.111437944493628 0.0279636345232154 -0.261819959372037 ENSG00000116691 MIIP
ENST00000498685 0.124163910991465 0.0326708274967943 -0.259063407152437 ENSG00000116691 MIIP
ENST00000492256 0.257869724036178 0.0964568776782792 -0.272065894474913 ENSG00000116691 MIIP
ENST00000460823 0.388928941362309 0.185594575151769 -0.200930648180993 ENSG00000116691 MIIP
ENST00000478299 0.748641880234497 0.561612275810985 -0.12093681379298 ENSG00000116691 MIIP
ENST00000263932 0.419569038058818 0.209566491140852 0.250985290068452 ENSG00000120949 TNFRSF8
ENST00000417814 0.326265865785469 0.139569084606797 0.307134234779202 ENSG00000120949 TNFRSF8
ENST00000514649 0.326265865785469 0.139569084606797 0.307134234779202 ENSG00000120949 TNFRSF8
ENST00000413146 0.23562446587236 0.0839972031383974 0.359573348973679 ENSG00000120949 TNFRSF8
ENST00000479933 0.235404555841109 0.0838320729935959 0.359563695160726 ENSG00000120949 TNFRSF8
ENST00000536782 0.0972551515872015 0.0231132458898031 0.291359957278888 ENSG00000028137 TNFRSF1B
ENST00000376259 0.149005625165488 0.0423511066373504 0.248026739868791 ENSG00000028137 TNFRSF1B
ENST00000492361 0.149005625165488 0.0423511066373504 0.248026739868791 ENSG00000028137 TNFRSF1B
ENST00000584158 0.908715793908612 0.816573761504703 0.0538453958785416 ENSG00000263676 MIR4632
ENST00000489921 0.297530040661004 0.120647740838224 0.197931941565682 ENSG00000028137 TNFRSF1B
ENST00000356315 0.00156663403771993 0.000107548160755394 0.182236740558304 ENSG00000048707 VPS13D
ENST00000358136 0.00156663403771993 0.000107548160755394 0.182236740558304 ENSG00000048707 VPS13D
ENST00000476169 0.32754116203593 0.140396805587026 0.174233367063335 ENSG00000048707 VPS13D
ENST00000489961 0.700902133335324 0.498097948609497 0.0749758634279818 ENSG00000048707 VPS13D
ENST00000011700 0.00322020345569409 0.000261187829944461 0.186529893437056 ENSG00000048707 VPS13D
ENST00000460333 0.0423306379367276 0.00732298898337464 0.151598877982669 ENSG00000048707 VPS13D
ENST00000487188 0.09558738562418 0.0226040430659116 0.178104723739871 ENSG00000048707 VPS13D
ENST00000469054 0.666483082325764 0.455770183003008 0.10945591633488 ENSG00000048707 VPS13D
ENST00000496628 0.0088438195423812 0.000938476822101571 0.207987872460323 ENSG00000048707 VPS13D
ENST00000466732 0.85970371659827 0.731093104921016 0.0653867501673044 ENSG00000048707 VPS13D
ENST00000476045 0.813662515413201 0.656660257419583 0.0598826998647469 ENSG00000048707 VPS13D
ENST00000481484 0.807667387692941 0.647611407624744 0.060670185134279 ENSG00000048707 VPS13D
ENST00000543766 0.0167329645093137 0.00213269816156263 0.206850628343238 ENSG00000048707 VPS13D
ENST00000471923 0.0115981233840428 0.00132521433411264 0.225421980820825 ENSG00000048707 VPS13D
ENST00000543710 0.016609868094115 0.00211255275002658 0.259745859256418 ENSG00000048707 VPS13D
ENST00000473099 0.158544586438796 0.046400363202988 0.227996878966618 ENSG00000048707 VPS13D
ENST00000376223 0.0966149098519953 0.0229133061438847 0.67599446337226 ENSG00000162496 DHRS3
ENST00000464917 0.089509775387333 0.0206784560312738 0.6878277985894 ENSG00000162496 DHRS3
ENST00000430996 0.0988657885128294 0.0236313470069206 0.673939315809694 ENSG00000162496 DHRS3
ENST00000482265 0.0861041067004444 0.0196100760230723 0.702163341346572 ENSG00000162496 DHRS3
ENST00000294489 0.0440100029012526 0.00772901057636266 0.823730678348054 ENSG00000162493 PDPN
ENST00000376057 0.048964962530564 0.00894174380763072 0.812046478929235 ENSG00000162493 PDPN
ENST00000484063 0.440664527185988 0.226687630172597 0.107029555605165 ENSG00000116731 PRDM2
ENST00000376048 0.00362481993988203 0.000302998421770742 0.155459674533074 ENSG00000116731 PRDM2
ENST00000311066 0.00339462623602125 0.000278688190290786 0.153470111435756 ENSG00000116731 PRDM2
ENST00000235372 0.00331037109329011 0.000270432614259103 0.157786542086193 ENSG00000116731 PRDM2
ENST00000491134 0.0102021910342956 0.0011257550819021 0.139276577257836 ENSG00000116731 PRDM2
ENST00000502727 0.00455226508822471 0.000406051500586531 0.200566044215627 ENSG00000116731 PRDM2
ENST00000502724 0.00425464350019264 0.000372988083048428 0.203312627390856 ENSG00000116731 PRDM2
ENST00000413440 0.00586256767932839 0.000555522737853113 0.155943779885156 ENSG00000116731 PRDM2
ENST00000343137 0.00568302736491134 0.000534157970044753 0.155141506453856 ENSG00000116731 PRDM2
ENST00000491815 0.000899968221378931 5.45026302763903e-05 0.244659847929094 ENSG00000116731 PRDM2
ENST00000503842 0.00509956018002832 0.000466991200417393 0.161384976712178 ENSG00000116731 PRDM2
ENST00000407521 0.00324318998032681 0.00026341443483422 0.210623144563471 ENSG00000116731 PRDM2
ENST00000505823 0.00507716289468539 0.000464470448459167 0.161528933469744 ENSG00000116731 PRDM2
ENST00000487453 0.41613976264383 0.206708884347681 0.103096250418364 ENSG00000116731 PRDM2
ENST00000491547 0.836708375193388 0.693330205126687 -0.0651163179054444 ENSG00000189337 KAZN
ENST00000376030 0.707436379071137 0.506370998921613 -0.101503198333998 ENSG00000189337 KAZN
ENST00000503743 0.887267954678552 0.778357126145236 -0.0463400432606752 ENSG00000189337 KAZN
ENST00000422387 0.77697275388023 0.601614723618652 -0.0830641416730896 ENSG00000189337 KAZN
ENST00000361144 0.0416745381897596 0.00715629763094842 -0.514149635532281 ENSG00000189337 KAZN
ENST00000376028 0.0769672125878674 0.01681451357783 -0.502290368515101 ENSG00000189337 KAZN
ENST00000400798 0.0467010248361768 0.00838652531420258 -0.510897819255695 ENSG00000189337 KAZN
ENST00000400797 0.100490823207403 0.0241764109374074 -0.471584429682569 ENSG00000189337 KAZN
ENST00000404665 0.806491321596097 0.645861510621152 0.157196618425351 ENSG00000175147 TMEM51-AS1
ENST00000310916 0.834373323294099 0.689245530865549 0.136789055037916 ENSG00000175147 TMEM51-AS1
ENST00000428417 0.749329809034618 0.56250244100295 0.0879293933394937 ENSG00000171729 TMEM51
ENST00000376014 0.74853045889512 0.561412771550827 0.0878431443320697 ENSG00000171729 TMEM51
ENST00000451326 0.804611011388703 0.643210003879317 0.0719450079310069 ENSG00000171729 TMEM51
ENST00000400796 0.750936301363762 0.564708746976484 0.0867055606559728 ENSG00000171729 TMEM51
ENST00000434578 0.750415539407732 0.563987114167727 0.0867471745983016 ENSG00000171729 TMEM51
ENST00000376008 0.750188227560829 0.56364190721514 0.0870912720533902 ENSG00000171729 TMEM51
ENST00000424792 0.802375837909025 0.639773801834651 0.120209598904941 ENSG00000204464 C1orf195
ENST00000376005 0.844610775679315 0.705942128202155 0.111196090674979 ENSG00000204464 C1orf195
ENST00000417793 0.361778538659982 0.164872686238122 -0.36569318231175 ENSG00000142621 FHAD1
ENST00000358897 0.361778538659982 0.164872686238122 -0.36569318231175 ENSG00000142621 FHAD1
ENST00000375999 0.335312729601168 0.145726530280419 -0.387713826316942 ENSG00000142621 FHAD1
ENST00000433640 0.0911037762037505 0.0211535855801754 -0.682709148369882 ENSG00000142621 FHAD1
ENST00000375998 0.402325682327211 0.195873896152556 -0.34203090381262 ENSG00000142621 FHAD1
ENST00000471347 0.840080363723592 0.698829271037584 0.123706728140979 ENSG00000142621 FHAD1
ENST00000444385 0.852376926068079 0.719531722724816 0.122913035417595 ENSG00000142621 FHAD1
ENST00000314740 0.955722411277569 0.903623756074004 0.0398321307331563 ENSG00000142621 FHAD1
ENST00000529606 0.955722411277569 0.903623756074004 0.0398321307331563 ENSG00000142621 FHAD1
ENST00000314668 0.909658035352559 0.818091414302209 0.0760794629291751 ENSG00000142621 FHAD1
ENST00000481324 0.7539524365023 0.569166068930523 0.194549351267519 ENSG00000142621 FHAD1
ENST00000477846 0.735345698741167 0.543382238226789 0.211952556727103 ENSG00000142621 FHAD1
ENST00000427824 0.110699092021042 0.0277043546933534 0.598729245208163 ENSG00000228140 RP3-467K16.4
ENST00000375980 0.479245658413111 0.259440570494337 0.114182399020701 ENSG00000142634 EFHD2
ENST00000445566 0.809439923680323 0.650331953301253 0.0461142023022761 ENSG00000142634 EFHD2
ENST00000375949 0.71143929374972 0.511500574216717 -0.225226391575581 ENSG00000162438 CTRC
ENST00000375943 0.86635553273215 0.741838338325123 -0.11199946036403 ENSG00000162438 CTRC
ENST00000476813 0.837907668750871 0.695253089419416 -0.135704085045992 ENSG00000162438 CTRC
ENST00000483406 0.769290465958176 0.590247091109268 -0.194940589232707 ENSG00000162438 CTRC
ENST00000494280 0.339001413684646 0.148513565829843 0.515041158778495 ENSG00000215704 CELA2B
ENST00000375910 0.218775790881228 0.0749542941110443 0.526630328144242 ENSG00000215704 CELA2B
ENST00000488764 0.417987485555388 0.208287991465253 0.387665367320338 ENSG00000215704 CELA2B
ENST00000546424 0.601709568832413 0.380521707199876 0.156505069432541 ENSG00000132906 CASP9
ENST00000333868 0.670494455203439 0.460283677034131 0.132393632515308 ENSG00000132906 CASP9
ENST00000348549 0.670494455203439 0.460283677034131 0.132393632515308 ENSG00000132906 CASP9
ENST00000400777 0.669294318424696 0.458856507484955 0.13254182461662 ENSG00000132906 CASP9
ENST00000424908 0.704195422709107 0.502328998364139 0.137714538866139 ENSG00000132906 CASP9
ENST00000375890 0.688555401882272 0.482510313851983 0.130230237760007 ENSG00000132906 CASP9
ENST00000474305 0.735989977987905 0.544374967844726 0.113197237748702 ENSG00000132906 CASP9
ENST00000447522 0.775011035174201 0.598738403548015 0.104144609554833 ENSG00000132906 CASP9
ENST00000440484 0.81167826142191 0.653632796301006 0.0943281992258056 ENSG00000132906 CASP9
ENST00000546969 0.822023669749991 0.670006365676862 0.0888712647603001 ENSG00000132906 CASP9
ENST00000469637 0.721560901577191 0.524687711113768 -0.15336731698304 ENSG00000132906 CASP9
ENST00000375849 0.963375189197711 0.918427106990843 0.00510899042646022 ENSG00000116138 DNAJC16
ENST00000375847 0.773265417838295 0.596125325390184 0.0279343091964409 ENSG00000116138 DNAJC16
ENST00000475133 0.773265417838295 0.596125325390184 0.0279343091964409 ENSG00000116138 DNAJC16
ENST00000375838 0.943624179392006 0.880684842916307 -0.010062891103804 ENSG00000116138 DNAJC16
ENST00000483270 0.99397389002711 0.986520790550191 0.000977047548566091 ENSG00000116138 DNAJC16
ENST00000472665 0.673466731408559 0.463704857251591 0.0960514979009073 ENSG00000116138 DNAJC16
ENST00000606186 0.615183076812048 0.39497684858546 0.191540656393769 ENSG00000272510 RP4-680D5.8
ENST00000479655 0.44559528498468 0.23095159332078 0.230271229187643 ENSG00000116138 DNAJC16
ENST00000490811 0.876446530173306 0.758929342144373 -0.0516370202516879 ENSG00000116138 DNAJC16
ENST00000495523 0.801890912592499 0.639114140303254 0.0510308221077182 ENSG00000116138 DNAJC16
ENST00000375826 0.247692437701684 0.0907176862576787 -0.165433104429018 ENSG00000116771 AGMAT
ENST00000428945 0.77578583316066 0.599801104746764 0.0991999020748512 ENSG00000237301 RP4-680D5.2
ENST00000480945 0.760965428190945 0.578982502446585 0.045048618111461 ENSG00000197312 DDI2
ENST00000486680 0.733662070687848 0.541225158319205 -0.064690392204369 ENSG00000197312 DDI2
ENST00000546927 0.965525472648293 0.922926268828813 0.0131204255699429 ENSG00000197312 DDI2
ENST00000320153 0.597535459129843 0.375935463403787 0.0730550070320154 ENSG00000197312 DDI2
ENST00000483899 0.736962889857513 0.545741227435117 0.0526364818792598 ENSG00000197312 DDI2
ENST00000548451 0.913713293182675 0.826338135817419 -0.0269185176675114 ENSG00000197312 DDI2
ENST00000345034 0.638126440197266 0.42098834564001 0.0849745159603423 ENSG00000215695 RSC1A1
ENST00000375799 0.727192130833804 0.532578926488609 0.0477581448543607 ENSG00000116786 PLEKHM2
ENST00000375793 0.726327279243336 0.531544196643491 0.0478721023574727 ENSG00000116786 PLEKHM2
ENST00000584345 0.91352608959335 0.825898648842883 0.0555416837650774 ENSG00000264048 AL121992.1
ENST00000462455 0.924712676676423 0.845402341995704 -0.0156782505446086 ENSG00000116786 PLEKHM2
ENST00000453804 0.478595578598153 0.25883300392302 0.0948519911796055 ENSG00000237938 RP11-288I21.1
ENST00000477849 0.399943055866346 0.194005656979694 0.131943541796044 ENSG00000116786 PLEKHM2
ENST00000294454 0.0464378408146752 0.0083120779027177 0.411600267055882 ENSG00000162461 SLC25A34
ENST00000489568 0.319622076731555 0.135181970057783 0.323558496710815 ENSG00000162461 SLC25A34
ENST00000465495 0.387224327460481 0.184293105355707 0.358467564373916 ENSG00000162461 SLC25A34
ENST00000418525 0.170876242449497 0.051901331214798 0.417711777807792 ENSG00000224459 RP11-169K16.4
ENST00000535249 0.39730931310957 0.191933622033408 0.226201394577566 ENSG00000179743 RP11-169K16.9
ENST00000317122 0.766327459181934 0.586234821261679 -0.0771795584238243 ENSG00000179743 RP11-169K16.9
ENST00000375759 0.978970018858106 0.952221131743734 -0.00323718786507105 ENSG00000065526 SPEN
ENST00000438066 0.416715223954158 0.20721597148893 0.0837083371344484 ENSG00000065526 SPEN
ENST00000471538 0.682069030896452 0.474259519161389 0.064473297859332 ENSG00000065526 SPEN
ENST00000442985 0.175753773045388 0.0541722663370736 0.129981031021702 ENSG00000065526 SPEN
ENST00000487496 0.134864576781083 0.0366869689171238 -0.214508446792486 ENSG00000065526 SPEN
ENST00000462525 0.822635237528328 0.671320278113468 -0.0528988009174556 ENSG00000116809 ZBTB17
ENST00000440560 0.67420623247284 0.464579605561547 -0.086912049784239 ENSG00000116809 ZBTB17
ENST00000375743 0.678818224135809 0.470156878350134 -0.0559958609437251 ENSG00000116809 ZBTB17
ENST00000537142 0.679043979144817 0.470448203416391 -0.0559937105505389 ENSG00000116809 ZBTB17
ENST00000375733 0.678818224135809 0.470156878350134 -0.0559958609437251 ENSG00000116809 ZBTB17
ENST00000444358 0.843203291558284 0.70386442182167 -0.0436586829361654 ENSG00000116809 ZBTB17
ENST00000488008 0.540439542518703 0.316895310313052 -0.145733455973855 ENSG00000116809 ZBTB17
ENST00000471805 0.495452114114732 0.274320218572642 0.148050998196612 ENSG00000116809 ZBTB17
ENST00000472658 0.393665333893515 0.18917364946645 0.185579207066925 ENSG00000116809 ZBTB17
ENST00000474511 0.635892074589211 0.418293643336538 0.113502340443336 ENSG00000116809 ZBTB17
ENST00000487785 0.628255413548168 0.409251556142774 0.114109304946929 ENSG00000116809 ZBTB17
ENST00000448462 0.638937379063053 0.421959011603438 -0.0643535395707643 ENSG00000116809 ZBTB17
ENST00000492834 0.5764437769815 0.353179147762943 -0.12152821052927 ENSG00000116809 ZBTB17
ENST00000490899 0.543757451511919 0.32015941841226 -0.112131495438258 ENSG00000116809 ZBTB17
ENST00000464719 0.47510069806604 0.255836279922513 -0.125699444264219 ENSG00000116809 ZBTB17
ENST00000479282 0.758044312745348 0.574951958239067 -0.0515482297308527 ENSG00000116809 ZBTB17
ENST00000494020 0.698082072576137 0.494374103821808 -0.0572614141434835 ENSG00000116809 ZBTB17
ENST00000416882 0.972260591593654 0.937259458476264 0.0226706842297598 ENSG00000234607 RP11-5P18.1
ENST00000358432 0.813579625083351 0.656477880142775 0.144247774335099 ENSG00000142627 EPHA2
ENST00000478117 0.0391480138360957 0.0065744255459495 -0.31002802196685 ENSG00000142632 ARHGEF19
ENST00000270747 0.0308426464652793 0.00477701908913452 -0.32139704589724 ENSG00000142632 ARHGEF19
ENST00000449495 0.0835031565671627 0.0188225474886719 -0.388785989800224 ENSG00000142632 ARHGEF19
ENST00000478210 0.121883706342513 0.0317508989807714 -0.365772215072247 ENSG00000142632 ARHGEF19
ENST00000471928 0.246833829869681 0.0902802146966715 -0.330689628150828 ENSG00000142632 ARHGEF19
ENST00000441785 0.566283345913933 0.342678171251072 -0.209968255592966 ENSG00000142632 ARHGEF19
ENST00000602586 0.591762928213103 0.369401351444115 -0.271240309933263 ENSG00000237276 ANO7P1
ENST00000375599 0.639213277200154 0.42226822448052 -0.196659903399053 ENSG00000132881 RSG1
ENST00000375592 0.0581655999223034 0.0113454438346948 0.188938765998932 ENSG00000037637 FBXO42
ENST00000456164 0.281958671675583 0.110766653611467 0.159178438785147 ENSG00000037637 FBXO42
ENST00000444116 0.234859221140937 0.0835581975889398 0.170717796483185 ENSG00000037637 FBXO42
ENST00000478089 0.100639951590824 0.0242308338810011 0.218133716241703 ENSG00000037637 FBXO42
ENST00000475078 0.000664427685302336 3.75616136128784e-05 -0.372141369053304 ENSG00000055070 SZRD1
ENST00000401088 0.000257576094585286 1.21039930218241e-05 -0.342065622452521 ENSG00000055070 SZRD1
ENST00000471507 8.26158844883499e-05 3.16197104206301e-06 -0.403234752732463 ENSG00000055070 SZRD1
ENST00000401089 0.000258116510426865 1.21335061338006e-05 -0.342064808543715 ENSG00000055070 SZRD1
ENST00000486763 0.000263759330857677 1.24681944661269e-05 -0.376008372696411 ENSG00000055070 SZRD1
ENST00000476423 0.000896914146320727 5.4281900640827e-05 -0.369579835389944 ENSG00000055070 SZRD1
ENST00000475554 0.000198843050110768 8.85667749286988e-06 -0.383039478631904 ENSG00000055070 SZRD1
ENST00000375590 7.80745002295236e-05 2.96044966337541e-06 -0.364762152445125 ENSG00000055070 SZRD1
ENST00000472351 8.52988357900221e-05 3.28098615353525e-06 -0.403535639806028 ENSG00000055070 SZRD1
ENST00000492354 0.000258483714692866 1.21623684749134e-05 -0.34201453324547 ENSG00000055070 SZRD1
ENST00000472461 0.000111900541745638 4.48005630909971e-06 -0.401915378609711 ENSG00000055070 SZRD1
ENST00000445689 0.271805347736805 0.104631247675394 0.384468606793061 ENSG00000226457 RP11-430L17.1
ENST00000491418 9.08104759801942e-05 3.52848413793275e-06 -0.36985417024753 ENSG00000187144 SPATA21
ENST00000466212 0.000154327824818623 6.5147560579773e-06 -0.292759127734443 ENSG00000187144 SPATA21
ENST00000335496 0.188673340982116 0.0601650059755034 -0.369425209932637 ENSG00000187144 SPATA21
ENST00000540400 0.192473676423566 0.0619631072873055 -0.36660316091279 ENSG00000187144 SPATA21
ENST00000337132 0.262726740563384 0.0992628495081773 -0.142358965022445 ENSG00000157191 NECAP2
ENST00000504551 0.320218441505587 0.135549107096302 -0.13415071985041 ENSG00000157191 NECAP2
ENST00000406746 0.262760318945343 0.0992964961448978 -0.142359995180422 ENSG00000157191 NECAP2
ENST00000457722 0.31303149218313 0.13075339238223 -0.135879755791277 ENSG00000157191 NECAP2
ENST00000486390 0.373934157639774 0.17427217051092 -0.146313964006353 ENSG00000157191 NECAP2
ENST00000443980 0.262891101904695 0.0993843989414499 -0.142358732041611 ENSG00000157191 NECAP2
ENST00000504858 0.345104571516088 0.15294870166705 -0.131181872499447 ENSG00000157191 NECAP2
ENST00000508680 0.373381894932476 0.173870076827057 -0.133450471981589 ENSG00000157191 NECAP2
ENST00000492095 0.262757567274324 0.0992892099803926 -0.14235990685069 ENSG00000157191 NECAP2
ENST00000459640 0.337207715393705 0.147044534784961 -0.130708316717757 ENSG00000157191 NECAP2
ENST00000496239 0.262835576628797 0.0993479985845435 -0.142359487182184 ENSG00000157191 NECAP2
ENST00000513161 0.320459568958278 0.135710923415677 -0.134150255475988 ENSG00000157191 NECAP2
ENST00000509727 0.703187387595184 0.500990583454825 -0.0810073753129395 ENSG00000157191 NECAP2
ENST00000457898 0.337050201235081 0.146922076041322 0.165259549843311 ENSG00000226029 RP4-798A10.2
ENST00000263511 0.158636937587117 0.0464638442744158 0.211599140270312 ENSG00000080947 CROCCP3
ENST00000591348 0.187603920043021 0.0596461546220039 0.207189023370683 ENSG00000080947 CROCCP3
ENST00000420820 0.307903386245556 0.127315134805002 0.237926312108826 ENSG00000080947 CROCCP3
ENST00000591316 0.560441847446092 0.33683644960854 0.188160265227479 ENSG00000080947 CROCCP3
ENST00000590118 0.602244967897587 0.381162714721609 0.182412194594955 ENSG00000080947 CROCCP3
ENST00000589964 0.609264950742038 0.388575171157752 0.180786300663956 ENSG00000080947 CROCCP3
ENST00000383925 0.133548681087375 0.0362011716525835 -0.558272900848263 ENSG00000206652 RNU1-1
ENST00000430580 0.7318544207899 0.538563121291278 0.0630569477490325 ENSG00000219481 NBPF1
ENST00000392963 0.83525065922569 0.690789779586474 0.047417960952581 ENSG00000219481 NBPF1
ENST00000420031 0.940433888247955 0.874301725248579 0.0243015040322504 ENSG00000219481 NBPF1
ENST00000432949 0.88302501234656 0.770838389832212 0.0429101051524747 ENSG00000219481 NBPF1
ENST00000287968 0.539766516452514 0.316212191372099 0.16682374000637 ENSG00000219481 NBPF1
ENST00000420513 0.83997734845347 0.698538301146437 0.0494398007886452 ENSG00000219481 NBPF1
ENST00000599069 0.898431917933944 0.797367106374584 0.0336829982457342 ENSG00000219481 NBPF1
ENST00000599908 0.914518757584675 0.82780281119415 -0.0428044425171745 ENSG00000219481 NBPF1
ENST00000449853 0.873731197699814 0.754382646867731 0.0491205774799312 ENSG00000219481 NBPF1
ENST00000540383 0.000448384623573351 2.34167780550304e-05 0.283818494961758 ENSG00000215908 CROCCP2
ENST00000412962 0.000407113615725204 2.07677890633739e-05 0.289284128203009 ENSG00000215908 CROCCP2
ENST00000362058 0.155373984867496 0.0450274953353976 0.169061733366098 ENSG00000215908 CROCCP2
ENST00000419267 0.833483170819424 0.687732320715697 -0.0732260632497922 ENSG00000236698 EIF1AXP1
ENST00000466256 0.79825753779425 0.633037877865774 0.0846687804726649 ENSG00000058453 CROCC
ENST00000457075 0.5664619365524 0.342840466106478 -0.273147730503998 ENSG00000238142 RP11-108M9.4
ENST00000416869 0.5664619365524 0.342840466106478 -0.273147730503998 ENSG00000238142 RP11-108M9.4
ENST00000375541 0.750499014866627 0.564098532049766 0.0602893470153048 ENSG00000058453 CROCC
ENST00000445545 0.81673273142908 0.661789850498994 0.0493677195911755 ENSG00000058453 CROCC
ENST00000467938 0.769595334570843 0.590763361195727 0.0637719429171407 ENSG00000058453 CROCC
ENST00000492631 0.372181676064745 0.173010367551201 0.194416915614726 ENSG00000058453 CROCC
ENST00000467715 0.220576893070379 0.0758986364247849 0.373086427777499 ENSG00000058453 CROCC
ENST00000494191 0.736058807648768 0.544431749168265 0.0804908913346103 ENSG00000058453 CROCC
ENST00000486318 0.883197198804441 0.771239995989582 0.0428637848644446 ENSG00000058453 CROCC
ENST00000498688 0.86705334548594 0.743076071156835 -0.0540806032882687 ENSG00000058453 CROCC
ENST00000477773 0.797703327228462 0.632202889792197 -0.114347404560152 ENSG00000058453 CROCC
ENST00000497654 0.974044986832518 0.941050814806941 0.019578643576576 ENSG00000058453 CROCC
ENST00000465021 0.740915965413152 0.551078432533654 0.111423189787766 ENSG00000058453 CROCC
ENST00000465291 0.843347204024378 0.704045098492137 -0.0940678155006408 ENSG00000058453 CROCC
ENST00000446261 0.47343735168276 0.254400538611427 -0.151259433766949 ENSG00000226526 RP1-37C10.3
ENST00000326735 0.471791650664818 0.252981817052534 -0.154701703134239 ENSG00000159363 ATP13A2
ENST00000341676 0.444149373317918 0.22976639777934 -0.162652369254728 ENSG00000159363 ATP13A2
ENST00000452699 0.444149373317918 0.22976639777934 -0.162652369254728 ENSG00000159363 ATP13A2
ENST00000466561 0.459234786049441 0.242437721143428 -0.193656059849792 ENSG00000159363 ATP13A2
ENST00000502418 0.484872218103423 0.264477284537266 -0.188462538614719 ENSG00000159363 ATP13A2
ENST00000503552 0.512258332800824 0.289689397469581 -0.157020317773891 ENSG00000159363 ATP13A2
ENST00000463860 0.339139250486339 0.148627940893847 -0.221397219128732 ENSG00000159363 ATP13A2
ENST00000502860 0.456432280503185 0.24011760173553 -0.183755448631156 ENSG00000159363 ATP13A2
ENST00000509392 0.380110411060991 0.178862592249224 -0.279352013532583 ENSG00000159363 ATP13A2
ENST00000506174 0.39965515670647 0.193799053749831 -0.202412060707746 ENSG00000159363 ATP13A2
ENST00000510069 0.639740310645325 0.422862512654365 -0.128348635687909 ENSG00000159363 ATP13A2
ENST00000511957 0.687926650159898 0.481568410188751 -0.117162500542055 ENSG00000159363 ATP13A2
ENST00000508222 0.736412726878462 0.544912198676292 -0.0995005678145864 ENSG00000159363 ATP13A2
ENST00000509619 0.823090426774785 0.672148725672323 -0.0716879562895516 ENSG00000159363 ATP13A2
ENST00000375499 0.164826193883205 0.0491328316333617 -0.129375461164475 ENSG00000117118 SDHB
ENST00000485092 0.351668660766808 0.157670496219422 -0.1646153476563 ENSG00000117118 SDHB
ENST00000475049 0.35101360042998 0.157215097609776 -0.162139377842835 ENSG00000117118 SDHB
ENST00000485515 0.108758103402257 0.0270225220144341 -0.157128503075502 ENSG00000117118 SDHB
ENST00000491274 0.166530440667493 0.0499047456999937 -0.138008103720747 ENSG00000117118 SDHB
ENST00000475506 0.353618559494389 0.159103246834938 -0.107790778813594 ENSG00000117118 SDHB
ENST00000463045 0.311106246678118 0.129470844398176 -0.117607390372542 ENSG00000117118 SDHB
ENST00000466613 0.08003293248337 0.0177622560197407 -0.211157664722489 ENSG00000117118 SDHB
ENST00000375486 0.285477990500914 0.11294828457471 0.365619895727019 ENSG00000117115 PADI2
ENST00000479534 0.858956710275191 0.729825843786655 0.120087021168725 ENSG00000117115 PADI2
ENST00000466151 0.317297108663844 0.133646872487492 0.34518016128661 ENSG00000117115 PADI2
ENST00000444885 0.349177974397688 0.155929877975235 0.323123230191717 ENSG00000117115 PADI2
ENST00000375481 0.361738086499246 0.16481962446954 0.342995151649511 ENSG00000117115 PADI2
ENST00000375453 0.290401032617621 0.116177091844729 0.529524470670269 ENSG00000159339 PADI4
ENST00000375448 0.736158434866623 0.544564161846144 0.188448071848287 ENSG00000159339 PADI4
ENST00000602074 0.816998658708424 0.662239397844051 0.145348406612838 ENSG00000269468 AC004824.2
ENST00000487048 0.888317231206878 0.779993293223601 0.0890045998611947 ENSG00000159339 PADI4
ENST00000467001 0.833608411201148 0.687965020143662 0.131902067247256 ENSG00000159339 PADI4
ENST00000439577 0.337494677331572 0.147345985800669 -0.12908768637444 ENSG00000227751 RP1-20B21.4
ENST00000375436 0.547395248288574 0.32366367307591 -0.0649643813758509 ENSG00000179051 RCC2
ENST00000474892 0.441823566812099 0.227678596700981 -0.0925910140072014 ENSG00000179051 RCC2
ENST00000375433 0.693029291550113 0.488390121225742 -0.0455159877268697 ENSG00000179051 RCC2
ENST00000583469 0.550234655675954 0.326378400121759 -0.129725411577058 ENSG00000266727 AC004824.1
ENST00000361221 0.662345292616801 0.450721528234665 -0.108506440255403 ENSG00000074964 ARHGEF10L
ENST00000452522 0.662187075943904 0.450536073478189 -0.108557690403457 ENSG00000074964 ARHGEF10L
ENST00000434513 0.665174197746496 0.454170350408323 -0.10868538631946 ENSG00000074964 ARHGEF10L
ENST00000375415 0.66379712126584 0.452588464950116 -0.108279016671453 ENSG00000074964 ARHGEF10L
ENST00000375420 0.481154614250266 0.261103582049037 -0.167404537109058 ENSG00000074964 ARHGEF10L
ENST00000469726 0.646800498947546 0.431469648777041 -0.112800378166431 ENSG00000074964 ARHGEF10L
ENST00000375408 0.647647560811465 0.432699359255323 -0.112547121462303 ENSG00000074964 ARHGEF10L
ENST00000167825 0.647542233463423 0.432503871329272 -0.112602007608534 ENSG00000074964 ARHGEF10L
ENST00000475356 0.691710889084663 0.486683901507822 -0.101442489830472 ENSG00000074964 ARHGEF10L
ENST00000482359 0.871979357253008 0.751168884496381 -0.0517921377106942 ENSG00000074964 ARHGEF10L
ENST00000466782 0.54691482024591 0.3231609167395 -0.16470447380203 ENSG00000074964 ARHGEF10L
ENST00000495593 0.743167758192064 0.554047148901823 -0.0864450635443466 ENSG00000074964 ARHGEF10L
ENST00000494072 0.94547875814238 0.883875796347682 0.0157126509154127 ENSG00000255275 RP13-279N23.2
ENST00000538309 0.308855790995783 0.128051401038639 0.294545365415037 ENSG00000159423 ALDH4A1
ENST00000538839 0.208289846917788 0.0696370835182778 0.312409968727113 ENSG00000159423 ALDH4A1
ENST00000290597 0.208164045869208 0.069546870129226 0.312464248650514 ENSG00000159423 ALDH4A1
ENST00000375341 0.197136005293716 0.0641007843487259 0.316993168088481 ENSG00000159423 ALDH4A1
ENST00000432718 0.724985170507234 0.529521489986285 0.142326375147874 ENSG00000159423 ALDH4A1
ENST00000455833 0.833333425645237 0.687558472082542 -0.0394905985840624 ENSG00000169991 IFFO2
ENST00000355609 0.849034969181259 0.713721110822499 0.0600581971942402 ENSG00000169991 IFFO2
ENST00000416166 0.998627821724687 0.996700061056722 -0.000455523972729119 ENSG00000169991 IFFO2
ENST00000606379 0.711820435799248 0.512018761488819 0.0802593262701995 ENSG00000272084 RP5-1126H10.2
ENST00000375254 0.785173226562933 0.61355398324318 0.0338457603039993 ENSG00000127481 UBR4
ENST00000375226 0.785384854553668 0.613845767641394 0.0338175027204748 ENSG00000127481 UBR4
ENST00000375267 0.785384854553668 0.613845767641394 0.0338175027204748 ENSG00000127481 UBR4
ENST00000375217 0.785384854553668 0.613845767641394 0.0338175027204748 ENSG00000127481 UBR4
ENST00000375225 0.550537655971705 0.326659134858596 0.0785093436206919 ENSG00000127481 UBR4
ENST00000429347 0.788041452270462 0.617611977198616 0.0353991488165863 ENSG00000127481 UBR4
ENST00000375224 0.745213529700737 0.556841393463903 0.0410308950986428 ENSG00000127481 UBR4
ENST00000459947 0.42655599479168 0.215302540853196 0.103394925128721 ENSG00000127481 UBR4
ENST00000486515 0.59836592108132 0.376631353478436 0.088709053274447 ENSG00000127481 UBR4
ENST00000543981 0.811079326343629 0.652715638217139 0.0312540402479246 ENSG00000127481 UBR4
ENST00000492606 0.567823446877838 0.344269276512582 0.0926747035011543 ENSG00000127481 UBR4
ENST00000467272 0.992599754369767 0.982831525842016 0.00169917633728164 ENSG00000127481 UBR4
ENST00000483922 0.912103879762987 0.82263726074023 -0.0227573737475852 ENSG00000127481 UBR4
ENST00000494503 0.849468038716205 0.714575804652266 0.0318543782759988 ENSG00000127481 UBR4
ENST00000466969 0.746392051761888 0.558493112996126 -0.0619269553167599 ENSG00000127481 UBR4
ENST00000375218 0.962956549911398 0.917567115685505 0.00821173556131394 ENSG00000127481 UBR4
ENST00000425413 0.634803375356724 0.41694006413524 0.0606733372312211 ENSG00000127481 UBR4
ENST00000417040 0.724518377986358 0.528868016234215 0.0456847172619645 ENSG00000127481 UBR4
ENST00000475973 0.649287441666311 0.434874768686445 0.0814532692182153 ENSG00000127481 UBR4
ENST00000465036 0.428382690068862 0.216805476572718 0.116199412357402 ENSG00000127481 UBR4
ENST00000419533 0.836591375160246 0.693049867583363 0.0277697736293712 ENSG00000127481 UBR4
ENST00000497018 0.937581927059006 0.869078779907986 -0.0171231340261078 ENSG00000127481 UBR4
ENST00000437898 0.0040838827081379 0.000352690006367937 -0.16416815559736 ENSG00000230424 RP1-43E13.2
ENST00000477853 0.00535010289549072 0.000495738702589462 -0.172464511404733 ENSG00000127463 EMC1
ENST00000480380 0.062632950956009 0.0125453757797848 -0.182490262780139 ENSG00000127463 EMC1
ENST00000375199 0.00391601376884378 0.000334149098493339 -0.178405278487366 ENSG00000127463 EMC1
ENST00000375208 0.00177994325273895 0.000125854860262903 -0.188061087899602 ENSG00000127463 EMC1
ENST00000461353 0.0730626603492569 0.015613572460208 -0.243444684772271 ENSG00000127463 EMC1
ENST00000486405 0.0532632635458292 0.0100674289634692 -0.216824025075471 ENSG00000127463 EMC1
ENST00000486238 0.067491723600013 0.0139595164501582 -0.224865418126961 ENSG00000127463 EMC1
ENST00000494770 0.0306885370077062 0.00474102914940928 -0.194980137756582 ENSG00000127463 EMC1
ENST00000462505 0.0275378326211599 0.00409976614409455 -0.26894757745652 ENSG00000127463 EMC1
ENST00000496654 0.0218311784976946 0.00302193998556575 -0.300916623499658 ENSG00000127463 EMC1
ENST00000467423 0.0283829102080512 0.00427231151087192 -0.298528016026711 ENSG00000127463 EMC1
ENST00000475079 0.421981600441867 0.211573136310629 -0.131663421665953 ENSG00000127463 EMC1
ENST00000488681 0.618788505284568 0.398855507362781 -0.100845141436655 ENSG00000127463 EMC1
ENST00000356068 0.640709915538688 0.424279555514783 -0.0955786611865425 ENSG00000127463 EMC1
ENST00000330263 1.17650327781499e-05 3.32035911752321e-07 -0.362987595520885 ENSG00000053372 MRTO4
ENST00000493700 0.000929916185172763 5.66426827107036e-05 -0.324313927944534 ENSG00000053372 MRTO4
ENST00000479559 0.0287866533721454 0.00435122624023596 -0.298747295268066 ENSG00000053372 MRTO4
ENST00000235835 0.492265126011471 0.271351284394611 0.200006922354425 ENSG00000053371 AKR7A2
ENST00000330072 0.491570804788624 0.270681168572284 0.199974775696136 ENSG00000053371 AKR7A2
ENST00000489286 0.538747305208679 0.315107240350025 0.186248065809499 ENSG00000053371 AKR7A2
ENST00000481966 0.569373004711175 0.346037554090871 0.193956963192804 ENSG00000053371 AKR7A2
ENST00000492217 0.370884012322932 0.172066608355816 0.306790128521564 ENSG00000053371 AKR7A2
ENST00000375155 0.0911787417810542 0.0211801424066549 0.379144977277653 ENSG00000040487 PQLC2
ENST00000375153 0.0884695964628138 0.0203450261452896 0.381452935989556 ENSG00000040487 PQLC2
ENST00000469076 0.0884695964628138 0.0203450261452896 0.381452935989556 ENSG00000040487 PQLC2
ENST00000400548 0.0911787417810542 0.0211801424066549 0.379144977277653 ENSG00000040487 PQLC2
ENST00000497827 0.0978174271907697 0.0232897893044949 0.383575430730932 ENSG00000040487 PQLC2
ENST00000432465 0.0949484558476323 0.0223961474722363 0.434202450423614 ENSG00000040487 PQLC2
ENST00000401084 0.725585381850249 0.530428281046818 -0.0392677144570971 ENSG00000077549 CAPZB
ENST00000264203 0.725585381850249 0.53043573846097 -0.0392681834859824 ENSG00000077549 CAPZB
ENST00000375144 0.463606460696956 0.246033680251653 -0.0742944273116966 ENSG00000077549 CAPZB
ENST00000375142 0.725630185650509 0.530524677859299 -0.0392663607151018 ENSG00000077549 CAPZB
ENST00000433834 0.750781701355441 0.564550564445143 -0.0361429075350002 ENSG00000077549 CAPZB
ENST00000264202 0.777165381732675 0.601983593335857 -0.0333892278386098 ENSG00000077549 CAPZB
ENST00000413711 0.808396987108784 0.648609579891537 -0.0297430856689385 ENSG00000077549 CAPZB
ENST00000459967 0.827156746561176 0.678190410134574 -0.0272582647393817 ENSG00000077549 CAPZB
ENST00000457768 0.310055297835655 0.128809970664266 -0.126453730811021 ENSG00000077549 CAPZB
ENST00000489607 0.64000387891543 0.42324282373538 -0.0585602479771893 ENSG00000077549 CAPZB
ENST00000482808 0.931808179259794 0.858626824415275 -0.0120432872991165 ENSG00000077549 CAPZB
ENST00000602662 0.488013920532262 0.267480966041737 -0.0705090051371888 ENSG00000270136 MINOS1-NBL1
ENST00000486890 0.327954570669382 0.140631561840701 -0.0969773744057477 ENSG00000173436 MINOS1
ENST00000322753 0.348354514225825 0.155251143022368 -0.0920494744464439 ENSG00000173436 MINOS1
ENST00000498067 0.0130653447655076 0.00154538801377568 -0.397669055676797 ENSG00000173436 MINOS1
ENST00000462646 0.345720150524807 0.153439707869589 -0.0939170504460507 ENSG00000173436 MINOS1
ENST00000467029 0.30641455949764 0.126325550633498 -0.100696417208384 ENSG00000173436 MINOS1
ENST00000481464 0.301687968772456 0.123301197875158 -0.101337573236916 ENSG00000173436 MINOS1
ENST00000498642 0.297760380350778 0.12079102234121 -0.10205359752511 ENSG00000173436 MINOS1
ENST00000479642 0.0358018207768129 0.00583683742311467 -0.23233801532899 ENSG00000173436 MINOS1
ENST00000602293 0.430039705263884 0.218103767175681 -0.0783218564891295 ENSG00000270136 MINOS1-NBL1
ENST00000602384 0.418676553560138 0.208810798688754 -0.0796760275011871 ENSG00000270136 MINOS1-NBL1
ENST00000602450 0.430097015451756 0.218143125775506 -0.0783175843054189 ENSG00000270136 MINOS1-NBL1
ENST00000485362 0.296850042555077 0.12023703044638 -0.102371393940512 ENSG00000173436 MINOS1
ENST00000457263 0.50607232236181 0.283861074659084 -0.215670698241814 ENSG00000226396 RPS14P3
ENST00000428975 0.757957532968232 0.574722013978374 0.100034937142223 ENSG00000158747 NBL1
ENST00000289749 0.693012431304973 0.488362535747228 0.120995877330248 ENSG00000158747 NBL1
ENST00000451758 0.748626365734843 0.56155591383991 0.10381135978608 ENSG00000158747 NBL1
ENST00000439664 0.870796847055038 0.749171605973759 0.05738211292483 ENSG00000158747 NBL1
ENST00000375136 0.960713603765426 0.913000557570858 0.0185875187816636 ENSG00000158747 NBL1
ENST00000548815 0.960713603765426 0.913000557570858 0.0185875187816636 ENSG00000158747 NBL1
ENST00000425400 0.885416974240434 0.775366153127754 0.0507813856663014 ENSG00000158747 NBL1
ENST00000439278 0.900996454854766 0.80188342994315 0.0442154689322841 ENSG00000158747 NBL1
ENST00000427894 0.948522504205705 0.890015249629121 0.0240764840404609 ENSG00000158747 NBL1
ENST00000294543 0.241095165429791 0.0870090416104929 -0.151148591425367 ENSG00000162542 TMCO4
ENST00000375127 0.253977444538423 0.0943060581820573 -0.148288806489486 ENSG00000162542 TMCO4
ENST00000489814 0.230630835877425 0.0812799229915012 -0.171896205791217 ENSG00000162542 TMCO4
ENST00000375122 0.241397400183164 0.0871820424903879 -0.151148068905653 ENSG00000162542 TMCO4
ENST00000494342 0.643546044681138 0.427540067630077 -0.205020319362817 ENSG00000162542 TMCO4
ENST00000489135 0.702193852739951 0.499683390622561 -0.0678034972207092 ENSG00000162542 TMCO4
ENST00000496528 0.448760653044066 0.233609721904118 -0.120845460688897 ENSG00000162542 TMCO4
ENST00000462171 0.828841281847209 0.680741820181174 0.0454550750743355 ENSG00000162542 TMCO4
ENST00000488449 0.113623881817007 0.0287034115585092 -0.316664780121694 ENSG00000162542 TMCO4
ENST00000375120 0.759408394246329 0.576737727469331 0.0445706479812691 ENSG00000169914 OTUD3
ENST00000466697 0.991258226436051 0.97946073378403 0.00430215406761341 ENSG00000169914 OTUD3
ENST00000481686 0.505855622013885 0.283633569526892 0.268354809435469 ENSG00000169914 OTUD3
ENST00000375078 0.551179205263478 0.327382738015697 -0.256479780305112 ENSG00000162545 CAMK2N1
ENST00000489020 0.549266574004592 0.32540283965342 -0.300611718648407 ENSG00000162545 CAMK2N1
ENST00000264198 0.351407027738821 0.157465591221082 -0.121475834770982 ENSG00000090432 MUL1
ENST00000375071 0.266659451130455 0.10162932352795 0.488011750914773 ENSG00000158825 CDA
ENST00000461985 0.266037702220253 0.101279888151605 0.488042291355664 ENSG00000158825 CDA
ENST00000321556 0.155836512476258 0.0452149891378484 0.213853553492205 ENSG00000158828 PINK1
ENST00000492302 0.0897745133138513 0.0207639636694941 0.250017835556696 ENSG00000158828 PINK1
ENST00000451424 0.901518198006111 0.803218039130853 -0.0230201926113207 ENSG00000117242 PINK1-AS
ENST00000400490 0.13355592605338 0.0362063316389665 0.23667045646766 ENSG00000158828 PINK1
ENST00000535128 0.36493311037892 0.167195268060603 0.286015486287258 ENSG00000257033 AL391357.1
ENST00000602624 0.332612185525353 0.143790553232914 -0.102546780485579 ENSG00000244038 DDOST
ENST00000375048 0.335312729601168 0.145728717209844 -0.102125686160355 ENSG00000244038 DDOST
ENST00000415136 0.34488390283956 0.152750512000946 -0.0998582296766741 ENSG00000244038 DDOST
ENST00000475210 0.865162229589627 0.739916678196396 -0.0370606427217626 ENSG00000244038 DDOST
ENST00000464364 0.258171736383972 0.0966192720616331 -0.116195299281975 ENSG00000244038 DDOST
ENST00000477229 0.367015296665384 0.168758178281159 -0.136167536307896 ENSG00000244038 DDOST
ENST00000375031 0.101724945684831 0.0246096436936995 -0.568819951880528 ENSG00000189410 SH2D5
ENST00000460804 0.0984561490968414 0.0234952709463881 -0.571798789001892 ENSG00000189410 SH2D5
ENST00000444387 0.231998461445705 0.0819791311970281 -0.480669773158672 ENSG00000189410 SH2D5
ENST00000447746 0.31935986075041 0.135038516991267 -0.460594032786713 ENSG00000189410 SH2D5
ENST00000518294 0.27277765042373 0.105209509827546 -0.493926943369555 ENSG00000189410 SH2D5
ENST00000517430 0.338652957720527 0.14828256969606 -0.457119127214359 ENSG00000189410 SH2D5
ENST00000312239 0.0915539324663693 0.0212967583849316 0.123889050811673 ENSG00000127483 HP1BP3
ENST00000375003 0.165415023885519 0.049390164157072 0.110048210181109 ENSG00000127483 HP1BP3
ENST00000413451 0.329525002747184 0.141656908461148 0.144356601866361 ENSG00000203394 RP5-930J4.4
ENST00000488722 0.326438452266657 0.139679368692553 0.101711042073861 ENSG00000127483 HP1BP3
ENST00000491748 0.98904884261338 0.973950770422574 -0.00231363183889794 ENSG00000127483 HP1BP3
ENST00000419948 0.137224222412251 0.0376057988941855 0.128140083585801 ENSG00000127483 HP1BP3
ENST00000438032 0.039761264779228 0.0067221920340607 0.148362328495744 ENSG00000127483 HP1BP3
ENST00000424732 0.0371563958051372 0.00612851419140427 0.149608556575976 ENSG00000127483 HP1BP3
ENST00000417710 0.0573290136558764 0.0111198607372328 0.158372136693997 ENSG00000127483 HP1BP3
ENST00000487117 0.265247143683683 0.100786382175049 0.12934344042598 ENSG00000127483 HP1BP3
ENST00000375000 0.131045410183059 0.0352340948264241 0.140338648776222 ENSG00000127483 HP1BP3
ENST00000437575 0.127071471604888 0.0337429381970223 0.133000177941897 ENSG00000127483 HP1BP3
ENST00000419490 0.153231550944864 0.0440970361653657 0.126300715345133 ENSG00000127483 HP1BP3
ENST00000414993 0.141151053281802 0.0392088761222075 0.129126416981772 ENSG00000127483 HP1BP3
ENST00000443615 0.140691063178332 0.0390362091425785 0.134412618628312 ENSG00000127483 HP1BP3
ENST00000264211 0.546338787361513 0.32264242310058 0.0648296830734006 ENSG00000075151 EIF4G3
ENST00000400422 0.340539634394624 0.149565033504041 0.103597273466262 ENSG00000075151 EIF4G3
ENST00000602326 0.340539634394624 0.149565033504041 0.103597273466262 ENSG00000075151 EIF4G3
ENST00000374935 0.540837421432265 0.317339351035923 0.0658075392481917 ENSG00000075151 EIF4G3
ENST00000537738 0.971149979296817 0.934657894250501 0.00621864853917733 ENSG00000075151 EIF4G3
ENST00000374937 0.53332756968437 0.310076645721512 0.0671643552575147 ENSG00000075151 EIF4G3
ENST00000536266 0.832255035530172 0.686122081134376 0.0287902150439579 ENSG00000075151 EIF4G3
ENST00000435383 0.166718160025928 0.0499774130420254 -0.175805850545784 ENSG00000075151 EIF4G3
ENST00000496705 0.532646819481871 0.309444579836697 -0.120514355920542 ENSG00000075151 EIF4G3
ENST00000374933 0.484398073221866 0.264104021192343 0.0991703731074742 ENSG00000075151 EIF4G3
ENST00000544689 0.472047423656814 0.253254713368275 0.0998907912286934 ENSG00000075151 EIF4G3
ENST00000485722 0.278408264469249 0.108652110933884 0.199079039001612 ENSG00000075151 EIF4G3
ENST00000356916 0.329272051220949 0.14150862554609 0.127527668138156 ENSG00000075151 EIF4G3
ENST00000374927 0.369059418926639 0.170484125572675 0.108688433541772 ENSG00000075151 EIF4G3
ENST00000438975 0.301575978572119 0.123200097243295 0.1367861219295 ENSG00000075151 EIF4G3
ENST00000411888 0.259190948108145 0.0971950548855624 0.148270063146521 ENSG00000075151 EIF4G3
ENST00000476088 0.547722728252907 0.324070813278069 0.133514553389458 ENSG00000075151 EIF4G3
ENST00000463775 0.301871704874114 0.123424451628305 0.171034456448324 ENSG00000075151 EIF4G3
ENST00000430808 0.889215176920203 0.781741339809826 -0.066518486474686 ENSG00000235112 HSPE1P27
ENST00000415912 0.00195530341174177 0.000141420334983987 -0.359682933887174 ENSG00000117298 ECE1
ENST00000357071 0.00142245787936749 9.53244894351263e-05 -0.336034147064319 ENSG00000117298 ECE1
ENST00000531334 0.12135484337329 0.0315589193600345 -0.243576153563704 ENSG00000117298 ECE1
ENST00000374893 0.00127970505115408 8.355311692296e-05 -0.349915804831434 ENSG00000117298 ECE1
ENST00000436918 0.00116072098888404 7.40894157235528e-05 -0.351698326098308 ENSG00000117298 ECE1
ENST00000264205 0.00110865556497143 7.00976522010821e-05 -0.351712864527466 ENSG00000117298 ECE1
ENST00000526194 0.00102461456667538 6.36997041764009e-05 -0.361378266706019 ENSG00000117298 ECE1
ENST00000470394 0.00373476227411012 0.000314601630594621 -0.400123280264612 ENSG00000117298 ECE1
ENST00000528294 0.00206491678215358 0.000151080558944287 -0.350357304318613 ENSG00000117298 ECE1
ENST00000473505 0.00106018294540787 6.64464303542512e-05 -0.379651520229691 ENSG00000117298 ECE1
ENST00000416959 0.237953976899087 0.0852426255725341 -0.38011472403396 ENSG00000236936 RP3-329E20.2
ENST00000481130 0.0178508585377801 0.00232027319932992 -0.347821810032457 ENSG00000117298 ECE1
ENST00000527991 0.0180248079189616 0.00235069307020551 -0.349688643127019 ENSG00000117298 ECE1
ENST00000463334 0.00290745429649193 0.000230777096593661 -0.41547015645145 ENSG00000117298 ECE1
ENST00000449034 0.270006617593287 0.103600678936637 -0.255791953804421 ENSG00000231105 RP5-1071N3.1
ENST00000454000 0.0731635024136484 0.0156421259368118 0.315182187826162 ENSG00000142794 NBPF3
ENST00000475869 0.75517506762665 0.570952585820591 0.159683255225823 ENSG00000142794 NBPF3
ENST00000318220 0.0422447972434779 0.00729398570807006 0.344242147564568 ENSG00000142794 NBPF3
ENST00000478653 0.245472483718893 0.0894718830153266 0.315030844949012 ENSG00000142794 NBPF3
ENST00000318249 0.0422866061449075 0.00730720290205949 0.344247495518776 ENSG00000142794 NBPF3
ENST00000485941 0.688582637038492 0.482600860325249 0.176169400761509 ENSG00000142794 NBPF3
ENST00000342104 0.0422866061449075 0.00730720290205949 0.344247495518776 ENSG00000142794 NBPF3
ENST00000486229 0.100639951590824 0.0242304544145154 0.315935578092243 ENSG00000142794 NBPF3
ENST00000434838 0.103792147169964 0.0252852712510227 0.311065988424358 ENSG00000142794 NBPF3
ENST00000467103 0.3943844542458 0.189774041842579 0.327825076923523 ENSG00000142794 NBPF3
ENST00000469876 0.359704449951781 0.163386664257566 0.371172518125252 ENSG00000142794 NBPF3
ENST00000539907 0.930962563501219 0.857168471244302 0.0613156538081561 ENSG00000162551 ALPL
ENST00000540617 0.930962563501219 0.857168471244302 0.0613156538081561 ENSG00000162551 ALPL
ENST00000374840 0.930962563501219 0.857168471244302 0.0613156538081561 ENSG00000162551 ALPL
ENST00000374832 0.829810808081783 0.682233137286938 0.14274465248252 ENSG00000162551 ALPL
ENST00000425315 0.792848162985161 0.624956102336276 0.169840639149796 ENSG00000162551 ALPL
ENST00000374765 0.531317829320467 0.308257752446006 0.33110751550528 ENSG00000076864 RAP1GAP
ENST00000495204 0.531317829320467 0.308257752446006 0.33110751550528 ENSG00000076864 RAP1GAP
ENST00000542643 0.531317829320467 0.308257752446006 0.33110751550528 ENSG00000076864 RAP1GAP
ENST00000400301 0.0121860008691044 0.00141241040050483 0.173777602787255 ENSG00000090686 USP48
ENST00000308271 0.0146129523741572 0.00179208635631445 0.170301302226483 ENSG00000090686 USP48
ENST00000374732 0.0311417145601607 0.00484299835264719 0.176826505090377 ENSG00000090686 USP48
ENST00000479177 0.312648462771657 0.130494234026772 0.251601179607998 ENSG00000090686 USP48
ENST00000529637 0.0125922373575312 0.00147134771950924 0.177803476676853 ENSG00000090686 USP48
ENST00000464577 0.227872740390493 0.0797414627095176 0.14169701850795 ENSG00000090686 USP48
ENST00000471752 0.139761775012531 0.0386345507512983 0.272448072781006 ENSG00000090686 USP48
ENST00000487880 0.308863542819506 0.128057078712741 0.131894032530336 ENSG00000090686 USP48
ENST00000526044 0.0212259698092008 0.00290684138482442 0.261969538774245 ENSG00000090686 USP48
ENST00000534705 0.0176226418302389 0.00228095424719975 0.268524516617947 ENSG00000090686 USP48
ENST00000421625 0.132998863799009 0.0359661977445335 0.14011349374669 ENSG00000090686 USP48
ENST00000374730 0.0365031223261796 0.00598611372490547 0.268126131380075 ENSG00000090686 USP48
ENST00000527823 0.690220823880979 0.484919743163745 0.0657078665418153 ENSG00000090686 USP48
ENST00000532737 0.413210180038515 0.204446121049991 0.110699467951524 ENSG00000090686 USP48
ENST00000489108 0.761288471889355 0.579537999854954 0.056697833672719 ENSG00000090686 USP48
ENST00000374695 0.704541871396813 0.502820769125554 0.200595961629968 ENSG00000142798 HSPG2
ENST00000434233 0.81949958559616 0.66615310676753 0.0802936985216239 ENSG00000218510 LINC00339
ENST00000420503 0.85836780683513 0.728929978622344 0.064483223836799 ENSG00000218510 LINC00339
ENST00000404210 0.82996126037661 0.682429658086982 0.0754030906915656 ENSG00000218510 LINC00339
ENST00000416769 0.829946478044895 0.682408307404412 0.0754234520337367 ENSG00000218510 LINC00339
ENST00000452322 0.476476031478803 0.257032977335919 0.280035617203171 ENSG00000218510 LINC00339
ENST00000400259 0.814719536112054 0.658341294856808 -0.0248045320559486 ENSG00000070831 CDC42
ENST00000344548 0.812289268948622 0.654667750813588 -0.0251156241227879 ENSG00000070831 CDC42
ENST00000315554 0.727091380772413 0.532468780836235 0.0325240874890452 ENSG00000070831 CDC42
ENST00000498236 0.766934431080653 0.586986684907121 0.0286762415648472 ENSG00000070831 CDC42
ENST00000421089 0.981581702329278 0.957778569202166 0.00275578208756543 ENSG00000070831 CDC42
ENST00000411827 0.704700221783884 0.503057765093581 0.03650269074043 ENSG00000070831 CDC42
ENST00000431803 0.319169604534377 0.134926818373432 0.152649666653798 ENSG00000230068 CDC42-IT1
ENST00000604049 0.27597061905516 0.107209160460575 0.367236743533715 ENSG00000271428 RP1-224A6.8
ENST00000606754 0.795633503359153 0.629147183261218 -0.104130766789615 ENSG00000271840 RP1-224A6.9
ENST00000290167 0.920551632848652 0.838205578934669 0.0441277161460549 ENSG00000162552 WNT4
ENST00000542383 0.871715262908328 0.750618588449173 0.0690838617119638 ENSG00000162552 WNT4
ENST00000415567 0.928613857948959 0.852768069395082 -0.05553860370143 ENSG00000162552 WNT4
ENST00000441048 0.957314367358304 0.906746127057043 0.0295460794130264 ENSG00000162552 WNT4
ENST00000404138 0.0578954382797952 0.0112694389687556 0.122387836636596 ENSG00000184677 ZBTB40
ENST00000400239 0.265590843151453 0.1010511102307 0.0982301507500841 ENSG00000184677 ZBTB40
ENST00000375647 0.0577416355291431 0.0112276005135066 0.122388012895844 ENSG00000184677 ZBTB40
ENST00000374651 0.240825345990851 0.086854035057979 0.087128727004738 ENSG00000184677 ZBTB40
ENST00000438551 0.0317744573099353 0.00497773302204671 0.492237089788887 ENSG00000237200 ZBTB40-IT1
ENST00000374642 0.129049786535287 0.0344772375252455 -0.629761003383471 ENSG00000173372 C1QA
ENST00000438241 0.15646583074142 0.0454774610705407 -0.597021525290426 ENSG00000173372 C1QA
ENST00000402322 0.17182548872865 0.0523280859325985 -0.592531621673972 ENSG00000173372 C1QA
ENST00000374640 0.00246517163320523 0.000187686291046839 -1.05305178498002 ENSG00000159189 C1QC
ENST00000374639 0.00246517163320523 0.000187686291046839 -1.05305178498002 ENSG00000159189 C1QC
ENST00000374637 0.00246517163320523 0.000187686291046839 -1.05305178498002 ENSG00000159189 C1QC
ENST00000510260 0.555504773998869 0.33189211255911 -0.349007559918241 ENSG00000173369 C1QB
ENST00000509305 0.547722728252907 0.324066898560619 -0.354690173219182 ENSG00000173369 C1QB
ENST00000432749 0.563524584073571 0.339781562682097 -0.343299714042256 ENSG00000173369 C1QB
ENST00000314933 0.547722728252907 0.324066898560619 -0.354690173219182 ENSG00000173369 C1QB
ENST00000544305 0.0197185405256204 0.00264251911129707 -0.834198261122405 ENSG00000133216 EPHB2
ENST00000374630 0.0132530966457632 0.0015749286817846 -0.873559181129062 ENSG00000133216 EPHB2
ENST00000400191 0.012739082776887 0.00149439982863148 -0.872224762903746 ENSG00000133216 EPHB2
ENST00000374632 0.0120210767864776 0.00138888400133486 -0.878437330367988 ENSG00000133216 EPHB2
ENST00000374627 0.0272189280163124 0.0040369611892543 -0.846857915201804 ENSG00000133216 EPHB2
ENST00000465676 0.0886374790942656 0.0203976124839953 -0.725416289793045 ENSG00000133216 EPHB2
ENST00000490436 0.120756814654001 0.0313345416607838 -0.772551676269617 ENSG00000133216 EPHB2
ENST00000356634 0.753457979624957 0.568366070270207 0.0491667933795146 ENSG00000004487 KDM1A
ENST00000400181 0.752435288276108 0.566868355651928 0.0493357026111879 ENSG00000004487 KDM1A
ENST00000542151 0.75343642522882 0.568343800767085 0.0491662821734863 ENSG00000004487 KDM1A
ENST00000427154 0.24256455923729 0.0878450486540817 0.135351996450121 ENSG00000240553 RP1-184J9.2
ENST00000481879 0.719306015481225 0.521577066577255 -0.0886407773544935 ENSG00000004487 KDM1A
ENST00000465864 0.984338789782701 0.963774477706945 0.00381231055116505 ENSG00000004487 KDM1A
ENST00000494920 0.951220847453066 0.895154648430788 0.0104457754547058 ENSG00000004487 KDM1A
ENST00000602503 0.745151656143946 0.55672507358719 0.0576627599045305 ENSG00000004487 KDM1A
ENST00000374623 1.05645497085898e-05 2.9284639872808e-07 0.389220933546566 ENSG00000169641 LUZP1
ENST00000418342 6.14484360343882e-06 1.59500654788452e-07 0.403392593032729 ENSG00000169641 LUZP1
ENST00000302291 6.87465117213e-06 1.81021549745546e-07 0.403369888859498 ENSG00000169641 LUZP1
ENST00000314174 0.000532243427199637 2.8679379323348e-05 0.365176004413432 ENSG00000169641 LUZP1
ENST00000471849 0.00160229282250698 0.000110456235319357 0.372785001029457 ENSG00000169641 LUZP1
ENST00000475164 0.00762356315675812 0.000774103791745425 0.365556355084173 ENSG00000169641 LUZP1
ENST00000566551 0.981169607635646 0.956991044421119 0.00713144394863767 ENSG00000261326 RP5-1057J7.6
ENST00000604481 0.884895855432962 0.774387343226383 0.0630418051147853 ENSG00000261326 RP5-1057J7.6
ENST00000464516 0.770360248315585 0.59199298736244 0.063608141579777 ENSG00000125944 HNRNPR
ENST00000478691 0.0269945949122261 0.00398969268625042 -0.182717198255105 ENSG00000125944 HNRNPR
ENST00000374616 0.0247901053475199 0.00356520165050363 -0.197849791088054 ENSG00000125944 HNRNPR
ENST00000476660 0.0122608743837819 0.00142298098175641 -0.241029040942587 ENSG00000125944 HNRNPR
ENST00000374612 0.0247901053475199 0.00356520165050363 -0.197849791088054 ENSG00000125944 HNRNPR
ENST00000302271 0.0249404174187611 0.0035939809565093 -0.197701523820248 ENSG00000125944 HNRNPR
ENST00000427764 0.0227292317638341 0.00319030936102188 -0.202325854162296 ENSG00000125944 HNRNPR
ENST00000606561 0.0187200474620755 0.00247525970175462 -0.208172082844284 ENSG00000125944 HNRNPR
ENST00000426846 0.0231779869387659 0.00327336870257262 -0.202822342668903 ENSG00000125944 HNRNPR
ENST00000463552 0.0251881989467418 0.00364455529342982 -0.212888208269562 ENSG00000125944 HNRNPR
ENST00000470941 0.0518189491425522 0.00966877554118025 -0.196195084146451 ENSG00000125944 HNRNPR
ENST00000476451 0.0649122414823125 0.0132043766854426 -0.188156158993039 ENSG00000125944 HNRNPR
ENST00000490652 0.12049720624853 0.0312378448482871 -0.176341359672098 ENSG00000125944 HNRNPR
ENST00000314011 0.488589589456585 0.267967783084886 0.145959273613401 ENSG00000125945 ZNF436
ENST00000374608 0.427860671741002 0.216326262798614 0.164266709397166 ENSG00000125945 ZNF436
ENST00000458053 0.899243888233961 0.798756586333874 -0.0777943074476905 ENSG00000249087 C1orf213
ENST00000450454 0.208422954438097 0.0696998733181373 0.604521738622817 ENSG00000204219 TCEA3
ENST00000336689 0.575416215494852 0.352101736495988 -0.237879806976123 ENSG00000088280 ASAP3
ENST00000492982 0.631613453205943 0.413175668685292 -0.21036729160376 ENSG00000088280 ASAP3
ENST00000437606 0.674634620211119 0.465112299908238 -0.188044694318703 ENSG00000088280 ASAP3
ENST00000478858 0.844599435316336 0.705902815458141 -0.108152628332964 ENSG00000088280 ASAP3
ENST00000608765 0.761832020274825 0.580304250475131 -0.168317114462018 ENSG00000088280 ASAP3
ENST00000361729 0.40060231826755 0.194561925844513 0.34474130135044 ENSG00000007968 E2F2
ENST00000374561 0.0197398543153745 0.00264600526407965 0.546250394124496 ENSG00000117318 ID3
ENST00000463312 0.515395696090135 0.292692887731091 0.250786587805278 ENSG00000117318 ID3
ENST00000486541 0.0104269648970426 0.00115820971419823 0.614188682585119 ENSG00000117318 ID3
ENST00000477916 0.0167829150867582 0.00214093886558476 0.949910742615952 ENSG00000197880 MDS2
ENST00000374550 0.00222442756659207 0.00016523244284636 -0.31200053081871 ENSG00000142676 RPL11
ENST00000467075 0.00240362765328661 0.000182013985997748 -0.257107023185725 ENSG00000142676 RPL11
ENST00000482370 0.00226516438765904 0.000169071514297201 -0.312008435438195 ENSG00000142676 RPL11
ENST00000443624 0.00241069399884676 0.000182606772491256 -0.312208964713093 ENSG00000142676 RPL11
ENST00000458455 0.00236521632622364 0.00017836948316171 -0.312077133605922 ENSG00000142676 RPL11
ENST00000366398 0.322434085564234 0.136980096783037 -0.414213788788236 ENSG00000203589 RP5-886K2.1
ENST00000418390 0.492880232749091 0.27191724587323 -0.070955773057161 ENSG00000011007 TCEB3
ENST00000609199 0.364195889809412 0.166671578263395 -0.0931511942039267 ENSG00000011007 TCEB3
ENST00000487554 0.780731813559752 0.607239262278381 -0.0450068276487419 ENSG00000011007 TCEB3
ENST00000427796 0.542769207233104 0.319195640170589 0.0992640104179838 ENSG00000236810 RP5-886K2.3
ENST00000246151 0.49462931588309 0.273460013395645 -0.102537514527894 ENSG00000057757 PITHD1
ENST00000415372 0.601226303186958 0.379893718206711 0.103289409667464 ENSG00000057757 PITHD1
ENST00000374524 0.302480186586577 0.12378905483829 -0.150810700759495 ENSG00000057757 PITHD1
ENST00000374514 0.490722433982209 0.269865631699937 -0.0766096341427115 ENSG00000011009 LYPLA2
ENST00000400061 0.498704893499033 0.277227123196508 -0.0757087064572154 ENSG00000011009 LYPLA2
ENST00000420982 0.445802708683228 0.231104815937882 -0.0888676347493627 ENSG00000011009 LYPLA2
ENST00000374505 0.424284582186265 0.213421622725257 -0.0862394797218359 ENSG00000011009 LYPLA2
ENST00000495365 0.498317762661241 0.276914191540094 -0.0746696450056936 ENSG00000011009 LYPLA2
ENST00000374503 0.502457265062056 0.280507443664213 -0.0745814305233803 ENSG00000011009 LYPLA2
ENST00000374502 0.501497526246443 0.27972426537523 -0.0744050508393726 ENSG00000011009 LYPLA2
ENST00000492577 0.688786643568502 0.482785800990099 -0.0486924826598269 ENSG00000011009 LYPLA2
ENST00000421070 0.724167049659185 0.5284093800396 -0.0484348652717182 ENSG00000011009 LYPLA2
ENST00000374501 0.966618021492606 0.925133629501854 0.00756791475256447 ENSG00000011009 LYPLA2
ENST00000472213 0.927087075354143 0.850124257511395 0.0166116202406103 ENSG00000011009 LYPLA2
ENST00000481736 0.234663906634828 0.0834114299360886 -0.198807241356407 ENSG00000117308 GALE
ENST00000374497 0.214951595553335 0.0729342310146347 -0.206396127209968 ENSG00000117308 GALE
ENST00000456977 0.113635654351491 0.0287121245001154 -0.378202228800649 ENSG00000117308 GALE
ENST00000459934 0.247584490091079 0.0906643256059344 -0.195099062625197 ENSG00000117308 GALE
ENST00000469556 0.0441475743963098 0.00776197481907647 -0.478627571108753 ENSG00000117308 GALE
ENST00000429356 0.174753563835873 0.0536881890650661 -0.218423329146128 ENSG00000117308 GALE
ENST00000418277 0.536800747441242 0.313275789182916 -0.125092497237605 ENSG00000117308 GALE
ENST00000470949 0.533689945529484 0.310420076257836 -0.131452008512536 ENSG00000117308 GALE
ENST00000425913 0.606554223200357 0.385676328780048 -0.115897759093554 ENSG00000117308 GALE
ENST00000445705 0.544964825674984 0.321366003625145 -0.128963559738438 ENSG00000117308 GALE
ENST00000467493 0.671676425240438 0.461748743667508 -0.0983871768953525 ENSG00000117308 GALE
ENST00000486382 0.839946966470163 0.698493770255326 -0.0574923176375283 ENSG00000117308 GALE
ENST00000470383 0.846674158748839 0.709214265910451 -0.0558135181369868 ENSG00000117308 GALE
ENST00000466250 0.852216205474963 0.719286835242362 -0.053553958026507 ENSG00000117308 GALE
ENST00000467070 0.90880241977836 0.816676726581511 -0.0370225926934696 ENSG00000117308 GALE
ENST00000374490 0.78669702699847 0.615780523930486 -0.0653948115286662 ENSG00000117305 HMGCL
ENST00000374487 0.785986890284618 0.614597333378855 -0.072549650914852 ENSG00000117305 HMGCL
ENST00000374483 0.785986890284618 0.614597333378855 -0.072549650914852 ENSG00000117305 HMGCL
ENST00000436439 0.78669702699847 0.615780523930486 -0.0653948115286662 ENSG00000117305 HMGCL
ENST00000235958 0.78669702699847 0.615784994480261 -0.0654102360736403 ENSG00000117305 HMGCL
ENST00000509389 0.792263030627057 0.624085250907985 -0.0657766627977211 ENSG00000117305 HMGCL
ENST00000496907 0.866918072485718 0.742815778897321 -0.0506903621609254 ENSG00000117305 HMGCL
ENST00000513148 0.540048323358026 0.316474516834506 -0.140165653990663 ENSG00000117305 HMGCL
ENST00000479458 0.105502357863014 0.0258777939242339 -0.434988224270734 ENSG00000117305 HMGCL
ENST00000498698 0.101230920121925 0.0244384467906537 -0.396113854659427 ENSG00000117305 HMGCL
ENST00000374479 0.516630436379552 0.294024625595759 0.186592302478259 ENSG00000179163 FUCA1
ENST00000374472 0.00286066971456422 0.000226344369894885 0.539511422239396 ENSG00000188822 CNR2
ENST00000536471 0.00935115164025616 0.00100663511578674 0.513179550914198 ENSG00000188822 CNR2
ENST00000471915 0.773365388571244 0.596294930632152 -0.0359195305183311 ENSG00000189266 PNRC2
ENST00000334351 0.868073277088769 0.744948159908799 -0.0218924121070427 ENSG00000189266 PNRC2
ENST00000374468 0.829873437637522 0.68231110775783 -0.0276191876180168 ENSG00000189266 PNRC2
ENST00000579103 0.985907598538166 0.967119343302068 -0.00299228971369657 ENSG00000189266 PNRC2
ENST00000344989 0.101467706291987 0.024515035562385 -0.191469627073326 ENSG00000188529 SRSF10
ENST00000453840 0.103745278088933 0.0252713705668523 -0.19006555758329 ENSG00000188529 SRSF10
ENST00000341154 0.103377167638941 0.0251602619759713 -0.190448260906931 ENSG00000188529 SRSF10
ENST00000484146 0.104076739537289 0.0253910688805441 -0.18931428553341 ENSG00000188529 SRSF10
ENST00000473858 0.104076739537289 0.0253910203061592 -0.189313978477495 ENSG00000188529 SRSF10
ENST00000374452 0.104207748537579 0.0254372243024078 -0.189071969276346 ENSG00000188529 SRSF10
ENST00000374453 0.103987859233156 0.0253561755638799 -0.189021722234368 ENSG00000188529 SRSF10
ENST00000343255 0.0956191934631087 0.0226123275746025 -0.19812580771359 ENSG00000188529 SRSF10
ENST00000492112 0.0852601817838247 0.0193697609550912 -0.202453845443115 ENSG00000188529 SRSF10
ENST00000485841 0.0964338239600778 0.0228565132282972 -0.199060841098602 ENSG00000188529 SRSF10
ENST00000338597 0.0663541120555965 0.0136252417202595 -0.218722868175384 ENSG00000188529 SRSF10
ENST00000495785 0.0591419928638824 0.0115994015614323 -0.219945607406306 ENSG00000188529 SRSF10
ENST00000473754 0.039028998797339 0.00654758917141427 -0.235492437568505 ENSG00000188529 SRSF10
ENST00000497214 0.574627935835755 0.351293935758175 -0.142023898501191 ENSG00000188529 SRSF10
ENST00000485292 0.155592337563697 0.0451139970763677 -0.189295520872049 ENSG00000188529 SRSF10
ENST00000469303 0.0809785157139789 0.0180519264222241 -0.210227041630246 ENSG00000188529 SRSF10
ENST00000327535 0.437335330479555 0.224001703627034 -0.339878163925058 ENSG00000185436 IFNLR1
ENST00000327575 0.000678570771567774 3.86195857710296e-05 -0.439905886915467 ENSG00000185436 IFNLR1
ENST00000374421 0.440906133079464 0.226908027058207 -0.339095965167656 ENSG00000185436 IFNLR1
ENST00000374419 0.00339612329161539 0.000278876472739659 -0.400242125966573 ENSG00000185436 IFNLR1
ENST00000374418 0.00410476697198667 0.000354917978819978 -0.406956590353359 ENSG00000185436 IFNLR1
ENST00000350501 0.613597445263863 0.393232548559362 0.225189563270549 ENSG00000158055 GRHL3
ENST00000374409 0.806230183625383 0.64542404212023 -0.0833850399303336 ENSG00000001460 STPG1
ENST00000440416 0.734554095851008 0.542211338473133 -0.111989592496868 ENSG00000001460 STPG1
ENST00000003583 0.798822285379916 0.634217562450049 -0.086386027763282 ENSG00000001460 STPG1
ENST00000468303 0.712611082449159 0.513025181491353 -0.112494010611743 ENSG00000001460 STPG1
ENST00000337248 0.831879790193229 0.685548979126074 -0.073366709604653 ENSG00000001460 STPG1
ENST00000497384 0.43680081078986 0.223536287042513 -0.264653072943756 ENSG00000001460 STPG1
ENST00000435187 0.272056780039078 0.104808975857982 -0.448912483990353 ENSG00000001460 STPG1
ENST00000498488 0.847188978303508 0.710295520210903 -0.0819905204016177 ENSG00000001460 STPG1
ENST00000483528 0.924675542447246 0.845250307997637 -0.0539009199171588 ENSG00000001460 STPG1
ENST00000374399 0.0469725719614545 0.008453504219958 0.260747803283798 ENSG00000001461 NIPAL3
ENST00000003912 0.104275661854374 0.0254571292022552 0.209915221715722 ENSG00000001461 NIPAL3
ENST00000488155 0.697687244068273 0.493910833022184 0.115615622919217 ENSG00000001461 NIPAL3
ENST00000358028 0.211136801862982 0.0710335329316152 0.202169764171212 ENSG00000001461 NIPAL3
ENST00000339255 0.0523332711481902 0.00981441907989623 0.261586890230671 ENSG00000001461 NIPAL3
ENST00000475663 0.464583741665418 0.246782086607121 0.176169431301981 ENSG00000001461 NIPAL3
ENST00000428131 0.195369837327706 0.0632820779473139 0.226917644142784 ENSG00000001461 NIPAL3
ENST00000432012 0.0289876225016325 0.00439663021762622 0.464922799264962 ENSG00000001461 NIPAL3
ENST00000374395 0.000258483714692866 1.21639982517534e-05 0.3413592391333 ENSG00000117602 RCAN3
ENST00000436717 0.000930003201180914 5.66554015364994e-05 0.347664495555269 ENSG00000117602 RCAN3
ENST00000425530 0.0207013598648958 0.00281187884510016 0.400255053657551 ENSG00000117602 RCAN3
ENST00000412742 0.00305993192489488 0.000245649837208581 0.355508643994001 ENSG00000117602 RCAN3
ENST00000538532 0.00363601891602468 0.000304242554881396 0.354117641152636 ENSG00000117602 RCAN3
ENST00000374393 0.00401830151183246 0.000345519960602548 0.369054915191846 ENSG00000117602 RCAN3
ENST00000482807 0.0449834838473095 0.00797281494873541 0.386546256854931 ENSG00000117602 RCAN3
ENST00000577528 0.205247635449097 0.06806049054906 0.252416483384199 ENSG00000264443 RP4-594I10.3
ENST00000478890 0.714755316267907 0.515755429786013 0.0414058458874409 ENSG00000133226 SRRM1
ENST00000593639 0.711875184453176 0.512075178350968 0.0435091620852463 ENSG00000133226 SRRM1
ENST00000323848 0.874579949616479 0.755785200154366 -0.0162298239593953 ENSG00000133226 SRRM1
ENST00000466910 0.99805985171449 0.995087271035774 -0.000464934126080529 ENSG00000133226 SRRM1
ENST00000468822 0.656055842402728 0.443019027159431 0.0487726990123574 ENSG00000133226 SRRM1
ENST00000447431 0.924192943836622 0.8444933151098 -0.0105637451726318 ENSG00000133226 SRRM1
ENST00000600523 0.652342879529215 0.438588806573948 0.0543581313671323 ENSG00000133226 SRRM1
ENST00000462710 0.737990349872033 0.547208523970621 0.0400414714238174 ENSG00000133226 SRRM1
ENST00000374389 0.934862597903247 0.864502930609991 -0.00918816246212688 ENSG00000133226 SRRM1
ENST00000490543 0.737979892654743 0.547194883313415 0.040040274662271 ENSG00000133226 SRRM1
ENST00000479034 0.912594624501048 0.823644274979037 -0.0117552379394866 ENSG00000133226 SRRM1
ENST00000596378 0.959670930016231 0.911035804720354 -0.00616042223045673 ENSG00000133226 SRRM1
ENST00000494934 0.960508589016091 0.912606515831804 -0.008668678387155 ENSG00000133226 SRRM1
ENST00000495561 0.962192123141124 0.916183005186099 0.0091802464479972 ENSG00000133226 SRRM1
ENST00000537199 0.864698696923131 0.739127632505799 -0.0200332793639621 ENSG00000133226 SRRM1
ENST00000485441 0.845917479946444 0.70805266818545 0.0314032451002003 ENSG00000133226 SRRM1
ENST00000470243 0.68010642470907 0.471985995127726 -0.0540526376363432 ENSG00000133226 SRRM1
ENST00000496882 0.525006067761569 0.302210738220455 -0.0675544384609516 ENSG00000133226 SRRM1
ENST00000461768 0.782111002895865 0.609208334349926 -0.0350856678371102 ENSG00000133226 SRRM1
ENST00000485541 0.674634620211119 0.465136837326164 -0.0538777078749534 ENSG00000133226 SRRM1
ENST00000488317 0.586048307220771 0.36338180791638 -0.0731274057831683 ENSG00000133226 SRRM1
ENST00000489130 0.105627863967289 0.0259348898559022 -0.244832564674027 ENSG00000133226 SRRM1
ENST00000474843 0.910706778675391 0.820091927528434 -0.0187376783927347 ENSG00000133226 SRRM1
ENST00000374379 0.946039221404548 0.885271778560452 0.0189234762866438 ENSG00000169504 CLIC4
ENST00000497755 0.786564946050095 0.615507367803388 -0.0706544226460214 ENSG00000169504 CLIC4
ENST00000488683 0.94923698300483 0.891241045957952 0.0179326161277396 ENSG00000169504 CLIC4
ENST00000489758 0.781702493033611 0.608559649715347 -0.07267359089286 ENSG00000169504 CLIC4
ENST00000399916 0.00159609803172474 0.000109940065601563 -0.343818387532825 ENSG00000020633 RUNX3
ENST00000308873 0.000580549288817352 3.18565319456818e-05 -0.383295835320758 ENSG00000020633 RUNX3
ENST00000338888 0.00436341276272859 0.000384368206783649 -0.322394936287923 ENSG00000020633 RUNX3
ENST00000540420 0.00165279652633355 0.000114968996988425 -0.363089739552412 ENSG00000020633 RUNX3
ENST00000496967 0.000867245717306766 5.2071269716246e-05 -0.367021337702938 ENSG00000020633 RUNX3
ENST00000479341 0.256233571047491 0.09555462936512 -0.168908046552823 ENSG00000020633 RUNX3
ENST00000456316 0.330946501063263 0.14260356483173 0.279111451829426 ENSG00000229162 RP11-84D1.1
ENST00000424084 0.949209589606065 0.891200253528975 -0.0456007194611698 ENSG00000233755 RP4-799D16.1
ENST00000236273 0.714517351358699 0.515417782768041 -0.0399595006425781 ENSG00000117614 SYF2
ENST00000354361 0.704195422709107 0.502327180769059 -0.0407131803177076 ENSG00000117614 SYF2
ENST00000474160 0.887459255351936 0.778669605194951 0.02127299030937 ENSG00000117614 SYF2
ENST00000476231 0.952054047729713 0.896622238294803 0.0109068637042845 ENSG00000117614 SYF2
ENST00000243189 0.306309668848326 0.126257873345986 0.109772919587072 ENSG00000117616 C1orf63
ENST00000569495 0.00314173939736562 0.000253780369506565 0.26528332173459 ENSG00000117616 C1orf63
ENST00000498238 0.304963661305119 0.125391681067408 0.110099966226102 ENSG00000117616 C1orf63
ENST00000566395 0.0308307729880479 0.0047740700151879 0.195712714597597 ENSG00000117616 C1orf63
ENST00000565733 0.025380414553713 0.0036833002183732 0.198501541573682 ENSG00000117616 C1orf63
ENST00000568254 0.304556926105166 0.125110261327706 0.110183461009449 ENSG00000117616 C1orf63
ENST00000473314 0.0331555226382841 0.00526867125984953 0.166830772540727 ENSG00000117616 C1orf63
ENST00000417642 0.304526907934889 0.125093071672556 0.110183203537316 ENSG00000117616 C1orf63
ENST00000570063 0.0277353910031637 0.00414093101380458 0.198385581563729 ENSG00000117616 C1orf63
ENST00000564223 0.0374700674208647 0.00619609209835935 0.253384481112614 ENSG00000117616 C1orf63
ENST00000475766 0.0183927321719432 0.00241745543304277 0.209000752618475 ENSG00000117616 C1orf63
ENST00000491378 0.14452558159806 0.0405673375548186 0.166510154028744 ENSG00000117616 C1orf63
ENST00000431849 0.835102933126966 0.690567680498133 0.0362182833095148 ENSG00000117616 C1orf63
ENST00000568212 0.928480242207553 0.852490649786808 0.0179746191720386 ENSG00000117616 C1orf63
ENST00000568701 0.556784814044477 0.333058251181255 0.0842400549058056 ENSG00000117616 C1orf63
ENST00000561867 0.184075842035548 0.0580425803658458 0.145670798374245 ENSG00000117616 C1orf63
ENST00000568996 0.190616867709492 0.0610675854002698 0.144035979166508 ENSG00000117616 C1orf63
ENST00000450820 0.00175893189533913 0.000124116650549368 0.402355633582687 ENSG00000117616 C1orf63
ENST00000566714 0.00981745730395771 0.00107186817472016 0.66366889855472 ENSG00000261349 RP3-465N24.5
ENST00000564398 0.547126550079409 0.323399381588293 0.179722570241164 ENSG00000187010 RHD
ENST00000328664 0.142819121262906 0.0398498341381781 0.27542860961361 ENSG00000187010 RHD
ENST00000454452 0.169611936016179 0.0513087446936165 0.270231463460104 ENSG00000187010 RHD
ENST00000342055 0.169611936016179 0.0513087446936165 0.270231463460104 ENSG00000187010 RHD
ENST00000423810 0.169611936016179 0.0513087446936165 0.270231463460104 ENSG00000187010 RHD
ENST00000568195 0.169611936016179 0.0513087446936165 0.270231463460104 ENSG00000187010 RHD
ENST00000417538 0.169611936016179 0.0513087446936165 0.270231463460104 ENSG00000187010 RHD
ENST00000357542 0.169611936016179 0.0513087446936165 0.270231463460104 ENSG00000187010 RHD
ENST00000423253 0.168652295176031 0.0508733630771813 0.280517067392375 ENSG00000187010 RHD
ENST00000568399 0.0173689264267998 0.00223772379763599 0.334566544834039 ENSG00000117616 C1orf63
ENST00000562018 0.00994651483929641 0.00108944971569039 0.352766143109304 ENSG00000117616 C1orf63
ENST00000567741 0.0109079787267669 0.00122538779222618 0.349688734744854 ENSG00000117616 C1orf63
ENST00000566599 0.0500637969594181 0.00921828484879189 0.334414894064287 ENSG00000117616 C1orf63
ENST00000564413 0.272064714134263 0.104828751031631 0.29271324124584 ENSG00000117616 C1orf63
ENST00000570165 0.227259047820274 0.079416658931717 0.293979286132689 ENSG00000259984 RP11-335G20.7
ENST00000374358 0.0440549472911133 0.00774041790202821 -0.217807124579228 ENSG00000183726 TMEM50A
ENST00000498135 0.0183616465064031 0.00241058676634373 -0.259013992679759 ENSG00000183726 TMEM50A
ENST00000491936 0.0293259126538827 0.00446478493412682 -0.240466159615408 ENSG00000183726 TMEM50A
ENST00000480937 0.0320882028180364 0.00504505733430783 -0.237305124704513 ENSG00000183726 TMEM50A
ENST00000468704 0.045724192756998 0.00814166518340254 -0.230966535730761 ENSG00000183726 TMEM50A
ENST00000487234 0.0677380057471593 0.0140450374386649 -0.219277589830109 ENSG00000183726 TMEM50A
ENST00000294413 0.686904818417929 0.480233929782717 -0.121906619262494 ENSG00000188672 RHCE
ENST00000374352 0.637354143261344 0.420049132243042 -0.140743649461669 ENSG00000188672 RHCE
ENST00000243186 0.677862142033023 0.468996768472378 -0.127761516956124 ENSG00000188672 RHCE
ENST00000413854 0.677862142033023 0.468996768472378 -0.127761516956124 ENSG00000188672 RHCE
ENST00000425135 0.677862142033023 0.468996768472378 -0.127761516956124 ENSG00000188672 RHCE
ENST00000455194 0.677862142033023 0.468996768472378 -0.127761516956124 ENSG00000188672 RHCE
ENST00000340849 0.991976664680687 0.981237592066017 0.00527159170410544 ENSG00000188672 RHCE
ENST00000349320 0.926656267557285 0.849307391850567 0.041934769075988 ENSG00000188672 RHCE
ENST00000527747 0.995971287440058 0.99081920360061 0.00300221930016741 ENSG00000188672 RHCE
ENST00000346452 0.796740911816409 0.630774453318449 0.1325359189842 ENSG00000188672 RHCE
ENST00000349438 0.909592230372597 0.817959676030966 0.0637030968624619 ENSG00000188672 RHCE
ENST00000399763 0.0865515376716307 0.0197416654822243 0.169212383715696 ENSG00000204178 TMEM57
ENST00000399766 0.0865515376716307 0.0197416654822243 0.169212383715696 ENSG00000204178 TMEM57
ENST00000374343 0.0865515376716307 0.0197416654822243 0.169212383715696 ENSG00000204178 TMEM57
ENST00000470035 0.693974920461728 0.489594374016657 0.0762510373033966 ENSG00000204178 TMEM57
ENST00000374338 0.00426671867448326 0.000374250877814792 0.498370329717337 ENSG00000157978 LDLRAP1
ENST00000485476 0.00790765566270083 0.000810938092880473 0.638880999816552 ENSG00000157978 LDLRAP1
ENST00000488127 0.0205813458023965 0.00279048782408811 0.46835204772898 ENSG00000157978 LDLRAP1
ENST00000462394 0.859196051133361 0.730222747498866 0.0837278479204933 ENSG00000157978 LDLRAP1
ENST00000484476 0.0548125308724487 0.0104717547135108 0.543866965783042 ENSG00000157978 LDLRAP1
ENST00000474283 0.0339542352859688 0.0054283657216811 0.579120711208557 ENSG00000157978 LDLRAP1
ENST00000470950 0.0592057273489371 0.0116156799041744 0.554658585528884 ENSG00000157978 LDLRAP1
ENST00000374332 5.72632046502747e-05 2.07257781229632e-06 0.561671388026047 ENSG00000117643 MAN1C1
ENST00000263979 4.85789771962593e-05 1.70387966634189e-06 0.575508105337885 ENSG00000117643 MAN1C1
ENST00000436991 0.0270629729267719 0.0040056221893074 0.528715065212806 ENSG00000233478 RP1-187B23.1
ENST00000473891 0.000264496996120989 1.25178337772676e-05 0.608073706816991 ENSG00000117643 MAN1C1
ENST00000374329 0.000120638580578012 4.88955686664922e-06 0.549660360858308 ENSG00000117643 MAN1C1
ENST00000496532 0.00441155445947917 0.000390016576589458 0.537263097593884 ENSG00000117643 MAN1C1
ENST00000475314 0.0156272591686576 0.00195212966115073 0.482130404257358 ENSG00000117643 MAN1C1
ENST00000487493 0.0581659926029171 0.0113463943099404 0.508364812571145 ENSG00000117643 MAN1C1
ENST00000354177 0.064853654729356 0.0131862510601024 0.216136352130901 ENSG00000162430 SEPN1
ENST00000361547 0.064853654729356 0.0131862510601024 0.216136352130901 ENSG00000162430 SEPN1
ENST00000374315 0.064853654729356 0.0131862510601024 0.216136352130901 ENSG00000162430 SEPN1
ENST00000559265 0.773373788668955 0.596307576560211 0.0449173593778323 ENSG00000255054 RP1-317E23.6
ENST00000494537 0.161793575540186 0.04782359041529 0.266812594624895 ENSG00000162430 SEPN1
ENST00000527604 0.818117166643253 0.664157039211049 0.0401208961653034 ENSG00000255054 RP1-317E23.6
ENST00000442055 0.293128768753177 0.117944099684745 0.235965024818846 ENSG00000228172 RP1-317E23.3
ENST00000453649 0.293417588044907 0.118130526684438 0.23599271389059 ENSG00000228172 RP1-317E23.3
ENST00000424294 0.622813244320138 0.403512091323967 -0.079762247233647 ENSG00000117640 MTFR1L
ENST00000536896 0.498972125982011 0.277459261419569 -0.233489022161146 ENSG00000223474 AL020996.1
ENST00000374303 0.969532550909479 0.930986977021596 -0.00656089676975195 ENSG00000117640 MTFR1L
ENST00000533762 0.659054186124605 0.446595493732895 -0.0758179196800441 ENSG00000117640 MTFR1L
ENST00000529116 0.619271950065116 0.399388468297926 -0.0831562021747066 ENSG00000117640 MTFR1L
ENST00000474295 0.969829666261235 0.931713976766915 -0.00650017370348735 ENSG00000117640 MTFR1L
ENST00000488327 0.570017971602154 0.346665982036244 -0.0903029388393912 ENSG00000117640 MTFR1L
ENST00000472643 0.846674158748839 0.709155973833578 -0.0303732759699514 ENSG00000117640 MTFR1L
ENST00000494293 0.53515789991188 0.311843178862517 -0.111953250351901 ENSG00000117640 MTFR1L
ENST00000469815 0.85100218168505 0.717108601241567 -0.0278437793578415 ENSG00000117640 MTFR1L
ENST00000526894 0.846648466843544 0.709076353687264 -0.0303845105907883 ENSG00000117640 MTFR1L
ENST00000478284 0.590341931573277 0.367804091874179 -0.0813356000201939 ENSG00000117640 MTFR1L
ENST00000524618 0.815910031237374 0.660397561059922 -0.0338588452115432 ENSG00000117640 MTFR1L
ENST00000374307 0.969799617884792 0.931622489933248 -0.00650930312974731 ENSG00000117640 MTFR1L
ENST00000528624 0.782354030947468 0.609632632228841 -0.055080044264915 ENSG00000117640 MTFR1L
ENST00000525713 0.7546252679739 0.570083326713583 -0.0577586694638957 ENSG00000117640 MTFR1L
ENST00000374301 0.969306091575318 0.930474633438371 0.00668316618566824 ENSG00000117640 MTFR1L
ENST00000464008 0.913169654444356 0.82513442575779 -0.0188731193834191 ENSG00000117640 MTFR1L
ENST00000526158 0.622371470990575 0.402966190371588 -0.0782831467673297 ENSG00000117640 MTFR1L
ENST00000530599 0.645211008821245 0.429496735849676 -0.0798682769642755 ENSG00000117640 MTFR1L
ENST00000374300 0.998174330276447 0.99527164396281 -0.000457120421790923 ENSG00000117640 MTFR1L
ENST00000466284 0.819964107199929 0.666840237968674 0.033926143526457 ENSG00000117640 MTFR1L
ENST00000531361 0.934583588534478 0.864006357534208 0.0164334528889135 ENSG00000117640 MTFR1L
ENST00000497956 0.351242371272575 0.157358891033819 0.134705679061665 ENSG00000117640 MTFR1L
ENST00000606617 0.402403528778039 0.195934265539888 0.217095433235507 ENSG00000272478 RP1-317E23.7
ENST00000538789 0.434318525599978 0.221493371026769 0.175270769242063 ENSG00000127423 AUNIP
ENST00000455431 0.0353481991081726 0.00573806936592678 -0.427386338473115 ENSG00000236528 RP1-125I3.2
ENST00000374296 0.0324855310195339 0.00513162657567548 -0.416109661212793 ENSG00000182749 PAQR7
ENST00000426559 0.530159020021581 0.307154078781189 0.133952898838454 ENSG00000117632 STMN1
ENST00000455785 0.539114561785544 0.315520622546255 0.125270882334845 ENSG00000117632 STMN1
ENST00000399728 0.541792056862681 0.31834097347241 0.124863629069488 ENSG00000117632 STMN1
ENST00000465604 0.565160404968438 0.341588391095057 0.117863754497238 ENSG00000117632 STMN1
ENST00000357865 0.560957093887271 0.337377056157062 0.11937914163557 ENSG00000117632 STMN1
ENST00000374291 0.586035502240472 0.363363328230641 0.111312074968002 ENSG00000117632 STMN1
ENST00000485226 0.54255064338934 0.318994434296662 0.126157039042948 ENSG00000117632 STMN1
ENST00000446334 0.328433583418248 0.140965343480499 0.192812322625385 ENSG00000117632 STMN1
ENST00000580971 0.635719089583681 0.4180862688823 0.144872399381512 ENSG00000264021 MIR3917
ENST00000374282 0.0720128769765003 0.0153073251454461 0.271924231456249 ENSG00000158006 PAFAH2
ENST00000374284 0.050848314274809 0.00941790182947615 0.297542500193068 ENSG00000158006 PAFAH2
ENST00000493892 0.445353480136802 0.230755215314736 0.183118245160002 ENSG00000158006 PAFAH2
ENST00000464540 0.445424540172399 0.230799140536834 0.183099017613881 ENSG00000158006 PAFAH2
ENST00000476611 0.241442980356613 0.0872038996233845 0.423512357013 ENSG00000158006 PAFAH2
ENST00000439092 0.441032803511324 0.226996694221225 0.19921456883992 ENSG00000158006 PAFAH2
ENST00000441420 0.634118462476369 0.416029906856096 0.132473945660672 ENSG00000158006 PAFAH2
ENST00000444713 0.844283648014939 0.705500339399538 -0.056817073270995 ENSG00000175087 PDIK1L
ENST00000374271 0.991431853748633 0.979893955084968 -0.00276529825995183 ENSG00000175087 PDIK1L
ENST00000374269 0.937001210468634 0.868158756999386 0.0195697857127269 ENSG00000175087 PDIK1L
ENST00000374266 0.174727372590293 0.0536703860526667 -0.313870003911162 ENSG00000142684 ZNF593
ENST00000270812 0.174654263410085 0.0536256381751854 -0.313870393998118 ENSG00000142684 ZNF593
ENST00000407889 0.154917093903897 0.044841950403557 -0.32775894678894 ENSG00000236782 RP11-96L14.7
ENST00000414762 0.289690643005261 0.115746033989607 -0.256347078142174 ENSG00000236782 RP11-96L14.7
ENST00000433939 0.312231127676324 0.130237854352377 -0.229758938502129 ENSG00000236782 RP11-96L14.7
ENST00000444682 0.371834024681666 0.172747606383792 -0.210590893783215 ENSG00000236782 RP11-96L14.7
ENST00000448923 0.352721639442753 0.15852561105504 -0.196385577819717 ENSG00000236782 RP11-96L14.7
ENST00000361530 0.593598746827173 0.371481010871175 0.159940502146281 ENSG00000142675 CNKSR1
ENST00000481077 0.92282891414065 0.842163646825569 0.0512997610179437 ENSG00000142675 CNKSR1
ENST00000480348 0.948256045406076 0.889437272499792 0.0379021103686615 ENSG00000142675 CNKSR1
ENST00000374253 0.577169882596425 0.353916067429283 0.166599935303473 ENSG00000142675 CNKSR1
ENST00000525687 0.755934792505374 0.571983495675889 0.133607790091146 ENSG00000142675 CNKSR1
ENST00000482227 0.577954231028994 0.35462753789012 0.166609052142722 ENSG00000142675 CNKSR1
ENST00000531191 0.576033869788225 0.35280133152263 0.174560218888224 ENSG00000142675 CNKSR1
ENST00000528281 0.675873864232909 0.466553633390687 0.164193584434696 ENSG00000142675 CNKSR1
ENST00000451429 0.592105819838617 0.369757950669948 0.0735731088945506 ENSG00000130695 CEP85
ENST00000476272 0.540590342547441 0.317057042291927 0.0778991966843869 ENSG00000130695 CEP85
ENST00000252992 0.540590342547441 0.317057042291927 0.0778991966843869 ENSG00000130695 CEP85
ENST00000480446 0.736604593951748 0.545164490287624 0.147918504482846 ENSG00000130695 CEP85
ENST00000453146 0.532409971989696 0.309231746032588 0.0925946099218423 ENSG00000130695 CEP85
ENST00000469609 0.334634297453041 0.145280755843827 0.154254817786631 ENSG00000130695 CEP85
ENST00000468163 0.318264990459824 0.134292975224153 0.246666368589938 ENSG00000130695 CEP85
ENST00000491670 0.650891898895172 0.43693161747602 0.10007293064786 ENSG00000130695 CEP85
ENST00000270792 0.71084600799884 0.5107182069301 0.0685340408462677 ENSG00000142669 SH3BGRL3
ENST00000319041 0.684866292353302 0.477731165756098 0.074393395554658 ENSG00000142669 SH3BGRL3
ENST00000314675 0.203011839610096 0.0669820395354524 0.217086811376817 ENSG00000158062 UBXN11
ENST00000472155 0.0804912880628069 0.0179125687626914 0.399358761520565 ENSG00000158062 UBXN11
ENST00000374223 0.0895877016066812 0.0207014608904001 0.390341819022917 ENSG00000158062 UBXN11
ENST00000475591 0.0802248918964841 0.017828177121667 0.399944259473304 ENSG00000158062 UBXN11
ENST00000357089 0.0826229341095148 0.0185424102059403 0.397444098707008 ENSG00000158062 UBXN11
ENST00000494942 0.0825361639979854 0.0185156948685833 0.397457394889904 ENSG00000158062 UBXN11
ENST00000374221 0.0800494522392058 0.0177694435402178 0.399999483425639 ENSG00000158062 UBXN11
ENST00000374217 0.350750780161773 0.156998759809333 0.221750710096592 ENSG00000158062 UBXN11
ENST00000374222 0.349935168824229 0.156480159011093 0.221847487263716 ENSG00000158062 UBXN11
ENST00000496466 0.0751849977982867 0.0162608353831699 0.39946762259964 ENSG00000158062 UBXN11
ENST00000535108 0.320528148695683 0.135753298065143 0.286407327662695 ENSG00000158062 UBXN11
ENST00000436301 0.303354611735733 0.124357435679959 0.299985687069959 ENSG00000158062 UBXN11
ENST00000374215 0.27173617765433 0.104584493504345 0.324065079645162 ENSG00000158062 UBXN11
ENST00000452980 0.437993565076315 0.224517002568158 0.247244635573305 ENSG00000158062 UBXN11
ENST00000442942 0.518969390848047 0.296349314890065 0.215144406322058 ENSG00000158062 UBXN11
ENST00000450041 0.423345381849796 0.212722932734659 0.246874826929148 ENSG00000158062 UBXN11
ENST00000423664 0.49140120042519 0.270513391529594 0.22037447523957 ENSG00000158062 UBXN11
ENST00000421827 0.638020069994975 0.42085953995704 0.160789133684436 ENSG00000158062 UBXN11
ENST00000374213 0.526623867771827 0.303723873771724 0.122971436671261 ENSG00000169442 CD52
ENST00000492808 0.453943958452508 0.23797639595331 0.139915124134545 ENSG00000169442 CD52
ENST00000470468 0.511282145010708 0.28879068143507 0.125572132258061 ENSG00000169442 CD52
ENST00000434391 0.93732363482577 0.868633024966767 -0.0142153980694351 ENSG00000117682 DHDDS
ENST00000427245 0.366888353578136 0.168600302813315 -0.123901334872395 ENSG00000117682 DHDDS
ENST00000527611 0.0651926915843052 0.0133023064431048 -0.258095454686792 ENSG00000117682 DHDDS
ENST00000374186 0.22352834624918 0.0774843725542862 -0.15672213985325 ENSG00000117682 DHDDS
ENST00000525682 0.932863153312779 0.860614528993903 -0.0152442668399422 ENSG00000117682 DHDDS
ENST00000236342 0.950024213945121 0.89304333955631 -0.0116450133719211 ENSG00000117682 DHDDS
ENST00000526219 0.980750916477506 0.955765483561579 -0.00486702888491978 ENSG00000117682 DHDDS
ENST00000374185 0.378440650521847 0.177610086576896 -0.121096754297566 ENSG00000117682 DHDDS
ENST00000487944 0.0734768366172901 0.0157495578942838 -0.230156061568925 ENSG00000117682 DHDDS
ENST00000360009 0.937300127233565 0.868596286602838 -0.0142176033182431 ENSG00000117682 DHDDS
ENST00000533087 0.411412629563997 0.203084159016921 -0.116583282416459 ENSG00000117682 DHDDS
ENST00000531312 0.342102606947154 0.150595334825375 -0.13071634985532 ENSG00000117682 DHDDS
ENST00000525165 0.314364103195382 0.13171936670238 -0.13704255148938 ENSG00000117682 DHDDS
ENST00000525546 0.226063914917242 0.0787457577231102 -0.156024953289911 ENSG00000117682 DHDDS
ENST00000528557 0.225809114673188 0.0786194415224759 -0.15602942935186 ENSG00000117682 DHDDS
ENST00000525326 0.243166056156583 0.0881505081257676 -0.152213239802483 ENSG00000117682 DHDDS
ENST00000526278 0.323474664672872 0.137642260315287 -0.136170239882303 ENSG00000117682 DHDDS
ENST00000436153 0.393288693947945 0.188860893856721 -0.119972303534379 ENSG00000117682 DHDDS
ENST00000529688 0.33810165872097 0.14789284278827 -0.131629724721756 ENSG00000117682 DHDDS
ENST00000530781 0.0624580032836727 0.0124998702940568 -0.246386068834381 ENSG00000117682 DHDDS
ENST00000531955 0.193756302203094 0.0625231225811789 -0.174594176172897 ENSG00000117682 DHDDS
ENST00000525410 0.36249419493696 0.165424374197512 -0.135680202164473 ENSG00000117682 DHDDS
ENST00000430232 0.837293284752362 0.694091713017301 -0.0370754727409049 ENSG00000117682 DHDDS
ENST00000431933 0.783500255073926 0.611217639527045 0.0497011187124193 ENSG00000117682 DHDDS
ENST00000416052 0.521423081227698 0.298823565735412 0.116985061416782 ENSG00000117682 DHDDS
ENST00000423060 0.695496513157689 0.491394622452705 0.117072099465661 ENSG00000225891 RP3-476K8.3
ENST00000468388 0.55705517388346 0.333381946144233 0.119787549211308 ENSG00000198830 HMGN2
ENST00000479815 0.348442144654794 0.155359468383399 0.141772134340555 ENSG00000198830 HMGN2
ENST00000460563 0.265018804995784 0.100635098595432 0.159912032747531 ENSG00000198830 HMGN2
ENST00000464888 0.331682070124044 0.143179806534937 0.148585041987735 ENSG00000198830 HMGN2
ENST00000463817 0.211166620950554 0.071072200808592 0.169362118834056 ENSG00000198830 HMGN2
ENST00000467700 0.191417531737932 0.0614279231490963 0.173413127653043 ENSG00000198830 HMGN2
ENST00000361427 0.183030369824103 0.057571367054994 0.175302616226839 ENSG00000198830 HMGN2
ENST00000466194 0.156449650610439 0.0454668783887476 0.182868078340084 ENSG00000198830 HMGN2
ENST00000493418 0.223513829455018 0.0774637078886119 0.168902307678295 ENSG00000198830 HMGN2
ENST00000525525 0.652174377213368 0.438362558374306 0.114988336902015 ENSG00000117676 RPS6KA1
ENST00000526040 0.122593288705761 0.0320382766995705 0.231611241124339 ENSG00000117676 RPS6KA1
ENST00000374168 0.0147541647473981 0.00181517112760741 0.286908115490052 ENSG00000117676 RPS6KA1
ENST00000524436 0.175622320386316 0.0541119936443407 0.226428419769189 ENSG00000117676 RPS6KA1
ENST00000374166 0.0148667115035584 0.00183328674664978 0.286655542326939 ENSG00000117676 RPS6KA1
ENST00000526792 0.0127950535391448 0.00150392554282238 0.286239188342975 ENSG00000117676 RPS6KA1
ENST00000529454 0.119447774263204 0.0307980919856857 0.235006844026612 ENSG00000117676 RPS6KA1
ENST00000374162 0.0133538175382158 0.00159090685321911 0.28516337972203 ENSG00000117676 RPS6KA1
ENST00000530003 0.00896165653083351 0.000954627090448068 0.296842928136835 ENSG00000117676 RPS6KA1
ENST00000366866 0.0785496296830634 0.0172911694192324 0.254691609570266 ENSG00000117676 RPS6KA1
ENST00000531113 0.00490516676246239 0.000445096406990228 0.312628869559115 ENSG00000117676 RPS6KA1
ENST00000374163 0.00680290848463084 0.000670240764296003 0.300538778392167 ENSG00000117676 RPS6KA1
ENST00000530607 0.0747300712808511 0.0161302547724873 0.270913769907019 ENSG00000117676 RPS6KA1
ENST00000531382 0.00467210235388245 0.00041923772258598 0.304855206914655 ENSG00000117676 RPS6KA1
ENST00000525582 0.0408564114998303 0.00697767880387492 0.429882464300956 ENSG00000117676 RPS6KA1
ENST00000527264 0.00417520204304251 0.000363472075478606 0.339393564301321 ENSG00000117676 RPS6KA1
ENST00000474934 0.0993366862278694 0.0237905131940367 0.276463581645142 ENSG00000117676 RPS6KA1
ENST00000488985 0.211187674803174 0.0710809715116632 0.288846342680487 ENSG00000117676 RPS6KA1
ENST00000403732 0.00204110586167829 0.00014873328477873 0.355257714418034 ENSG00000117676 RPS6KA1
ENST00000530305 0.0187661467543513 0.00248360061901886 0.415131188747936 ENSG00000117676 RPS6KA1
ENST00000438977 0.239278087433372 0.0859829875297022 0.220221762025945 ENSG00000117676 RPS6KA1
ENST00000324856 0.0342961475682114 0.00550382011117625 0.13200234521662 ENSG00000117713 ARID1A
ENST00000457599 0.0485273164886247 0.00883162940674185 0.128130862552558 ENSG00000117713 ARID1A
ENST00000524572 0.53117607716592 0.308078057103882 -0.0969890425610668 ENSG00000117713 ARID1A
ENST00000374152 0.102448659958506 0.0248492876897169 0.127170391073665 ENSG00000117713 ARID1A
ENST00000430291 0.772595174239134 0.595047796447976 0.0494455326602618 ENSG00000117713 ARID1A
ENST00000430799 0.278418255424701 0.108660451850712 0.113172036313108 ENSG00000117713 ARID1A
ENST00000466382 0.39601768562743 0.19096112933886 0.0933221382528204 ENSG00000117713 ARID1A
ENST00000540690 0.394617172712907 0.189914354143322 0.0934289647378617 ENSG00000117713 ARID1A
ENST00000532781 0.497869924657388 0.276533163288801 0.0814399956464849 ENSG00000117713 ARID1A
ENST00000430292 0.384306505164844 0.181978612016365 0.14719737699893 ENSG00000060642 PIGV
ENST00000472757 0.35811497552818 0.162209186152878 0.123154957815876 ENSG00000060642 PIGV
ENST00000078527 0.374935556266178 0.174955121959623 0.117265717199199 ENSG00000060642 PIGV
ENST00000431541 0.567070892216083 0.343440384261798 0.106219217029517 ENSG00000060642 PIGV
ENST00000449950 0.351437192767758 0.157489140412072 0.122947687352301 ENSG00000060642 PIGV
ENST00000374145 0.354884678386634 0.159992799798802 0.12290006574615 ENSG00000060642 PIGV
ENST00000455364 0.567210018941673 0.343582801872767 0.102651737737241 ENSG00000060642 PIGV
ENST00000374142 0.603835560570354 0.382848320089288 -0.0764552651153744 ENSG00000204160 ZDHHC18
ENST00000374141 0.882526746036969 0.769952878390656 -0.0290042597950686 ENSG00000204160 ZDHHC18
ENST00000534643 0.739330295608989 0.548991662020409 -0.0617753354772101 ENSG00000204160 ZDHHC18
ENST00000488397 0.249606849652893 0.0917871935845688 -0.148034638126739 ENSG00000204160 ZDHHC18
ENST00000478902 0.893520290538206 0.788894626209429 0.0343805759784507 ENSG00000204160 ZDHHC18
ENST00000374135 0.490446511876789 0.26958611252266 -0.0774672109107268 ENSG00000142751 GPN2
ENST00000448791 0.886550627996406 0.777310606692817 -0.0322646132273691 ENSG00000226698 RP1-50O24.6
ENST00000374133 0.768221932788851 0.588719716365605 -0.0460521092595936 ENSG00000142751 GPN2
ENST00000477418 0.735519047811526 0.543622956101025 -0.0514223277348015 ENSG00000142751 GPN2
ENST00000431781 0.342830951070403 0.151142019959782 -0.158291090325365 ENSG00000142751 GPN2
ENST00000461282 0.438479764556553 0.224930654417629 -0.164146547818363 ENSG00000142751 GPN2
ENST00000445019 0.883137096477649 0.771133986222304 -0.0326311038966507 ENSG00000198746 GPATCH3
ENST00000361720 0.335007321819494 0.145550224345413 -0.130403702530617 ENSG00000198746 GPATCH3
ENST00000450844 0.962509052756819 0.916664685611983 -0.0134594822202762 ENSG00000198746 GPATCH3
ENST00000435827 0.00884645878697047 0.000939062805890108 -0.30491614584983 ENSG00000090273 NUDC
ENST00000321265 0.000803763613524895 4.74261694073455e-05 -0.363876965386155 ENSG00000090273 NUDC
ENST00000452707 0.00984268363088117 0.00107572157772453 -0.315803169163221 ENSG00000090273 NUDC
ENST00000484772 1.05143220873446e-06 2.218194869308e-08 -0.526455776720679 ENSG00000090273 NUDC
ENST00000320567 0.912178409452358 0.822810217935839 0.069865820074685 ENSG00000175707 C1orf172
ENST00000522111 0.964470813861661 0.920896891458352 0.0272287676734629 ENSG00000253368 TRNP1
ENST00000531285 0.631337666710411 0.412845741962631 -0.288095095482327 ENSG00000253368 TRNP1
ENST00000289166 0.634270675931658 0.416316972434713 -0.294225746391139 ENSG00000158246 FAM46B
ENST00000374089 0.177003799305644 0.0547550879618455 0.293255187348547 ENSG00000090020 SLC9A1
ENST00000263980 0.0633534929169351 0.0127473118276413 0.296761629779455 ENSG00000090020 SLC9A1
ENST00000490329 0.521635066659327 0.29899914635168 0.215702642760921 ENSG00000090020 SLC9A1
ENST00000545949 0.0628206307987728 0.0126025114784252 0.298575712422873 ENSG00000090020 SLC9A1
ENST00000447808 0.319111449736561 0.134880982440056 0.267705080934905 ENSG00000090020 SLC9A1
ENST00000374086 0.0932366854708644 0.0218451199378618 0.278511275367509 ENSG00000090020 SLC9A1
ENST00000374084 0.0364069874453967 0.00596279786720765 0.312633065533428 ENSG00000090020 SLC9A1
ENST00000319394 0.00465999684495167 0.000417965607796913 0.307743068168225 ENSG00000142784 WDTC1
ENST00000361771 0.00477574447763629 0.000430442533246219 0.306215661732688 ENSG00000142784 WDTC1
ENST00000447062 0.00969068705413249 0.00105455325912079 0.296642717491313 ENSG00000142784 WDTC1
ENST00000491239 0.0129781183352252 0.00153110384894689 0.313890492999974 ENSG00000142784 WDTC1
ENST00000472249 0.0131360332409627 0.00155699747872134 0.368419525202062 ENSG00000142784 WDTC1
ENST00000374076 0.261850778109106 0.0987376408480685 -0.106334634898072 ENSG00000186501 TMEM222
ENST00000464720 0.261878801625148 0.0987523858045152 -0.106343635396616 ENSG00000186501 TMEM222
ENST00000608611 0.261878801625148 0.0987523858045152 -0.106343635396616 ENSG00000186501 TMEM222
ENST00000466759 0.726926160675057 0.532185424406402 -0.0452676933290702 ENSG00000186501 TMEM222
ENST00000486082 0.331784131679213 0.143254135081095 -0.0932667012370056 ENSG00000186501 TMEM222
ENST00000464813 0.661692720756904 0.449905191148249 -0.0521082444377416 ENSG00000186501 TMEM222
ENST00000478104 0.339954137406136 0.149180429531966 -0.0934120571623001 ENSG00000186501 TMEM222
ENST00000498220 0.4544680020779 0.238357076766912 -0.078344761548383 ENSG00000186501 TMEM222
ENST00000471456 0.122472838416792 0.0319897032701117 -0.185991753469178 ENSG00000186501 TMEM222
ENST00000470223 0.053593535666644 0.0101478099912185 -0.222413607174765 ENSG00000186501 TMEM222
ENST00000318074 1.29238364777385e-05 3.69482218983542e-07 0.777494469418039 ENSG00000142765 SYTL1
ENST00000483926 1.24109991779219e-05 3.52345575806257e-07 0.776491173850114 ENSG00000142765 SYTL1
ENST00000473280 4.78870979806216e-05 1.67426453350349e-06 0.979827664513573 ENSG00000142765 SYTL1
ENST00000543823 8.82808672725726e-05 3.41188559480237e-06 0.741003372313136 ENSG00000142765 SYTL1
ENST00000490170 0.00129955964028377 8.52537330426584e-05 0.644199880779847 ENSG00000142765 SYTL1
ENST00000496001 0.00128886470076796 8.43670628619669e-05 0.818515942753424 ENSG00000142765 SYTL1
ENST00000485269 0.000709709605635846 4.07693109421555e-05 0.841124140865859 ENSG00000142765 SYTL1
ENST00000475199 0.080749072399352 0.0179846751843645 0.517826250398446 ENSG00000142765 SYTL1
ENST00000472410 0.730056536816377 0.536369850595865 -0.195660170037281 ENSG00000142733 MAP3K6
ENST00000374040 0.92709969931479 0.850158159839742 -0.0576021305014209 ENSG00000142733 MAP3K6
ENST00000493901 0.92709969931479 0.850154847281396 -0.0575639727007968 ENSG00000142733 MAP3K6
ENST00000357582 0.923849398100178 0.843876091450769 -0.0600655786759713 ENSG00000142733 MAP3K6
ENST00000430629 0.550797815609071 0.326929775384685 0.0561912461389661 ENSG00000158195 WASF2
ENST00000536657 0.547657500226578 0.323993481651568 0.0603799269793813 ENSG00000158195 WASF2
ENST00000492975 0.342623750301413 0.151032458523367 0.29615896292241 ENSG00000241169 RP4-752I6.1
ENST00000247087 0.263355298467076 0.0996725921018241 0.248950691455174 ENSG00000126705 AHDC1
ENST00000374011 0.261756364259233 0.0986688287216949 0.249333995404264 ENSG00000126705 AHDC1
ENST00000490295 0.380144004074992 0.178888620414448 0.229884268655003 ENSG00000126705 AHDC1
ENST00000480033 0.413449006331846 0.204607160892626 0.221701802156749 ENSG00000126705 AHDC1
ENST00000374005 0.205701222029039 0.0682780859341468 0.232056999343414 ENSG00000000938 FGR
ENST00000399173 0.203349064536086 0.0671401312216869 0.242608108220336 ENSG00000000938 FGR
ENST00000545953 0.202272905255498 0.0666348486372138 0.233756383552107 ENSG00000000938 FGR
ENST00000374004 0.194603445439313 0.0629082547057972 0.252362052221578 ENSG00000000938 FGR
ENST00000374003 0.223181703825208 0.0772969736976347 0.233230240568176 ENSG00000000938 FGR
ENST00000457296 0.251176607228199 0.0927043757268923 0.227873749163059 ENSG00000000938 FGR
ENST00000475472 0.213935814026048 0.0724479277041512 0.217512539116816 ENSG00000000938 FGR
ENST00000468038 0.202552520588284 0.0667592410876799 0.24558248584222 ENSG00000000938 FGR
ENST00000361157 7.51182054740876e-12 5.36892456284859e-14 -1.11346093556273 ENSG00000126709 IFI6
ENST00000339145 7.56857882678736e-12 5.42156617352551e-14 -1.11340887172505 ENSG00000126709 IFI6
ENST00000362020 7.51452712375737e-12 5.37685329686058e-14 -1.11346066231652 ENSG00000126709 IFI6
ENST00000430683 3.59798242989268e-06 8.83408841531697e-08 -1.09525755471 ENSG00000225886 RP11-288L9.4
ENST00000373954 0.63883444894641 0.421829884772785 -0.069739535120041 ENSG00000009780 FAM76A
ENST00000419687 0.411764166476764 0.203346371168376 -0.115187655526574 ENSG00000009780 FAM76A
ENST00000373949 0.4952391632298 0.274119714616553 -0.0983297239878278 ENSG00000009780 FAM76A
ENST00000530324 0.416716835299366 0.207228220907434 -0.118790696491213 ENSG00000009780 FAM76A
ENST00000234549 0.459824114214944 0.243010379660252 -0.110287349251856 ENSG00000009780 FAM76A
ENST00000010299 0.459824114214944 0.243010379660252 -0.110287349251856 ENSG00000009780 FAM76A
ENST00000446647 0.537359907104916 0.313792647737306 -0.11579489337557 ENSG00000009780 FAM76A
ENST00000373943 0.498284680432947 0.276878260990401 -0.109072304459596 ENSG00000117758 STX12
ENST00000440806 0.513640668826181 0.290919141258374 -0.102384575186287 ENSG00000117758 STX12
ENST00000468761 0.299811090067214 0.122062971442228 -0.149147521562965 ENSG00000117758 STX12
ENST00000602607 0.641266132948221 0.424927940838018 0.228593376359746 ENSG00000269971 RP3-426I6.5
ENST00000481874 0.379963193668845 0.178715637525644 -0.166834392674374 ENSG00000117758 STX12
ENST00000472285 0.16683196127912 0.0500208430672635 -0.224465029210229 ENSG00000117758 STX12
ENST00000311772 0.0386901934176428 0.00646655457796562 -0.139718508134978 ENSG00000117751 PPP1R8
ENST00000236412 0.0400480284950234 0.00679233884160422 -0.13974963689698 ENSG00000117751 PPP1R8
ENST00000373931 0.0385539528719666 0.00643437247321585 -0.139714272338228 ENSG00000117751 PPP1R8
ENST00000431586 0.0136258215570341 0.00163450730344665 -0.187151071514632 ENSG00000117751 PPP1R8
ENST00000486634 0.161818941522272 0.047837542260138 -0.11897145520387 ENSG00000117751 PPP1R8
ENST00000601459 0.0884695964628138 0.0203451711895232 -0.234080433578896 ENSG00000268552 AL109927.1
ENST00000328928 0.345522778097527 0.153257151949868 -0.195875046162396 ENSG00000130775 THEMIS2
ENST00000373925 0.345522778097527 0.153257151949868 -0.195875046162396 ENSG00000130775 THEMIS2
ENST00000373927 0.352145569625069 0.158072711177178 -0.193030097120864 ENSG00000130775 THEMIS2
ENST00000427466 0.350164611954412 0.15664141664772 -0.205384115950405 ENSG00000130775 THEMIS2
ENST00000442118 0.336124990775642 0.146302827001773 -0.20406549049694 ENSG00000130775 THEMIS2
ENST00000467258 0.325107533372446 0.138820692813517 -0.202913507730657 ENSG00000130775 THEMIS2
ENST00000373921 0.345542573090689 0.153271949645664 -0.195874903858083 ENSG00000130775 THEMIS2
ENST00000466068 0.24570369091617 0.0896110340643753 -0.235904701926092 ENSG00000130775 THEMIS2
ENST00000482828 0.214837519246795 0.0728859138085516 -0.248435088169882 ENSG00000130775 THEMIS2
ENST00000456990 0.363108651746911 0.165875674193472 -0.18682166254103 ENSG00000130775 THEMIS2
ENST00000492877 0.625298213496713 0.406033331258858 -0.121566436315346 ENSG00000130775 THEMIS2
ENST00000373912 0.636219505662217 0.418741943915914 -0.056459745927405 ENSG00000117748 RPA2
ENST00000419958 0.917599805011383 0.833307321228241 -0.0147683457436385 ENSG00000117748 RPA2
ENST00000373909 0.492194749169614 0.271272090461034 -0.0769984298804366 ENSG00000117748 RPA2
ENST00000313433 0.433378793062378 0.220768678736431 -0.0914788295527232 ENSG00000117748 RPA2
ENST00000444045 0.66551815037633 0.454616604772395 -0.0603330758984606 ENSG00000117748 RPA2
ENST00000373894 0.78657137094087 0.615524944246824 0.148115557464007 ENSG00000130768 SMPDL3B
ENST00000548116 0.785999925971511 0.614657374053196 0.148951865934932 ENSG00000130768 SMPDL3B
ENST00000549094 0.786975627625644 0.616343501985557 0.147799684734309 ENSG00000130768 SMPDL3B
ENST00000448015 0.43616373220159 0.222991065269095 0.333630864824199 ENSG00000227050 RP11-460I13.2
ENST00000373884 0.983270452834433 0.961214674262215 0.00684322543277931 ENSG00000158156 XKR8
ENST00000481387 0.698822211072235 0.495277323346356 0.121375896236444 ENSG00000158156 XKR8
ENST00000373871 0.88894805155287 0.781122917953769 0.0196339408036906 ENSG00000158161 EYA3
ENST00000436342 0.888594449356 0.780474072265759 0.0197031144692015 ENSG00000158161 EYA3
ENST00000373864 0.634756825996734 0.416862726410221 0.0636970194251648 ENSG00000158161 EYA3
ENST00000540618 0.825748094517734 0.676073759777331 0.0314682033132359 ENSG00000158161 EYA3
ENST00000545175 0.816996141151173 0.662209789444295 0.032934524136078 ENSG00000158161 EYA3
ENST00000373863 0.853174835191663 0.720756536438259 0.027271941572699 ENSG00000158161 EYA3
ENST00000495923 0.933648963004268 0.862072444181119 0.0148733199604761 ENSG00000158161 EYA3
ENST00000471498 0.842550828824852 0.70296097990233 0.0299228559615245 ENSG00000158161 EYA3
ENST00000468665 0.522943825118772 0.300187325849915 0.0985293752896989 ENSG00000158161 EYA3
ENST00000476501 0.637389205391409 0.420087493156254 0.177533842134322 ENSG00000240750 RN7SL559P
ENST00000543748 0.398890266012011 0.193189166864984 0.244712723239271 ENSG00000228589 SPCS2P4
ENST00000436160 0.366690766724675 0.168439302195565 0.268865577676655 ENSG00000228589 SPCS2P4
ENST00000373857 0.851900431758685 0.718809903767369 -0.0433575328452896 ENSG00000169403 PTAFR
ENST00000539896 0.884323158484487 0.773488252642938 -0.0352336678851499 ENSG00000169403 PTAFR
ENST00000305392 0.976075474754343 0.945805545161637 -0.00878631963086646 ENSG00000169403 PTAFR
ENST00000603289 0.248878203981788 0.091388222618446 -0.120590285354868 ENSG00000126698 DNAJC8
ENST00000263697 0.337494677331572 0.147354051887472 -0.0899360685582002 ENSG00000126698 DNAJC8
ENST00000596102 0.157836787349686 0.0461013297408351 0.182568080724358 ENSG00000269804 AL353354.2
ENST00000489277 0.337494677331572 0.147354051887472 -0.0899360685582002 ENSG00000126698 DNAJC8
ENST00000470967 0.184455524198509 0.0582203349421294 -0.159668863906962 ENSG00000126698 DNAJC8
ENST00000482674 0.784192325881248 0.612219528032281 -0.0366345238283895 ENSG00000126698 DNAJC8
ENST00000488868 0.815400063433177 0.659607540026152 -0.0318825541819944 ENSG00000126698 DNAJC8
ENST00000497986 0.889051006997411 0.781331552343488 0.0346516376915272 ENSG00000130770 ATPIF1
ENST00000335514 0.889062872941209 0.781449401283051 0.0346170720964009 ENSG00000130770 ATPIF1
ENST00000468425 0.799996721724361 0.636311427039928 0.0531587628274822 ENSG00000130770 ATPIF1
ENST00000465645 0.889062872941209 0.781449401283051 0.0346170720964009 ENSG00000130770 ATPIF1
ENST00000604716 0.955714107229853 0.903545574215272 -0.03324600311325 ENSG00000270605 RP5-1092A3.4
ENST00000253063 0.218312227136282 0.0747084008243844 0.206124807682138 ENSG00000130766 SESN2
ENST00000479574 0.441965936939401 0.227793055078264 0.137010935918263 ENSG00000130772 MED18
ENST00000373842 0.257936760746519 0.0964942981564608 0.179268856825749 ENSG00000130772 MED18
ENST00000398997 0.257936760746519 0.0964942981564608 0.179268856825749 ENSG00000130772 MED18
ENST00000475655 0.89897113027689 0.798200505351289 0.03501636721699 ENSG00000130772 MED18
ENST00000474683 0.333769603937271 0.144685323995813 0.183287830192958 ENSG00000130772 MED18
ENST00000373839 0.339002212379441 0.148521992636193 -0.0900844644326187 ENSG00000204138 PHACTR4
ENST00000463428 0.866902946004597 0.742780524683106 0.023254663246553 ENSG00000204138 PHACTR4
ENST00000493669 0.411739569011776 0.203324370696407 -0.0822730205732792 ENSG00000204138 PHACTR4
ENST00000373836 0.0301581827069502 0.00462734037721309 -0.211220583426212 ENSG00000204138 PHACTR4
ENST00000398958 0.0462872503618292 0.0082766309097714 -0.172157372550831 ENSG00000180198 RCC1
ENST00000413987 0.103942086572215 0.0253367231016874 -0.172354286230642 ENSG00000242125 SNHG3
ENST00000427469 0.0425336383830437 0.00737235708129382 -0.174846513915367 ENSG00000180198 RCC1
ENST00000447507 0.501044088483062 0.279334817122264 -0.0889179313529932 ENSG00000242125 SNHG3
ENST00000434290 0.040148314965041 0.0068170341279324 -0.176355738295573 ENSG00000180198 RCC1
ENST00000373833 0.0456235247190816 0.00811791725071261 -0.172425972659927 ENSG00000180198 RCC1
ENST00000437681 0.113114647842719 0.0285353674799858 -0.169192388380232 ENSG00000242125 SNHG3
ENST00000364938 0.303258898053039 0.124296427145078 -0.220153113517676 ENSG00000242125 SNHG3
ENST00000363217 0.00329224604316875 0.000268501807129412 -0.573263869174695 ENSG00000200087 SNORA73B
ENST00000419074 0.022913271550045 0.00322564586011068 -0.200159040771019 ENSG00000180198 RCC1
ENST00000373832 0.167013796618228 0.0500988366318558 -0.150951895823797 ENSG00000180198 RCC1
ENST00000373831 0.0730837376631343 0.015620991613756 -0.189419646126708 ENSG00000180198 RCC1
ENST00000411533 0.0966771614972788 0.022934297912561 -0.180567966246982 ENSG00000180198 RCC1
ENST00000486790 0.555248086436328 0.331664866753506 -0.086532739809351 ENSG00000180198 RCC1
ENST00000430407 0.14701752842368 0.0415737734131513 -0.160503425912548 ENSG00000180198 RCC1
ENST00000447051 0.931299152103378 0.857715261545774 -0.0390649657584097 ENSG00000231468 PRDX3P2
ENST00000429051 0.029826444218011 0.00456049905689791 -0.282509955431247 ENSG00000180198 RCC1
ENST00000478232 0.0350016104253201 0.00565723768317222 -0.368726377874433 ENSG00000180198 RCC1
ENST00000373830 0.120589749843332 0.0312724172189875 -0.136065359784292 ENSG00000180098 TRNAU1AP
ENST00000495995 0.477939033939743 0.258306371679771 -0.0975771314481816 ENSG00000180098 TRNAU1AP
ENST00000411406 0.164884624018638 0.0491648894709619 -0.289662693874295 ENSG00000180098 TRNAU1AP
ENST00000480930 0.135149036397352 0.0368056475909697 -0.134465576744444 ENSG00000180098 TRNAU1AP
ENST00000491577 0.118241527460519 0.0303512556608227 -0.139777087211214 ENSG00000180098 TRNAU1AP
ENST00000464880 0.338718005646781 0.148321859255437 -0.164372750134297 ENSG00000180098 TRNAU1AP
ENST00000497790 0.377904331709827 0.177192583222217 -0.155722191486704 ENSG00000180098 TRNAU1AP
ENST00000495215 0.387168970629607 0.184248228728172 -0.0989222278721856 ENSG00000180098 TRNAU1AP
ENST00000464093 0.66551815037633 0.454615825143645 -0.064844901013102 ENSG00000180098 TRNAU1AP
ENST00000484775 0.105609579744536 0.0259215038995506 -0.148970410155304 ENSG00000180098 TRNAU1AP
ENST00000464612 0.220282612827739 0.0757464190996104 -0.158065334508924 ENSG00000197989 SNHG12
ENST00000475441 0.266176012331154 0.101362268093018 -0.148370763946931 ENSG00000197989 SNHG12
ENST00000531126 0.46187174764096 0.24468201292522 -0.1334928100699 ENSG00000197989 SNHG12
ENST00000461448 0.46187174764096 0.24468201292522 -0.1334928100699 ENSG00000197989 SNHG12
ENST00000470977 0.462091346802537 0.244857325069789 -0.133488795618784 ENSG00000197989 SNHG12
ENST00000474814 0.462091346802537 0.244857070748767 -0.133490161949973 ENSG00000197989 SNHG12
ENST00000481368 0.221150836840451 0.0762121823652246 -0.179939363259793 ENSG00000197989 SNHG12
ENST00000481220 0.459264972574698 0.242462099200007 -0.134148684805049 ENSG00000197989 SNHG12
ENST00000488745 0.460484511542051 0.243539378757116 -0.132678388657925 ENSG00000197989 SNHG12
ENST00000483436 0.460377893971887 0.243438922588204 -0.133897312501306 ENSG00000197989 SNHG12
ENST00000408612 0.237073488934635 0.0847520419273351 -0.397862751194852 ENSG00000221539 SNORD99
ENST00000384581 0.815911902444162 0.660405584061412 -0.0554025132570295 ENSG00000197989 SNHG12
ENST00000464115 0.620354004658889 0.400719728380749 -0.117022221471452 ENSG00000197989 SNHG12
ENST00000461832 0.621493609673643 0.401856421819786 -0.116742443710535 ENSG00000197989 SNHG12
ENST00000384584 0.173609177411589 0.0531166114841124 -0.294210599748938 ENSG00000197989 SNHG12
ENST00000384342 0.354094930866266 0.159450335367429 -0.214171114072226 ENSG00000197989 SNHG12
ENST00000471683 0.605077492126434 0.38413795540807 0.099445925039618 ENSG00000120656 TAF12
ENST00000373824 0.4327509189341 0.220307299232417 0.110192100654657 ENSG00000120656 TAF12
ENST00000263974 0.453241048090652 0.237428305710328 0.105681110951615 ENSG00000120656 TAF12
ENST00000495422 0.550716274780868 0.326839798692559 0.0953100577889119 ENSG00000120656 TAF12
ENST00000602813 0.12865977279483 0.03431967264609 -0.60379269584138 ENSG00000270103 RNU11
ENST00000387069 0.119673643782239 0.030881149811838 -0.613136148529613 ENSG00000270103 RNU11
ENST00000373816 0.451056166266821 0.235627751762748 -0.0805434100721383 ENSG00000162419 GMEB1
ENST00000361872 0.568319965914574 0.344887574684494 -0.0658655429303279 ENSG00000162419 GMEB1
ENST00000294409 0.570835629875328 0.347532082635446 -0.0656142495536061 ENSG00000162419 GMEB1
ENST00000480454 0.499070245469363 0.277621135583943 -0.074771942716283 ENSG00000162419 GMEB1
ENST00000474884 0.141392679202756 0.0392985523640468 -0.127752511946226 ENSG00000198492 YTHDF2
ENST00000542507 0.175453298248653 0.0540282516800265 -0.0875016077380722 ENSG00000198492 YTHDF2
ENST00000373812 0.172435383190823 0.052612860412637 -0.0880257421618363 ENSG00000198492 YTHDF2
ENST00000541996 0.168942532490795 0.0509865172401266 -0.0886540198734589 ENSG00000198492 YTHDF2
ENST00000478283 0.192252713601233 0.0618539006850444 -0.0864116400385837 ENSG00000198492 YTHDF2
ENST00000496288 0.100911318456434 0.0243202379072147 -0.130916759599927 ENSG00000198492 YTHDF2
ENST00000475796 0.273333465084089 0.105544367865266 -0.119430472130327 ENSG00000198492 YTHDF2
ENST00000476976 0.0856289515156389 0.0194800024590746 -0.146154855642359 ENSG00000198492 YTHDF2
ENST00000468863 0.35213732806642 0.15806320565742 -0.106243457524715 ENSG00000198492 YTHDF2
ENST00000343067 0.064551451403726 0.0130954556572132 0.16410450137609 ENSG00000159023 EPB41
ENST00000356093 0.064551451403726 0.0130954556572132 0.16410450137609 ENSG00000159023 EPB41
ENST00000398863 0.064551451403726 0.0130954556572132 0.16410450137609 ENSG00000159023 EPB41
ENST00000482464 0.101307425433847 0.0244633811101724 0.184590528871204 ENSG00000159023 EPB41
ENST00000373800 0.0778976443388792 0.0170942087375965 0.186064982046951 ENSG00000159023 EPB41
ENST00000349460 0.0778976443388792 0.0170942087375965 0.186064982046951 ENSG00000159023 EPB41
ENST00000347529 0.0778516947572299 0.017079157234356 0.186065106984909 ENSG00000159023 EPB41
ENST00000373798 0.0682990986366918 0.0141994274164825 0.16502012361177 ENSG00000159023 EPB41
ENST00000373797 0.10499648688318 0.0257017851740092 0.181517489319445 ENSG00000159023 EPB41
ENST00000488277 0.0483543070180405 0.00878972853278591 0.246272162923425 ENSG00000159023 EPB41
ENST00000490308 0.112658530646926 0.0283843564276509 0.212035075988242 ENSG00000159023 EPB41
ENST00000460378 0.484916609526272 0.264533727064682 0.0944384522543767 ENSG00000159023 EPB41
ENST00000462032 0.756962190852185 0.573326637004355 0.0723309180556997 ENSG00000159023 EPB41
ENST00000521452 0.122345645004392 0.0319400253219242 0.281406388260318 ENSG00000253304 TMEM200B
ENST00000420504 0.0979189522118359 0.0233264592847455 0.296763600719577 ENSG00000253304 TMEM200B
ENST00000413004 0.322673258360653 0.137146816620911 -0.360615920676763 ENSG00000225750 RP11-242O24.3
ENST00000373795 0.153507499125723 0.0442257649520887 -0.0990100885218191 ENSG00000116350 SRSF4
ENST00000546138 0.164600651951019 0.0490301490495919 -0.0978380692679299 ENSG00000116350 SRSF4
ENST00000466448 0.221533367517499 0.0764486448219918 -0.0891785899632197 ENSG00000116350 SRSF4
ENST00000497015 0.0275378326211599 0.00409856110936645 -0.198530348617384 ENSG00000116350 SRSF4
ENST00000605204 0.829824410102058 0.682250939681873 -0.0214803807065374 ENSG00000116350 SRSF4
ENST00000477193 0.197271982959294 0.0641678167354262 -0.183065543931782 ENSG00000116350 SRSF4
ENST00000489898 0.05974937960434 0.011759515985529 -0.235413031114379 ENSG00000116350 SRSF4
ENST00000472353 0.65538507592264 0.442153067086974 0.0511600839083995 ENSG00000116350 SRSF4
ENST00000373791 0.935794027068014 0.866095802480547 0.0157274729059538 ENSG00000116353 MECR
ENST00000475773 0.75433686583044 0.56978793587841 0.0820603125392935 ENSG00000116353 MECR
ENST00000483435 0.645211008821245 0.429492834677681 0.117577423792247 ENSG00000116353 MECR
ENST00000263702 0.87419208611366 0.755159977581615 0.0295862728825376 ENSG00000116353 MECR
ENST00000473030 0.798474628546481 0.6335604228958 0.0530225057669413 ENSG00000116353 MECR
ENST00000463412 0.994520624567118 0.987932360884274 0.00176320280676413 ENSG00000116353 MECR
ENST00000453185 0.848929452128875 0.713430259519895 0.0536140375755662 ENSG00000116353 MECR
ENST00000478505 0.626614991349737 0.40748318728812 0.089603319971637 ENSG00000116353 MECR
ENST00000490529 0.840849649298966 0.700066104508711 0.0378683038738937 ENSG00000116353 MECR
ENST00000464511 0.962642892009284 0.916891975857729 -0.0253574478383619 ENSG00000116353 MECR
ENST00000463052 0.987430792265536 0.9706763991625 -0.00438113763732952 ENSG00000116353 MECR
ENST00000489248 0.978913256672646 0.951820745418915 -0.00716141915752335 ENSG00000116353 MECR
ENST00000475861 0.994520624567118 0.987830800951453 0.00179928694106633 ENSG00000116353 MECR
ENST00000474946 0.869460044104383 0.747023646814223 0.0388615999455005 ENSG00000116353 MECR
ENST00000464915 0.843093007707159 0.703705109638059 0.0616813335461791 ENSG00000116353 MECR
ENST00000482610 0.930062489937751 0.855560746794255 -0.0242902830387249 ENSG00000116353 MECR
ENST00000484012 0.976973512750341 0.947651208280029 0.00912577850635586 ENSG00000116353 MECR
ENST00000493928 0.869395566255207 0.74688277149941 -0.0477536752522438 ENSG00000116353 MECR
ENST00000373765 0.885370914419895 0.775238066830803 0.0631359429274585 ENSG00000162510 MATN1
ENST00000477320 0.949550575975701 0.891961888581249 0.041587790787318 ENSG00000162510 MATN1
ENST00000414532 0.122830022471845 0.0321355484525417 0.384644100610572 ENSG00000186056 MATN1-AS1
ENST00000454613 0.117330943651391 0.0300370285621167 0.391764062894175 ENSG00000186056 MATN1-AS1
ENST00000414763 0.166253057954715 0.0497679750907176 0.501435717241266 ENSG00000186056 MATN1-AS1
ENST00000294507 0.0697356083339485 0.0146373541246136 0.289527315757023 ENSG00000162511 LAPTM5
ENST00000464569 0.17504154600032 0.053826319123487 0.223336537324281 ENSG00000162511 LAPTM5
ENST00000476492 0.275668344359942 0.107002294447718 0.192043817896875 ENSG00000162511 LAPTM5
ENST00000336798 0.000512490343335285 2.74310413345333e-05 -0.959362329352447 ENSG00000162512 SDC3
ENST00000339394 0.146269277394069 0.0412595059683882 -0.508659235722956 ENSG00000162512 SDC3
ENST00000424085 0.878825772496548 0.762835957385236 -0.011846380980597 ENSG00000134644 PUM1
ENST00000257075 0.878825772496548 0.762835957385236 -0.011846380980597 ENSG00000134644 PUM1
ENST00000373747 0.878332512911988 0.761928687434413 -0.0118925308249952 ENSG00000134644 PUM1
ENST00000525843 0.853495196363959 0.721313121752783 -0.0142321204314551 ENSG00000134644 PUM1
ENST00000426105 0.825725206727565 0.676048433880313 -0.0163863842917599 ENSG00000134644 PUM1
ENST00000440538 0.825870729291482 0.676246632646022 -0.0164121709842288 ENSG00000134644 PUM1
ENST00000498419 0.546721743098825 0.322964524219329 0.0390185383858156 ENSG00000134644 PUM1
ENST00000373741 0.824897148202409 0.674995408175933 -0.0164863840813023 ENSG00000134644 PUM1
ENST00000423018 0.825684849281584 0.675989046291269 -0.0164138161483958 ENSG00000134644 PUM1
ENST00000373742 0.806626137215026 0.646082042914902 -0.018147716147838 ENSG00000134644 PUM1
ENST00000530669 0.905612531918577 0.810477065531151 0.0135738814852625 ENSG00000134644 PUM1
ENST00000529846 0.595794770108897 0.373948404592128 0.0492312754944722 ENSG00000134644 PUM1
ENST00000525997 0.581755027908395 0.358843756824815 0.0505968912754326 ENSG00000134644 PUM1
ENST00000527498 0.481453906662202 0.261358599510552 0.0652536627560658 ENSG00000134644 PUM1
ENST00000498627 0.822023669749991 0.670023580383741 -0.0469457382977295 ENSG00000134644 PUM1
ENST00000471894 0.524352431411608 0.301568943957065 -0.0765413104770697 ENSG00000134644 PUM1
ENST00000490546 0.949920331588733 0.892808296046712 -0.00877242058239442 ENSG00000134644 PUM1
ENST00000532678 0.884918114807213 0.774439234326304 -0.0172368634877642 ENSG00000134644 PUM1
ENST00000526128 0.84028349659696 0.699189731220056 0.0316768454104624 ENSG00000134644 PUM1
ENST00000526215 0.35092022006762 0.157133386778097 -0.0708831734816177 ENSG00000134644 PUM1
ENST00000525948 0.169611936016179 0.0513057632954085 -0.0944104320920442 ENSG00000134644 PUM1
ENST00000480602 0.234471753374908 0.0833132032221241 -0.0893197831523318 ENSG00000134644 PUM1
ENST00000524516 0.0692715271807981 0.014496725607347 -0.135546608691733 ENSG00000134644 PUM1
ENST00000417263 0.619403789279833 0.399542668562438 0.215970110510451 ENSG00000237329 RP11-201O14.1
ENST00000531867 0.0649992806506612 0.0132303779802725 -0.200222354499035 ENSG00000134644 PUM1
ENST00000263694 0.332783977830823 0.143920934111421 -0.080823721250471 ENSG00000060688 SNRNP40
ENST00000486941 0.407067886492257 0.199494501862006 -0.153104599361953 ENSG00000060688 SNRNP40
ENST00000489853 0.402329345050337 0.195878888704729 -0.0902956016488341 ENSG00000060688 SNRNP40
ENST00000373720 0.706249887757021 0.505025964312075 -0.0515856976014285 ENSG00000060688 SNRNP40
ENST00000491106 0.31359668777674 0.1311201479436 -0.212081943095952 ENSG00000060688 SNRNP40
ENST00000446633 0.341253198137057 0.150039589689251 -0.079879712450114 ENSG00000060688 SNRNP40
ENST00000474025 0.265075659659939 0.100668361072335 -0.145808590225707 ENSG00000060688 SNRNP40
ENST00000463988 0.837541854094379 0.694582246244234 -0.0457050168675433 ENSG00000060688 SNRNP40
ENST00000344147 0.0964818882905064 0.0228748319568165 0.195363391430899 ENSG00000121766 ZCCHC17
ENST00000479629 0.158394350775806 0.046327334164625 0.221592038108588 ENSG00000121766 ZCCHC17
ENST00000373714 0.0964818882905064 0.0228748319568165 0.195363391430899 ENSG00000121766 ZCCHC17
ENST00000546109 0.154280391218626 0.0445702736744289 0.18124995846689 ENSG00000121766 ZCCHC17
ENST00000422613 0.0926760455518413 0.0216634932344024 0.201603228780338 ENSG00000121766 ZCCHC17
ENST00000490049 0.31005514434306 0.128805873089471 0.177714959388171 ENSG00000121766 ZCCHC17
ENST00000430143 0.0176976027388928 0.00229383753917024 0.445406806646602 ENSG00000229044 RP11-266K22.2
ENST00000373713 0.345989895877667 0.153654514278805 0.35957319483609 ENSG00000121769 FABP3
ENST00000497275 0.382200006988054 0.180407964243639 0.366214220346287 ENSG00000121769 FABP3
ENST00000498148 0.282573526291959 0.111136450549808 0.406256780498405 ENSG00000121769 FABP3
ENST00000482018 0.222686302852877 0.0770551658708662 0.432137506698702 ENSG00000121769 FABP3
ENST00000373710 0.43467889879227 0.221787317408264 0.27752205416826 ENSG00000168528 SERINC2
ENST00000536859 0.435853030584214 0.222755728765739 0.277257879395153 ENSG00000168528 SERINC2
ENST00000487207 0.197589470673928 0.0643354087227225 0.468734007629372 ENSG00000168528 SERINC2
ENST00000373709 0.408894245313072 0.200972105894856 0.282894676901632 ENSG00000168528 SERINC2
ENST00000536384 0.38162923737693 0.179999271708681 0.302424458935843 ENSG00000168528 SERINC2
ENST00000491976 0.38162923737693 0.179999271708681 0.302424458935843 ENSG00000168528 SERINC2
ENST00000485464 0.680401667063516 0.472344061846522 -0.215298894893922 ENSG00000121764 HCRTR1
ENST00000468521 0.891686643501392 0.785818326133492 0.0608212328033111 ENSG00000121764 HCRTR1
ENST00000403528 0.977591580588796 0.948894391515818 0.0145507018946446 ENSG00000121764 HCRTR1
ENST00000373706 0.990343363227006 0.977208095588274 0.00659703544874933 ENSG00000121764 HCRTR1
ENST00000373705 0.768481048752842 0.589065409764168 -0.0385378174872697 ENSG00000121764 HCRTR1
ENST00000373703 0.454719688373658 0.238573211106288 -0.0710435398224279 ENSG00000162517 PEF1
ENST00000461006 0.427467960544598 0.215970854142509 -0.0930230995673899 ENSG00000162517 PEF1
ENST00000478502 0.433419830573952 0.220810327844694 -0.0766547160212541 ENSG00000162517 PEF1
ENST00000489164 0.318419617239728 0.134439476777755 -0.0986153592973822 ENSG00000162517 PEF1
ENST00000492061 0.39736359741297 0.191987330544393 -0.0881509197790668 ENSG00000162517 PEF1
ENST00000496805 0.483428003994753 0.263235723350202 -0.0771594882231384 ENSG00000162517 PEF1
ENST00000472443 0.428009237294275 0.21643551937426 -0.085554847955034 ENSG00000162517 PEF1
ENST00000471219 0.807924082895144 0.647920802746154 -0.042071837636377 ENSG00000162517 PEF1
ENST00000440872 0.325944089362039 0.139356035334683 -0.104537385914296 ENSG00000162517 PEF1
ENST00000609625 0.446903197153583 0.232071530699104 -0.291325662330774 ENSG00000235790 RP11-73M7.6
ENST00000609549 0.446903197153583 0.232071530699104 -0.291325662330774 ENSG00000235790 RP11-73M7.6
ENST00000610043 0.447543562472188 0.23265753550767 -0.291341291047904 ENSG00000235790 RP11-73M7.6
ENST00000581333 0.110012023215067 0.0274771179375485 -0.66398882244768 ENSG00000264078 RP11-73M7.9
ENST00000608332 0.279317083007063 0.109158297814984 -0.463634052741581 ENSG00000235790 RP11-73M7.6
ENST00000585660 0.633357500666683 0.415247733262834 -0.263521140489607 ENSG00000235790 RP11-73M7.6
ENST00000591592 0.629016659394984 0.410151334144173 -0.265799895617441 ENSG00000235790 RP11-73M7.6
ENST00000608246 0.624115374479387 0.404782347421237 -0.268293121497776 ENSG00000235790 RP11-73M7.6
ENST00000608888 0.623893927038951 0.404535091296511 -0.268726726911639 ENSG00000235790 RP11-73M7.6
ENST00000607926 0.571877870546132 0.348536118946221 -0.302358059157192 ENSG00000235790 RP11-73M7.6
ENST00000610216 0.571877870546132 0.348536118946221 -0.302358059157192 ENSG00000235790 RP11-73M7.6
ENST00000602889 0.792130898691113 0.623894230660522 0.0325585631697643 ENSG00000269967 RP11-84A19.4
ENST00000602725 0.810358592469687 0.651686051563719 0.0290799534571597 ENSG00000184007 PTP4A2
ENST00000344035 0.902683722438817 0.805475310287976 0.0141167242736841 ENSG00000184007 PTP4A2
ENST00000356536 0.807407840724393 0.647282594564303 0.0267878457712217 ENSG00000184007 PTP4A2
ENST00000457805 0.718793251507698 0.520778502693716 0.0439543774428405 ENSG00000184007 PTP4A2
ENST00000489313 0.937369133641001 0.868706490865761 -0.0137840221151972 ENSG00000184007 PTP4A2
ENST00000602683 0.722604341168047 0.526254615752464 0.0424585286208417 ENSG00000184007 PTP4A2
ENST00000470404 0.706469084944004 0.505250333272759 0.0445962776016193 ENSG00000184007 PTP4A2
ENST00000532001 0.835733127154269 0.691642128204728 0.027683899307426 ENSG00000184007 PTP4A2
ENST00000528253 0.811631655014591 0.653543637719402 0.032305711196904 ENSG00000184007 PTP4A2
ENST00000391369 0.622668089226097 0.403332687917324 0.130858053591426 ENSG00000212673 AL136115.1
ENST00000484483 0.494593525346473 0.273418805364672 0.0858286561362703 ENSG00000184007 PTP4A2
ENST00000468531 0.839162698408259 0.697298536482267 0.0242268958896169 ENSG00000184007 PTP4A2
ENST00000534796 0.690551720769493 0.485350521824795 0.0500805189008145 ENSG00000184007 PTP4A2
ENST00000532289 0.714205955294933 0.515095472900433 0.0482628398296097 ENSG00000184007 PTP4A2
ENST00000526960 0.946039221404548 0.885291545209696 -0.00937259040637009 ENSG00000184007 PTP4A2
ENST00000524384 0.71743133988389 0.519150811231211 0.0482870864989309 ENSG00000184007 PTP4A2
ENST00000528840 0.703581990085813 0.501512033152693 0.0502946119048024 ENSG00000184007 PTP4A2
ENST00000494444 0.699534370666589 0.496301003984118 0.0507855954828864 ENSG00000184007 PTP4A2
ENST00000529477 0.985168700231625 0.965681599497721 -0.00280566782613638 ENSG00000184007 PTP4A2
ENST00000533408 0.87924469308175 0.763763079250608 0.0215589662842104 ENSG00000184007 PTP4A2
ENST00000475464 0.690281054094874 0.485017121367662 0.0530269560492161 ENSG00000184007 PTP4A2
ENST00000447478 0.913368621440772 0.825488013797864 -0.0378940715944945 ENSG00000228634 RP4-534N18.2
ENST00000327300 0.10105179986758 0.0243652948876206 -0.0907070935264587 ENSG00000121774 KHDRBS1
ENST00000307714 0.0986312029838447 0.0235480600605165 -0.0913956927425201 ENSG00000121774 KHDRBS1
ENST00000492989 0.379022094139515 0.17807949254812 -0.0601212155494723 ENSG00000121774 KHDRBS1
ENST00000484270 0.0694191097413693 0.0145405658867961 -0.0962923408840077 ENSG00000121774 KHDRBS1
ENST00000366152 0.363394876877515 0.166078896961946 -0.141610612974069 ENSG00000203325 RP11-277A4.4
ENST00000487305 0.869554610286444 0.747135556440258 -0.0382041830293386 ENSG00000121775 TMEM39B
ENST00000336294 0.883137096477649 0.771133262331704 -0.0346453183344734 ENSG00000121775 TMEM39B
ENST00000438825 0.826043805459932 0.676467423590303 0.0565609734274607 ENSG00000121775 TMEM39B
ENST00000441402 0.885851476311657 0.776120491361292 -0.0338994716884426 ENSG00000121775 TMEM39B
ENST00000472503 0.822765612572426 0.67152963787709 0.0547168664475024 ENSG00000121775 TMEM39B
ENST00000456834 0.762276325640457 0.580925716583109 -0.0676224707120667 ENSG00000121775 TMEM39B
ENST00000468135 0.886044562550085 0.776386281827341 -0.0338846379694355 ENSG00000121775 TMEM39B
ENST00000466321 0.821617927799302 0.669402543473659 0.0580127385473784 ENSG00000121775 TMEM39B
ENST00000373634 0.886011678293571 0.776343332127418 -0.0338943084957214 ENSG00000121775 TMEM39B
ENST00000427288 0.785930397474137 0.614524182711412 -0.061443029040944 ENSG00000121775 TMEM39B
ENST00000476968 0.920185887796931 0.837516301791692 -0.0246578533703494 ENSG00000121775 TMEM39B
ENST00000498613 0.674758623091598 0.465288597606557 0.103271537903341 ENSG00000121775 TMEM39B
ENST00000373625 0.287896329976146 0.114639977792945 -0.0590194401223729 ENSG00000025800 KPNA6
ENST00000471599 0.791811627336799 0.62335853867299 -0.0201343624430566 ENSG00000025800 KPNA6
ENST00000537234 0.850406500574849 0.71606124534316 -0.0159941419740512 ENSG00000025800 KPNA6
ENST00000469790 0.373020051427807 0.173625923492477 -0.0817322706332228 ENSG00000025800 KPNA6
ENST00000545542 0.31001573523694 0.128779609550451 -0.0727016920650673 ENSG00000025800 KPNA6
ENST00000446515 0.489120932804132 0.268423069304302 -0.0691288113667246 ENSG00000025800 KPNA6
ENST00000515055 0.0791712839323187 0.0174886424486987 -0.121482372942446 ENSG00000250135 RP4-622L5.2
ENST00000373610 0.210956174902132 0.0709358676557009 -0.113768565447584 ENSG00000084652 TXLNA
ENST00000373609 0.209758777127796 0.0703473801214396 -0.114358249199431 ENSG00000084652 TXLNA
ENST00000373602 0.829846892072 0.682282662735606 0.0564146121994108 ENSG00000160050 CCDC28B
ENST00000469003 0.660653990043818 0.448574583833536 -0.129176549653373 ENSG00000160050 CCDC28B
ENST00000421922 0.896967941126974 0.794844303791056 0.0356946822934575 ENSG00000160050 CCDC28B
ENST00000461819 0.873538885451832 0.754105113681723 0.0430091290757499 ENSG00000160050 CCDC28B
ENST00000483009 0.830859775730728 0.68404409550215 0.0559415641649435 ENSG00000160050 CCDC28B
ENST00000373604 0.887033117816556 0.777995448143504 0.0599682313255646 ENSG00000224066 RP4-622L5.7
ENST00000421616 0.98614086106121 0.967481888466347 -0.0115648049152857 ENSG00000224066 RP4-622L5.7
ENST00000537469 0.772718729108819 0.595315546784982 -0.121016121183706 ENSG00000160051 IQCC
ENST00000291358 0.788030340656928 0.617593395711873 -0.114142918112219 ENSG00000160051 IQCC
ENST00000409358 0.16596747695878 0.0496583820714959 0.286635042086497 ENSG00000222046 DCDC2B
ENST00000487056 0.164297059077234 0.048894397324904 0.288231946379892 ENSG00000222046 DCDC2B
ENST00000466796 0.323182118963027 0.137463640874799 0.154008969702171 ENSG00000160055 TMEM234
ENST00000491434 0.371820159161678 0.172738198733078 0.140260713572644 ENSG00000160055 TMEM234
ENST00000489170 0.371782571867755 0.172711839615374 0.140251376009088 ENSG00000160055 TMEM234
ENST00000495091 0.533750295133988 0.310482225650961 0.183815338684959 ENSG00000160055 TMEM234
ENST00000461402 0.371782571867755 0.172711839615374 0.140251376009088 ENSG00000160055 TMEM234
ENST00000483001 0.374430118157086 0.174605592486262 0.146679544892085 ENSG00000160055 TMEM234
ENST00000545122 0.704375875613542 0.502570702474834 0.0740802197376704 ENSG00000160055 TMEM234
ENST00000309777 0.671798881469013 0.461886515791833 0.080320698536102 ENSG00000160055 TMEM234
ENST00000373593 0.671735681532431 0.461832346768548 0.0803020166255989 ENSG00000160055 TMEM234
ENST00000344461 0.676307833839802 0.467090574190615 0.0792127075484042 ENSG00000160055 TMEM234
ENST00000484490 0.689323157459674 0.483444374468292 0.0763741040675907 ENSG00000160055 TMEM234
ENST00000485689 0.892000673675983 0.786329880255632 0.0459932055654687 ENSG00000160055 TMEM234
ENST00000487174 0.539090460841087 0.315467814866564 0.108991902901163 ENSG00000160055 TMEM234
ENST00000355082 0.0465777254511832 0.00835377844080189 -0.209667825887973 ENSG00000084623 EIF3I
ENST00000373586 0.106624837853583 0.0262890405034395 -0.162820712476499 ENSG00000084623 EIF3I
ENST00000489353 0.0396428938065236 0.00669479245205351 -0.207198407586804 ENSG00000084623 EIF3I
ENST00000471486 0.0608201973552725 0.0120524907312637 -0.187209259753852 ENSG00000084623 EIF3I
ENST00000483517 0.0725946082390174 0.0154851742866225 -0.180027452593372 ENSG00000084623 EIF3I
ENST00000474371 0.104069227385785 0.0253863758203987 -0.163724023213281 ENSG00000084623 EIF3I
ENST00000423995 0.738275808696286 0.547644267456293 0.104858620103796 ENSG00000220785 MTMR9LP
ENST00000403496 0.812104785284257 0.654234030052389 0.077934361544185 ENSG00000220785 MTMR9LP
ENST00000441044 0.827090587337694 0.678078341054525 0.0726191915744293 ENSG00000220785 MTMR9LP
ENST00000426597 0.664131829277902 0.453007392364141 0.133003559563419 ENSG00000220785 MTMR9LP
ENST00000336890 2.51034440171495e-07 4.64774760803146e-09 0.606811727025916 ENSG00000182866 LCK
ENST00000482949 3.36999420687651e-06 8.20710607169158e-08 0.605784383028003 ENSG00000182866 LCK
ENST00000495610 3.6034388842946e-07 6.92161965618082e-09 0.609724287176771 ENSG00000182866 LCK
ENST00000355928 1.96625008013699e-05 5.98366654626013e-07 0.573829102312538 ENSG00000182866 LCK
ENST00000476457 2.62834267973827e-06 6.20384645215101e-08 0.608305796447779 ENSG00000182866 LCK
ENST00000469765 2.51741701173418e-07 4.66653689504244e-09 0.60680209056788 ENSG00000182866 LCK
ENST00000461712 0.144693724061523 0.0406246311146395 0.349527758461328 ENSG00000182866 LCK
ENST00000373562 0.0215858581069092 0.00297403472521606 0.472084658232415 ENSG00000182866 LCK
ENST00000477031 0.15918576185607 0.0467208740521369 0.345756684675017 ENSG00000182866 LCK
ENST00000373557 0.0144987653281709 0.00177255774917598 0.434150152751095 ENSG00000182866 LCK
ENST00000333070 5.6249902340535e-05 2.03171262262841e-06 0.565045190973427 ENSG00000182866 LCK
ENST00000373564 0.000169124879275635 7.30128624814328e-06 0.549697997758542 ENSG00000182866 LCK
ENST00000469956 0.000607989892214877 3.36920740034201e-05 0.558118958588005 ENSG00000182866 LCK
ENST00000373548 0.799279328491886 0.635007606908856 0.0359119497129526 ENSG00000116478 HDAC1
ENST00000481281 0.903041569201017 0.806283415507803 -0.0255923829567159 ENSG00000116478 HDAC1
ENST00000463172 0.88421932073522 0.773296128920749 -0.0309048993571764 ENSG00000116478 HDAC1
ENST00000428704 0.956634157124411 0.905605834277847 0.011169697308269 ENSG00000116478 HDAC1
ENST00000472928 0.89774035054486 0.796216818549783 -0.0268991477881116 ENSG00000116478 HDAC1
ENST00000373541 0.799497890318591 0.635488535845498 0.0355443134564054 ENSG00000116478 HDAC1
ENST00000490081 0.396978734729795 0.191677883355359 0.0988822114114664 ENSG00000116478 HDAC1
ENST00000482310 0.363389347993709 0.166073471428787 0.107059055203003 ENSG00000116478 HDAC1
ENST00000476391 0.610669122715683 0.3899675868206 0.0625669763483244 ENSG00000116478 HDAC1
ENST00000484305 0.636475309983615 0.419058690917005 0.0828921353071469 ENSG00000116478 HDAC1
ENST00000471488 0.689681862013512 0.484137018764937 0.0605675342055951 ENSG00000116478 HDAC1
ENST00000329421 0.663659116424226 0.452435804434504 0.0692080377393364 ENSG00000175130 MARCKSL1
ENST00000574315 0.0767957154314244 0.0167604274306474 0.338257331709681 ENSG00000162526 TSSK3
ENST00000416512 0.221184620137326 0.0762383133336565 0.266070152431581 ENSG00000225828 FAM229A
ENST00000415596 0.126615733981413 0.0335710790438272 0.304869892805601 ENSG00000225828 FAM229A
ENST00000373534 0.12679220669047 0.0336381208270341 0.308395124923047 ENSG00000162526 TSSK3
ENST00000455895 0.247872451329866 0.0908073435313368 0.111195894554401 ENSG00000160058 BSDC1
ENST00000413080 0.24771141563594 0.0907305648582144 0.111196549526197 ENSG00000160058 BSDC1
ENST00000444377 0.247545077999156 0.0906419945070695 0.11119025211258 ENSG00000160058 BSDC1
ENST00000341071 0.243878734260162 0.0885554443598958 0.11218158725078 ENSG00000160058 BSDC1
ENST00000526031 0.361719733257152 0.164805816823716 0.0963393310834203 ENSG00000160058 BSDC1
ENST00000419121 0.361666327330741 0.164771022907471 0.0964975535338059 ENSG00000160058 BSDC1
ENST00000446293 0.353555551909107 0.159063616787173 0.0990802876066083 ENSG00000160058 BSDC1
ENST00000463967 0.887603299890657 0.779005626552325 0.0293225750099687 ENSG00000160058 BSDC1
ENST00000373520 0.425478184531529 0.214415726518238 0.0896746758331842 ENSG00000160058 BSDC1
ENST00000449308 0.330343396745715 0.142202047546163 0.105439760463301 ENSG00000160058 BSDC1
ENST00000527513 0.405400396587976 0.198263372588282 0.0953827669124838 ENSG00000160058 BSDC1
ENST00000527163 0.46540355763641 0.247455162922216 0.0861901486771103 ENSG00000160058 BSDC1
ENST00000530485 0.551832742898486 0.3281098463841 0.0697583292740583 ENSG00000160058 BSDC1
ENST00000474414 0.589865654972838 0.367342669100122 0.0672378428911879 ENSG00000160058 BSDC1
ENST00000530876 0.807407840724393 0.647247220261532 0.0351615667439561 ENSG00000160058 BSDC1
ENST00000530753 0.796785859168275 0.631005434759873 0.0371611973157921 ENSG00000160058 BSDC1
ENST00000533084 0.863231153404314 0.736640627374218 0.028148241981493 ENSG00000160058 BSDC1
ENST00000531222 0.663238444921237 0.451911798672329 -0.0749274191415838 ENSG00000160058 BSDC1
ENST00000480336 0.542942517045399 0.319445718576878 0.286708773670032 ENSG00000254553 RP1-27O5.3
ENST00000373510 0.298266309243026 0.12111046361256 0.394849564504455 ENSG00000160062 ZBTB8A
ENST00000316459 0.645621851902351 0.43004997392604 0.228083758229935 ENSG00000160062 ZBTB8A
ENST00000341885 0.987328097684054 0.970426595652896 0.00251035513679407 ENSG00000176261 ZBTB8OS
ENST00000468695 0.848883408027385 0.71331883639716 -0.0255968996316654 ENSG00000176261 ZBTB8OS
ENST00000492007 0.814318479447097 0.657710538279386 -0.0311875764296995 ENSG00000176261 ZBTB8OS
ENST00000373506 0.812678849743605 0.655218765102133 -0.0316928946180785 ENSG00000176261 ZBTB8OS
ENST00000467652 0.903989019031771 0.807866002298682 -0.0243009605473914 ENSG00000176261 ZBTB8OS
ENST00000498691 0.911203030449935 0.820978215777426 0.0183821964127845 ENSG00000176261 ZBTB8OS
ENST00000478041 0.799588812114523 0.635610662670096 -0.0339719467356115 ENSG00000176261 ZBTB8OS
ENST00000473294 0.802711057477508 0.640282479479136 -0.033514241415887 ENSG00000176261 ZBTB8OS
ENST00000436661 0.80283577382411 0.640465213291122 -0.0334944288746169 ENSG00000176261 ZBTB8OS
ENST00000373501 0.803091212932193 0.640797114334339 -0.0335012182485441 ENSG00000176261 ZBTB8OS
ENST00000476493 0.797137720338338 0.631476924970235 -0.0343490204596534 ENSG00000176261 ZBTB8OS
ENST00000465588 0.791767652584869 0.623317603430491 -0.0352204039780284 ENSG00000176261 ZBTB8OS
ENST00000483138 0.778607311957899 0.60420603150786 -0.037091552129985 ENSG00000176261 ZBTB8OS
ENST00000479075 0.759520821872551 0.576914097339635 -0.0391110324621946 ENSG00000176261 ZBTB8OS
ENST00000473383 0.786320633320376 0.615132151857706 0.0451030429965453 ENSG00000176261 ZBTB8OS
ENST00000466361 0.585620056161035 0.362859721262501 -0.0717109383108036 ENSG00000176261 ZBTB8OS
ENST00000414241 0.956174776687302 0.904583655059433 0.00719920205020943 ENSG00000162521 RBBP4
ENST00000373493 0.898175322859872 0.796938765434097 0.0143183529582548 ENSG00000162521 RBBP4
ENST00000527118 0.79253058728512 0.624550415983187 0.0311627707810703 ENSG00000162521 RBBP4
ENST00000401893 0.969585625955409 0.931115284835275 0.00580000173703124 ENSG00000162521 RBBP4
ENST00000524393 0.795524791493124 0.628968641031965 0.0307327432860606 ENSG00000162521 RBBP4
ENST00000526193 0.842824812702126 0.703366961918952 0.024800561726231 ENSG00000162521 RBBP4
ENST00000492348 0.939500783421601 0.872323712912412 -0.00948361673648478 ENSG00000162521 RBBP4
ENST00000544435 0.939500783421601 0.872323712912412 -0.00948361673648478 ENSG00000162521 RBBP4
ENST00000525506 0.917445035724109 0.832910586627499 0.0165877104688853 ENSG00000162521 RBBP4
ENST00000465780 0.859123429741374 0.730113055266802 0.031688418796901 ENSG00000162521 RBBP4
ENST00000373485 0.892638122193021 0.787462558271413 -0.015827863270232 ENSG00000162521 RBBP4
ENST00000477563 0.989629017541347 0.975042019159109 -0.00218715660968669 ENSG00000162521 RBBP4
ENST00000458695 0.961615342937577 0.914808680451297 0.00653383458173527 ENSG00000162521 RBBP4
ENST00000490500 0.923562184826714 0.843304320071028 0.0159835199469998 ENSG00000162521 RBBP4
ENST00000445722 0.991688859437533 0.980425258346557 0.00177379124856496 ENSG00000162521 RBBP4
ENST00000475321 0.851613335910894 0.718330094972079 0.0329092601348931 ENSG00000162521 RBBP4
ENST00000531983 0.695933983127757 0.491864236893169 0.0762850274812812 ENSG00000162521 RBBP4
ENST00000463378 0.907198321167527 0.813303056117922 0.0158339917733525 ENSG00000162521 RBBP4
ENST00000460669 0.735584487477019 0.543705382764379 -0.0384852073131091 ENSG00000162521 RBBP4
ENST00000482190 0.681703916421715 0.473867926050387 -0.0452502336063351 ENSG00000162521 RBBP4
ENST00000373484 0.690181324137651 0.484864464793787 0.0448820484189855 ENSG00000162520 SYNC
ENST00000409190 0.293542299211311 0.118222883687879 0.126543038784122 ENSG00000162520 SYNC
ENST00000401073 0.834747103888073 0.68995248043918 -0.0602257990375722 ENSG00000162522 KIAA1522
ENST00000468130 0.972410477147135 0.937535814129207 -0.0203522131715362 ENSG00000162522 KIAA1522
ENST00000373481 0.854362841496667 0.722651232472289 0.0503075907968755 ENSG00000162522 KIAA1522
ENST00000294521 0.906095397383374 0.81123011052885 0.0355156117706398 ENSG00000162522 KIAA1522
ENST00000373480 0.974905430039494 0.942996096528762 0.00884277916916617 ENSG00000162522 KIAA1522
ENST00000469100 0.508014148019584 0.285692613673846 -0.0754660969898219 ENSG00000134684 YARS
ENST00000373477 0.514093607190116 0.291354704855029 -0.0544097438445137 ENSG00000134684 YARS
ENST00000490826 0.440353349438987 0.226377045812399 -0.0933814483423986 ENSG00000134684 YARS
ENST00000487404 0.332981185785058 0.144083250290443 -0.100261386209879 ENSG00000134684 YARS
ENST00000478828 0.555504773998869 0.331901717245172 -0.0597426885811882 ENSG00000134684 YARS
ENST00000481895 0.378747996246588 0.177878200946173 -0.0653205141295403 ENSG00000134684 YARS
ENST00000466052 0.869576846499387 0.747255385620701 -0.019362335850886 ENSG00000134684 YARS
ENST00000470377 0.877110704368627 0.759882279074708 0.0174058350373496 ENSG00000134684 YARS
ENST00000472692 0.189833123161453 0.0607195536127379 -0.158434164841163 ENSG00000134684 YARS
ENST00000530710 0.491995567533583 0.271094333391679 -0.130461677185534 ENSG00000116497 S100PBP
ENST00000373476 0.165797209815041 0.049551856196008 0.236385158303461 ENSG00000116497 S100PBP
ENST00000373475 0.164661261809585 0.0490560840291665 0.236497176159403 ENSG00000116497 S100PBP
ENST00000529027 0.491227111280528 0.27036571695765 0.153416481777911 ENSG00000116497 S100PBP
ENST00000531123 0.27839133751343 0.108632180792281 0.192546023548579 ENSG00000116497 S100PBP
ENST00000398243 0.504030834653521 0.281940765536953 0.138448551800052 ENSG00000116497 S100PBP
ENST00000356689 0.445845450311087 0.231152383042462 0.152652672783913 ENSG00000116497 S100PBP
ENST00000526230 0.503517929372438 0.281497216700972 0.145884045572439 ENSG00000116497 S100PBP
ENST00000531256 0.455498356436736 0.239345565715644 0.158218193565098 ENSG00000116497 S100PBP
ENST00000477248 0.102882940459486 0.0250019663021871 0.413140046259278 ENSG00000116497 S100PBP
ENST00000482212 0.504276017099794 0.282190545393219 0.14465308919345 ENSG00000116497 S100PBP
ENST00000474103 0.148508988177311 0.0421636118398088 0.491489709744705 ENSG00000116497 S100PBP
ENST00000530552 0.608647429690769 0.387962850080008 0.16875392749771 ENSG00000116497 S100PBP
ENST00000525203 0.07108643836154 0.0150364471373539 0.482443723339643 ENSG00000116497 S100PBP
ENST00000524535 0.0487259451193043 0.00888293701246455 0.520467301966748 ENSG00000116497 S100PBP
ENST00000527692 0.862883261426462 0.736027128722057 0.0727788101159173 ENSG00000116497 S100PBP
ENST00000475486 0.804079446470293 0.6423574199371 0.0987063521550931 ENSG00000116497 S100PBP
ENST00000373471 0.929872636787816 0.855222916644291 -0.0588474568399098 ENSG00000160097 FNDC5
ENST00000609187 0.929872636787816 0.855222916644291 -0.0588474568399098 ENSG00000160097 FNDC5
ENST00000470166 0.580922896812486 0.357822055394861 0.325557604741734 ENSG00000121905 HPCA
ENST00000480118 0.50483611853495 0.282725462053758 0.382774196345471 ENSG00000121905 HPCA
ENST00000373467 0.512800569915841 0.290126938161891 0.369974654726299 ENSG00000121905 HPCA
ENST00000459874 0.610057250288757 0.389445458959722 0.305155953093202 ENSG00000121905 HPCA
ENST00000470896 0.58182356255824 0.358899954472876 -0.227378801054884 ENSG00000121905 HPCA
ENST00000329151 0.661456623366507 0.449488946748306 -0.176835104723945 ENSG00000121900 TMEM54
ENST00000373463 0.675229433587025 0.46579177751268 -0.170635580109451 ENSG00000121900 TMEM54
ENST00000474144 0.673396929644306 0.463602969080594 -0.171152693690155 ENSG00000121900 TMEM54
ENST00000475208 0.679157332080755 0.47062345306203 -0.167610102053565 ENSG00000121900 TMEM54
ENST00000463914 0.766976141082768 0.587049198842671 -0.142719430675861 ENSG00000121900 TMEM54
ENST00000373456 0.00137949590016212 9.16519445302468e-05 -0.443566491522608 ENSG00000116514 RNF19B
ENST00000356990 0.00137110891258506 9.09318573350151e-05 -0.443831419456921 ENSG00000116514 RNF19B
ENST00000235150 0.00129303106183775 8.47532444849382e-05 -0.445882168025346 ENSG00000116514 RNF19B
ENST00000447420 0.172926569145111 0.0528261825112967 -0.563561605869287 ENSG00000239670 RP4-803A2.2
ENST00000427524 5.80403045947695e-14 2.67140407389655e-16 -0.453627033025096 ENSG00000236065 RP1-117O3.2
ENST00000373449 2.2170057491249e-10 2.17346569588432e-12 -0.451187653559941 ENSG00000004455 AK2
ENST00000548033 6.81914288754109e-11 6.07055045587646e-13 -0.493742496102802 ENSG00000004455 AK2
ENST00000482191 0.000957986756609834 5.88165899301148e-05 -0.371735681381416 ENSG00000004455 AK2
ENST00000491241 5.16402760751666e-06 1.3157020611037e-07 -0.404161186433705 ENSG00000004455 AK2
ENST00000467905 1.18274352425376e-12 7.21748852167424e-15 -0.525075286963137 ENSG00000004455 AK2
ENST00000354858 7.95491169228051e-12 5.72368847532508e-14 -0.541412716745037 ENSG00000004455 AK2
ENST00000480134 7.79962766274065e-12 5.60573740378211e-14 -0.541414970534129 ENSG00000004455 AK2
ENST00000550338 6.41989406069773e-12 4.511675521669e-14 -0.547086045683709 ENSG00000004455 AK2
ENST00000469238 5.35807470293589e-10 5.65888459556095e-12 -0.58520966979857 ENSG00000004455 AK2
ENST00000466029 3.4635878038084e-10 3.53647228735562e-12 -0.594601398382971 ENSG00000004455 AK2
ENST00000487289 6.82265134496879e-11 6.07911612157602e-13 -0.568391504254792 ENSG00000004455 AK2
ENST00000548559 2.07772763038401e-12 1.31098941914915e-14 -0.586661989251479 ENSG00000004455 AK2
ENST00000551979 1.46696942042748e-11 1.11986864867272e-13 -0.587631894956526 ENSG00000004455 AK2
ENST00000478635 0.600693833553653 0.379299328954868 -0.22093249194681 ENSG00000142920 ADC
ENST00000358680 0.461389305822026 0.244279215440241 -0.271130309570833 ENSG00000142920 ADC
ENST00000294517 0.814753263492752 0.658408402158523 -0.0901884300615245 ENSG00000142920 ADC
ENST00000481886 0.811042006782991 0.652643936531854 -0.0917160994627245 ENSG00000142920 ADC
ENST00000475935 0.811042006782991 0.652643936531854 -0.0917160994627245 ENSG00000142920 ADC
ENST00000462920 0.766573605156796 0.586559348223759 -0.135179379369234 ENSG00000142920 ADC
ENST00000471119 0.811042006782991 0.652643936531854 -0.0917160994627245 ENSG00000142920 ADC
ENST00000495135 0.523477013395966 0.300672949933605 -0.295566914554578 ENSG00000142920 ADC
ENST00000477570 0.581320538765992 0.358240884776023 -0.223636147784786 ENSG00000142920 ADC
ENST00000483027 0.568512839413329 0.345115709642426 -0.23407041812834 ENSG00000142920 ADC
ENST00000492420 0.617329741956454 0.397348396217397 -0.212386567687971 ENSG00000142920 ADC
ENST00000398167 0.818296256300301 0.664515672852535 -0.0884015209100371 ENSG00000142920 ADC
ENST00000373443 0.811042006782991 0.652643936531854 -0.0917160994627245 ENSG00000142920 ADC
ENST00000497710 0.766380978859907 0.586312443479819 -0.135452431205378 ENSG00000142920 ADC
ENST00000473089 0.581320538765992 0.358240884776023 -0.223636147784786 ENSG00000142920 ADC
ENST00000484656 0.828360768500519 0.680064879178225 -0.0848309701644549 ENSG00000142920 ADC
ENST00000373440 0.540091287501099 0.316548933082938 -0.24583885829255 ENSG00000142920 ADC
ENST00000373441 0.881111057804884 0.767549654323238 -0.0622969496433083 ENSG00000142920 ADC
ENST00000478204 0.90986856958292 0.818520267730918 -0.0482180001789272 ENSG00000142920 ADC
ENST00000291416 0.73545386668081 0.543526701762711 0.0682823552164825 ENSG00000116525 TRIM62
ENST00000543586 0.818161407107514 0.664301743313384 0.0556252638019371 ENSG00000116525 TRIM62
ENST00000485148 0.418927495858878 0.209032931987993 0.162164702460238 ENSG00000116525 TRIM62
ENST00000486583 0.744166979100311 0.555338214361548 0.150671329797436 ENSG00000116525 TRIM62
ENST00000483388 0.459600911734946 0.242804431824493 0.222301478085819 ENSG00000160094 ZNF362
ENST00000539719 0.3967841574981 0.191568107820332 0.222900708000327 ENSG00000160094 ZNF362
ENST00000490959 0.374684488202388 0.174768277174474 0.263745738987859 ENSG00000160094 ZNF362
ENST00000373428 0.603835560570354 0.38284856544099 0.173497207725864 ENSG00000160094 ZNF362
ENST00000543783 0.317585918101662 0.133824253950322 0.368419374268064 ENSG00000256142 AL513327.1
ENST00000442999 0.948050448750337 0.889062928606652 -0.0443635205550075 ENSG00000184389 A3GALT2
ENST00000588828 0.952791269531244 0.898099369469448 -0.0173843181193663 ENSG00000225313 RP11-415J8.3
ENST00000457957 0.957927513313647 0.907657365141004 -0.0156215348897092 ENSG00000225313 RP11-415J8.3
ENST00000587696 0.93681290008656 0.867866855087772 -0.0220293687771441 ENSG00000225313 RP11-415J8.3
ENST00000431992 0.50313478205577 0.281138529604064 0.11838338463177 ENSG00000134686 PHC2
ENST00000485928 0.528244085965162 0.30532830099261 0.113755434642341 ENSG00000134686 PHC2
ENST00000373418 0.528058681663703 0.305141103032819 0.113792778117071 ENSG00000134686 PHC2
ENST00000373422 0.512841590919957 0.29016651013826 0.117141983436796 ENSG00000134686 PHC2
ENST00000257118 0.50313478205577 0.281138529604064 0.11838338463177 ENSG00000134686 PHC2
ENST00000419414 0.39055053492561 0.186740476194969 0.146801178705632 ENSG00000134686 PHC2
ENST00000467894 0.349057366520052 0.155864881407918 0.15895722916325 ENSG00000134686 PHC2
ENST00000373416 0.230016976664255 0.0809670326433869 0.190887485901016 ENSG00000134686 PHC2
ENST00000486897 0.220357419785331 0.0757929025270784 0.197398018870144 ENSG00000134686 PHC2
ENST00000493483 0.214763862944425 0.0728482613869099 0.198861631895042 ENSG00000134686 PHC2
ENST00000473158 0.733335382814513 0.540673793340545 0.078334618216827 ENSG00000134686 PHC2
ENST00000583214 0.938501212085402 0.870794850013161 -0.0298567578452098 ENSG00000266239 MIR3605
ENST00000432703 0.0964465258110839 0.0228603431771535 0.698243507975847 ENSG00000233246 RP11-415J8.5
ENST00000468406 0.675523428314104 0.466155459681534 0.203838618221431 ENSG00000134686 PHC2
ENST00000484692 0.859383042835068 0.730505063819901 0.0724370359917116 ENSG00000134686 PHC2
ENST00000361328 0.834744561216625 0.689865154674361 -0.0588613796182187 ENSG00000121903 ZSCAN20
ENST00000373413 0.859878263415756 0.731275835560568 -0.0544799775412755 ENSG00000121903 ZSCAN20
ENST00000480917 0.485131805600939 0.264786566380825 -0.202535698107367 ENSG00000121903 ZSCAN20
ENST00000426886 0.089910002998378 0.0208010387275407 -0.148267653940703 ENSG00000163866 SMIM12
ENST00000542839 0.845930134335778 0.708079520116622 0.108362422002997 ENSG00000255811 RP1-34M23.5
ENST00000429293 0.980035779935872 0.954380812070777 -0.0107350978988833 ENSG00000230163 RP5-997D16.2
ENST00000521580 0.0492891452458127 0.00902558841320505 -0.194894002662573 ENSG00000163866 SMIM12
ENST00000446026 0.0206150385571989 0.00279620710922456 -0.239915789490588 ENSG00000163866 SMIM12
ENST00000456842 0.0246261530097133 0.00353494379006231 -0.233552719453514 ENSG00000163866 SMIM12
ENST00000423898 0.0267077530065919 0.00393174631656047 -0.235146802090342 ENSG00000163866 SMIM12
ENST00000417239 0.0635081183792751 0.0127931152457031 -0.236014136240763 ENSG00000163866 SMIM12
ENST00000235180 0.840771689841093 0.699875248609162 0.0740762723492462 ENSG00000116544 DLGAP3
ENST00000373347 0.870796847055038 0.749166955126335 0.0575031551141665 ENSG00000116544 DLGAP3
ENST00000495979 0.996881897364307 0.992444666794203 -0.00217166647088268 ENSG00000116544 DLGAP3
ENST00000417456 0.156633512134775 0.0455524368262283 0.167842185178877 ENSG00000241014 RP11-244H3.1
ENST00000311990 0.41366258844413 0.204755754839067 0.188816466982071 ENSG00000241014 RP11-244H3.1
ENST00000487874 0.391274138860898 0.187325647259799 0.0885990633786028 ENSG00000271741 RP11-244H3.4
ENST00000373337 0.420899460067959 0.210577313986713 0.13093786660595 ENSG00000243749 ZMYM6NB
ENST00000373340 0.499911096960826 0.278336296052007 0.0738115394050228 ENSG00000163867 ZMYM6
ENST00000493328 0.517098355503562 0.294513669077985 0.0804745602513131 ENSG00000163867 ZMYM6
ENST00000357182 0.511019268969457 0.288552519842862 0.0816402110476703 ENSG00000163867 ZMYM6
ENST00000466345 0.417709962497803 0.208065801929043 -0.162226859277011 ENSG00000163867 ZMYM6
ENST00000472971 0.220731044722943 0.0759674820991176 0.272710176940336 ENSG00000163867 ZMYM6
ENST00000415531 0.772239051625535 0.594539879116519 -0.0525531747624961 ENSG00000163867 ZMYM6
ENST00000317538 0.580628883093053 0.357486795940191 -0.0977540946238822 ENSG00000163867 ZMYM6
ENST00000460607 0.586368506807691 0.36379431848552 -0.0966407837901868 ENSG00000163867 ZMYM6
ENST00000373333 0.454719688373658 0.238577059534837 -0.122759009195193 ENSG00000163867 ZMYM6
ENST00000471566 0.196956478493413 0.0640082631921965 -0.234369074150199 ENSG00000163867 ZMYM6
ENST00000417119 0.119853612192008 0.0309599028895647 0.248276381521218 ENSG00000197056 ZMYM1
ENST00000359858 0.11939070341196 0.0307795675210281 0.237538191339216 ENSG00000197056 ZMYM1
ENST00000466390 0.120042582413088 0.0310328489561698 0.311823212948406 ENSG00000197056 ZMYM1
ENST00000488455 0.24421484464419 0.0887281845949578 0.186563908837912 ENSG00000197056 ZMYM1
ENST00000475654 0.114415969918134 0.0289955046961111 0.246772159441261 ENSG00000197056 ZMYM1
ENST00000373329 0.11939070341196 0.0307795675210281 0.237538191339216 ENSG00000197056 ZMYM1
ENST00000373330 0.11939070341196 0.0307795675210281 0.237538191339216 ENSG00000197056 ZMYM1
ENST00000476269 0.391445840944194 0.187538785334537 0.271395760474703 ENSG00000197056 ZMYM1
ENST00000463393 0.96356806463571 0.918995297714135 0.0238049784050303 ENSG00000197056 ZMYM1
ENST00000471991 0.405009829845375 0.197955018532267 -0.157334774249321 ENSG00000116560 SFPQ
ENST00000468598 0.974840329001896 0.942843617669287 0.00414799209335638 ENSG00000116560 SFPQ
ENST00000460428 0.872905768731245 0.753025326121063 -0.0197932119626289 ENSG00000116560 SFPQ
ENST00000470472 0.857922915248451 0.728374241921181 -0.0209160867873199 ENSG00000116560 SFPQ
ENST00000466745 0.872224593731126 0.751626168172612 -0.0183030069141084 ENSG00000116560 SFPQ
ENST00000466213 0.756552149637849 0.572821348211387 -0.0316339729081237 ENSG00000116560 SFPQ
ENST00000490668 0.872292051113164 0.751904150736015 0.0197810385142204 ENSG00000116560 SFPQ
ENST00000485365 0.879618057947021 0.764433153117341 0.020543851003607 ENSG00000116560 SFPQ
ENST00000485454 0.482705737559804 0.2626114509425 -0.11360041425243 ENSG00000116560 SFPQ
ENST00000357214 0.540189732975125 0.316670065191125 -0.0464643542154101 ENSG00000116560 SFPQ
ENST00000373297 0.976075474754343 0.94585000776278 0.00456554177787161 ENSG00000146463 ZMYM4
ENST00000314607 0.976075474754343 0.94585000776278 0.00456554177787161 ENSG00000146463 ZMYM4
ENST00000441447 0.927653842339308 0.851080620908077 -0.0150993008742098 ENSG00000146463 ZMYM4
ENST00000432683 0.978913256672646 0.952025600071225 0.00720336489245687 ENSG00000227409 ZMYM4-AS1
ENST00000457946 0.837324019012274 0.694214428934284 0.0272454715471176 ENSG00000146463 ZMYM4
ENST00000482131 0.87661434157347 0.759144579411948 0.03486913776943 ENSG00000146463 ZMYM4
ENST00000470175 0.93406177307151 0.863039638605582 0.0250984639273624 ENSG00000146463 ZMYM4
ENST00000492456 0.509994745582012 0.287550921347564 0.154992696501235 ENSG00000146463 ZMYM4
ENST00000325722 0.361421154573892 0.164600261467488 0.0907737762230792 ENSG00000142687 KIAA0319L
ENST00000373266 0.0873013514654595 0.0199796028135753 0.17192395458744 ENSG00000142687 KIAA0319L
ENST00000426982 0.331005513463053 0.142642195033699 0.0968481455663254 ENSG00000142687 KIAA0319L
ENST00000461312 0.0944646402314595 0.0222375679860771 0.186910575311447 ENSG00000142687 KIAA0319L
ENST00000485551 0.258950315829601 0.0970593755699599 0.127605493694439 ENSG00000142687 KIAA0319L
ENST00000473423 0.669039915335444 0.458564682162718 0.123800285468178 ENSG00000142687 KIAA0319L
ENST00000473844 0.396470782628896 0.191372533364633 0.162033677454976 ENSG00000142687 KIAA0319L
ENST00000474856 0.182488157566208 0.0572943687910516 0.270913434974336 ENSG00000142687 KIAA0319L
ENST00000492544 0.457021621231414 0.240541341000223 0.173677909445727 ENSG00000142687 KIAA0319L
ENST00000440579 0.727881139643463 0.533592928744231 0.047344169268191 ENSG00000142687 KIAA0319L
ENST00000467109 0.894938882181884 0.791440023565454 0.0561282037081025 ENSG00000142687 KIAA0319L
ENST00000431916 0.845817732664776 0.707895506702097 -0.0348271138996278 ENSG00000142687 KIAA0319L
ENST00000482929 0.956745445037535 0.905734081509266 0.00926219181779617 ENSG00000142687 KIAA0319L
ENST00000478463 0.901117805448094 0.802352959267777 0.0212454351169966 ENSG00000142687 KIAA0319L
ENST00000470388 0.903902588392605 0.807723868951554 0.0207020446964439 ENSG00000142687 KIAA0319L
ENST00000492888 0.86284755435893 0.735976022559037 0.0286781629047667 ENSG00000142687 KIAA0319L
ENST00000469892 0.812153791341015 0.65439660038247 0.0384858676680371 ENSG00000142687 KIAA0319L
ENST00000494948 0.676723028164596 0.467566262563653 0.0645686731619027 ENSG00000142687 KIAA0319L
ENST00000476329 0.878252875397135 0.761761899317494 0.0289175425793397 ENSG00000142687 KIAA0319L
ENST00000473465 0.526467825481156 0.30359231881443 0.277712735899781 ENSG00000142687 KIAA0319L
ENST00000373253 0.22630658706191 0.0788955431546538 -0.178744937133914 ENSG00000020129 NCDN
ENST00000356090 0.257010101271185 0.0960061743784266 -0.168821168322264 ENSG00000020129 NCDN
ENST00000373243 0.246694831958882 0.0901886263416938 -0.171604860129802 ENSG00000020129 NCDN
ENST00000459931 0.178784051569264 0.0556006296620346 -0.247449818028807 ENSG00000020129 NCDN
ENST00000437806 0.595321268087151 0.373334592477988 -0.126214112006414 ENSG00000020129 NCDN
ENST00000423723 0.550797815609071 0.326955207360215 -0.116915873368164 ENSG00000020129 NCDN
ENST00000425881 0.288098434914615 0.114741138928997 0.403070406771982 ENSG00000239636 RP4-728D4.2
ENST00000444348 0.461696634846423 0.244511903799308 0.276509050120846 ENSG00000239636 RP4-728D4.2
ENST00000373235 0.81673273142908 0.661812678935884 0.0718305286559544 ENSG00000116819 TFAP2E
ENST00000373237 0.00330817011577799 0.000270143564040294 -0.296080602157405 ENSG00000126067 PSMB2
ENST00000270815 0.68667889176575 0.479828746170861 -0.0651597932557948 ENSG00000142686 C1orf216
ENST00000503824 0.964393998495642 0.920719921690315 0.017271511355124 ENSG00000142686 C1orf216
ENST00000453178 0.757597408936752 0.574141500566797 0.0913656570550971 ENSG00000142686 C1orf216
ENST00000251195 0.848218699817293 0.711995254473923 -0.0866254633036135 ENSG00000092853 CLSPN
ENST00000318121 0.8269793733944 0.677751774509963 -0.0999157718734607 ENSG00000092853 CLSPN
ENST00000373220 0.8269793733944 0.677751774509963 -0.0999157718734607 ENSG00000092853 CLSPN
ENST00000520551 0.8269793733944 0.677751774509963 -0.0999157718734607 ENSG00000092853 CLSPN
ENST00000373210 0.00275710051505822 0.000215664456937995 0.355046217090629 ENSG00000134698 AGO4
ENST00000488778 0.52356437039336 0.300763161909312 0.145641308255157 ENSG00000134698 AGO4
ENST00000496257 0.0986891212923582 0.023568973072956 0.289296486946368 ENSG00000134698 AGO4
ENST00000373206 0.200946382500603 0.0659982605543062 0.136378301925948 ENSG00000092847 AGO1
ENST00000373204 0.256333994161416 0.0956227504104804 0.120202683541358 ENSG00000092847 AGO1
ENST00000324350 0.436573058150608 0.223364012832611 0.102480845179271 ENSG00000126070 AGO3
ENST00000373191 0.0866432397959738 0.0197714882715794 0.155273922656422 ENSG00000126070 AGO3
ENST00000397828 0.423153619128528 0.212563430137949 0.103847177535245 ENSG00000126070 AGO3
ENST00000246314 0.236919043663849 0.0846793703913462 0.128367727954564 ENSG00000126070 AGO3
ENST00000491443 0.553613371769425 0.33002973877606 0.0914967783770006 ENSG00000126070 AGO3
ENST00000466576 0.534968684285473 0.311633932415151 0.0976154819747799 ENSG00000271554 RP4-665N4.8
ENST00000479395 0.885827054519266 0.77606143603119 -0.0474798130428064 ENSG00000271554 RP4-665N4.8
ENST00000471099 0.068082615464346 0.0141447306182806 0.291214528546352 ENSG00000126070 AGO3
ENST00000373178 0.00021698269798437 9.81218323633472e-06 -0.491149735016489 ENSG00000116863 ADPRHL2
ENST00000303143 0.950049966244952 0.893105473923797 0.0353055959009321 ENSG00000171812 COL8A2
ENST00000397799 0.845105388082454 0.706948771058461 -0.102901591019139 ENSG00000171812 COL8A2
ENST00000373166 0.693844328269788 0.489424755988584 -0.0460455961867855 ENSG00000054116 TRAPPC3
ENST00000462715 0.456432280503185 0.240108508159839 -0.0866931434526832 ENSG00000054116 TRAPPC3
ENST00000373163 0.723284480898193 0.527194201130107 -0.042132626991632 ENSG00000054116 TRAPPC3
ENST00000373162 0.808063110946365 0.648109661207056 -0.0301359014549606 ENSG00000054116 TRAPPC3
ENST00000469757 0.80387302710011 0.64194675214971 -0.03149572673171 ENSG00000054116 TRAPPC3
ENST00000373159 0.913062646862845 0.824639767549517 -0.01582819485365 ENSG00000054116 TRAPPC3
ENST00000497251 0.901104681383855 0.802310719944106 -0.020016162943246 ENSG00000054116 TRAPPC3
ENST00000429533 0.213779703736593 0.072360956020603 0.14712316612931 ENSG00000116871 MAP7D1
ENST00000316156 0.378626445443418 0.17776070956923 0.11718662136006 ENSG00000116871 MAP7D1
ENST00000527764 0.270797595226648 0.104029461786827 0.14437844508397 ENSG00000116871 MAP7D1
ENST00000373150 0.378680775642108 0.177795279059993 0.117171705374563 ENSG00000116871 MAP7D1
ENST00000373151 0.378168759500176 0.177394811341389 0.117253489748646 ENSG00000116871 MAP7D1
ENST00000530729 0.245423413438989 0.0894442088766974 0.137454247274099 ENSG00000116871 MAP7D1
ENST00000462118 0.286176924189145 0.113370914519595 0.156833629339902 ENSG00000116871 MAP7D1
ENST00000474796 0.191848689607858 0.0616473952511396 0.183374230405034 ENSG00000116871 MAP7D1
ENST00000530975 0.891280348452408 0.785075483260158 0.0386057985854293 ENSG00000116871 MAP7D1
ENST00000487131 0.897338751708778 0.795480689163382 0.0342067578174085 ENSG00000116871 MAP7D1
ENST00000373148 0.64052940064339 0.424073157692125 0.0817021641101303 ENSG00000116871 MAP7D1
ENST00000532131 0.669549964660858 0.459159844999013 0.0849865158701213 ENSG00000116871 MAP7D1
ENST00000487114 0.404724710548911 0.19776504518191 0.125642973163437 ENSG00000116871 MAP7D1
ENST00000354618 0.174727372590293 0.0536701377023232 -0.0964563093459653 ENSG00000054118 THRAP3
ENST00000469141 0.216046555081201 0.073482626814728 -0.0893199788771249 ENSG00000054118 THRAP3
ENST00000478853 0.98410697540511 0.963134707368543 0.00400700516604871 ENSG00000054118 THRAP3
ENST00000466743 0.970810585943233 0.933711425391869 -0.00676534049999674 ENSG00000054118 THRAP3
ENST00000373139 0.0142620946032921 0.00173643009787693 0.527140101095557 ENSG00000214193 SH3D21
ENST00000453908 0.0237045716800398 0.00336535709368431 0.480816507084046 ENSG00000214193 SH3D21
ENST00000426732 0.0237045716800398 0.00336535709368431 0.480816507084046 ENSG00000214193 SH3D21
ENST00000312808 0.0332564532556674 0.00528921973972573 0.457183443986063 ENSG00000214193 SH3D21
ENST00000505871 0.0330862334185042 0.00525370177907774 0.459022484161829 ENSG00000214193 SH3D21
ENST00000480549 0.0356843687505659 0.00581057273579954 0.427608123359949 ENSG00000214193 SH3D21
ENST00000496636 0.139684750683885 0.0386054590461587 0.448112835502283 ENSG00000214193 SH3D21
ENST00000508854 0.14883567140323 0.0422804592833933 0.475335502287376 ENSG00000214193 SH3D21
ENST00000474766 0.0939409939944902 0.0220770718856154 0.432351972342833 ENSG00000214193 SH3D21
ENST00000270824 0.15082517935656 0.0430709989692128 0.441586257086052 ENSG00000142694 EVA1B
ENST00000490466 0.182498485229424 0.0573020961343995 0.434359526268689 ENSG00000142694 EVA1B
ENST00000373137 0.0581508301420657 0.011340065924946 0.623706107065786 ENSG00000116883 RP11-268J15.5
ENST00000359297 0.757513719796868 0.574035898862996 0.0450369955442022 ENSG00000196182 STK40
ENST00000373129 0.655774585904829 0.442630321476389 0.06091937818759 ENSG00000196182 STK40
ENST00000373130 0.655774585904829 0.442630321476389 0.06091937818759 ENSG00000196182 STK40
ENST00000373132 0.655774585904829 0.442630321476389 0.06091937818759 ENSG00000196182 STK40
ENST00000460417 0.955457989295312 0.90289187075724 0.00961523000132719 ENSG00000196182 STK40
ENST00000473733 0.883511815487581 0.771995225399436 -0.0234123996633668 ENSG00000196182 STK40
ENST00000482458 0.74268058650821 0.553460276833161 0.0505141479636569 ENSG00000196182 STK40
ENST00000460017 0.632251967348023 0.413932247220645 0.0787126015970438 ENSG00000196182 STK40
ENST00000476041 0.32214432394263 0.136767819221124 -0.155596605013105 ENSG00000181817 LSM10
ENST00000315732 0.408082293567564 0.200299033698052 -0.146338382459917 ENSG00000181817 LSM10
ENST00000489912 0.487276763046816 0.266773552417735 -0.124153541232027 ENSG00000181817 LSM10
ENST00000235532 0.983367902698941 0.961362157090431 0.0155916653752618 ENSG00000116885 OSCP1
ENST00000356637 0.983382315018193 0.961434719379882 0.0155667705933053 ENSG00000116885 OSCP1
ENST00000433045 0.962757077781847 0.917173727324876 0.0336934311457776 ENSG00000116885 OSCP1
ENST00000445843 0.988865391297766 0.973657174498241 0.0106482269072547 ENSG00000116885 OSCP1
ENST00000315643 0.999661003179317 0.999196801407719 0.000324708684015258 ENSG00000116885 OSCP1
ENST00000373116 0.0288008971286405 0.00435498640712902 -0.216309946377911 ENSG00000116898 MRPS15
ENST00000488606 0.0964465258110839 0.0228610624788721 -0.253270942108404 ENSG00000116898 MRPS15
ENST00000477040 0.015577256105574 0.00194426801011404 -0.432489873795889 ENSG00000116898 MRPS15
ENST00000462067 0.027938853865006 0.00418541245022266 -0.21796306147771 ENSG00000116898 MRPS15
ENST00000373106 0.907926262505428 0.814967441325205 0.0329107183098083 ENSG00000119535 CSF3R
ENST00000373104 0.907926262505428 0.814967441325205 0.0329107183098083 ENSG00000119535 CSF3R
ENST00000373103 0.907926262505428 0.814967441325205 0.0329107183098083 ENSG00000119535 CSF3R
ENST00000480825 0.969909620863692 0.931859689342117 -0.0124141856025349 ENSG00000119535 CSF3R
ENST00000361632 0.886845321916105 0.777727975091684 0.0396131094267492 ENSG00000119535 CSF3R
ENST00000464465 0.997459440869913 0.99362769855737 -0.00132651966403364 ENSG00000119535 CSF3R
ENST00000331941 0.827081913633311 0.678027471832518 0.057691117254915 ENSG00000119535 CSF3R
ENST00000487540 0.984040261679999 0.962863508838799 0.0074594082987087 ENSG00000119535 CSF3R
ENST00000338937 0.827250973231954 0.678302649680065 0.0577140934475388 ENSG00000119535 CSF3R
ENST00000418048 0.827250973231954 0.678302649680065 0.0577140934475388 ENSG00000119535 CSF3R
ENST00000440588 0.840539211252193 0.699521832053903 0.0534276643917744 ENSG00000119535 CSF3R
ENST00000484762 0.984040261679999 0.962790306125285 -0.00881660811203955 ENSG00000119535 CSF3R
ENST00000466138 0.623893927038951 0.404536320758787 -0.201348885357674 ENSG00000119535 CSF3R
ENST00000464365 0.97197199233505 0.936371582959607 -0.0124584577104994 ENSG00000119535 CSF3R
ENST00000469380 0.88170420109484 0.76851082979875 0.0616494274464377 ENSG00000119535 CSF3R
ENST00000526980 0.911746769885193 0.821866624199993 0.0359518262652264 ENSG00000119535 CSF3R
ENST00000489551 0.964435130301369 0.920796426305938 0.017311891590195 ENSG00000119535 CSF3R
ENST00000533491 0.823149890901657 0.672263504123836 0.0740547285590605 ENSG00000119535 CSF3R
ENST00000424989 0.406203428299797 0.198850514440822 -0.221096559852228 ENSG00000233621 LINC01137
ENST00000373087 0.53598044385242 0.312572818954768 -0.0890180258591829 ENSG00000163874 ZC3H12A
ENST00000472312 0.647073954243761 0.431874712844207 -0.0766001448895361 ENSG00000163874 ZC3H12A
ENST00000471012 0.840771689841093 0.699879306236117 -0.0406522164940156 ENSG00000163874 ZC3H12A
ENST00000373075 0.842873619649097 0.703427863586476 0.0277680863696395 ENSG00000163875 MEAF6
ENST00000296214 0.815870079843768 0.660332683837114 0.0318172632858115 ENSG00000163875 MEAF6
ENST00000373074 0.772766057469303 0.595388995012744 0.0383372634253628 ENSG00000163875 MEAF6
ENST00000475828 0.793738876976723 0.626211739997996 0.0350762103755613 ENSG00000163875 MEAF6
ENST00000487788 0.782959256607259 0.610431165921733 0.0367826481557109 ENSG00000163875 MEAF6
ENST00000373073 0.828729438150343 0.68060368616302 0.0298256084348916 ENSG00000163875 MEAF6
ENST00000487792 0.771621379228912 0.59369458156 0.0408230166602075 ENSG00000163875 MEAF6
ENST00000448519 0.894332825865258 0.790197790853411 0.0200901769407159 ENSG00000163875 MEAF6
ENST00000485039 0.675966281897287 0.466676742279529 -0.0613835231702095 ENSG00000163875 MEAF6
ENST00000296215 0.249434673832613 0.0917047428636064 -0.136097145038004 ENSG00000163877 SNIP1
ENST00000468040 0.749686418853876 0.562955524095398 -0.0574770197597475 ENSG00000163877 SNIP1
ENST00000437933 0.694728270293587 0.490530966752434 0.201077551946794 ENSG00000232273 FTH1P1
ENST00000493916 0.372927763608117 0.173569427277439 -0.190436354942633 ENSG00000163877 SNIP1
ENST00000296218 0.0345737180916714 0.00556849716811264 -0.43624453911007 ENSG00000163879 DNALI1
ENST00000541606 0.36696804093118 0.168705084391089 -0.329000389148755 ENSG00000163879 DNALI1
ENST00000497858 0.0315216189870879 0.00492450584512283 -0.429763562060565 ENSG00000163879 DNALI1
ENST00000467277 0.44135669730251 0.227293664570205 -0.310231368920981 ENSG00000163879 DNALI1
ENST00000490029 0.00843508142923708 0.000883260588707863 -0.423129377014463 ENSG00000134697 GNL2
ENST00000373062 0.00191491091527134 0.000137872608296287 -0.25151520686633 ENSG00000134697 GNL2
ENST00000462812 0.00328511120564822 0.000267841304645191 -0.321559891266998 ENSG00000134697 GNL2
ENST00000479255 0.0100760529298681 0.00110902329514781 -0.361855974685423 ENSG00000134697 GNL2
ENST00000538069 0.0389633753768744 0.00653005309956871 -0.200734558753382 ENSG00000134697 GNL2
ENST00000469191 0.1427368812124 0.0398178508418507 -0.168187202401119 ENSG00000134697 GNL2
ENST00000489146 0.4636055301304 0.246022092001204 -0.12260944923218 ENSG00000134697 GNL2
ENST00000463351 0.0316899965203283 0.00495909770080007 -0.290140300864749 ENSG00000134697 GNL2
ENST00000488496 0.00286761285307127 0.000226985229503567 -0.351995121094732 ENSG00000134697 GNL2
ENST00000358011 0.228405859129049 0.0800274971790538 -0.147366311207614 ENSG00000116922 C1orf109
ENST00000494120 0.216046555081201 0.073478465173219 -0.147852386988098 ENSG00000116922 C1orf109
ENST00000609516 0.201063503778287 0.0660535037699219 -0.199127632024067 ENSG00000116922 C1orf109
ENST00000464178 0.218486981174657 0.0747961118810767 -0.15979073050365 ENSG00000116922 C1orf109
ENST00000464085 0.297289145794287 0.120493143837907 -0.15272822369868 ENSG00000116922 C1orf109
ENST00000491981 0.342868312678258 0.151192832532727 -0.138486632932939 ENSG00000116922 C1orf109
ENST00000461359 0.488104612654571 0.267553841417528 -0.116205158794311 ENSG00000116922 C1orf109
ENST00000477060 0.450566453454307 0.235174253353294 -0.121761098037682 ENSG00000116922 C1orf109
ENST00000486637 0.553434648555994 0.329874633536486 -0.105611459662993 ENSG00000116922 C1orf109
ENST00000491797 0.30710963260082 0.126766444764458 -0.206488933154125 ENSG00000116922 C1orf109
ENST00000488137 0.352251019552801 0.158176055293357 -0.194889304835606 ENSG00000116922 C1orf109
ENST00000472584 0.385155649065078 0.182672575632667 -0.191445373911528 ENSG00000116922 C1orf109
ENST00000373055 0.994309924392296 0.987255775322911 0.00409644065782922 ENSG00000134690 CDCA8
ENST00000327331 0.994309924392296 0.987255775322911 0.00409644065782922 ENSG00000134690 CDCA8
ENST00000373045 0.984153693125753 0.963310630194012 -0.00762002166620521 ENSG00000185090 MANEAL
ENST00000397631 0.984153693125753 0.963310630194012 -0.00762002166620521 ENSG00000185090 MANEAL
ENST00000532512 0.992676087488972 0.983007627327009 -0.00451781623861091 ENSG00000185090 MANEAL
ENST00000525897 0.884246278199037 0.773392793824378 0.0596844001945601 ENSG00000185090 MANEAL
ENST00000329006 0.980608138120914 0.955467548820164 -0.0103489435626673 ENSG00000185090 MANEAL
ENST00000433474 0.514589146273812 0.291840785346669 0.234538054641826 ENSG00000233728 RP11-109P14.9
ENST00000373044 0.0156884843093012 0.00196315672500445 -0.328057528622057 ENSG00000196449 YRDC
ENST00000373043 0.354598731498901 0.15976913129348 -0.24179100570972 ENSG00000197982 C1orf122
ENST00000419397 0.383285485152636 0.181183276033768 -0.279842493590188 ENSG00000197982 C1orf122
ENST00000468084 0.422239276495641 0.211813479212053 -0.219237805095925 ENSG00000197982 C1orf122
ENST00000373042 0.853753021655235 0.721678141919853 -0.0588426720131388 ENSG00000197982 C1orf122
ENST00000446260 0.952854818580863 0.898242879783592 -0.0212601258969491 ENSG00000197982 C1orf122
ENST00000373036 0.784349723394567 0.612398967687189 -0.04718975212641 ENSG00000188786 MTF1
ENST00000448796 0.902526435630788 0.80520612313636 0.052882787974724 ENSG00000230610 AL929472.1
ENST00000447422 0.861329836834541 0.733589019629744 -0.0716751526162 ENSG00000235673 RP11-109P14.8
ENST00000468190 0.304158927392099 0.12485699464371 -0.159215516246298 ENSG00000188786 MTF1
ENST00000419993 0.444982746401353 0.23042823940378 0.184388486740893 ENSG00000230955 RP11-109P14.10
ENST00000373027 0.132043763796677 0.0355950959381838 0.130313554116158 ENSG00000204084 INPP5B
ENST00000373023 0.124367599491662 0.0327402204689128 0.13265226821442 ENSG00000204084 INPP5B
ENST00000373026 0.167732927682559 0.0504368185089719 0.128980143902521 ENSG00000204084 INPP5B
ENST00000373024 0.163686162651323 0.0486402333329644 0.130024893000621 ENSG00000204084 INPP5B
ENST00000487328 0.84919705611228 0.714043024878316 -0.07829997649059 ENSG00000204084 INPP5B
ENST00000470364 0.471762350689111 0.252954816360784 0.131617943413556 ENSG00000204084 INPP5B
ENST00000474758 0.491921183910425 0.271042835438528 0.13309860426872 ENSG00000204084 INPP5B
ENST00000458109 0.0478310308110756 0.00865399752987829 0.219910977653784 ENSG00000204084 INPP5B
ENST00000467066 0.784120637510358 0.612068449638456 0.0705821268987128 ENSG00000204084 INPP5B
ENST00000373021 0.376514737228622 0.176198637340297 0.178985092534371 ENSG00000204084 INPP5B
ENST00000491406 0.901955824431962 0.804105070678922 0.0486691286444151 ENSG00000204084 INPP5B
ENST00000373019 0.0152069610191878 0.00188640457881486 -0.18021977584826 ENSG00000183431 SF3A3
ENST00000448721 0.0377388344176438 0.00625649076834998 -0.161438014452077 ENSG00000183431 SF3A3
ENST00000487062 0.432678119593613 0.220249529552391 -0.124314895711762 ENSG00000183431 SF3A3
ENST00000460925 0.192065730596852 0.0617539079080369 -0.132812524775787 ENSG00000183431 SF3A3
ENST00000489537 0.0649789952009107 0.0132246939547553 -0.176892256133529 ENSG00000183431 SF3A3
ENST00000461869 0.0647421614669685 0.0131496379706127 -0.174826858981495 ENSG00000183431 SF3A3
ENST00000470585 0.0732352740404224 0.015668570101292 -0.174626291483481 ENSG00000183431 SF3A3
ENST00000488934 0.954570524070337 0.901436455397511 0.0116608425982283 ENSG00000183431 SF3A3
ENST00000462258 0.0642999043389915 0.0130203177330076 -0.202029431653942 ENSG00000183431 SF3A3
ENST00000485803 0.00941240514631286 0.0010156315662974 -0.405897618684316 ENSG00000183386 FHL3
ENST00000373016 0.00941240514631286 0.0010156315662974 -0.405897618684316 ENSG00000183386 FHL3
ENST00000475084 0.00826387359563066 0.000861048139836056 -0.411514165248015 ENSG00000183386 FHL3
ENST00000477194 0.00797897745725309 0.000821689179920051 -0.419218972836597 ENSG00000183386 FHL3
ENST00000483132 0.264714002287122 0.100450842265819 -0.278403589371718 ENSG00000183386 FHL3
ENST00000483182 0.0220851053928716 0.0030680119208122 -0.217405664940539 ENSG00000183520 UTP11L
ENST00000486563 0.0102571077208683 0.0011337785109369 -0.2498800399829 ENSG00000183520 UTP11L
ENST00000373014 0.00742135437917325 0.000747689072284498 -0.214204743605105 ENSG00000183520 UTP11L
ENST00000537711 0.0096234860099849 0.00104524006885623 -0.209329132699925 ENSG00000183520 UTP11L
ENST00000488453 0.0241487498885452 0.00344541839238781 -0.224895477235558 ENSG00000183520 UTP11L
ENST00000432922 0.431119220276917 0.218964214628449 0.406558498485897 ENSG00000224592 RP5-884C9.2
ENST00000428151 0.249192064397042 0.0915491912849999 0.537571673924108 ENSG00000224592 RP5-884C9.2
ENST00000373001 0.108972305160265 0.0271044291507972 -0.231979868912175 ENSG00000116954 RRAGC
ENST00000474456 0.13766177071076 0.0377597489483272 -0.242998083671858 ENSG00000116954 RRAGC
ENST00000493015 0.168217265071812 0.0506697599404233 -0.220625722427374 ENSG00000116954 RRAGC
ENST00000496778 0.154514846312446 0.0446749822070556 -0.254304207664171 ENSG00000116954 RRAGC
ENST00000433671 0.812791060802948 0.65538293660799 -0.0725552879876749 ENSG00000228436 RP5-864K19.4
ENST00000456813 0.879277460189278 0.763835558199398 -0.0382216267367565 ENSG00000228436 RP5-864K19.4
ENST00000397572 0.840009121921206 0.698571425127019 -0.0447607745286136 ENSG00000214114 MYCBP
ENST00000494695 0.991991885942968 0.981381449366342 -0.00298126941355496 ENSG00000214114 MYCBP
ENST00000495043 0.967262610657805 0.926658964714827 0.0119317451863225 ENSG00000214114 MYCBP
ENST00000489803 0.912491141400762 0.823386687233096 -0.0332915833637086 ENSG00000214114 MYCBP
ENST00000454994 0.912491141400762 0.823390743657533 -0.0332947050946994 ENSG00000131233 GJA9
ENST00000489575 0.912491141400762 0.823390743657533 -0.0332947050946994 ENSG00000214114 MYCBP
ENST00000465771 0.993700325014963 0.98544075880937 -0.00250517054288976 ENSG00000214114 MYCBP
ENST00000462027 0.91488019099054 0.82846321833366 0.0295089531885533 ENSG00000214114 MYCBP
ENST00000443161 0.927479825281202 0.850824870272998 -0.0494262794741466 ENSG00000228436 RP5-864K19.4
ENST00000357771 0.751741675742556 0.56590205709466 -0.132195648045586 ENSG00000131233 GJA9
ENST00000360786 0.755609965112158 0.571615214127541 -0.157122210823791 ENSG00000131233 GJA9
ENST00000372990 0.710652086755584 0.51044051783847 -0.157985007926677 ENSG00000158315 RHBDL2
ENST00000289248 0.691523163646005 0.486463559576378 -0.166400641449831 ENSG00000158315 RHBDL2
ENST00000538156 0.688698649926436 0.482707643260607 -0.167861252916659 ENSG00000158315 RHBDL2
ENST00000372985 0.690143043971134 0.484810046300106 -0.167099475335695 ENSG00000158315 RHBDL2
ENST00000540558 0.485338889549869 0.265038967467769 -0.317941619950734 ENSG00000158315 RHBDL2
ENST00000432648 0.179423122015319 0.055902958861855 0.100979041584617 ENSG00000174574 AKIRIN1
ENST00000446189 0.0916865441135154 0.021340770494155 0.115783860521956 ENSG00000174574 AKIRIN1
ENST00000372984 0.116065333097803 0.0295824853076769 0.109209573029023 ENSG00000174574 AKIRIN1
ENST00000531822 0.213505314520117 0.0722340175231865 0.101370532151247 ENSG00000174574 AKIRIN1
ENST00000372967 0.17887332747152 0.0556382822780964 -0.153572104698148 ENSG00000168653 NDUFS5
ENST00000372969 0.17887332747152 0.0556382822780964 -0.153572104698148 ENSG00000168653 NDUFS5
ENST00000545844 0.450150516487105 0.234831475863688 0.0745615519099839 ENSG00000127603 MACF1
ENST00000567887 0.450159920861313 0.234843657603382 0.0745463535144445 ENSG00000127603 MACF1
ENST00000372915 0.450120253445534 0.234790554498627 0.0745616225367516 ENSG00000127603 MACF1
ENST00000539005 0.449991518198017 0.23465520275395 0.0745791933068674 ENSG00000127603 MACF1
ENST00000317713 0.449991518198017 0.23465520275395 0.0745791933068674 ENSG00000127603 MACF1
ENST00000361689 0.45011419174741 0.234780211580634 0.0745616418351663 ENSG00000127603 MACF1
ENST00000524432 0.872174174092252 0.751479884178623 -0.0275164381674436 ENSG00000127603 MACF1
ENST00000467673 0.74854258912338 0.56144367218093 -0.0697880875509186 ENSG00000127603 MACF1
ENST00000564288 0.233239569160442 0.0826370976027547 0.102507443278955 ENSG00000127603 MACF1
ENST00000494012 0.729733974111137 0.535999756202886 0.0509297034462482 ENSG00000127603 MACF1
ENST00000536367 0.870796847055038 0.74912479429247 0.0255166111418995 ENSG00000127603 MACF1
ENST00000480624 0.844879005628834 0.7064063946065 -0.0341940138749793 ENSG00000127603 MACF1
ENST00000469366 0.999997299744476 0.999949741524738 -5.99687363238248e-06 ENSG00000127603 MACF1
ENST00000289890 0.45467073242718 0.238531490645258 -0.164890553677647 ENSG00000226438 RP11-420K8.1
ENST00000496804 0.632018012716749 0.413663709588408 0.0544159522363652 ENSG00000127603 MACF1
ENST00000530262 0.240381927826084 0.0866078280030689 0.111398675476679 ENSG00000127603 MACF1
ENST00000485063 0.573969383957097 0.350599825736001 0.0917824245506763 ENSG00000127603 MACF1
ENST00000472385 0.726934068104416 0.532197012145269 -0.0546832775418607 ENSG00000127603 MACF1
ENST00000484393 0.469405126437547 0.250918942054429 -0.108653565363735 ENSG00000127603 MACF1
ENST00000476350 0.135372680203296 0.036883499505622 0.139689479688249 ENSG00000127603 MACF1
ENST00000372925 0.158412560990663 0.0463402421519247 0.122276017209855 ENSG00000127603 MACF1
ENST00000528611 0.247293353275893 0.0905083967630103 0.226120865387776 ENSG00000127603 MACF1
ENST00000289893 0.174506703900924 0.0535524912315728 0.117897118556448 ENSG00000127603 MACF1
ENST00000530275 0.240378762198934 0.0866000343840781 0.198415511608613 ENSG00000255103 KIAA0754
ENST00000482035 0.667235567993934 0.456589746445622 0.0635242732749796 ENSG00000127603 MACF1
ENST00000473843 0.116508896911678 0.0297559495893587 0.242359434464907 ENSG00000127603 MACF1
ENST00000469490 0.416599156815182 0.207137641105777 0.102470289904646 ENSG00000127603 MACF1
ENST00000487656 0.592049257699131 0.369656862306041 0.102985069088593 ENSG00000127603 MACF1
ENST00000360115 0.674244783149845 0.464661432316854 0.051154546454628 ENSG00000127603 MACF1
ENST00000497964 0.869565864760385 0.747158525890341 0.0249623445833778 ENSG00000127603 MACF1
ENST00000446276 0.695805915192347 0.491713133428034 0.0496698322966703 ENSG00000127603 MACF1
ENST00000442046 0.739558978432813 0.549301351341452 0.0439099419377291 ENSG00000127603 MACF1
ENST00000422234 0.467331325903482 0.249115788931088 0.100947492755307 ENSG00000127603 MACF1
ENST00000462496 0.406228466503841 0.198875733274359 0.110168598115635 ENSG00000127603 MACF1
ENST00000462103 0.959950515288887 0.911522541716477 -0.0107199083986795 ENSG00000127603 MACF1
ENST00000496360 0.880923694952792 0.767157843661818 0.0258397966363287 ENSG00000127603 MACF1
ENST00000497807 0.869409239932891 0.746940726603693 0.0267465605271519 ENSG00000127603 MACF1
ENST00000331593 0.0470161035231936 0.00846366382175711 0.482439186420166 ENSG00000183682 BMP8A
ENST00000441741 0.146295628578616 0.041272774013975 0.427398521743598 ENSG00000182109 RP11-69E11.4
ENST00000331856 0.0937135442690984 0.0219949714668694 0.432987585661807 ENSG00000182109 RP11-69E11.4
ENST00000458207 0.0558533086037578 0.0107374223237549 0.349024176293011 ENSG00000182109 RP11-69E11.4
ENST00000450157 0.0988079934387834 0.0236094797670518 0.297628443460813 ENSG00000182109 RP11-69E11.4
ENST00000431553 0.111772240836091 0.0280722715346273 0.288639370378298 ENSG00000182109 RP11-69E11.4
ENST00000417869 0.119741438135165 0.0309167919270514 0.282447554426544 ENSG00000182109 RP11-69E11.4
ENST00000440190 0.134341271646847 0.0364867473160276 0.264060462758524 ENSG00000182109 RP11-69E11.4
ENST00000427240 0.578830918900459 0.355625093927649 0.109373085948383 ENSG00000243970 PPIEL
ENST00000482028 0.713202012885692 0.513780576105151 -0.0652308342305646 ENSG00000090621 PABPC4
ENST00000372856 0.954360206537244 0.901011568256651 -0.00935867818709358 ENSG00000090621 PABPC4
ENST00000372857 0.955143761595432 0.902374914979695 -0.00922855968606759 ENSG00000090621 PABPC4
ENST00000372858 0.934832626809121 0.864450330260074 0.0117214857512298 ENSG00000090621 PABPC4
ENST00000372862 0.946546067632342 0.886323261395719 0.0097607245625 ENSG00000090621 PABPC4
ENST00000468476 0.713514971239827 0.514231001003566 -0.0497991325135975 ENSG00000090621 PABPC4
ENST00000437136 0.716799661634423 0.518413539363975 -0.0488499898778463 ENSG00000090621 PABPC4
ENST00000492468 0.710841308998843 0.510707743794761 -0.0505993490688846 ENSG00000090621 PABPC4
ENST00000530186 0.682323450528947 0.474618488719222 -0.0671785734401681 ENSG00000090621 PABPC4
ENST00000421687 0.881700639541311 0.768472559293903 0.0205779713824525 ENSG00000090621 PABPC4
ENST00000484555 0.691222393586165 0.486108618746857 -0.0550383227911177 ENSG00000090621 PABPC4
ENST00000525045 0.825835469570025 0.676178235338824 -0.0333385072015218 ENSG00000090621 PABPC4
ENST00000527718 0.989190477493831 0.97433423991053 0.00235902395505551 ENSG00000090621 PABPC4
ENST00000477556 0.522299122835853 0.299650214958148 -0.0870850583252798 ENSG00000090621 PABPC4
ENST00000461578 0.381698213353125 0.18005317292122 -0.123949545247115 ENSG00000090621 PABPC4
ENST00000483770 0.890634532538307 0.78371373837944 -0.0237796204744699 ENSG00000090621 PABPC4
ENST00000525669 0.902526435630788 0.805205811253846 0.0186599557280731 ENSG00000090621 PABPC4
ENST00000470443 0.75409217631892 0.569325848514329 0.0406852772748981 ENSG00000090621 PABPC4
ENST00000415255 0.696103578038544 0.49206729011529 0.0500336130111246 ENSG00000228060 RP11-69E11.8
ENST00000513632 0.942871416866166 0.879170183826746 0.0128193226183387 ENSG00000090621 PABPC4
ENST00000364587 0.931220542312948 0.857602552792822 0.0486030776093289 ENSG00000201457 SNORA55
ENST00000525751 0.760253243601949 0.577997929152838 0.0499096740086237 ENSG00000090621 PABPC4
ENST00000474378 0.69055756177614 0.485360135652411 0.0594640469811981 ENSG00000090621 PABPC4
ENST00000529216 0.726371357563906 0.531582248435275 0.0566767194024474 ENSG00000090621 PABPC4
ENST00000492519 0.756552149637849 0.572815493307411 0.0529024047881334 ENSG00000090621 PABPC4
ENST00000451091 0.842878077923536 0.703445031386481 -0.0499032943457716 ENSG00000090621 PABPC4
ENST00000531243 0.691656993116074 0.48660002032209 -0.126718088516033 ENSG00000090621 PABPC4
ENST00000372844 0.0103000398345563 0.00113975648589657 1.05195531741771 ENSG00000116983 HPCAL4
ENST00000470018 0.519183884764451 0.296542203385308 -0.120227725335425 ENSG00000084072 PPIE
ENST00000485507 0.71531858357585 0.516612002997641 -0.080909795115867 ENSG00000084072 PPIE
ENST00000324379 0.815012907525805 0.658952509726231 -0.0426967167745937 ENSG00000084072 PPIE
ENST00000356511 0.822106154043001 0.670287410225812 -0.0361354808291152 ENSG00000084072 PPIE
ENST00000456578 0.531809195951072 0.30872948775973 -0.126729750947709 ENSG00000084072 PPIE
ENST00000495526 0.815008648049282 0.658900835020139 -0.0426941640532159 ENSG00000084072 PPIE
ENST00000482751 0.815008648049282 0.658900835020139 -0.0426941640532159 ENSG00000084072 PPIE
ENST00000372830 0.822106154043001 0.670287410225812 -0.0361354808291152 ENSG00000084072 PPIE
ENST00000497370 0.848500949065595 0.712500148683761 -0.036647337848829 ENSG00000084072 PPIE
ENST00000372835 0.840920456996621 0.700316713261966 -0.0371137710463088 ENSG00000084072 PPIE
ENST00000470213 0.833562979042809 0.687884613127708 -0.039352510456177 ENSG00000084072 PPIE
ENST00000474804 0.919990473943179 0.837210265059474 -0.0204838411919844 ENSG00000084072 PPIE
ENST00000475350 0.815008648049282 0.658900835020139 -0.0426941640532159 ENSG00000084072 PPIE
ENST00000480169 0.574489217562198 0.351135809234603 -0.103866829423208 ENSG00000084072 PPIE
ENST00000372827 0.980504130641023 0.955251589514684 0.00994204129654906 ENSG00000116985 BMP8B
ENST00000397360 0.422467808953901 0.212002592926971 0.332555390239033 ENSG00000116985 BMP8B
ENST00000441669 0.352171750443999 0.158126053532546 -0.11452565945814 ENSG00000043514 TRIT1
ENST00000462797 0.352171750443999 0.158126053532546 -0.11452565945814 ENSG00000043514 TRIT1
ENST00000316891 0.352171750443999 0.158126053532546 -0.11452565945814 ENSG00000043514 TRIT1
ENST00000372818 0.352171750443999 0.158126053532546 -0.11452565945814 ENSG00000043514 TRIT1
ENST00000495175 0.383190645316581 0.181117519019993 -0.110097234869963 ENSG00000043514 TRIT1
ENST00000491865 0.383285485152636 0.181180398112229 -0.110144552588622 ENSG00000043514 TRIT1
ENST00000537223 0.368658210251622 0.170180286050884 -0.116459971018032 ENSG00000043514 TRIT1
ENST00000537440 0.368658210251622 0.170180286050884 -0.116459971018032 ENSG00000043514 TRIT1
ENST00000541099 0.368658210251622 0.170180286050884 -0.116459971018032 ENSG00000043514 TRIT1
ENST00000545233 0.368658210251622 0.170180286050884 -0.116459971018032 ENSG00000043514 TRIT1
ENST00000465417 0.325960851536448 0.1393762027162 -0.189805540053629 ENSG00000043514 TRIT1
ENST00000492612 0.54138631108739 0.317907588084935 -0.0834083581995082 ENSG00000043514 TRIT1
ENST00000467774 0.742796003479457 0.553604092125944 -0.114676356080211 ENSG00000043514 TRIT1
ENST00000489945 0.57282008529412 0.349436563176978 -0.0766344925002693 ENSG00000043514 TRIT1
ENST00000486825 0.598772125344686 0.377069207675271 -0.0731592843808039 ENSG00000043514 TRIT1
ENST00000469476 0.34483654818542 0.152684999555645 -0.142377718590763 ENSG00000043514 TRIT1
ENST00000544981 0.88259299149959 0.770155876758129 -0.0273754375159006 ENSG00000043514 TRIT1
ENST00000462243 0.595250333609862 0.373236327383124 -0.109294827329979 ENSG00000043514 TRIT1
ENST00000397332 0.764934714672348 0.584485979672864 0.157133384920231 ENSG00000116990 MYCL
ENST00000372816 0.830412321046337 0.683297348103036 0.123910933485066 ENSG00000116990 MYCL
ENST00000372811 0.263040236077561 0.0994898896106385 -0.166468427857272 ENSG00000168389 MFSD2A
ENST00000420632 0.272594240468277 0.105126283480475 -0.162455371468607 ENSG00000168389 MFSD2A
ENST00000434861 0.283997963617104 0.111991188170351 -0.169025631582746 ENSG00000168389 MFSD2A
ENST00000372809 0.263364540583565 0.0996802916482587 -0.166363197117088 ENSG00000168389 MFSD2A
ENST00000483824 0.263364540583565 0.0996802916482587 -0.166363197117088 ENSG00000168389 MFSD2A
ENST00000469745 0.424783397969081 0.213828403573961 -0.127640177093086 ENSG00000168389 MFSD2A
ENST00000438210 0.485475384981164 0.265132869269399 -0.17237935604281 ENSG00000228477 RP3-342P20.2
ENST00000480630 0.318923871659734 0.134763528112162 -0.148553298119924 ENSG00000168389 MFSD2A
ENST00000491515 0.391283074682501 0.187351562338006 -0.140513452938124 ENSG00000168389 MFSD2A
ENST00000459917 0.680398653538231 0.472327098340685 -0.0806518198629237 ENSG00000168389 MFSD2A
ENST00000481612 0.799020520946528 0.634540666097801 -0.0546305452787142 ENSG00000168389 MFSD2A
ENST00000372797 0.933908042156432 0.862621958212375 -0.0127708189628052 ENSG00000131236 CAP1
ENST00000372802 0.9349565039348 0.864624192017318 -0.0125834073900226 ENSG00000131236 CAP1
ENST00000449311 0.970044547520757 0.932175033508803 -0.00653023347055962 ENSG00000131236 CAP1
ENST00000421589 0.970110100161481 0.932271681370431 -0.00647197957583923 ENSG00000131236 CAP1
ENST00000414893 0.925850330489356 0.847668332766279 -0.0140818045841211 ENSG00000131236 CAP1
ENST00000414281 0.967793021045391 0.927649088199424 -0.00692259331184305 ENSG00000131236 CAP1
ENST00000420216 0.96799933853211 0.92817887787569 -0.00693862076521347 ENSG00000131236 CAP1
ENST00000372792 0.902154682090268 0.804414638255916 -0.0182164772081483 ENSG00000131236 CAP1
ENST00000372798 0.914476210675829 0.82773511990553 -0.0157937383752865 ENSG00000131236 CAP1
ENST00000340450 0.932123481606182 0.85932748572451 -0.0131038734760059 ENSG00000131236 CAP1
ENST00000372805 0.924597906700649 0.845120337400493 -0.0144192278272221 ENSG00000131236 CAP1
ENST00000435719 0.918521968646792 0.834852842440775 -0.0155631756770649 ENSG00000131236 CAP1
ENST00000427843 0.969924300524121 0.931881530101847 -0.00634440180683979 ENSG00000131236 CAP1
ENST00000417287 0.957927513313647 0.907666050212729 -0.00889613947331476 ENSG00000131236 CAP1
ENST00000424977 0.965145337271693 0.922153201774563 -0.00742187593442412 ENSG00000131236 CAP1
ENST00000446031 0.949116055064716 0.891022351914384 -0.0104313379054221 ENSG00000131236 CAP1
ENST00000479759 0.839571568915573 0.697832781732557 -0.0308508571702094 ENSG00000131236 CAP1
ENST00000461993 0.820060481682434 0.666962289939356 -0.0348593059515662 ENSG00000131236 CAP1
ENST00000494114 0.980146405762242 0.954646663947174 -0.00455229557884088 ENSG00000131236 CAP1
ENST00000433473 0.90963260106314 0.818017747909687 0.0200140693749572 ENSG00000131238 PPT1
ENST00000529905 0.887129161893526 0.77811506879538 0.0243659853978203 ENSG00000131238 PPT1
ENST00000530704 0.997321064698632 0.993367166634185 0.000773139203602335 ENSG00000131238 PPT1
ENST00000372775 0.983668072226376 0.962078323845981 0.00477120853095138 ENSG00000131238 PPT1
ENST00000449045 0.994842888087724 0.988700608965024 -0.00135105712757487 ENSG00000131238 PPT1
ENST00000439754 0.993837988274913 0.986203569689467 -0.00180215384726897 ENSG00000131238 PPT1
ENST00000530076 0.974752712251223 0.94265010399165 -0.00751039506618674 ENSG00000131238 PPT1
ENST00000527311 0.933188728936929 0.861220599588624 -0.0167869763672546 ENSG00000131238 PPT1
ENST00000372779 0.9150211222788 0.828714870875905 -0.0216033150152611 ENSG00000131238 PPT1
ENST00000526547 0.978230875484491 0.950061147333225 0.0074617688462404 ENSG00000131238 PPT1
ENST00000372771 0.47166430839502 0.252857097924377 0.0802190024238589 ENSG00000117000 RLF
ENST00000567508 0.918111226471985 0.834196496067907 -0.0510313933930509 ENSG00000259943 RP1-39G22.7
ENST00000372759 0.662193399119016 0.450560060980638 -0.0454533402476948 ENSG00000084073 ZMPSTE24
ENST00000479131 0.570417975664862 0.347121794417998 -0.0813674186236892 ENSG00000084073 ZMPSTE24
ENST00000472583 0.498403879327299 0.276980276838071 -0.0849845482474559 ENSG00000084073 ZMPSTE24
ENST00000474142 0.599093174574174 0.377461865587188 -0.0993117055671638 ENSG00000084073 ZMPSTE24
ENST00000372748 0.766202509138635 0.586065892366065 0.144085340737828 ENSG00000049089 COL9A2
ENST00000482722 0.658174006487078 0.445420658065101 0.204610590957645 ENSG00000049089 COL9A2
ENST00000488463 0.667115659144674 0.456461235002092 0.235645076429564 ENSG00000049089 COL9A2
ENST00000417105 0.268908908373842 0.102984888638725 0.526202363477546 ENSG00000049089 COL9A2
ENST00000435168 0.328054416947441 0.140723024446912 0.114217230856982 ENSG00000084070 SMAP2
ENST00000372718 0.200946382500603 0.0659935784996302 0.133903152153464 ENSG00000084070 SMAP2
ENST00000372708 0.140912345430726 0.0391189630484528 0.150864750876049 ENSG00000084070 SMAP2
ENST00000539317 0.189863500716614 0.0607353592455263 0.147552749713961 ENSG00000084070 SMAP2
ENST00000487871 0.980251617669938 0.954799574662362 0.00508647151985611 ENSG00000084070 SMAP2
ENST00000469416 0.0462459511731032 0.00826515618516286 0.377183725087332 ENSG00000187801 ZFP69B
ENST00000361584 0.0446939859170473 0.00790082658148151 0.379700324442371 ENSG00000187801 ZFP69B
ENST00000484445 0.0446939859170473 0.00790082658148151 0.379700324442371 ENSG00000187801 ZFP69B
ENST00000411995 0.0463480255627915 0.00829267412272789 0.377215042920263 ENSG00000187801 ZFP69B
ENST00000565390 0.509499728485026 0.287015768938056 0.209468755739555 ENSG00000260920 RP1-228H13.5
ENST00000372706 0.00814213898660775 0.000844149059259226 0.418713117712533 ENSG00000187815 ZFP69
ENST00000372705 0.00758576268325513 0.000768911523556763 0.431524367196262 ENSG00000187815 ZFP69
ENST00000482712 0.285121204141399 0.112714506945628 0.352104205298264 ENSG00000187815 ZFP69
ENST00000450713 0.000460721156766636 2.42090329913459e-05 0.485618565242131 ENSG00000238287 RP11-656D10.3
ENST00000358527 0.259774994908946 0.0975197510841395 0.177310181070118 ENSG00000164002 EXO5
ENST00000372703 0.259774994908946 0.0975197510841395 0.177310181070118 ENSG00000164002 EXO5
ENST00000420209 0.103875170117574 0.0253112667593881 0.25314574592668 ENSG00000164002 EXO5
ENST00000296380 0.303639019231736 0.124515201581541 0.161706414782698 ENSG00000164002 EXO5
ENST00000432259 0.0781279586844193 0.0171603304221015 0.296564698477022 ENSG00000164002 EXO5
ENST00000418186 0.105921288729971 0.0260444250750529 0.250871637454022 ENSG00000164002 EXO5
ENST00000415550 0.158152945872287 0.0462340195619691 0.249336970676427 ENSG00000164002 EXO5
ENST00000443729 0.120275497679711 0.0311266410173965 0.240061779032163 ENSG00000164002 EXO5
ENST00000419161 0.120275497679711 0.0311266410173965 0.240061779032163 ENSG00000164002 EXO5
ENST00000471429 0.122345645004392 0.0319391793306341 0.301227392406589 ENSG00000164002 EXO5
ENST00000453437 0.405672306866467 0.198453289466195 0.191985116695018 ENSG00000227278 RP11-656D10.5
ENST00000437060 0.967857232543913 0.927865046198948 -0.0198148550739251 ENSG00000238186 RP11-656D10.6
ENST00000372699 0.750544496058967 0.564168639241784 0.0897689465680927 ENSG00000117010 ZNF684
ENST00000465152 0.9414571183834 0.876226055299864 -0.0250128574022683 ENSG00000117010 ZNF684
ENST00000372696 0.948522504205705 0.89001400716337 -0.0225180871667551 ENSG00000117010 ZNF684
ENST00000372697 0.948522504205705 0.89001400716337 -0.0225180871667551 ENSG00000117010 ZNF684
ENST00000493756 0.75409217631892 0.569338526606473 0.0884339189602619 ENSG00000117010 ZNF684
ENST00000472043 0.761071182464751 0.579099391784972 -0.126726577021716 ENSG00000117010 ZNF684
ENST00000372684 0.815000364084612 0.658855130723751 0.0988953745745832 ENSG00000117016 RIMS3
ENST00000372683 0.859469798475497 0.73062233441972 0.0888415417977962 ENSG00000117016 RIMS3
ENST00000440100 0.502097857950207 0.28023470369857 0.263982977733314 ENSG00000237899 RP4-739H11.3
ENST00000606277 0.263653220270389 0.0998316161180807 -0.245852151065584 ENSG00000272145 NFYC-AS1
ENST00000467203 0.885254549388411 0.775000025218743 0.0221223164437774 ENSG00000066136 NFYC
ENST00000424419 0.885254549388411 0.774968561236898 0.0216598163170712 ENSG00000066136 NFYC
ENST00000427410 0.820754533371526 0.668168381628918 0.030422718256536 ENSG00000066136 NFYC
ENST00000447388 0.87924469308175 0.763784072191674 0.0213855240193701 ENSG00000066136 NFYC
ENST00000425457 0.833503898929473 0.687788965558947 0.0285365562937507 ENSG00000066136 NFYC
ENST00000453631 0.92483092499443 0.845784673883601 0.0154374823965651 ENSG00000066136 NFYC
ENST00000456393 0.874057334391931 0.754991005480522 0.0222227230982619 ENSG00000066136 NFYC
ENST00000372654 0.793078319611154 0.625323336310685 0.0349670697863485 ENSG00000066136 NFYC
ENST00000534399 0.816458670794022 0.661176199593746 0.0371223633957599 ENSG00000066136 NFYC
ENST00000372653 0.788017815159537 0.617534144479647 0.0365281120837332 ENSG00000066136 NFYC
ENST00000372669 0.83098299651981 0.68421471958821 0.0319598609341018 ENSG00000066136 NFYC
ENST00000372652 0.895029131701001 0.791633300532767 0.0196575266070561 ENSG00000066136 NFYC
ENST00000372651 0.775804158008697 0.599827649679735 0.0390212530738304 ENSG00000066136 NFYC
ENST00000531464 0.384466255418383 0.182090970742439 -0.126991739016371 ENSG00000066136 NFYC
ENST00000440226 0.990649655626905 0.977978609502302 -0.00210509538578074 ENSG00000066136 NFYC
ENST00000525290 0.532982277981639 0.30972935924156 -0.0862257250099618 ENSG00000066136 NFYC
ENST00000530965 0.426298374636868 0.215134222544775 -0.117173791148975 ENSG00000066136 NFYC
ENST00000416859 0.707275896141957 0.506171499929548 -0.0544236699439411 ENSG00000066136 NFYC
ENST00000308733 0.921670522501911 0.840065935015554 -0.0159199786355705 ENSG00000066136 NFYC
ENST00000414185 0.88905322864325 0.78139128113098 0.0235814708128237 ENSG00000066136 NFYC
ENST00000525349 0.975086648572432 0.943636687115719 -0.00734413427608852 ENSG00000066136 NFYC
ENST00000483091 0.818164722046891 0.664311113146819 -0.065178759129038 ENSG00000066136 NFYC
ENST00000488635 0.626881840682803 0.407761729509723 0.0879620923835977 ENSG00000066136 NFYC
ENST00000496608 0.992836003076043 0.983393635979647 0.00220291070896736 ENSG00000066136 NFYC
ENST00000347132 0.575528333022831 0.352300897606135 -0.226450564385956 ENSG00000117013 KCNQ4
ENST00000509682 0.566691885927498 0.343047445312503 -0.233571452699366 ENSG00000117013 KCNQ4
ENST00000443478 0.26211691225129 0.0988860838851685 -0.46229172818803 ENSG00000117013 KCNQ4
ENST00000506017 0.223868858561625 0.077659968101402 -0.496051504818868 ENSG00000117013 KCNQ4
ENST00000372638 0.953185083567654 0.898888768242782 0.0355112116144615 ENSG00000179862 CITED4
ENST00000372621 0.00281817128027471 0.000221969647848727 -0.334495722381227 ENSG00000171793 CTPS1
ENST00000541520 0.00232081332654007 0.000174113761236335 -0.339746989002835 ENSG00000171793 CTPS1
ENST00000470271 0.164862940681812 0.0491531183459343 -0.243120678090537 ENSG00000171793 CTPS1
ENST00000475060 0.331214623660904 0.142810849335969 -0.206206875636143 ENSG00000171793 CTPS1
ENST00000479480 0.0558966926027552 0.0107493296634325 -0.283659436187396 ENSG00000171793 CTPS1
ENST00000543104 0.0206738483461231 0.00280698754566265 -0.311510107935486 ENSG00000171793 CTPS1
ENST00000372616 0.00348713513587018 0.000288512991410839 -0.329393138502739 ENSG00000171793 CTPS1
ENST00000480420 0.0011406795266639 7.25925022233577e-05 -0.343203773186611 ENSG00000171793 CTPS1
ENST00000463285 0.0027608802203314 0.000216076985470807 -0.332241275591697 ENSG00000171793 CTPS1
ENST00000486889 0.00779158363948355 0.000795802850305095 -0.307698374726809 ENSG00000171793 CTPS1
ENST00000497210 0.0031700613720023 0.000256438094266806 -0.387169149354249 ENSG00000171793 CTPS1
ENST00000464283 0.000570088228110625 3.11187899440102e-05 -0.419511177413922 ENSG00000171793 CTPS1
ENST00000463423 0.000798253065795236 4.70182402788087e-05 -0.422811153431202 ENSG00000171793 CTPS1
ENST00000498694 0.000563457949441549 3.0695834538115e-05 -0.398942083463829 ENSG00000171793 CTPS1
ENST00000302946 0.288874171211643 0.115209089979966 -0.16624980371929 ENSG00000171790 SLFNL1
ENST00000372613 0.277854950430889 0.108318703295321 -0.169563767770728 ENSG00000171790 SLFNL1
ENST00000397197 0.277854950430889 0.108318703295321 -0.169563767770728 ENSG00000171790 SLFNL1
ENST00000439569 0.277854950430889 0.108318703295321 -0.169563767770728 ENSG00000171790 SLFNL1
ENST00000372611 0.290501371118955 0.116243785947629 -0.165399031890092 ENSG00000171790 SLFNL1
ENST00000359345 0.158205128112979 0.0462517983546902 -0.196905392053997 ENSG00000171790 SLFNL1
ENST00000456518 0.863244053817097 0.736672294007808 -0.0211317397935088 ENSG00000010803 SCMH1
ENST00000397174 0.891070724328294 0.784694186790734 -0.0169219495662841 ENSG00000010803 SCMH1
ENST00000402904 0.891070724328294 0.784694186790734 -0.0169219495662841 ENSG00000010803 SCMH1
ENST00000361191 0.893729048479239 0.789301790760248 -0.0165118920657374 ENSG00000010803 SCMH1
ENST00000361705 0.893729048479239 0.789301790760248 -0.0165118920657374 ENSG00000010803 SCMH1
ENST00000397171 0.893729048479239 0.789301790760248 -0.0165118920657374 ENSG00000010803 SCMH1
ENST00000372597 0.945758546100422 0.884416490785873 -0.00836477752621203 ENSG00000010803 SCMH1
ENST00000372596 0.945758546100422 0.884416490785873 -0.00836477752621203 ENSG00000010803 SCMH1
ENST00000337495 0.945758546100422 0.884416490785873 -0.00836477752621203 ENSG00000010803 SCMH1
ENST00000326197 0.903842398069014 0.807626823953804 -0.0152880540154579 ENSG00000010803 SCMH1
ENST00000372595 0.8770123356657 0.759771937612268 -0.0187448605972948 ENSG00000010803 SCMH1
ENST00000472037 0.851100140938615 0.717346615511314 -0.029489472212848 ENSG00000010803 SCMH1
ENST00000460215 0.795416649595898 0.628693021903191 0.0407112930496244 ENSG00000010803 SCMH1
ENST00000498793 0.960431110268622 0.912463949714453 0.00909046601043786 ENSG00000010803 SCMH1
ENST00000489421 0.798154916698991 0.632923695131273 0.0437822924761731 ENSG00000010803 SCMH1
ENST00000482530 0.866301205080464 0.741772519586068 -0.0304443065951578 ENSG00000010803 SCMH1
ENST00000488592 0.967546432504012 0.927226363845876 -0.00905940519735824 ENSG00000010803 SCMH1
ENST00000372583 0.337731599349742 0.147550601367098 0.129500988522455 ENSG00000127124 HIVEP3
ENST00000372584 0.337818978908738 0.147618286758513 0.129498107321081 ENSG00000127124 HIVEP3
ENST00000247584 0.369159567719236 0.170565725510391 0.132751857753282 ENSG00000127124 HIVEP3
ENST00000460604 0.197308683711812 0.0641919773550698 0.187810983473957 ENSG00000127124 HIVEP3
ENST00000429157 0.373483942736351 0.173946380145989 0.131940754437846 ENSG00000127124 HIVEP3
ENST00000440249 0.612954617782637 0.392502767525256 -0.247343066062591 ENSG00000230881 RP11-486B10.3
ENST00000434240 0.244752123009221 0.0890166015172179 0.26620300736933 ENSG00000230638 RP11-486B10.4
ENST00000455975 0.555400282875259 0.331799412781336 0.155693255167262 ENSG00000230638 RP11-486B10.4
ENST00000491442 0.798585596847367 0.633822082717531 0.0663852107514905 ENSG00000127124 HIVEP3
ENST00000489103 0.704398925249496 0.502603609014149 0.083265209082491 ENSG00000127124 HIVEP3
ENST00000479350 0.590379217554243 0.367860288138328 0.157769034203592 ENSG00000127124 HIVEP3
ENST00000372571 0.668490001719807 0.457906681755368 0.0406543782337916 ENSG00000198815 FOXJ3
ENST00000372572 0.554970142695833 0.331346036027287 0.0520722118774665 ENSG00000198815 FOXJ3
ENST00000372573 0.56739997773798 0.343759081731611 0.0505943493402614 ENSG00000198815 FOXJ3
ENST00000361346 0.566959141004963 0.34329967993016 0.0506411360913939 ENSG00000198815 FOXJ3
ENST00000361776 0.566959141004963 0.34329967993016 0.0506411360913939 ENSG00000198815 FOXJ3
ENST00000545068 0.494160261721808 0.273053088890331 0.0570314091237922 ENSG00000198815 FOXJ3
ENST00000445886 0.700299825168515 0.497348856243116 0.0489364097439329 ENSG00000198815 FOXJ3
ENST00000422278 0.986956845381872 0.969493116467331 0.00414564776163447 ENSG00000198815 FOXJ3
ENST00000454417 0.777431126467983 0.602363237948565 -0.055746109467725 ENSG00000198815 FOXJ3
ENST00000372562 0.141222691719568 0.0392400410065866 0.159155368465654 ENSG00000127125 PPCS
ENST00000455780 0.108564055685632 0.0269600994342447 0.179195435226507 ENSG00000127125 PPCS
ENST00000372560 0.796021174054546 0.629752173539092 0.062063900048144 ENSG00000127125 PPCS
ENST00000472013 0.109406020484713 0.0272541967559317 0.179164752577214 ENSG00000127125 PPCS
ENST00000372561 0.109418230388953 0.027259856826692 0.179153777980968 ENSG00000127125 PPCS
ENST00000372556 0.109418230388953 0.027259856826692 0.179153777980968 ENSG00000127125 PPCS
ENST00000471420 0.0475943567553348 0.00859995348847213 0.204594330827638 ENSG00000127125 PPCS
ENST00000482168 0.0958215558004274 0.0226716482394703 0.200679579207878 ENSG00000127125 PPCS
ENST00000469615 0.130157501508852 0.0348785565223943 0.229435250164879 ENSG00000127125 PPCS
ENST00000475614 0.615418752799119 0.39519994780386 0.202267119373724 ENSG00000186409 CCDC30
ENST00000428554 0.229451946362855 0.0806436779625996 0.268879518145706 ENSG00000186409 CCDC30
ENST00000477155 0.229451946362855 0.0806436779625996 0.268879518145706 ENSG00000186409 CCDC30
ENST00000468651 0.936041082773854 0.866500413753668 0.046164676716046 ENSG00000186409 CCDC30
ENST00000492422 0.936399789521661 0.867080089775494 0.0468008197652142 ENSG00000186409 CCDC30
ENST00000495044 0.823270500591632 0.672508540172349 0.0971306530203039 ENSG00000186409 CCDC30
ENST00000507855 0.22936836766305 0.0805960067289718 0.28424716682748 ENSG00000186409 CCDC30
ENST00000509712 0.440587425467125 0.226618383660306 0.226812816502078 ENSG00000186409 CCDC30
ENST00000471390 0.10751866190079 0.0266116450077195 0.381846258869859 ENSG00000186409 CCDC30
ENST00000342022 0.0774358821710926 0.0169576236462288 0.40609944535611 ENSG00000186409 CCDC30
ENST00000340612 0.0866936062884861 0.0197891150528702 0.397592735094405 ENSG00000186409 CCDC30
ENST00000514642 0.215265707218034 0.0730888910676953 0.372158734499147 ENSG00000186409 CCDC30
ENST00000390640 0.130550517191657 0.0350385499707288 0.36385443188183 ENSG00000186409 CCDC30
ENST00000304979 0.348547414562261 0.155448938534016 -0.0988074605847832 ENSG00000171960 PPIH
ENST00000372550 0.0064496456378042 0.000627050310569053 -0.292673355455851 ENSG00000171960 PPIH
ENST00000440068 0.0094548466238907 0.00102104077467041 -0.289771944848389 ENSG00000171960 PPIH
ENST00000372549 0.0864137738881295 0.0196980196078609 -0.264643551362333 ENSG00000171960 PPIH
ENST00000455203 0.027195947958864 0.00403181739933543 -0.256226931359782 ENSG00000171960 PPIH
ENST00000436387 0.151951483338917 0.0435413324822758 -0.234642323880997 ENSG00000171960 PPIH
ENST00000461351 0.803818676583735 0.64185846573971 -0.0341025699442608 ENSG00000171960 PPIH
ENST00000414339 0.31481887515629 0.132059518297786 0.429454795456152 ENSG00000234917 RP5-994D16.3
ENST00000321358 0.000738030979978678 4.2841143578635e-05 -0.247783318498269 ENSG00000065978 YBX1
ENST00000332220 0.000949026154378828 5.81473643670632e-05 -0.257451203451001 ENSG00000065978 YBX1
ENST00000436427 0.000153026466632844 6.45127611361163e-06 -0.263968556103334 ENSG00000065978 YBX1
ENST00000467957 4.85104534098709e-05 1.70108927098955e-06 -0.27746700445434 ENSG00000065978 YBX1
ENST00000397054 0.494499999438548 0.273344450787232 0.0956981589427476 ENSG00000117385 LEPRE1
ENST00000460031 0.494498888817641 0.273334870229652 0.0957125864123631 ENSG00000117385 LEPRE1
ENST00000236040 0.494862275498599 0.273721200507298 0.0957247498492494 ENSG00000117385 LEPRE1
ENST00000495874 0.494862275498599 0.273721200507298 0.0957247498492494 ENSG00000117385 LEPRE1
ENST00000296388 0.494862275498599 0.273721200507298 0.0957247498492494 ENSG00000117385 LEPRE1
ENST00000462474 0.140960763714378 0.0391369022657794 0.32794639233812 ENSG00000117385 LEPRE1
ENST00000472802 0.302323417457579 0.123710427950566 0.286045706239383 ENSG00000117385 LEPRE1
ENST00000431412 0.728750915735662 0.53480960375483 0.0652388096377525 ENSG00000117385 LEPRE1
ENST00000460831 0.63230924197968 0.414005638797516 0.177373889291231 ENSG00000117385 LEPRE1
ENST00000481465 0.925260191029859 0.846515438129365 0.0263315142464268 ENSG00000117385 LEPRE1
ENST00000447502 0.925802108045502 0.847524179954079 -0.0288304809755534 ENSG00000117385 LEPRE1
ENST00000463465 0.81601584146228 0.660580743868884 -0.0529746184164699 ENSG00000117385 LEPRE1
ENST00000372526 0.44704656841729 0.232242264918751 0.170971449768369 ENSG00000117385 LEPRE1
ENST00000492956 0.599005250971871 0.377315682968083 0.135947596191744 ENSG00000117385 LEPRE1
ENST00000372525 0.923373558628467 0.843006869374983 0.0215705013900885 ENSG00000164008 C1orf50
ENST00000464081 0.778813909624562 0.604558941204631 0.0444277350891991 ENSG00000164008 C1orf50
ENST00000603943 0.788017815159537 0.617536878632185 0.0409275200618716 ENSG00000164008 C1orf50
ENST00000536543 0.804250845573761 0.64271679186768 0.0407152458877646 ENSG00000164008 C1orf50
ENST00000468913 0.859906811899202 0.731321433725996 -0.0478899409347117 ENSG00000164008 C1orf50
ENST00000494155 0.911091517698297 0.820775997122391 0.0432631323659842 ENSG00000164008 C1orf50
ENST00000447572 0.191793430043615 0.061619952782533 0.446410614297557 ENSG00000228452 RP5-994D16.9
ENST00000372522 0.943375901075361 0.880193417411758 -0.0185853181045789 ENSG00000177868 CCDC23
ENST00000372521 0.843735578688539 0.704638436257226 -0.0448703353842682 ENSG00000177868 CCDC23
ENST00000537227 0.813606100180142 0.656527332749342 -0.0513022741144445 ENSG00000177868 CCDC23
ENST00000497437 0.988247395154741 0.972219880886308 0.00439010590392903 ENSG00000177868 CCDC23
ENST00000487556 0.955722411277569 0.903633578839875 -0.0132642905133452 ENSG00000164010 ERMAP
ENST00000372517 0.955722411277569 0.903633578839875 -0.0132642905133452 ENSG00000164010 ERMAP
ENST00000470938 0.115210936002142 0.0292574428022582 -0.521512371309359 ENSG00000164010 ERMAP
ENST00000372514 0.801881490951899 0.639076794555097 0.0608098710546813 ENSG00000164010 ERMAP
ENST00000328249 0.64072283297929 0.424311644385627 0.11584287990703 ENSG00000164010 ERMAP
ENST00000414798 0.722759740370688 0.526397424517078 0.0943481032445435 ENSG00000228192 RP11-342M1.3
ENST00000416809 0.805555607365877 0.644569147104096 0.0740104175972831 ENSG00000228192 RP11-342M1.3
ENST00000425076 0.948612166367244 0.890210188893828 0.0211600231339473 ENSG00000228192 RP11-342M1.3
ENST00000444563 0.948612166367244 0.890210188893828 0.0211600231339473 ENSG00000228192 RP11-342M1.3
ENST00000372508 0.444142856092044 0.229755940536758 0.12485872807845 ENSG00000164011 ZNF691
ENST00000372507 0.443656528023636 0.229343303315984 0.124878203658953 ENSG00000164011 ZNF691
ENST00000372506 0.443656528023636 0.229343303315984 0.124878203658953 ENSG00000164011 ZNF691
ENST00000397044 0.679664674929285 0.471442075534459 0.0790677521374506 ENSG00000164011 ZNF691
ENST00000372504 0.443656528023636 0.229343303315984 0.124878203658953 ENSG00000164011 ZNF691
ENST00000397034 0.70802099170696 0.507071845355325 0.0897613183433497 ENSG00000164011 ZNF691
ENST00000372503 0.656853232920691 0.44401857551862 0.108117236078959 ENSG00000164011 ZNF691
ENST00000372502 0.475759547749205 0.256430153330882 0.164346247933305 ENSG00000164011 ZNF691
ENST00000426263 0.609585559377814 0.388894177838055 -0.0823860708313439 ENSG00000117394 SLC2A1
ENST00000475162 0.550954233157768 0.327139239158051 -0.112317096933126 ENSG00000117394 SLC2A1
ENST00000439722 0.551578239847733 0.327761936178698 -0.133707042545532 ENSG00000117394 SLC2A1
ENST00000415851 0.812289268948622 0.654663449166648 -0.0462079429969276 ENSG00000117394 SLC2A1
ENST00000372500 0.766957961532709 0.587016930242525 -0.0547655979466412 ENSG00000117394 SLC2A1
ENST00000460369 0.954849703661703 0.901936628375669 0.0215817578073924 ENSG00000117394 SLC2A1
ENST00000431635 0.000833624423664657 4.95292818708453e-05 -0.406424604413485 ENSG00000117395 EBNA1BP2
ENST00000236051 0.000769222200926726 4.49646646383358e-05 -0.407499695655646 ENSG00000117395 EBNA1BP2
ENST00000463906 0.00111255382978603 7.04298526920595e-05 -0.397036254822179 ENSG00000117395 EBNA1BP2
ENST00000491223 0.00113583338677137 7.21720603777678e-05 -0.396588850560469 ENSG00000117395 EBNA1BP2
ENST00000472982 0.000854739944230064 5.10953968671536e-05 -0.414539627543473 ENSG00000117395 EBNA1BP2
ENST00000483082 0.000730232160635671 4.2289413747507e-05 -0.420570621424868 ENSG00000117395 EBNA1BP2
ENST00000461557 0.00110740781095113 6.99627467871682e-05 -0.397624947229487 ENSG00000117395 EBNA1BP2
ENST00000372492 0.0100372268185163 0.00110298897463643 -0.679537659214364 ENSG00000243710 WDR65
ENST00000372470 0.825707129405681 0.676013873634371 -0.129232417900254 ENSG00000117400 MPL
ENST00000413998 0.665471569849034 0.454537009938365 0.248997406028255 ENSG00000117400 MPL
ENST00000424948 0.692223560336502 0.487210460744454 0.19027480306106 ENSG00000234694 RP1-92O14.3
ENST00000310955 0.800504586717265 0.637104897261863 0.120818773649013 ENSG00000117399 CDC20
ENST00000372462 0.773393891301153 0.596341584490064 0.136116785757409 ENSG00000117399 CDC20
ENST00000372458 0.427898253900074 0.216355504233421 -0.108535775850701 ENSG00000066322 ELOVL1
ENST00000413844 0.428168377853044 0.216584302617979 -0.108397349755854 ENSG00000066322 ELOVL1
ENST00000468865 0.635454869764075 0.417687311333814 -0.0763531701729215 ENSG00000066322 ELOVL1
ENST00000464204 0.434710530214212 0.221839864290122 -0.104487864051673 ENSG00000066322 ELOVL1
ENST00000470968 0.438921793529909 0.225265944017492 -0.103831034719412 ENSG00000066322 ELOVL1
ENST00000487209 0.411356103812138 0.203043131026049 -0.109072418302726 ENSG00000066322 ELOVL1
ENST00000470769 0.367867299866901 0.169460990571415 -0.119842790208868 ENSG00000066322 ELOVL1
ENST00000497569 0.361877399533345 0.164955266499685 -0.121143310692956 ENSG00000066322 ELOVL1
ENST00000482302 0.366682999483062 0.168429884328849 -0.119490947956503 ENSG00000066322 ELOVL1
ENST00000497050 0.375006689920358 0.175008307039618 -0.116966374732976 ENSG00000066322 ELOVL1
ENST00000478481 0.614086737214923 0.393737159989457 -0.0832918546559518 ENSG00000066322 ELOVL1
ENST00000479439 0.222118366022924 0.0767488026295791 -0.163333026696687 ENSG00000066322 ELOVL1
ENST00000465321 0.271141608772424 0.104253904106515 -0.147665377548545 ENSG00000066322 ELOVL1
ENST00000479686 0.399033675645585 0.193303521707381 -0.121823828986971 ENSG00000066322 ELOVL1
ENST00000496932 0.356152336273093 0.160859761587393 -0.131654958254046 ENSG00000066322 ELOVL1
ENST00000290663 0.723025148595145 0.526846500310263 -0.0543684102151853 ENSG00000159479 MED8
ENST00000372457 0.731619168705832 0.538288269376545 -0.0525064095203882 ENSG00000159479 MED8
ENST00000372455 0.659067582425283 0.446627832082742 -0.0639051020986489 ENSG00000159479 MED8
ENST00000436713 0.698217235092991 0.494547798956997 -0.0598654074900428 ENSG00000229431 RP1-92O14.6
ENST00000460803 0.998510904034475 0.996236505451808 -0.000524040007110135 ENSG00000159479 MED8
ENST00000473560 0.655774585904829 0.442615525490312 -0.0729570078798451 ENSG00000159479 MED8
ENST00000310739 0.588628811882493 0.366098178344842 -0.0834210198528091 ENSG00000198198 SZT2
ENST00000372450 0.588628811882493 0.366098178344842 -0.0834210198528091 ENSG00000198198 SZT2
ENST00000357658 0.823090426774785 0.672071947719716 -0.0349680045784221 ENSG00000198198 SZT2
ENST00000406439 0.788650317346456 0.618718261602591 -0.038021458058775 ENSG00000198198 SZT2
ENST00000562955 0.983297531128135 0.961248988826631 -0.00271801764128524 ENSG00000198198 SZT2
ENST00000470139 0.681401080346438 0.473489011902001 -0.0634667493686284 ENSG00000198198 SZT2
ENST00000372442 0.997466021784528 0.993733456572988 -0.000521622061477026 ENSG00000198198 SZT2
ENST00000478140 0.92906577747708 0.853808646284564 -0.0329773127977214 ENSG00000198198 SZT2
ENST00000470897 0.681272940256544 0.473345626021324 0.123645541891225 ENSG00000198198 SZT2
ENST00000471177 0.380641217015 0.179274416300128 0.186412426579473 ENSG00000198198 SZT2
ENST00000460536 0.917829473818763 0.83373460128808 0.020546354550681 ENSG00000198198 SZT2
ENST00000396885 0.595779390395492 0.373876969435821 0.140734562533157 ENSG00000229372 SZT2-AS1
ENST00000583037 0.190974534558992 0.0612141615655779 0.307169224386334 ENSG00000178922 HYI
ENST00000483618 0.769636667517739 0.590921240263536 0.149032056784305 ENSG00000178922 HYI
ENST00000372425 0.190974534558992 0.0612141615655779 0.307169224386334 ENSG00000178922 HYI
ENST00000372433 0.260824366905956 0.0981279848818022 0.276796290305481 ENSG00000178922 HYI
ENST00000372434 0.243368781821438 0.0882663678233861 0.282272365135613 ENSG00000178922 HYI
ENST00000470662 0.293449285895644 0.11815827922688 0.26852166019061 ENSG00000178922 HYI
ENST00000487366 0.278167422006383 0.108500427571897 0.274232171223089 ENSG00000178922 HYI
ENST00000372430 0.329598109007568 0.141730059219219 0.247307000779149 ENSG00000178922 HYI
ENST00000372432 0.224268897978123 0.0778720621380508 0.289126139332644 ENSG00000178922 HYI
ENST00000372427 0.238350666200846 0.0854600051428368 0.282185221957329 ENSG00000178922 HYI
ENST00000372426 0.286256099450851 0.113464049624172 0.270863446684206 ENSG00000178922 HYI
ENST00000486909 0.204683336632677 0.06778509775466 0.301800372623375 ENSG00000178922 HYI
ENST00000496142 0.46296265430679 0.245455662948109 0.300577120683963 ENSG00000178922 HYI
ENST00000359947 0.831679751388878 0.685235862234604 -0.0968751403481531 ENSG00000142949 PTPRF
ENST00000438120 0.920899508377758 0.838679949496984 -0.0503798011031829 ENSG00000142949 PTPRF
ENST00000372413 0.928714166415746 0.85304620885468 -0.0444776534148806 ENSG00000142949 PTPRF
ENST00000372414 0.928714166415746 0.85304620885468 -0.0444776534148806 ENSG00000142949 PTPRF
ENST00000412568 0.688302934406824 0.482216156571753 0.196121324779132 ENSG00000142949 PTPRF
ENST00000429895 0.84935817002588 0.714314001578058 0.0985178075469264 ENSG00000142949 PTPRF
ENST00000414879 0.721957661044679 0.525179907270602 0.173370800299833 ENSG00000142949 PTPRF
ENST00000422171 0.721957661044679 0.525179907270602 0.173370800299833 ENSG00000142949 PTPRF
ENST00000372396 0.774730007267857 0.598403875207372 0.0275249177263445 ENSG00000066135 KDM4A
ENST00000463151 0.693205729752976 0.48859828561265 0.0586871050262527 ENSG00000066135 KDM4A
ENST00000485249 0.724320653506563 0.528602351175064 0.0596795564683422 ENSG00000066135 KDM4A
ENST00000472265 0.792974556098868 0.625164719139207 0.0837325731666948 ENSG00000066135 KDM4A
ENST00000481296 0.722989413399045 0.526762602241818 0.101177787861625 ENSG00000066135 KDM4A
ENST00000398804 0.889175212210765 0.781655280948656 -0.0247404049719448 ENSG00000236200 KDM4A-AS1
ENST00000439057 0.875033004424339 0.756494177956631 -0.0289111348875243 ENSG00000236200 KDM4A-AS1
ENST00000434346 0.930554922498048 0.856346845834097 -0.0236970972483616 ENSG00000236200 KDM4A-AS1
ENST00000453015 0.977247251705985 0.948131423264177 -0.00809931120060982 ENSG00000236200 KDM4A-AS1
ENST00000418149 0.9688277796335 0.929614318900728 -0.00951323666240362 ENSG00000236200 KDM4A-AS1
ENST00000532911 0.817852347603829 0.663774023247565 0.0487876928331601 ENSG00000126091 ST3GAL3
ENST00000489897 0.972879533700339 0.938605172595561 0.00613309482911913 ENSG00000126091 ST3GAL3
ENST00000372374 0.994520624567118 0.988000819967683 0.00118206648789272 ENSG00000126091 ST3GAL3
ENST00000372375 0.994520624567118 0.988000819967683 0.00118206648789272 ENSG00000126091 ST3GAL3
ENST00000545417 0.994520624567118 0.988000819967683 0.00118206648789272 ENSG00000126091 ST3GAL3
ENST00000372377 0.994520624567118 0.988000819967683 0.00118206648789272 ENSG00000126091 ST3GAL3
ENST00000361392 0.994520624567118 0.988000819967683 0.00118206648789272 ENSG00000126091 ST3GAL3
ENST00000361400 0.994520624567118 0.988000819967683 0.00118206648789272 ENSG00000126091 ST3GAL3
ENST00000353126 0.994520624567118 0.988000819967683 0.00118206648789272 ENSG00000126091 ST3GAL3
ENST00000530154 0.934483884213267 0.863817276929228 0.0138508598365499 ENSG00000126091 ST3GAL3
ENST00000262915 0.994520624567118 0.988000819967683 0.00118206648789272 ENSG00000126091 ST3GAL3
ENST00000330208 0.994520624567118 0.988000819967683 0.00118206648789272 ENSG00000126091 ST3GAL3
ENST00000335430 0.994520624567118 0.988000819967683 0.00118206648789272 ENSG00000126091 ST3GAL3
ENST00000351035 0.994520624567118 0.988000819967683 0.00118206648789272 ENSG00000126091 ST3GAL3
ENST00000479383 0.812219817128716 0.654534114405929 0.0499304871071354 ENSG00000126091 ST3GAL3
ENST00000347631 0.972879533700339 0.938604097220857 0.00613318133937861 ENSG00000126091 ST3GAL3
ENST00000484868 0.646789685842028 0.431427108147331 0.09085215449284 ENSG00000126091 ST3GAL3
ENST00000461066 0.808948935085776 0.64950413333537 0.050764068757751 ENSG00000126091 ST3GAL3
ENST00000437753 0.848257650325526 0.712117329392064 -0.0578691094763527 ENSG00000229444 RP11-184I16.4
ENST00000533997 0.997941291824666 0.994896047576155 -0.000513913509867202 ENSG00000126091 ST3GAL3
ENST00000469715 0.997941291824666 0.994896047576155 -0.000513913509867202 ENSG00000126091 ST3GAL3
ENST00000490541 0.997941291824666 0.994896047576155 -0.000513913509867202 ENSG00000126091 ST3GAL3
ENST00000528371 0.997941291824666 0.994896047576155 -0.000513913509867202 ENSG00000126091 ST3GAL3
ENST00000530581 0.997941291824666 0.994896047576155 -0.000513913509867202 ENSG00000126091 ST3GAL3
ENST00000531816 0.997941291824666 0.994896047576155 -0.000513913509867202 ENSG00000126091 ST3GAL3
ENST00000531993 0.997941291824666 0.994896047576155 -0.000513913509867202 ENSG00000126091 ST3GAL3
ENST00000533212 0.997941291824666 0.994896047576155 -0.000513913509867202 ENSG00000126091 ST3GAL3
ENST00000533933 0.997941291824666 0.994896047576155 -0.000513913509867202 ENSG00000126091 ST3GAL3
ENST00000372369 0.997941291824666 0.994896047576155 -0.000513913509867202 ENSG00000126091 ST3GAL3
ENST00000372372 0.997941291824666 0.994896047576155 -0.000513913509867202 ENSG00000126091 ST3GAL3
ENST00000372368 0.997941291824666 0.994896047576155 -0.000513913509867202 ENSG00000126091 ST3GAL3
ENST00000372367 0.997941291824666 0.994896047576155 -0.000513913509867202 ENSG00000126091 ST3GAL3
ENST00000372366 0.997941291824666 0.994896047576155 -0.000513913509867202 ENSG00000126091 ST3GAL3
ENST00000372365 0.997941291824666 0.994896047576155 -0.000513913509867202 ENSG00000126091 ST3GAL3
ENST00000361746 0.997941291824666 0.994896047576155 -0.000513913509867202 ENSG00000126091 ST3GAL3
ENST00000332628 0.997941291824666 0.994896047576155 -0.000513913509867202 ENSG00000126091 ST3GAL3
ENST00000531451 0.996374183984084 0.991538618886463 -0.000850799842619146 ENSG00000126091 ST3GAL3
ENST00000372362 0.996374183984084 0.991538618886463 -0.000850799842619146 ENSG00000126091 ST3GAL3
ENST00000361812 0.996374183984084 0.991538618886463 -0.000850799842619146 ENSG00000126091 ST3GAL3
ENST00000461375 0.718361399259133 0.52031663035153 -0.055152788272278 ENSG00000126091 ST3GAL3
ENST00000490502 0.637871987757704 0.420665183356044 -0.090177216084641 ENSG00000126091 ST3GAL3
ENST00000495482 0.593313530163221 0.371193664513181 -0.156646677926478 ENSG00000126091 ST3GAL3
ENST00000446167 0.818138088110061 0.664269757169497 -0.0737139348933981 ENSG00000237950 RP11-7O11.3
ENST00000445226 0.811629776349469 0.653508224142396 -0.0762761925847063 ENSG00000237950 RP11-7O11.3
ENST00000412378 0.873344481945404 0.753804924777353 -0.0496623430299439 ENSG00000237950 RP11-7O11.3
ENST00000372343 0.697465262287766 0.493685577941319 -0.0548064586655578 ENSG00000117408 IPO13
ENST00000489061 0.75292965582774 0.567547109627304 0.091247021633872 ENSG00000117408 IPO13
ENST00000489773 0.935001125341144 0.864713074694099 0.0199189788395848 ENSG00000117408 IPO13
ENST00000492152 0.973775745524291 0.94032295094683 0.0104880416117234 ENSG00000117408 IPO13
ENST00000480902 0.651937760900078 0.438080000641835 0.148966562208034 ENSG00000117408 IPO13
ENST00000372339 0.682883538356348 0.47537980814617 -0.101036699760592 ENSG00000117408 IPO13
ENST00000486876 0.273475053044796 0.105638307012446 -0.325328180096444 ENSG00000117408 IPO13
ENST00000471934 0.00149479476078924 0.000101280983855903 -0.363836696143467 ENSG00000132768 DPH2
ENST00000476260 0.0014757182405278 9.97647779109545e-05 -0.354148091861507 ENSG00000132768 DPH2
ENST00000255108 0.00283787464183111 0.000224042734881404 -0.32484092980485 ENSG00000132768 DPH2
ENST00000412950 0.00275286156299065 0.00021515720548637 -0.337927931902874 ENSG00000132768 DPH2
ENST00000524776 0.00275286156299065 0.00021515720548637 -0.337927931902874 ENSG00000132768 DPH2
ENST00000495421 0.00283787464183111 0.000224042734881404 -0.32484092980485 ENSG00000132768 DPH2
ENST00000530988 0.00202830214478597 0.000147622315925298 -0.356502284088388 ENSG00000132768 DPH2
ENST00000527567 0.000957181434836491 5.87157610272061e-05 -0.3654772427768 ENSG00000132768 DPH2
ENST00000492306 0.0014404971724826 9.68224664047708e-05 -0.356728380230502 ENSG00000132768 DPH2
ENST00000490861 0.00272657498086449 0.000212595990644702 -0.342702762350748 ENSG00000132768 DPH2
ENST00000396758 0.00288659143247473 0.000228763787125576 -0.324195213551416 ENSG00000132768 DPH2
ENST00000477294 0.000717945231326129 4.13831323811251e-05 -0.370149626619838 ENSG00000132768 DPH2
ENST00000529729 0.00735816069806838 0.000739619525505014 -0.311543359079694 ENSG00000132768 DPH2
ENST00000532140 0.000859042704809953 5.14010842878075e-05 -0.370261734592727 ENSG00000132768 DPH2
ENST00000534786 0.00757523341587945 0.000767542116817702 -0.324152030740875 ENSG00000132768 DPH2
ENST00000534655 0.0186247884517469 0.00245820703022131 -0.347452393108264 ENSG00000132768 DPH2
ENST00000459879 0.0155792678108508 0.00194464337442122 -0.339510052255042 ENSG00000132768 DPH2
ENST00000527319 0.022090362534473 0.00306902487477062 -0.331809838853428 ENSG00000132768 DPH2
ENST00000472505 0.78016542952559 0.606373532579693 0.0486690814345986 ENSG00000117410 ATP6V0B
ENST00000472174 0.848929452128875 0.713409189562665 0.0319588816062814 ENSG00000117410 ATP6V0B
ENST00000532642 0.851126496830693 0.717403458895933 0.0316311175783302 ENSG00000117410 ATP6V0B
ENST00000236067 0.850750497899481 0.716681671988861 0.03165562256368 ENSG00000117410 ATP6V0B
ENST00000471859 0.834815812320185 0.690077201889758 0.0347321421936128 ENSG00000117410 ATP6V0B
ENST00000472277 0.763289562779521 0.582385796988125 0.0505263957545363 ENSG00000117410 ATP6V0B
ENST00000461670 0.891280348452408 0.785107299180351 0.0263377442230243 ENSG00000117410 ATP6V0B
ENST00000468183 0.850750497899481 0.716697011764645 0.0316565901546253 ENSG00000117410 ATP6V0B
ENST00000473485 0.850750497899481 0.716697011764645 0.0316565901546253 ENSG00000117410 ATP6V0B
ENST00000496131 0.780056011391199 0.606164040185105 0.0476644081457388 ENSG00000117410 ATP6V0B
ENST00000498208 0.868911430792601 0.746221929696098 0.0318988893698291 ENSG00000117410 ATP6V0B
ENST00000532072 0.64219661277247 0.426035352121356 0.0614031285486537 ENSG00000117410 ATP6V0B
ENST00000498664 0.5942235894512 0.372225934360844 0.0657363887635066 ENSG00000117410 ATP6V0B
ENST00000498543 0.232651259033003 0.0823360010071491 -0.324821513448278 ENSG00000117411 B4GALT2
ENST00000372324 0.00380289689719013 0.000322221812367014 -0.538565360627921 ENSG00000117411 B4GALT2
ENST00000497866 0.231013094223688 0.0815056329470949 -0.304009928929581 ENSG00000117411 B4GALT2
ENST00000434555 0.00334234806411697 0.000273281119136572 -0.553933078297428 ENSG00000117411 B4GALT2
ENST00000356836 0.00470957795766342 0.000423614819886511 -0.546725067261655 ENSG00000117411 B4GALT2
ENST00000309519 0.000795061062065123 4.67985161131646e-05 -0.635953293225791 ENSG00000117411 B4GALT2
ENST00000485678 0.00663762314979819 0.000650408917950583 -0.583520367137261 ENSG00000117411 B4GALT2
ENST00000481924 0.0537215489725343 0.0101786628946145 -0.481416997083805 ENSG00000117411 B4GALT2
ENST00000486064 0.969838076414762 0.931768764533653 -0.0117363671777442 ENSG00000159214 CCDC24
ENST00000372307 0.434613631007371 0.221727260696715 -0.35124037465149 ENSG00000196517 SLC6A9
ENST00000372318 0.996788416146314 0.992280040147567 0.00132280579172427 ENSG00000159214 CCDC24
ENST00000460543 0.942427486252222 0.878107923776306 0.0252121109692868 ENSG00000159214 CCDC24
ENST00000463846 0.966536930682854 0.92484142709219 -0.0129224346532238 ENSG00000159214 CCDC24
ENST00000490563 0.966536930682854 0.92484142709219 -0.0129224346532238 ENSG00000159214 CCDC24
ENST00000490064 0.998361078448904 0.99580469049895 -0.000748198861081796 ENSG00000159214 CCDC24
ENST00000486504 0.956343410830288 0.904948535140245 -0.0169665211875718 ENSG00000159214 CCDC24
ENST00000485811 0.882047776762739 0.769126917417282 0.042908222330718 ENSG00000159214 CCDC24
ENST00000372306 0.36994706727584 0.17121583012617 -0.399530053635778 ENSG00000196517 SLC6A9
ENST00000466180 0.940904795056736 0.875210509050803 0.0226620306407444 ENSG00000159214 CCDC24
ENST00000479055 0.799562111471863 0.635583059718209 0.0701099381844561 ENSG00000159214 CCDC24
ENST00000472562 0.408539968604361 0.200638453697476 0.332703262053655 ENSG00000159214 CCDC24
ENST00000372310 2.10362143693314e-09 2.47510539037059e-11 -0.568538123800941 ENSG00000196517 SLC6A9
ENST00000475075 0.336302457652065 0.146411027514532 -0.440942936822908 ENSG00000196517 SLC6A9
ENST00000357730 0.384980465032299 0.18253053316758 -0.4040664852722 ENSG00000196517 SLC6A9
ENST00000360584 0.384980465032299 0.18253053316758 -0.4040664852722 ENSG00000196517 SLC6A9
ENST00000537678 0.340585947708881 0.149626126610288 -0.440869898674677 ENSG00000196517 SLC6A9
ENST00000492434 0.311532777137999 0.129777925543262 -0.466733208446404 ENSG00000196517 SLC6A9
ENST00000528803 0.403115115586812 0.196471110288832 -0.401704943616254 ENSG00000196517 SLC6A9
ENST00000489764 0.322653790489303 0.137127563454702 -0.459931035283567 ENSG00000196517 SLC6A9
ENST00000466926 4.94176355349781e-06 1.25276595563377e-07 -0.605204004735472 ENSG00000196517 SLC6A9
ENST00000533007 0.0593255164898238 0.0116443871248752 -0.475793782911439 ENSG00000196517 SLC6A9
ENST00000361745 0.822023669749991 0.670059375011885 -0.0337704041789336 ENSG00000178028 DMAP1
ENST00000446292 0.769538268048884 0.590671719550985 -0.0432510405472454 ENSG00000178028 DMAP1
ENST00000440641 0.894384183739177 0.790314512800588 -0.0210489935320934 ENSG00000178028 DMAP1
ENST00000436069 0.385384313556412 0.182830213941549 -0.149165962347767 ENSG00000178028 DMAP1
ENST00000437511 0.88527015671903 0.775022731768108 -0.0231247309307063 ENSG00000178028 DMAP1
ENST00000475794 0.557367388299239 0.333681497257911 -0.100900485100079 ENSG00000178028 DMAP1
ENST00000471829 0.970712071266782 0.93349016250193 -0.00670389828498942 ENSG00000178028 DMAP1
ENST00000487922 0.902047733058596 0.804236044990956 -0.0193630216658871 ENSG00000178028 DMAP1
ENST00000315913 0.818117166643253 0.664220140241463 -0.0344103063782064 ENSG00000178028 DMAP1
ENST00000372289 0.818117166643253 0.664220140241463 -0.0344103063782064 ENSG00000178028 DMAP1
ENST00000463950 0.449277575536525 0.234068017538472 -0.130352978249399 ENSG00000178028 DMAP1
ENST00000372290 0.696795522475384 0.49291827287505 0.0594291141885148 ENSG00000178028 DMAP1
ENST00000488433 0.954658139371827 0.901625806746427 -0.0103061217266219 ENSG00000178028 DMAP1
ENST00000483741 0.666921973602473 0.456245874971057 -0.105305512671375 ENSG00000178028 DMAP1
ENST00000494092 0.770249086927496 0.591876843005158 -0.0792436410139687 ENSG00000178028 DMAP1
ENST00000372257 0.199591651355961 0.0653422964159794 0.104572581982217 ENSG00000117419 ERI3
ENST00000372259 0.322653790489303 0.137128247024454 0.0875433663362015 ENSG00000117419 ERI3
ENST00000456170 0.30325705118615 0.124288413019042 0.0886163361610425 ENSG00000117419 ERI3
ENST00000537474 0.198533323921452 0.0647899428451246 0.104724060412806 ENSG00000117419 ERI3
ENST00000489710 0.0561520047908249 0.0108150010024925 0.209373890943786 ENSG00000117419 ERI3
ENST00000479101 0.0602267562624628 0.0118885412682544 0.205262339488929 ENSG00000117419 ERI3
ENST00000462341 0.0384480825835689 0.00640811599608404 0.200624296884145 ENSG00000117419 ERI3
ENST00000414156 0.783965516121383 0.61185356086626 -0.128127090078853 ENSG00000233602 ERI3-IT1
ENST00000452396 0.635492843461132 0.417788310546199 0.050400316331784 ENSG00000117419 ERI3
ENST00000495828 0.603421289611898 0.382321447314688 0.0608752891124579 ENSG00000117419 ERI3
ENST00000457571 0.528428128061137 0.30547683062324 0.078050054658997 ENSG00000117419 ERI3
ENST00000355387 0.382418095372982 0.180565104963878 -0.0829635344664725 ENSG00000187147 RNF220
ENST00000361799 0.382418095372982 0.180565104963878 -0.0829635344664725 ENSG00000187147 RNF220
ENST00000372247 0.380179080441962 0.178921171642646 -0.0831649559192965 ENSG00000187147 RNF220
ENST00000443020 0.462066195891 0.244832940301364 -0.0733886305544165 ENSG00000187147 RNF220
ENST00000453863 0.225051578005669 0.0782605453931744 -0.163964973774957 ENSG00000187147 RNF220
ENST00000335497 0.527993079267778 0.305056865169391 -0.0757800172843591 ENSG00000187147 RNF220
ENST00000440132 0.501088890460354 0.279374524114241 -0.0781921583167238 ENSG00000187147 RNF220
ENST00000474064 0.364957870182643 0.167215345539722 -0.0967744465910594 ENSG00000187147 RNF220
ENST00000471494 0.58182356255824 0.358899350474265 -0.0693268838322976 ENSG00000187147 RNF220
ENST00000488865 0.277949296497728 0.108375437635081 -0.152702237637958 ENSG00000187147 RNF220
ENST00000497469 0.586073465348738 0.363410241982569 -0.0651191039047314 ENSG00000187147 RNF220
ENST00000475378 0.521094116697092 0.298455080874504 -0.0733349729021198 ENSG00000187147 RNF220
ENST00000484745 0.352621142973778 0.158399869867319 -0.0960469541405337 ENSG00000187147 RNF220
ENST00000372242 0.400823603844885 0.194743885355634 -0.0860036000626251 ENSG00000126106 TMEM53
ENST00000372243 0.400823603844885 0.194743885355634 -0.0860036000626251 ENSG00000126106 TMEM53
ENST00000372244 0.400945532746469 0.19485015149338 -0.0860023241142804 ENSG00000126106 TMEM53
ENST00000495630 0.375820497700339 0.175675891938864 -0.0886801330212109 ENSG00000126106 TMEM53
ENST00000474394 0.62257647816053 0.403193284507418 -0.0647119888418976 ENSG00000187147 RNF220
ENST00000480686 0.319202511828809 0.134954879874428 -0.108896660600814 ENSG00000187147 RNF220
ENST00000474956 0.16164183161018 0.0477498081458561 -0.156744637559321 ENSG00000187147 RNF220
ENST00000476724 0.94506131731732 0.883010618518331 -0.0345381413987636 ENSG00000126106 TMEM53
ENST00000468117 0.945109673811186 0.883101034294451 -0.0343822735581319 ENSG00000126106 TMEM53
ENST00000372237 0.945109673811186 0.883101034294451 -0.0343822735581319 ENSG00000126106 TMEM53
ENST00000372235 0.983234058817789 0.961124194490422 -0.01221100475238 ENSG00000126106 TMEM53
ENST00000420706 0.963380098190605 0.918454163422142 0.0268042497950544 ENSG00000126106 TMEM53
ENST00000424484 0.388079541498187 0.184919923193585 -0.142781616134285 ENSG00000198520 C1orf228
ENST00000455805 0.396199947497513 0.191155042801981 -0.279133726523036 ENSG00000198520 C1orf228
ENST00000458657 0.0718738305568875 0.0152677359139452 -0.244710790265428 ENSG00000198520 C1orf228
ENST00000418644 0.421753649175531 0.211337336993756 -0.296069067890644 ENSG00000198520 C1orf228
ENST00000441519 0.396199947497513 0.191155042801981 -0.279133726523036 ENSG00000198520 C1orf228
ENST00000357508 0.0718738305568875 0.0152677359139452 -0.244710790265428 ENSG00000198520 C1orf228
ENST00000535358 0.0718738305568875 0.0152677359139452 -0.244710790265428 ENSG00000198520 C1orf228
ENST00000445071 0.285902110744197 0.113210891979836 -0.358731223954832 ENSG00000198520 C1orf228
ENST00000453711 0.442777460587051 0.228520774488161 -0.287539563783426 ENSG00000198520 C1orf228
ENST00000421398 0.373381894932476 0.173870393733932 -0.156129331398462 ENSG00000198520 C1orf228
ENST00000444751 0.313141358139293 0.130831294045563 -0.172536345719718 ENSG00000198520 C1orf228
ENST00000434068 0.515596854080199 0.292881492254144 -0.127108414706317 ENSG00000198520 C1orf228
ENST00000434520 0.591343517462494 0.368830020119533 -0.108318912444377 ENSG00000198520 C1orf228
ENST00000427321 0.672343868619249 0.462572281269775 -0.11119848448534 ENSG00000198520 C1orf228
ENST00000446792 0.628539447369356 0.409519664093166 -0.127051369352769 ENSG00000198520 C1orf228
ENST00000444525 0.605402591071183 0.384508540894997 -0.132437778294205 ENSG00000198520 C1orf228
ENST00000440383 0.647372873341982 0.43230143679066 -0.120246651749696 ENSG00000198520 C1orf228
ENST00000427336 0.622858271462132 0.403574320917713 -0.12844667720105 ENSG00000198520 C1orf228
ENST00000418779 0.0989722055761254 0.0236713169843251 -0.341421883191335 ENSG00000198520 C1orf228
ENST00000568406 0.0747742530083741 0.0161434065142528 -0.362596227787556 ENSG00000198520 C1orf228
ENST00000452259 0.676411667797699 0.467203789127837 0.152765646571698 ENSG00000142945 KIF2C
ENST00000372224 0.693651465244884 0.489122718405237 0.118088581152356 ENSG00000142945 KIF2C
ENST00000493027 0.682304613966783 0.474574040098544 0.150514178806362 ENSG00000142945 KIF2C
ENST00000372218 0.684894793289546 0.477774242337902 0.121926076409196 ENSG00000142945 KIF2C
ENST00000455186 0.683754806942961 0.476455394461658 0.17201314109047 ENSG00000142945 KIF2C
ENST00000372222 0.579862583665105 0.356751340041947 0.165312782737325 ENSG00000142945 KIF2C
ENST00000372217 0.597881323919755 0.376221408699685 0.154249861149019 ENSG00000142945 KIF2C
ENST00000440985 0.848743466396583 0.71294984524832 0.11167208749162 ENSG00000225721 RP11-269F19.2
ENST00000428791 0.497935857569977 0.276577210068621 -0.142127284083491 ENSG00000225721 RP11-269F19.2
ENST00000472235 0.856346567500715 0.725665813144955 -0.0964977967913964 ENSG00000142945 KIF2C
ENST00000497035 0.169879805657126 0.0514479971433377 -0.12036447947576 ENSG00000142937 RPS8
ENST00000396651 0.158152945872287 0.0462336601409975 -0.124713679433159 ENSG00000142937 RPS8
ENST00000372209 0.158117895059639 0.0462111599942173 -0.124718454049284 ENSG00000142937 RPS8
ENST00000470475 0.27597061905516 0.107211092536231 -0.105754788621001 ENSG00000142937 RPS8
ENST00000485390 0.157931386121276 0.0461415337030188 -0.124700987663531 ENSG00000142937 RPS8
ENST00000581525 0.471445985755036 0.252540740267449 -0.341800520982123 ENSG00000264294 SNORD55
ENST00000364043 0.896433766798873 0.793999107895905 -0.0685701696578707 ENSG00000200913 SNORD46
ENST00000464658 0.0573916721243239 0.0111399061124927 -0.159403141481855 ENSG00000142937 RPS8
ENST00000484599 0.0580110348872993 0.0113017163330265 -0.160953232730121 ENSG00000142937 RPS8
ENST00000365161 0.799730068324971 0.635877210735117 -0.117976221025353 ENSG00000202031 SNORD38A
ENST00000474582 0.0348190632766346 0.00561717853661124 -0.227368964609476 ENSG00000142937 RPS8
ENST00000384690 0.653476381423575 0.440034962759103 -0.180209703587647 ENSG00000207421 SNORD38B
ENST00000372201 0.987830273351462 0.971370700527835 0.00341855551557373 ENSG00000173846 PLK3
ENST00000465443 0.990577548024784 0.977595439512086 0.00267275057400931 ENSG00000173846 PLK3
ENST00000476731 0.949920331588733 0.892746110096121 -0.0140690172053135 ENSG00000173846 PLK3
ENST00000492398 0.995339737715174 0.989706381621664 0.00125449422595632 ENSG00000173846 PLK3
ENST00000461358 0.83098299651981 0.68421767269006 0.0403913331172506 ENSG00000173846 PLK3
ENST00000461769 0.475673132006151 0.256353220844176 0.120193884393947 ENSG00000173846 PLK3
ENST00000493100 0.918359213015893 0.834622730710047 0.0214912535669723 ENSG00000173846 PLK3
ENST00000339355 0.228555399238842 0.0801061496446788 0.230502216609163 ENSG00000188396 TCTEX1D4
ENST00000372200 0.299599533637116 0.121917092970468 0.202973174249231 ENSG00000188396 TCTEX1D4
ENST00000450269 0.139173698104195 0.0383643008677802 0.242620981108364 ENSG00000222009 BTBD19
ENST00000453418 0.139173698104195 0.0383643008677802 0.242620981108364 ENSG00000222009 BTBD19
ENST00000409335 0.125763717144219 0.0332492053198805 0.249200408418083 ENSG00000222009 BTBD19
ENST00000439563 0.107002501522822 0.0264248168105986 0.264705334666679 ENSG00000222009 BTBD19
ENST00000485668 0.138890921101971 0.0382420344576246 0.245438975037833 ENSG00000222009 BTBD19
ENST00000482715 0.124508827140798 0.0327853447130531 0.254907452446255 ENSG00000222009 BTBD19
ENST00000475105 0.102869620614004 0.0249956924481157 0.253050370903751 ENSG00000222009 BTBD19
ENST00000495433 0.207844393662459 0.0693720993572584 0.230758775528743 ENSG00000222009 BTBD19
ENST00000489976 0.474400718587564 0.255195542030833 0.198821875110065 ENSG00000222009 BTBD19
ENST00000464114 0.313005987665794 0.130737389793536 0.232178213254272 ENSG00000222009 BTBD19
ENST00000438067 0.677539793125969 0.468654840233341 0.19670060927791 ENSG00000117425 PTCH2
ENST00000447098 0.778524751869157 0.60397518709339 0.129534300170144 ENSG00000117425 PTCH2
ENST00000372192 0.851523850743459 0.718139386885322 0.0936697447464469 ENSG00000117425 PTCH2
ENST00000439363 0.528661837608507 0.305666756875109 -0.113326718570312 ENSG00000070785 EIF2B3
ENST00000360403 0.323548433662408 0.13768450025275 -0.143904431255996 ENSG00000070785 EIF2B3
ENST00000486491 0.663470807573042 0.452207205391355 -0.0933080232842553 ENSG00000070785 EIF2B3
ENST00000372183 0.271309458686117 0.104345130431012 -0.154552355951719 ENSG00000070785 EIF2B3
ENST00000480675 0.0671537285088746 0.0138660380534151 -0.199357647549449 ENSG00000070785 EIF2B3
ENST00000477953 0.0484824909794037 0.00881960408086422 -0.21848071979205 ENSG00000070785 EIF2B3
ENST00000372182 0.0280156340536736 0.00420004328588201 -0.234455066998357 ENSG00000070785 EIF2B3
ENST00000487532 0.031800888744899 0.00498364943349888 -0.229339694830987 ENSG00000070785 EIF2B3
ENST00000497010 0.0225524823578247 0.00315848449096479 -0.281321778425451 ENSG00000070785 EIF2B3
ENST00000372168 0.739558978432813 0.549303741164277 -0.0557261668668467 ENSG00000126107 HECTD3
ENST00000372172 0.691888083936031 0.486841689539073 -0.0621599921323899 ENSG00000126107 HECTD3
ENST00000486132 0.839521543475104 0.697750556560531 -0.0412295458253514 ENSG00000126107 HECTD3
ENST00000486296 0.735252117732702 0.543237044056964 -0.0666065763529945 ENSG00000126107 HECTD3
ENST00000466423 0.717424407226332 0.519140071769192 -0.066333004799681 ENSG00000126107 HECTD3
ENST00000487488 0.511887344459622 0.289353016786923 -0.125359703921269 ENSG00000126107 HECTD3
ENST00000484564 0.840359692711807 0.69933002895367 -0.0558971217461459 ENSG00000126107 HECTD3
ENST00000246337 0.37919252932223 0.178189817507479 0.123343101029705 ENSG00000126088 UROD
ENST00000491773 0.578307002686571 0.354991614506307 0.087317698738893 ENSG00000126088 UROD
ENST00000463092 0.671576904330961 0.461573185287886 0.0693334761160894 ENSG00000126088 UROD
ENST00000461035 0.507418289570827 0.28515918634478 0.109950104108853 ENSG00000126088 UROD
ENST00000491300 0.379715815903917 0.178550820152072 0.119384086166087 ENSG00000126088 UROD
ENST00000434478 0.370748322109002 0.17195898666808 0.123302227036984 ENSG00000126088 UROD
ENST00000494399 0.382460441069288 0.180613268548228 0.122476901890519 ENSG00000126088 UROD
ENST00000460334 0.369365307223611 0.170730547156032 0.125781696846785 ENSG00000126088 UROD
ENST00000462688 0.379844941598288 0.178635777802434 0.119328799531496 ENSG00000126088 UROD
ENST00000460906 0.3768599509371 0.176405280555032 0.122604561750155 ENSG00000126088 UROD
ENST00000490385 0.392987913050629 0.188647489921673 0.119258148147322 ENSG00000126088 UROD
ENST00000469548 0.272014648848726 0.10477040346884 0.138348507216953 ENSG00000126088 UROD
ENST00000486699 0.27476821907523 0.106449068264918 0.137873295244783 ENSG00000126088 UROD
ENST00000478467 0.273720336876618 0.105792995976422 0.138162035512742 ENSG00000126088 UROD
ENST00000428106 0.298686816922948 0.12135030519232 0.131842879458706 ENSG00000126088 UROD
ENST00000496439 0.345747720276253 0.153492543799109 0.126597408873609 ENSG00000126088 UROD
ENST00000473012 0.432568444247682 0.220160613417664 0.112626990331503 ENSG00000126088 UROD
ENST00000472254 0.308083306192334 0.127428850789593 0.219491682709149 ENSG00000126088 UROD
ENST00000466193 0.499102064331035 0.277654935039696 0.184548380010142 ENSG00000126088 UROD
ENST00000465678 0.601354155810602 0.380174854541155 0.153014339735953 ENSG00000126088 UROD
ENST00000359600 0.0573871876437796 0.0111375877488645 0.674544308127797 ENSG00000162415 ZSWIM5
ENST00000464588 0.0528253577977336 0.00994884173517087 0.656367765603557 ENSG00000162415 ZSWIM5
ENST00000334815 0.716448196465466 0.51795360672026 -0.132782761728655 ENSG00000186603 HPDL
ENST00000528332 0.0472522561875671 0.00852079979081493 -0.242434531461382 ENSG00000132781 MUTYH
ENST00000529984 0.0472522561875671 0.00852079979081493 -0.242434531461382 ENSG00000132781 MUTYH
ENST00000372110 0.0534525084954407 0.0101125791227514 -0.239233684750239 ENSG00000132781 MUTYH
ENST00000372115 0.0657756609296045 0.0134623881888594 -0.228775825349674 ENSG00000132781 MUTYH
ENST00000481571 0.0534525084954407 0.0101125791227514 -0.239233684750239 ENSG00000132781 MUTYH
ENST00000372098 0.0534525084954407 0.0101125791227514 -0.239233684750239 ENSG00000132781 MUTYH
ENST00000355498 0.0616216247096737 0.0122738860949436 -0.228660620630348 ENSG00000132781 MUTYH
ENST00000475516 0.0549524131807598 0.0105057918190932 -0.231915181361555 ENSG00000132781 MUTYH
ENST00000485271 0.547082231512713 0.323312759878199 -0.194508979839986 ENSG00000132781 MUTYH
ENST00000372104 0.0524065075693482 0.00983275206632503 -0.235791345603708 ENSG00000132781 MUTYH
ENST00000448481 0.0524065075693482 0.00983275206632503 -0.235791345603708 ENSG00000132781 MUTYH
ENST00000456914 0.0520886204334809 0.00974829173693237 -0.236262180465043 ENSG00000132781 MUTYH
ENST00000354383 0.0549524131807598 0.0105057918190932 -0.231915181361555 ENSG00000132781 MUTYH
ENST00000488731 0.0462872143567071 0.00827625524326023 -0.239779288964615 ENSG00000132781 MUTYH
ENST00000372100 0.061394149977057 0.0122100712115951 -0.228674069709294 ENSG00000132781 MUTYH
ENST00000450313 0.0655921148862744 0.0134109725041546 -0.228789527673672 ENSG00000132781 MUTYH
ENST00000531105 0.0506550996454899 0.00936595263862103 -0.237148352099754 ENSG00000132781 MUTYH
ENST00000467459 0.58362776515994 0.36086019154989 -0.13348268959568 ENSG00000132781 MUTYH
ENST00000482094 0.471912220613225 0.253112692824284 -0.193661385781864 ENSG00000132781 MUTYH
ENST00000529892 0.39567081456856 0.190699813439073 -0.204427823281582 ENSG00000132781 MUTYH
ENST00000533178 0.142926467758487 0.0398951086605353 -0.241160398160905 ENSG00000132781 MUTYH
ENST00000528013 0.0539664382416969 0.0102456905208446 -0.235192091100692 ENSG00000132781 MUTYH
ENST00000412971 0.0652994073132429 0.0133300133417878 -0.239785317354254 ENSG00000132781 MUTYH
ENST00000462388 0.254691633480964 0.094748174057851 -0.267605995111392 ENSG00000132781 MUTYH
ENST00000466231 0.564544393558828 0.340959378994588 -0.209780342469633 ENSG00000132781 MUTYH
ENST00000470256 0.0396761951597922 0.00670268870227086 -0.266882497377674 ENSG00000132781 MUTYH
ENST00000461495 0.047132006652101 0.00849084442040689 -0.259538299174834 ENSG00000132781 MUTYH
ENST00000435155 0.0423131261913487 0.00731789412761855 -0.266555251013409 ENSG00000132781 MUTYH
ENST00000467940 0.057402347758926 0.0111428194565615 -0.253509250266044 ENSG00000132781 MUTYH
ENST00000478796 0.0737190249781643 0.0158316541486856 -0.392514515753391 ENSG00000132781 MUTYH
ENST00000525160 0.0678657903165872 0.0140834426308292 -0.246449663133514 ENSG00000132781 MUTYH
ENST00000479746 0.0635374859656656 0.0128007005357277 -0.245960576333791 ENSG00000132781 MUTYH
ENST00000492494 0.0631872013994384 0.0127021148419452 -0.246551210848229 ENSG00000132781 MUTYH
ENST00000483642 0.0541958663758463 0.0103068206495314 -0.255408603878768 ENSG00000132781 MUTYH
ENST00000481139 0.0519598713496586 0.0097163850201031 -0.261187101122226 ENSG00000132781 MUTYH
ENST00000485484 0.0543869510545421 0.0103548742662833 -0.269221174619302 ENSG00000132781 MUTYH
ENST00000476789 0.0648120296832578 0.0131689987403834 -0.253733436138803 ENSG00000132781 MUTYH
ENST00000462387 0.0582449651068656 0.0113658571290284 -0.259941216003159 ENSG00000132781 MUTYH
ENST00000474703 0.0766523043633872 0.0167041392359995 -0.251516511380364 ENSG00000132781 MUTYH
ENST00000483127 0.201254951960915 0.0661451071490159 -0.206594730140724 ENSG00000132781 MUTYH
ENST00000534453 0.342573830485307 0.150985859207528 -0.169267446263824 ENSG00000132781 MUTYH
ENST00000372090 0.0826622426266974 0.0185518912932318 -0.255314241855409 ENSG00000132773 TOE1
ENST00000477731 0.30028330223991 0.122415711653235 -0.180556158744204 ENSG00000132773 TOE1
ENST00000539779 0.0941020231854364 0.0221334396040728 -0.246285648929915 ENSG00000132773 TOE1
ENST00000471337 0.231594166072546 0.0817970134953805 -0.202378414841711 ENSG00000132773 TOE1
ENST00000495703 0.0733866835982229 0.0157185258794203 -0.258962435239589 ENSG00000132773 TOE1
ENST00000460057 0.372582927383567 0.173319991681744 -0.170905934418832 ENSG00000132773 TOE1
ENST00000372084 0.000153969784826441 6.49841364621415e-06 -0.496522527391378 ENSG00000070759 TESK2
ENST00000372086 0.000290991635125689 1.39829741867324e-05 -0.485741594677655 ENSG00000070759 TESK2
ENST00000341771 0.000290991635125689 1.39829741867324e-05 -0.485741594677655 ENSG00000070759 TESK2
ENST00000486676 0.000287217920126269 1.37695609511565e-05 -0.485974673563609 ENSG00000070759 TESK2
ENST00000538496 0.00031810400916029 1.55370115991166e-05 -0.485130524495676 ENSG00000070759 TESK2
ENST00000493974 0.0015118618544292 0.000102726817345191 -0.525109251773996 ENSG00000070759 TESK2
ENST00000451835 0.00276910891360851 0.000216935105060139 -0.487376637418422 ENSG00000070759 TESK2
ENST00000415578 0.771358718501997 0.593275266075992 0.132502339669799 ENSG00000236624 CCDC163P
ENST00000515561 0.77221326399118 0.594494262399656 0.132793470220504 ENSG00000236624 CCDC163P
ENST00000502793 0.719239214033567 0.521445848390013 0.1812759111669 ENSG00000236624 CCDC163P
ENST00000490551 0.833226987963165 0.687362220094804 0.103953945166557 ENSG00000236624 CCDC163P
ENST00000432082 0.820636941968589 0.667832629953039 0.121182631306032 ENSG00000236624 CCDC163P
ENST00000514299 0.820636941968589 0.667832629953039 0.121182631306032 ENSG00000236624 CCDC163P
ENST00000486476 0.635071108838824 0.41724255944618 0.236445178524567 ENSG00000236624 CCDC163P
ENST00000488405 0.593102172659857 0.370855258082575 0.274769547467526 ENSG00000236624 CCDC163P
ENST00000401061 0.46190375492517 0.244702653721585 0.12478391054144 ENSG00000132763 MMACHC
ENST00000477188 0.326042120608052 0.139444762675462 0.307322984154964 ENSG00000132763 MMACHC
ENST00000262746 0.544396076277169 0.320769540463343 -0.0983686052341995 ENSG00000117450 PRDX1
ENST00000319248 0.544964825674984 0.321370229157756 -0.0982394304863551 ENSG00000117450 PRDX1
ENST00000372079 0.544101186287161 0.320476900151831 -0.098444386609944 ENSG00000117450 PRDX1
ENST00000447184 0.539764546679425 0.316205367658646 -0.100061229944358 ENSG00000117450 PRDX1
ENST00000424390 0.538474331343267 0.314819245949275 -0.100261385826295 ENSG00000117450 PRDX1
ENST00000483583 0.5786634087963 0.355427342235407 -0.0938219306796137 ENSG00000117450 PRDX1
ENST00000372070 0.0649185384241534 0.0132061754510359 -0.2048714612185 ENSG00000117448 AKR1A1
ENST00000434299 0.0731788460548126 0.0156459900991301 -0.201121867449399 ENSG00000117448 AKR1A1
ENST00000496999 0.105846235714686 0.0260176920569579 -0.189430391352077 ENSG00000117448 AKR1A1
ENST00000476957 0.0728216009909695 0.0155475355412589 -0.199968654655915 ENSG00000117448 AKR1A1
ENST00000481885 0.128234260818454 0.034163206097659 -0.179277556865 ENSG00000117448 AKR1A1
ENST00000351829 0.107302884961994 0.0265368400510258 -0.188891684524149 ENSG00000117448 AKR1A1
ENST00000471651 0.152561122840782 0.0437973409000886 -0.173003167991822 ENSG00000117448 AKR1A1
ENST00000497973 0.0691995941087655 0.0144697430755159 -0.217978093871368 ENSG00000117448 AKR1A1
ENST00000473038 0.0602637143576133 0.0118982402487619 -0.241455695853901 ENSG00000117448 AKR1A1
ENST00000495913 0.0758335024964143 0.01646521357708 -0.240296889248331 ENSG00000117448 AKR1A1
ENST00000487654 0.131428939561841 0.0353665691930501 -0.217971259313917 ENSG00000117448 AKR1A1
ENST00000475919 0.165497840248599 0.0494363145571132 -0.214789192791178 ENSG00000117448 AKR1A1
ENST00000475985 0.221453994399871 0.07639828935248 -0.223263629195272 ENSG00000117448 AKR1A1
ENST00000437901 0.154428380178852 0.0446413151962107 -0.154987457663489 ENSG00000132780 NASP
ENST00000437362 0.156188457856689 0.0453594644723956 -0.154669494742885 ENSG00000132780 NASP
ENST00000464190 0.0323180300940335 0.00509717530846054 -0.240746530688985 ENSG00000132780 NASP
ENST00000528084 0.0270409151476177 0.00400106838653787 -0.26030289914413 ENSG00000132780 NASP
ENST00000527359 0.112319008128405 0.0282665591442625 -0.166251499502463 ENSG00000132780 NASP
ENST00000525515 0.218101501998809 0.0745719171692773 -0.138796565617333 ENSG00000132780 NASP
ENST00000453748 0.134942902316469 0.0367230807093268 -0.161166894014997 ENSG00000132780 NASP
ENST00000402363 0.0963237313373223 0.0228150520460675 -0.168659719106127 ENSG00000132780 NASP
ENST00000537798 0.0971861204162523 0.0230898630404561 -0.168299475400177 ENSG00000132780 NASP
ENST00000527470 0.12253314727904 0.0320178228284449 -0.186399310333251 ENSG00000132780 NASP
ENST00000529333 0.124434349591161 0.0327607704747553 -0.185544287434946 ENSG00000132780 NASP
ENST00000531532 0.115456099983707 0.0293526057543812 -0.202733676683388 ENSG00000132780 NASP
ENST00000530840 0.143992841466682 0.040361229529664 -0.199788377581658 ENSG00000132780 NASP
ENST00000528238 0.101715051941389 0.0246050163084169 -0.168158147329669 ENSG00000132780 NASP
ENST00000534101 0.13512119345344 0.0367948458085062 -0.183648424302598 ENSG00000132780 NASP
ENST00000350030 0.102472325310579 0.024859114862122 -0.164605507911009 ENSG00000132780 NASP
ENST00000470768 0.126918091375377 0.0336839857225487 -0.182396205731848 ENSG00000132780 NASP
ENST00000372052 0.0964517841878254 0.0228638476628453 -0.168598413373424 ENSG00000132780 NASP
ENST00000351223 0.0964517841878254 0.0228638476628453 -0.168598413373424 ENSG00000132780 NASP
ENST00000530073 0.043104104760652 0.00751731020869271 -0.19691133351629 ENSG00000132780 NASP
ENST00000481782 0.0366403825602553 0.00601592982113985 -0.207487841842089 ENSG00000132780 NASP
ENST00000531612 0.00388360295865036 0.000330794917059943 -0.281543897408487 ENSG00000132780 NASP
ENST00000527932 0.021502737629164 0.00295888535894321 -0.252627409909265 ENSG00000132780 NASP
ENST00000534450 0.0270170783967892 0.00399603186264314 -0.230214822711513 ENSG00000132780 NASP
ENST00000472408 0.179962711583761 0.0561492764699131 -0.219953634731152 ENSG00000132780 NASP
ENST00000491755 0.858358440187891 0.72890833034446 0.0478608679841701 ENSG00000159588 CCDC17
ENST00000482416 0.85843730602068 0.729023235995594 0.047858690103988 ENSG00000159588 CCDC17
ENST00000372044 0.875240418151072 0.756844676131913 0.0417819728863324 ENSG00000159588 CCDC17
ENST00000421127 0.871520015492358 0.750248855569505 0.0440453818920562 ENSG00000159588 CCDC17
ENST00000343901 0.865248722435244 0.740122335738888 0.0457082832929812 ENSG00000159588 CCDC17
ENST00000528266 0.866171118806307 0.74151484801668 0.0454874908994864 ENSG00000159588 CCDC17
ENST00000445048 0.953626281255565 0.899692789973502 0.0172104959789729 ENSG00000159588 CCDC17
ENST00000479529 0.888434021882782 0.780200360164005 0.038373975593765 ENSG00000159588 CCDC17
ENST00000464739 0.910742212949847 0.820180587689598 -0.0344094860312061 ENSG00000159588 CCDC17
ENST00000525599 0.82017297376367 0.667079950470568 0.0839624825387551 ENSG00000159588 CCDC17
ENST00000479235 0.20896983460066 0.0699577704449554 0.0997584314701079 ENSG00000159592 GPBP1L1
ENST00000290795 0.809426222502982 0.650281206212132 0.0218239325010816 ENSG00000159592 GPBP1L1
ENST00000355105 0.810994148099809 0.65255005279772 0.0216701191452728 ENSG00000159592 GPBP1L1
ENST00000467032 0.600017403264556 0.378632893041372 0.0728300408606921 ENSG00000159592 GPBP1L1
ENST00000487436 0.380101680554581 0.178847479532813 0.0993587067994056 ENSG00000159592 GPBP1L1
ENST00000468724 0.20012748957663 0.0655735929695573 0.128623508076391 ENSG00000159592 GPBP1L1
ENST00000498128 0.659573743359183 0.447246578931341 0.0570149810184263 ENSG00000159592 GPBP1L1
ENST00000432472 0.978913256672646 0.952046382989041 0.015354504183041 ENSG00000225447 RPS15AP10
ENST00000437848 0.800546401634999 0.637170106270935 0.084670042132408 ENSG00000234329 RP11-767N6.2
ENST00000496278 0.652552295821624 0.438844014816342 -0.0754403661064897 ENSG00000159592 GPBP1L1
ENST00000495616 0.960783901566803 0.913224208063459 0.00982034693952996 ENSG00000159592 GPBP1L1
ENST00000488278 0.26403412187944 0.100060090475969 -0.0850258954598319 ENSG00000159592 GPBP1L1
ENST00000480941 0.249341198505004 0.0916478380198329 -0.0865867327782328 ENSG00000159592 GPBP1L1
ENST00000480083 0.238481249546938 0.0855501688978746 -0.0880924491918859 ENSG00000159592 GPBP1L1
ENST00000493083 0.327611620948257 0.140454795885908 -0.0760486352226709 ENSG00000159592 GPBP1L1
ENST00000460859 0.306126011169392 0.126119040614322 -0.0812670120018837 ENSG00000159592 GPBP1L1
ENST00000372025 0.716174874038819 0.517584623633294 -0.0502088978985968 ENSG00000159596 TMEM69
ENST00000496366 0.842043678314027 0.702202359837618 -0.0320078511660687 ENSG00000159596 TMEM69
ENST00000359942 0.19889933585518 0.0649701991048999 0.204473165262106 ENSG00000197429 IPP
ENST00000430643 0.365266484497285 0.167406278352224 0.347565426452034 ENSG00000230896 RP11-767N6.7
ENST00000461718 0.87419208611366 0.755194410160948 0.0871380775302359 ENSG00000197429 IPP
ENST00000495072 0.284255923701042 0.112135993767739 0.256045174474927 ENSG00000197429 IPP
ENST00000396478 0.326533151058146 0.13974207926123 0.191635400219873 ENSG00000197429 IPP
ENST00000470809 0.886648113660638 0.777445589172195 0.0325135617786599 ENSG00000086015 MAST2
ENST00000372009 0.924073515532834 0.844257717873339 -0.0156040099951346 ENSG00000086015 MAST2
ENST00000361297 0.922860177424811 0.842229858758046 -0.0158218061383734 ENSG00000086015 MAST2
ENST00000372008 0.991057121912577 0.978951574229068 -0.00241594058718556 ENSG00000086015 MAST2
ENST00000482881 0.956104609053025 0.904474714498247 0.012381511936872 ENSG00000086015 MAST2
ENST00000488619 0.443915053559372 0.22959560506918 -0.317654683430956 ENSG00000086015 MAST2
ENST00000467367 0.366962306980607 0.168687496947484 -0.233489443118958 ENSG00000086015 MAST2
ENST00000498668 0.959126049232228 0.909888462044825 0.0281345775623454 ENSG00000086015 MAST2
ENST00000477968 0.817114473507746 0.662454431171218 0.0894148630637585 ENSG00000086015 MAST2
ENST00000492813 0.0675848786936851 0.0139964923539316 -0.575719468726397 ENSG00000086015 MAST2
ENST00000262741 0.585883021612458 0.363152268327166 -0.208285952094639 ENSG00000117461 PIK3R3
ENST00000372006 0.5856793390062 0.362913570731176 -0.208294601619777 ENSG00000117461 PIK3R3
ENST00000340332 0.581607148176234 0.358641829520617 -0.210115776232935 ENSG00000117461 PIK3R3
ENST00000354242 0.581607148176234 0.358641829520617 -0.210115776232935 ENSG00000117461 PIK3R3
ENST00000420542 0.581607148176234 0.358641829520617 -0.210115776232935 ENSG00000117461 PIK3R3
ENST00000488808 0.885003856442816 0.774558932469707 -0.0825344433956068 ENSG00000117461 PIK3R3
ENST00000540385 0.599592200052263 0.378035515454264 -0.219946100527068 ENSG00000117461 PIK3R3
ENST00000423209 0.582365646296816 0.3594294505933 -0.22584163609352 ENSG00000117461 PIK3R3
ENST00000493202 0.781102650967281 0.607849669100398 -0.12773856675434 ENSG00000117461 PIK3R3
ENST00000425892 0.691364269283024 0.486265309554881 -0.176086419669929 ENSG00000117461 PIK3R3
ENST00000396420 0.754311007530519 0.569731593776701 -0.0508870521792978 ENSG00000085998 POMGNT1
ENST00000371984 0.781952275170539 0.60897929598807 -0.0524544484925551 ENSG00000085998 POMGNT1
ENST00000371992 0.754311007530519 0.569731593776701 -0.0508870521792978 ENSG00000085998 POMGNT1
ENST00000475642 0.561401147861515 0.337869235388224 -0.160264596945035 ENSG00000085998 POMGNT1
ENST00000535522 0.694402509683898 0.490100984782642 -0.0708591382524764 ENSG00000085998 POMGNT1
ENST00000371986 0.78194921150558 0.608951322343734 -0.0524585834985643 ENSG00000085998 POMGNT1
ENST00000480972 0.140821372964348 0.039081022576592 -0.310571736351599 ENSG00000085998 POMGNT1
ENST00000485714 0.85540438713012 0.724223093416103 -0.0457776340059455 ENSG00000085998 POMGNT1
ENST00000463030 0.411702171755381 0.20327306219565 0.255522475728328 ENSG00000085998 POMGNT1
ENST00000477114 0.904545882829415 0.808767561561397 -0.037897415464856 ENSG00000085998 POMGNT1
ENST00000497439 0.974683497898144 0.942301504512409 0.0090428796266655 ENSG00000085998 POMGNT1
ENST00000489985 0.704746497767693 0.503124529847284 -0.0951005090735333 ENSG00000085998 POMGNT1
ENST00000463715 0.917979403705473 0.833900978717469 -0.0688525904108628 ENSG00000085999 RAD54L
ENST00000442598 0.830318861494775 0.683121095203077 -0.069295110534114 ENSG00000085999 RAD54L
ENST00000493985 0.897921618260643 0.7965215529378 0.0853510225239523 ENSG00000085999 RAD54L
ENST00000371975 0.812015335575175 0.65412958227956 -0.0762477224187746 ENSG00000085999 RAD54L
ENST00000469835 0.841055117608388 0.700548286765928 0.129353765139921 ENSG00000085999 RAD54L
ENST00000493032 0.80171005427316 0.63882426029034 0.15828992560059 ENSG00000085999 RAD54L
ENST00000487700 0.971001278941367 0.934256252001003 -0.0256346254649675 ENSG00000085999 RAD54L
ENST00000473251 0.711373992664949 0.511435531949896 -0.165091266807423 ENSG00000085999 RAD54L
ENST00000496156 0.11188930053366 0.0281253939664069 -0.182636010943202 ENSG00000132128 LRRC41
ENST00000476687 0.8140834479645 0.657365014402009 -0.108775628277787 ENSG00000085999 RAD54L
ENST00000488942 0.741302913716389 0.551515601646324 -0.100686858095479 ENSG00000085999 RAD54L
ENST00000459678 0.625101292534524 0.405815707255167 -0.152159985765241 ENSG00000085999 RAD54L
ENST00000343304 0.00307597491283236 0.000247232201318573 -0.194260403278371 ENSG00000132128 LRRC41
ENST00000472710 0.0286871460490627 0.00433206523392101 -0.162859148310398 ENSG00000132128 LRRC41
ENST00000498402 0.00341064796069677 0.000280361889846846 -0.195315063534813 ENSG00000132128 LRRC41
ENST00000469150 0.171352432009607 0.0521109247745452 -0.160433674457268 ENSG00000132128 LRRC41
ENST00000311672 0.0168075828492837 0.0021446494917635 -0.18107338341788 ENSG00000173660 UQCRH
ENST00000489056 0.0165920500803138 0.00210931145107736 -0.181510024505792 ENSG00000173660 UQCRH
ENST00000486951 0.00796686327772833 0.000819679029978303 -0.21136223186208 ENSG00000173660 UQCRH
ENST00000496387 0.0165781313661325 0.00210674854257157 -0.181509681163242 ENSG00000173660 UQCRH
ENST00000460947 0.0260679719893014 0.00381006699160936 -0.188354501048679 ENSG00000173660 UQCRH
ENST00000474844 0.0720162666335629 0.0153106805755948 -0.181526757596033 ENSG00000117481 NSUN4
ENST00000307089 0.170888161448308 0.0519077792017841 -0.143048279332115 ENSG00000117481 NSUN4
ENST00000486270 0.0879553762609095 0.0201734252295746 -0.17911733759358 ENSG00000117481 NSUN4
ENST00000536062 0.0550660498200725 0.0105368804189778 -0.190857416840163 ENSG00000117481 NSUN4
ENST00000469918 0.0188440954013765 0.00249647210818319 -0.236371932989361 ENSG00000117481 NSUN4
ENST00000472157 0.646296876658555 0.430930274347486 -0.103927377867915 ENSG00000117481 NSUN4
ENST00000471871 0.0560148271969771 0.0107778565021162 -0.192534641242673 ENSG00000117481 NSUN4
ENST00000537428 0.0597720706192188 0.0117663658743565 -0.188744375429011 ENSG00000117481 NSUN4
ENST00000498008 0.0405467274941953 0.00690991118669124 -0.20420658401988 ENSG00000117481 NSUN4
ENST00000495427 0.0378077043391234 0.00627032099770836 -0.210961860721712 ENSG00000117481 NSUN4
ENST00000475281 0.0124971439841825 0.00145674737991464 -0.322201302728217 ENSG00000117481 NSUN4
ENST00000243167 0.963724780375462 0.919243142346634 -0.0146931039699948 ENSG00000117480 FAAH
ENST00000468718 0.784625999102636 0.61286302444926 0.100251026943891 ENSG00000117480 FAAH
ENST00000493735 0.662341440665569 0.450713623576983 0.132356112586505 ENSG00000117480 FAAH
ENST00000484697 0.899232290494691 0.798701503244303 -0.0429576222229287 ENSG00000117480 FAAH
ENST00000489366 0.595321268087151 0.373328025125929 0.219553931382415 ENSG00000117480 FAAH
ENST00000493636 0.943901413347318 0.881181460146323 -0.0339409142738826 ENSG00000117480 FAAH
ENST00000602433 0.817865803648283 0.66380729239806 0.0398519824171993 ENSG00000269956 MKNK1-AS1
ENST00000342571 0.595607492521248 0.373693078578567 0.0742153131418635 ENSG00000079277 MKNK1
ENST00000371946 0.587054998436271 0.364440326401177 0.0715783390815841 ENSG00000079277 MKNK1
ENST00000341183 0.594335417688551 0.372397159617891 0.0704096310623001 ENSG00000079277 MKNK1
ENST00000371944 0.595607492521248 0.373693078578567 0.0742153131418635 ENSG00000079277 MKNK1
ENST00000371945 0.586943905927555 0.364342217171445 0.0715818352946366 ENSG00000079277 MKNK1
ENST00000524749 0.777259378785464 0.602107431072963 0.051317034641381 ENSG00000079277 MKNK1
ENST00000528077 0.574936195188462 0.35156493925242 0.0736632525612876 ENSG00000079277 MKNK1
ENST00000428112 0.546782771610613 0.323015537576973 0.0782495996208837 ENSG00000079277 MKNK1
ENST00000532897 0.765284165829054 0.584917819060614 0.0499326617351779 ENSG00000079277 MKNK1
ENST00000530528 0.505125348734948 0.282991322857894 0.132038901212611 ENSG00000079277 MKNK1
ENST00000531355 0.517019015613339 0.294439611538449 0.0835597909450403 ENSG00000079277 MKNK1
ENST00000470237 0.590927482676593 0.368418740854782 0.0925209175423006 ENSG00000079277 MKNK1
ENST00000524417 0.547830507712114 0.324178862443226 0.110194884519105 ENSG00000079277 MKNK1
ENST00000460098 0.573969383957097 0.35059507678999 0.101512349181892 ENSG00000079277 MKNK1
ENST00000532783 0.516987362028692 0.294381212015414 0.0972592224108266 ENSG00000079277 MKNK1
ENST00000496619 0.533003124784455 0.309745725553175 0.0822482672082793 ENSG00000079277 MKNK1
ENST00000528237 0.489277805463628 0.268594116872644 0.10318722574523 ENSG00000079277 MKNK1
ENST00000526513 0.522688520397566 0.299965722559328 0.0834433061564089 ENSG00000079277 MKNK1
ENST00000484301 0.1663096441729 0.0497952528998405 0.175451414073469 ENSG00000079277 MKNK1
ENST00000545730 0.00350335517067719 0.000290078545904096 -0.259410583135694 ENSG00000079277 MKNK1
ENST00000486716 0.241468730175687 0.0872328947135182 0.15032786346389 ENSG00000079277 MKNK1
ENST00000480531 0.682538432805732 0.474872785288332 0.0734802174364775 ENSG00000079277 MKNK1
ENST00000529170 0.617146817512293 0.397109813573889 0.0679816502796578 ENSG00000079277 MKNK1
ENST00000531769 0.00181238490628122 0.000128770379861895 -0.278736043723719 ENSG00000079277 MKNK1
ENST00000465783 0.189965636677357 0.0607793162791895 0.174240348951911 ENSG00000079277 MKNK1
ENST00000474868 0.194323720069897 0.0627806271960473 0.173849111973584 ENSG00000079277 MKNK1
ENST00000532110 0.204841558454003 0.0678763767184578 0.169787020487341 ENSG00000079277 MKNK1
ENST00000477883 0.662776592544351 0.451279833302946 0.124018483377997 ENSG00000079277 MKNK1
ENST00000525888 0.652790876432747 0.439151418644547 0.0656164206947971 ENSG00000079277 MKNK1
ENST00000468852 0.313826852117537 0.131277031515 -0.131585997862074 ENSG00000079277 MKNK1
ENST00000319928 5.62109791750586e-05 2.02985835201648e-06 -0.456198950397892 ENSG00000142961 MOB3C
ENST00000271139 6.69952675495487e-05 2.47968316898188e-06 -0.439792096252948 ENSG00000142961 MOB3C
ENST00000371940 5.79134826255145e-05 2.10057757133912e-06 -0.447247529490527 ENSG00000142961 MOB3C
ENST00000477318 0.000308657099242466 1.50115488601221e-05 -0.442478495264005 ENSG00000142961 MOB3C
ENST00000576409 0.941548004983852 0.876528452973313 0.0128269912178596 ENSG00000123472 ATPAF1
ENST00000371937 0.930775530902215 0.856731669154068 0.0148707066344969 ENSG00000123472 ATPAF1
ENST00000574428 0.930775530902215 0.856731669154068 0.0148707066344969 ENSG00000123472 ATPAF1
ENST00000492233 0.838723650809628 0.696786522717174 0.0457925351946247 ENSG00000123472 ATPAF1
ENST00000526821 0.905419464416738 0.810088204176055 -0.0215518551159503 ENSG00000123472 ATPAF1
ENST00000542495 0.90103143479184 0.802022125060177 -0.0229664558088308 ENSG00000123472 ATPAF1
ENST00000529214 0.90103143479184 0.802022125060177 -0.0229664558088308 ENSG00000123472 ATPAF1
ENST00000329231 0.893632330733763 0.789067627629491 0.0232039649417092 ENSG00000123472 ATPAF1
ENST00000534216 0.978723593491214 0.95141809609079 0.00630279494258726 ENSG00000123472 ATPAF1
ENST00000532925 0.951685540672149 0.896047441985257 0.0121878356599109 ENSG00000123472 ATPAF1
ENST00000474020 0.618973965664895 0.399067427120894 -0.101827847153754 ENSG00000123472 ATPAF1
ENST00000487193 0.902798065025059 0.805652142944862 -0.0285471407774155 ENSG00000123472 ATPAF1
ENST00000544071 0.81459202361522 0.658081025765034 -0.0244678419931521 ENSG00000159658 EFCAB14
ENST00000525633 0.903041569201017 0.806306035639114 -0.0283113771659511 ENSG00000123472 ATPAF1
ENST00000460928 0.151606582764368 0.0434021167023723 -0.428424424146122 ENSG00000123472 ATPAF1
ENST00000564071 0.992547113429606 0.982670557146251 -0.00570636485507944 ENSG00000186118 TEX38
ENST00000442839 0.986419907184019 0.968032466071041 -0.00278000358666183 ENSG00000228237 EFCAB14-AS1
ENST00000418985 0.984240375137478 0.963523478376828 -0.00317154135201597 ENSG00000228237 EFCAB14-AS1
ENST00000371933 0.830288770637201 0.682976241720973 -0.0237773501335421 ENSG00000159658 EFCAB14
ENST00000479745 0.723286445964838 0.527220763078049 -0.0486730569501561 ENSG00000159658 EFCAB14
ENST00000487741 0.76137853532256 0.579701315578167 -0.043222910414862 ENSG00000159658 EFCAB14
ENST00000481623 0.260218054573202 0.0977461876030372 -0.129598967907008 ENSG00000159658 EFCAB14
ENST00000459797 0.182932458099476 0.0575171564624761 -0.21232161206787 ENSG00000159658 EFCAB14
ENST00000484461 0.365781850589346 0.167797120847562 -0.0934509731790183 ENSG00000159658 EFCAB14
ENST00000371884 0.267205060751746 0.101982206224598 -0.342586629683594 ENSG00000162367 TAL1
ENST00000371883 0.241102155419227 0.0870174392925865 -0.388274736877421 ENSG00000162367 TAL1
ENST00000294339 0.241102155419227 0.0870174392925865 -0.388274736877421 ENSG00000162367 TAL1
ENST00000459729 0.419285002263512 0.209322459656766 -0.370001590109354 ENSG00000162367 TAL1
ENST00000464796 0.836293807589043 0.692579783427888 -0.0993191604731211 ENSG00000162367 TAL1
ENST00000337817 0.701334584340022 0.498697102651951 0.105010856991018 ENSG00000123473 STIL
ENST00000360380 0.701334584340022 0.498697102651951 0.105010856991018 ENSG00000123473 STIL
ENST00000371877 0.701334584340022 0.498697102651951 0.105010856991018 ENSG00000123473 STIL
ENST00000243182 0.64219661277247 0.426037583141903 0.124938565051234 ENSG00000123473 STIL
ENST00000396221 0.64219661277247 0.426037583141903 0.124938565051234 ENSG00000123473 STIL
ENST00000447475 0.897342147844395 0.79549085780692 -0.0464856527542027 ENSG00000123473 STIL
ENST00000418131 0.860965262794575 0.733061802347376 0.0812481248368658 ENSG00000123473 STIL
ENST00000371873 0.216046555081201 0.0734825254274274 0.125625997343647 ENSG00000162368 CMPK1
ENST00000371871 0.157734540940602 0.0460601166239578 0.131139209157061 ENSG00000162368 CMPK1
ENST00000471289 0.0156074991350574 0.00194928777426647 0.276760926742706 ENSG00000162368 CMPK1
ENST00000450808 0.162902205282828 0.0483085176017805 0.132758926247616 ENSG00000162368 CMPK1
ENST00000371870 0.126263354627579 0.0334457588194031 0.153496332339111 ENSG00000162368 CMPK1
ENST00000420876 0.609054549103901 0.3883528838223 -0.175912031514359 ENSG00000225762 RP11-511I2.2
ENST00000445551 0.821321095876986 0.668983400871069 0.117892629837577 ENSG00000237424 FOXD2-AS1
ENST00000371847 0.0379748551023488 0.00630531268610416 0.504111316410693 ENSG00000132122 SPATA6
ENST00000371843 0.0268384118521453 0.00395826005276172 0.528273311641271 ENSG00000132122 SPATA6
ENST00000603831 0.0465516763922495 0.00834396522497923 0.562327799465546 ENSG00000132122 SPATA6
ENST00000396199 0.0167643237872922 0.00213749741880378 0.563326965055269 ENSG00000132122 SPATA6
ENST00000371841 0.100824050603186 0.0242871418780412 0.491762451266629 ENSG00000132122 SPATA6
ENST00000490850 0.0798756583172 0.0177132156424439 0.506294151225819 ENSG00000132122 SPATA6
ENST00000463938 0.0911645076952558 0.021174902562742 0.554926838655069 ENSG00000132122 SPATA6
ENST00000487543 0.1027753546516 0.0249555829964 0.539449562432423 ENSG00000132122 SPATA6
ENST00000471975 0.352171750443999 0.158120333453239 0.408774976156293 ENSG00000132122 SPATA6
ENST00000371839 0.918953775547494 0.835414814720514 -0.0451391074972237 ENSG00000186094 AGBL4
ENST00000416121 0.683189072700096 0.475728744853162 -0.161721622108002 ENSG00000186094 AGBL4
ENST00000371838 0.906193190138185 0.81144777970168 -0.0517152282560629 ENSG00000186094 AGBL4
ENST00000371833 0.948218588866483 0.889374641002825 -0.0333469644364003 ENSG00000162373 BEND5
ENST00000476079 0.593970179756668 0.371937081410833 0.248033351912214 ENSG00000162373 BEND5
ENST00000463562 0.94730800853062 0.888040762784566 -0.0339574113837473 ENSG00000162373 BEND5
ENST00000476096 0.784471955131913 0.612618723465318 0.13789982143747 ENSG00000162373 BEND5
ENST00000396153 0.131409659301694 0.0353603327740787 0.256578236336036 ENSG00000185104 FAF1
ENST00000371778 0.129939391293886 0.0347916083675324 0.257669507741738 ENSG00000185104 FAF1
ENST00000545823 0.0343169608975051 0.00550907641918836 0.280986744985859 ENSG00000185104 FAF1
ENST00000494400 0.0403645616131248 0.00686681075250377 0.286944676279617 ENSG00000185104 FAF1
ENST00000424664 0.335447899967855 0.145822248820601 0.26895594842441 ENSG00000225767 RP5-850O15.3
ENST00000472808 0.23617019305167 0.084285943404953 0.231743226405441 ENSG00000185104 FAF1
ENST00000487898 0.295646782912146 0.119492599006019 0.226357523361098 ENSG00000185104 FAF1
ENST00000262662 0.803587493900417 0.641436688666734 0.141343906602646 ENSG00000123080 CDKN2C
ENST00000396148 0.814609819280591 0.658182847669672 0.133108267573167 ENSG00000123080 CDKN2C
ENST00000371761 0.969471533606154 0.930858785187211 0.027721495657903 ENSG00000123080 CDKN2C
ENST00000242719 0.791915484086483 0.623504117382753 0.033100715119793 ENSG00000123091 RNF11
ENST00000494873 0.878879522877657 0.762957051069756 0.0210018841370005 ENSG00000123091 RNF11
ENST00000486691 0.689993240660752 0.484633601496748 -0.058491258943603 ENSG00000123091 RNF11
ENST00000447632 0.413612054110628 0.204717309307167 -0.318108373063856 ENSG00000085831 TTC39A
ENST00000413473 0.613554765351634 0.393138716915433 -0.220413968125284 ENSG00000085831 TTC39A
ENST00000530004 0.599743592910925 0.378326362631408 -0.230535172370349 ENSG00000085831 TTC39A
ENST00000262675 0.485112853236284 0.264768886828889 -0.289044315278583 ENSG00000085831 TTC39A
ENST00000451380 0.494759176079623 0.273589807215583 -0.283768415192365 ENSG00000085831 TTC39A
ENST00000371750 0.36491364168879 0.167179667922265 -0.349899752117889 ENSG00000085831 TTC39A
ENST00000534098 0.567908071726016 0.344386173806125 -0.251017509972437 ENSG00000085831 TTC39A
ENST00000525906 0.708432994217827 0.507776429662179 -0.205901516199679 ENSG00000085831 TTC39A
ENST00000431927 0.47092178304034 0.252124705351849 -0.297739661982313 ENSG00000085831 TTC39A
ENST00000371747 0.657795428460835 0.444980803713986 -0.212812910262005 ENSG00000085831 TTC39A
ENST00000262676 0.664732625090159 0.45364299503947 -0.210736046641776 ENSG00000085831 TTC39A
ENST00000524442 0.0165362978676679 0.00209918990017762 -0.915644503275426 ENSG00000085831 TTC39A
ENST00000411642 0.506799658781982 0.28456236329044 -0.332658233071929 ENSG00000085831 TTC39A
ENST00000439482 0.572381163918848 0.348988077035027 -0.296864265288578 ENSG00000085831 TTC39A
ENST00000422925 0.405281454259985 0.198184933940965 -0.413688207415568 ENSG00000085831 TTC39A
ENST00000380849 0.882463008042927 0.769869113452488 0.100944472318987 ENSG00000085831 TTC39A
ENST00000401051 0.809289691404894 0.650075353848933 0.148173746348252 ENSG00000085831 TTC39A
ENST00000532836 0.958635591307348 0.90899201090165 -0.0401475471111967 ENSG00000085831 TTC39A
ENST00000527205 0.849383704371437 0.714438980068211 0.119863579712015 ENSG00000085831 TTC39A
ENST00000371730 0.0796161057274763 0.0176311669637351 -0.173890064027461 ENSG00000085832 EPS15
ENST00000371733 0.0796060453467153 0.0176272252578889 -0.173889973782322 ENSG00000085832 EPS15
ENST00000396122 0.0702188135572828 0.0147874131743015 -0.183855462732395 ENSG00000085832 EPS15
ENST00000422197 0.515327291049328 0.29260060127384 0.279393521767712 ENSG00000232027 RP11-275F13.3
ENST00000486505 0.0451704807301076 0.0080138850841429 -0.278095005194599 ENSG00000085832 EPS15
ENST00000478657 0.164661261809585 0.0490548796235485 -0.255208092973498 ENSG00000085832 EPS15
ENST00000493793 0.0815160947467755 0.0182166317889864 -0.207129890603195 ENSG00000085832 EPS15
ENST00000371727 0.0703236455986835 0.0148206850298912 -0.193627146623711 ENSG00000085832 EPS15
ENST00000464478 0.0142405546330218 0.00173278521698851 -0.297804527933692 ENSG00000085832 EPS15
ENST00000471391 0.0498311659095728 0.00915875539415826 -0.210868571410716 ENSG00000085832 EPS15
ENST00000465467 0.0516744721074325 0.0096342564237352 -0.212914003372464 ENSG00000085832 EPS15
ENST00000424246 0.421943853545621 0.211540356328012 -0.32385740686222 ENSG00000238140 RP11-253A20.1
ENST00000415031 0.831147273272184 0.684437690822298 -0.0610532683651127 ENSG00000227070 RP11-191G24.1
ENST00000426017 0.812488776418796 0.654945205183589 -0.0676161850484045 ENSG00000227070 RP11-191G24.1
ENST00000431943 0.453308421593017 0.237484117169022 0.349542701191676 ENSG00000227742 CALR4P
ENST00000371714 0.782268723393242 0.60949523908116 -0.0671767620214029 ENSG00000117859 OSBPL9
ENST00000337809 0.747054791360664 0.559438562327087 -0.0761247219680297 ENSG00000117859 OSBPL9
ENST00000371710 0.747054791360664 0.559438562327087 -0.0761247219680297 ENSG00000117859 OSBPL9
ENST00000447887 0.767979513236772 0.588448175072761 -0.0707978533312338 ENSG00000117859 OSBPL9
ENST00000495776 0.767979513236772 0.588448175072761 -0.0707978533312338 ENSG00000117859 OSBPL9
ENST00000435686 0.768019321116544 0.588497056262138 -0.070794411908669 ENSG00000117859 OSBPL9
ENST00000435274 0.788507159324729 0.618321474153916 -0.0654859324125969 ENSG00000117859 OSBPL9
ENST00000428468 0.767979513236772 0.588448175072761 -0.0707978533312338 ENSG00000117859 OSBPL9
ENST00000453295 0.767979513236772 0.588448175072761 -0.0707978533312338 ENSG00000117859 OSBPL9
ENST00000489990 0.988674468371798 0.973161612169062 -0.00487243684618354 ENSG00000117859 OSBPL9
ENST00000530544 0.648041975642273 0.433248660317865 -0.106169287184104 ENSG00000117859 OSBPL9
ENST00000484890 0.523198859596887 0.3003963267753 -0.161404124070133 ENSG00000117859 OSBPL9
ENST00000534040 0.333718214588887 0.144644413043041 -0.211248684644717 ENSG00000117859 OSBPL9
ENST00000532975 0.312267315763917 0.130257930977828 -0.212012459922778 ENSG00000117859 OSBPL9
ENST00000527631 0.258726567825091 0.0969404254663483 -0.234845895085111 ENSG00000117859 OSBPL9
ENST00000531828 0.290476151816034 0.116221046431842 -0.199163128946308 ENSG00000117859 OSBPL9
ENST00000361556 0.277068446980649 0.10785738326688 -0.201257268143097 ENSG00000117859 OSBPL9
ENST00000473207 0.305481127247119 0.125704355627462 -0.220949584069957 ENSG00000117859 OSBPL9
ENST00000533884 0.308277743301777 0.127607645131812 -0.219995436343823 ENSG00000117859 OSBPL9
ENST00000481937 0.208944192554149 0.0699408525083341 -0.267490437302584 ENSG00000117859 OSBPL9
ENST00000526917 0.295556447812838 0.119423081216888 -0.219794697826338 ENSG00000117859 OSBPL9
ENST00000462759 0.277068446980649 0.10785738326688 -0.201257268143097 ENSG00000117859 OSBPL9
ENST00000486942 0.291333004699275 0.116861341349913 -0.196288927790261 ENSG00000117859 OSBPL9
ENST00000467064 0.118911682487655 0.0305842120478358 -0.402455236159144 ENSG00000117859 OSBPL9
ENST00000524620 0.620295451072694 0.400613734296783 -0.133980412372972 ENSG00000117859 OSBPL9
ENST00000528603 0.546278360423885 0.322576234494811 -0.148175965193739 ENSG00000117859 OSBPL9
ENST00000475697 0.265137379112163 0.100708992017073 -0.205494506618933 ENSG00000117859 OSBPL9
ENST00000531061 0.337532493817194 0.147388094032059 -0.245531391363767 ENSG00000117859 OSBPL9
ENST00000531819 0.249295675644707 0.0916111196822034 -0.208942219754664 ENSG00000117859 OSBPL9
ENST00000533825 0.300796649302528 0.122703191841914 -0.240518992824703 ENSG00000117859 OSBPL9
ENST00000440943 0.183474104856174 0.0577621009265855 -0.103895099772879 ENSG00000078618 NRD1
ENST00000352171 0.370323431961624 0.171621379930308 -0.0748298103763836 ENSG00000078618 NRD1
ENST00000354831 0.370323431961624 0.171621379930308 -0.0748298103763836 ENSG00000078618 NRD1
ENST00000485608 0.343595588492941 0.151693826205152 -0.0785899668158326 ENSG00000078618 NRD1
ENST00000539524 0.46398255138871 0.24631839600534 -0.0705422899989744 ENSG00000078618 NRD1
ENST00000464385 0.143275115877271 0.0400572442930338 -0.241999585274405 ENSG00000078618 NRD1
ENST00000588291 0.246735598451924 0.09021175599499 -0.124703016914231 ENSG00000266993 RP4-657D16.3
ENST00000586761 0.162332752581147 0.0480389466070032 -0.137723645298968 ENSG00000266993 RP4-657D16.3
ENST00000475310 0.341553783108255 0.150242033596478 -0.11681487832465 ENSG00000078618 NRD1
ENST00000497358 0.178240616964393 0.0553609140149533 -0.122788786777181 ENSG00000078618 NRD1
ENST00000544028 0.427140022554774 0.215709766020965 -0.0711370705832887 ENSG00000078618 NRD1
ENST00000591675 0.179125667343542 0.0557615479019298 -0.163544198663448 ENSG00000266993 RP4-657D16.3
ENST00000483007 0.238748569372505 0.0856898671873971 -0.156492532091958 ENSG00000078618 NRD1
ENST00000473805 0.893072784445881 0.788283242098042 -0.0205303002294701 ENSG00000078618 NRD1
ENST00000475715 0.44328081041997 0.228974082088234 -0.0879509731173938 ENSG00000078618 NRD1
ENST00000390787 0.699846754719375 0.496762684242026 -0.142325436068634 ENSG00000212076 MIR761
ENST00000491410 0.340478990851591 0.14952569218493 -0.103995933958391 ENSG00000078618 NRD1
ENST00000468722 0.570615524742634 0.347329803660887 -0.0677231322518167 ENSG00000078618 NRD1
ENST00000371655 0.776475237414901 0.600947312261339 -0.145512089056632 ENSG00000169213 RAB3B
ENST00000469458 0.846118927249305 0.708359769162437 0.0346386434075992 ENSG00000117862 TXNDC12
ENST00000371626 0.554609600413316 0.331042614484266 0.0560479914164982 ENSG00000117862 TXNDC12
ENST00000472624 0.566273293966268 0.342665584359841 0.0537458667643892 ENSG00000117862 TXNDC12
ENST00000471493 0.67210142534369 0.462346506268161 0.0893381066741669 ENSG00000117862 TXNDC12
ENST00000371614 0.256900499113894 0.095944671263234 -0.182005362951152 ENSG00000198841 KTI12
ENST00000425802 0.98504819459293 0.96530723972617 0.00397939702730627 ENSG00000223390 RP11-91A18.4
ENST00000610127 0.583818361069545 0.361010637447951 0.0644962555305153 ENSG00000117862 TXNDC12
ENST00000428794 0.544125915589248 0.320497898941546 0.269137349930454 ENSG00000228369 TXNDC12-AS1
ENST00000313334 0.433779384100954 0.221097312629813 -0.0990578176882886 ENSG00000134717 BTF3L4
ENST00000477828 0.448942182620685 0.233767799292692 -0.102677963346192 ENSG00000134717 BTF3L4
ENST00000489308 0.465809042158634 0.247800809029525 -0.099659369560955 ENSG00000134717 BTF3L4
ENST00000526132 0.441085079526141 0.227038543083306 -0.104459285362485 ENSG00000134717 BTF3L4
ENST00000472944 0.430891988424118 0.218786934949669 -0.100233949302054 ENSG00000134717 BTF3L4
ENST00000524414 0.157191780667455 0.0458256562170382 -0.226761865322213 ENSG00000134717 BTF3L4
ENST00000484036 0.452624762755339 0.236982235464579 -0.10261768151602 ENSG00000134717 BTF3L4
ENST00000533836 0.470007200185186 0.25135818996366 -0.0995036672815352 ENSG00000134717 BTF3L4
ENST00000361625 0.992658602423388 0.982982394225039 -0.002473659394413 ENSG00000157077 ZFYVE9
ENST00000357206 0.972947009062697 0.93886476720774 -0.00850168618691258 ENSG00000157077 ZFYVE9
ENST00000287727 0.967582703053506 0.927293127983395 -0.00996584853991471 ENSG00000157077 ZFYVE9
ENST00000371591 0.940698534955334 0.874907582856774 -0.0179509478662284 ENSG00000157077 ZFYVE9
ENST00000469134 0.996788416146314 0.992267054404631 0.00170639329645134 ENSG00000157077 ZFYVE9
ENST00000470844 0.79427264658974 0.627013001742637 -0.0371696692009001 ENSG00000154222 CC2D1B
ENST00000371586 0.238178054372347 0.085350207691078 -0.120087118805971 ENSG00000154222 CC2D1B
ENST00000284376 0.170304063060598 0.0516433126246282 -0.14177843322522 ENSG00000154222 CC2D1B
ENST00000491136 0.170292327509881 0.0516329618915666 -0.141779914780107 ENSG00000154222 CC2D1B
ENST00000438021 0.38365982621142 0.18143674157196 -0.101538483595201 ENSG00000154222 CC2D1B
ENST00000460261 0.216392568508555 0.0736492854338196 -0.134990958972306 ENSG00000154222 CC2D1B
ENST00000606527 0.632138459376032 0.413792968482128 -0.108910445624123 ENSG00000272100 RP11-155O18.6
ENST00000450942 0.304036302103631 0.124765708785961 -0.11718253509733 ENSG00000154222 CC2D1B
ENST00000460370 0.6786722245189 0.469963272845724 -0.0708784493527446 ENSG00000154222 CC2D1B
ENST00000438831 0.138999014103821 0.0382939722571726 -0.155098465490895 ENSG00000154222 CC2D1B
ENST00000492426 0.704782629473037 0.503172812498734 0.0862386324603642 ENSG00000154222 CC2D1B
ENST00000485966 0.487528863379991 0.26704379685801 -0.116561366019408 ENSG00000154222 CC2D1B
ENST00000494789 0.214178510265428 0.0725677017239997 -0.279886154831996 ENSG00000154222 CC2D1B
ENST00000371568 0.261676282052942 0.0986217458093788 0.37012581538545 ENSG00000085840 ORC1
ENST00000371566 0.256690352455136 0.0958396375059036 0.374208956817818 ENSG00000085840 ORC1
ENST00000257181 0.507118891593236 0.284854667284103 0.0560611779579329 ENSG00000134748 PRPF38A
ENST00000487160 0.920092983950445 0.837381282849564 -0.0146889057886094 ENSG00000134748 PRPF38A
ENST00000474048 0.862414343237325 0.735385261838422 0.0191569489669641 ENSG00000134748 PRPF38A
ENST00000528457 0.400892117235793 0.194801807673263 0.0741504536155609 ENSG00000134744 ZCCHC11
ENST00000527941 0.34483654818542 0.152688579236217 0.08198271685666 ENSG00000134744 ZCCHC11
ENST00000257177 0.00378109285698452 0.000319897835638422 0.261079980999931 ENSG00000134744 ZCCHC11
ENST00000371544 0.00379794809659187 0.000321741905727458 0.261002769212588 ENSG00000134744 ZCCHC11
ENST00000466440 0.379441948097885 0.178372617929289 0.154892805670911 ENSG00000134744 ZCCHC11
ENST00000494469 0.677275849499906 0.468319358193954 0.0853486988446815 ENSG00000134744 ZCCHC11
ENST00000471623 0.505280333755428 0.28312733051189 0.13867906998054 ENSG00000134744 ZCCHC11
ENST00000531722 0.0830719267361715 0.018674363113283 0.221734532302333 ENSG00000134744 ZCCHC11
ENST00000474453 0.0787085948275495 0.0173380916558668 0.222210130487706 ENSG00000134744 ZCCHC11
ENST00000470212 0.352171750443999 0.15809607703102 0.178343261951266 ENSG00000134744 ZCCHC11
ENST00000469810 0.0479341726795378 0.00868353298090573 0.25155973506117 ENSG00000134744 ZCCHC11
ENST00000528642 0.00214535432693303 0.000158006864126072 0.279003046477053 ENSG00000134744 ZCCHC11
ENST00000497120 0.157392637772563 0.0459113126630645 0.262896832150765 ENSG00000134744 ZCCHC11
ENST00000484723 0.00236775702500273 0.000178669047086393 0.276505516477519 ENSG00000134744 ZCCHC11
ENST00000481528 0.798746044060075 0.634080573162286 0.0896821948799002 ENSG00000134744 ZCCHC11
ENST00000371541 0.00433201819090324 0.000380946128304568 0.268265079215584 ENSG00000134744 ZCCHC11
ENST00000481133 0.35292473459001 0.158655943129135 0.186513067212121 ENSG00000134744 ZCCHC11
ENST00000473856 0.000935627373862937 5.71174382362523e-05 0.31355437886896 ENSG00000134744 ZCCHC11
ENST00000355809 0.0206705733849934 0.00280637800140862 0.271455709052035 ENSG00000134744 ZCCHC11
ENST00000470626 0.0181374567891343 0.0023708819610691 0.308262367212869 ENSG00000134744 ZCCHC11
ENST00000524582 0.0153024492526787 0.00190178969190612 0.307003664400316 ENSG00000134744 ZCCHC11
ENST00000361314 0.372460036688645 0.173201849833293 0.204518933340666 ENSG00000116157 GPX7
ENST00000459779 0.533373866964532 0.310131362859389 0.175400777032732 ENSG00000116157 GPX7
ENST00000517870 6.04627598932114e-05 2.20944068434455e-06 0.500026613888444 ENSG00000182183 FAM159A
ENST00000440303 1.7493255343716e-06 3.89880150526813e-08 0.565016592131427 ENSG00000182183 FAM159A
ENST00000401050 2.7496913652893e-06 6.51440097869309e-08 0.558561040733179 ENSG00000182183 FAM159A
ENST00000424164 2.42001449772519e-05 7.62516333977961e-07 0.52763636055965 ENSG00000182183 FAM159A
ENST00000371538 0.000105905060177809 4.21214267518511e-06 -0.429379701235751 ENSG00000162377 COA7
ENST00000486918 0.00229524126590114 0.000171829097178429 -0.370048906252666 ENSG00000162377 COA7
ENST00000443756 0.0130327449948456 0.00153966076940112 0.297455847886177 ENSG00000162378 ZYG11B
ENST00000545132 0.00488746144124673 0.000443263725704722 0.334536169013044 ENSG00000162378 ZYG11B
ENST00000294353 0.00209162454418875 0.000153315501799193 0.329280874808207 ENSG00000162378 ZYG11B
ENST00000371532 0.993740739404558 0.985722869557898 -0.00498725932090605 ENSG00000203995 ZYG11A
ENST00000371528 0.993740739404558 0.985722869557898 -0.00498725932090605 ENSG00000203995 ZYG11A
ENST00000371522 0.111359979597571 0.0279362683752749 0.203473362447212 ENSG00000121310 ECHDC2
ENST00000460612 0.108244534381694 0.0268491552192752 0.20528483779132 ENSG00000121310 ECHDC2
ENST00000539680 0.335735267803553 0.146041233556837 0.268486441270043 ENSG00000121310 ECHDC2
ENST00000479183 0.117680423689418 0.0301493190658521 0.342302423865731 ENSG00000121310 ECHDC2
ENST00000543419 0.0230374428595446 0.0032460665167355 0.351515801307651 ENSG00000121310 ECHDC2
ENST00000463923 0.0232096924350704 0.00327922394673 0.35145987647323 ENSG00000121310 ECHDC2
ENST00000371520 0.106125889193686 0.0261179299421165 0.206036024829741 ENSG00000121310 ECHDC2
ENST00000358358 0.106125889193686 0.0261179299421165 0.206036024829741 ENSG00000121310 ECHDC2
ENST00000498544 0.118970848530096 0.0306110721535813 0.335783534149494 ENSG00000121310 ECHDC2
ENST00000476477 0.101482869403145 0.0245208046673581 0.209557923783575 ENSG00000121310 ECHDC2
ENST00000536120 0.101482869403145 0.0245208046673581 0.209557923783575 ENSG00000121310 ECHDC2
ENST00000479593 0.0203712353981977 0.00275436288508041 0.313016168357564 ENSG00000121310 ECHDC2
ENST00000467988 0.117017275988636 0.0299335374233815 0.203192879816518 ENSG00000121310 ECHDC2
ENST00000487866 0.0234495826302097 0.00332078652569449 0.361949407083963 ENSG00000121310 ECHDC2
ENST00000486170 0.0639590449624585 0.0129186434285861 0.371367706051515 ENSG00000121310 ECHDC2
ENST00000487851 0.0493844553864991 0.00905386727947347 0.308743718205179 ENSG00000121310 ECHDC2
ENST00000541281 0.263612313680063 0.099811921324946 0.16617692997446 ENSG00000121310 ECHDC2
ENST00000488268 0.343837605871244 0.151905072967067 0.145881754728658 ENSG00000121310 ECHDC2
ENST00000544365 0.275029173751819 0.106607206650517 0.165097380267782 ENSG00000121310 ECHDC2
ENST00000495920 0.283178217662872 0.11147818493547 0.159759336194808 ENSG00000121310 ECHDC2
[truncated: 11,440,238 more chars]
