# Supplementary material for: High-throughput allele-specific expression across 250 environmental conditions
Source: Genome Res. 2016 Dec;26(12):1627–38. doi: 10.1101/gr.209759.116 (PMC5131815; doi:10.1101/gr.209759.116)
Supplement: Supplemental Material [file supp_gr.209759.116_Supplemental_Table_S6.tar.gz › DEG_results/DP6_DEG_stats_T23C1.txt]

t.id padj pval logFC ensg g.id
ENST00000456328 0.812785656482761 0.778363017626164 0.10346512173316 ENSG00000223972 DDX11L1
ENST00000515242 0.812785656482761 0.778363017626164 0.10346512173316 ENSG00000223972 DDX11L1
ENST00000518655 0.812785656482761 0.778363017626164 0.10346512173316 ENSG00000223972 DDX11L1
ENST00000450305 0.910121394705957 0.891597604645654 0.0496769472230881 ENSG00000223972 DDX11L1
ENST00000541675 8.28640435801907e-11 2.13430101539008e-11 -0.535738387771674 ENSG00000227232 WASH7P
ENST00000423562 7.20749999243663e-11 1.84632115463539e-11 -0.534394621574749 ENSG00000227232 WASH7P
ENST00000438504 7.20749999243663e-11 1.84632115463539e-11 -0.534394621574749 ENSG00000227232 WASH7P
ENST00000488147 7.86402733327438e-11 2.02108828759251e-11 -0.5336987564854 ENSG00000227232 WASH7P
ENST00000538476 9.5121867744231e-11 2.46350892483952e-11 -0.532338088871135 ENSG00000227232 WASH7P
ENST00000594647 0.00167113015453634 0.000924670890059783 0.796801310973895 ENSG00000268020 OR4G4P
ENST00000466430 8.80560731614658e-11 2.27340383801871e-11 1.89953973164072 ENSG00000238009 RP11-34P13.7
ENST00000495576 0.000236400857827667 0.000117045643061592 1.41407893369665 ENSG00000239945 RP11-34P13.8
ENST00000477740 1.62264540604642e-09 4.69778799091819e-10 1.73830738730341 ENSG00000238009 RP11-34P13.7
ENST00000471248 1.56065429668333e-05 6.73442930899248e-06 1.34588168187857 ENSG00000238009 RP11-34P13.7
ENST00000453576 0.0360375610561072 0.0245097845540166 0.828881490161814 ENSG00000238009 RP11-34P13.7
ENST00000442987 0.00356211702753082 0.0020679369178606 1.1038611126416 ENSG00000233750 CICP27
ENST00000423372 0.151807382411262 0.116864683197442 0.212879684599714 ENSG00000237683 AL627309.1
ENST00000494149 0.0600873521013851 0.0425758193795934 0.544980164021057 ENSG00000268903 RP11-34P13.15
ENST00000595919 0.991065042540994 0.988746713196316 0.00369888107618404 ENSG00000269981 RP11-34P13.16
ENST00000493797 0.0163454521491931 0.0104944004621195 -0.907701726530465 ENSG00000239906 RP11-34P13.14
ENST00000484859 0.527163599291217 0.470223913013683 0.185789754602519 ENSG00000241860 RP11-34P13.13
ENST00000490997 0.315408690769796 0.262742766598039 0.300383503215753 ENSG00000241860 RP11-34P13.13
ENST00000466557 0.211742316843676 0.168799476631148 0.245135120962776 ENSG00000241860 RP11-34P13.13
ENST00000496488 0.35616352911279 0.301167204358223 -0.376642649906367 ENSG00000241599 RP11-34P13.9
ENST00000491962 0.594861983880499 0.540162113152925 0.223556229632726 ENSG00000241860 RP11-34P13.13
ENST00000442116 3.12897187930562e-05 1.39459569627332e-05 1.33926134691636 ENSG00000228463 AP006222.2
ENST00000448958 1.30770327154493e-09 3.75265751652264e-10 1.6423057344659 ENSG00000228463 AP006222.2
ENST00000424429 0.12239273591755 0.0922575089841748 0.417497032837604 ENSG00000241670 AP006222.1
ENST00000450734 0.0319372851060261 0.0215118916711859 0.677972366198137 ENSG00000241670 AP006222.1
ENST00000424587 2.49997991173378e-16 4.10708101012926e-17 1.96811729653996 ENSG00000228463 AP006222.2
ENST00000335577 0.182580826584062 0.143312879214527 0.523259585157629 ENSG00000228463 AP006222.2
ENST00000440038 0.857526734212829 0.829664002796489 0.0742725471697997 ENSG00000237094 RP4-669L17.10
ENST00000432964 0.879944899318764 0.855607420365551 0.0584256633615205 ENSG00000237094 RP4-669L17.10
ENST00000423728 0.977521259701795 0.972357296577177 -0.0118581226678962 ENSG00000237094 RP4-669L17.10
ENST00000601486 0.0757098294903613 0.0546704085002243 0.692351093631735 ENSG00000237094 RP4-669L17.10
ENST00000599771 0.0877778728943156 0.0641740699820589 0.665412317930088 ENSG00000237094 RP4-669L17.10
ENST00000455464 0.880168854135987 0.855865105814807 0.0632031197489728 ENSG00000237094 RP4-669L17.10
ENST00000419160 0.518395771689135 0.461258694579318 -0.263254244144246 ENSG00000237094 RP4-669L17.10
ENST00000601814 0.562347774086286 0.506334707356825 -0.235480815169065 ENSG00000237094 RP4-669L17.10
ENST00000425496 0.579245165460379 0.523881264010804 0.198282634973061 ENSG00000237094 RP4-669L17.10
ENST00000455207 0.000205963629329919 0.000101198182376073 1.44331935261195 ENSG00000237094 RP4-669L17.10
ENST00000423796 0.168366964761414 0.131003679166554 0.382366850139515 ENSG00000235146 RP5-857K21.2
ENST00000450696 0.18359906149256 0.144191206649465 0.357488780619336 ENSG00000235146 RP5-857K21.2
ENST00000357876 0.30850135127526 0.256305895639483 0.254899000499278 ENSG00000239664 RP5-857K21.3
ENST00000440200 0.721196230043951 0.675706446357818 0.0586296249640394 ENSG00000230021 RP5-857K21.4
ENST00000416931 0.707518845866669 0.660642552710041 0.148982182219572 ENSG00000225972 MTND1P23
ENST00000457540 0.755390937202336 0.713650988438055 -0.128734425108545 ENSG00000225630 MTND2P28
ENST00000414273 1 0.999720910991979 5.39974928898233e-05 ENSG00000237973 hsa-mir-6723
ENST00000427426 0.758038329666547 0.716560255833438 -0.12039845807234 ENSG00000229344 RP5-857K21.7
ENST00000467115 0.900761806631817 0.880434592382165 0.0370706471981792 ENSG00000240409 MTATP8P1
ENST00000514057 0.699745591807733 0.651975734131811 0.110493738296155 ENSG00000248527 MTATP6P1
ENST00000416718 0.857919809274036 0.830095632724523 -0.0381713841588681 ENSG00000198744 RP5-857K21.11
ENST00000441245 0.00344559659442073 0.00199573694301996 0.733451814729781 ENSG00000230021 RP5-857K21.4
ENST00000419394 0.00842309987210573 0.00516762662405893 0.665841475092065 ENSG00000230021 RP5-857K21.4
ENST00000414688 0.0303501855112826 0.0203626178079275 0.555951983153634 ENSG00000230021 RP5-857K21.4
ENST00000447954 0.939451509798278 0.926552591976532 0.0274854017837786 ENSG00000230021 RP5-857K21.4
ENST00000440782 0.737209654669925 0.693356113240523 -0.110176337234775 ENSG00000229376 CICP3
ENST00000506640 0.859874598638171 0.832321407471571 0.0472241927289904 ENSG00000224956 RP11-206L10.1
ENST00000416385 0.0493102826774223 0.0343598701381525 -0.615682034573303 ENSG00000235373 RP11-206L10.3
ENST00000417659 0.234635215752468 0.189133462168449 0.386339803653338 ENSG00000240618 RP11-206L10.5
ENST00000422528 0.635466524187324 0.582705188955455 -0.184428832061407 ENSG00000229905 RP11-206L10.4
ENST00000428504 0.0689763639845358 0.0494350760311307 0.270204962369723 ENSG00000228327 RP11-206L10.2
ENST00000434264 0.0194846950587368 0.0126598235871524 0.477251358905865 ENSG00000237491 RP11-206L10.9
ENST00000457084 0.10599763890181 0.0788363344859687 0.410977504682129 ENSG00000237491 RP11-206L10.9
ENST00000589899 0.0219178558140276 0.0143630673027629 0.470534848838854 ENSG00000237491 RP11-206L10.9
ENST00000609830 0.0392923811126276 0.0268954242990126 0.437870155038649 ENSG00000237491 RP11-206L10.9
ENST00000429505 0.00352176496645602 0.00204309943243617 0.332877550276 ENSG00000237491 RP11-206L10.9
ENST00000591440 0.0147478729679126 0.00940269655483734 0.297410362843996 ENSG00000237491 RP11-206L10.9
ENST00000587530 0.0147478729679126 0.00940269655483734 0.297410362843996 ENSG00000237491 RP11-206L10.9
ENST00000593022 0.0355973864786457 0.0241865616006875 0.251727172704067 ENSG00000237491 RP11-206L10.9
ENST00000589531 0.0312263138143703 0.0209962020908487 0.253274609499073 ENSG00000237491 RP11-206L10.9
ENST00000588951 0.0232141245190102 0.0152765546942731 0.259452137539083 ENSG00000237491 RP11-206L10.9
ENST00000585768 0.0130136890445836 0.00821864342135035 0.334233079715613 ENSG00000237491 RP11-206L10.9
ENST00000585745 0.117024117258737 0.0878347742369345 0.262439970016876 ENSG00000237491 RP11-206L10.9
ENST00000586928 0.0307438410847857 0.0206482500285322 0.556501942913156 ENSG00000237491 RP11-206L10.9
ENST00000592547 0.375331804563291 0.319477427290873 0.341235025401446 ENSG00000237491 RP11-206L10.9
ENST00000585826 0.299348649027991 0.247865387904038 0.417772235561909 ENSG00000237491 RP11-206L10.9
ENST00000590848 0.010776054401688 0.0067201978996174 0.315284374234084 ENSG00000237491 RP11-206L10.9
ENST00000586288 0.0294945947055426 0.019747997725838 0.256541930553086 ENSG00000237491 RP11-206L10.9
ENST00000591702 0.25133212039029 0.204047116053361 0.361252130086943 ENSG00000237491 RP11-206L10.9
ENST00000358533 0.506195513986533 0.448982813639935 0.228222437169235 ENSG00000237491 RP11-206L10.9
ENST00000447500 0.310680146529442 0.258288919000558 0.174174576129955 ENSG00000230092 RP11-206L10.8
ENST00000590817 0.310680146529442 0.258288919000558 0.174174576129955 ENSG00000230092 RP11-206L10.8
ENST00000599533 0.670164472769542 0.619830670047726 -0.180853833552059 ENSG00000269831 AL669831.1
ENST00000587126 0.0240519730333034 0.0158666268210829 -0.816644206829278 ENSG00000237491 RP11-206L10.9
ENST00000443772 0.535652706827959 0.478911315452026 -0.16063060281124 ENSG00000237491 RP11-206L10.9
ENST00000412115 0.701254398647522 0.65367083949916 0.0839980281188887 ENSG00000237491 RP11-206L10.9
ENST00000435300 0.7087702949548 0.662016193690828 -0.0649318035978365 ENSG00000240453 RP11-206L10.10
ENST00000326734 0.162734340365629 0.126182908168327 0.33593284996102 ENSG00000177757 FAM87B
ENST00000473798 0.00139022242300824 0.0007608882968134 0.687866775606643 ENSG00000225880 LINC00115
ENST00000536430 0.00139022242300824 0.0007608882968134 0.687866775606643 ENSG00000225880 LINC00115
ENST00000445118 0.00904475110431016 0.00557774712579844 0.278007849410081 ENSG00000228794 LINC01128
ENST00000610067 0.0740941723368436 0.0534044200819702 0.200571918501324 ENSG00000228794 LINC01128
ENST00000441765 0.00203343517885656 0.00113987406079906 0.357599803028177 ENSG00000228794 LINC01128
ENST00000609139 0.0749095774587053 0.0540418806420345 0.199033354318326 ENSG00000228794 LINC01128
ENST00000449005 0.111917178684698 0.0836635296113667 0.176334003193233 ENSG00000228794 LINC01128
ENST00000416570 0.105129746103299 0.0781222779301378 0.179921548242697 ENSG00000228794 LINC01128
ENST00000448975 0.105129746103299 0.0781222779301378 0.179921548242697 ENSG00000228794 LINC01128
ENST00000609009 0.146932485190818 0.112747073273393 0.168681350637528 ENSG00000228794 LINC01128
ENST00000608189 0.146932485190818 0.112747073273393 0.168681350637528 ENSG00000228794 LINC01128
ENST00000415295 0.105453481604476 0.0783893444940608 0.226960197781809 ENSG00000228794 LINC01128
ENST00000425657 0.949276380477102 0.938281405499066 -0.0148845445186276 ENSG00000228794 LINC01128
ENST00000446136 1.66372363944673e-10 4.39906490430619e-11 2.34952949794588 ENSG00000230368 FAM41C
ENST00000432963 2.73476711292337e-07 9.77617601848632e-08 1.98065844524649 ENSG00000230368 FAM41C
ENST00000427857 3.51208509211951e-10 9.57650373280911e-11 2.32104027609705 ENSG00000230368 FAM41C
ENST00000415481 3.0168657721902e-07 1.08396644718441e-07 1.88753367645113 ENSG00000234711 TUBB8P11
ENST00000594233 8.01871259185969e-09 2.47163962360052e-09 1.96547503655095 ENSG00000269308 AL645608.2
ENST00000607769 0.000158329956948863 7.66865291127441e-05 1.32474806705974 ENSG00000272438 RP11-54O7.16
ENST00000448179 0.00293536538510903 0.00168264263844966 1.10346487471425 ENSG00000230699 RP11-54O7.1
ENST00000398216 0.00991159346533001 0.00614795241905097 0.568971212060179 ENSG00000241180 RP11-54O7.2
ENST00000609207 6.34386202420007e-08 2.13157316445296e-08 1.69697191044893 ENSG00000223764 RP11-54O7.3
ENST00000417705 6.94988946871144e-07 2.59161951662758e-07 1.47345502874624 ENSG00000223764 RP11-54O7.3
ENST00000432961 0.00243386187262217 0.00137949757372375 0.613949761801836 ENSG00000223764 RP11-54O7.3
ENST00000420190 2.10600392095953e-07 7.44974207650505e-08 1.41977648773111 ENSG00000187634 SAMD11
ENST00000437963 1.68781935283547e-10 4.46540197195855e-11 2.10903740701673 ENSG00000187634 SAMD11
ENST00000342066 0.168172592047189 0.130836342842712 -0.17282695372119 ENSG00000187634 SAMD11
ENST00000598827 8.8384766174987e-09 2.73605762295458e-09 1.77705674580705 ENSG00000268179 AL645608.1
ENST00000341065 0.0474225710742583 0.0329443437172865 -0.24888556645368 ENSG00000187634 SAMD11
ENST00000455979 0.0983765780955638 0.0726743294106583 0.365179170566848 ENSG00000187634 SAMD11
ENST00000478729 0.00014688665959622 7.08557715765167e-05 1.13089013929931 ENSG00000187634 SAMD11
ENST00000474461 0.184209747718539 0.144729224339584 0.537090537468357 ENSG00000187634 SAMD11
ENST00000466827 0.943060420150317 0.930975182308858 -0.023100925593103 ENSG00000187634 SAMD11
ENST00000464948 0.919548845785007 0.902703644403044 0.0421811719462917 ENSG00000187634 SAMD11
ENST00000483767 7.70168847480317e-13 1.66747275912301e-13 -0.797881863809574 ENSG00000188976 NOC2L
ENST00000327044 2.03452024156517e-18 2.87256745185063e-19 -0.805827663486864 ENSG00000188976 NOC2L
ENST00000477976 2.51415631610023e-18 3.57534269625917e-19 -0.785083405862711 ENSG00000188976 NOC2L
ENST00000496938 1.38712259748183e-15 2.41268660157041e-16 -1.1142796944763 ENSG00000188976 NOC2L
ENST00000487214 9.99005646207749e-21 1.19767836746598e-21 -0.863788021734697 ENSG00000188976 NOC2L
ENST00000469563 9.53080238358181e-13 2.0792839904498e-13 -0.95050767827536 ENSG00000188976 NOC2L
ENST00000338591 0.000310437098342046 0.00015599952183525 0.624128709841912 ENSG00000187961 KLHL17
ENST00000463212 0.00566019318459879 0.00338401321768797 0.690893020146853 ENSG00000187961 KLHL17
ENST00000466300 0.0082135815920959 0.00502999502796978 0.524719087465909 ENSG00000187961 KLHL17
ENST00000481067 0.0405966683658122 0.0278546058199663 0.58245973417113 ENSG00000187961 KLHL17
ENST00000379410 0.808322990210685 0.773349452437778 -0.0525351920981165 ENSG00000187583 PLEKHN1
ENST00000379407 0.727508903299979 0.682639419880279 0.0764457103015526 ENSG00000187583 PLEKHN1
ENST00000379409 0.727508903299979 0.682639419880279 0.0764457103015526 ENSG00000187583 PLEKHN1
ENST00000480267 0.356649988142907 0.301670297899601 -0.346923665097333 ENSG00000187583 PLEKHN1
ENST00000491024 0.00209957092445998 0.00117930897471029 -0.704342768056181 ENSG00000187583 PLEKHN1
ENST00000433179 0.400438762464206 0.343694225986409 0.214018011217145 ENSG00000187642 C1orf170
ENST00000341290 0.418268468757758 0.361287025242793 0.205478296929871 ENSG00000187642 C1orf170
ENST00000479361 7.97616252759232e-05 3.72837127715896e-05 -0.994948013488216 ENSG00000187642 C1orf170
ENST00000606034 8.60935802594578e-17 1.36726061566822e-17 2.59995027518968 ENSG00000272512 RP11-54O7.17
ENST00000428771 7.00820351143934e-05 3.25607737105737e-05 1.01939633510996 ENSG00000188290 HES4
ENST00000304952 7.24215785713639e-05 3.37014738108897e-05 1.01900157900097 ENSG00000188290 HES4
ENST00000481869 7.48919414772205e-05 3.49030347123465e-05 1.01811270296173 ENSG00000188290 HES4
ENST00000484667 7.24023832365273e-05 3.36912417551831e-05 1.02030123655404 ENSG00000188290 HES4
ENST00000423619 0.00013485890262944 6.47560582710127e-05 1.37986338834069 ENSG00000231702 RP11-54O7.10
ENST00000458555 0.00529297720829006 0.00315120067083003 1.08849038952164 ENSG00000224969 RP11-54O7.11
ENST00000379389 1.16271939429828e-51 2.51883464857946e-53 -2.49528189217555 ENSG00000187608 ISG15
ENST00000379370 5.44411221566867e-78 4.57288619782279e-80 -2.32417275425501 ENSG00000188157 AGRN
ENST00000477585 2.67009942685566e-15 4.75572872328999e-16 -1.53207830714356 ENSG00000188157 AGRN
ENST00000469403 1.8453210439145e-19 2.41985246466098e-20 -1.63696597661326 ENSG00000188157 AGRN
ENST00000479707 2.23965304649781e-35 1.07313721586136e-36 -2.25834028936746 ENSG00000188157 AGRN
ENST00000466223 1.0309624915748e-37 4.37367559946929e-39 -2.39999108712589 ENSG00000188157 AGRN
ENST00000478677 1.10770702726701e-28 7.8941579721115e-30 -2.52461395238945 ENSG00000188157 AGRN
ENST00000492947 3.17395636335894e-33 1.72513108430897e-34 -2.36802177977275 ENSG00000188157 AGRN
ENST00000419249 4.52976930454962e-67 5.39293738882897e-69 -2.41110684240146 ENSG00000188157 AGRN
ENST00000461111 2.62139670960475e-83 1.89921053391366e-85 -2.57957314819791 ENSG00000188157 AGRN
ENST00000418300 3.84541881693799e-57 6.4968756851868e-59 -2.53390989752796 ENSG00000242590 RP11-54O7.14
ENST00000427998 4.44912968645952e-38 1.84940101714762e-39 -1.58562604447635 ENSG00000217801 RP11-465B22.3
ENST00000394517 2.27281101463822e-37 9.80108872533625e-39 -1.59475088022488 ENSG00000217801 RP11-465B22.3
ENST00000442292 4.19239778450638e-21 4.88718872569425e-22 -1.52314021421164 ENSG00000273443 RP11-54O7.18
ENST00000456409 5.47242778958092e-28 4.06661275714391e-29 -1.43993724209532 ENSG00000217801 RP11-465B22.3
ENST00000412397 2.83193057097469e-24 2.67133212358782e-25 -1.32190527852718 ENSG00000217801 RP11-465B22.3
ENST00000433695 2.07436329322772e-27 1.60129642250431e-28 -1.43971109462161 ENSG00000217801 RP11-465B22.3
ENST00000451054 7.55448498509053e-29 5.33042949189991e-30 -1.4289355387367 ENSG00000217801 RP11-465B22.3
ENST00000453464 0.000375710401046104 0.000190717719567331 -0.777961213546532 ENSG00000237330 RNF223
ENST00000379339 0.00204567901400697 0.001147239319972 -0.233935607858309 ENSG00000131591 C1orf159
ENST00000294576 0.002067732607797 0.00116044841871392 -0.233943229631296 ENSG00000131591 C1orf159
ENST00000448924 0.002067732607797 0.00116044841871392 -0.233943229631296 ENSG00000131591 C1orf159
ENST00000465822 1.38088877900642e-08 4.35757076246178e-09 -0.765078776213631 ENSG00000131591 C1orf159
ENST00000379325 0.00203939331871514 0.00114345801077688 -0.233936230750737 ENSG00000131591 C1orf159
ENST00000421241 0.00203939331871514 0.00114345801077688 -0.233936230750737 ENSG00000131591 C1orf159
ENST00000487177 1.84566534591748e-09 5.36565675859072e-10 -0.847437048087354 ENSG00000131591 C1orf159
ENST00000467751 0.00203939331871514 0.00114345801077688 -0.233936230750737 ENSG00000131591 C1orf159
ENST00000477196 0.00203939331871514 0.00114345801077688 -0.233936230750737 ENSG00000131591 C1orf159
ENST00000464905 1.6854151315231e-08 5.36139659574479e-09 -0.803010081567257 ENSG00000131591 C1orf159
ENST00000379320 3.89683656361552e-08 1.28301459539365e-08 -0.751665651346931 ENSG00000131591 C1orf159
ENST00000379319 0.000734447173733398 0.000386713027061343 -0.284183942194421 ENSG00000131591 C1orf159
ENST00000434641 0.00827343175429378 0.0050696170909684 -0.198437973370084 ENSG00000131591 C1orf159
ENST00000482816 0.0314491357697402 0.0211556205897109 -0.164951658463269 ENSG00000131591 C1orf159
ENST00000437760 0.0784366299501909 0.0568182110235127 -0.132701851645962 ENSG00000131591 C1orf159
ENST00000462097 0.264006375016995 0.215529365510378 -0.0815237539751443 ENSG00000131591 C1orf159
ENST00000473600 0.000694882850598866 0.000364837504775415 -0.560479522614788 ENSG00000131591 C1orf159
ENST00000475119 0.280190788729955 0.230257356793851 -0.0790259357405762 ENSG00000131591 C1orf159
ENST00000442117 0.00141332850323944 0.000774380129777488 -0.495345370826064 ENSG00000131591 C1orf159
ENST00000427787 0.00161351584942766 0.000890890030713189 -0.522375458105238 ENSG00000131591 C1orf159
ENST00000472741 0.622987259484296 0.569670561526649 -0.0364552475347781 ENSG00000131591 C1orf159
ENST00000480643 0.661562645630166 0.610762721271282 -0.032438902217003 ENSG00000131591 C1orf159
ENST00000416774 0.157937376488226 0.122076920772181 -0.524880110641814 ENSG00000223823 RP11-465B22.5
ENST00000384997 0.917036155031874 0.899682863307928 -0.0329801713586375 ENSG00000207730 MIR200B
ENST00000384875 0.953923676619448 0.943793705599582 -0.0189549385232643 ENSG00000207607 MIR200A
ENST00000362106 0.351320755871412 0.296563573166389 -0.322977632438961 ENSG00000198976 MIR429
ENST00000606993 0.110798616234756 0.0827471421498234 -0.629337501623773 ENSG00000272141 RP11-465B22.8
ENST00000379317 8.4742467564113e-07 3.18758303259874e-07 1.8741355311796 ENSG00000205231 TTLL10-AS1
ENST00000506177 0.00483399522770171 0.00286186376076242 0.616935793649897 ENSG00000162571 TTLL10
ENST00000379290 0.0124277849192859 0.00782326863581152 0.552919605201392 ENSG00000162571 TTLL10
ENST00000379289 0.0124277849192859 0.00782326863581152 0.552919605201392 ENSG00000162571 TTLL10
ENST00000379288 2.5229931015883e-06 9.96825972209775e-07 1.81697051612257 ENSG00000162571 TTLL10
ENST00000460998 0.0209507707570051 0.0136879605652367 0.851231804534911 ENSG00000162571 TTLL10
ENST00000486379 0.056852743243696 0.0400913726443739 0.436649355883526 ENSG00000162571 TTLL10
ENST00000328596 9.17574447576288e-46 2.56142864892459e-47 -2.09271136936509 ENSG00000186891 TNFRSF18
ENST00000379268 1.46203477553916e-44 4.33233716219986e-46 -2.09121333914617 ENSG00000186891 TNFRSF18
ENST00000486728 8.14669385608995e-49 1.99684142462118e-50 -2.15786855538919 ENSG00000186891 TNFRSF18
ENST00000379265 5.31836863992953e-46 1.47190670170411e-47 -2.11203075817375 ENSG00000186891 TNFRSF18
ENST00000379236 3.46582791631018e-67 4.11796315969107e-69 -2.92087019497333 ENSG00000186827 TNFRSF4
ENST00000497869 3.10384774705607e-67 3.67858759963749e-69 -2.92114961695297 ENSG00000186827 TNFRSF4
ENST00000453580 1.1537704395782e-62 1.59175025496254e-64 -2.79020751938935 ENSG00000186827 TNFRSF4
ENST00000360001 3.02277251607265e-39 1.18018136153313e-40 -1.21105225809442 ENSG00000078808 SDF4
ENST00000465727 3.30548623511569e-39 1.29352765878897e-40 -1.21078862437889 ENSG00000078808 SDF4
ENST00000263741 3.30548623511569e-39 1.29352765878897e-40 -1.21078862437889 ENSG00000078808 SDF4
ENST00000494748 2.30214697355162e-34 1.16891643770125e-35 -1.23870273556506 ENSG00000078808 SDF4
ENST00000478938 3.50302565864918e-36 1.60241067466941e-37 -1.34168306478299 ENSG00000078808 SDF4
ENST00000403997 2.48683922681308e-54 4.79814806338787e-56 -1.19503971619192 ENSG00000078808 SDF4
ENST00000545427 2.49221150934558e-48 6.24286689697811e-50 -1.18396809698957 ENSG00000078808 SDF4
ENST00000459994 1.73774837311418e-35 8.27969538763697e-37 -1.24552826607011 ENSG00000078808 SDF4
ENST00000379198 6.14425932458817e-34 3.19510748190658e-35 -1.37582445340994 ENSG00000176022 B3GALT6
ENST00000462849 0.100994094795083 0.0747789766018889 0.644997151625408 ENSG00000184163 FAM132A
ENST00000478606 0.185773726659685 0.146071370894845 0.533548531201331 ENSG00000184163 FAM132A
ENST00000330388 0.109901527715184 0.0820041910908094 0.513398923025898 ENSG00000184163 FAM132A
ENST00000468365 0.296890766524667 0.245617078035549 0.404868667037917 ENSG00000184163 FAM132A
ENST00000486627 0.554480955206037 0.498272901078192 0.247325963832884 ENSG00000184163 FAM132A
ENST00000565563 0.84218567113323 0.811999822843625 -0.0769563386933926 ENSG00000260179 RP5-902P8.12
ENST00000450390 5.54366086704261e-16 9.34002199171386e-17 -0.657805455663734 ENSG00000160087 UBE2J2
ENST00000347370 5.54366086704261e-16 9.34002199171386e-17 -0.657805455663734 ENSG00000160087 UBE2J2
ENST00000349431 1.34622323220209e-15 2.33929331191391e-16 -0.652420837252746 ENSG00000160087 UBE2J2
ENST00000348298 9.17582895325338e-15 1.70282226217905e-15 -0.624631702488203 ENSG00000160087 UBE2J2
ENST00000339385 2.42607391305446e-20 2.9905549482542e-21 -0.783405429418174 ENSG00000160087 UBE2J2
ENST00000400929 2.37172334483763e-14 4.5577374414163e-15 -0.610079295238211 ENSG00000160087 UBE2J2
ENST00000464036 3.24136042475862e-14 6.29174802010742e-15 -0.604761999595514 ENSG00000160087 UBE2J2
ENST00000360466 3.21275774309268e-14 6.23353692611017e-15 -0.60399646802194 ENSG00000160087 UBE2J2
ENST00000400930 3.16584180351294e-14 6.14023568361678e-15 -0.604020605374346 ENSG00000160087 UBE2J2
ENST00000467339 2.40428749543935e-15 4.26416567268123e-16 -0.863038229116858 ENSG00000160087 UBE2J2
ENST00000473215 3.68581823328489e-14 7.18755393773943e-15 -0.595127277637278 ENSG00000160087 UBE2J2
ENST00000435198 1.99188738767111e-13 4.1133346272035e-14 -0.582650819076948 ENSG00000160087 UBE2J2
ENST00000509720 3.82838457837793e-13 8.08489115891585e-14 -0.581201605777913 ENSG00000160087 UBE2J2
ENST00000491779 2.04323848661134e-12 4.58194235045695e-13 -0.563535365811451 ENSG00000160087 UBE2J2
ENST00000466752 3.19417158486238e-11 7.92633213461771e-12 -0.535681583159755 ENSG00000160087 UBE2J2
ENST00000503294 4.63878012111829e-11 1.16790279234109e-11 -0.530181129129476 ENSG00000160087 UBE2J2
ENST00000477894 4.63436948067165e-11 1.16676460215511e-11 -0.530578311628883 ENSG00000160087 UBE2J2
ENST00000471154 3.87086049447826e-11 9.67778808513639e-12 -0.688930503305541 ENSG00000160087 UBE2J2
ENST00000422076 2.58306521368599e-11 6.36366609637961e-12 -0.537422925471767 ENSG00000160087 UBE2J2
ENST00000502382 3.10553891561272e-11 7.69951589311971e-12 -0.538813144981255 ENSG00000160087 UBE2J2
ENST00000461142 1.23917458409968e-08 3.89139473878948e-09 -0.471273238330594 ENSG00000160087 UBE2J2
ENST00000488418 1.3026452543226e-05 5.57198833066922e-06 -0.37615545751892 ENSG00000160087 UBE2J2
ENST00000434139 0.0110142675155597 0.00687830789341647 0.821430633825966 ENSG00000230415 RP5-902P8.10
ENST00000453732 0.00214777737877422 0.00120809506114289 1.12723456210995 ENSG00000230415 RP5-902P8.10
ENST00000379116 5.93608131376499e-06 2.44419565979193e-06 0.962097039060496 ENSG00000162572 SCNN1D
ENST00000379101 6.54923933082285e-06 2.71006519665504e-06 0.980538829670254 ENSG00000162572 SCNN1D
ENST00000338555 5.6084224436079e-06 2.30297329232883e-06 0.972703675929777 ENSG00000162572 SCNN1D
ENST00000470022 0.00233994330990762 0.00132311531623048 0.875364409526375 ENSG00000162572 SCNN1D
ENST00000325425 0.000272370620368581 0.000135902590559082 0.875108517121732 ENSG00000162572 SCNN1D
ENST00000467651 0.00251162654433208 0.00142653427548301 0.913441854714422 ENSG00000162572 SCNN1D
ENST00000400928 0.000342053821927391 0.000172785792320728 0.875244842259373 ENSG00000162572 SCNN1D
ENST00000379099 0.0292944444250554 0.0196043485688952 0.714663418703518 ENSG00000162572 SCNN1D
ENST00000354700 2.05196717294357e-12 4.60225292083598e-13 0.884518984180675 ENSG00000131584 ACAP3
ENST00000353662 1.83518556778311e-12 4.09957546353575e-13 0.885867642222253 ENSG00000131584 ACAP3
ENST00000492936 3.45525369593846e-12 7.8930745545602e-13 0.880254105111558 ENSG00000131584 ACAP3
ENST00000467278 1.63292286575748e-05 7.05975931019416e-06 0.70233769393701 ENSG00000131584 ACAP3
ENST00000470659 0.0227684264028187 0.0149617312651156 0.597949202883119 ENSG00000131584 ACAP3
ENST00000379037 0.000808573306387586 0.000428210214128886 0.661722248305434 ENSG00000131584 ACAP3
ENST00000476572 3.20538338269498e-08 1.04678494832627e-08 0.898836496473043 ENSG00000131584 ACAP3
ENST00000493992 0.00914256146404429 0.00564172984707565 0.586946274432422 ENSG00000131584 ACAP3
ENST00000472541 6.32936039950053e-11 1.61224522868539e-11 0.794648143668702 ENSG00000131584 ACAP3
ENST00000354980 3.66802925029486e-15 6.59810321740577e-16 0.979625406296583 ENSG00000131584 ACAP3
ENST00000478065 8.87307257500105e-09 2.74729806923182e-09 0.849735748580626 ENSG00000131584 ACAP3
ENST00000479108 8.1102014102827e-12 1.91506703278182e-12 0.936658815237531 ENSG00000131584 ACAP3
ENST00000438966 2.26330650767749e-11 5.54652203527903e-12 0.928327560186721 ENSG00000131584 ACAP3
ENST00000379031 0.218570495019578 0.1749005942025 -0.168672293289652 ENSG00000169972 PUSL1
ENST00000470520 0.350293411571241 0.295631385151623 -0.143716407028912 ENSG00000169972 PUSL1
ENST00000463758 0.0631157237192669 0.0448979586918976 -0.367703518859257 ENSG00000169972 PUSL1
ENST00000467712 0.27152785979661 0.222353650893755 -0.173258963647666 ENSG00000169972 PUSL1
ENST00000493657 0.314103113223653 0.261502976565682 -0.150684127767114 ENSG00000169972 PUSL1
ENST00000470030 0.000520778252988697 0.000269195519186333 -0.361168774633005 ENSG00000127054 CPSF3L
ENST00000435064 0.000560350650635658 0.0002908112535698 -0.275507133286588 ENSG00000127054 CPSF3L
ENST00000497304 0.00652631918677216 0.00393904666589396 -0.386634251672295 ENSG00000127054 CPSF3L
ENST00000323275 0.000567235347262171 0.000294604424594366 -0.275323449677675 ENSG00000127054 CPSF3L
ENST00000411962 0.000567544483334555 0.000294775166592019 -0.275324785591641 ENSG00000127054 CPSF3L
ENST00000462432 0.00183083165208922 0.00101920373575015 -0.304416498778127 ENSG00000127054 CPSF3L
ENST00000478641 0.000273321173609515 0.000136406314015233 -0.386301208278694 ENSG00000127054 CPSF3L
ENST00000458452 0.000570156091607281 0.000296206645130402 -0.275217474937992 ENSG00000127054 CPSF3L
ENST00000419704 0.000570156091607281 0.000296206645130402 -0.275217474937992 ENSG00000127054 CPSF3L
ENST00000540437 0.000565484603768481 0.000293637629803859 -0.275562979332385 ENSG00000127054 CPSF3L
ENST00000421495 0.000570156091607281 0.000296206645130402 -0.275217474937992 ENSG00000127054 CPSF3L
ENST00000532772 0.000571352801571335 0.000296859122132135 -0.275073643692281 ENSG00000127054 CPSF3L
ENST00000450926 0.000637404980531551 0.00033308089204559 -0.272310477851418 ENSG00000127054 CPSF3L
ENST00000545578 0.0006400895382723 0.000334621588784688 -0.272331389648636 ENSG00000127054 CPSF3L
ENST00000527098 0.0006400895382723 0.000334621588784688 -0.272331389648636 ENSG00000127054 CPSF3L
ENST00000485710 5.75461952004376e-05 2.64600468942371e-05 -0.46557427285665 ENSG00000127054 CPSF3L
ENST00000461514 2.21019384950983e-05 9.69542406042569e-06 -0.501251554034025 ENSG00000127054 CPSF3L
ENST00000525164 2.73677862128158e-05 1.21265478721367e-05 -0.49706793408293 ENSG00000127054 CPSF3L
ENST00000528879 0.000421573097714794 0.000215317572495257 -0.276235812132998 ENSG00000127054 CPSF3L
ENST00000525769 2.10393753224156e-05 9.20891981383823e-06 -0.496164892299889 ENSG00000127054 CPSF3L
ENST00000531377 0.00100362214802026 0.000538698836822723 -0.270942995615294 ENSG00000127054 CPSF3L
ENST00000527383 0.000182206845479287 8.88932726387798e-05 -0.367519004238361 ENSG00000127054 CPSF3L
ENST00000531292 0.0122404936527171 0.00769716723910876 -0.269071665121221 ENSG00000127054 CPSF3L
ENST00000467408 0.00401980373969557 0.00235275963157517 -0.281412670008072 ENSG00000127054 CPSF3L
ENST00000434694 0.00370131198609324 0.00215405910151545 -0.208055487293744 ENSG00000127054 CPSF3L
ENST00000531020 0.00536191332018659 0.00319490466013738 -0.313089865914909 ENSG00000127054 CPSF3L
ENST00000533916 0.00294351397724699 0.00168757781643671 -0.291167877631952 ENSG00000127054 CPSF3L
ENST00000488042 0.00512191795250739 0.00304366011444102 -0.198546220314597 ENSG00000127054 CPSF3L
ENST00000526797 0.0025509938682618 0.00145000793561245 -0.211804079451901 ENSG00000127054 CPSF3L
ENST00000526332 0.00249744199400792 0.00141810430869036 -0.212264096754575 ENSG00000127054 CPSF3L
ENST00000430786 0.00192576427647924 0.00107568086960427 -0.215021667955952 ENSG00000127054 CPSF3L
ENST00000527719 0.00249417728140988 0.00141605654626252 -0.21014516750211 ENSG00000127054 CPSF3L
ENST00000530031 0.0025168335621426 0.00142973263610649 -0.210422267392076 ENSG00000127054 CPSF3L
ENST00000526113 0.00220767571842016 0.00124374180746801 -0.213805276677828 ENSG00000127054 CPSF3L
ENST00000526904 0.00224174312719789 0.00126410123130207 -0.213895172504493 ENSG00000127054 CPSF3L
ENST00000525603 0.00364546029874775 0.002119613937591 -0.208945595408083 ENSG00000127054 CPSF3L
ENST00000444968 0.455401672196915 0.397827004464142 0.0823119760324051 ENSG00000240731 RP5-890O3.9
ENST00000429572 6.81557491391353e-06 2.82553448515778e-06 -0.345526327721001 ENSG00000127054 CPSF3L
ENST00000498173 6.80704206817073e-06 2.82175267492765e-06 -0.345526265917544 ENSG00000127054 CPSF3L
ENST00000496353 7.21009158440515e-06 2.99698318925809e-06 -0.347570625076919 ENSG00000127054 CPSF3L
ENST00000493534 1.53319692644874e-05 6.60860902307836e-06 -0.363834402680024 ENSG00000127054 CPSF3L
ENST00000534345 2.75560749016728e-05 1.22140992606305e-05 -0.352302228177236 ENSG00000127054 CPSF3L
ENST00000532952 3.2696578381298e-05 1.46033201663032e-05 -0.354060716553884 ENSG00000127054 CPSF3L
ENST00000490853 7.57813246240534e-05 3.53411030623551e-05 -0.338106082669664 ENSG00000127054 CPSF3L
ENST00000531019 7.57813246240534e-05 3.53411030623551e-05 -0.338106082669664 ENSG00000127054 CPSF3L
ENST00000498476 8.68969994135444e-05 4.07901062584048e-05 -0.336657985421027 ENSG00000127054 CPSF3L
ENST00000470679 0.0001716318708426 8.34640051066407e-05 -0.324183427501814 ENSG00000127054 CPSF3L
ENST00000525285 0.000524350799500223 0.000271155137370853 -0.330678170328189 ENSG00000127054 CPSF3L
ENST00000530233 0.0146153844036609 0.00931289296783535 -0.315888744817574 ENSG00000127054 CPSF3L
ENST00000464957 0.0472224948245204 0.0327920212453436 0.348506588612626 ENSG00000224051 GLTPD1
ENST00000343938 0.0374361689454441 0.0255293130884144 0.305580775113039 ENSG00000224051 GLTPD1
ENST00000488011 6.30953251632251e-05 2.91523662542445e-05 0.822625540067586 ENSG00000224051 GLTPD1
ENST00000339381 2.36574203059074e-07 8.40561735067237e-08 1.09512968511949 ENSG00000169962 TAS1R3
ENST00000378891 0.0121449898419321 0.0076335514289858 -0.309216708100556 ENSG00000107404 DVL1
ENST00000378888 0.0105250159480971 0.00655369556430459 -0.324056518508051 ENSG00000107404 DVL1
ENST00000472445 0.711992901867514 0.665507559220653 -0.0582702682915704 ENSG00000107404 DVL1
ENST00000474033 0.583761963567386 0.52853911348795 -0.14314086056583 ENSG00000162576 MXRA8
ENST00000309212 0.760154506627678 0.718947200663817 0.068198963917898 ENSG00000162576 MXRA8
ENST00000477278 0.00508736317278573 0.00302168338877076 0.538642138660658 ENSG00000162576 MXRA8
ENST00000342753 0.760137691558848 0.718926749459845 0.0682256178089457 ENSG00000162576 MXRA8
ENST00000445648 0.760137691558848 0.718926749459845 0.0682256178089457 ENSG00000162576 MXRA8
ENST00000473097 0.937284838009156 0.924034360457896 -0.0229012031643757 ENSG00000162576 MXRA8
ENST00000478517 0.808280498413779 0.773299127747336 -0.0753479094880578 ENSG00000162576 MXRA8
ENST00000476718 0.362942221798685 0.30763744349183 0.24850671467289 ENSG00000162576 MXRA8
ENST00000464351 0.640163341940963 0.58773244441062 -0.18349791584234 ENSG00000162576 MXRA8
ENST00000460473 0.954434232823 0.944453012241516 -0.0244213446993871 ENSG00000162576 MXRA8
ENST00000338370 2.40189762764536e-10 6.44930974318431e-11 -0.873245124787985 ENSG00000175756 AURKAIP1
ENST00000338338 1.05355534020421e-09 2.9970566902207e-10 -0.854094082144134 ENSG00000175756 AURKAIP1
ENST00000321751 3.54560553989182e-10 9.67066249655504e-11 -0.860971636442322 ENSG00000175756 AURKAIP1
ENST00000378853 4.03278195304118e-10 1.10551724431675e-10 -0.86003756264058 ENSG00000175756 AURKAIP1
ENST00000489799 1.72355352215517e-08 5.48869753518104e-09 -0.880660162925734 ENSG00000175756 AURKAIP1
ENST00000496905 4.88328525590838e-07 1.79401550538481e-07 -0.894900447131366 ENSG00000175756 AURKAIP1
ENST00000435351 0.117685074784632 0.0883801541288941 0.631432725290319 ENSG00000223663 RP5-890O3.3
ENST00000480479 0.00199071251026468 0.00111449602023074 -0.232528096648435 ENSG00000221978 CCNL2
ENST00000482621 2.74841579299916e-05 1.21809584515688e-05 -0.267902131822738 ENSG00000221978 CCNL2
ENST00000408952 2.74841579299916e-05 1.21809584515688e-05 -0.267902131822738 ENSG00000221978 CCNL2
ENST00000463260 0.000501913431322706 0.00025887057005624 -0.32059932223031 ENSG00000221978 CCNL2
ENST00000400809 0.000104006409634685 4.92650478101366e-05 -0.264711676921941 ENSG00000221978 CCNL2
ENST00000496007 9.88518481293854e-05 4.66915881139768e-05 -0.265398496573958 ENSG00000221978 CCNL2
ENST00000482365 0.00101067317420308 0.000542670950538458 -0.23444055003495 ENSG00000221978 CCNL2
ENST00000481223 9.85434211439486e-05 4.65352940260205e-05 -0.265415053899494 ENSG00000221978 CCNL2
ENST00000418865 0.000176789146227257 8.61295643092344e-05 -0.260455574839382 ENSG00000221978 CCNL2
ENST00000505849 0.00384239275011265 0.0022419110814153 -0.216708000009184 ENSG00000221978 CCNL2
ENST00000488340 0.000157674201346075 7.63396735387817e-05 -0.260000683030222 ENSG00000221978 CCNL2
ENST00000492998 0.00302499240853043 0.0017371143191117 -0.241010052374851 ENSG00000221978 CCNL2
ENST00000469113 0.00147141508146705 0.000808231176224414 -0.237612826804617 ENSG00000221978 CCNL2
ENST00000480646 0.216715458415004 0.173265791097798 -0.0947046924383652 ENSG00000221978 CCNL2
ENST00000471930 0.000240977048082313 0.000119433927778707 -0.273406364656251 ENSG00000221978 CCNL2
ENST00000408918 0.000987407809943398 0.000529339999794184 -0.255955251801865 ENSG00000221978 CCNL2
ENST00000473872 0.0161324265386193 0.0103488470502573 -0.178454976888715 ENSG00000221978 CCNL2
ENST00000425598 0.025196295732203 0.0166801530846801 -0.18791590878115 ENSG00000221978 CCNL2
ENST00000463895 0.00965198960155581 0.0059769935069204 -0.223357084324091 ENSG00000221978 CCNL2
ENST00000497013 0.285282179505724 0.2348913439001 -0.0993757465562237 ENSG00000221978 CCNL2
ENST00000448629 0.00788520290836738 0.00481705516740334 -0.362636828079266 ENSG00000224870 RP4-758J18.2
ENST00000444362 2.61041807627442e-10 7.03231940104702e-11 -0.638564738985378 ENSG00000224870 RP4-758J18.2
ENST00000418833 1.67287306929422e-09 4.84720749104437e-10 -0.618827042949856 ENSG00000224870 RP4-758J18.2
ENST00000576232 0.0899452225355055 0.0659259645495479 -0.271883518628496 ENSG00000224870 RP4-758J18.2
ENST00000570344 0.0837879144943137 0.061022930265603 -0.277089889257499 ENSG00000224870 RP4-758J18.2
ENST00000447725 1.5967527649966e-08 5.06722467178864e-09 -0.606069312067435 ENSG00000224870 RP4-758J18.2
ENST00000572242 1.02519870330115e-12 2.24318375675791e-13 -0.692107361871441 ENSG00000224870 RP4-758J18.2
ENST00000453521 1.04828122438692e-13 2.12059498053801e-14 -0.752214157427358 ENSG00000224870 RP4-758J18.2
ENST00000344843 1.60440384568944e-24 1.48702202091671e-25 -0.848397640808439 ENSG00000242485 MRPL20
ENST00000493287 3.06967473135081e-18 4.39288416765349e-19 -0.713561162461922 ENSG00000242485 MRPL20
ENST00000487659 1.40778454723401e-24 1.29956598985461e-25 -0.849124039308672 ENSG00000242485 MRPL20
ENST00000492508 1.62436320505138e-22 1.72213655820349e-23 -0.81004973955281 ENSG00000242485 MRPL20
ENST00000482352 2.28559613017418e-27 1.76818548476404e-28 -0.970269924988062 ENSG00000242485 MRPL20
ENST00000582431 0.0118452855673589 0.00743341293706199 -0.468708789116318 ENSG00000264293 RN7SL657P
ENST00000477686 2.15777084608856e-32 1.23180212944002e-33 -1.06036386422093 ENSG00000242485 MRPL20
ENST00000607307 0.000150814155276741 7.28667258912367e-05 0.831767055139668 ENSG00000272455 RP4-758J18.13
ENST00000427211 0.00648457839347161 0.00391187490040213 0.473796216985558 ENSG00000235098 ANKRD65
ENST00000520296 0.0375620323774402 0.0256209874747483 0.337068798114702 ENSG00000235098 ANKRD65
ENST00000338660 0.22660908412968 0.182023158100971 0.300383684329555 ENSG00000179403 VWA1
ENST00000404702 0.118666748020194 0.0891746956479239 0.407742825030505 ENSG00000179403 VWA1
ENST00000476993 0.118666748020194 0.0891746956479239 0.407742825030505 ENSG00000179403 VWA1
ENST00000378785 0.16367501085254 0.127002034271166 0.544081120394067 ENSG00000215915 ATAD3C
ENST00000475091 0.875791580496332 0.850688723391844 0.0656545227800273 ENSG00000215915 ATAD3C
ENST00000484537 0.175039696010534 0.136794628807017 0.521894418603386 ENSG00000215915 ATAD3C
ENST00000378741 0.00703248650923571 0.00426575555154323 -0.263417853869262 ENSG00000160072 ATAD3B
ENST00000308647 4.07291971261657e-05 1.83907497137299e-05 -0.39811886383211 ENSG00000160072 ATAD3B
ENST00000472194 2.23273072239648e-06 8.77115325859735e-07 -0.471808019155294 ENSG00000160072 ATAD3B
ENST00000378736 3.27514869504794e-05 1.46292156531582e-05 -0.586310808567928 ENSG00000160072 ATAD3B
ENST00000485748 8.04607040578856e-07 3.02074829149112e-07 -0.518092951117251 ENSG00000160072 ATAD3B
ENST00000474481 2.19341307909182e-06 8.61111700716631e-07 -0.522110090553709 ENSG00000160072 ATAD3B
ENST00000378756 2.33714899153735e-08 7.53205474613274e-09 -0.637066063304864 ENSG00000197785 ATAD3A
ENST00000378755 2.31963611060405e-08 7.47270074291179e-09 -0.637075599432059 ENSG00000197785 ATAD3A
ENST00000339113 1.86912845591588e-08 5.97297186009433e-09 -0.634763532245193 ENSG00000197785 ATAD3A
ENST00000536055 1.86912845591588e-08 5.97297186009433e-09 -0.634763532245193 ENSG00000197785 ATAD3A
ENST00000439513 0.0122445245521838 0.00769984849254281 -0.556548352027772 ENSG00000197785 ATAD3A
ENST00000429957 9.1593363353545e-10 2.59230222147076e-10 -0.81774965981782 ENSG00000197785 ATAD3A
ENST00000400830 3.24433227189327e-07 1.1698687679349e-07 -0.65049346472138 ENSG00000197785 ATAD3A
ENST00000378733 1.53852785585089e-05 6.63296785193609e-06 1.16402569474851 ENSG00000205090 TMEM240
ENST00000425828 1.53852785585089e-05 6.63296785193609e-06 1.16402569474851 ENSG00000205090 TMEM240
ENST00000291386 0.0059122939213591 0.00354488620634696 -0.185411739440222 ENSG00000160075 SSU72
ENST00000378726 1.19528132178483e-15 2.06763810361333e-16 -0.694283406871454 ENSG00000160075 SSU72
ENST00000378725 0.322249155065447 0.269158691875821 -0.0683313891195929 ENSG00000160075 SSU72
ENST00000359060 0.000915173130849301 0.000488228486266523 -0.22432259397125 ENSG00000160075 SSU72
ENST00000539195 0.00605801412387464 0.00363809210796676 -0.231442417280762 ENSG00000215791 AL645728.2
ENST00000366221 0.000814422579757123 0.000431493067970082 1.01118622835182 ENSG00000215014 AL645728.1
ENST00000422725 0.786143063254588 0.748239594213381 -0.114178666997533 ENSG00000228594 C1orf233
ENST00000607222 0.000638354163735603 0.000333615085780493 0.837800108066369 ENSG00000272106 RP11-345P4.9
ENST00000520777 5.13659791654861e-08 1.71086764388666e-08 0.706889476579915 ENSG00000197530 MIB2
ENST00000378710 5.05395858227899e-08 1.68204246470024e-08 0.706929012016894 ENSG00000197530 MIB2
ENST00000360522 5.05395858227899e-08 1.68204246470024e-08 0.706929012016894 ENSG00000197530 MIB2
ENST00000357210 5.05395858227899e-08 1.68204246470024e-08 0.706929012016894 ENSG00000197530 MIB2
ENST00000355826 5.05395858227899e-08 1.68195390605956e-08 0.706916808307226 ENSG00000197530 MIB2
ENST00000518681 5.17217886143736e-08 1.72330666142884e-08 0.707815932453648 ENSG00000197530 MIB2
ENST00000505820 4.99468079149386e-08 1.6615070149952e-08 0.708615682133547 ENSG00000197530 MIB2
ENST00000479659 5.23549707003438e-08 1.74540582791758e-08 0.707762309470496 ENSG00000197530 MIB2
ENST00000489635 5.57682846340422e-08 1.86400309061656e-08 0.706791214289419 ENSG00000197530 MIB2
ENST00000511502 5.53271713847909e-08 1.84839867691072e-08 0.706554717626453 ENSG00000197530 MIB2
ENST00000477990 1.73863063051824e-14 3.30274185189353e-15 1.00853691624188 ENSG00000197530 MIB2
ENST00000514363 4.96092353614468e-16 8.331077281921e-17 0.953436464426624 ENSG00000197530 MIB2
ENST00000487053 4.05549959531992e-08 1.33811663953412e-08 0.707675545027883 ENSG00000197530 MIB2
ENST00000502470 2.71566131019773e-15 4.84012863326137e-16 0.961696367370516 ENSG00000197530 MIB2
ENST00000378712 4.02875038093572e-08 1.32873634302463e-08 0.70768969232796 ENSG00000197530 MIB2
ENST00000507082 5.52962726442358e-11 1.40110692109949e-11 1.00282138797022 ENSG00000197530 MIB2
ENST00000463492 9.70199986607268e-09 3.01614140102983e-09 0.989048842961602 ENSG00000197530 MIB2
ENST00000510793 9.80892306239115e-16 1.68351820719165e-16 0.97615804174934 ENSG00000197530 MIB2
ENST00000504599 3.64911923548832e-08 1.19804914349408e-08 0.709361890479897 ENSG00000197530 MIB2
ENST00000507229 3.00605189295127e-09 8.89411820387228e-10 0.740013864573813 ENSG00000197530 MIB2
ENST00000503789 5.33130849666164e-11 1.34937293827524e-11 0.911126282700949 ENSG00000197530 MIB2
ENST00000378708 1.27574708317188e-06 4.88709842610955e-07 0.656741309266682 ENSG00000197530 MIB2
ENST00000506488 1.40413783232013e-06 5.40195175007602e-07 0.653353474200155 ENSG00000197530 MIB2
ENST00000512004 3.71808527310299e-05 1.67120202076128e-05 0.78196885753857 ENSG00000197530 MIB2
ENST00000508455 0.0164383519207817 0.0105590612607827 0.608356320061614 ENSG00000197530 MIB2
ENST00000514234 0.00656270470902471 0.00396226403460772 0.463853716944278 ENSG00000197530 MIB2
ENST00000467597 0.162124408899657 0.125660505267726 0.286901931479841 ENSG00000197530 MIB2
ENST00000508148 0.352066844052527 0.297281840170923 0.204528548772552 ENSG00000197530 MIB2
ENST00000486072 0.177451331268795 0.138876801228821 0.300361866482869 ENSG00000197530 MIB2
ENST00000505370 0.0234687241515896 0.0154565956016951 0.500300225174643 ENSG00000197530 MIB2
ENST00000473511 0.00599589025770125 0.00359845246577186 0.525627615985612 ENSG00000197530 MIB2
ENST00000464570 0.00132113123721124 0.00072082900706811 0.608615877208265 ENSG00000197530 MIB2
ENST00000483015 0.17428086206945 0.136142163227242 0.324318884634698 ENSG00000197530 MIB2
ENST00000511910 0.486008761938506 0.428437532159193 0.18539242266167 ENSG00000197530 MIB2
ENST00000470373 0.5844166110304 0.529275184084618 0.178366637873875 ENSG00000197530 MIB2
ENST00000356026 0.592396197124369 0.537635991309386 0.226745013058369 ENSG00000189409 MMP23B
ENST00000472264 0.914716966300624 0.896991653831822 -0.047188815384352 ENSG00000189409 MMP23B
ENST00000512731 0.849211616476311 0.819972956042679 -0.0835256235190751 ENSG00000189409 MMP23B
ENST00000378675 0.700905431313711 0.653282155174279 0.165166092885062 ENSG00000189409 MMP23B
ENST00000479814 0.115069716194849 0.0862287976714533 0.525051644561605 ENSG00000189409 MMP23B
ENST00000435358 0.195736913411333 0.154741407218033 0.349393895983506 ENSG00000189409 MMP23B
ENST00000503792 0.195736913411333 0.154741407218033 0.349393895983506 ENSG00000189409 MMP23B
ENST00000489782 0.187382946535876 0.147454389339792 0.370161336572046 ENSG00000189409 MMP23B
ENST00000486400 0.198473996940123 0.157143899772357 0.36429444049128 ENSG00000189409 MMP23B
ENST00000490017 0.926952260368131 0.911380034706514 0.0410100404480605 ENSG00000189409 MMP23B
ENST00000513088 0.00361398023720021 0.00210014264147538 0.218880913161591 ENSG00000248333 CDK11B
ENST00000341832 0.000265584965280792 0.000132321370386026 0.224569995363523 ENSG00000248333 CDK11B
ENST00000317673 0.00020592524180365 0.000101178089060458 0.222383331672018 ENSG00000248333 CDK11B
ENST00000340677 0.00020592524180365 0.000101178089060458 0.222383331672018 ENSG00000248333 CDK11B
ENST00000407249 0.00020592524180365 0.000101178089060458 0.222383331672018 ENSG00000248333 CDK11B
ENST00000341028 0.393927391861908 0.33736082395262 0.112277229020618 ENSG00000248333 CDK11B
ENST00000607013 0.232100070405083 0.18687197502021 -0.214430699251261 ENSG00000272004 RP11-345P4.10
ENST00000378662 0.607061504225922 0.552848753485084 -0.0457302230534235 ENSG00000189339 SLC35E2B
ENST00000234800 0.647129675503579 0.595192514067492 -0.0407255599793565 ENSG00000189339 SLC35E2B
ENST00000480991 3.68465955283727e-06 1.48266825924344e-06 -0.464339225342149 ENSG00000189339 SLC35E2B
ENST00000481276 0.000334553846508746 0.00016875705516957 0.382173356216184 ENSG00000189339 SLC35E2B
ENST00000596308 0.0696665105660205 0.0499759652521359 0.382651730026903 ENSG00000269737 RP11-345P4.7
ENST00000597891 0.126177656468127 0.0953618915377845 0.355813045440075 ENSG00000269227 RP11-345P4.6
ENST00000412810 0.326077082061374 0.272716389352326 0.348855664905326 ENSG00000215914 MMP23A
ENST00000234610 0.333219917788905 0.279451658504298 0.340799645891263 ENSG00000215914 MMP23A
ENST00000356200 2.6464161136168e-07 9.44735831500724e-08 0.304570350969201 ENSG00000008128 CDK11A
ENST00000598846 5.19894951926276e-08 1.7325684573135e-08 0.299341087039808 ENSG00000268575 RP1-283E3.8
ENST00000463652 0.00822675583050327 0.00503875198118806 0.351470184037422 ENSG00000008128 CDK11A
ENST00000358779 2.37786902131949e-08 7.66830039819282e-09 0.325095884861515 ENSG00000008128 CDK11A
ENST00000460465 2.37786902131949e-08 7.66830039819282e-09 0.325095884861515 ENSG00000008128 CDK11A
ENST00000404249 2.37786902131949e-08 7.66830039819282e-09 0.325095884861515 ENSG00000008128 CDK11A
ENST00000378633 2.37786902131949e-08 7.66830039819282e-09 0.325095884861515 ENSG00000008128 CDK11A
ENST00000357760 2.37786902131949e-08 7.66830039819282e-09 0.325095884861515 ENSG00000008128 CDK11A
ENST00000509982 2.66202067286206e-07 9.50672753203159e-08 0.304566310723881 ENSG00000008128 CDK11A
ENST00000378638 2.66202067286206e-07 9.50672753203159e-08 0.304566310723881 ENSG00000008128 CDK11A
ENST00000356937 3.47256365935774e-05 1.55577599743142e-05 0.289584115177068 ENSG00000008128 CDK11A
ENST00000478901 0.0039065416545603 0.00228207435746688 0.408072437262804 ENSG00000008128 CDK11A
ENST00000468397 0.00010803284237628 5.12860145292993e-05 0.468781975917394 ENSG00000008128 CDK11A
ENST00000491311 0.000183384058579605 8.94983193356302e-05 0.470293821627014 ENSG00000008128 CDK11A
ENST00000495016 0.00350453485127549 0.002032244010221 0.394367273966607 ENSG00000008128 CDK11A
ENST00000468800 0.000634808058683049 0.000331632701914235 0.327650326026873 ENSG00000008128 CDK11A
ENST00000464748 0.0283980014063463 0.018963318494111 0.329401274791763 ENSG00000008128 CDK11A
ENST00000489300 3.41443004745718e-05 1.52852578933215e-05 0.523402580480606 ENSG00000008128 CDK11A
ENST00000492390 3.81268241829733e-05 1.71572875781183e-05 0.397919400907348 ENSG00000008128 CDK11A
ENST00000474916 0.000513481690311221 0.000265156588537908 0.361367796057229 ENSG00000008128 CDK11A
ENST00000378635 1.82796857911481e-05 7.94435632236133e-06 0.286998555498655 ENSG00000008128 CDK11A
ENST00000479362 1.49106311740701e-05 6.41754193739584e-06 0.286057614688742 ENSG00000008128 CDK11A
ENST00000498810 0.00385772959375645 0.00225150585878059 0.250941738285261 ENSG00000008128 CDK11A
ENST00000487462 0.00111201112446981 0.000600429724411448 0.318861047331477 ENSG00000008128 CDK11A
ENST00000401096 8.96086202682973e-05 4.21187159443298e-05 0.360728847888576 ENSG00000008128 CDK11A
ENST00000577672 0.112396438785885 0.0840560938895955 0.170009839019346 ENSG00000227775 RP1-283E3.4
ENST00000417099 0.370045650372243 0.314422242720372 0.140819064613138 ENSG00000227775 RP1-283E3.4
ENST00000355439 0.0217272433214315 0.014228147338466 0.218116158263627 ENSG00000215790 SLC35E2
ENST00000400924 0.0390614228880732 0.0267213045768377 0.19710341516001 ENSG00000215790 SLC35E2
ENST00000246421 0.0112378836841466 0.00702837518964108 0.271742206659881 ENSG00000215790 SLC35E2
ENST00000475229 0.800304439050553 0.764231871199074 0.0464845748849203 ENSG00000215790 SLC35E2
ENST00000424604 0.204307242282849 0.16226235706041 0.190220397508949 ENSG00000227775 RP1-283E3.4
ENST00000418950 0.492689310914791 0.435154999254261 0.16687063935287 ENSG00000227775 RP1-283E3.4
ENST00000341426 5.75221323113271e-18 8.39762770139817e-19 -1.15669940059759 ENSG00000008130 NADK
ENST00000341991 5.483833036115e-18 7.9907290757119e-19 -1.15714146177872 ENSG00000008130 NADK
ENST00000378625 1.10280374901957e-17 1.64012936941755e-18 -1.14020100902294 ENSG00000008130 NADK
ENST00000344463 5.74826905166219e-18 8.39152571236496e-19 -1.15670089583613 ENSG00000008130 NADK
ENST00000342348 5.38809131937049e-16 9.07067955152387e-17 -1.13253165960805 ENSG00000008130 NADK
ENST00000498806 4.89932227017198e-14 9.64716473793864e-15 -1.18097983213333 ENSG00000008130 NADK
ENST00000469045 3.38094674317959e-14 6.57260788116457e-15 -1.13360872312664 ENSG00000008130 NADK
ENST00000480499 1.08331257774091e-12 2.37487647465197e-13 -1.1249224093347 ENSG00000008130 NADK
ENST00000497747 3.5475859437617e-14 6.90823007517243e-15 -1.19173809480895 ENSG00000008130 NADK
ENST00000477235 1.65878115177214e-13 3.40610393667466e-14 -1.11769030836327 ENSG00000008130 NADK
ENST00000489538 1.74853578999138e-12 3.89785114304416e-13 -1.10710364021205 ENSG00000008130 NADK
ENST00000497615 1.39501634778896e-14 2.629473407166e-15 -1.20355358293053 ENSG00000008130 NADK
ENST00000497186 1.17817503986097e-13 2.39372202966686e-14 -1.1226262017277 ENSG00000008130 NADK
ENST00000400922 3.51962005011124e-13 7.41472463637635e-14 -1.06590757599089 ENSG00000008130 NADK
ENST00000492845 5.52906678688677e-18 8.05862584054558e-19 -1.14948544448096 ENSG00000008130 NADK
ENST00000492768 1.14461592729698e-18 1.58836525696555e-19 -1.17331563450849 ENSG00000008130 NADK
ENST00000460602 2.80098014060694e-19 3.72533425302173e-20 -1.18523295724458 ENSG00000008130 NADK
ENST00000464373 1.03690887905818e-18 1.43350485957298e-19 -1.15687059947284 ENSG00000008130 NADK
ENST00000480542 2.9999564032383e-13 6.28388285841849e-14 -1.31456145048744 ENSG00000008130 NADK
ENST00000378609 1.3217229447613e-23 1.30662761603334e-24 -0.706291126846552 ENSG00000078369 GNB1
ENST00000461893 3.535766831895e-42 1.17930110786272e-43 -1.20260879188104 ENSG00000078369 GNB1
ENST00000471354 6.87340827359837e-37 3.03270650843188e-38 -1.09533954095903 ENSG00000078369 GNB1
ENST00000439272 1.16960976656098e-10 3.05289918009017e-11 -0.503571280516881 ENSG00000078369 GNB1
ENST00000434686 3.2354584912135e-10 8.7937636034813e-11 -0.494766212361554 ENSG00000078369 GNB1
ENST00000437146 3.62070204638014e-25 3.22085197803315e-26 -0.948409387526761 ENSG00000078369 GNB1
ENST00000472614 0.000101765861449082 4.81434857168525e-05 -0.320085189317763 ENSG00000078369 GNB1
ENST00000607589 1.29254490082125e-18 1.80153148115948e-19 -1.1373770512039 ENSG00000078369 GNB1
ENST00000412228 0.113506930878819 0.0849552912358191 0.610588505318327 ENSG00000231050 RP1-140A9.1
ENST00000307786 0.0374793501363559 0.0255607782205929 0.819074758612546 ENSG00000169885 CALML6
ENST00000378604 0.0203649603461887 0.0132790915555683 0.89664092966489 ENSG00000169885 CALML6
ENST00000482402 0.0219896529207306 0.0144151160909322 0.882601923948934 ENSG00000169885 CALML6
ENST00000462293 0.095366698438137 0.070254553794399 0.626990054717807 ENSG00000169885 CALML6
ENST00000378602 0.957436719765001 0.948105737129764 -0.023556379216703 ENSG00000178821 TMEM52
ENST00000310991 0.656575930373141 0.60541258812694 -0.182212974422526 ENSG00000178821 TMEM52
ENST00000378598 0.755601340703769 0.713894971121342 -0.129869208912165 ENSG00000178821 TMEM52
ENST00000470931 0.942659558251216 0.930523061057953 -0.0310570201600713 ENSG00000178821 TMEM52
ENST00000602604 0.883256841787641 0.859562271801726 -0.0644254929883816 ENSG00000178821 TMEM52
ENST00000416272 0.418721155772724 0.361715618074238 -0.333942411612027 ENSG00000178821 TMEM52
ENST00000493964 0.0152775423085641 0.00976315285627725 0.774173505627139 ENSG00000142609 C1orf222
ENST00000270720 0.00488889549498417 0.00289667694237627 0.85620889357449 ENSG00000142609 C1orf222
ENST00000468610 0.00488889549498417 0.00289667694237627 0.85620889357449 ENSG00000142609 C1orf222
ENST00000378567 4.61795210282749e-24 4.42624309085901e-25 0.909788875284039 ENSG00000067606 PRKCZ
ENST00000468310 2.32197052195175e-27 1.79743681287556e-28 1.13840140568976 ENSG00000067606 PRKCZ
ENST00000484419 1.77707390353926e-05 7.71296151817019e-06 0.832346110822868 ENSG00000067606 PRKCZ
ENST00000503297 1.59693133566099e-05 6.89842159339284e-06 0.866483377771879 ENSG00000067606 PRKCZ
ENST00000479566 8.36604196761964e-17 1.32761346577671e-17 1.16795194030181 ENSG00000067606 PRKCZ
ENST00000466651 8.3457057604865e-27 6.69158347354995e-28 1.19273942472747 ENSG00000067606 PRKCZ
ENST00000400921 2.19967579146397e-20 2.7022681979504e-21 0.846110080703889 ENSG00000067606 PRKCZ
ENST00000495347 1.63063648667019e-24 1.51270120445279e-25 1.14282952520214 ENSG00000067606 PRKCZ
ENST00000461106 4.56895770379444e-20 5.74054769920174e-21 0.849934715301824 ENSG00000067606 PRKCZ
ENST00000461465 6.96397121909122e-25 6.31364948962353e-26 1.13403549688606 ENSG00000067606 PRKCZ
ENST00000470596 4.98238953421658e-25 4.47240321936629e-26 1.12805752241628 ENSG00000067606 PRKCZ
ENST00000496325 3.35348857413741e-25 2.97773109126273e-26 1.13892883343946 ENSG00000067606 PRKCZ
ENST00000481140 3.90054039923361e-25 3.47632054797714e-26 1.14522021817831 ENSG00000067606 PRKCZ
ENST00000482686 1.55234070849666e-17 2.33581541973924e-18 1.12487213893237 ENSG00000067606 PRKCZ
ENST00000400920 1.8056588791362e-12 4.03080782757953e-13 0.688081687220133 ENSG00000067606 PRKCZ
ENST00000486681 4.42939162761022e-17 6.89971640919703e-18 1.08524742206521 ENSG00000067606 PRKCZ
ENST00000470986 2.82283194130905e-11 6.9732725704965e-12 0.974011679942798 ENSG00000067606 PRKCZ
ENST00000470511 2.97613364812087e-10 8.065076651687e-11 0.948313279402074 ENSG00000067606 PRKCZ
ENST00000471018 0.0153469103014281 0.00981051257086549 0.486957417881929 ENSG00000067606 PRKCZ
ENST00000466352 0.0333836122784852 0.0225579900113419 0.459454593780916 ENSG00000067606 PRKCZ
ENST00000497183 0.00322967147848391 0.00186220706125579 0.515142170140372 ENSG00000067606 PRKCZ
ENST00000419838 0.00199263536341788 0.00111565597452251 0.562860930159549 ENSG00000067606 PRKCZ
ENST00000606533 0.141782472218655 0.108384717648391 0.447444270057373 ENSG00000271806 RP5-892K4.1
ENST00000479263 0.000272867068346869 0.000136161726583322 0.368400736098618 ENSG00000067606 PRKCZ
ENST00000503672 0.00171553570558321 0.000951109359318277 0.599368592147486 ENSG00000067606 PRKCZ
ENST00000478770 0.000275381542309421 0.000137505425005408 0.379289018832644 ENSG00000067606 PRKCZ
ENST00000505322 0.00848963760684074 0.0052114446170034 0.293795698166095 ENSG00000067606 PRKCZ
ENST00000472017 0.728644060340402 0.683900731721422 -0.0839891034469422 ENSG00000067606 PRKCZ
ENST00000333854 0.269832507962745 0.220820041395449 0.225261142050203 ENSG00000182873 RP11-181G12.2
ENST00000536678 0.424534647207675 0.367425950521099 0.161282928640656 ENSG00000182873 RP11-181G12.2
ENST00000444529 0.890641739762726 0.868384887810343 0.0329578452876542 ENSG00000182873 RP11-181G12.2
ENST00000469733 0.0967951567367963 0.0714087884005952 -0.216195860609409 ENSG00000162585 C1orf86
ENST00000414253 0.00259722744729698 0.00147793458919678 -0.386462567097199 ENSG00000162585 C1orf86
ENST00000428120 0.00259722744729698 0.00147793458919678 -0.386462567097199 ENSG00000162585 C1orf86
ENST00000400919 0.00259722744729698 0.00147793458919678 -0.386462567097199 ENSG00000162585 C1orf86
ENST00000400918 0.000512164812861333 0.000264461246153126 -0.451021447577238 ENSG00000162585 C1orf86
ENST00000497675 0.000179226846794131 8.73729403766684e-05 -0.546547853328297 ENSG00000162585 C1orf86
ENST00000378543 4.04737533133847e-05 1.8269595914393e-05 -0.596888308655504 ENSG00000162585 C1orf86
ENST00000378546 4.04737533133847e-05 1.8269595914393e-05 -0.596888308655504 ENSG00000162585 C1orf86
ENST00000401813 0.000401363124525879 0.000204447890872855 -0.504118857104354 ENSG00000162585 C1orf86
ENST00000487186 0.0626040247391034 0.0445017463905022 -0.265432039668504 ENSG00000162585 C1orf86
ENST00000378545 0.000357128240694398 0.000180785101664478 -0.510665400907236 ENSG00000162585 C1orf86
ENST00000476803 0.000189747164263031 9.27978730943393e-05 -0.538825526809529 ENSG00000162585 C1orf86
ENST00000440825 4.77473330895479e-05 2.17559461045717e-05 -0.591090923351936 ENSG00000162585 C1orf86
ENST00000597060 0.033478277307129 0.0226271646491512 -0.422181214384553 ENSG00000269554 AL590822.2
ENST00000420515 3.67533568889962e-05 1.65110743635602e-05 -0.665407816002748 ENSG00000162585 C1orf86
ENST00000514625 0.0150819113696773 0.00963118666339227 0.757693183718313 ENSG00000162585 C1orf86
ENST00000545087 0.00715691639560337 0.00434607044006565 0.979381565187819 ENSG00000203301 AL590822.1
ENST00000420964 0.0842606599293087 0.0613941322911343 0.414972419731477 ENSG00000243558 RP11-181G12.5
ENST00000442483 0.00170827715784628 0.00094660480717227 1.21802412496556 ENSG00000234396 RP11-181G12.4
ENST00000378536 1.38470376702348e-59 2.12822330823595e-61 1.29873796954658 ENSG00000157933 SKI
ENST00000508416 1.48885823139715e-55 2.7087316595844e-57 1.43353455940301 ENSG00000157933 SKI
ENST00000478223 3.82818468513539e-49 9.25732280618924e-51 1.34503910550595 ENSG00000157933 SKI
ENST00000507179 0.00789517024619386 0.00482347483503237 0.538379050318643 ENSG00000157933 SKI
ENST00000378531 1.87409415328623e-16 3.04678068797301e-17 1.76668523410954 ENSG00000116151 MORN1
ENST00000607720 0.000312516162730308 0.000157100374955364 0.793002522229417 ENSG00000272161 RP4-713A8.1
ENST00000600779 0.145785981554237 0.111775126720728 0.283601249783657 ENSG00000269753 AL589739.1
ENST00000606372 5.94724100576393e-13 1.27495520140437e-13 1.52071674029706 ENSG00000116151 MORN1
ENST00000602865 0.0159094759268946 0.0101961171751953 0.910719085940729 ENSG00000269896 RP4-740C4.6
ENST00000417061 0.7100379735629 0.663414883111201 -0.152564014840174 ENSG00000238240 RP4-740C4.5
ENST00000378529 3.86043084851806e-08 1.2703122216118e-08 1.0788532848897 ENSG00000116151 MORN1
ENST00000607342 2.57084905759304e-08 8.31581977737723e-09 1.42814147515265 ENSG00000116151 MORN1
ENST00000607858 0.0266381811252845 0.0177033805185926 0.787746871125865 ENSG00000272420 RP4-740C4.7
ENST00000469374 0.000149219412832457 7.20524730013795e-05 0.798363264094921 ENSG00000116151 MORN1
ENST00000419785 0.000168338909499229 8.1763951364378e-05 0.847779782812555 ENSG00000116151 MORN1
ENST00000606642 0.146772170830511 0.112610008291931 0.483621833014769 ENSG00000271921 RP4-740C4.9
ENST00000606280 0.181166475876555 0.14208565803929 0.534587108057482 ENSG00000271847 RP4-740C4.8
ENST00000378525 0.00140034577879884 0.00076677244290295 0.585655283582669 ENSG00000116151 MORN1
ENST00000449373 0.00858649511190667 0.00527490839951794 0.520991438751375 ENSG00000116151 MORN1
ENST00000317490 0.169941596146483 0.132362063652921 0.367170908895422 ENSG00000178642 AL513477.1
ENST00000607031 0.135701468743868 0.10325957144861 0.399193185980331 ENSG00000116151 MORN1
ENST00000475812 0.4479607578642 0.390453133276257 -0.21953706215072 ENSG00000116151 MORN1
ENST00000494279 0.935095245639294 0.921383416989036 0.0256658554179639 ENSG00000116151 MORN1
ENST00000378518 8.08736001050718e-36 3.77202727159085e-37 -0.822898385805637 ENSG00000157916 RER1
ENST00000605895 2.61859278977628e-34 1.33538848213588e-35 -0.804957664186348 ENSG00000157916 RER1
ENST00000378513 2.78565634421361e-34 1.42275144993698e-35 -0.813213895315126 ENSG00000157916 RER1
ENST00000306256 2.46199821474238e-35 1.18247322257099e-36 -0.816448286957411 ENSG00000157916 RER1
ENST00000493207 7.29820899314332e-27 5.83467246441045e-28 -0.762322083156578 ENSG00000157916 RER1
ENST00000378512 2.39214463211883e-34 1.21747509021501e-35 -0.815220096691764 ENSG00000157916 RER1
ENST00000443438 4.16321694830678e-40 1.55520682895067e-41 -0.915747676522118 ENSG00000157916 RER1
ENST00000488353 3.66546695051443e-40 1.36575918299265e-41 -0.954343801274001 ENSG00000157916 RER1
ENST00000462129 2.33174975304952e-20 2.87093610597486e-21 -1.04445745416999 ENSG00000157916 RER1
ENST00000288774 2.45695257770261e-13 5.1123734304421e-14 -0.821376327944217 ENSG00000157911 PEX10
ENST00000447513 2.32241494134327e-13 4.82145396499847e-14 -0.824294305122856 ENSG00000157911 PEX10
ENST00000507596 2.47985730900624e-13 5.16166507951804e-14 -0.826843291704309 ENSG00000157911 PEX10
ENST00000510434 2.15913260113421e-07 7.64491230775692e-08 -0.764714140318266 ENSG00000157911 PEX10
ENST00000508384 8.29354987955865e-05 3.88466940975062e-05 -0.651105224637208 ENSG00000157911 PEX10
ENST00000515760 0.000870196561979693 0.000462755755671221 -0.84765031444463 ENSG00000157911 PEX10
ENST00000502666 0.000743543989961543 0.00039178752712773 -0.735849479838262 ENSG00000157911 PEX10
ENST00000504111 0.000486681051918045 0.00025055125186869 -0.740566544271274 ENSG00000157911 PEX10
ENST00000514502 0.000162046669452283 7.85758967095679e-05 -0.681020876541683 ENSG00000157911 PEX10
ENST00000609981 6.5784643923384e-15 1.20585567677256e-15 2.71296419575627 ENSG00000149527 PLCH2
ENST00000449969 3.33608161254823e-27 2.6080071332265e-28 2.23818110088319 ENSG00000149527 PLCH2
ENST00000288766 3.36839779284504e-22 3.6404708450392e-23 2.32044947323913 ENSG00000149527 PLCH2
ENST00000419816 3.56208519454072e-26 2.96348507710385e-27 2.10998916634677 ENSG00000149527 PLCH2
ENST00000378488 3.56208519454072e-26 2.96348507710385e-27 2.10998916634677 ENSG00000149527 PLCH2
ENST00000378486 3.56208519454072e-26 2.96348507710385e-27 2.10998916634677 ENSG00000149527 PLCH2
ENST00000343889 4.4901014835138e-26 3.76080148664923e-27 2.08973141867374 ENSG00000149527 PLCH2
ENST00000278878 6.11439587720902e-25 5.51817012412268e-26 2.11456037259081 ENSG00000149527 PLCH2
ENST00000424657 0.0144907729751481 0.00922759564641004 0.915100487937299 ENSG00000224387 RP3-395M20.2
ENST00000442305 0.0234676558039933 0.0154557515840765 0.896690218857294 ENSG00000229393 RP3-395M20.3
ENST00000473964 1.69415105257404e-15 2.96617572067911e-16 1.70301239945089 ENSG00000149527 PLCH2
ENST00000462379 1.66691026687592e-13 3.42299553094837e-14 1.61403221400624 ENSG00000149527 PLCH2
ENST00000378466 0.476069859450454 0.418431763510946 0.0735746189256101 ENSG00000157881 PANK4
ENST00000435556 0.483739045473903 0.426179108678406 0.0723694969285352 ENSG00000157881 PANK4
ENST00000505228 0.672979508301649 0.622893267383232 0.0506941842974645 ENSG00000157881 PANK4
ENST00000502512 0.779965811809895 0.741342924300245 -0.0437313701404332 ENSG00000157881 PANK4
ENST00000471361 0.422955660464268 0.365846815655037 -0.128439543009913 ENSG00000157881 PANK4
ENST00000487804 0.10579654774582 0.0786709481299395 -0.29971609092593 ENSG00000157881 PANK4
ENST00000515423 0.406687765248787 0.349848460891735 -0.15761063083316 ENSG00000157881 PANK4
ENST00000468002 0.538552891396059 0.481845816339848 0.0902814590001309 ENSG00000157881 PANK4
ENST00000486396 0.252054473370694 0.204718153422379 0.135278429591961 ENSG00000157881 PANK4
ENST00000502770 0.525841044424443 0.46886489048053 0.0828440267468573 ENSG00000157881 PANK4
ENST00000491212 0.623348303310918 0.570045457950054 0.0694726191284621 ENSG00000157881 PANK4
ENST00000514922 0.234473902635514 0.188977416959993 0.161793763934756 ENSG00000157881 PANK4
ENST00000378453 0.31662497632149 0.263880982395737 -0.371806415973911 ENSG00000197921 HES5
ENST00000606645 3.09256767386747e-07 1.11257244693461e-07 1.11469671693923 ENSG00000272449 RP3-395M20.12
ENST00000416860 2.62260195994836e-19 3.47867519722014e-20 -1.00302736161361 ENSG00000238164 RP3-395M20.8
ENST00000443892 0.215468750135205 0.172165911024341 0.211690111886783 ENSG00000238164 RP3-395M20.8
ENST00000449660 0.0162519733721284 0.010430534519532 0.550227296114992 ENSG00000238164 RP3-395M20.8
ENST00000448624 0.00252057781089827 0.00143195010300557 0.710942921446682 ENSG00000238164 RP3-395M20.8
ENST00000432521 0.424525869300845 0.367415813619395 0.143715643098322 ENSG00000238164 RP3-395M20.8
ENST00000452793 1.13278480770072e-25 9.7407199810244e-27 -1.17642788042042 ENSG00000238164 RP3-395M20.8
ENST00000426449 7.84548259812643e-45 2.29240599759792e-46 -1.36192626146268 ENSG00000157873 TNFRSF14
ENST00000434817 2.92466700578712e-46 7.99279617732417e-48 -1.39961283166016 ENSG00000157873 TNFRSF14
ENST00000435221 2.34697218788032e-46 6.39155328433388e-48 -1.40115342227244 ENSG00000157873 TNFRSF14
ENST00000451778 4.88506766394825e-46 1.34847963203233e-47 -1.40257163377822 ENSG00000157873 TNFRSF14
ENST00000409119 9.2783329009532e-44 2.86539281926428e-45 -1.39639007973339 ENSG00000157873 TNFRSF14
ENST00000355716 9.68259246310983e-47 2.59806682642717e-48 -1.43973709582875 ENSG00000157873 TNFRSF14
ENST00000475523 9.94481580967861e-47 2.67021240652577e-48 -1.44124563426837 ENSG00000157873 TNFRSF14
ENST00000442392 6.55999455236652e-47 1.74293210291774e-48 -1.36549296947792 ENSG00000157873 TNFRSF14
ENST00000482074 2.11312687516541e-49 5.05181304893298e-51 -1.38810786608338 ENSG00000157873 TNFRSF14
ENST00000496064 7.53945268825415e-42 2.55132966839437e-43 -1.37292985370727 ENSG00000157873 TNFRSF14
ENST00000463471 4.39263294829181e-46 1.2088682290736e-47 -1.43400236507749 ENSG00000157873 TNFRSF14
ENST00000466750 6.39710275665308e-44 1.96104999282618e-45 -1.46602111497629 ENSG00000157873 TNFRSF14
ENST00000471768 4.99301487789142e-36 2.30220735175856e-37 -1.46224503101224 ENSG00000157873 TNFRSF14
ENST00000463835 5.39000030791929e-44 1.64683794533882e-45 -1.5316022745438 ENSG00000157873 TNFRSF14
ENST00000482602 2.08492690516219e-42 6.8703835461973e-44 -1.47877989227696 ENSG00000157873 TNFRSF14
ENST00000480305 9.62314964696781e-46 2.68804992561683e-47 -1.52504572722312 ENSG00000157873 TNFRSF14
ENST00000456687 0.681351523106053 0.631914007642423 0.0880754414403128 ENSG00000225931 RP3-395M20.7
ENST00000424215 4.69690949297187e-05 2.13825168537174e-05 1.04195873394741 ENSG00000228037 RP3-395M20.9
ENST00000493183 0.0939836420012627 0.0691614662192494 0.278251599865601 ENSG00000157870 FAM213B
ENST00000474659 0.108565266715732 0.0809103484917376 0.265543434597736 ENSG00000157870 FAM213B
ENST00000419916 0.13655588004387 0.103984064588982 0.207494540163543 ENSG00000157870 FAM213B
ENST00000378424 0.13655588004387 0.103984064588982 0.207494540163543 ENSG00000157870 FAM213B
ENST00000537325 0.102389329164997 0.0759037516919137 0.245563666143626 ENSG00000157870 FAM213B
ENST00000378427 0.13655588004387 0.103984064588982 0.207494540163543 ENSG00000157870 FAM213B
ENST00000378425 0.13655588004387 0.103984064588982 0.207494540163543 ENSG00000157870 FAM213B
ENST00000464043 0.0720998733549668 0.0518664961917087 0.280289505000066 ENSG00000157870 FAM213B
ENST00000444521 0.13655588004387 0.103984064588982 0.207494540163543 ENSG00000157870 FAM213B
ENST00000465233 0.220851746641169 0.17692821366405 0.236744063386226 ENSG00000157870 FAM213B
ENST00000498083 0.233791965893165 0.188364859130467 0.230116032032473 ENSG00000157870 FAM213B
ENST00000481683 0.175357992063594 0.137064519044814 0.236739724427381 ENSG00000157870 FAM213B
ENST00000484099 0.130961245744649 0.0993509372201117 0.209654334020068 ENSG00000157870 FAM213B
ENST00000477045 0.318226364903149 0.265375531875662 0.207044305449527 ENSG00000157870 FAM213B
ENST00000476686 0.11504707735158 0.0862111447067873 0.224564233507942 ENSG00000157870 FAM213B
ENST00000471840 0.237288285434066 0.191509756454579 0.23208423708177 ENSG00000142606 MMEL1
ENST00000288709 1.98679864041567e-11 4.8471520474254e-12 1.35998276267553 ENSG00000142606 MMEL1
ENST00000378412 1.94279663628013e-11 4.73608185143235e-12 1.36008510831843 ENSG00000142606 MMEL1
ENST00000502556 7.48033458655057e-12 1.76083162114292e-12 1.54571860821115 ENSG00000142606 MMEL1
ENST00000504800 7.48033458655057e-12 1.76083162114292e-12 1.54571860821115 ENSG00000142606 MMEL1
ENST00000464195 0.422564858759253 0.365480972461495 0.315565771908029 ENSG00000142606 MMEL1
ENST00000491941 0.422564858759253 0.365480972461495 0.315565771908029 ENSG00000142606 MMEL1
ENST00000469962 0.00362610547995879 0.00210762269408992 1.08621671517071 ENSG00000142606 MMEL1
ENST00000509374 1.35951685970353e-08 4.28638750494326e-09 1.93310464979452 ENSG00000142606 MMEL1
ENST00000427302 0.0127348084031419 0.00802949139753827 0.966362153481418 ENSG00000237058 RP13-436F16.1
ENST00000579787 0.0673935511582818 0.0482059298977808 0.518650090867625 ENSG00000215912 TTC34
ENST00000401094 0.789296696944051 0.751845607775325 0.0590566526113645 ENSG00000215912 TTC34
ENST00000401095 0.406972843172425 0.35011073942398 -0.218215013354739 ENSG00000215912 TTC34
ENST00000574621 0.566401029949901 0.510513149766544 -0.222604688615584 ENSG00000215912 TTC34
ENST00000445317 0.204011776744375 0.162005726403455 0.472766760197485 ENSG00000177133 LINC00982
ENST00000321336 0.45587765134698 0.398324628602458 0.262701761820448 ENSG00000177133 LINC00982
ENST00000511072 0.00141928566556875 0.000777839428773672 0.572256336923791 ENSG00000142611 PRDM16
ENST00000378398 0.00117793355609339 0.000638145710144392 0.581482000749477 ENSG00000142611 PRDM16
ENST00000441472 0.00117793355609339 0.000638145710144392 0.581482000749477 ENSG00000142611 PRDM16
ENST00000442529 0.00117793355609339 0.000638145710144392 0.581482000749477 ENSG00000142611 PRDM16
ENST00000607632 0.0157647136087773 0.0100966450367446 0.590663927430286 ENSG00000142611 PRDM16
ENST00000378391 0.00135826811830329 0.000742212846750309 0.574113590764679 ENSG00000142611 PRDM16
ENST00000514189 0.00143077150520378 0.00078463071423101 0.572187403210328 ENSG00000142611 PRDM16
ENST00000270722 0.00118010892039934 0.00063941599701396 0.581503248504633 ENSG00000142611 PRDM16
ENST00000440516 0.235929390083316 0.190283166977558 0.263161873762891 ENSG00000226286 RP1-163G9.2
ENST00000512462 0.476857636907382 0.419220709145686 0.29098103963512 ENSG00000142611 PRDM16
ENST00000463591 0.512661525387434 0.455585992025375 0.26786818058571 ENSG00000142611 PRDM16
ENST00000607061 0.389535002376633 0.333098115811025 0.356792137760505 ENSG00000272235 RP11-22L13.1
ENST00000509860 0.219292674898544 0.175548017980811 0.500034520451398 ENSG00000142611 PRDM16
ENST00000378389 0.334066269106109 0.280227615227352 0.310767203158486 ENSG00000142611 PRDM16
ENST00000378378 1.82084487871894e-10 4.83128647920031e-11 2.25791383437081 ENSG00000130762 ARHGEF16
ENST00000378373 3.21109839417029e-09 9.5255791405596e-10 1.98126347842125 ENSG00000130762 ARHGEF16
ENST00000378371 2.95528383713523e-08 9.61414481761198e-09 1.83181039868504 ENSG00000130762 ARHGEF16
ENST00000445297 5.47905041062676e-06 2.24703052754407e-06 1.10959625717095 ENSG00000130762 ARHGEF16
ENST00000464620 1.37445768080461e-05 5.89642994678137e-06 1.01291178437267 ENSG00000130762 ARHGEF16
ENST00000413250 5.32082891243403e-06 2.17889486265718e-06 1.39970191447488 ENSG00000130762 ARHGEF16
ENST00000418137 1.11266314669228e-05 4.72347136764151e-06 1.09618904739028 ENSG00000130762 ARHGEF16
ENST00000485984 3.02278845335192e-06 1.20483661360621e-06 1.41559227575197 ENSG00000130762 ARHGEF16
ENST00000294599 8.1393824639437e-26 6.93665551088418e-27 1.78474213845615 ENSG00000162591 MEGF6
ENST00000356575 1.40434323970168e-32 7.931247080619e-34 2.32914910413509 ENSG00000162591 MEGF6
ENST00000494257 0.00116216602895685 0.000629158665587449 1.06063117276362 ENSG00000162591 MEGF6
ENST00000485002 3.35067173727117e-32 1.93444066459666e-33 2.34612948776926 ENSG00000162591 MEGF6
ENST00000491842 0.000949242700114351 0.000507630660279879 0.952440613819478 ENSG00000162591 MEGF6
ENST00000475790 0.00297773510115096 0.0017083020198719 0.902358522272485 ENSG00000162591 MEGF6
ENST00000461795 0.325637274244093 0.272309014616771 0.377121604285041 ENSG00000162591 MEGF6
ENST00000435049 3.30216031665779e-06 1.32152397000394e-06 1.77391727107803 ENSG00000238260 RP11-46F15.2
ENST00000378344 0.0591456184378795 0.0418522773811215 0.155716487095713 ENSG00000158109 TPRG1L
ENST00000344579 0.0599899970186629 0.0425007356128546 0.155224423731857 ENSG00000158109 TPRG1L
ENST00000378322 0.0661352501282006 0.0472287248595724 0.184389137424054 ENSG00000116213 WRAP73
ENST00000270708 0.0661352501282006 0.0472287248595724 0.184389137424054 ENSG00000116213 WRAP73
ENST00000471223 0.101884825622801 0.0754982351174113 0.178284185114712 ENSG00000116213 WRAP73
ENST00000424367 0.0592435949022548 0.0419279867600897 0.18630187262474 ENSG00000116213 WRAP73
ENST00000497940 0.104262395527087 0.0774216074904816 0.174642056112172 ENSG00000116213 WRAP73
ENST00000469643 0.103395718642905 0.0767223709837386 0.241115778776757 ENSG00000116213 WRAP73
ENST00000494884 0.947937871680627 0.936765578653382 -0.0138197160426707 ENSG00000116213 WRAP73
ENST00000465916 0.337343829396553 0.283346293332893 0.107298552712073 ENSG00000116213 WRAP73
ENST00000419924 0.351579290574022 0.296815466624221 0.109798788952048 ENSG00000116213 WRAP73
ENST00000479331 0.303718018595058 0.251884862557973 -0.18551126633926 ENSG00000116213 WRAP73
ENST00000378295 1.33035008894177e-12 2.93689572070138e-13 2.47259780245353 ENSG00000078900 TP73
ENST00000604074 1.33035008894177e-12 2.93689572070138e-13 2.47259780245353 ENSG00000078900 TP73
ENST00000354437 4.27949202641077e-14 8.3882641990856e-15 2.81695940511127 ENSG00000078900 TP73
ENST00000346387 3.29680350732964e-14 6.40370684075115e-15 2.81186513878208 ENSG00000078900 TP73
ENST00000357733 3.29680350732964e-14 6.40370684075115e-15 2.81186513878208 ENSG00000078900 TP73
ENST00000443034 4.08541973787878e-05 1.8449880580427e-05 1.36884810678493 ENSG00000227589 RP5-1092A11.5
ENST00000603362 4.02732951850427e-12 9.25676927600019e-13 2.62816705396042 ENSG00000078900 TP73
ENST00000604479 4.02732951850427e-12 9.25676927600019e-13 2.62816705396042 ENSG00000078900 TP73
ENST00000378288 2.43448572867254e-09 7.14663837261988e-10 2.03360129910831 ENSG00000078900 TP73
ENST00000378285 3.5284911406712e-10 9.62229407140183e-11 2.37819794549672 ENSG00000078900 TP73
ENST00000378280 3.5284911406712e-10 9.62229407140183e-11 2.37819794549672 ENSG00000078900 TP73
ENST00000603364 1.99134294912548e-09 5.80787014997798e-10 2.29644812470848 ENSG00000078900 TP73
ENST00000604194 0.000296044225233017 0.000148355972444904 1.23743628651557 ENSG00000078900 TP73
ENST00000378290 4.10924007963198e-10 1.12731277992405e-10 2.37650871133322 ENSG00000078900 TP73
ENST00000416554 0.0784166617390405 0.056801869809069 0.478581858944115 ENSG00000235131 RP5-1092A11.2
ENST00000604566 5.03320951035868e-06 2.05551901366829e-06 1.75919566735938 ENSG00000078900 TP73
ENST00000418088 0.421292220485262 0.364218944302525 -0.0989040075215359 ENSG00000227372 TP73-AS1
ENST00000452079 0.674410735547206 0.624415680690968 -0.0539913940200794 ENSG00000227372 TP73-AS1
ENST00000419973 0.28749849988285 0.236959349651274 0.261101603877465 ENSG00000227372 TP73-AS1
ENST00000423764 0.762070293008545 0.721137549823538 -0.0397191327469893 ENSG00000227372 TP73-AS1
ENST00000587071 0.15033850333403 0.115611585352308 -0.23612895367669 ENSG00000227372 TP73-AS1
ENST00000608600 0.0765969909275064 0.0553641688487917 -0.268702570219167 ENSG00000227372 TP73-AS1
ENST00000544565 0.354566501363956 0.299640714073473 -0.176214044955146 ENSG00000227372 TP73-AS1
ENST00000294600 0.00647849630836313 0.00390793452119563 1.06736117618945 ENSG00000162592 CCDC27
ENST00000462521 0.00647849630836313 0.00390793452119563 1.06736117618945 ENSG00000162592 CCDC27
ENST00000444870 0.888441275086618 0.865803560289677 -0.0546654427848618 ENSG00000235169 SMIM1
ENST00000452264 0.819248410020883 0.785718575125354 -0.0906634896122371 ENSG00000235169 SMIM1
ENST00000561886 0.816363089442499 0.782516663739464 -0.0932674304431717 ENSG00000235169 SMIM1
ENST00000378251 4.0711967530412e-09 1.22092791245952e-09 -0.451764650165521 ENSG00000130764 LRRC47
ENST00000462356 4.1061026650382e-11 1.02870585645825e-11 -0.664604484048652 ENSG00000130764 LRRC47
ENST00000479239 9.71759597980499e-10 2.75634878460855e-10 -0.667981714767905 ENSG00000130764 LRRC47
ENST00000581512 0.68296002912644 0.633626444171265 -0.173469577732425 ENSG00000266075 RN7SL574P
ENST00000607459 0.00184039030203116 0.00102492130766485 -0.377108036791077 ENSG00000272153 RP1-286D6.5
ENST00000378230 0.00555749689813939 0.00331869167862736 0.175224829433458 ENSG00000116198 CEP104
ENST00000484420 0.990265248485842 0.987869117553527 0.00309785267650473 ENSG00000116198 CEP104
ENST00000438539 0.191048467766012 0.150643432418154 0.127026343475313 ENSG00000116198 CEP104
ENST00000461667 0.138607398535355 0.105699969276664 0.159354198061822 ENSG00000116198 CEP104
ENST00000495701 0.9414375926263 0.9289450944334 -0.0127902205656187 ENSG00000116198 CEP104
ENST00000460038 0.338081805892782 0.284044241084956 0.108073576206033 ENSG00000116198 CEP104
ENST00000494653 0.00702338141079779 0.00425985442585166 0.191865164498749 ENSG00000116198 CEP104
ENST00000443466 0.650075889647674 0.598411756939254 0.0585000086154534 ENSG00000116198 CEP104
ENST00000428079 0.00672798679313148 0.00406901737322785 0.244597875761306 ENSG00000116198 CEP104
ENST00000494951 0.176076084526594 0.137701486513927 0.156474715488865 ENSG00000116198 CEP104
ENST00000378223 0.000699479036752638 0.000367405497554485 0.328613874143051 ENSG00000116198 CEP104
ENST00000378212 0.61408006232406 0.560274174418417 0.0710962054948535 ENSG00000169598 DFFB
ENST00000378209 0.956651921249413 0.947111459028465 0.00582952946802918 ENSG00000169598 DFFB
ENST00000491998 0.956651921249413 0.947111459028465 0.00582952946802918 ENSG00000169598 DFFB
ENST00000338895 0.198730852393409 0.157374613530764 0.148082909363684 ENSG00000169598 DFFB
ENST00000341385 0.692720834084292 0.64429846706181 -0.0857640948813801 ENSG00000169598 DFFB
ENST00000468793 0.853518186814229 0.82507312302438 0.0192733127226748 ENSG00000169598 DFFB
ENST00000339350 0.831351520471236 0.799541338522464 0.0221948765941663 ENSG00000169598 DFFB
ENST00000477548 0.831351520471236 0.799541338522464 0.0221948765941663 ENSG00000169598 DFFB
ENST00000378206 0.816731707879615 0.782938406742932 0.0239951587845359 ENSG00000169598 DFFB
ENST00000475969 0.72978727297868 0.685167154842872 0.0352915029632102 ENSG00000169598 DFFB
ENST00000481945 0.289774362373132 0.239050109947599 0.316815078784058 ENSG00000169598 DFFB
ENST00000461150 0.379826335303553 0.323780312091168 -0.163728028554543 ENSG00000169598 DFFB
ENST00000579705 0.885881271417803 0.862699291979209 -0.0581438574813574 ENSG00000264428 AL691523.1
ENST00000486765 5.44416456024911e-21 6.39949657370218e-22 -0.63572766136092 ENSG00000198912 C1orf174
ENST00000361605 5.44416456024911e-21 6.39949657370218e-22 -0.63572766136092 ENSG00000198912 C1orf174
ENST00000474140 5.44416456024911e-21 6.39949657370218e-22 -0.63572766136092 ENSG00000198912 C1orf174
ENST00000413332 0.778812384710318 0.739976368781055 0.0918773212973677 ENSG00000236423 LINC01134
ENST00000442673 0.801145334794852 0.76522179182249 -0.0611691054406737 ENSG00000236423 LINC01134
ENST00000439488 0.92785829891701 0.912471914274798 -0.0233454923335701 ENSG00000236423 LINC01134
ENST00000378190 0.0801806664737932 0.0581712656448886 -0.64966981102481 ENSG00000196581 AJAP1
ENST00000378191 0.0327702860566125 0.0221164974332742 -0.757753407285752 ENSG00000196581 AJAP1
ENST00000466761 0.528475325096966 0.471536632596798 -0.189613282784156 ENSG00000196581 AJAP1
ENST00000413887 0.0449447276299547 0.031082900165959 0.722908673239829 ENSG00000236948 RP11-154H17.1
ENST00000582517 0.420896699315924 0.363834197576768 0.231134287802448 ENSG00000264101 MIR4689
ENST00000478423 6.09186413481658e-07 2.25992564281992e-07 0.379117676672393 ENSG00000131697 NPHP4
ENST00000460696 0.0236858530366756 0.0156093752005813 0.362483965754964 ENSG00000131697 NPHP4
ENST00000378161 0.0363399653481876 0.0247300215880779 0.329097292283277 ENSG00000131697 NPHP4
ENST00000489180 5.85462172967411e-07 2.16827204203283e-07 0.379661356253977 ENSG00000131697 NPHP4
ENST00000378156 5.85462172967411e-07 2.16827204203283e-07 0.379661356253977 ENSG00000131697 NPHP4
ENST00000378169 2.86210909883454e-07 1.02558809490152e-07 0.385662974422868 ENSG00000131697 NPHP4
ENST00000468253 0.109016445412096 0.0812772519989024 0.27074436429274 ENSG00000131697 NPHP4
ENST00000506941 0.0630342740979089 0.0448328535728948 0.453537568883228 ENSG00000131697 NPHP4
ENST00000470763 0.121776240946712 0.0917469072424026 0.303225654180155 ENSG00000131697 NPHP4
ENST00000466897 0.00851938626338221 0.00523077645724549 0.449720192554104 ENSG00000131697 NPHP4
ENST00000585151 0.816229587514682 0.782359397331063 -0.070714109486341 ENSG00000266687 AL356261.1
ENST00000378111 1.51777435060578e-09 4.38200375781689e-10 0.858734670099064 ENSG00000069424 KCNAB2
ENST00000378097 4.42451859015277e-09 1.33122821205854e-09 0.823947467246229 ENSG00000069424 KCNAB2
ENST00000493807 7.48793452166014e-44 2.30485513607269e-45 2.62462358351403 ENSG00000069424 KCNAB2
ENST00000378092 2.70950149069882e-11 6.68455766842443e-12 0.997273449120776 ENSG00000069424 KCNAB2
ENST00000478098 1.48890398911972e-16 2.40363898332665e-17 1.31924442171736 ENSG00000069424 KCNAB2
ENST00000445501 1.25231833239059e-16 2.01211261417547e-17 1.32593015034027 ENSG00000069424 KCNAB2
ENST00000428161 0.00146350955475262 0.000803573556566483 0.477776884953736 ENSG00000069424 KCNAB2
ENST00000389632 0.00128490308718692 0.000699924683913494 0.482961200343136 ENSG00000069424 KCNAB2
ENST00000602612 0.00312054979296564 0.00179516231561304 0.436955011044014 ENSG00000069424 KCNAB2
ENST00000378087 0.0180306125622565 0.0116555150635171 0.334789813828849 ENSG00000069424 KCNAB2
ENST00000341524 0.0251593172256174 0.0166550709308136 0.313827451898701 ENSG00000069424 KCNAB2
ENST00000352527 0.0251593172256174 0.0166550709308136 0.313827451898701 ENSG00000069424 KCNAB2
ENST00000435937 0.000641699099337722 0.000335509093015343 0.533929965990673 ENSG00000069424 KCNAB2
ENST00000164247 0.0925452929294667 0.0680077707663182 0.236220738805841 ENSG00000069424 KCNAB2
ENST00000459822 0.0196345300029913 0.0127644590649364 0.4477002244745 ENSG00000069424 KCNAB2
ENST00000594544 0.564059193719192 0.508105131827958 0.135480428378171 ENSG00000268332 AL035406.1
ENST00000472700 0.00335005583637237 0.00193620957426362 0.450786329067884 ENSG00000069424 KCNAB2
ENST00000378083 0.19985295056618 0.158354071073925 0.177009817346959 ENSG00000069424 KCNAB2
ENST00000458166 0.0467342231024872 0.0324228126619586 0.282132524324581 ENSG00000069424 KCNAB2
ENST00000462676 0.514490656384407 0.457390008659401 -0.136866339296595 ENSG00000069424 KCNAB2
ENST00000481789 0.268690039168521 0.219780604282632 -0.179085646696357 ENSG00000069424 KCNAB2
ENST00000378021 5.48471246069409e-12 1.27551910434463e-12 1.79337808949892 ENSG00000116254 CHD5
ENST00000262450 5.48471246069409e-12 1.27551910434463e-12 1.79337808949892 ENSG00000116254 CHD5
ENST00000475121 0.00499481747175277 0.00296314769017214 0.900884804461493 ENSG00000116254 CHD5
ENST00000462991 1.09311944164061e-08 3.41350904736932e-09 1.80927655650235 ENSG00000116254 CHD5
ENST00000377999 2.49763936264685e-06 9.86450174182881e-07 1.64010795133138 ENSG00000116254 CHD5
ENST00000496404 5.57436269358714e-12 1.29755312048827e-12 1.86076862854014 ENSG00000116254 CHD5
ENST00000491020 0.0182827183432182 0.0118298591059021 0.909619433468232 ENSG00000116254 CHD5
ENST00000484532 0.000227630803572039 0.000112469219342026 -0.21963882532766 ENSG00000116251 RPL22
ENST00000234875 0.0001601018966617 7.75897800111337e-05 -0.225193346245558 ENSG00000116251 RPL22
ENST00000480661 0.000323696623266979 0.000163028654273178 -0.223060113085398 ENSG00000116251 RPL22
ENST00000497965 0.000320790992372754 0.000161480799156702 -0.223095638813533 ENSG00000116251 RPL22
ENST00000471204 0.000339840907689532 0.000171607367976256 -0.220798761387546 ENSG00000116251 RPL22
ENST00000465387 0.000301624900460541 0.000151345687988714 -0.224109903782948 ENSG00000116251 RPL22
ENST00000462296 0.00190941842386544 0.00106593364333204 -0.20027393792671 ENSG00000116251 RPL22
ENST00000465335 0.00192638793411601 0.00107606380314895 -0.198725238709481 ENSG00000116251 RPL22
ENST00000466994 0.0406104052654656 0.0278647600015015 0.74553825492937 ENSG00000158286 RNF207
ENST00000377948 0.104861050572478 0.0779075529338688 0.322207893161782 ENSG00000158286 RNF207
ENST00000484435 0.688963942526329 0.6402271289263 0.170038377454206 ENSG00000158286 RNF207
ENST00000377939 0.101008074173269 0.0747908726720835 0.322384707709477 ENSG00000158286 RNF207
ENST00000485539 0.983453812683098 0.979366749529792 0.00862811249987976 ENSG00000158286 RNF207
ENST00000496676 0.0635332512020597 0.0452227180241357 0.413098942116562 ENSG00000158286 RNF207
ENST00000463453 0.951236974298221 0.940646112198125 0.0258846778773354 ENSG00000158286 RNF207
ENST00000496329 0.706972220756122 0.660014023891298 -0.15468471343519 ENSG00000158286 RNF207
ENST00000492476 0.45402561676473 0.396453791941797 0.273371994973764 ENSG00000158286 RNF207
ENST00000483336 0.055732380201375 0.0392349634797456 0.5058367084384 ENSG00000158286 RNF207
ENST00000343813 2.5727733384257e-15 4.57699346041116e-16 -0.790498570432459 ENSG00000116237 ICMT
ENST00000495791 7.74396707162381e-06 3.2291817772896e-06 -0.689365034986665 ENSG00000116237 ICMT
ENST00000489498 1.07417828056088e-14 2.0056374826068e-15 -0.832543961989612 ENSG00000116237 ICMT
ENST00000474756 9.9517689980812e-13 2.17463677709658e-13 -0.855163679306992 ENSG00000116237 ICMT
ENST00000362035 0.0910396975436134 0.0667957055540633 -0.397047977065162 ENSG00000116237 ICMT
ENST00000441724 1.07017837281265e-05 4.53472791408872e-06 1.21167554164865 ENSG00000225077 LINC00337
ENST00000429480 0.000424324552968119 0.00021680156909454 0.846019496176606 ENSG00000225077 LINC00337
ENST00000377893 0.051925481027513 0.0363331427919691 0.370678516366446 ENSG00000158292 GPR153
ENST00000608083 2.50080025050293e-16 4.10902716018716e-17 1.21585407711463 ENSG00000097021 ACOT7
ENST00000377845 4.51257842089509e-17 7.0328071280305e-18 1.19211963140506 ENSG00000097021 ACOT7
ENST00000377855 9.74023741116362e-16 1.67161305408133e-16 1.17456741671839 ENSG00000097021 ACOT7
ENST00000377860 2.50080025050293e-16 4.10902716018716e-17 1.21585407711463 ENSG00000097021 ACOT7
ENST00000418124 2.50080025050293e-16 4.10902716018716e-17 1.21585407711463 ENSG00000097021 ACOT7
ENST00000545482 2.50080025050293e-16 4.10902716018716e-17 1.21585407711463 ENSG00000097021 ACOT7
ENST00000361521 1.14439748905239e-16 1.83399096250928e-17 1.22003315451026 ENSG00000097021 ACOT7
ENST00000377842 3.46335729515145e-17 5.35202238324859e-18 1.19128860954147 ENSG00000097021 ACOT7
ENST00000473466 1.29634585942834e-15 2.24851235463846e-16 1.20982264350784 ENSG00000097021 ACOT7
ENST00000481175 1.34164457752501e-06 5.14989118056374e-07 1.02415313682598 ENSG00000097021 ACOT7
ENST00000541130 3.63255128469539e-12 8.31416966291103e-13 1.14917465951096 ENSG00000097021 ACOT7
ENST00000607670 0.00277945762124261 0.00158848242098034 1.16994112892467 ENSG00000271746 RP1-202O8.3
ENST00000377837 5.11454866553106e-05 2.33786607303205e-05 0.875626038266927 ENSG00000069812 HES2
ENST00000377836 0.00226682507994179 0.00127897707817067 0.588327661953031 ENSG00000069812 HES2
ENST00000377828 6.96692549133235e-09 2.13543900171362e-09 1.55108711520342 ENSG00000187017 ESPN
ENST00000418286 6.65820521352052e-05 3.08478106324443e-05 1.5357499355207 ENSG00000187017 ESPN
ENST00000419034 4.72353239820792e-05 2.15102163670971e-05 1.56206699445843 ENSG00000231868 RP1-202O8.2
ENST00000461727 1.85495730631809e-06 7.22688587695651e-07 1.34795460976771 ENSG00000187017 ESPN
ENST00000475228 1.92125632016601e-06 7.50004469331928e-07 1.46003456430796 ENSG00000187017 ESPN
ENST00000478323 0.481888326810624 0.424283371602977 0.246401978492752 ENSG00000187017 ESPN
ENST00000416731 2.7379055024243e-06 1.08589130572557e-06 1.32364618229163 ENSG00000187017 ESPN
ENST00000475479 0.00205963809225623 0.00115552364500787 1.10220615714188 ENSG00000187017 ESPN
ENST00000434576 0.052880284025671 0.037067038856755 0.343930667670115 ENSG00000187017 ESPN
ENST00000477679 3.80735759161973e-05 1.71324144264152e-05 1.29944302191776 ENSG00000187017 ESPN
ENST00000468561 0.757767628969504 0.716263565868823 -0.0671609871467828 ENSG00000187017 ESPN
ENST00000356876 0.22874676719194 0.183911311480316 -0.147763308866539 ENSG00000215788 TNFRSF25
ENST00000485036 0.228705711853937 0.183875566635106 -0.147760665266929 ENSG00000215788 TNFRSF25
ENST00000480393 0.228705711853937 0.183875566635106 -0.147760665266929 ENSG00000215788 TNFRSF25
ENST00000513135 0.226047479842292 0.181520660813716 -0.148379310666552 ENSG00000215788 TNFRSF25
ENST00000473343 0.390627483674405 0.334143511446225 -0.113859892727716 ENSG00000215788 TNFRSF25
ENST00000377782 0.228705711853937 0.183875566635106 -0.147760665266929 ENSG00000215788 TNFRSF25
ENST00000351959 0.228826271236158 0.183980708336266 -0.147815097077962 ENSG00000215788 TNFRSF25
ENST00000510563 0.225840934701272 0.18133822496068 -0.148880223648689 ENSG00000215788 TNFRSF25
ENST00000502730 0.225840934701272 0.18133822496068 -0.148880223648689 ENSG00000215788 TNFRSF25
ENST00000502588 0.225840934701272 0.18133822496068 -0.148880223648689 ENSG00000215788 TNFRSF25
ENST00000414040 0.225840934701272 0.18133822496068 -0.148880223648689 ENSG00000215788 TNFRSF25
ENST00000351748 0.225840934701272 0.18133822496068 -0.148880223648689 ENSG00000215788 TNFRSF25
ENST00000348333 0.225840934701272 0.18133822496068 -0.148880223648689 ENSG00000215788 TNFRSF25
ENST00000453260 0.490008343638932 0.432476358739746 -0.0992199797157243 ENSG00000215788 TNFRSF25
ENST00000475730 0.70442395518658 0.657143191596978 -0.0657402415306334 ENSG00000215788 TNFRSF25
ENST00000469691 0.260579806672082 0.212407611603455 -0.125855255139008 ENSG00000215788 TNFRSF25
ENST00000481401 0.164740726383744 0.127903237739966 -0.162954781145441 ENSG00000215788 TNFRSF25
ENST00000461703 0.124624350305535 0.0940878032199009 -0.186143921932979 ENSG00000215788 TNFRSF25
ENST00000453341 0.127571542464421 0.0965183901975821 -0.200078556803376 ENSG00000215788 TNFRSF25
ENST00000515145 0.286438136008668 0.235962002163205 -0.164322568800393 ENSG00000215788 TNFRSF25
ENST00000377748 0.00240090762032296 0.00135967020103112 0.543912521678842 ENSG00000171680 PLEKHG5
ENST00000400913 0.800681155768804 0.764706573331435 0.0561611239788207 ENSG00000171680 PLEKHG5
ENST00000489097 0.793866438251172 0.756944185105986 -0.0609904537773948 ENSG00000171680 PLEKHG5
ENST00000340850 0.558674389071018 0.502545910793136 0.12329350540565 ENSG00000171680 PLEKHG5
ENST00000487949 4.48731741157542e-06 1.82258625885362e-06 1.48823530372208 ENSG00000171680 PLEKHG5
ENST00000377725 5.70443244932508e-17 8.95070564875942e-18 2.14797679151292 ENSG00000171680 PLEKHG5
ENST00000377728 1.11404761530542e-17 1.65745150120044e-18 2.19901982186301 ENSG00000171680 PLEKHG5
ENST00000377732 1.61187872141236e-18 2.26107965832614e-19 2.24390418615206 ENSG00000171680 PLEKHG5
ENST00000400915 1.31440835097332e-18 1.83294233023728e-19 2.25056438658749 ENSG00000171680 PLEKHG5
ENST00000377740 9.21251683056613e-21 1.10131984820952e-21 2.48484024243874 ENSG00000171680 PLEKHG5
ENST00000377737 4.42596992408087e-21 5.16794327266609e-22 2.49621380691839 ENSG00000171680 PLEKHG5
ENST00000535355 1.57459182422822e-14 2.98048511966907e-15 2.01189121535493 ENSG00000171680 PLEKHG5
ENST00000537245 3.72211551182685e-18 5.36263966615499e-19 2.26437311781744 ENSG00000171680 PLEKHG5
ENST00000544978 2.67063214430568e-17 4.09328951444323e-18 2.26880870592123 ENSG00000171680 PLEKHG5
ENST00000377705 1.034088771205e-09 2.94024015109165e-10 -0.432458620746183 ENSG00000162408 NOL9
ENST00000464383 0.000591571308974277 0.000307884359951895 -0.333227112986623 ENSG00000162408 NOL9
ENST00000462798 0.133523281656406 0.101487887102643 -0.209704571006637 ENSG00000162408 NOL9
ENST00000517213 0.560205836900615 0.504111059892244 -0.242289333839482 ENSG00000253022 RNU6-731P
ENST00000456162 0.0164984498893195 0.0106005272201051 -0.482071248059942 ENSG00000229519 RP11-58A11.2
ENST00000460777 6.22383536769974e-05 2.87307215102521e-05 -0.586058782641018 ENSG00000162408 NOL9
ENST00000464665 0.000704586643084658 0.000370252695471351 -0.443430875301214 ENSG00000162408 NOL9
ENST00000333172 7.356296201995e-31 4.59556712521354e-32 4.23995502923421 ENSG00000173662 TAS1R1
ENST00000328191 9.4708266108905e-31 5.94648251014418e-32 4.23259367370342 ENSG00000173662 TAS1R1
ENST00000351136 2.89140145643519e-31 1.76166369121777e-32 4.27710276542859 ENSG00000173662 TAS1R1
ENST00000411823 3.97942266141586e-21 4.63153763738844e-22 3.58844988096747 ENSG00000173662 TAS1R1
ENST00000415267 3.97942266141586e-21 4.63153763738844e-22 3.58844988096747 ENSG00000173662 TAS1R1
ENST00000319084 0.0879245761424152 0.0642923706983255 -0.194664476521178 ENSG00000204859 ZBTB48
ENST00000435905 0.120209111872028 0.0904525939579692 -0.181677031659953 ENSG00000204859 ZBTB48
ENST00000377674 0.792284146790068 0.755226925630475 0.0255052574991844 ENSG00000204859 ZBTB48
ENST00000488936 0.807626364043036 0.772518686694463 -0.0245657327484892 ENSG00000204859 ZBTB48
ENST00000482360 0.00227360211191074 0.00128303969190545 0.297979882468357 ENSG00000204859 ZBTB48
ENST00000498342 0.000182706958755243 8.91481937385289e-05 0.451829210298599 ENSG00000204859 ZBTB48
ENST00000466813 0.00256444629857728 0.00145819139810575 0.420604439435308 ENSG00000204859 ZBTB48
ENST00000466941 0.335646324853618 0.28174379299255 0.206818437601346 ENSG00000204859 ZBTB48
ENST00000377658 3.34443720802324e-92 1.85280728848484e-94 2.06541461647729 ENSG00000162413 KLHL21
ENST00000377663 2.41520229010415e-92 1.32934454103573e-94 2.06581119390988 ENSG00000162413 KLHL21
ENST00000467612 1.22615327155697e-78 1.00058813537844e-80 2.19563298412783 ENSG00000162413 KLHL21
ENST00000496707 9.64965286123845e-66 1.19098731387773e-67 2.04348386804411 ENSG00000162413 KLHL21
ENST00000463043 4.69429625963193e-76 4.15369769965457e-78 2.26934918727676 ENSG00000162413 KLHL21
ENST00000377648 2.87421924406859e-26 2.37694108913366e-27 1.27834439774541 ENSG00000116273 PHF13
ENST00000495385 5.77249736775212e-26 4.87047666318124e-27 1.3014826405672 ENSG00000116273 PHF13
ENST00000054650 2.98855243789542e-05 1.32945339231555e-05 0.440986846546785 ENSG00000041988 THAP3
ENST00000484676 2.12776952219273e-07 7.53042697562252e-08 0.923962585006539 ENSG00000041988 THAP3
ENST00000307896 0.000155428688979839 7.51994811682962e-05 0.41304794110031 ENSG00000041988 THAP3
ENST00000377627 0.11041337699199 0.0824270681117717 -0.133099032441798 ENSG00000041988 THAP3
ENST00000484669 7.92366219088286e-05 3.70292986925697e-05 0.431182762961001 ENSG00000041988 THAP3
ENST00000487819 2.20817660113771e-05 9.68565026946094e-06 0.489774299166713 ENSG00000041988 THAP3
ENST00000472925 4.50508680484305e-05 2.04583104847538e-05 0.484371825649948 ENSG00000041988 THAP3
ENST00000480647 0.960848949643553 0.952147551817443 0.00886364852025148 ENSG00000041988 THAP3
ENST00000465508 7.17746008940112e-12 1.68648777444812e-12 -0.532450590520995 ENSG00000007923 DNAJC11
ENST00000349363 4.21224148517047e-40 1.57427639757701e-41 -0.638499878782496 ENSG00000007923 DNAJC11
ENST00000451196 4.21224148517047e-40 1.57427639757701e-41 -0.638499878782496 ENSG00000007923 DNAJC11
ENST00000377577 5.21011464787599e-38 2.17912829291836e-39 -0.560571615984195 ENSG00000007923 DNAJC11
ENST00000294401 1.97247241324685e-37 8.48115108915108e-39 -0.555175027353339 ENSG00000007923 DNAJC11
ENST00000542246 1.80663548384746e-42 5.93928888820261e-44 -0.649867317172241 ENSG00000007923 DNAJC11
ENST00000377573 6.42209870668683e-38 2.70064025565823e-39 -0.567431441144726 ENSG00000007923 DNAJC11
ENST00000472414 3.25610308928182e-09 9.66629123675602e-10 -0.496535507029881 ENSG00000007923 DNAJC11
ENST00000426784 2.83122896247781e-32 1.62777583649389e-33 -0.571604665034186 ENSG00000007923 DNAJC11
ENST00000473993 3.65496176080838e-31 2.2422530333866e-32 -0.567118877491839 ENSG00000007923 DNAJC11
ENST00000469318 1.72278978398333e-14 3.27120725604478e-15 -0.531469322150925 ENSG00000007923 DNAJC11
ENST00000485073 4.11955037546414e-08 1.36001429155342e-08 -0.337503290525265 ENSG00000007923 DNAJC11
ENST00000460594 4.49253163350258e-06 1.82478776536737e-06 -0.300743235109447 ENSG00000007923 DNAJC11
ENST00000465911 0.0438214797005326 0.0302476197821659 -0.181181001189618 ENSG00000007923 DNAJC11
ENST00000442889 4.15458647392476e-05 1.87791414764334e-05 1.56901954851208 ENSG00000237436 RP11-312B8.1
ENST00000303635 1.93722599822551e-24 1.80719986301625e-25 0.802203282433178 ENSG00000171735 CAMTA1
ENST00000490738 9.64108805890999e-11 2.49787291266568e-11 0.501905423959964 ENSG00000171735 CAMTA1
ENST00000476163 3.41655148227092e-17 5.27805684599966e-18 0.571303227367522 ENSG00000171735 CAMTA1
ENST00000473578 1.01719566227335e-10 2.64082978446489e-11 0.50145001005538 ENSG00000171735 CAMTA1
ENST00000557126 4.80221794434343e-17 7.49627401921691e-18 0.569393942108922 ENSG00000171735 CAMTA1
ENST00000467404 1.00844466091701e-10 2.6171452384351e-11 0.501675600428405 ENSG00000171735 CAMTA1
ENST00000439411 1.35453478042759e-24 1.24862678788555e-25 0.801555205063424 ENSG00000171735 CAMTA1
ENST00000461311 4.46234479387127e-17 6.95238279152107e-18 0.569913548702301 ENSG00000171735 CAMTA1
ENST00000486138 8.04311305420734e-09 2.47954563036722e-09 0.454647498572723 ENSG00000171735 CAMTA1
ENST00000482934 1.25741062274191e-15 2.17902327254977e-16 0.544673398155602 ENSG00000171735 CAMTA1
ENST00000433407 0.264193352561008 0.215707299499599 0.421123802237211 ENSG00000227950 RP11-312B8.2
ENST00000470648 1.11182973998458e-15 1.9186245218407e-16 0.580752428297721 ENSG00000171735 CAMTA1
ENST00000461580 1.30576721491566e-15 2.26594737843742e-16 0.580527094582914 ENSG00000171735 CAMTA1
ENST00000472283 0.0160166968336547 0.0102696710357409 0.251572898412345 ENSG00000171735 CAMTA1
ENST00000467267 3.2151663317167e-20 4.00229530921689e-21 0.719444643538401 ENSG00000171735 CAMTA1
ENST00000456701 0.00936874666879296 0.00579133815222564 1.02214851468542 ENSG00000237365 RP11-334N17.1
ENST00000427317 0.475951022911004 0.418318319731692 0.16013120742762 ENSG00000237402 CAMTA1-IT1
ENST00000457311 0.511881676689086 0.454810279751157 -0.225707820306493 ENSG00000237728 RP3-453P22.2
ENST00000495233 1.74270714261516e-08 5.55282051992778e-09 1.07487101778433 ENSG00000171735 CAMTA1
ENST00000490905 3.32603321848707e-07 1.20056290019204e-07 1.06052899798723 ENSG00000171735 CAMTA1
ENST00000476864 3.00030432574246e-06 1.19539014219137e-06 1.01336524590657 ENSG00000171735 CAMTA1
ENST00000054666 8.62163963440182e-32 5.0956438834965e-33 -1.01388617275707 ENSG00000049245 VAMP3
ENST00000470357 1.21346164110609e-26 9.815921632433e-28 -0.996108676277876 ENSG00000049245 VAMP3
ENST00000602406 0.825576120654537 0.792809714726759 0.0724853153394239 ENSG00000269925 RP3-467L1.6
ENST00000487194 0.00226308315393858 0.00127674397294183 -0.887315046242312 ENSG00000049245 VAMP3
ENST00000377541 0.00378005605678779 0.00220314247199963 0.421990141274691 ENSG00000049246 PER3
ENST00000377532 0.00107525276420283 0.000579424148378257 0.378486117797227 ENSG00000049246 PER3
ENST00000361923 0.00101560067000607 0.000545480773145308 0.381147274060789 ENSG00000049246 PER3
ENST00000473653 0.220832069046855 0.176909807259691 0.273239191137778 ENSG00000049246 PER3
ENST00000602883 0.168618218803527 0.131228430879376 0.450929266103098 ENSG00000049246 PER3
ENST00000463106 0.0636077609216952 0.0452807008376454 0.391621526516404 ENSG00000049246 PER3
ENST00000451646 0.0264903286384838 0.0175992558414728 0.341182797761197 ENSG00000236266 RP3-467L1.4
ENST00000494684 0.0738990414191923 0.0532584713428148 0.405774502905188 ENSG00000049246 PER3
ENST00000377516 0.0772410849320163 0.0558768539849154 0.307374710570889 ENSG00000049247 UTS2
ENST00000361696 0.0036139242032773 0.00210008845827813 1.13463456975406 ENSG00000049247 UTS2
ENST00000054668 0.00480544447140007 0.00284429965679421 1.10001355093096 ENSG00000049247 UTS2
ENST00000377507 4.47536986219217e-150 5.8636665479308e-153 -2.77743541212469 ENSG00000049249 TNFRSF9
ENST00000474475 1.52478557349988e-105 5.80179136426734e-108 -2.62147420855201 ENSG00000049249 TNFRSF9
ENST00000492571 3.06232579625201e-107 1.08276719907683e-109 -2.74328634794439 ENSG00000049249 TNFRSF9
ENST00000603760 0.33452135459407 0.280657515857542 0.393265503993667 ENSG00000270330 RP5-892F13.2
ENST00000493373 6.02948554572277e-103 2.44932406747618e-105 -1.32132048153723 ENSG00000116288 PARK7
ENST00000460192 3.12472550377907e-94 1.62079163607108e-96 -1.51624003499804 ENSG00000116288 PARK7
ENST00000338639 2.14221634586089e-100 9.40709664946779e-103 -1.38257308076557 ENSG00000116288 PARK7
ENST00000493678 3.50572675733593e-100 1.56044050963986e-102 -1.38115146394446 ENSG00000116288 PARK7
ENST00000377493 2.28644629512325e-100 1.00541315049183e-102 -1.38219323343975 ENSG00000116288 PARK7
ENST00000465354 1.11937925427524e-91 6.24820276662618e-94 -1.4991380811076 ENSG00000116288 PARK7
ENST00000377491 1.80770307110858e-100 7.89489163506371e-103 -1.3840825979905 ENSG00000116288 PARK7
ENST00000377488 1.91198160896921e-100 8.3731912112275e-103 -1.38636966804873 ENSG00000116288 PARK7
ENST00000497113 7.18782617525952e-93 3.89172695535711e-95 -1.50678203370606 ENSG00000116288 PARK7
ENST00000469225 1.27862220765608e-97 6.04318030050017e-100 -1.37896861436601 ENSG00000116288 PARK7
ENST00000363474 0.807166509478597 0.772020873812304 -0.10041441231417 ENSG00000200344 Y_RNA
ENST00000474874 6.19564844251999e-33 3.42940366919305e-34 1.60351543503876 ENSG00000116285 ERRFI1
ENST00000377482 7.39130770664603e-42 2.50019167170469e-43 1.97624956674934 ENSG00000116285 ERRFI1
ENST00000467067 8.40848828310194e-07 3.16164069246405e-07 0.896355238252443 ENSG00000116285 ERRFI1
ENST00000469499 5.08082549135184e-39 2.00680888871036e-40 2.28102698375627 ENSG00000116285 ERRFI1
ENST00000487559 1.91536912606081e-41 6.61874858487173e-43 2.39866458032888 ENSG00000116285 ERRFI1
ENST00000445300 1.28224645688052e-15 2.22351994643592e-16 3.03396982244595 ENSG00000238290 RP11-431K24.1
ENST00000471889 1.53989749471109e-07 5.37479492781528e-08 1.82889719463973 ENSG00000162426 SLC45A1
ENST00000377479 1.66138020493477e-07 5.81918919515588e-08 1.82107410355155 ENSG00000162426 SLC45A1
ENST00000289877 1.84325895051494e-05 8.01323439800226e-06 1.52388191458978 ENSG00000162426 SLC45A1
ENST00000497660 0.000121294940130362 5.79272977454023e-05 1.44238809909215 ENSG00000162426 SLC45A1
ENST00000481265 0.136473207313163 0.103906414690413 0.587648083971514 ENSG00000162426 SLC45A1
ENST00000337907 0.00466464963902591 0.00275577372616367 0.217688805060026 ENSG00000142599 RERE
ENST00000377464 0.048832960803564 0.034000389744228 -0.171168216277407 ENSG00000142599 RERE
ENST00000467350 0.206049521713149 0.163797714303483 -0.164229679083496 ENSG00000142599 RERE
ENST00000400907 0.641941547129703 0.589598898679334 -0.0420320719596438 ENSG00000142599 RERE
ENST00000476556 0.0273448044555921 0.0182066936246541 -0.221495097938592 ENSG00000142599 RERE
ENST00000400908 0.00187424161213941 0.00104506274337869 0.245638175759105 ENSG00000142599 RERE
ENST00000505225 0.0121937265551222 0.00766586203845282 -0.365081023842829 ENSG00000142599 RERE
ENST00000464367 0.00917880967609331 0.00566547089293113 -0.443950830289309 ENSG00000142599 RERE
ENST00000488215 0.0463259281854416 0.0321173775249241 -0.212201455284098 ENSG00000142599 RERE
ENST00000460659 0.0798765870861397 0.0579339296413792 -0.194577449418529 ENSG00000142599 RERE
ENST00000492766 0.074724009254951 0.0539013913998072 -0.198257860635202 ENSG00000142599 RERE
ENST00000465125 0.0647313000573294 0.0461521633574366 -0.201790904212478 ENSG00000142599 RERE
ENST00000464972 0.925445750513311 0.909611892023524 0.00826836706538267 ENSG00000142599 RERE
ENST00000449895 6.58026453266422e-05 3.04733224057541e-05 -0.595012801502704 ENSG00000232912 RP5-1115A15.1
ENST00000444276 0.150185743521361 0.11548512661791 -0.315709273577091 ENSG00000232912 RP5-1115A15.1
ENST00000480342 1.21665307659087e-11 2.91605427219926e-12 0.6713088260813 ENSG00000142599 RERE
ENST00000507012 0.256520025524128 0.208717850488528 0.166108062483163 ENSG00000142599 RERE
ENST00000408156 0.530928306497574 0.474061621855572 0.216235286408837 ENSG00000221083 SNORA77
ENST00000605785 0.808842489411114 0.773914221287647 -0.101903637680641 ENSG00000270282 RP5-1115A15.2
ENST00000469251 0.00156608578655504 0.000863202792211234 0.441113637774714 ENSG00000142599 RERE
ENST00000514428 3.0925399957407e-06 1.23415563608447e-06 0.532267002889874 ENSG00000142599 RERE
ENST00000468247 4.73810385216768e-06 1.92912705226637e-06 0.584711312602448 ENSG00000142599 RERE
ENST00000437586 0.0106577374426135 0.00664265074295408 0.909940955690903 ENSG00000234619 RPL7P11
ENST00000428803 0.306832146404106 0.254745606691435 0.354875853988854 ENSG00000224315 RPL7P7
ENST00000410579 0.0936354887104868 0.0688834167945743 0.670048326365169 ENSG00000222511 Y_RNA
ENST00000445254 0.0508243941273162 0.0355009680700493 0.686263360008065 ENSG00000226545 RP4-633I8.3
ENST00000433876 0.00389822692678936 0.00227689065824814 0.881348443855194 ENSG00000228423 RP4-633I8.4
ENST00000436229 4.56256281602768e-05 2.07337852083967e-05 0.982763446954394 ENSG00000229716 RP11-185B14.1
ENST00000234590 3.68789773974004e-24 3.51030834999097e-25 -0.828962253936821 ENSG00000074800 ENO1
ENST00000464920 2.76822866419254e-24 2.60975221451196e-25 -0.845612190756157 ENSG00000074800 ENO1
ENST00000497492 2.29484647812919e-21 2.61997112409522e-22 -0.774112083348317 ENSG00000074800 ENO1
ENST00000486051 1.63178930486117e-21 1.84491407566102e-22 -0.812553611032581 ENSG00000074800 ENO1
ENST00000492343 1.4344658105875e-21 1.61529626183093e-22 -0.810334290122931 ENSG00000074800 ENO1
ENST00000489867 1.57228833551918e-18 2.20394472603571e-19 -0.791450451046693 ENSG00000074800 ENO1
ENST00000414948 0.21221936192922 0.169235704035772 -0.189594386032724 ENSG00000236269 ENO1-IT1
ENST00000442636 0.104701158377931 0.0777768579599888 0.525663742931099 ENSG00000230679 ENO1-AS1
ENST00000364855 0.431691314288409 0.37441794390833 -0.243190300463165 ENSG00000201725 RNU6-304P
ENST00000425872 0.391314113754751 0.334795047925657 0.354702692002584 ENSG00000238249 HMGN2P17
ENST00000437767 0.550548264925266 0.494188781104625 0.245708176844387 ENSG00000238249 HMGN2P17
ENST00000424862 2.90658104265079e-06 1.15637927439756e-06 1.31922385310516 ENSG00000232208 RP3-477M7.5
ENST00000431968 0.70294239133891 0.655462480611258 -0.153925846757143 ENSG00000232663 RP3-477M7.6
ENST00000549778 0.172143728481835 0.134276001169386 0.210835684243051 ENSG00000131686 CA6
ENST00000476083 0.356352038516294 0.301350056801286 0.144501920757977 ENSG00000131686 CA6
ENST00000480186 0.0480535123767754 0.0334191682046453 0.671139010394266 ENSG00000131686 CA6
ENST00000377443 0.356393417926673 0.301399974740266 0.144560294872926 ENSG00000131686 CA6
ENST00000377436 0.306832146404106 0.254747229459542 0.159746505892457 ENSG00000131686 CA6
ENST00000377442 0.307382328666196 0.255265862552729 0.160345354743562 ENSG00000131686 CA6
ENST00000400906 0.391877728031557 0.335342902613798 0.167131514800725 ENSG00000197241 SLC2A7
ENST00000377424 0.0019630445796789 0.00109805490350668 0.931018786946746 ENSG00000142583 SLC2A5
ENST00000536305 0.0345184192858177 0.0233892343446454 0.734606382078222 ENSG00000142583 SLC2A5
ENST00000535586 0.00194647191687229 0.00108820250923407 0.933588022406051 ENSG00000142583 SLC2A5
ENST00000487492 0.709391853149958 0.662698608390158 0.159678739012003 ENSG00000142583 SLC2A5
ENST00000377414 0.00259604874298094 0.0014771706674654 0.984970986638083 ENSG00000142583 SLC2A5
ENST00000484798 0.00698024247472732 0.00423164332545569 0.908186738551784 ENSG00000142583 SLC2A5
ENST00000474145 0.00678060886742008 0.00410343890406171 0.909697179506768 ENSG00000142583 SLC2A5
ENST00000479813 0.00381408612749686 0.00222416289071053 0.963351567606897 ENSG00000142583 SLC2A5
ENST00000486632 0.00155255769965593 0.000855346911367798 1.00635567550793 ENSG00000142583 SLC2A5
ENST00000487835 0.00127877110576541 0.00069639315026355 1.01936895618466 ENSG00000142583 SLC2A5
ENST00000464985 0.00179420619924594 0.000997709131381657 1.00987882396199 ENSG00000142583 SLC2A5
ENST00000473209 0.0109295070785782 0.00682191023283456 0.992109926622038 ENSG00000142583 SLC2A5
ENST00000377411 2.18397749243912e-31 1.3221537817152e-32 -1.43362565650864 ENSG00000180758 GPR157
ENST00000414642 2.70354887044446e-18 3.85260040712876e-19 -1.24669164584366 ENSG00000180758 GPR157
ENST00000465853 3.74546601332085e-19 5.02475814289687e-20 -1.77924806929978 ENSG00000180758 GPR157
ENST00000466131 1.22760401179563e-12 2.70243418854027e-13 -0.981666105746049 ENSG00000180758 GPR157
ENST00000385130 0.159684944356418 0.123594880144533 0.436999805168271 ENSG00000207865 MIR34A
ENST00000437157 0.0189290746167179 0.0122782084843137 0.848475370670216 ENSG00000228526 RP3-510D11.1
ENST00000412639 0.078904500097111 0.0571830918477738 0.648620426268224 ENSG00000234546 RP3-510D11.2
ENST00000377403 1.64438619704021e-84 1.15791452770662e-86 -1.62200899888112 ENSG00000049239 H6PD
ENST00000602477 1.96072993791334e-77 1.67862478456586e-79 -1.63611169155483 ENSG00000049239 H6PD
ENST00000495451 5.03157451742833e-66 6.15592668106954e-68 -1.81982593938675 ENSG00000049239 H6PD
ENST00000328089 1.00655078750437e-15 1.72936275511971e-16 1.14988515270265 ENSG00000171621 SPSB1
ENST00000450402 1.96135172695728e-15 3.45230477949674e-16 1.20266850792163 ENSG00000171621 SPSB1
ENST00000357898 0.000500760067121189 0.000258227768191516 0.546563287268934 ENSG00000171621 SPSB1
ENST00000377399 0.00054362419656432 0.000281658536221355 0.540091132742209 ENSG00000171621 SPSB1
ENST00000302692 1.63289034609573e-09 4.72842544865513e-10 -0.359886066384025 ENSG00000171612 SLC25A33
ENST00000435277 0.317509152728946 0.264701451540996 -0.253299014265087 ENSG00000231181 RP13-15M17.1
ENST00000377376 0.897086489293933 0.876058634714764 -0.0144916397061065 ENSG00000188807 TMEM201
ENST00000340381 0.903558322343631 0.883778844743075 -0.0135689762734536 ENSG00000188807 TMEM201
ENST00000340305 0.672972107366557 0.622878364898133 0.0545537475654783 ENSG00000188807 TMEM201
ENST00000416541 0.208217136153979 0.165684615470403 -0.133138645283819 ENSG00000188807 TMEM201
ENST00000510900 0.670421341163292 0.62011236604402 -0.110141626689309 ENSG00000188807 TMEM201
ENST00000508400 0.102783660737689 0.0762231614819539 -0.284036469319828 ENSG00000188807 TMEM201
ENST00000536656 0.12166891515268 0.0916587683141423 0.143821352107768 ENSG00000171608 PIK3CD
ENST00000377346 0.125567718041112 0.0948595976792399 0.142577803102669 ENSG00000171608 PIK3CD
ENST00000377320 0.140023386304952 0.106897583789491 0.280509007456557 ENSG00000179840 C1orf200
ENST00000426570 0.0881054637375041 0.0644430884158432 0.458509131448741 ENSG00000233268 RP11-558F24.2
ENST00000415330 0.00303617400108233 0.00174389868409569 0.390477449482101 ENSG00000231789 RP11-558F24.4
ENST00000484851 0.141887128402759 0.108476605535113 0.217771023967674 ENSG00000171608 PIK3CD
ENST00000361110 0.797511279091725 0.761068397891702 0.0311962783770909 ENSG00000171608 PIK3CD
ENST00000481137 0.419116609209769 0.362107382549763 -0.142806773514549 ENSG00000171608 PIK3CD
ENST00000479223 0.783287265157046 0.745076301525253 -0.0501395770877964 ENSG00000171608 PIK3CD
ENST00000543390 0.959870684849742 0.950946676663893 -0.00732080261455707 ENSG00000171608 PIK3CD
ENST00000377298 0.35226656251225 0.29747577051114 0.0651230057166127 ENSG00000171603 CLSTN1
ENST00000377288 0.352233132986447 0.297439111341606 0.0651250840753002 ENSG00000171603 CLSTN1
ENST00000477264 0.424947435044493 0.367844225701127 -0.0943410106981609 ENSG00000171603 CLSTN1
ENST00000435891 0.555984465941092 0.499760345977453 -0.0526703772455377 ENSG00000171603 CLSTN1
ENST00000361311 0.358023547815575 0.302970778512659 0.0644395755806865 ENSG00000171603 CLSTN1
ENST00000464286 0.001359047642041 0.000742695725458084 -0.463260872352458 ENSG00000171603 CLSTN1
ENST00000603781 0.103483863254577 0.0767914912968753 0.610070114894511 ENSG00000271264 RP11-558F24.6
ENST00000377263 2.40623550470203e-06 9.48680038527682e-07 0.64236239700407 ENSG00000178585 CTNNBIP1
ENST00000454104 0.00138710336991222 0.000759073313306513 1.11283956884184 ENSG00000223989 RP11-84A14.5
ENST00000537447 0.0122473020364966 0.00770174162968507 0.491060671670825 ENSG00000178585 CTNNBIP1
ENST00000400904 1.20668876538053e-05 5.14334761736751e-06 0.596565277783897 ENSG00000178585 CTNNBIP1
ENST00000377258 0.000232798085445435 0.000115178290448442 0.560694215695606 ENSG00000178585 CTNNBIP1
ENST00000377256 0.245864584725864 0.199171362645338 0.225782550026051 ENSG00000178585 CTNNBIP1
ENST00000488540 0.000176442246463449 8.59531696901138e-05 -0.313708451442965 ENSG00000162441 LZIC
ENST00000377223 7.14522882285576e-05 3.32281845317292e-05 -0.339878624584565 ENSG00000162441 LZIC
ENST00000400903 4.1838291718833e-05 1.89178293009093e-05 -0.373530518281618 ENSG00000162441 LZIC
ENST00000541052 0.000154315330603609 7.4640505469016e-05 -0.335089519253606 ENSG00000162441 LZIC
ENST00000377213 0.000221868285803868 0.000109461427760956 -0.330367479027292 ENSG00000162441 LZIC
ENST00000471853 0.172715142903299 0.134788881871987 -0.231981991264676 ENSG00000162441 LZIC
ENST00000445884 0.24555821425921 0.198901139872535 0.19303503700397 ENSG00000228150 RP11-84A14.4
ENST00000403197 0.461099587963831 0.403523226376606 0.110428464150154 ENSG00000173614 NMNAT1
ENST00000377205 0.409406411486372 0.352530053978251 0.104717907576411 ENSG00000173614 NMNAT1
ENST00000462686 0.401687106420628 0.344919474978812 0.118122771611198 ENSG00000173614 NMNAT1
ENST00000492735 0.458909552618889 0.40134680200015 0.11297485293455 ENSG00000173614 NMNAT1
ENST00000365545 0.658700172232819 0.607765379167295 0.188569684051602 ENSG00000202415 RN7SKP269
ENST00000578045 0.478831487232055 0.421205212488203 0.20831439981656 ENSG00000265521 MIR5697
ENST00000496751 0.544897860255003 0.488386577462282 0.106586343859936 ENSG00000173614 NMNAT1
ENST00000413148 0.774442067012065 0.734948296907483 -0.0786210778614016 ENSG00000241326 RP11-807G9.2
ENST00000315901 3.24604959314383e-10 8.82410313033697e-11 2.38856571675921 ENSG00000162444 RBP7
ENST00000294435 3.24604959314383e-10 8.82410313033697e-11 2.38856571675921 ENSG00000162444 RBP7
ENST00000253251 1.56191171073467e-51 3.39763383581791e-53 1.17616893294196 ENSG00000130939 UBE4B
ENST00000377157 4.53244294759198e-52 9.64522645339467e-54 1.17317657061145 ENSG00000130939 UBE4B
ENST00000377153 9.33307511936672e-47 2.4992578019782e-48 1.60368615438365 ENSG00000130939 UBE4B
ENST00000343090 6.47851049731785e-49 1.58291326128461e-50 1.18050390794602 ENSG00000130939 UBE4B
ENST00000456484 0.00494023369764773 0.00292883869044028 1.0953767725199 ENSG00000224340 RP11-496H15.2
ENST00000416729 7.178689592089e-09 2.20296683759169e-09 1.86740214757668 ENSG00000233623 PGAM1P11
ENST00000462658 6.82744889532484e-10 1.91108443045165e-10 1.08478003369148 ENSG00000130939 UBE4B
ENST00000475795 1.44070303587324e-25 1.24695037481398e-26 1.00907344099359 ENSG00000130939 UBE4B
ENST00000470736 6.44950618104851e-18 9.44376955776956e-19 0.891859560229053 ENSG00000130939 UBE4B
ENST00000466379 3.72506542721516e-17 5.77137879189172e-18 0.912125726498855 ENSG00000130939 UBE4B
ENST00000488228 2.03183451153432e-13 4.19765056041634e-14 0.789031217620396 ENSG00000130939 UBE4B
ENST00000364876 0.824472851484548 0.791508537809497 0.0934905625352441 ENSG00000201746 RNU6-828P
ENST00000487244 9.20163752499185e-12 2.18302793348181e-12 0.754416729205562 ENSG00000130939 UBE4B
ENST00000465408 0.000693818223843336 0.000364241180876061 0.574143506745994 ENSG00000130939 UBE4B
ENST00000377093 4.45454960760926e-07 1.62917831762301e-07 0.578998539494968 ENSG00000054523 KIF1B
ENST00000263934 3.24757504744165e-05 1.44990570039506e-05 0.50568600388031 ENSG00000054523 KIF1B
ENST00000377086 5.51910893993354e-05 2.53269676832444e-05 0.481813396882025 ENSG00000054523 KIF1B
ENST00000577266 0.139209516590825 0.10621712183986 0.536621322096124 ENSG00000264881 MIR1273D
ENST00000377083 1.22878857722662e-05 5.24225000768495e-06 0.494873239984069 ENSG00000054523 KIF1B
ENST00000377081 0.000128968608167711 6.17779917927366e-05 0.451478608358025 ENSG00000054523 KIF1B
ENST00000495136 0.765357200379881 0.724902690539222 0.0669273852489355 ENSG00000054523 KIF1B
ENST00000497835 0.0457104935271443 0.0316587056677778 0.263731195307954 ENSG00000054523 KIF1B
ENST00000362692 0.945599499107347 0.934007845111984 0.029983018133958 ENSG00000199562 RNU6-37P
ENST00000584329 0.120708517957653 0.0908601523423896 0.529489297641456 ENSG00000264501 RN7SL731P
ENST00000465635 0.0713727284033115 0.0513045527666111 0.331903101175926 ENSG00000054523 KIF1B
ENST00000483340 0.0743825425045199 0.0536345173190223 0.328540690041248 ENSG00000054523 KIF1B
ENST00000470616 0.169296319329876 0.131802758800329 0.267356206149283 ENSG00000054523 KIF1B
ENST00000579866 0.024103965746157 0.0159048189942815 0.887199321197937 ENSG00000265945 RN7SL721P
ENST00000491493 2.24097975339358e-07 7.94503468079998e-08 -0.476308092815077 ENSG00000142657 PGD
ENST00000487775 6.35183582764025e-09 1.93961108040483e-09 -0.534978442467228 ENSG00000142657 PGD
ENST00000541529 3.7738394828121e-06 1.52006603102506e-06 -0.414898736402262 ENSG00000142657 PGD
ENST00000477958 5.21903766329361e-07 1.92329635801528e-07 -0.446930672882959 ENSG00000142657 PGD
ENST00000270776 5.45042558416579e-06 2.23444329747337e-06 -0.407485404214599 ENSG00000142657 PGD
ENST00000483936 4.08178326282937e-06 1.6498415127821e-06 -0.41002511376561 ENSG00000142657 PGD
ENST00000538557 5.31261836309765e-06 2.17524656535211e-06 -0.409114550323982 ENSG00000142657 PGD
ENST00000465632 1.71438329431585e-06 6.65315982461075e-07 -0.423280515757167 ENSG00000142657 PGD
ENST00000460189 3.53668888480797e-07 1.28009225805717e-07 -0.462623481139833 ENSG00000142657 PGD
ENST00000493288 1.19463727149508e-05 5.0900500273012e-06 -0.473336782067703 ENSG00000142657 PGD
ENST00000498356 0.000180790119794532 8.81707278261351e-05 -0.364056556570857 ENSG00000142657 PGD
ENST00000496718 6.34746797740051e-06 2.6223193301271e-06 -0.458568817703949 ENSG00000142657 PGD
ENST00000607572 0.0147935240329387 0.00943419161521219 0.912868528229796 ENSG00000271989 RP4-736L20.3
ENST00000400900 7.44087054544603e-15 1.37018867081266e-15 1.32851954260549 ENSG00000251503 APITD1-CORT
ENST00000602296 7.44087054544603e-15 1.37018867081266e-15 1.32851954260549 ENSG00000175279 APITD1
ENST00000602787 7.44087054544603e-15 1.37018867081266e-15 1.32851954260549 ENSG00000175279 APITD1
ENST00000470413 5.35305932500797e-14 1.05687925614026e-14 1.29663302183096 ENSG00000251503 APITD1-CORT
ENST00000309048 9.30131087843283e-07 3.51415254224621e-07 0.877178178320964 ENSG00000175279 APITD1
ENST00000602486 0.0454822736642657 0.0314878535088763 -0.46259255049761 ENSG00000175279 APITD1
ENST00000477755 4.05794383642043e-07 1.47817831017912e-07 0.926933107521625 ENSG00000175279 APITD1
ENST00000462462 1.66930478317116e-06 6.47013022408312e-07 0.900730757593011 ENSG00000175279 APITD1
ENST00000465026 3.50531084028448e-14 6.82360074670962e-15 1.36345954919322 ENSG00000251503 APITD1-CORT
ENST00000602446 4.38553259969633e-16 7.3348897903733e-17 1.51275223255847 ENSG00000251503 APITD1-CORT
ENST00000464507 0.0241534737249017 0.0159396539983651 0.484720854682454 ENSG00000175279 APITD1
ENST00000377049 4.58443874344301e-09 1.3812915661911e-09 1.46825366052761 ENSG00000241563 CORT
ENST00000320498 4.25232327861789e-08 1.4052721420068e-08 1.39788352644208 ENSG00000241563 CORT
ENST00000377038 0.0762445427768566 0.0550911740655036 -0.0896167688015516 ENSG00000160049 DFFA
ENST00000424487 0.527252751832029 0.470334979939543 0.0917474298899442 ENSG00000203469 RP5-1113E3.3
ENST00000476658 1.3271883309716e-07 4.60258803780457e-08 -0.361243421970452 ENSG00000160049 DFFA
ENST00000377036 5.92612564972985e-07 2.19620729631955e-07 -0.367808625296409 ENSG00000160049 DFFA
ENST00000472851 0.00379863531038122 0.00221456195643054 0.227726569729223 ENSG00000142655 PEX14
ENST00000356607 0.0591974697779349 0.0418932180423582 0.120826556981691 ENSG00000142655 PEX14
ENST00000538836 0.0606599580947411 0.043014572944471 0.121452273993093 ENSG00000142655 PEX14
ENST00000491661 0.00675045825495797 0.00408373868718832 0.183171049013984 ENSG00000142655 PEX14
ENST00000492696 0.927851733492526 0.912453132790708 0.0274182009499433 ENSG00000142655 PEX14
ENST00000461850 0.767675438974241 0.727383145115941 0.12532261783575 ENSG00000243267 RN7SL614P
ENST00000377022 0.000238863774340554 0.000118333664563018 0.338440855535753 ENSG00000130940 CASZ1
ENST00000478524 0.0820395826134524 0.059630347599289 0.336117285218289 ENSG00000130940 CASZ1
ENST00000606802 0.00338418531939784 0.00195787883120096 0.358749080387664 ENSG00000272078 RP4-734G22.3
ENST00000447850 0.159644982539449 0.123559174486122 0.303957486491768 ENSG00000130940 CASZ1
ENST00000344008 0.000511424281820071 0.000264045375146608 0.310206619194707 ENSG00000130940 CASZ1
ENST00000490176 0.754958304063568 0.713120310593425 -0.088127831906581 ENSG00000130940 CASZ1
ENST00000496432 0.000730577147865233 0.000384583531241671 0.293868917174202 ENSG00000130940 CASZ1
ENST00000492173 0.00413855818248097 0.00242679670053479 0.402658503416718 ENSG00000130940 CASZ1
ENST00000478728 0.00426748603163028 0.00250766666228358 0.290811333305959 ENSG00000130940 CASZ1
ENST00000418570 1.97800793604652e-06 7.73102193024902e-07 1.52018278634422 ENSG00000175262 C1orf127
ENST00000377004 2.51199926566253e-07 8.94842160439752e-08 1.71226720206811 ENSG00000175262 C1orf127
ENST00000377008 2.51199926566253e-07 8.94842160439752e-08 1.71226720206811 ENSG00000175262 C1orf127
ENST00000520253 1.40560513806074e-06 5.40768081221749e-07 1.55270121886142 ENSG00000175262 C1orf127
ENST00000400899 0.00604626541046641 0.00363063860976197 0.536922148633279 ENSG00000215785 CFL1P6
ENST00000473118 7.16168263786338e-08 2.41840522415067e-08 -0.391312998050369 ENSG00000120948 TARDBP
ENST00000240185 2.23361026750675e-11 5.47107500327621e-12 -0.464133776573783 ENSG00000120948 TARDBP
ENST00000476201 9.30475186198535e-07 3.51556392404358e-07 -0.365272958319427 ENSG00000120948 TARDBP
ENST00000472476 1.96665638615507e-08 6.29651487625344e-09 -0.404339299326041 ENSG00000120948 TARDBP
ENST00000439080 6.60893317285668e-11 1.68662248864514e-11 -0.444826827221847 ENSG00000120948 TARDBP
ENST00000473869 4.57891772716895e-11 1.15211902465193e-11 -0.445218276368298 ENSG00000120948 TARDBP
ENST00000315091 8.26394671668029e-12 1.95240926264414e-12 -0.471056759855861 ENSG00000120948 TARDBP
ENST00000477447 6.3392386642515e-10 1.76908103986668e-10 -0.497655818862167 ENSG00000120948 TARDBP
ENST00000496840 0.000330945138786488 0.000166853578159696 -0.295638432018117 ENSG00000120948 TARDBP
ENST00000480464 0.00183246619986012 0.00102015752270001 0.371135305629916 ENSG00000120948 TARDBP
ENST00000400897 7.52999881050256e-23 7.81520795006841e-24 0.948371630781682 ENSG00000009724 MASP2
ENST00000607145 4.20754333681565e-05 1.90328600049436e-05 0.706094854247686 ENSG00000271895 RP4-635E18.8
ENST00000478645 3.92257574313687e-13 8.29037764376672e-14 2.66497888358332 ENSG00000009724 MASP2
ENST00000480221 4.12425549527484e-08 1.36161697199054e-08 2.10855371547763 ENSG00000009724 MASP2
ENST00000400898 4.12425549527484e-08 1.36161697199054e-08 2.10855371547763 ENSG00000009724 MASP2
ENST00000475189 1.01717456683982e-17 1.5097358541618e-18 -1.48526733220046 ENSG00000116649 SRM
ENST00000376957 2.84734038235604e-39 1.10964320759725e-40 -1.5647679154374 ENSG00000116649 SRM
ENST00000490101 4.1031686084924e-23 4.18641077417331e-24 -1.54004749446561 ENSG00000116649 SRM
ENST00000465788 1.15564900205538e-54 2.19101022890565e-56 -1.63066152840046 ENSG00000116649 SRM
ENST00000459997 5.2893165401676e-44 1.61544256546887e-45 -1.5772249818552 ENSG00000116649 SRM
ENST00000487300 1.95693111154362e-48 4.87391741341921e-50 -1.62632823985342 ENSG00000116649 SRM
ENST00000304457 0.000791347042329735 0.000418528745227511 -0.243575355882419 ENSG00000171824 EXOSC10
ENST00000376936 0.000782393203380287 0.000413446846036614 -0.243866283404697 ENSG00000171824 EXOSC10
ENST00000474216 0.00677162625347711 0.00409755723429656 -0.230293032774719 ENSG00000171824 EXOSC10
ENST00000544779 0.00079176975734015 0.000418766522071062 -0.243578056482166 ENSG00000171824 EXOSC10
ENST00000490565 0.398071082446838 0.341369131481072 -0.168323705132725 ENSG00000171824 EXOSC10
ENST00000452378 0.0728266301112616 0.0524241592127217 -0.174343297934377 ENSG00000226849 RP4-635E18.7
ENST00000469634 0.130841701607923 0.0992539853488699 -0.157840034740978 ENSG00000171824 EXOSC10
ENST00000478271 0.154251079027286 0.118947073144703 -0.152156653154391 ENSG00000171824 EXOSC10
ENST00000470611 0.0149505861381082 0.00954195675243871 -0.278897361120434 ENSG00000171824 EXOSC10
ENST00000498576 0.0432382593307696 0.0298124602082725 -0.256284441319746 ENSG00000171824 EXOSC10
ENST00000472078 0.0688897172433537 0.0493684430674301 -0.245255721056947 ENSG00000171824 EXOSC10
ENST00000485606 0.00740362883056752 0.00450585375950285 -0.34256108625519 ENSG00000171824 EXOSC10
ENST00000460196 0.000144253094787679 6.95241076105788e-05 -0.443225109251932 ENSG00000171824 EXOSC10
ENST00000447600 0.06607861224499 0.0471831391672343 -0.451106484999886 ENSG00000230337 RP4-635E18.6
ENST00000435388 0.0718986811237412 0.0517110108265847 -0.441048158242217 ENSG00000230337 RP4-635E18.6
ENST00000376838 2.49332162633792e-10 6.70418890774887e-11 -0.455189855631779 ENSG00000198793 MTOR
ENST00000361445 1.27834153281956e-15 2.2164425729525e-16 -0.377497342695291 ENSG00000198793 MTOR
ENST00000473471 0.0011762225652291 0.000637162484781058 -0.388803200079177 ENSG00000198793 MTOR
ENST00000490931 0.00141357972072363 0.000774543145948791 -0.358449493983802 ENSG00000198793 MTOR
ENST00000455339 0.000145821467090148 7.03244916938588e-05 -0.434287686118898 ENSG00000198793 MTOR
ENST00000495435 0.248678417405273 0.201687362635304 -0.117380054442561 ENSG00000198793 MTOR
ENST00000476768 0.209692782030657 0.166997495484825 -0.196576860589029 ENSG00000198793 MTOR
ENST00000445982 0.0074275864831652 0.00452118983148664 -0.354347874345552 ENSG00000225602 MTOR-AS1
ENST00000420480 0.00904038899293429 0.00557478665543148 -0.345346836629515 ENSG00000225602 MTOR-AS1
ENST00000517277 0.0694023132011923 0.0497669256650157 0.595093549267168 ENSG00000253086 RNU6-537P
ENST00000607349 0.412174036632042 0.355263348614579 -0.278295428515339 ENSG00000271794 snoU13
ENST00000376819 0.242494809371788 0.196138345116203 -0.272728125127167 ENSG00000171819 ANGPTL7
ENST00000476934 0.579058449647593 0.523667358157872 0.193887171712319 ENSG00000171819 ANGPTL7
ENST00000384720 0.122741388990513 0.0925423472838033 0.557890385841575 ENSG00000207451 RNU6-291P
ENST00000448289 0.314016190213734 0.261415580519424 -0.330003090270391 ENSG00000238173 RPL39P6
ENST00000376810 4.41918181136698e-14 8.66920960309205e-15 -0.590821337964454 ENSG00000120942 UBIAD1
ENST00000376804 4.84825060479596e-13 1.03201787936895e-13 -0.558313320714318 ENSG00000120942 UBIAD1
ENST00000486588 3.4796650468046e-12 7.95112904041632e-13 -0.505090815169489 ENSG00000120942 UBIAD1
ENST00000483738 1.44408415429067e-12 3.19704779146307e-13 -0.489700991635883 ENSG00000120942 UBIAD1
ENST00000433562 0.844026918446071 0.814214386354909 -0.0650011254298614 ENSG00000238199 UBE2V2P3
ENST00000423056 0.000626845260515076 0.000327233029043835 1.13033380282495 ENSG00000204624 PTCHD2
ENST00000294484 1.46692058489833e-06 5.65463311932283e-07 1.36548728991872 ENSG00000204624 PTCHD2
ENST00000389575 1.46692058489833e-06 5.65463311932283e-07 1.36548728991872 ENSG00000204624 PTCHD2
ENST00000304391 0.498751010142111 0.441436820988663 0.283103878288812 ENSG00000204624 PTCHD2
ENST00000453135 0.130804821608066 0.0992220960730146 0.133027260778242 ENSG00000235643 RP1-69M21.2
ENST00000354287 0.0026376922337968 0.00150223901960837 0.964698822296466 ENSG00000116661 FBXO2
ENST00000471501 0.928430981322501 0.91317337808794 0.0375267645271744 ENSG00000116661 FBXO2
ENST00000466919 0.0148918987180452 0.00950200588742357 0.871184986052831 ENSG00000116661 FBXO2
ENST00000465901 0.00782420889017846 0.00477656416473679 0.829232044805108 ENSG00000116661 FBXO2
ENST00000475961 0.00242855360403181 0.00137632905852099 1.15699400656765 ENSG00000116661 FBXO2
ENST00000251546 0.852558304662711 0.823908297798832 0.0306410694753556 ENSG00000132879 FBXO44
ENST00000425796 0.351596992289876 0.296832514522932 0.166530399980097 ENSG00000132879 FBXO44
ENST00000376770 0.640305417759044 0.587893146517342 0.0747205751514003 ENSG00000132879 FBXO44
ENST00000376768 0.450422426400924 0.392865560338325 0.121041919979411 ENSG00000132879 FBXO44
ENST00000251547 0.640279756246763 0.587861924345402 0.0747378213102005 ENSG00000132879 FBXO44
ENST00000376760 0.270994374341199 0.221856793514912 0.170693990680307 ENSG00000132879 FBXO44
ENST00000376762 0.796455044276705 0.759869830904465 0.0426615184121154 ENSG00000132879 FBXO44
ENST00000475435 0.643308275896361 0.591073563630865 0.0751904704462256 ENSG00000132879 FBXO44
ENST00000471895 0.556195074298623 0.499977473947248 -0.109166410009527 ENSG00000132879 FBXO44
ENST00000376753 3.5066215794245e-63 4.73706185878499e-65 -2.1618717906678 ENSG00000116663 FBXO6
ENST00000474239 2.21835454821278e-66 2.6808872248053e-68 -2.26868274149083 ENSG00000116663 FBXO6
ENST00000449067 3.36025247784158e-61 4.87103826753983e-63 -2.20999283349539 ENSG00000116663 FBXO6
ENST00000235310 3.82477726838387e-08 1.25819106367425e-08 -0.65118358380641 ENSG00000116670 MAD2L2
ENST00000376692 3.25317441587889e-09 9.6570130941303e-10 -0.711171020328542 ENSG00000116670 MAD2L2
ENST00000376672 3.16321233321111e-08 1.03238860186819e-08 -0.655282407863673 ENSG00000116670 MAD2L2
ENST00000376669 5.99696544304098e-09 1.82794627761754e-09 -0.703052443057453 ENSG00000116670 MAD2L2
ENST00000376667 1.46160981819638e-07 5.08833886657098e-08 -0.628166577050354 ENSG00000116670 MAD2L2
ENST00000445656 1.87728162923501e-08 6.00003688198085e-09 -0.675483861108074 ENSG00000116670 MAD2L2
ENST00000456915 2.07066399378756e-08 6.64363168926125e-09 -0.673691360072852 ENSG00000116670 MAD2L2
ENST00000376664 3.86193528792441e-09 1.1557918434638e-09 -0.694131829447172 ENSG00000116670 MAD2L2
ENST00000376655 8.82245079999217e-08 3.00777963875078e-08 -0.664927805443885 ENSG00000116670 MAD2L2
ENST00000294485 4.02599857620687e-05 1.81680444755702e-05 1.20885538827302 ENSG00000162490 DRAXIN
ENST00000376637 2.29060323177018e-29 1.56732192006865e-30 -1.51264426796459 ENSG00000177674 AGTRAP
ENST00000476512 1.52715646543403e-28 1.09729338194441e-29 -1.5006214055675 ENSG00000177674 AGTRAP
ENST00000400895 1.84517949256646e-28 1.33407882593767e-29 -1.49783197756514 ENSG00000177674 AGTRAP
ENST00000494437 2.76857926004566e-20 3.43030927349525e-21 -1.32518011055153 ENSG00000177674 AGTRAP
ENST00000491346 2.00084941873802e-29 1.36331500816681e-30 -1.5141523847082 ENSG00000177674 AGTRAP
ENST00000376629 2.26531958623924e-29 1.5483955197329e-30 -1.51402546913824 ENSG00000177674 AGTRAP
ENST00000376627 1.67662914392666e-29 1.1348518761608e-30 -1.51447895768438 ENSG00000177674 AGTRAP
ENST00000314340 2.19236527478577e-29 1.49682454073044e-30 -1.51400814452428 ENSG00000177674 AGTRAP
ENST00000452018 2.89227470508461e-29 1.99146806626535e-30 -1.51575968376608 ENSG00000177674 AGTRAP
ENST00000510878 1.50563585382887e-29 1.01455362124391e-30 -1.51650278302197 ENSG00000177674 AGTRAP
ENST00000476309 1.67617275412195e-41 5.77814250115206e-43 -1.85871691438323 ENSG00000177674 AGTRAP
ENST00000514733 5.1032783467978e-43 1.63250927737096e-44 -1.85943581524204 ENSG00000177674 AGTRAP
ENST00000513739 1.13020295791991e-34 5.64124420602323e-36 -1.7535861471821 ENSG00000177674 AGTRAP
ENST00000471765 1.69867532807062e-17 2.56352626402678e-18 -1.32911708232344 ENSG00000177674 AGTRAP
ENST00000433342 0.0916677263203629 0.0673009113939197 0.226256039308939 ENSG00000215910 C1orf167
ENST00000435090 1.24685195094479e-08 3.9168467798317e-09 1.66830383061409 ENSG00000215910 C1orf167
ENST00000484153 3.66507903452228e-18 5.27651747164172e-19 3.20363974358546 ENSG00000215910 C1orf167
ENST00000312793 0.475065120456048 0.417448741525363 0.0920886232881479 ENSG00000215910 C1orf167
ENST00000376620 0.109531614690858 0.0817052412980614 0.141986419945726 ENSG00000177553 RP11-56N19.5
ENST00000444493 0.614551384142988 0.560758054231376 -0.0603270108228991 ENSG00000215910 C1orf167
ENST00000449278 0.436938364746494 0.379604075256369 -0.0899242982621324 ENSG00000215910 C1orf167
ENST00000475041 0.000314022701473202 0.000157893400035978 -0.410114374381402 ENSG00000215910 C1orf167
ENST00000376592 0.135074296982991 0.102741931116073 -0.14600795992742 ENSG00000177000 MTHFR
ENST00000376583 0.179829457290858 0.140925168272708 -0.129808701364699 ENSG00000177000 MTHFR
ENST00000376590 0.563663101671879 0.507707865050413 -0.0591621762751112 ENSG00000177000 MTHFR
ENST00000482358 0.221972191164319 0.177905500849656 -0.157156263262705 ENSG00000215910 C1orf167
ENST00000376585 0.893667637646119 0.871933981165784 -0.0150571162062034 ENSG00000177000 MTHFR
ENST00000418034 0.0950128466198655 0.0699728469402282 0.224308462315951 ENSG00000177000 MTHFR
ENST00000413656 0.0182042571303554 0.011775823354986 0.326133873063625 ENSG00000177000 MTHFR
ENST00000423400 0.00932971300309747 0.00576525570824196 0.366763006246485 ENSG00000177000 MTHFR
ENST00000431243 0.00932971300309747 0.00576525570824196 0.366763006246485 ENSG00000177000 MTHFR
ENST00000376486 0.101830800466656 0.0754533278655346 0.22339737678179 ENSG00000177000 MTHFR
ENST00000312413 7.44545036024767e-15 1.371102474671e-15 -0.54857284635766 ENSG00000011021 CLCN6
ENST00000346436 7.71116147267764e-15 1.42257132960106e-15 -0.548460909881828 ENSG00000011021 CLCN6
ENST00000376497 0.0186679475414204 0.0120957631967793 -0.249976046623531 ENSG00000011021 CLCN6
ENST00000376487 7.50125563839975e-11 1.92430909259967e-11 -0.474540371267976 ENSG00000011021 CLCN6
ENST00000376496 6.90936976271105e-11 1.76689122362276e-11 -0.481717562067773 ENSG00000011021 CLCN6
ENST00000376491 2.09988025921362e-06 8.22570041413776e-07 -0.40418896715029 ENSG00000011021 CLCN6
ENST00000376492 2.74025384255597e-07 9.79742924808582e-08 -0.432804949858947 ENSG00000011021 CLCN6
ENST00000376490 2.09988025921362e-06 8.22570041413776e-07 -0.40418896715029 ENSG00000011021 CLCN6
ENST00000494028 1.60147736690204e-09 4.6340124276893e-10 -0.622635667114822 ENSG00000011021 CLCN6
ENST00000446542 4.30215777765573e-08 1.42266761393812e-08 -0.60769895566615 ENSG00000242349 NPPA-AS1
ENST00000400892 0.685537200709353 0.636501413647025 0.0695073522448093 ENSG00000242349 NPPA-AS1
ENST00000376480 0.21224864253391 0.16926406710471 0.228906862715024 ENSG00000175206 NPPA
ENST00000376476 0.184730715064613 0.145186059004888 0.246234432090681 ENSG00000175206 NPPA
ENST00000376468 2.00804077892729e-16 3.27090956499012e-17 2.72946939899121 ENSG00000120937 NPPB
ENST00000438808 1.59095869026608e-10 4.19914714048357e-11 1.94294255356223 ENSG00000224904 RP5-934G17.6
ENST00000364931 9.77606595219545e-08 3.34786203429048e-08 1.88668266218739 ENSG00000201801 RNU5E-4P
ENST00000376572 0.000156776465882514 7.58853283518935e-05 -0.450304247461114 ENSG00000116685 KIAA2013
ENST00000376576 0.000172065161540473 8.36922129262034e-05 -0.496309278329758 ENSG00000116685 KIAA2013
ENST00000485046 8.06095029628682e-05 3.76993345195803e-05 -0.508401132641058 ENSG00000083444 PLOD1
ENST00000449038 2.62982541365164e-05 1.16328187191764e-05 -0.564879748078815 ENSG00000083444 PLOD1
ENST00000358133 2.29266510809823e-05 1.00748935093857e-05 -0.545499762582586 ENSG00000083444 PLOD1
ENST00000376369 4.43263867817086e-05 2.01078316432421e-05 -0.481776875854981 ENSG00000083444 PLOD1
ENST00000429000 3.07894884780419e-05 1.37139762558569e-05 -0.534292405362963 ENSG00000083444 PLOD1
ENST00000196061 2.69143794902262e-05 1.19180773582168e-05 -0.487498087301708 ENSG00000083444 PLOD1
ENST00000465920 0.103957805492075 0.0771761492315274 -0.38558310141106 ENSG00000083444 PLOD1
ENST00000491536 0.00480060691589793 0.00284117786618647 -0.436659364600043 ENSG00000083444 PLOD1
ENST00000470133 0.125613727601311 0.0948996159580131 -0.375687072557583 ENSG00000083444 PLOD1
ENST00000481933 0.0322957257678726 0.0217695554401534 -0.446567160263127 ENSG00000083444 PLOD1
ENST00000444836 1.60196038292335e-20 1.95092435819465e-21 -0.655631097597273 ENSG00000116688 MFN2
ENST00000490079 2.0584116183854e-10 5.49032092219972e-11 -0.695065063390842 ENSG00000116688 MFN2
ENST00000235329 1.52087883681942e-20 1.84890474751094e-21 -0.655733981408353 ENSG00000116688 MFN2
ENST00000484391 8.04617172320003e-12 1.8994662847265e-12 -0.718246837817271 ENSG00000116688 MFN2
ENST00000497302 1.47995912722118e-12 3.27965862980932e-13 -0.685799131115306 ENSG00000116688 MFN2
ENST00000412236 1.45794101971653e-14 2.75261609104536e-15 -0.788611665148364 ENSG00000116688 MFN2
ENST00000603287 0.0682277129704433 0.048855253323199 0.502273377235665 ENSG00000270914 RP5-1077B9.5
ENST00000478749 1.01008093411839e-05 4.26720202225775e-06 -0.49805040462896 ENSG00000116691 MIIP
ENST00000235332 4.35218596116174e-05 1.97243862132519e-05 -0.470070905169181 ENSG00000116691 MIIP
ENST00000436478 3.8152850915672e-05 1.71701410384124e-05 -0.473621276714414 ENSG00000116691 MIIP
ENST00000466860 0.00076113483682816 0.000401657559526319 -0.422953275244324 ENSG00000116691 MIIP
ENST00000498685 0.000436119322438202 0.000223167101728304 -0.449277478978883 ENSG00000116691 MIIP
ENST00000365591 0.00820063473119845 0.00502172294127884 -0.832638866020112 ENSG00000202461 Y_RNA
ENST00000492256 0.00588527938992257 0.00352745652322181 -0.486596845077523 ENSG00000116691 MIIP
ENST00000460823 0.00412131558367955 0.00241626670368261 -0.46262725127161 ENSG00000116691 MIIP
ENST00000478299 0.321461332833231 0.268405952371067 -0.229565205196337 ENSG00000116691 MIIP
ENST00000263932 0.723945506153587 0.678741411317692 0.0829642209986071 ENSG00000120949 TNFRSF8
ENST00000417814 0.445572305105719 0.38804075248625 0.179492475540125 ENSG00000120949 TNFRSF8
ENST00000514649 0.445572305105719 0.38804075248625 0.179492475540125 ENSG00000120949 TNFRSF8
ENST00000413146 0.0972249320757587 0.0717537669739784 -0.378457172314219 ENSG00000120949 TNFRSF8
ENST00000479933 0.096757841162808 0.0713777863138878 -0.37875533020337 ENSG00000120949 TNFRSF8
ENST00000536782 1.84718504784312e-43 5.78968612773638e-45 -1.81333709766411 ENSG00000028137 TNFRSF1B
ENST00000376259 1.90035064309694e-71 1.93731191681505e-73 -2.22115245292128 ENSG00000028137 TNFRSF1B
ENST00000492361 1.90035064309694e-71 1.93731191681505e-73 -2.22115245292128 ENSG00000028137 TNFRSF1B
ENST00000584158 3.23554161807418e-10 8.79418310912586e-11 -1.66982860721501 ENSG00000263676 MIR4632
ENST00000489921 9.79161701385635e-77 8.52927290751057e-79 -2.49280710835069 ENSG00000028137 TNFRSF1B
ENST00000453852 0.700706694259345 0.653063384516197 0.151887699278992 ENSG00000225196 RP5-1118D24.2
ENST00000517160 0.488948509044866 0.431421682085245 0.17622451612072 ENSG00000252969 SNORA70
ENST00000356315 0.00312583184573971 0.00179833183436256 0.146340047973787 ENSG00000048707 VPS13D
ENST00000358136 0.00312583184573971 0.00179833183436256 0.146340047973787 ENSG00000048707 VPS13D
ENST00000476169 0.591867765036022 0.537103292295849 0.0698733568616233 ENSG00000048707 VPS13D
ENST00000489961 0.088011079917414 0.0643645753734972 0.195355951701886 ENSG00000048707 VPS13D
ENST00000011700 0.00496254591770382 0.00294263068332623 0.151310052909846 ENSG00000048707 VPS13D
ENST00000460333 0.00520064477653491 0.00309308759564753 0.16555280409176 ENSG00000048707 VPS13D
ENST00000487188 0.0820024897300724 0.0596009337168473 0.145006659573685 ENSG00000048707 VPS13D
ENST00000469054 0.202764383571519 0.160919338663685 0.201869050013909 ENSG00000048707 VPS13D
ENST00000496628 0.0456721015597459 0.03163129598658 0.134356751942273 ENSG00000048707 VPS13D
ENST00000466732 0.400928888642624 0.344170066920984 0.172073446903804 ENSG00000048707 VPS13D
ENST00000476045 0.0195398971965618 0.0126986126914963 0.322784733056244 ENSG00000048707 VPS13D
ENST00000481484 0.0172055316193146 0.0110858224626251 0.321990807303839 ENSG00000048707 VPS13D
ENST00000543766 0.168540868792144 0.13115613271034 0.1010266530578 ENSG00000048707 VPS13D
ENST00000471923 0.575766415784666 0.520255537470013 0.0449134689479865 ENSG00000048707 VPS13D
ENST00000543710 0.756025380719431 0.714386066964021 0.0307386999761509 ENSG00000048707 VPS13D
ENST00000473099 0.525358958809028 0.468365892741722 -0.0828173761809278 ENSG00000048707 VPS13D
ENST00000459326 0.480806523916424 0.423204320843558 -0.289325702064416 ENSG00000239149 SNORA59A
ENST00000416696 0.203794144103279 0.161808519622483 0.376743044350902 ENSG00000229484 RP5-888M10.2
ENST00000376223 1.06155061722173e-07 3.64797081964092e-08 1.63558502808987 ENSG00000162496 DHRS3
ENST00000464917 5.9645092302282e-08 1.99907708748389e-08 1.66720341436573 ENSG00000162496 DHRS3
ENST00000408413 0.226005533833332 0.181482920966585 0.441795705177705 ENSG00000221340 RNU6ATAC18P
ENST00000430996 9.14022742069282e-07 3.45094180680161e-07 1.51523172294294 ENSG00000162496 DHRS3
ENST00000482265 2.76609191017659e-08 8.97533104238359e-09 1.72831616364452 ENSG00000162496 DHRS3
ENST00000606790 1.44856901168972e-06 5.57990561634554e-07 1.84893167264419 ENSG00000272482 RP11-474O21.5
ENST00000376221 0.101278539429086 0.0750168540110734 0.144592015442927 ENSG00000204518 AADACL4
ENST00000376085 0.930147970027534 0.915462506800697 0.0314379173085203 ENSG00000162494 LRRC38
ENST00000294489 2.97802309487812e-06 1.18610300687004e-06 -1.56890355432876 ENSG00000162493 PDPN
ENST00000376057 3.37622883237292e-06 1.3527012945048e-06 -1.56381389581295 ENSG00000162493 PDPN
ENST00000506205 0.00127479177798947 0.000694134567852237 -1.16496179072981 ENSG00000162493 PDPN
ENST00000510906 8.89147974956726e-06 3.73332674311021e-06 -1.54205296898856 ENSG00000162493 PDPN
ENST00000509009 1.49566183606716e-05 6.43858757241817e-06 -1.49168192943676 ENSG00000162493 PDPN
ENST00000376061 7.32538363027831e-06 3.04700968763636e-06 -1.52356315800852 ENSG00000162493 PDPN
ENST00000513143 7.90734071893585e-06 3.30038244474427e-06 -1.52152798131953 ENSG00000162493 PDPN
ENST00000487038 2.2743291265354e-05 9.98996371322765e-06 -1.45609490883168 ENSG00000162493 PDPN
ENST00000475043 1.44612446174795e-05 6.21625271922599e-06 -1.48494195831772 ENSG00000162493 PDPN
ENST00000488631 1.40084021985592e-05 6.0138853655374e-06 -1.48669801056347 ENSG00000162493 PDPN
ENST00000484063 0.264162738898421 0.215679143400238 0.108725765552096 ENSG00000116731 PRDM2
ENST00000376048 5.98936754628002e-64 7.81148630915558e-66 0.727103577344036 ENSG00000116731 PRDM2
ENST00000311066 1.2113105878124e-57 2.01173694833187e-59 0.67620818565329 ENSG00000116731 PRDM2
ENST00000235372 1.42772969909582e-64 1.82449828432636e-66 0.735592452506482 ENSG00000116731 PRDM2
ENST00000491134 1.07090708858119e-66 1.28522433259778e-68 0.735565067988211 ENSG00000116731 PRDM2
ENST00000502727 1.43292760033153e-43 4.46897772677567e-45 0.776885446971158 ENSG00000116731 PRDM2
ENST00000502724 6.51732997235448e-43 2.09538383546614e-44 0.776572800197427 ENSG00000116731 PRDM2
ENST00000413440 3.50414437634017e-66 4.26202102142374e-68 0.774628712083452 ENSG00000116731 PRDM2
ENST00000343137 2.13325060386104e-67 2.51677855734343e-69 0.775060536378377 ENSG00000116731 PRDM2
ENST00000491815 4.33387045935863e-47 1.14498871955726e-48 0.862827528839238 ENSG00000116731 PRDM2
ENST00000503842 4.56693718524429e-70 4.89073674481288e-72 0.815180641654589 ENSG00000116731 PRDM2
ENST00000407521 5.06548579212545e-51 1.13038438785921e-52 0.856889885438374 ENSG00000116731 PRDM2
ENST00000505823 7.05971484200429e-70 7.58559599892295e-72 0.814477011911511 ENSG00000116731 PRDM2
ENST00000487453 1.45155195895996e-26 1.1799195009476e-27 0.848241467447014 ENSG00000116731 PRDM2
ENST00000491547 3.49117946979574e-13 7.35251181255942e-14 -1.32793686497185 ENSG00000189337 KAZN
ENST00000376030 2.35297542864734e-10 6.31231842224453e-11 -1.05678397905403 ENSG00000189337 KAZN
ENST00000503743 1.05583164873392e-13 2.13618476310858e-14 -1.35684233694316 ENSG00000189337 KAZN
ENST00000422387 2.7757045387469e-13 5.79804389917666e-14 -1.28409050742439 ENSG00000189337 KAZN
ENST00000361144 0.00173670212796116 0.000963904020443346 -0.632224255711038 ENSG00000189337 KAZN
ENST00000376028 0.0099734084996809 0.00618927836997769 -0.56885061712916 ENSG00000189337 KAZN
ENST00000400798 0.00446654832747999 0.00263136451252242 -0.582444221672139 ENSG00000189337 KAZN
ENST00000400797 0.00454352074306344 0.00268005448828494 -0.62822626038696 ENSG00000189337 KAZN
ENST00000404665 0.179841887108129 0.140939212774638 0.493734037384093 ENSG00000175147 TMEM51-AS1
ENST00000310916 0.178712344522657 0.139968473913395 0.495327778882434 ENSG00000175147 TMEM51-AS1
ENST00000428417 3.3150049335242e-39 1.29764923990265e-40 -2.18134422801201 ENSG00000171729 TMEM51
ENST00000376014 6.64075338620762e-40 2.50455039196482e-41 -2.19641818762691 ENSG00000171729 TMEM51
ENST00000451326 2.88377463366762e-38 1.18698702831804e-39 -2.20964531838725 ENSG00000171729 TMEM51
ENST00000400796 1.92725305198055e-40 7.05760485026711e-42 -2.20410071266724 ENSG00000171729 TMEM51
ENST00000434578 9.22470009656564e-41 3.3245543426351e-42 -2.2115742931027 ENSG00000171729 TMEM51
ENST00000376008 2.60085183580986e-40 9.59901344017077e-42 -2.20341816432283 ENSG00000171729 TMEM51
ENST00000424792 9.50765233840289e-09 2.95327707261113e-09 -1.60063951593913 ENSG00000204464 C1orf195
ENST00000376005 0.000122270380542773 5.84180138089123e-05 -1.22526603191826 ENSG00000204464 C1orf195
ENST00000400795 0.174057684660701 0.135949080793235 -0.54142185819019 ENSG00000215720 RP1-21O18.3
ENST00000417793 3.39757255132439e-10 9.253689247261e-11 1.63984684307554 ENSG00000142621 FHAD1
ENST00000358897 3.39757255132439e-10 9.253689247261e-11 1.63984684307554 ENSG00000142621 FHAD1
ENST00000375999 1.078499676928e-08 3.36611344642547e-09 1.51741292092302 ENSG00000142621 FHAD1
ENST00000433640 0.0489912050281767 0.0341205340800431 0.607019646335173 ENSG00000142621 FHAD1
ENST00000375998 4.2976378558819e-10 1.18146538187862e-10 1.63979912373653 ENSG00000142621 FHAD1
ENST00000462113 0.448282529253958 0.390776507726677 0.31801309410408 ENSG00000142621 FHAD1
ENST00000375996 0.727849643079815 0.6830375252871 0.131941576949573 ENSG00000142621 FHAD1
ENST00000375997 0.727849643079815 0.6830375252871 0.131941576949573 ENSG00000142621 FHAD1
ENST00000524761 0.472696507817332 0.415061973184656 0.268626596675418 ENSG00000142621 FHAD1
ENST00000375995 0.58708138430309 0.532071371434601 0.205387975934057 ENSG00000142621 FHAD1
ENST00000401090 0.58708138430309 0.532071371434601 0.205387975934057 ENSG00000142621 FHAD1
ENST00000483694 0.375770676806587 0.319895951852499 0.355101131295265 ENSG00000142621 FHAD1
ENST00000459961 0.595701934813174 0.541013924775973 -0.22396971148688 ENSG00000142621 FHAD1
ENST00000428747 0.422017311938364 0.364941013186202 0.329799003074313 ENSG00000233485 RP3-467K16.2
ENST00000472131 0.997195606016233 0.996306685679908 -0.00161108454305921 ENSG00000142621 FHAD1
ENST00000471347 4.613745463292e-14 9.0630346901106e-15 2.38774795182441 ENSG00000142621 FHAD1
ENST00000444385 2.45923173486015e-13 5.11755723537924e-14 2.53454396677363 ENSG00000142621 FHAD1
ENST00000314740 2.4564973912989e-16 4.03123700670233e-17 2.68497037818452 ENSG00000142621 FHAD1
ENST00000529606 2.4564973912989e-16 4.03123700670233e-17 2.68497037818452 ENSG00000142621 FHAD1
ENST00000314668 2.8481845471542e-16 4.70076800353833e-17 2.69713784651047 ENSG00000142621 FHAD1
ENST00000532408 0.000556047019917599 0.000288474195951962 1.33828977981948 ENSG00000142621 FHAD1
ENST00000483120 9.38347558466382e-05 4.42162793360939e-05 1.36764429846624 ENSG00000142621 FHAD1
ENST00000481324 8.39556198059755e-16 1.4331558668756e-16 2.76457113262831 ENSG00000142621 FHAD1
ENST00000477846 2.5203482204721e-13 5.24911080838502e-14 2.59583476460471 ENSG00000142621 FHAD1
ENST00000495195 2.43323234029675e-10 6.53650327217062e-11 2.3052598017672 ENSG00000142621 FHAD1
ENST00000472086 1.64098226459851e-10 4.33569448524754e-11 2.39346003962231 ENSG00000142621 FHAD1
ENST00000472449 1.99966670792906e-08 6.40698721159809e-09 2.13143030019866 ENSG00000142621 FHAD1
ENST00000427824 7.52558186207908e-10 2.11410909976001e-10 1.64830756642549 ENSG00000228140 RP3-467K16.4
ENST00000375980 1.58974809707774e-09 4.59845591332355e-10 -0.633798940665825 ENSG00000142634 EFHD2
ENST00000445566 4.0951677664628e-09 1.22833717904013e-09 -0.622050833070667 ENSG00000142634 EFHD2
ENST00000375949 3.2530232609629e-25 2.88579823472219e-26 3.5560600545326 ENSG00000162438 CTRC
ENST00000375943 4.48431423154908e-28 3.3108736475568e-29 3.7298780692381 ENSG00000162438 CTRC
ENST00000476813 2.7655164709099e-24 2.60702983757769e-25 3.49000592362272 ENSG00000162438 CTRC
ENST00000483406 5.77223284017603e-18 8.42754489896176e-19 3.21123512076029 ENSG00000162438 CTRC
ENST00000459653 2.09227122061416e-18 2.95598447342213e-19 3.25750045777098 ENSG00000142615 CELA2A
ENST00000359621 5.93025194314337e-24 5.731960729255e-25 3.83303293252857 ENSG00000142615 CELA2A
ENST00000497590 3.31532720434417e-12 7.5629184919828e-13 2.23275294030991 ENSG00000142615 CELA2A
ENST00000494280 3.07365311094648e-25 2.7211600868558e-26 3.78047898213127 ENSG00000215704 CELA2B
ENST00000375910 6.10420158186685e-27 4.86293954879413e-28 3.15977293843634 ENSG00000215704 CELA2B
ENST00000422901 1.18974525244299e-17 1.77320437028399e-18 3.23520394210978 ENSG00000215704 CELA2B
ENST00000488764 1.13854806107143e-19 1.47191338576316e-20 2.78448550726539 ENSG00000215704 CELA2B
ENST00000546424 1.52071778601899e-36 6.81802409133545e-38 2.24196944976888 ENSG00000132906 CASP9
ENST00000333868 1.65303357008563e-35 7.86419478987066e-37 2.21573231081868 ENSG00000132906 CASP9
ENST00000348549 1.65303357008563e-35 7.86419478987066e-37 2.21573231081868 ENSG00000132906 CASP9
ENST00000400777 9.93765972694048e-36 4.6647528981672e-37 2.21788469228282 ENSG00000132906 CASP9
ENST00000424908 1.7434146803318e-26 1.42331911814057e-27 2.14226916948564 ENSG00000132906 CASP9
ENST00000375890 2.66467012140583e-35 1.28284347898897e-36 2.28278850291963 ENSG00000132906 CASP9
ENST00000474305 5.98435512880329e-35 2.93616452454491e-36 2.2869599452062 ENSG00000132906 CASP9
ENST00000447522 2.33142285402037e-34 1.1848971363815e-35 2.40876702535161 ENSG00000132906 CASP9
ENST00000440484 9.62396742342745e-30 6.40430930790992e-31 2.35860933310893 ENSG00000132906 CASP9
ENST00000546969 2.21638298201114e-27 1.71397773396646e-28 2.23217189888068 ENSG00000132906 CASP9
ENST00000469637 2.90556744069061e-16 4.79808269854694e-17 1.8960252297444 ENSG00000132906 CASP9
ENST00000375849 2.7509203901369e-21 3.15826970467829e-22 -0.500341115769212 ENSG00000116138 DNAJC16
ENST00000375847 2.5908224374635e-12 5.86011426291409e-13 -0.388501729142178 ENSG00000116138 DNAJC16
ENST00000475133 2.5908224374635e-12 5.86011426291409e-13 -0.388501729142178 ENSG00000116138 DNAJC16
ENST00000375838 2.39961307111953e-08 7.7418311857243e-09 -0.392183127286999 ENSG00000116138 DNAJC16
ENST00000516057 0.890657994007184 0.868406064393641 0.0472770942890166 ENSG00000251866 SCARNA21
ENST00000483270 2.20756085137447e-17 3.36253876936111e-18 -0.519704420731142 ENSG00000116138 DNAJC16
ENST00000472665 0.0151716261267649 0.0096917453966907 -0.34604686703665 ENSG00000116138 DNAJC16
ENST00000606186 0.987425236710937 0.984330243033984 -0.00428777785375961 ENSG00000272510 RP4-680D5.8
ENST00000479655 0.141988733088584 0.10856532826951 -0.314196336697495 ENSG00000116138 DNAJC16
ENST00000490811 0.0370465077466743 0.0252445257365955 -0.385139775447846 ENSG00000116138 DNAJC16
ENST00000495523 0.015379856003438 0.00983359739393853 -0.291239126874514 ENSG00000116138 DNAJC16
ENST00000375826 2.3050203333852e-15 4.08217888882786e-16 -0.843925066924841 ENSG00000116771 AGMAT
ENST00000428945 0.0742156102461061 0.0534999403250038 0.338911183937294 ENSG00000237301 RP4-680D5.2
ENST00000420030 0.0230521077009621 0.0151627645338864 0.864295741866367 ENSG00000235084 CHCHD2P6
ENST00000454346 0.0100123859836233 0.00621496446490769 0.974006281527235 ENSG00000235084 CHCHD2P6
ENST00000422383 0.000279397264651825 0.000139604189969375 0.654418794400751 ENSG00000236500 RP4-680D5.4
ENST00000480945 0.92914287748226 0.91427316724011 -0.00873364673160484 ENSG00000197312 DDI2
ENST00000486680 0.852894179904949 0.824329835403289 -0.023193378298615 ENSG00000197312 DDI2
ENST00000546927 0.308911861621766 0.25668761029087 0.152130427472235 ENSG00000197312 DDI2
ENST00000320153 0.444188779168053 0.386708307891498 -0.0714677421438013 ENSG00000197312 DDI2
ENST00000483899 0.0907307668675254 0.0665489594191926 -0.159248185330444 ENSG00000197312 DDI2
ENST00000548451 0.717239151553354 0.671278071604997 -0.0519998230531502 ENSG00000197312 DDI2
ENST00000345034 0.975617495170967 0.969920765455044 0.00397075176801864 ENSG00000215695 RSC1A1
ENST00000606262 0.00426062345984794 0.00250342120646002 1.12086001395816 ENSG00000271742 RP4-680D5.9
ENST00000375799 2.65554507567776e-22 2.85097466230952e-23 -0.765967106429432 ENSG00000116786 PLEKHM2
ENST00000375793 2.66634706630231e-22 2.86305016159198e-23 -0.765829520077422 ENSG00000116786 PLEKHM2
ENST00000584345 0.00272840901330321 0.00155723468204492 -0.829534919166049 ENSG00000264048 AL121992.1
ENST00000462455 9.24733056416465e-16 1.58359062913119e-16 -0.670994556755062 ENSG00000116786 PLEKHM2
ENST00000453804 2.55607653115021e-20 3.15615789064902e-21 -0.803268768236939 ENSG00000237938 RP11-288I21.1
ENST00000477849 3.9523870276392e-10 1.08234336679327e-10 -0.667058296602742 ENSG00000116786 PLEKHM2
ENST00000294454 0.0134117634803308 0.00848929989400165 -0.423558980756168 ENSG00000162461 SLC25A34
ENST00000489568 0.016976854655899 0.010930051851581 -0.57498023682857 ENSG00000162461 SLC25A34
ENST00000465495 0.166268097520043 0.12922535312104 -0.425636969560478 ENSG00000162461 SLC25A34
ENST00000418525 0.207854723542554 0.16537451001488 0.292502826581755 ENSG00000224459 RP11-169K16.4
ENST00000375782 0.0147640109865925 0.00941347023740517 0.936813233660612 ENSG00000162460 TMEM82
ENST00000465575 0.309612661880903 0.25731253739193 0.356104709944288 ENSG00000162460 TMEM82
ENST00000496928 3.69235635764334e-09 1.10300831982152e-09 1.95766209048451 ENSG00000162458 FBLIM1
ENST00000508310 3.29337959343587e-09 9.78424303171651e-10 1.96138205094684 ENSG00000162458 FBLIM1
ENST00000510393 3.29337959343587e-09 9.78424303171651e-10 1.96138205094684 ENSG00000162458 FBLIM1
ENST00000430076 3.29337959343587e-09 9.78424303171651e-10 1.96138205094684 ENSG00000162458 FBLIM1
ENST00000375771 1.00679701630974e-11 2.39663093897949e-12 2.58072310150858 ENSG00000162458 FBLIM1
ENST00000510929 6.08901188899337e-08 2.04273637099416e-08 1.61089859802013 ENSG00000162458 FBLIM1
ENST00000502638 6.08901188899337e-08 2.04273637099416e-08 1.61089859802013 ENSG00000162458 FBLIM1
ENST00000375766 4.0969350854595e-11 1.02631105120796e-11 2.50939863788823 ENSG00000162458 FBLIM1
ENST00000400773 4.38108950630201e-11 1.10003616826896e-11 2.50569658624037 ENSG00000162458 FBLIM1
ENST00000483633 7.95499828670281e-09 2.45114404968055e-09 1.91195043631454 ENSG00000162458 FBLIM1
ENST00000502739 7.52855689612378e-12 1.77249818744449e-12 2.45087756337461 ENSG00000162458 FBLIM1
ENST00000431771 2.01758639350974e-08 6.46681649500053e-09 1.85044284183189 ENSG00000162458 FBLIM1
ENST00000441801 1.51882695628206e-10 4.00285763469343e-11 2.15782242118009 ENSG00000162458 FBLIM1
ENST00000332305 4.68300420573218e-09 1.41196993674078e-09 2.23982149105363 ENSG00000162458 FBLIM1
ENST00000514156 9.89069188366454e-08 3.38877309158646e-08 2.03069722803593 ENSG00000162458 FBLIM1
ENST00000509138 2.32557235600063e-08 7.49238086635219e-09 2.14288661927811 ENSG00000162458 FBLIM1
ENST00000431782 9.01252302594179e-05 4.23777137298994e-05 1.24374601612361 ENSG00000224321 RP11-169K16.6
ENST00000538385 0.0551102689043988 0.0387623849021804 0.761246474528872 ENSG00000233954 RP11-169K16.7
ENST00000483273 0.235975268865111 0.190328639999754 0.482636272137434 ENSG00000233954 RP11-169K16.7
ENST00000395968 0.135296853030142 0.102924165547193 0.548117458401369 ENSG00000178715 RP11-169K16.8
ENST00000321418 0.135296853030142 0.102924165547193 0.548117458401369 ENSG00000178715 RP11-169K16.8
ENST00000535249 2.6347450382097e-11 6.49413761549285e-12 1.15547686314907 ENSG00000179743 RP11-169K16.9
ENST00000317122 0.057607959841446 0.0406697741845309 0.288960389016378 ENSG00000179743 RP11-169K16.9
ENST00000375759 0.658310736168833 0.607327287391362 0.0277389414007303 ENSG00000065526 SPEN
ENST00000438066 0.00248199852108939 0.00140847391082741 0.209092738092027 ENSG00000065526 SPEN
ENST00000471538 0.11722648876323 0.088000694772591 -0.155401505393267 ENSG00000065526 SPEN
ENST00000442985 4.31236271725367e-05 1.95361648612076e-05 0.284799398948083 ENSG00000065526 SPEN
ENST00000459258 0.903460431324878 0.883664203191541 -0.0526460934836766 ENSG00000238818 snoU13
ENST00000604816 0.453186073344287 0.395620388181672 -0.306674274280211 ENSG00000270620 RP1-134O19.3
ENST00000487496 0.939227121804779 0.9262877888315 -0.009479715240483 ENSG00000065526 SPEN
ENST00000462525 1.76304730787134e-05 7.64891812843068e-06 -0.577458358224799 ENSG00000116809 ZBTB17
ENST00000440560 4.48660967302231e-05 2.03671555779327e-05 -0.522228797917845 ENSG00000116809 ZBTB17
ENST00000375743 0.00018456503815561 9.01210579731046e-05 -0.304103175681285 ENSG00000116809 ZBTB17
ENST00000537142 0.000184533180129267 9.0099982032257e-05 -0.304296294160325 ENSG00000116809 ZBTB17
ENST00000375733 0.00018456503815561 9.01210579731046e-05 -0.304103175681285 ENSG00000116809 ZBTB17
ENST00000444358 1.2439084494374e-05 5.3100287523531e-06 -0.532350153509942 ENSG00000116809 ZBTB17
ENST00000488008 0.00405574246619394 0.00237534719757854 -0.451755556496829 ENSG00000116809 ZBTB17
ENST00000471805 0.000107532741469778 5.10350935276669e-05 -0.56096644354887 ENSG00000116809 ZBTB17
ENST00000472658 2.55405264902063e-05 1.12820583635222e-05 -0.640022305581979 ENSG00000116809 ZBTB17
ENST00000474511 9.67029391090721e-05 4.56250841107015e-05 -0.58380178359025 ENSG00000116809 ZBTB17
ENST00000487785 0.00026285102256314 0.00013089634646998 -0.542695792299676 ENSG00000116809 ZBTB17
ENST00000448462 0.00233470519749352 0.00131984828125859 -0.257484545165416 ENSG00000116809 ZBTB17
ENST00000492834 5.22922914827241e-11 1.32275417512582e-11 -0.90880891144302 ENSG00000116809 ZBTB17
ENST00000490899 6.94203700486019e-16 1.1773914713865e-16 -0.967949868117001 ENSG00000116809 ZBTB17
ENST00000464719 8.57914627710521e-12 2.02975141146165e-12 -0.814446735438573 ENSG00000116809 ZBTB17
ENST00000479282 0.399737820368562 0.343025649358146 -0.0867811390562947 ENSG00000116809 ZBTB17
ENST00000494020 1.49555759715306e-08 4.73624406055076e-09 -0.499031394555071 ENSG00000116809 ZBTB17
ENST00000416882 0.676451851148337 0.626645433329011 -0.131950116558547 ENSG00000234607 RP11-5P18.1
ENST00000505954 0.0673125018064873 0.0481399019195298 0.161232108867446 ENSG00000224966 TBC1D3P6
ENST00000329454 0.172035939560822 0.134178923861494 0.121399445211021 ENSG00000183888 C1orf64
ENST00000411503 0.000982626782209529 0.000526571179822027 1.06694881052751 ENSG00000173641 HSPB7
ENST00000442459 0.000982626782209529 0.000526571179822027 1.06694881052751 ENSG00000173641 HSPB7
ENST00000311890 0.00049772135622276 0.000256559548978175 1.18635407289637 ENSG00000173641 HSPB7
ENST00000375718 1.25890047964347e-05 5.3773410277719e-06 1.57157556605519 ENSG00000173641 HSPB7
ENST00000463576 0.00181841888160429 0.00101181500638645 0.924588961133995 ENSG00000173641 HSPB7
ENST00000487046 0.00392229961378258 0.00229196015457689 0.878450485669167 ENSG00000173641 HSPB7
ENST00000406363 0.00128904336820462 0.0007023342561772 0.956508386194636 ENSG00000173641 HSPB7
ENST00000464764 1.1476725972586e-06 4.37470830586689e-07 1.80957954310272 ENSG00000186510 CLCNKA
ENST00000375692 0.000137400372383538 6.60495720645488e-05 1.31388478866364 ENSG00000186510 CLCNKA
ENST00000495784 0.000220430436902795 0.000108712484466446 1.13833117294888 ENSG00000186510 CLCNKA
ENST00000420078 0.000115338054027897 5.49540985754131e-05 1.33336838896008 ENSG00000186510 CLCNKA
ENST00000439316 0.000115338054027897 5.49540985754131e-05 1.33336838896008 ENSG00000186510 CLCNKA
ENST00000331433 0.000115338054027897 5.49540985754131e-05 1.33336838896008 ENSG00000186510 CLCNKA
ENST00000491433 0.0018900564229637 0.00105451418696089 0.680829546300543 ENSG00000186510 CLCNKA
ENST00000447882 0.0699781655018922 0.0502112564317103 0.156818106096722 ENSG00000232456 RP11-5P18.10
ENST00000375679 0.0771407388179567 0.0557964171074369 0.154832978238404 ENSG00000184908 CLCNKB
ENST00000375667 2.74165247901608e-05 1.21496199454187e-05 0.760851438098792 ENSG00000184908 CLCNKB
ENST00000375662 1.26150053062779e-07 4.36512738278124e-08 1.72811927967581 ENSG00000185519 FAM131C
ENST00000494078 1.07559381058176e-07 3.69803140350901e-08 1.68136997864881 ENSG00000185519 FAM131C
ENST00000358432 2.35552108649923e-06 9.27783512020792e-07 1.56681607570058 ENSG00000142627 EPHA2
ENST00000462805 0.0302254674601744 0.0202713468415634 0.807513800924135 ENSG00000142627 EPHA2
ENST00000480202 0.00581855241270712 0.00348499086260371 1.06264331047939 ENSG00000142627 EPHA2
ENST00000461614 0.019605349796369 0.0127450197660378 0.892610574334038 ENSG00000142627 EPHA2
ENST00000424774 0.0733610274284528 0.0528373726975881 0.671751084966614 ENSG00000227959 RP11-276H7.2
ENST00000426353 0.00116225147923661 0.000629211878959018 0.750803505806994 ENSG00000224621 RP11-276H7.3
ENST00000457809 0.0549050028026857 0.0386084829368962 -0.634015388528808 ENSG00000234166 ARHGEF19-AS1
ENST00000478117 0.524886286289254 0.467891113741707 -0.082036005096488 ENSG00000142632 ARHGEF19
ENST00000270747 0.941955960315761 0.929603104689869 -0.00991270616809263 ENSG00000142632 ARHGEF19
ENST00000449495 0.882882213245252 0.859104372221583 -0.02871870430514 ENSG00000142632 ARHGEF19
ENST00000478210 0.738002060887278 0.694286822358511 -0.0658689669424255 ENSG00000142632 ARHGEF19
ENST00000471928 0.611694762050335 0.557745266796723 -0.11356610876664 ENSG00000142632 ARHGEF19
ENST00000441785 0.4761265846507 0.418492562387703 -0.179378314240854 ENSG00000142632 ARHGEF19
ENST00000442385 0.920691603446207 0.904018255214201 0.0405628161270639 ENSG00000237276 ANO7P1
ENST00000475369 0.0200588537695215 0.0130645542269037 -0.783438996700835 ENSG00000237276 ANO7P1
ENST00000602586 0.00125751375476136 0.00068414724776537 0.945859744281819 ENSG00000237276 ANO7P1
ENST00000375605 0.812982154271693 0.778590103988083 0.0893336435588715 ENSG00000204377 C1orf134
ENST00000375599 0.0434850482455817 0.0299974483123249 0.506423791298432 ENSG00000132881 RSG1
ENST00000434014 0.01343095498164 0.00850257256329525 0.757831922652817 ENSG00000132881 RSG1
ENST00000421314 0.0647073115555946 0.0461331244025908 0.689769433514699 ENSG00000233929 MT1XP1
ENST00000375592 0.00269456802364706 0.00153650136985473 -0.238086567479593 ENSG00000037637 FBXO42
ENST00000456164 4.68570341736544e-07 1.71840055149049e-07 -0.557570160056166 ENSG00000037637 FBXO42
ENST00000444116 1.63465056338033e-07 5.72103586418036e-08 -0.573815956940792 ENSG00000037637 FBXO42
ENST00000478089 0.00821604039579741 0.00503159910663783 -0.278487512884827 ENSG00000037637 FBXO42
ENST00000475078 2.47734036316703e-25 2.17930186241066e-26 -0.973364029222254 ENSG00000055070 SZRD1
ENST00000401088 5.42182601577553e-46 1.50151258021435e-47 -1.14417092629427 ENSG00000055070 SZRD1
ENST00000471507 3.06777829362904e-32 1.76579548564484e-33 -1.05798338441446 ENSG00000055070 SZRD1
ENST00000401089 5.55555834244636e-46 1.53921295872958e-47 -1.14416956886885 ENSG00000055070 SZRD1
ENST00000486763 2.61771874908083e-31 1.5924094215732e-32 -1.03722993943441 ENSG00000055070 SZRD1
ENST00000476423 1.63330482118117e-26 1.33195998884352e-27 -1.01180218809012 ENSG00000055070 SZRD1
ENST00000475554 1.60112044573271e-31 9.60965384871617e-33 -1.04239284490339 ENSG00000055070 SZRD1
ENST00000375590 1.25496207625896e-43 3.8996781458992e-45 -1.1162095997298 ENSG00000055070 SZRD1
ENST00000472351 3.51615967993261e-32 2.0327163780333e-33 -1.05944537395166 ENSG00000055070 SZRD1
ENST00000492354 5.70301793469723e-46 1.58075023430905e-47 -1.14399360300452 ENSG00000055070 SZRD1
ENST00000472461 2.47497242616694e-32 1.41791670623065e-33 -1.07327515134607 ENSG00000055070 SZRD1
ENST00000445689 0.057249874770917 0.0403957396117041 -0.49552258650041 ENSG00000226457 RP11-430L17.1
ENST00000491418 2.52860229311379e-48 6.33704958202183e-50 -1.19975766213277 ENSG00000187144 SPATA21
ENST00000466212 2.04237770710184e-37 8.79150195490115e-39 -0.860576118268001 ENSG00000187144 SPATA21
ENST00000335496 1.69672761334151e-22 1.80149596790718e-23 1.77619742220673 ENSG00000187144 SPATA21
ENST00000540400 1.91131110932292e-22 2.03538984654098e-23 1.77210341583948 ENSG00000187144 SPATA21
ENST00000375577 1.22288747877147e-20 1.47617997470353e-21 3.54553998966597 ENSG00000187144 SPATA21
ENST00000337132 4.84248958179038e-24 4.64754308258388e-25 -0.900571197756094 ENSG00000157191 NECAP2
ENST00000504551 5.30900387433368e-21 6.23458333877534e-22 -0.873961141056425 ENSG00000157191 NECAP2
ENST00000406746 4.61961871006283e-24 4.42839326537022e-25 -0.901077591376513 ENSG00000157191 NECAP2
ENST00000457722 2.59413313773671e-21 2.97283383408496e-22 -0.881146680089008 ENSG00000157191 NECAP2
ENST00000486390 2.78258553972631e-18 3.96939075969549e-19 -0.98924074363892 ENSG00000157191 NECAP2
ENST00000443980 4.54430743475348e-24 4.35402446724641e-25 -0.901446613501411 ENSG00000157191 NECAP2
ENST00000504858 4.0209558352615e-20 5.03133678900228e-21 -0.873991222138043 ENSG00000157191 NECAP2
ENST00000508680 6.07739292038633e-21 7.16783971381798e-22 -0.958611700780145 ENSG00000157191 NECAP2
ENST00000492095 4.31213741637447e-24 4.12631535839796e-25 -0.901655743257962 ENSG00000157191 NECAP2
ENST00000459640 1.10579792388691e-20 1.33020711195365e-21 -0.869503586565944 ENSG00000157191 NECAP2
ENST00000496239 4.39013960164511e-24 4.20289764853663e-25 -0.901653754711112 ENSG00000157191 NECAP2
ENST00000513161 5.10360999410094e-21 5.98299946959945e-22 -0.874709455276756 ENSG00000157191 NECAP2
ENST00000509727 9.54590367534936e-11 2.47264085054608e-11 -0.826136943048083 ENSG00000157191 NECAP2
ENST00000457898 4.71311155499213e-19 6.36831992123276e-20 0.999315337027558 ENSG00000226029 RP4-798A10.2
ENST00000263511 1.05742945464435e-22 1.10753982748677e-23 1.01428619343697 ENSG00000080947 CROCCP3
ENST00000591348 1.91006559071608e-21 2.16970579368864e-22 1.00841483057578 ENSG00000080947 CROCCP3
ENST00000420820 3.56153158674731e-16 5.91731291814846e-17 1.21668154757397 ENSG00000080947 CROCCP3
ENST00000591316 8.04998475974111e-10 2.26749416663056e-10 1.15296063847043 ENSG00000080947 CROCCP3
ENST00000590118 8.64007022778719e-07 3.25342072125424e-07 0.997619655781959 ENSG00000080947 CROCCP3
ENST00000589964 9.85814846631265e-07 3.73302566677192e-07 1.00111008016987 ENSG00000080947 CROCCP3
ENST00000383925 1.1052732833626e-31 6.57216684714888e-33 2.88890783366898 ENSG00000206652 RNU1-1
ENST00000562878 0.0144585088289096 0.00920609861646311 0.699343848590827 ENSG00000261135 RP4-798A10.7
ENST00000415386 0.369153567577411 0.313564869494123 0.370707257373247 ENSG00000233421 U1
ENST00000516290 0.0664203904293166 0.0474462582322383 -0.673900570513747 ENSG00000233421 U1
ENST00000430580 0.0772665963614809 0.055896233692298 0.195963966537808 ENSG00000219481 NBPF1
ENST00000392963 0.990245354584788 0.987834153444991 0.00182103732792664 ENSG00000219481 NBPF1
ENST00000420031 0.0322606297711 0.0217445472716046 -0.355940984241614 ENSG00000219481 NBPF1
ENST00000432949 0.0872994774824908 0.0637903683616353 -0.275303356954265 ENSG00000219481 NBPF1
ENST00000287968 0.0281431653602752 0.0187801821386015 0.392852554191483 ENSG00000219481 NBPF1
ENST00000420513 1.75575699382802e-08 5.59597712754451e-09 0.71689737284355 ENSG00000219481 NBPF1
ENST00000599069 6.54503731858021e-06 2.70824809662206e-06 0.609804785588666 ENSG00000219481 NBPF1
ENST00000599908 0.00865897292381055 0.00532269706072284 0.53921675812306 ENSG00000219481 NBPF1
ENST00000449853 8.37148039774922e-05 3.92322523016524e-05 0.640540635011727 ENSG00000219481 NBPF1
ENST00000607700 0.942527593438493 0.930336406790568 0.0305525951162083 ENSG00000271732 RP5-1182A14.5
ENST00000540383 0.326978379834507 0.27355822418583 0.0743074958149689 ENSG00000215908 CROCCP2
ENST00000412962 0.249379016080603 0.202318236152333 0.0874242283787253 ENSG00000215908 CROCCP2
ENST00000362058 0.000149465610383011 7.21767178246659e-05 0.333907056742925 ENSG00000215908 CROCCP2
ENST00000334429 6.62411217703796e-10 1.85182988715834e-10 2.19721038921631 ENSG00000186301 MST1P2
ENST00000418421 1.85188477669039e-05 8.05272787896951e-06 1.60116791615376 ENSG00000186301 MST1P2
ENST00000457982 1.41871979170422e-09 4.08447755095098e-10 2.15443126381548 ENSG00000186301 MST1P2
ENST00000384782 0.00436278509209692 0.00256684162948624 0.698364685561604 ENSG00000207513 RNU1-3
ENST00000419267 0.152682013074027 0.117603761537561 -0.296163715372227 ENSG00000236698 EIF1AXP1
ENST00000414828 0.000771336343573808 0.000407308634985543 1.30043182491062 ENSG00000268869 ESPNP
ENST00000270691 0.0480089476214402 0.0333827180913407 0.685425606488107 ENSG00000268869 ESPNP
ENST00000492551 0.0480089476214402 0.0333827180913407 0.685425606488107 ENSG00000268869 ESPNP
ENST00000535711 0.271071023245496 0.22193576151918 0.291517955860187 ENSG00000268869 ESPNP
ENST00000466256 5.14114862698799e-50 1.19586631458934e-51 2.61750647464465 ENSG00000058453 CROCC
ENST00000384659 5.71478416290664e-05 2.62690181567706e-05 1.24536434419183 ENSG00000207389 RNU1-4
ENST00000457096 1.36412639753277e-06 5.24051285767617e-07 1.5681975801088 ENSG00000227684 CROCCP4
ENST00000455405 3.64379284790369e-09 1.08775987606685e-09 2.21295363173336 ENSG00000186715 MST1L
ENST00000389184 1.70411828293536e-09 4.94141185034376e-10 2.28718136415467 ENSG00000186715 MST1L
ENST00000442552 3.71376203646804e-07 1.34689389953113e-07 1.90816030410927 ENSG00000186715 MST1L
ENST00000544155 0.00022298096709473 0.000110046401339993 1.09534030493986 ENSG00000186715 MST1L
ENST00000545160 3.58195612761886e-12 8.19258163428252e-13 2.4032491134407 ENSG00000186715 MST1L
ENST00000422345 0.665152184966258 0.614609867026836 -0.127064930222431 ENSG00000223643 RP11-108M9.1
ENST00000438002 0.0152329129273353 0.00973308306145659 0.831137879249744 ENSG00000228549 U1
ENST00000451828 0.0189871111974292 0.0123189205321456 0.833277768408307 ENSG00000228549 U1
ENST00000453554 0.0214267871548347 0.0140180610265679 0.818236461280348 ENSG00000228549 U1
ENST00000457856 0.952159013766783 0.941734476406743 -0.0268264450265727 ENSG00000228549 U1
ENST00000362684 0.683414691263982 0.634146391544983 0.118729159415613 ENSG00000228549 U1
ENST00000422124 0.051416709089587 0.0359454625750354 -0.62936157296662 ENSG00000238142 RP11-108M9.4
ENST00000457075 0.151648686397411 0.116722555630522 -0.450724902033942 ENSG00000238142 RP11-108M9.4
ENST00000416869 0.151648686397411 0.116722555630522 -0.450724902033942 ENSG00000238142 RP11-108M9.4
ENST00000453917 0.711283442668337 0.664746546072958 -0.14200882566889 ENSG00000235241 RP11-108M9.5
ENST00000384278 2.45343665895256e-14 4.71975637117898e-15 2.65929701850217 ENSG00000207005 RNU1-2
ENST00000606899 4.58065362020676e-13 9.73685891784851e-14 2.76225821429984 ENSG00000272426 RP11-108M9.6
ENST00000375541 3.08365897807197e-25 2.73075640257622e-26 1.06905991228489 ENSG00000058453 CROCC
ENST00000445545 1.50147035943557e-23 1.48926269909376e-24 1.10600358533484 ENSG00000058453 CROCC
ENST00000467938 8.93245351531787e-24 8.72729710370126e-25 1.16650147981433 ENSG00000058453 CROCC
ENST00000492631 1.90378960593693e-11 4.63736382053098e-12 0.929634342901125 ENSG00000058453 CROCC
ENST00000467715 4.91801704584858e-08 1.63497461069892e-08 1.14239899617823 ENSG00000058453 CROCC
ENST00000494191 2.4556828262836e-13 5.10958444353943e-14 0.954285070964761 ENSG00000058453 CROCC
ENST00000486318 4.43013565590656e-09 1.33297125643892e-09 0.848982348322526 ENSG00000058453 CROCC
ENST00000498688 1.96200030175759e-09 5.71933424227553e-10 0.966246594045997 ENSG00000058453 CROCC
ENST00000477773 9.5556679710597e-05 4.5063690688353e-05 0.928342897081628 ENSG00000058453 CROCC
ENST00000497654 0.00037563118442027 0.000190673013139906 0.942446532789859 ENSG00000058453 CROCC
ENST00000465021 9.22363151672138e-06 3.87974253317487e-06 0.815166138251905 ENSG00000058453 CROCC
ENST00000465291 0.0166068548018668 0.0106755442656587 0.614950881604892 ENSG00000058453 CROCC
ENST00000375535 1.56564428377956e-05 6.75839711918987e-06 1.58703929649059 ENSG00000117122 MFAP2
ENST00000375534 1.02738173206682e-05 4.34465523162826e-06 1.55490459930998 ENSG00000117122 MFAP2
ENST00000490075 1.71107122027603e-05 7.41236597221443e-06 1.5690003543127 ENSG00000117122 MFAP2
ENST00000438542 1.71107122027603e-05 7.41236597221443e-06 1.5690003543127 ENSG00000117122 MFAP2
ENST00000476788 7.76526249438198e-05 3.62514261504176e-05 1.39001148417134 ENSG00000117122 MFAP2
ENST00000478684 0.00112680174147857 0.000608914765274057 1.02888659552367 ENSG00000117122 MFAP2
ENST00000492598 0.00244295820241504 0.00138510639514967 0.948116972257508 ENSG00000117122 MFAP2
ENST00000446261 0.641613909254711 0.589246037977098 -0.071542863595134 ENSG00000226526 RP1-37C10.3
ENST00000326735 0.526052851612406 0.469075778309 -0.0978527995019159 ENSG00000159363 ATP13A2
ENST00000341676 0.524822075077503 0.467830735106987 -0.0982125221131093 ENSG00000159363 ATP13A2
ENST00000452699 0.524822075077503 0.467830735106987 -0.0982125221131093 ENSG00000159363 ATP13A2
ENST00000466561 0.59967765411312 0.545112580786887 -0.099995215140684 ENSG00000159363 ATP13A2
ENST00000502418 0.674049142411522 0.624052664612564 -0.082213306362778 ENSG00000159363 ATP13A2
ENST00000503552 0.502292114052688 0.444985695139115 -0.11332950688837 ENSG00000159363 ATP13A2
ENST00000463860 0.319684618769953 0.26674078053706 -0.16919432294945 ENSG00000159363 ATP13A2
ENST00000502860 0.597580078704574 0.542962756062083 -0.0945250864052045 ENSG00000159363 ATP13A2
ENST00000509392 0.352883838727636 0.298053524610959 -0.214932528720382 ENSG00000159363 ATP13A2
ENST00000506174 0.509195519491518 0.452091558278059 -0.115786535522509 ENSG00000159363 ATP13A2
ENST00000510069 0.449634913015887 0.392091724440266 -0.137298203325756 ENSG00000159363 ATP13A2
ENST00000511957 0.829563059925666 0.797457313348306 -0.0425555748998209 ENSG00000159363 ATP13A2
ENST00000508222 0.836109179224984 0.805040646884579 -0.0404499722500911 ENSG00000159363 ATP13A2
ENST00000509619 0.675956804358853 0.626069559214875 -0.0826943582612355 ENSG00000159363 ATP13A2
ENST00000375499 0.00235042809158525 0.00132953607638271 -0.210528969604869 ENSG00000117118 SDHB
ENST00000485092 0.000194521167160332 9.52816112575306e-05 -0.456946602122987 ENSG00000117118 SDHB
ENST00000475049 0.000213601230228035 0.000105162974586481 -0.446697201558542 ENSG00000117118 SDHB
ENST00000485515 0.00886960828452498 0.00546183292223029 -0.196887827485156 ENSG00000117118 SDHB
ENST00000491274 0.00281793553389064 0.00161175412863102 -0.22188697658738 ENSG00000117118 SDHB
ENST00000475506 0.000667043603017797 0.000349410823312291 -0.275232496278878 ENSG00000117118 SDHB
ENST00000463045 0.00498345162725839 0.00295594994458917 -0.230268750752876 ENSG00000117118 SDHB
ENST00000466613 0.0978283037421537 0.0722347680683499 -0.159231111875132 ENSG00000117118 SDHB
ENST00000375486 0.0733641022277476 0.052840026198147 0.44158711600852 ENSG00000117115 PADI2
ENST00000479534 0.77565055841232 0.736368947532444 -0.117084935430805 ENSG00000117115 PADI2
ENST00000466151 0.0059911239204293 0.00359544856135653 -0.697245119347679 ENSG00000117115 PADI2
ENST00000444885 0.0288773448057706 0.019306905300536 0.524032455731101 ENSG00000117115 PADI2
ENST00000375481 0.00014659949502709 7.07093544596677e-05 0.957442457327716 ENSG00000117115 PADI2
ENST00000375471 4.79536987615347e-08 1.59285266973728e-08 1.88434577766127 ENSG00000142623 PADI1
ENST00000537499 1.00529328873871e-07 3.44772854022141e-08 1.43521554979825 ENSG00000142623 PADI1
ENST00000413717 1.00529328873871e-07 3.44772854022141e-08 1.43521554979825 ENSG00000142623 PADI1
ENST00000536552 2.8485481211724e-08 9.25344847312393e-09 1.61026210310597 ENSG00000142623 PADI1
ENST00000460293 0.00819496600792225 0.00501805554252105 0.427927798505836 ENSG00000142623 PADI1
ENST00000375460 8.05759850293434e-08 2.73612904311752e-08 1.55953445348268 ENSG00000142619 PADI3
ENST00000375453 3.78054252744406e-07 1.37262900110396e-07 1.73701676922157 ENSG00000159339 PADI4
ENST00000375448 3.9658999351196e-08 1.30686853302376e-08 1.76213401555042 ENSG00000159339 PADI4
ENST00000602074 0.000273590177541372 0.000136553660157967 1.25970489978384 ENSG00000269468 AC004824.2
ENST00000468945 0.0659927441609481 0.0471170876772673 0.73094020729887 ENSG00000159339 PADI4
ENST00000487048 0.000173305479513866 8.43224591976271e-05 1.2498770513458 ENSG00000159339 PADI4
ENST00000467001 6.1030016291339e-05 2.81466350134714e-05 1.37717703154779 ENSG00000159339 PADI4
ENST00000434762 4.38684778316451e-16 7.33761436333531e-17 3.07875046652959 ENSG00000256049 PADI6
ENST00000358481 4.38684778316451e-16 7.33761436333531e-17 3.07875046652959 ENSG00000256049 PADI6
ENST00000439577 5.35672622367418e-08 1.78726324876658e-08 -0.514023583720059 ENSG00000227751 RP1-20B21.4
ENST00000375436 2.55793538449274e-06 1.01124368202789e-06 -0.323171138526082 ENSG00000179051 RCC2
ENST00000474892 3.74850893248365e-10 1.02462847289691e-10 -0.506431861580395 ENSG00000179051 RCC2
ENST00000375433 0.00127025713815867 0.000691467831017723 -0.223932012502974 ENSG00000179051 RCC2
ENST00000583469 0.00202966219869341 0.00113763762912843 -0.446024054448628 ENSG00000266727 AC004824.1
ENST00000361221 9.26929121408344e-102 3.89850476132113e-104 -3.20325651985415 ENSG00000074964 ARHGEF10L
ENST00000452522 9.54620627719031e-102 4.02068167870701e-104 -3.20323262692887 ENSG00000074964 ARHGEF10L
ENST00000434513 3.28333067546862e-96 1.60877290513781e-98 -3.14629383516644 ENSG00000074964 ARHGEF10L
ENST00000375415 3.62073862866502e-104 1.42534266891312e-106 -3.25307947068912 ENSG00000074964 ARHGEF10L
ENST00000375420 1.83077821077543e-64 2.35050765504076e-66 -2.68604104494034 ENSG00000074964 ARHGEF10L
ENST00000482892 0.00658919514119636 0.00397971633862205 -1.03580343155133 ENSG00000074964 ARHGEF10L
ENST00000469726 3.46650316178833e-108 1.19249251747141e-110 -3.30495465477875 ENSG00000074964 ARHGEF10L
ENST00000375408 4.27332428422223e-109 1.43425023389232e-111 -3.32179858704385 ENSG00000074964 ARHGEF10L
ENST00000167825 4.44239386789954e-109 1.49365258168433e-111 -3.32172285286788 ENSG00000074964 ARHGEF10L
ENST00000475356 3.6446606482686e-106 1.36716476106014e-108 -3.34177888099212 ENSG00000074964 ARHGEF10L
ENST00000482359 9.05854453616452e-49 2.22413934731402e-50 -2.82528640173138 ENSG00000074964 ARHGEF10L
ENST00000466782 3.07943990848135e-75 2.79850266587486e-77 -3.46962574207006 ENSG00000074964 ARHGEF10L
ENST00000495593 1.87795449802045e-76 1.64595859957281e-78 -3.79985111096003 ENSG00000074964 ARHGEF10L
ENST00000430540 0.00101380698526176 0.000544432468103704 0.658998086342361 ENSG00000236648 RP11-473A10.2
ENST00000375406 0.0477694099159165 0.0332064402236937 0.480671222117253 ENSG00000117148 ACTL8
ENST00000251296 0.298828918220698 0.247386772034466 0.307071175781588 ENSG00000117154 IGSF21
ENST00000400664 0.892094159946333 0.870099891161364 0.0395861905979421 ENSG00000179023 KLHDC7A
ENST00000375375 2.60866790937303e-07 9.30729585240535e-08 1.68118718296483 ENSG00000009709 PAX7
ENST00000420770 1.17840090687818e-10 3.07669169286509e-11 2.23852084190407 ENSG00000009709 PAX7
ENST00000400661 2.60866790937303e-07 9.30729585240535e-08 1.68118718296483 ENSG00000009709 PAX7
ENST00000375371 2.31226284061741e-11 5.6702308463746e-12 1.79988857789132 ENSG00000179002 TAS1R2
ENST00000494072 8.39756782966897e-33 4.68638835500973e-34 1.27862482202778 ENSG00000255275 RP13-279N23.2
ENST00000538309 9.53819171690968e-05 4.49772797285718e-05 0.765768830035393 ENSG00000159423 ALDH4A1
ENST00000538839 7.36437299002259e-10 2.06670699924008e-10 1.05300162556365 ENSG00000159423 ALDH4A1
ENST00000290597 6.62839132282626e-10 1.85318478302782e-10 1.05552025399009 ENSG00000159423 ALDH4A1
ENST00000375341 5.70705237513751e-10 1.58596571217978e-10 1.05260961148231 ENSG00000159423 ALDH4A1
ENST00000454547 0.00277567027991476 0.00158621828911772 1.01777130591098 ENSG00000159423 ALDH4A1
ENST00000432718 5.20756444873255e-10 1.44214413946467e-10 1.39403149653229 ENSG00000159423 ALDH4A1
ENST00000455833 9.7243916365135e-42 3.31149077739232e-43 1.32401866915693 ENSG00000169991 IFFO2
ENST00000355609 3.73289932612589e-15 6.71948231365283e-16 1.26228056889623 ENSG00000169991 IFFO2
ENST00000416166 6.16812508526429e-38 2.59162438745138e-39 1.40320678584327 ENSG00000169991 IFFO2
ENST00000606379 0.00587646823304489 0.00352182911003974 0.352034363390203 ENSG00000272084 RP5-1126H10.2
ENST00000375254 0.150027304057275 0.115348933743622 -0.105567449619212 ENSG00000127481 UBR4
ENST00000375226 0.149751530800494 0.115117194503624 -0.105633478702861 ENSG00000127481 UBR4
ENST00000375267 0.149751530800494 0.115117194503624 -0.105633478702861 ENSG00000127481 UBR4
ENST00000375217 0.149751530800494 0.115117194503624 -0.105633478702861 ENSG00000127481 UBR4
ENST00000375225 0.0229255504676461 0.0150729366863842 -0.196327001707947 ENSG00000127481 UBR4
ENST00000429347 0.0354709101688832 0.0240929879580722 -0.160253857642463 ENSG00000127481 UBR4
ENST00000375224 0.0387734819035088 0.0265099465680129 -0.155215597820827 ENSG00000127481 UBR4
ENST00000459947 0.032389233887764 0.0218370432040502 -0.193489515328544 ENSG00000127481 UBR4
ENST00000486515 0.912198114836874 0.894046819107031 0.0134122168496407 ENSG00000127481 UBR4
ENST00000543981 0.0365887654214939 0.024913563101882 -0.156038520240248 ENSG00000127481 UBR4
ENST00000582644 0.371066078887152 0.315411383987984 -0.323117533793544 ENSG00000266098 AL137127.1
ENST00000492606 0.716729153244479 0.670732274208116 0.041780407861599 ENSG00000127481 UBR4
ENST00000467272 0.0840122461157811 0.0611998822101822 -0.148338975121773 ENSG00000127481 UBR4
ENST00000483922 0.748763506987027 0.706184747114628 -0.0383307004209863 ENSG00000127481 UBR4
ENST00000494503 0.809089777197409 0.774210404847046 -0.0250843566343746 ENSG00000127481 UBR4
ENST00000466969 0.268223193731312 0.219352202190309 -0.130758146887563 ENSG00000127481 UBR4
ENST00000375218 0.74803706045881 0.705401154321226 -0.0301052579332144 ENSG00000127481 UBR4
ENST00000425413 0.0961857683129297 0.0709158258216411 -0.135188405161414 ENSG00000127481 UBR4
ENST00000417040 0.149668862604327 0.115044691480455 -0.114407524546892 ENSG00000127481 UBR4
ENST00000475973 0.273180413822338 0.223878531290198 -0.127710134703971 ENSG00000127481 UBR4
ENST00000465036 0.255996057534428 0.208256297742831 -0.120265181789194 ENSG00000127481 UBR4
ENST00000419533 0.4555668631442 0.397993115068782 -0.0595229171789478 ENSG00000127481 UBR4
ENST00000497018 0.379164705884656 0.323148258002134 -0.102117930708778 ENSG00000127481 UBR4
ENST00000437898 0.0169381956676166 0.0109034396810543 -0.115591507525439 ENSG00000230424 RP1-43E13.2
ENST00000477853 4.43018916470674e-08 1.46691424722768e-08 -0.280278080967048 ENSG00000127463 EMC1
ENST00000480380 6.6083132255566e-06 2.73565641219743e-06 -0.344481231450122 ENSG00000127463 EMC1
ENST00000375199 8.68057353226174e-08 2.95747851773485e-08 -0.275326015851949 ENSG00000127463 EMC1
ENST00000375208 2.71495550543187e-07 9.70161816008112e-08 -0.26081295117832 ENSG00000127463 EMC1
ENST00000461353 0.0441396310497729 0.0304846514689635 -0.215922244156515 ENSG00000127463 EMC1
ENST00000486405 0.241851183360139 0.195554093255057 -0.106125954185732 ENSG00000127463 EMC1
ENST00000486238 0.382373206007849 0.326209875203006 -0.0873409386930103 ENSG00000127463 EMC1
ENST00000494770 0.691915100686287 0.64344142851932 -0.0308671057370697 ENSG00000127463 EMC1
ENST00000462505 0.320669092450574 0.267654299057977 -0.100517169270057 ENSG00000127463 EMC1
ENST00000496654 0.663427848376917 0.612742689484113 -0.0494228809396369 ENSG00000127463 EMC1
ENST00000467423 1.41571261541169e-05 6.08095190136333e-06 -0.474298822602017 ENSG00000127463 EMC1
ENST00000475079 2.23698876142373e-06 8.78901614369332e-07 -0.525477919751286 ENSG00000127463 EMC1
ENST00000488681 4.06117515664614e-06 1.64114734237609e-06 -0.585638894236737 ENSG00000127463 EMC1
ENST00000356068 3.538733551648e-06 1.42100638344599e-06 -0.589630618733094 ENSG00000127463 EMC1
ENST00000330263 2.88693553269142e-46 7.886225847758e-48 -1.06202063815224 ENSG00000053372 MRTO4
ENST00000493700 5.42287607103762e-38 2.2716844401944e-39 -1.12013898142579 ENSG00000053372 MRTO4
ENST00000479559 7.07728670558047e-19 9.67369050143268e-20 -0.991691763591539 ENSG00000053372 MRTO4
ENST00000457194 2.87284450220875e-10 7.77365607873211e-11 2.32512241997173 ENSG00000211454 AKR7L
ENST00000420396 3.58452221620588e-10 9.78152590357004e-11 2.31674949269064 ENSG00000211454 AKR7L
ENST00000429712 2.46617595166973e-09 7.24261149693194e-10 2.27986704206113 ENSG00000211454 AKR7L
ENST00000493176 0.000671545770169211 0.000351917801760296 1.04574278072378 ENSG00000211454 AKR7L
ENST00000361640 0.000612261532755553 0.000319268003137959 1.28992061704822 ENSG00000162482 AKR7A3
ENST00000604801 0.0165645818232699 0.0106458920027327 0.944345359384339 ENSG00000270728 RP4-657E11.10
ENST00000235835 0.746890016113074 0.704176499047313 -0.0692156096101921 ENSG00000053371 AKR7A2
ENST00000330072 0.724061541056068 0.678854532683531 -0.0754232273766294 ENSG00000053371 AKR7A2
ENST00000489286 0.842243231082431 0.812070436344075 -0.0441406719793836 ENSG00000053371 AKR7A2
ENST00000481966 0.538053430243708 0.481347442010615 -0.147240982712222 ENSG00000053371 AKR7A2
ENST00000363533 0.989470893562659 0.986895826773747 0.00523684196997455 ENSG00000200403 RNU6-1099P
ENST00000492217 0.541430995683342 0.484877598692421 0.158382554583819 ENSG00000053371 AKR7A2
ENST00000375155 0.000320381971975527 0.000161269154922284 0.617525886830053 ENSG00000040487 PQLC2
ENST00000375153 0.000315454423603472 0.000158645366125621 0.617847563862646 ENSG00000040487 PQLC2
ENST00000469076 0.000315454423603472 0.000158645366125621 0.617847563862646 ENSG00000040487 PQLC2
ENST00000400548 0.000320381971975527 0.000161269154922284 0.617525886830053 ENSG00000040487 PQLC2
ENST00000497827 0.000610399006224149 0.000318227391132372 0.60640204374265 ENSG00000040487 PQLC2
ENST00000432465 0.752722894912786 0.710621498287382 0.0722627104564113 ENSG00000040487 PQLC2
ENST00000401084 0.00385909205989646 0.00225246265580744 -0.191111802069534 ENSG00000077549 CAPZB
ENST00000264203 0.00385981486517649 0.00225290763256943 -0.191113855861795 ENSG00000077549 CAPZB
ENST00000375144 6.92490579224858e-08 2.33534160900311e-08 -0.358448479009703 ENSG00000077549 CAPZB
ENST00000375142 0.003865216875434 0.00225635138851494 -0.191118115798126 ENSG00000077549 CAPZB
ENST00000433834 0.0046713446792088 0.00275998053523876 -0.187695062596117 ENSG00000077549 CAPZB
ENST00000264202 0.0250704052674696 0.016591712966799 -0.153228712440317 ENSG00000077549 CAPZB
ENST00000413711 0.0492065975847083 0.0342820280225096 -0.138008659446676 ENSG00000077549 CAPZB
ENST00000459967 0.318407261726689 0.265559533453211 -0.0730033327378948 ENSG00000077549 CAPZB
ENST00000457768 0.00013235647103128 6.34839753484604e-05 -0.333990284160131 ENSG00000077549 CAPZB
ENST00000489607 0.0293218886540363 0.0196234164159311 -0.170636134356322 ENSG00000077549 CAPZB
ENST00000482808 0.524598722748558 0.467609667428644 -0.0489813727207176 ENSG00000077549 CAPZB
ENST00000481521 0.211027723140623 0.168171504017403 0.459573509046466 ENSG00000240490 RN7SL277P
ENST00000416470 1.85581497722199e-06 7.23033837753444e-07 1.76094483193569 ENSG00000235185 RP5-1056L3.1
ENST00000602662 0.142266329431277 0.108793751446701 -0.101625515927129 ENSG00000270136 MINOS1-NBL1
ENST00000486890 0.15158253440802 0.11665531539869 -0.102819101222465 ENSG00000173436 MINOS1
ENST00000322753 0.0451014380685205 0.0312009918586245 -0.139133376229157 ENSG00000173436 MINOS1
ENST00000498067 0.0333365040419318 0.0225235652679195 -0.286398078307989 ENSG00000173436 MINOS1
ENST00000462646 0.15825587973593 0.122343687683478 -0.101195351450679 ENSG00000173436 MINOS1
ENST00000467029 0.0566646986016351 0.0399499532872532 -0.134915453313545 ENSG00000173436 MINOS1
ENST00000481464 0.0577101642517953 0.0407464163371595 -0.134153492575869 ENSG00000173436 MINOS1
ENST00000498642 0.0578016538732812 0.0408186206312593 -0.134143420891553 ENSG00000173436 MINOS1
ENST00000479642 0.890119861702475 0.867764219853425 0.0138674200879595 ENSG00000173436 MINOS1
ENST00000602293 0.128436216895878 0.0972263752476486 -0.105075743272926 ENSG00000270136 MINOS1-NBL1
ENST00000602384 0.12908190023172 0.0977715330563564 -0.104568693223797 ENSG00000270136 MINOS1-NBL1
ENST00000602450 0.128444932170781 0.0972337411672547 -0.105076763487698 ENSG00000270136 MINOS1-NBL1
ENST00000485362 0.056455056159918 0.0397886402901781 -0.135055458085611 ENSG00000173436 MINOS1
ENST00000457263 0.827891253326066 0.795468826962328 0.0498081592029205 ENSG00000226396 RPS14P3
ENST00000428975 0.0891120500077488 0.0652529089180816 0.322318131076979 ENSG00000158747 NBL1
ENST00000289749 0.170772823388447 0.133073845768417 0.25740189289279 ENSG00000158747 NBL1
ENST00000451758 0.137038268104523 0.104388285221021 0.285147857096768 ENSG00000158747 NBL1
ENST00000439664 0.109035305999285 0.0812939228128373 0.30670026050359 ENSG00000158747 NBL1
ENST00000375136 0.425201709428309 0.368087226062663 0.151715553846326 ENSG00000158747 NBL1
ENST00000548815 0.425201709428309 0.368087226062663 0.151715553846326 ENSG00000158747 NBL1
ENST00000425400 0.183104762487663 0.14377233156005 0.25523388396702 ENSG00000158747 NBL1
ENST00000439278 0.0941581732925381 0.0693022947748087 0.31224710511409 ENSG00000158747 NBL1
ENST00000427894 0.440778474234766 0.383335848169065 0.148629094204468 ENSG00000158747 NBL1
ENST00000289753 0.00147055064490563 0.000807677170697501 1.03385005206838 ENSG00000158748 HTR6
ENST00000294543 5.96650158680505e-13 1.27940549972938e-13 -0.665518467008581 ENSG00000162542 TMCO4
ENST00000375127 1.06785980629079e-12 2.33985039727429e-13 -0.660562187859646 ENSG00000162542 TMCO4
ENST00000489814 9.22914879971273e-12 2.18972044761864e-12 -0.713913518602937 ENSG00000162542 TMCO4
ENST00000375122 6.26567920585772e-13 1.34648246220085e-13 -0.665266679200118 ENSG00000162542 TMCO4
ENST00000494342 0.006833919992269 0.00413778648282421 -0.751429416076737 ENSG00000162542 TMCO4
ENST00000489135 1.46884075508991e-08 4.64820799050432e-09 -0.603144678563508 ENSG00000162542 TMCO4
ENST00000496528 7.51499456328863e-09 2.31035199506855e-09 -0.616821272325327 ENSG00000162542 TMCO4
ENST00000462171 1.0545345436958e-06 4.00605653970982e-07 -0.574613781806201 ENSG00000162542 TMCO4
ENST00000488449 3.52956079840444e-05 1.58268437981209e-05 -0.62769318752955 ENSG00000162542 TMCO4
ENST00000375120 3.93636179360476e-33 2.14941005272126e-34 0.933348868824371 ENSG00000169914 OTUD3
ENST00000466697 1.61841123183404e-07 5.66113275597656e-08 0.856327961559487 ENSG00000169914 OTUD3
ENST00000481686 0.0230510537147385 0.0151619333562241 0.581446404163441 ENSG00000169914 OTUD3
ENST00000375116 0.187157389166762 0.147265697898228 0.470040115182389 ENSG00000188784 PLA2G2E
ENST00000486277 0.00984062390350001 0.00610139994174734 0.785271795041318 ENSG00000127472 PLA2G5
ENST00000465698 0.00984062390350001 0.00610139994174734 0.785271795041318 ENSG00000127472 PLA2G5
ENST00000460175 0.0218181039187274 0.0142922162404395 0.694049252748114 ENSG00000127472 PLA2G5
ENST00000469069 0.0179309510524078 0.0115859417379832 0.715909556015757 ENSG00000127472 PLA2G5
ENST00000489871 0.00984062390350001 0.00610139994174734 0.785271795041318 ENSG00000127472 PLA2G5
ENST00000498348 9.25125997022516e-05 4.355728464644e-05 0.987440683611618 ENSG00000127472 PLA2G5
ENST00000375108 0.440443189544684 0.383007367598364 0.20106296242252 ENSG00000127472 PLA2G5
ENST00000478803 0.440443189544684 0.383007367598364 0.20106296242252 ENSG00000127472 PLA2G5
ENST00000375105 0.922108988721178 0.905597539635378 0.0232914098169464 ENSG00000117215 PLA2G2D
ENST00000417884 0.38053692494003 0.324461178162018 0.209400309048947 ENSG00000227066 RP3-340N1.2
ENST00000429261 0.0191208452993579 0.0124104923492335 0.755022528522681 ENSG00000187980 PLA2G2C
ENST00000495760 0.032479995702021 0.021905036557188 0.656278450502819 ENSG00000187980 PLA2G2C
ENST00000247992 0.0673586958525002 0.0481789833181513 0.553878724072825 ENSG00000187980 PLA2G2C
ENST00000442226 0.371351511964497 0.315693996348283 0.333038700408668 ENSG00000225986 UBXN10-AS1
ENST00000375099 0.120451900225787 0.0906504157189255 0.625350046605428 ENSG00000162543 UBXN10
ENST00000289825 0.303354458628993 0.251556125383026 0.422519767314776 ENSG00000158816 VWA5B1
ENST00000375083 0.0592935285948143 0.041965809067501 0.752978669078185 ENSG00000158816 VWA5B1
ENST00000485375 0.0343474911387505 0.0232656070136784 0.840849409834086 ENSG00000158816 VWA5B1
ENST00000375079 0.0343474911387505 0.0232656070136784 0.840849409834086 ENSG00000158816 VWA5B1
ENST00000289815 0.0343474911387505 0.0232656070136784 0.840849409834086 ENSG00000158816 VWA5B1
ENST00000473325 0.236766301205857 0.191024732913258 0.482102987327356 ENSG00000158816 VWA5B1
ENST00000444923 0.366076449804428 0.310600697789483 0.371626335391772 ENSG00000226664 RP4-745E8.2
ENST00000530722 0.108187793461334 0.0806096116965583 0.506111496475208 ENSG00000158816 VWA5B1
ENST00000534075 0.104764071189966 0.0778273531268533 0.549127932972082 ENSG00000158816 VWA5B1
ENST00000467486 0.00234904032924121 0.0013286527039176 0.692847467621084 ENSG00000158816 VWA5B1
ENST00000525343 0.00234904032924121 0.0013286527039176 0.692847467621084 ENSG00000158816 VWA5B1
ENST00000375078 0.268217166669685 0.219344063957383 0.311845232668615 ENSG00000162545 CAMK2N1
ENST00000489020 0.487830570617855 0.430290511941956 0.235377985395635 ENSG00000162545 CAMK2N1
ENST00000264198 9.64503487325831e-18 1.4287316314299e-18 -0.78703853201648 ENSG00000090432 MUL1
ENST00000375071 4.33847834447107e-18 6.27921603536032e-19 2.56276360459771 ENSG00000158825 CDA
ENST00000461985 4.54673252034009e-18 6.5893333835511e-19 2.55833969357311 ENSG00000158825 CDA
ENST00000321556 6.39605043114014e-14 1.27160289249243e-14 0.801919806512604 ENSG00000158828 PINK1
ENST00000492302 8.15066319217632e-14 1.63428723405937e-14 0.805293570312441 ENSG00000158828 PINK1
ENST00000451424 0.145222641650308 0.111294294013851 0.14549325403098 ENSG00000117242 PINK1-AS
ENST00000400490 2.08670718081852e-07 7.37773688534375e-08 0.593361722198755 ENSG00000158828 PINK1
ENST00000535128 0.0103183297620191 0.00641703328821378 0.546164688864354 ENSG00000257033 AL391357.1
ENST00000602624 7.9069084593325e-25 7.19123790143959e-26 -0.747173068727358 ENSG00000244038 DDOST
ENST00000375048 9.19092662582311e-25 8.38708001984337e-26 -0.746649175763984 ENSG00000244038 DDOST
ENST00000415136 6.49643658127081e-25 5.87150790212673e-26 -0.745399941362808 ENSG00000244038 DDOST
ENST00000475210 5.41578136307908e-10 1.50197704363708e-10 -0.736587854443448 ENSG00000244038 DDOST
ENST00000464364 6.35184487347747e-24 6.15275714162057e-25 -0.736976052266667 ENSG00000244038 DDOST
ENST00000477229 1.44229273910973e-15 2.5125295381604e-16 -0.828466799231877 ENSG00000244038 DDOST
ENST00000493818 8.5078266858286e-05 3.9899731740867e-05 1.04609236645116 ENSG00000117245 KIF17
ENST00000477167 1.47052654233207e-14 2.77734550699562e-15 2.92743804460565 ENSG00000117245 KIF17
ENST00000490034 2.07634278422847e-18 2.93273527169471e-19 3.31268494030616 ENSG00000117245 KIF17
ENST00000375044 5.37062630830018e-21 6.30887696387499e-22 3.52754147617892 ENSG00000117245 KIF17
ENST00000400463 5.07132648691388e-21 5.94424307244535e-22 3.53096243815681 ENSG00000117245 KIF17
ENST00000247986 5.07132648691388e-21 5.94424307244535e-22 3.53096243815681 ENSG00000117245 KIF17
ENST00000462858 1.71602133106709e-12 3.82280302506233e-13 2.69413907429371 ENSG00000117245 KIF17
ENST00000498225 2.15051282719951e-10 5.74678618792338e-11 2.43063414509459 ENSG00000117245 KIF17
ENST00000463389 2.46103689675989e-07 8.75775120737634e-08 1.66508813624982 ENSG00000117245 KIF17
ENST00000375031 6.68024240968614e-12 1.56550009530309e-12 1.67061158926744 ENSG00000189410 SH2D5
ENST00000460804 2.65058220090815e-12 6.00051633466932e-13 1.69762103608789 ENSG00000189410 SH2D5
ENST00000444387 8.28089073693619e-12 1.95661056162201e-12 1.82367136043117 ENSG00000189410 SH2D5
ENST00000447746 4.34225697152636e-10 1.19399142482649e-10 1.82243106147192 ENSG00000189410 SH2D5
ENST00000518294 6.46991059929961e-11 1.64974998147012e-11 1.8780886111653 ENSG00000189410 SH2D5
ENST00000517430 1.20276901318078e-08 3.77217675301453e-09 1.72505289037173 ENSG00000189410 SH2D5
ENST00000519434 4.99641422383258e-08 1.66211354242016e-08 1.76932510190823 ENSG00000189410 SH2D5
ENST00000436642 6.67827065470176e-09 2.04284786971445e-09 2.22243406279688 ENSG00000233069 RP5-930J4.2
ENST00000312239 0.0432091112475864 0.0297910702876212 0.116994404251207 ENSG00000127483 HP1BP3
ENST00000375003 0.17149826994072 0.133706863610281 0.0839337002910842 ENSG00000127483 HP1BP3
ENST00000413451 0.16206639363015 0.12561069043061 -0.150572287182756 ENSG00000203394 RP5-930J4.4
ENST00000488722 0.795612655078803 0.758970938892666 -0.0211775564364784 ENSG00000127483 HP1BP3
ENST00000491748 0.435555285272776 0.378240922042516 0.0618570480580088 ENSG00000127483 HP1BP3
ENST00000419948 0.000603073323206742 0.0003142097559549 0.221920349075319 ENSG00000127483 HP1BP3
ENST00000438032 0.00114546785540042 0.000619591141690724 0.187621067788726 ENSG00000127483 HP1BP3
ENST00000424732 0.000956306063392518 0.000511602489363516 0.189904768878777 ENSG00000127483 HP1BP3
ENST00000417710 0.00430684006898167 0.00253217429323002 0.188853247131114 ENSG00000127483 HP1BP3
ENST00000487117 0.918102262406971 0.900943012469733 0.00989920308973517 ENSG00000127483 HP1BP3
ENST00000375000 0.246779009838934 0.199985945340581 0.0859554026217285 ENSG00000127483 HP1BP3
ENST00000437575 0.230221075304523 0.18522198616086 0.0835822857054232 ENSG00000127483 HP1BP3
ENST00000419490 0.371570771236104 0.315902623336359 0.0633772175056655 ENSG00000127483 HP1BP3
ENST00000414993 0.362065519168791 0.306799022473791 0.064468416302125 ENSG00000127483 HP1BP3
ENST00000443615 0.536127671266974 0.479377664460313 0.0465082125918639 ENSG00000127483 HP1BP3
ENST00000264211 1.53903095546426e-12 3.4153524837741e-13 -0.48017277789368 ENSG00000075151 EIF4G3
ENST00000400422 0.0027662557506106 0.00158034165852956 -0.227392243340133 ENSG00000075151 EIF4G3
ENST00000602326 0.0027662557506106 0.00158034165852956 -0.227392243340133 ENSG00000075151 EIF4G3
ENST00000374935 1.93142626445473e-12 4.3230004011858e-13 -0.479977511068361 ENSG00000075151 EIF4G3
ENST00000537738 9.42975729708416e-19 1.29997725021813e-19 -0.699222102544106 ENSG00000075151 EIF4G3
ENST00000374937 4.24281323789174e-12 9.77693180837912e-13 -0.475127984969864 ENSG00000075151 EIF4G3
ENST00000536266 1.02553832690185e-12 2.24404957890476e-13 -0.526857668419783 ENSG00000075151 EIF4G3
ENST00000435383 6.09304866898289e-12 1.42308076619317e-12 -0.664395520906309 ENSG00000075151 EIF4G3
ENST00000516105 0.280599451060008 0.230631801473105 0.295049365480689 ENSG00000251914 RNU7-200P
ENST00000496705 1.80013843390318e-11 4.37679112371749e-12 -0.851642297996264 ENSG00000075151 EIF4G3
ENST00000374933 9.05322116004997e-09 2.80480922873118e-09 -0.536184566251204 ENSG00000075151 EIF4G3
ENST00000544689 3.83683819199036e-09 1.14800538237035e-09 -0.540822124705253 ENSG00000075151 EIF4G3
ENST00000485722 0.0328524903207996 0.0221755144986481 -0.286859861499665 ENSG00000075151 EIF4G3
ENST00000356916 0.498373213961142 0.441063678483532 -0.0668302995465945 ENSG00000075151 EIF4G3
ENST00000374927 0.00799264775116015 0.00488623150872754 -0.223775578965321 ENSG00000075151 EIF4G3
ENST00000438975 0.689236651650239 0.640534152128011 -0.0414348300171702 ENSG00000075151 EIF4G3
ENST00000411888 0.618123904546011 0.564579964624613 -0.0514977593817877 ENSG00000075151 EIF4G3
ENST00000476088 1.02429234317586e-05 4.3310391115889e-06 -0.64888330217228 ENSG00000075151 EIF4G3
ENST00000408881 0.400926374877465 0.344165510408635 -0.345362810324876 ENSG00000221808 MIR1256
ENST00000420703 0.25360191598784 0.206122012674488 -0.426738343757567 ENSG00000233072 RPS15AP6
ENST00000463775 0.208926806712193 0.166306233120533 0.152596075601087 ENSG00000075151 EIF4G3
ENST00000431514 0.836750754141983 0.805748490171506 0.0888975107231997 ENSG00000236073 RP11-487E1.2
ENST00000430808 0.51193714824822 0.454865692119512 -0.179630968111106 ENSG00000235112 HSPE1P27
ENST00000584440 0.873332956293409 0.847903480207521 0.066276517042588 ENSG00000266867 AL031005.1
ENST00000415912 1.33055678850554e-05 5.69790572270476e-06 -0.428581999335201 ENSG00000117298 ECE1
ENST00000357071 6.17060121640756e-14 1.2253783521063e-14 -0.665176323853623 ENSG00000117298 ECE1
ENST00000531334 3.38041820995395e-11 8.40953580376223e-12 -0.782364153572495 ENSG00000117298 ECE1
ENST00000374893 4.23045352545545e-11 1.06097321424054e-11 -0.605019873270521 ENSG00000117298 ECE1
ENST00000436918 3.81417228095755e-11 9.5303534758923e-12 -0.60506480126141 ENSG00000117298 ECE1
ENST00000264205 4.20387372932741e-11 1.05418140320767e-11 -0.601769094407517 ENSG00000117298 ECE1
ENST00000526194 1.39649962483716e-09 4.01866789239945e-10 -0.565356522191111 ENSG00000117298 ECE1
ENST00000470394 8.25357055631451e-10 2.32686408728266e-10 -0.709064240970745 ENSG00000117298 ECE1
ENST00000528294 1.97543043000132e-11 4.81811723493971e-12 -0.640789816163446 ENSG00000117298 ECE1
ENST00000473505 7.30913989722429e-11 1.87292637669393e-11 -0.641414852852166 ENSG00000117298 ECE1
ENST00000416959 0.00836518959612865 0.00512974611635838 -0.586657126732835 ENSG00000236936 RP3-329E20.2
ENST00000481130 0.0814170014990985 0.0591417806150054 -0.214585515762655 ENSG00000117298 ECE1
ENST00000527991 0.0199629170201879 0.0129966951226383 -0.284558530223471 ENSG00000117298 ECE1
ENST00000463334 0.145733261083006 0.111729211310059 -0.178889914924778 ENSG00000117298 ECE1
ENST00000449034 0.0186215661254449 0.012064262398964 0.381517004683397 ENSG00000231105 RP5-1071N3.1
ENST00000453025 0.01436435873367 0.00914116649516583 0.880398628754867 ENSG00000227001 NBPF2P
ENST00000426482 0.039197612218827 0.0268231463137778 0.734807545670443 ENSG00000227001 NBPF2P
ENST00000481504 0.811973012089021 0.777453629837828 -0.0740180038975392 ENSG00000187952 HS6ST1P1
ENST00000544728 0.811973012089021 0.777453629837828 -0.0740180038975392 ENSG00000187952 HS6ST1P1
ENST00000454000 3.20939253985781e-18 4.60262092940619e-19 1.10066487989603 ENSG00000142794 NBPF3
ENST00000475869 0.0832940401157308 0.0606298528426777 0.52636858388146 ENSG00000142794 NBPF3
ENST00000318220 1.54458000048542e-20 1.87882670969432e-21 1.16276150336227 ENSG00000142794 NBPF3
ENST00000478653 2.11838581919363e-06 8.3022463935612e-07 0.865295065853232 ENSG00000142794 NBPF3
ENST00000318249 1.26696227517869e-20 1.53127879216507e-21 1.16601088760011 ENSG00000142794 NBPF3
ENST00000485941 0.00344239132066186 0.00199367445690175 0.748844306806243 ENSG00000142794 NBPF3
ENST00000342104 1.26696227517869e-20 1.53127879216507e-21 1.16601088760011 ENSG00000142794 NBPF3
ENST00000486229 4.87685640654124e-14 9.60030171887555e-15 1.02800376643368 ENSG00000142794 NBPF3
ENST00000434838 4.14096687096352e-18 5.9854237597879e-19 1.16657827276332 ENSG00000142794 NBPF3
ENST00000467103 5.42908286197594e-06 2.22536888168891e-06 1.11180945472389 ENSG00000142794 NBPF3
ENST00000455962 0.22652220612508 0.18194253187944 0.473465050624642 ENSG00000176378 PFN1P10
ENST00000469876 4.07767635581314e-05 1.84129595933992e-05 1.0805700493924 ENSG00000142794 NBPF3
ENST00000477050 0.00204687988032012 0.00114793727070511 0.901157727986276 ENSG00000142794 NBPF3
ENST00000539907 8.65207482263298e-15 1.60246805161306e-15 2.64878320909429 ENSG00000162551 ALPL
ENST00000540617 8.65207482263298e-15 1.60246805161306e-15 2.64878320909429 ENSG00000162551 ALPL
ENST00000374840 8.65207482263298e-15 1.60246805161306e-15 2.64878320909429 ENSG00000162551 ALPL
ENST00000468526 6.54735512860106e-13 1.40928598326528e-13 2.63669844641209 ENSG00000162551 ALPL
ENST00000374832 9.00428646459989e-10 2.54691119755319e-10 2.170209435465 ENSG00000162551 ALPL
ENST00000425315 7.55562315627563e-11 1.93884371679744e-11 2.29430452056853 ENSG00000162551 ALPL
ENST00000374830 3.900058235611e-11 9.75475382181103e-12 2.40208413883762 ENSG00000162551 ALPL
ENST00000374829 6.43424260557315e-12 1.50588738628422e-12 2.5249881978929 ENSG00000162551 ALPL
ENST00000457706 3.47729993049644e-06 1.39513061962053e-06 1.56655422555845 ENSG00000233431 RP11-63N8.3
ENST00000374761 1.01315019462229e-11 2.41272418602208e-12 2.34518562560904 ENSG00000076864 RAP1GAP
ENST00000290101 8.91111794894405e-17 1.41747066405736e-17 2.80631948371653 ENSG00000076864 RAP1GAP
ENST00000374763 4.32400759026e-11 1.08513449909145e-11 2.27766135752609 ENSG00000076864 RAP1GAP
ENST00000471600 8.91111794894405e-17 1.41747066405736e-17 2.80631948371653 ENSG00000076864 RAP1GAP
ENST00000374765 7.43180499134069e-17 1.17509033327237e-17 2.67227789795645 ENSG00000076864 RAP1GAP
ENST00000495204 7.43180499134069e-17 1.17509033327237e-17 2.67227789795645 ENSG00000076864 RAP1GAP
ENST00000542643 7.43180499134069e-17 1.17509033327237e-17 2.67227789795645 ENSG00000076864 RAP1GAP
ENST00000359708 2.10963745855768e-15 3.72340933328409e-16 2.98188673891638 ENSG00000076864 RAP1GAP
ENST00000374757 4.39061682577492e-17 6.83774037485997e-18 3.14821168835538 ENSG00000076864 RAP1GAP
ENST00000599760 1.55894692170719e-07 5.44426880572505e-08 1.78859505506702 ENSG00000076864 RAP1GAP
ENST00000317967 3.78560998159136e-15 6.81776243207227e-16 2.75476941176138 ENSG00000076864 RAP1GAP
ENST00000447293 2.81780515548301e-14 5.44767683919338e-15 2.90496670310944 ENSG00000076864 RAP1GAP
ENST00000482984 2.73357480099757e-14 5.27812868323445e-15 2.80104356185266 ENSG00000076864 RAP1GAP
ENST00000464457 3.75864496348064e-13 7.93424004280318e-14 2.60921351651386 ENSG00000076864 RAP1GAP
ENST00000400301 5.14980367302786e-10 1.42571696491971e-10 0.345761952935977 ENSG00000090686 USP48
ENST00000308271 6.41135233026402e-10 1.79008789703254e-10 0.344513933425092 ENSG00000090686 USP48
ENST00000374732 2.92018620498845e-07 1.04718521275633e-07 0.329283098975575 ENSG00000090686 USP48
ENST00000479177 0.0263674722947435 0.0175092736860828 0.399826668216177 ENSG00000090686 USP48
ENST00000529637 1.41597290420406e-09 4.07623044137213e-10 0.346196030048956 ENSG00000090686 USP48
ENST00000464577 6.87537049188605e-06 2.85164021376726e-06 0.365851785077158 ENSG00000090686 USP48
ENST00000471752 0.034205980634051 0.0231623863264778 0.297107705178217 ENSG00000090686 USP48
ENST00000487880 0.0167026677525597 0.0107419331139562 0.218870940353016 ENSG00000090686 USP48
ENST00000526044 0.0035112532566877 0.00203647605260176 0.270101563765199 ENSG00000090686 USP48
ENST00000534705 0.00271119795210473 0.0015466653675762 0.27715837373448 ENSG00000090686 USP48
ENST00000421625 1.492138794577e-06 5.75621760304396e-07 0.327554145351096 ENSG00000090686 USP48
ENST00000374730 0.00475836835858383 0.00281418676802017 0.287724279602624 ENSG00000090686 USP48
ENST00000527823 5.01032413253414e-06 2.04580716633336e-06 0.428036613222119 ENSG00000090686 USP48
ENST00000532737 3.38560482296692e-06 1.35653884742693e-06 0.405374770497955 ENSG00000090686 USP48
ENST00000489108 6.49497485017846e-05 3.00581385192586e-05 0.406501586761022 ENSG00000090686 USP48
ENST00000434488 0.556739157680191 0.500535312328466 0.217885835433236 ENSG00000231978 RP11-132G19.3
ENST00000344642 0.00725738823573167 0.00441146771392617 1.04174118178534 ENSG00000187942 LDLRAD2
ENST00000543870 0.052673293079241 0.0369087108227985 0.770570907031727 ENSG00000187942 LDLRAD2
ENST00000484271 0.674570449209619 0.624587769005364 0.123232312013547 ENSG00000187942 LDLRAD2
ENST00000486901 0.0189615584645241 0.0123007536328889 0.911853297205943 ENSG00000142798 HSPG2
ENST00000374695 4.48843809244034e-19 6.05291584404918e-20 2.60868005202273 ENSG00000142798 HSPG2
ENST00000481644 0.0323427278151167 0.0218037535276358 0.690570602860624 ENSG00000142798 HSPG2
ENST00000469378 0.193607597735012 0.152871574158786 0.374116509961822 ENSG00000142798 HSPG2
ENST00000426143 0.012177540948177 0.00765488519204962 0.949249168570865 ENSG00000142798 HSPG2
ENST00000471322 0.0402849665431692 0.0276212157457113 0.657082606337326 ENSG00000142798 HSPG2
ENST00000374676 0.0110266112425743 0.00688680806148137 0.93670895949521 ENSG00000142798 HSPG2
ENST00000453796 0.117075506657829 0.0878754468485674 0.505179657663542 ENSG00000142798 HSPG2
ENST00000430507 0.000318168908570682 0.000160100046984661 1.40003391569242 ENSG00000142798 HSPG2
ENST00000493940 0.00741118144142668 0.00451067197769187 1.01615143713274 ENSG00000142798 HSPG2
ENST00000427897 0.000594082654164113 0.000309330008299249 0.964348505552417 ENSG00000142798 HSPG2
ENST00000498495 0.0293924433632231 0.0196746789878347 0.541726000431379 ENSG00000142798 HSPG2
ENST00000480900 0.0374031264485524 0.025504318524034 0.585608333130457 ENSG00000142798 HSPG2
ENST00000412328 0.0506800193555801 0.0353922386573546 0.76782703691131 ENSG00000142798 HSPG2
ENST00000374673 0.0349172588410088 0.0236816261614017 0.682363977551293 ENSG00000142798 HSPG2
ENST00000439717 0.317365884834 0.264559227366691 0.350852910934217 ENSG00000142798 HSPG2
ENST00000337107 4.95280134734311e-06 2.02101579247787e-06 0.910466502710175 ENSG00000219073 CELA3B
ENST00000400277 6.30309375194436e-12 1.47398625523336e-12 2.05623241577644 ENSG00000219073 CELA3B
ENST00000290122 3.18564344460355e-10 8.65474842582917e-11 1.77948744397407 ENSG00000142789 CELA3A
ENST00000374663 0.00159748346268598 0.000881550455669444 0.4202134108824 ENSG00000142789 CELA3A
ENST00000400271 0.000160054147174677 7.75637666360147e-05 0.755509021954098 ENSG00000142789 CELA3A
ENST00000455966 9.93623694274093e-07 3.7636063232135e-07 1.64775744212365 ENSG00000228397 RP1-224A6.3
ENST00000434233 0.0268747417866909 0.0178718504047265 0.427848973851026 ENSG00000218510 LINC00339
ENST00000420503 0.0397470918769878 0.0272262668903536 0.399191193580752 ENSG00000218510 LINC00339
ENST00000404210 0.0357526370482651 0.0243010299055959 0.403409961962203 ENSG00000218510 LINC00339
ENST00000416769 0.0357153472221966 0.0242726926179628 0.403578002918941 ENSG00000218510 LINC00339
ENST00000452322 0.256671254779104 0.208854718619351 0.299115327679463 ENSG00000218510 LINC00339
ENST00000400259 2.26153024545563e-25 1.98106634523457e-26 -0.600110021319549 ENSG00000070831 CDC42
ENST00000344548 2.66948838592424e-25 2.355520176848e-26 -0.59980972833312 ENSG00000070831 CDC42
ENST00000315554 9.79603597183528e-13 2.13890677675667e-13 -0.384536700821134 ENSG00000070831 CDC42
ENST00000498236 2.31069722473412e-13 4.79643616829147e-14 -0.400174957896022 ENSG00000070831 CDC42
ENST00000421089 5.76165724235532e-15 1.05223692023368e-15 -0.419816059714367 ENSG00000070831 CDC42
ENST00000411827 4.4855474944863e-14 8.80292682457781e-15 -0.425531645431235 ENSG00000070831 CDC42
ENST00000431803 0.0324562679703301 0.0218868982573135 0.225341186812824 ENSG00000230068 CDC42-IT1
ENST00000604049 0.44055957447593 0.383121754046377 0.194777506093448 ENSG00000271428 RP1-224A6.8
ENST00000606754 1.26085509619081e-09 3.61293909548696e-10 1.22782418770781 ENSG00000271840 RP1-224A6.9
ENST00000290167 4.16155119928824e-31 2.56068262955085e-32 2.4859278489918 ENSG00000162552 WNT4
ENST00000542383 5.22088052754136e-36 2.41039641463824e-37 2.6658935365412 ENSG00000162552 WNT4
ENST00000415567 5.33026231977123e-21 6.25986690540232e-22 2.73648629545036 ENSG00000162552 WNT4
ENST00000441048 8.56885697879509e-38 3.622882115307e-39 3.11770787094849 ENSG00000162552 WNT4
ENST00000404138 2.92873884896874e-05 1.30177657529589e-05 0.209140940186446 ENSG00000184677 ZBTB40
ENST00000400239 1.47502103114924e-05 6.34637882949704e-06 0.264727518630927 ENSG00000184677 ZBTB40
ENST00000375647 2.83794046340578e-05 1.25963543293753e-05 0.209378605618357 ENSG00000184677 ZBTB40
ENST00000374651 6.60267718870432e-05 3.05814610075508e-05 0.209902348502448 ENSG00000184677 ZBTB40
ENST00000438551 0.320760998625961 0.267732929806936 0.191240858519159 ENSG00000237200 ZBTB40-IT1
ENST00000374644 8.6936021919562e-17 1.38141463136696e-17 2.90592699885006 ENSG00000070886 EPHA8
ENST00000166244 3.64687317359311e-18 5.24921606970288e-19 3.09679372983059 ENSG00000070886 EPHA8
ENST00000538803 8.6936021919562e-17 1.38141463136696e-17 2.90592699885006 ENSG00000070886 EPHA8
ENST00000374642 1.02446323245684e-06 3.88569001377807e-07 -1.53880829608321 ENSG00000173372 C1QA
ENST00000438241 9.20398585279154e-07 3.47606037086176e-07 -1.54569498199185 ENSG00000173372 C1QA
ENST00000402322 1.75346278653784e-06 6.81331632615569e-07 -1.54044131420127 ENSG00000173372 C1QA
ENST00000374640 7.36689542736238e-12 1.73298271723964e-12 -2.06132431235561 ENSG00000159189 C1QC
ENST00000374639 7.36689542736238e-12 1.73298271723964e-12 -2.06132431235561 ENSG00000159189 C1QC
ENST00000374637 7.36689542736238e-12 1.73298271723964e-12 -2.06132431235561 ENSG00000159189 C1QC
ENST00000510260 0.0538880641263303 0.0378395448761727 -0.746843264309443 ENSG00000173369 C1QB
ENST00000509305 0.0535436800623159 0.0375785024625351 -0.74785546518022 ENSG00000173369 C1QB
ENST00000432749 0.0553695555524919 0.0389603260396127 -0.742422351213162 ENSG00000173369 C1QB
ENST00000314933 0.0535436800623159 0.0375785024625351 -0.74785546518022 ENSG00000173369 C1QB
ENST00000544305 0.472207698434197 0.414559311101648 0.223577311130141 ENSG00000133216 EPHB2
ENST00000374630 0.392129842296924 0.335586797115436 0.262856684115151 ENSG00000133216 EPHB2
ENST00000400191 0.410283953561723 0.353378959242753 0.251780568895603 ENSG00000133216 EPHB2
ENST00000374632 0.413139538696761 0.356201821968461 0.25040928997039 ENSG00000133216 EPHB2
ENST00000581646 0.648923895596773 0.597199906455134 -0.11968634464621 ENSG00000265422 MIR4684
ENST00000374627 0.694848568465622 0.646614191114237 0.132990377877873 ENSG00000133216 EPHB2
ENST00000465676 0.572497984864156 0.516826803786303 0.19953542893085 ENSG00000133216 EPHB2
ENST00000419644 0.151464221211462 0.116557920454134 -0.560732788849806 ENSG00000225952 RP11-69E9.1
ENST00000581187 0.475948876859432 0.418313586091842 -0.256304814734902 ENSG00000264014 MIR4253
ENST00000490436 0.730329118435141 0.685740107112126 0.145505456466798 ENSG00000133216 EPHB2
ENST00000610135 9.48094347857534e-06 3.99455553748566e-06 1.59531362910411 ENSG00000272796 RP1-74M1.3
ENST00000426928 0.042105817070891 0.0289784974985437 0.177027237989359 ENSG00000215906 LACTBL1
ENST00000440767 5.8984620192316e-25 5.3176461820173e-26 3.86561084835279 ENSG00000227868 C1orf234
ENST00000566855 7.51275590410961e-28 5.62729683811762e-29 4.12123420839456 ENSG00000227868 C1orf234
ENST00000356634 1.19513769922437e-26 9.66197568015298e-28 0.927950207926772 ENSG00000004487 KDM1A
ENST00000400181 1.22929902947216e-26 9.94697507829001e-28 0.927311518118349 ENSG00000004487 KDM1A
ENST00000542151 1.2574593204256e-26 1.01823593930926e-27 0.92748443365143 ENSG00000004487 KDM1A
ENST00000427154 4.36237909882804e-34 2.25179970353926e-35 0.97112082270519 ENSG00000240553 RP1-184J9.2
ENST00000577915 0.000616876750880144 0.000321803810790044 1.19349908053591 ENSG00000263793 MIR3115
ENST00000481879 0.51261786767235 0.455544127970752 0.101207367566319 ENSG00000004487 KDM1A
ENST00000583845 0.0535119666616052 0.0375533637734773 0.684601391841192 ENSG00000266802 MIR4419A
ENST00000465864 0.00153745115642302 0.000846573593230361 0.273545765885603 ENSG00000004487 KDM1A
ENST00000494920 0.000462826420722348 0.000237658566252859 0.285910653038904 ENSG00000004487 KDM1A
ENST00000602503 0.231420314349325 0.18626296986735 0.128766004998911 ENSG00000004487 KDM1A
ENST00000374623 9.58658955042034e-57 1.65579716492851e-58 1.19283096900041 ENSG00000169641 LUZP1
ENST00000418342 2.33013335541463e-71 2.39128570021156e-73 1.37014659667132 ENSG00000169641 LUZP1
ENST00000302291 1.54324608136579e-71 1.55941263867976e-73 1.37811593380716 ENSG00000169641 LUZP1
ENST00000314174 5.30940165285819e-66 6.49901332448764e-68 1.49011819482114 ENSG00000169641 LUZP1
ENST00000471849 1.29939020108019e-57 2.16035116500957e-59 1.53460469804413 ENSG00000169641 LUZP1
ENST00000475164 9.24588504614485e-41 3.33274248742276e-42 1.42344684039872 ENSG00000169641 LUZP1
ENST00000450968 0.0163391105021911 0.0104899378770506 0.880978599955677 ENSG00000229010 RP5-979D14.1
ENST00000384208 0.000205128153613971 0.000100764362556377 1.41253433217419 ENSG00000206935 RNU6-514P
ENST00000516769 0.22081541588989 0.17689382418374 0.483690353295555 ENSG00000252578 RNU6-135P
ENST00000314113 0.000135004460749702 6.48291825980104e-05 0.770305629755456 ENSG00000179546 HTR1D
ENST00000374619 0.0812457103815436 0.0590062557431659 0.152490389282891 ENSG00000179546 HTR1D
ENST00000566551 2.72128579134913e-13 5.68078930281037e-14 0.931104049675432 ENSG00000261326 RP5-1057J7.6
ENST00000604481 0.00128825272807047 0.000701841818833982 0.703555142108161 ENSG00000261326 RP5-1057J7.6
ENST00000464516 0.000514600000128143 0.000265777173725612 0.419716103641812 ENSG00000125944 HNRNPR
ENST00000478691 2.20102390088527e-40 8.07990634453811e-42 -0.866786231318649 ENSG00000125944 HNRNPR
ENST00000374616 1.06205615766529e-46 2.85609990410081e-48 -1.00028816364734 ENSG00000125944 HNRNPR
ENST00000476660 1.09323829236291e-60 1.61615793120434e-62 -1.29515089969098 ENSG00000125944 HNRNPR
ENST00000374612 1.06205615766529e-46 2.85609990410081e-48 -1.00028816364734 ENSG00000125944 HNRNPR
ENST00000302271 1.09270350265346e-46 2.93917100786122e-48 -1.00026603423152 ENSG00000125944 HNRNPR
ENST00000427764 8.8510010678169e-46 2.46759866801637e-47 -1.00072792471198 ENSG00000125944 HNRNPR
ENST00000606561 1.10929077354122e-44 3.26982251837438e-46 -0.99077691817487 ENSG00000125944 HNRNPR
ENST00000426846 1.77123495573804e-44 5.28035691774565e-46 -0.991172491740468 ENSG00000125944 HNRNPR
ENST00000463552 3.95830347879451e-33 2.16210152387354e-34 -0.905133202724462 ENSG00000125944 HNRNPR
ENST00000470941 1.58240123960167e-29 1.06948810963752e-30 -0.884274343553781 ENSG00000125944 HNRNPR
ENST00000476451 2.24542003242578e-28 1.63070995181644e-29 -0.866140819681975 ENSG00000125944 HNRNPR
ENST00000490652 1.6618865207131e-23 1.65463840511803e-24 -0.866417784207599 ENSG00000125944 HNRNPR
ENST00000314011 1.13597503839376e-19 1.4683831000805e-20 1.17367264499299 ENSG00000125945 ZNF436
ENST00000374608 5.36046917219942e-17 8.39175806190537e-18 1.09915346599 ENSG00000125945 ZNF436
ENST00000458053 2.42460541260849e-08 7.82638008195553e-09 1.63067111186975 ENSG00000249087 C1orf213
ENST00000454117 3.17365983501724e-08 1.03591231140303e-08 1.66801047334234 ENSG00000249087 C1orf213
ENST00000335648 4.390906043453e-08 1.45318217867146e-08 1.66652016546147 ENSG00000249087 C1orf213
ENST00000518821 3.12852673610133e-08 1.02054406718512e-08 1.66394995063667 ENSG00000249087 C1orf213
ENST00000437367 5.22105068008501e-08 1.74024610700379e-08 1.65854453917579 ENSG00000249087 C1orf213
ENST00000364535 0.0349741934260876 0.0237229605206704 0.769954380883193 ENSG00000201405 Y_RNA
ENST00000518600 0.00212083699298776 0.00119195177930028 1.20099971941511 ENSG00000249087 C1orf213
ENST00000450454 1.58717396336084e-21 1.79304727818549e-22 3.20492724143106 ENSG00000204219 TCEA3
ENST00000476978 1.43194379051746e-05 6.15306886730558e-06 1.58518729640273 ENSG00000204219 TCEA3
ENST00000374601 1.7471928720512e-15 3.06146187014604e-16 2.92420810227636 ENSG00000204219 TCEA3
ENST00000461794 1.33191406700794e-09 3.82540120580142e-10 2.3273608365766 ENSG00000204219 TCEA3
ENST00000374602 6.45492351180262e-08 2.17024206855132e-08 2.07587794549395 ENSG00000204219 TCEA3
ENST00000492271 9.08318482625019e-05 4.27257311607664e-05 1.30699480088316 ENSG00000204219 TCEA3
ENST00000495646 9.18671409008288e-07 3.46898774879755e-07 1.56791285380821 ENSG00000088280 ASAP3
ENST00000336689 8.03985954381659e-16 1.37012724638266e-16 1.96992334150713 ENSG00000088280 ASAP3
ENST00000465372 8.57539498982879e-06 3.59424837837753e-06 1.65128925704627 ENSG00000088280 ASAP3
ENST00000492982 3.73944621519552e-17 5.79433062558339e-18 2.07485968920689 ENSG00000088280 ASAP3
ENST00000437606 5.87559012666144e-17 9.22805353338136e-18 2.06316074821713 ENSG00000088280 ASAP3
ENST00000484418 0.000100031539369087 4.72787725755623e-05 1.49885883691724 ENSG00000088280 ASAP3
ENST00000475814 0.000217774821770196 0.000107316790973259 1.34592539248384 ENSG00000088280 ASAP3
ENST00000530874 0.179658909030627 0.140776468608112 0.543044571919355 ENSG00000088280 ASAP3
ENST00000478858 2.46524375500156e-13 5.13036297062677e-14 2.03074171224711 ENSG00000088280 ASAP3
ENST00000608765 1.25669609662726e-09 3.60042014461866e-10 1.81154170876691 ENSG00000088280 ASAP3
ENST00000449467 1.09807580311657e-07 3.77808658366091e-08 1.7339912090342 ENSG00000088280 ASAP3
ENST00000361729 1.90072152163901e-09 5.5333330886188e-10 1.5815693254886 ENSG00000007968 E2F2
ENST00000487237 0.0302945484147324 0.0203227522374883 0.85645967989695 ENSG00000007968 E2F2
ENST00000451217 5.46667584452301e-06 2.24153038520167e-06 1.66268997214378 ENSG00000235052 RP1-150O5.3
ENST00000374561 4.40255919112525e-09 1.32433144158671e-09 1.09543034369541 ENSG00000117318 ID3
ENST00000463312 2.76040734224463e-10 7.45735564953415e-11 1.49838245778485 ENSG00000117318 ID3
ENST00000486541 6.26503068154778e-08 2.1040733856581e-08 1.05498064898781 ENSG00000117318 ID3
ENST00000477916 1.24177420328843e-13 2.52635514164167e-14 2.24842688044701 ENSG00000197880 MDS2
ENST00000374555 4.34243037309252e-11 1.0899916166622e-11 2.35839846097475 ENSG00000197880 MDS2
ENST00000451300 0.0768279989307799 0.0555490668970827 0.515414463883433 ENSG00000229239 RP11-223J15.2
ENST00000374550 0.599959644520878 0.545415574510652 -0.0500450461548349 ENSG00000142676 RPL11
ENST00000467075 0.262109700298474 0.213811602378695 0.0851886876415818 ENSG00000142676 RPL11
ENST00000482370 0.603882332901237 0.549494662981015 -0.0496147169026729 ENSG00000142676 RPL11
ENST00000443624 0.680416376564072 0.630879814057517 -0.0400604407378292 ENSG00000142676 RPL11
ENST00000458455 0.609941681179434 0.555916909329997 -0.0490044397520597 ENSG00000142676 RPL11
ENST00000366398 0.0253156177090454 0.0167649005106202 -0.668062002710394 ENSG00000203589 RP5-886K2.1
ENST00000466184 0.695540853597184 0.647379094690257 -0.162212460547053 ENSG00000244609 RN7SL532P
ENST00000418390 2.1408645850246e-17 3.25697704040051e-18 -0.568581191410234 ENSG00000011007 TCEB3
ENST00000609199 8.72276576424076e-21 1.04115429803569e-21 -0.654424459503743 ENSG00000011007 TCEB3
ENST00000487554 1.25168004771799e-12 2.75745678389457e-13 -0.661335120479809 ENSG00000011007 TCEB3
ENST00000427796 6.68525076261688e-13 1.44008722133416e-13 0.719203686219058 ENSG00000236810 RP5-886K2.3
ENST00000447961 0.00210789963826461 0.00118428979550838 1.05834721326277 ENSG00000236810 RP5-886K2.3
ENST00000246151 1.46390450929475e-14 2.76457590176417e-15 0.723638611730813 ENSG00000057757 PITHD1
ENST00000415372 5.76894782798537e-10 1.60385647276669e-10 0.720507168896444 ENSG00000057757 PITHD1
ENST00000374524 2.98628126953303e-13 6.25434483021394e-14 0.710349773221695 ENSG00000057757 PITHD1
ENST00000374514 6.16256916308157e-08 2.06848249361664e-08 -0.394617092412012 ENSG00000011009 LYPLA2
ENST00000400061 1.50668692539499e-08 4.77311177892274e-09 -0.413927803203225 ENSG00000011009 LYPLA2
ENST00000420982 2.30750260181125e-09 6.76158217722591e-10 -0.467674660214053 ENSG00000011009 LYPLA2
ENST00000374505 3.45110251393347e-09 1.02749114027544e-09 -0.431093765031963 ENSG00000011009 LYPLA2
ENST00000495365 5.87972464720326e-09 1.79076765245274e-09 -0.420309079633976 ENSG00000011009 LYPLA2
ENST00000374503 6.96979196795204e-09 2.13635930628394e-09 -0.420678052007419 ENSG00000011009 LYPLA2
ENST00000374502 6.52535297732202e-09 1.99489998229816e-09 -0.420069249048979 ENSG00000011009 LYPLA2
ENST00000492577 2.67415460755056e-11 6.5951142625476e-12 -0.487821634107991 ENSG00000011009 LYPLA2
ENST00000421070 5.8376191980498e-12 1.36083872504179e-12 -0.560463535597322 ENSG00000011009 LYPLA2
ENST00000374501 2.76300735328797e-05 1.22490477290317e-05 -0.358720471992543 ENSG00000011009 LYPLA2
ENST00000472213 0.000246648098538533 0.000122408428205765 -0.343961817666866 ENSG00000011009 LYPLA2
ENST00000481736 0.0421887938096395 0.0290394381526629 0.244287372987739 ENSG00000117308 GALE
ENST00000374497 0.112500768703173 0.0841428671436613 0.194021086985135 ENSG00000117308 GALE
ENST00000456977 0.742128092018342 0.698924491354639 0.0656480671872551 ENSG00000117308 GALE
ENST00000459934 0.0439851100770013 0.030370301581803 0.243456826286166 ENSG00000117308 GALE
ENST00000469556 0.956568131096509 0.947016699674245 -0.0119559460652875 ENSG00000117308 GALE
ENST00000429356 0.870989808356831 0.845149160434071 -0.0219861080210238 ENSG00000117308 GALE
ENST00000418277 0.133957168230726 0.101846525274438 0.199023744995996 ENSG00000117308 GALE
ENST00000470949 0.717919458773438 0.672073518878038 -0.0547117632521624 ENSG00000117308 GALE
ENST00000425913 0.145668702820345 0.111671001573407 0.208348915627853 ENSG00000117308 GALE
ENST00000445705 0.871369033716797 0.845657889322926 -0.0251900477254203 ENSG00000117308 GALE
ENST00000467493 0.482644644070916 0.425038993492929 -0.106806838066255 ENSG00000117308 GALE
ENST00000486382 0.0732031408780671 0.0527185160585624 -0.292840907114622 ENSG00000117308 GALE
ENST00000470383 0.0114066195050301 0.00714072983845153 0.393033916417125 ENSG00000117308 GALE
ENST00000466250 0.0117276794902738 0.00735511976312098 0.389886322904067 ENSG00000117308 GALE
ENST00000467070 0.0212758421809116 0.013913580296342 0.384861674511077 ENSG00000117308 GALE
ENST00000374490 0.015808268985587 0.0101263373909254 -0.336071251244429 ENSG00000117305 HMGCL
ENST00000374487 0.582018186055404 0.526737444191465 -0.0909351432006665 ENSG00000117305 HMGCL
ENST00000374483 0.582018186055404 0.526737444191465 -0.0909351432006665 ENSG00000117305 HMGCL
ENST00000436439 0.015808268985587 0.0101263373909254 -0.336071251244429 ENSG00000117305 HMGCL
ENST00000235958 0.0160126591388155 0.0102665565129829 -0.335534874943823 ENSG00000117305 HMGCL
ENST00000509389 0.0238542832260495 0.0157270810222848 -0.324935690357985 ENSG00000117305 HMGCL
ENST00000496907 0.240493044747371 0.19434803083082 -0.198701245252774 ENSG00000117305 HMGCL
ENST00000513148 0.0929488696857259 0.068334927520955 -0.255174211159823 ENSG00000117305 HMGCL
ENST00000479458 0.0184277287013774 0.0119293108791111 -0.485872285253114 ENSG00000117305 HMGCL
ENST00000498698 5.14437719464215e-08 1.71352027419668e-08 -1.04211519342117 ENSG00000117305 HMGCL
ENST00000374479 3.47802779148143e-09 1.03592371835251e-09 1.0461638652628 ENSG00000179163 FUCA1
ENST00000374472 1.94914303582015e-15 3.42953273327814e-16 1.16552143854606 ENSG00000188822 CNR2
ENST00000536471 1.53131357498082e-21 1.72746763485503e-22 1.48421948405016 ENSG00000188822 CNR2
ENST00000458849 0.350268850762266 0.295606465871338 -0.351269369811022 ENSG00000238538 snoU13
ENST00000412176 0.10464305475666 0.077730565672793 0.558937715158581 ENSG00000229106 RP11-4M23.2
ENST00000411815 0.0185748488073753 0.0120327734776385 0.924009659691222 ENSG00000232557 RP11-4M23.3
ENST00000471915 1.51880860114774e-22 1.60750246563872e-23 -0.693435457093345 ENSG00000189266 PNRC2
ENST00000334351 1.72134014251051e-20 2.10022260775472e-21 -0.651709796657902 ENSG00000189266 PNRC2
ENST00000374468 1.61291686037325e-21 1.82309425979406e-22 -0.671441721506108 ENSG00000189266 PNRC2
ENST00000579103 5.54902610049874e-22 6.07757275376044e-23 -0.749274861683634 ENSG00000189266 PNRC2
ENST00000344989 2.48522091360928e-11 6.11220806212206e-12 -0.588868999147176 ENSG00000188529 SRSF10
ENST00000453840 1.52504917544565e-11 3.68796778447306e-12 -0.593811170492465 ENSG00000188529 SRSF10
ENST00000341154 1.80639142441564e-11 4.39264284182366e-12 -0.592410960013288 ENSG00000188529 SRSF10
ENST00000484146 1.59712041498321e-11 3.86865678896316e-12 -0.591388192005799 ENSG00000188529 SRSF10
ENST00000473858 1.60631336739697e-11 3.89140510478708e-12 -0.591316746165154 ENSG00000188529 SRSF10
ENST00000374452 1.48653030909078e-11 3.5913506477277e-12 -0.591723377462529 ENSG00000188529 SRSF10
ENST00000374453 1.28570108164126e-11 3.08747020418898e-12 -0.593070096718458 ENSG00000188529 SRSF10
ENST00000343255 1.58543276533623e-11 3.83873367151e-12 -0.606928932538023 ENSG00000188529 SRSF10
ENST00000492112 1.4094601557819e-11 3.39866176757202e-12 -0.60626004124018 ENSG00000188529 SRSF10
ENST00000485841 4.41822313917812e-12 1.01962045462825e-12 -0.628547970827598 ENSG00000188529 SRSF10
ENST00000338597 1.24324398973587e-11 2.98216707993885e-12 -0.6235976596455 ENSG00000188529 SRSF10
ENST00000495785 1.2580961719514e-11 3.01869619754128e-12 -0.611617717831706 ENSG00000188529 SRSF10
ENST00000473754 1.68418788613159e-16 2.72887426907142e-17 -0.740658346087113 ENSG00000188529 SRSF10
ENST00000497214 0.0124294469511589 0.00782446360489649 0.388285615731852 ENSG00000188529 SRSF10
ENST00000485292 5.44224741500516e-13 1.16298413640865e-13 -0.713377570671421 ENSG00000188529 SRSF10
ENST00000469303 2.17122336388892e-24 2.03133676925946e-25 -0.96193432685382 ENSG00000188529 SRSF10
ENST00000439239 1.25233973976506e-05 5.3481932469778e-06 1.41784841104002 ENSG00000225315 RP11-293P20.2
ENST00000338909 0.000651527049673671 0.0003408736637432 0.503077254665105 ENSG00000142661 MYOM3
ENST00000374434 2.51951416970404e-08 8.14373954056562e-09 1.92495727951717 ENSG00000142661 MYOM3
ENST00000330966 2.51951416970404e-08 8.14373954056562e-09 1.92495727951717 ENSG00000142661 MYOM3
ENST00000448831 7.79730331482977e-06 3.25244890317358e-06 1.46050931406694 ENSG00000142661 MYOM3
ENST00000329601 2.70936051271546e-05 1.20006829187971e-05 1.37158972595113 ENSG00000142661 MYOM3
ENST00000429191 0.00429021973973262 0.00252176081944247 0.791227765843554 ENSG00000230703 RP11-293P20.4
ENST00000475306 8.58293632712674e-06 3.59761461301685e-06 1.04612335385537 ENSG00000142661 MYOM3
ENST00000270800 1.03530666253888e-05 4.37996490166105e-06 1.28569094164198 ENSG00000142677 IL22RA1
ENST00000327535 0.0128958902373404 0.0081383082506962 -0.740756781069476 ENSG00000185436 IFNLR1
ENST00000327575 2.7040306979545e-19 3.59137544912562e-20 -1.02479035185833 ENSG00000185436 IFNLR1
ENST00000374421 0.00828061755325259 0.00507456519531868 -0.787929548646048 ENSG00000185436 IFNLR1
ENST00000374419 1.8830899716298e-18 2.65256468073538e-19 -1.03535417959829 ENSG00000185436 IFNLR1
ENST00000374418 7.54752989153106e-17 1.19411081120162e-17 -1.02005912136028 ENSG00000185436 IFNLR1
ENST00000439059 0.0144043047034621 0.00916856930233174 0.783800115320456 ENSG00000230023 RP11-10N16.2
ENST00000437965 0.0307764001122317 0.0206710380259517 0.654776083005038 ENSG00000232298 RP11-10N16.3
ENST00000361548 3.30728235038407e-06 1.32373209844537e-06 1.79484905756693 ENSG00000158055 GRHL3
ENST00000342072 3.30728235038407e-06 1.32373209844537e-06 1.79484905756693 ENSG00000158055 GRHL3
ENST00000350501 4.28118435988737e-05 1.93846733100022e-05 1.043194021272 ENSG00000158055 GRHL3
ENST00000530984 2.31193103921612e-05 1.01620454475473e-05 1.41256314603914 ENSG00000158055 GRHL3
ENST00000356046 3.30728235038407e-06 1.32373209844537e-06 1.79484905756693 ENSG00000158055 GRHL3
ENST00000524724 2.81660152416616e-05 1.24969220417239e-05 1.38147712189752 ENSG00000158055 GRHL3
ENST00000236255 1.45649213870081e-06 5.61242975797523e-07 1.84019898112536 ENSG00000158055 GRHL3
ENST00000528064 1.45649213870081e-06 5.61242975797523e-07 1.84019898112536 ENSG00000158055 GRHL3
ENST00000528181 0.000149349886334428 7.21181543156745e-05 0.934826245996354 ENSG00000158055 GRHL3
ENST00000374409 0.0010248557614103 0.000550782792882321 0.588516187621092 ENSG00000001460 STPG1
ENST00000440416 0.00358603151480221 0.00208259248457891 0.535353963690197 ENSG00000001460 STPG1
ENST00000003583 0.00199407579849793 0.00111654596876451 0.556241869902331 ENSG00000001460 STPG1
ENST00000468303 2.48705048233684e-05 1.09723996984107e-05 0.709476581049343 ENSG00000001460 STPG1
ENST00000337248 0.0021629790302139 0.00121702105207663 0.551588059177513 ENSG00000001460 STPG1
ENST00000497384 0.0131014103471574 0.00827788348577191 0.549722098549609 ENSG00000001460 STPG1
ENST00000438866 0.311914163590749 0.259445464779024 0.35709045111288 ENSG00000001460 STPG1
ENST00000435187 0.0529636708942723 0.0371292922145998 0.559595115064777 ENSG00000001460 STPG1
ENST00000483261 0.44019934106862 0.382771615917154 0.319749800737144 ENSG00000001460 STPG1
ENST00000498488 0.000231144355630808 0.00011431169716546 0.797423584028617 ENSG00000001460 STPG1
ENST00000483528 0.0608524843266743 0.0431627451512494 0.538364191840915 ENSG00000001460 STPG1
ENST00000475760 0.153719223224916 0.118499239307306 0.4689363148882 ENSG00000001460 STPG1
ENST00000492753 0.000593529570003749 0.000308996540221531 1.11443179365213 ENSG00000001460 STPG1
ENST00000374399 1.73391135007013e-38 7.05083215958618e-40 1.23901342794219 ENSG00000001461 NIPAL3
ENST00000003912 3.71225601367291e-38 1.53488212974612e-39 1.1936693467272 ENSG00000001461 NIPAL3
ENST00000488155 1.87153590806433e-10 4.97048872747021e-11 1.03940622077127 ENSG00000001461 NIPAL3
ENST00000358028 1.23599642210486e-28 8.82764795905915e-30 1.19997441904878 ENSG00000001461 NIPAL3
ENST00000339255 1.87434677266517e-36 8.45059035878452e-38 1.22877157314272 ENSG00000001461 NIPAL3
ENST00000475663 4.36179711967403e-15 7.89277325509939e-16 1.14199474258811 ENSG00000001461 NIPAL3
ENST00000428131 1.80656670460936e-26 1.47671364381945e-27 1.24568804850996 ENSG00000001461 NIPAL3
ENST00000432012 2.81305792764196e-15 5.01792623171977e-16 1.18249177094407 ENSG00000001461 NIPAL3
ENST00000374395 9.20993051771423e-16 1.57685533001062e-16 0.631229646218352 ENSG00000117602 RCAN3
ENST00000436717 2.1388646875632e-10 5.71373959934381e-11 0.552543843887198 ENSG00000117602 RCAN3
ENST00000425530 5.38632179040119e-05 2.46841354327204e-05 0.54284877576006 ENSG00000117602 RCAN3
ENST00000412742 4.46908409811594e-07 1.63470796570012e-07 0.489571426319947 ENSG00000117602 RCAN3
ENST00000538532 9.71951200416424e-07 3.67872501439701e-07 0.480953532882471 ENSG00000117602 RCAN3
ENST00000374393 5.68980492639136e-07 2.10444047023534e-07 0.516345598598994 ENSG00000117602 RCAN3
ENST00000580228 0.944641095544573 0.932840782006968 -0.0293402421027237 ENSG00000266551 RN7SL857P
ENST00000482807 3.18868562482359e-05 1.42245035823933e-05 0.610648887199618 ENSG00000117602 RCAN3
ENST00000577528 6.6190858693514e-12 1.55077219564383e-12 0.955862376203376 ENSG00000264443 RP4-594I10.3
ENST00000374392 2.09767355301846e-05 9.17936896792578e-06 1.54049212595307 ENSG00000184454 NCMAP
ENST00000486262 4.14257478443427e-05 1.87221212430666e-05 1.53936062600617 ENSG00000184454 NCMAP
ENST00000471693 9.66872508014587e-05 4.56171038142845e-05 1.06125817384144 ENSG00000133226 SRRM1
ENST00000478890 0.441659743776633 0.384218531624839 -0.0554527778720792 ENSG00000133226 SRRM1
ENST00000593639 0.195873970572816 0.154867336657839 -0.0946062700238851 ENSG00000133226 SRRM1
ENST00000323848 1.0344495179692e-06 3.925299889722e-07 -0.265531789427149 ENSG00000133226 SRRM1
ENST00000466910 0.0708977528101603 0.0509359819186098 -0.148126388426484 ENSG00000133226 SRRM1
ENST00000468822 0.00129683001694393 0.0007067630102095 -0.216283812667139 ENSG00000133226 SRRM1
ENST00000447431 1.76074290306462e-06 6.84255225902451e-07 -0.268276091879444 ENSG00000133226 SRRM1
ENST00000600523 0.334542977240487 0.280683537354269 -0.0759581789573799 ENSG00000133226 SRRM1
ENST00000462710 0.0106741428369861 0.00665332275762484 -0.181359024758843 ENSG00000133226 SRRM1
ENST00000374389 1.82163880381248e-06 7.09086546322476e-07 -0.267865095705089 ENSG00000133226 SRRM1
ENST00000490543 0.0105539923249827 0.00657306448152863 -0.18161803033157 ENSG00000133226 SRRM1
ENST00000479034 1.13760785956645e-06 4.33464196423119e-07 -0.267444003009361 ENSG00000133226 SRRM1
ENST00000596378 7.7029570560286e-06 3.21120527565902e-06 -0.257620675607259 ENSG00000133226 SRRM1
ENST00000494934 1.3311828916787e-06 5.10873805986798e-07 -0.400060098269222 ENSG00000133226 SRRM1
ENST00000495561 6.05092282395216e-05 2.78912467256291e-05 -0.368806287973595 ENSG00000133226 SRRM1
ENST00000537199 1.31644589859467e-08 4.14389562333957e-09 -0.356113695635658 ENSG00000133226 SRRM1
ENST00000485441 1.21622733592193e-08 3.81656822498353e-09 -0.500675901439555 ENSG00000133226 SRRM1
ENST00000470243 2.54630570636489e-07 9.07520056029505e-08 -0.404092861527641 ENSG00000133226 SRRM1
ENST00000496882 1.86692575828905e-06 7.27664217116304e-07 -0.326642870048138 ENSG00000133226 SRRM1
ENST00000461768 0.000293913286780105 0.000147237106744553 -0.263018908333622 ENSG00000133226 SRRM1
ENST00000485541 0.000262290714644268 0.000130601628477665 -0.284961604666679 ENSG00000133226 SRRM1
ENST00000488317 0.000544576914955145 0.000282178215868866 -0.29466629654797 ENSG00000133226 SRRM1
ENST00000489130 0.0180622501524543 0.0116779116206225 -0.27017275542383 ENSG00000133226 SRRM1
ENST00000459464 0.87021117435934 0.844268678252079 -0.0719708459506021 ENSG00000238986 snoU13
ENST00000474843 1.01599777564237e-05 4.29371799254565e-06 -0.382127421318783 ENSG00000133226 SRRM1
ENST00000374379 1.32818611910129e-10 3.48278467715689e-11 -0.870292009024492 ENSG00000169504 CLIC4
ENST00000497755 0.00606958950940099 0.00364540673799284 -0.409102778393471 ENSG00000169504 CLIC4
ENST00000488683 1.33278809741553e-10 3.4953304559589e-11 -0.870225411699959 ENSG00000169504 CLIC4
ENST00000489758 0.0112813287975848 0.00705757132681529 -0.382285182649332 ENSG00000169504 CLIC4
ENST00000459588 0.361835129599695 0.30656916415162 0.357757972286731 ENSG00000238482 RNU6-1208P
ENST00000399916 3.28468753990096e-19 4.38891118200815e-20 -0.81740751510251 ENSG00000020633 RUNX3
ENST00000308873 3.88233548880795e-16 6.4647137380416e-17 -0.771269806359095 ENSG00000020633 RUNX3
ENST00000338888 1.47281195154808e-18 2.06097981721157e-19 -0.819900046886867 ENSG00000020633 RUNX3
ENST00000540420 2.78036108918647e-15 4.95743926323366e-16 -0.76548050885609 ENSG00000020633 RUNX3
ENST00000496967 4.6767628911674e-16 7.83792657271491e-17 -0.757830275532517 ENSG00000020633 RUNX3
ENST00000479341 1.21206046307221e-22 1.27508218312175e-23 -1.02897297206975 ENSG00000020633 RUNX3
ENST00000456316 2.81291849283065e-07 1.00700223617252e-07 -1.08372006127561 ENSG00000229162 RP11-84D1.1
ENST00000568143 0.175773046997774 0.137417172202251 0.373051093374256 ENSG00000261025 RP11-84D1.2
ENST00000424084 1.4664935685748e-20 1.78085938024943e-21 3.10366264714767 ENSG00000233755 RP4-799D16.1
ENST00000429666 2.7199318661491e-10 7.34475496177099e-11 2.40599260844424 ENSG00000233755 RP4-799D16.1
ENST00000455902 2.79926452839673e-22 3.00979258651538e-23 3.22326682471241 ENSG00000231953 RP4-706G24.1
ENST00000236273 1.46373055358737e-14 2.76415981692894e-15 0.476079576565127 ENSG00000117614 SYF2
ENST00000354361 3.50849840100185e-14 6.83022560521451e-15 0.463375083809392 ENSG00000117614 SYF2
ENST00000474160 4.53928002155064e-05 2.06192902689369e-05 0.318658240521701 ENSG00000117614 SYF2
ENST00000476231 0.0261072907009016 0.0173261919015987 0.198408670327886 ENSG00000117614 SYF2
ENST00000243189 1.46987736717047e-07 5.11870377856036e-08 0.390148716666506 ENSG00000117616 C1orf63
ENST00000569495 4.12932739453272e-07 1.50539156150049e-07 0.377453922063693 ENSG00000117616 C1orf63
ENST00000498238 1.56161108824546e-07 5.45413336129331e-08 0.389609491820572 ENSG00000117616 C1orf63
ENST00000566395 3.54309506527812e-07 1.28247454450494e-07 0.364557006092124 ENSG00000117616 C1orf63
ENST00000565733 6.11860065702237e-08 2.0531752642955e-08 0.381404913370406 ENSG00000117616 C1orf63
ENST00000568254 1.57671621318155e-07 5.50953124836491e-08 0.389484668023086 ENSG00000117616 C1orf63
ENST00000473314 2.95776116039669e-27 2.30358152223729e-28 0.657139464309134 ENSG00000117616 C1orf63
ENST00000417642 1.56018939897048e-07 5.44879455844197e-08 0.389608039290071 ENSG00000117616 C1orf63
ENST00000570063 1.0213997841592e-07 3.50541125692001e-08 0.379730149272935 ENSG00000117616 C1orf63
ENST00000564223 2.03674719821506e-10 5.43009921651087e-11 0.594037795468572 ENSG00000117616 C1orf63
ENST00000475766 1.96484130355001e-05 8.56929842161736e-06 0.305372778360243 ENSG00000117616 C1orf63
ENST00000491378 0.0126094528285058 0.00794524754172064 0.215332815391644 ENSG00000117616 C1orf63
ENST00000431849 2.04698534373562e-06 8.01041653457374e-07 0.447822686880993 ENSG00000117616 C1orf63
ENST00000568212 1.82008245413988e-06 7.08426280647127e-07 0.478036798261664 ENSG00000117616 C1orf63
ENST00000568701 2.42361130690667e-14 4.66093039506757e-15 0.678748187741568 ENSG00000117616 C1orf63
ENST00000561867 4.32614352344052e-27 3.40839514805283e-28 0.840871122624097 ENSG00000117616 C1orf63
ENST00000568996 2.98126077174131e-27 2.32313214867756e-28 0.843955154997054 ENSG00000117616 C1orf63
ENST00000607698 0.00303434212858872 0.00174275573701695 1.14972238065541 ENSG00000272432 RP3-465N24.6
ENST00000450820 4.72938192446505e-33 2.60053899621046e-34 1.24637743058811 ENSG00000117616 C1orf63
ENST00000566714 9.3351379736455e-07 3.52754718659039e-07 0.971634080697038 ENSG00000261349 RP3-465N24.5
ENST00000564398 2.98908627263453e-32 1.71924901884596e-33 2.0698418107031 ENSG00000187010 RHD
ENST00000328664 1.16444388734444e-32 6.54711883006361e-34 1.54387412258387 ENSG00000187010 RHD
ENST00000454452 2.12723169065208e-31 1.28665516350636e-32 1.57021339719782 ENSG00000187010 RHD
ENST00000342055 2.12723169065208e-31 1.28665516350636e-32 1.57021339719782 ENSG00000187010 RHD
ENST00000423810 2.12723169065208e-31 1.28665516350636e-32 1.57021339719782 ENSG00000187010 RHD
ENST00000568195 2.12723169065208e-31 1.28665516350636e-32 1.57021339719782 ENSG00000187010 RHD
ENST00000417538 2.12723169065208e-31 1.28665516350636e-32 1.57021339719782 ENSG00000187010 RHD
ENST00000357542 2.12723169065208e-31 1.28665516350636e-32 1.57021339719782 ENSG00000187010 RHD
ENST00000423253 2.54238805045304e-32 1.45806028463484e-33 1.64905275069999 ENSG00000187010 RHD
ENST00000414693 0.12552294824675 0.0948227726712129 0.617778091423352 ENSG00000224183 SDHDP6
ENST00000568399 1.96308311782909e-29 1.33640780368278e-30 1.21515414145152 ENSG00000117616 C1orf63
ENST00000562018 1.89466834288909e-30 1.20821960447594e-31 1.22307988935841 ENSG00000117616 C1orf63
ENST00000567741 4.33007674089691e-30 2.81618581327381e-31 1.21666583399115 ENSG00000117616 C1orf63
ENST00000566599 1.04285112702486e-21 1.16302148734784e-22 1.22038626471613 ENSG00000117616 C1orf63
ENST00000564413 2.36446434180317e-10 6.34497864702987e-11 1.13927368063825 ENSG00000117616 C1orf63
ENST00000570165 1.26499080985926e-12 2.78829406144487e-13 1.17031837851825 ENSG00000259984 RP11-335G20.7
ENST00000374358 2.26744505852027e-10 6.07228539533845e-11 -0.536529635439727 ENSG00000183726 TMEM50A
ENST00000498135 2.2224734883475e-10 5.94666461018933e-11 -0.560235621769978 ENSG00000183726 TMEM50A
ENST00000491936 1.43341776287889e-10 3.76884359720978e-11 -0.560913668067974 ENSG00000183726 TMEM50A
ENST00000480937 1.31455893134478e-10 3.44571433026873e-11 -0.562413024525833 ENSG00000183726 TMEM50A
ENST00000468704 2.35904669737713e-09 6.91840627855547e-10 -0.540173522209391 ENSG00000183726 TMEM50A
ENST00000516706 0.373739547493933 0.317943241993071 -0.352154459078338 ENSG00000252515 RNU6-1171P
ENST00000487234 0.000156516050967147 7.57517872744692e-05 -0.353347181614191 ENSG00000183726 TMEM50A
ENST00000459565 0.86510600792747 0.83826504712536 -0.0685698285569705 ENSG00000238889 snoU13
ENST00000294413 1.11726589120839e-09 3.18551355840109e-10 1.00509758330264 ENSG00000188672 RHCE
ENST00000374352 1.69394261900685e-08 5.39014448648317e-09 0.943232973912172 ENSG00000188672 RHCE
ENST00000243186 1.26590759681298e-09 3.62832569432759e-10 1.02537417896515 ENSG00000188672 RHCE
ENST00000413854 1.26590759681298e-09 3.62832569432759e-10 1.02537417896515 ENSG00000188672 RHCE
ENST00000425135 1.26590759681298e-09 3.62832569432759e-10 1.02537417896515 ENSG00000188672 RHCE
ENST00000455194 1.26590759681298e-09 3.62832569432759e-10 1.02537417896515 ENSG00000188672 RHCE
ENST00000340849 2.19173592239203e-12 4.9292389900365e-13 1.50101270789735 ENSG00000188672 RHCE
ENST00000349320 1.22558644516668e-17 1.82852872404661e-18 1.78520555817689 ENSG00000188672 RHCE
ENST00000527747 1.12874997515569e-12 2.47894290949933e-13 1.76973720402814 ENSG00000188672 RHCE
ENST00000346452 1.04155567655159e-14 1.94210948142577e-15 2.05784000474996 ENSG00000188672 RHCE
ENST00000349438 4.74898605304548e-15 8.62152820415707e-16 2.08220417967326 ENSG00000188672 RHCE
ENST00000527187 3.04903461950508e-09 9.02822454356084e-10 2.02066187860573 ENSG00000188672 RHCE
ENST00000533771 4.85104887727074e-09 1.4643202837151e-09 2.01036092175133 ENSG00000188672 RHCE
ENST00000541879 0.123308508010894 0.0930134587436212 -0.609471500332879 ENSG00000238084 RP3-469D22.1
ENST00000419297 0.12405623280796 0.0936153304476797 -0.608633489687006 ENSG00000238084 RP3-469D22.1
ENST00000495048 1.87684759551543e-09 5.46001418970697e-10 2.28879180468926 ENSG00000188672 RHCE
ENST00000399763 1.03238674042527e-122 2.45204898592771e-125 1.65122922482562 ENSG00000204178 TMEM57
ENST00000399766 1.03238674042527e-122 2.45204898592771e-125 1.65122922482562 ENSG00000204178 TMEM57
ENST00000374343 1.03238674042527e-122 2.45204898592771e-125 1.65122922482562 ENSG00000204178 TMEM57
ENST00000470035 5.24053768788325e-61 7.66254904856545e-63 1.64400649253779 ENSG00000204178 TMEM57
ENST00000374338 2.96909009510357e-47 7.78558165878285e-49 2.00088967647785 ENSG00000157978 LDLRAP1
ENST00000485476 6.05950239632776e-24 5.86015209403815e-25 1.84431647593749 ENSG00000157978 LDLRAP1
ENST00000488127 5.77638489197056e-34 2.99931465204174e-35 1.890611562682 ENSG00000157978 LDLRAP1
ENST00000462394 2.24036448774967e-10 5.99627793695787e-11 1.50543517384636 ENSG00000157978 LDLRAP1
ENST00000484476 1.11540622197818e-24 1.02272318458606e-25 2.12355776180016 ENSG00000157978 LDLRAP1
ENST00000474283 4.9914590785806e-23 5.11780660899642e-24 2.02766632312184 ENSG00000157978 LDLRAP1
ENST00000470950 5.81102903406241e-20 7.35256884823636e-21 1.97730634136638 ENSG00000157978 LDLRAP1
ENST00000412797 1.9550138804026e-13 4.03449908707843e-14 2.74218823764685 ENSG00000225643 RP11-70P17.1
ENST00000374332 2.81569892831958e-18 4.01797503055828e-19 1.04492768117952 ENSG00000117643 MAN1C1
ENST00000263979 3.68392718761054e-18 5.30541584216243e-19 1.05799960077783 ENSG00000117643 MAN1C1
ENST00000436991 1.01925859857339e-10 2.64630751020283e-11 1.17804038355418 ENSG00000233478 RP1-187B23.1
ENST00000473891 1.53257110073717e-12 3.40019184677965e-13 0.989199739972956 ENSG00000117643 MAN1C1
ENST00000374329 5.2141601231076e-14 1.02886304542854e-14 0.910115640365859 ENSG00000117643 MAN1C1
ENST00000496532 1.59796244006287e-06 6.18242604122226e-07 0.737496295833612 ENSG00000117643 MAN1C1
ENST00000475314 9.47892537563989e-06 3.99364855146419e-06 0.70160026777084 ENSG00000117643 MAN1C1
ENST00000487493 0.0299107595069624 0.0200463234779027 0.457840498870919 ENSG00000117643 MAN1C1
ENST00000354177 0.00029247191429386 0.000146481799502901 -0.33765997894491 ENSG00000162430 SEPN1
ENST00000361547 0.00029247191429386 0.000146481799502901 -0.33765997894491 ENSG00000162430 SEPN1
ENST00000374315 0.00029247191429386 0.000146481799502901 -0.33765997894491 ENSG00000162430 SEPN1
ENST00000559265 6.08687742129935e-05 2.80675371821936e-05 -0.36121520277245 ENSG00000255054 RP1-317E23.6
ENST00000494537 0.518804396053899 0.46167814995388 -0.102971994605404 ENSG00000162430 SEPN1
ENST00000527604 0.000509460380504091 0.000262974318959317 -0.342240562725949 ENSG00000255054 RP1-317E23.6
ENST00000442055 0.179113196831038 0.14030814148017 -0.222709864360865 ENSG00000228172 RP1-317E23.3
ENST00000453649 0.17119529408679 0.133441973783748 -0.226868174527449 ENSG00000228172 RP1-317E23.3
ENST00000424294 0.00198519537723185 0.00111122911342541 -0.31493610789955 ENSG00000117640 MTFR1L
ENST00000536896 0.431731388289534 0.374457867036448 -0.194625045141863 ENSG00000223474 AL020996.1
ENST00000374303 9.18884021975914e-09 2.84874991886232e-09 -0.463273616700781 ENSG00000117640 MTFR1L
ENST00000533762 0.000395275063087853 0.000201202477535856 -0.377290259146711 ENSG00000117640 MTFR1L
ENST00000529116 0.000519976509721724 0.000268746870605626 -0.36631519717491 ENSG00000117640 MTFR1L
ENST00000474295 9.61590354709487e-09 2.9883404014014e-09 -0.463248671460538 ENSG00000117640 MTFR1L
ENST00000488327 0.000189427132874163 9.26356919171934e-05 -0.382957126045726 ENSG00000117640 MTFR1L
ENST00000472643 1.81148141908752e-05 7.86890994723908e-06 -0.37113101025626 ENSG00000117640 MTFR1L
ENST00000494293 0.00180126225889242 0.00100183756504791 -0.369868771609998 ENSG00000117640 MTFR1L
ENST00000469815 1.04572581873666e-07 3.59139992608856e-08 -0.434159182066684 ENSG00000117640 MTFR1L
ENST00000526894 1.81381964455759e-05 7.87960956094625e-06 -0.371136566030792 ENSG00000117640 MTFR1L
ENST00000478284 6.52289462560046e-05 3.01928120591856e-05 -0.383401413366398 ENSG00000117640 MTFR1L
ENST00000524618 2.64317942164454e-07 9.43532934993717e-08 -0.421652918291693 ENSG00000117640 MTFR1L
ENST00000374307 9.63233474458165e-09 2.99373487116894e-09 -0.463252232141223 ENSG00000117640 MTFR1L
ENST00000528624 0.00391206180311107 0.00228543947622775 -0.333320206916622 ENSG00000117640 MTFR1L
ENST00000525713 0.000906326903330376 0.000483086245196879 -0.360098706125502 ENSG00000117640 MTFR1L
ENST00000374301 2.33524786469803e-08 7.52550875159047e-09 -0.454510714457834 ENSG00000117640 MTFR1L
ENST00000464008 1.6830327396886e-05 7.28627141903849e-06 -0.391169678648915 ENSG00000117640 MTFR1L
ENST00000526158 0.000109063137842526 5.17973073993331e-05 -0.38436797315436 ENSG00000117640 MTFR1L
ENST00000530599 0.000124012020067972 5.92812905100905e-05 -0.413544540525063 ENSG00000117640 MTFR1L
ENST00000374300 3.96614059833112e-09 1.18821205392811e-09 -0.482167989722341 ENSG00000117640 MTFR1L
ENST00000466284 4.28861503602653e-11 1.07586767309804e-11 -0.558351328079345 ENSG00000117640 MTFR1L
ENST00000531361 3.97245635303175e-09 1.19016753308e-09 -0.606973152355639 ENSG00000117640 MTFR1L
ENST00000497956 5.82428485131298e-07 2.15637465987534e-07 -0.512757674966981 ENSG00000117640 MTFR1L
ENST00000606617 0.00371611821449538 0.00216323171774055 -0.530664700413342 ENSG00000272478 RP1-317E23.7
ENST00000538789 0.2595094275741 0.211429642752685 0.175988816640797 ENSG00000127423 AUNIP
ENST00000481602 0.00111118274898409 0.000599955852145787 1.19229433085334 ENSG00000127423 AUNIP
ENST00000374298 1.95707563321565e-09 5.70418074287014e-10 2.03506144948642 ENSG00000127423 AUNIP
ENST00000455431 0.0616046737714202 0.0437382900913302 -0.311767932999646 ENSG00000236528 RP1-125I3.2
ENST00000374296 0.0120044980388238 0.00753978915584201 -0.402436703984948 ENSG00000182749 PAQR7
ENST00000513116 5.63724379926568e-12 1.31291401002467e-12 2.60445966708772 ENSG00000117632 STMN1
ENST00000426559 2.27461857299316e-29 1.55543199715893e-30 1.4752254582555 ENSG00000117632 STMN1
ENST00000455785 1.69019903310534e-27 1.29705729604378e-28 1.35415557159012 ENSG00000117632 STMN1
ENST00000399728 2.57571640772622e-27 1.99940893395998e-28 1.35303775883685 ENSG00000117632 STMN1
ENST00000465604 4.04458854862861e-27 3.18051988843334e-28 1.33399115172444 ENSG00000117632 STMN1
ENST00000357865 5.48256980873747e-27 4.35131356350988e-28 1.33627281163794 ENSG00000117632 STMN1
ENST00000374291 6.99576808313502e-28 5.23126702948296e-29 1.336011381877 ENSG00000117632 STMN1
ENST00000485226 1.19529132388063e-26 9.66393274917757e-28 1.34389123102265 ENSG00000117632 STMN1
ENST00000446334 1.43026973929734e-25 1.23757792385581e-26 1.35654084548588 ENSG00000117632 STMN1
ENST00000580971 4.48576157995348e-08 1.48587883503511e-08 0.955238868195565 ENSG00000264021 MIR3917
ENST00000374282 0.000582511112782478 0.000302935470686212 0.394365915303791 ENSG00000158006 PAFAH2
ENST00000374284 0.00197347602942396 0.00110423226658793 0.362498289524265 ENSG00000158006 PAFAH2
ENST00000384508 0.483117321472679 0.425527311180406 0.144350312782807 ENSG00000207237 RNU6-110P
ENST00000493892 0.0459896545011981 0.0318671830162506 0.31378088676094 ENSG00000158006 PAFAH2
ENST00000464540 0.0477039076620751 0.0331574821995937 0.311501927313337 ENSG00000158006 PAFAH2
ENST00000476611 0.70485852395479 0.657700402318487 0.107623491133218 ENSG00000158006 PAFAH2
ENST00000439092 0.153459666854579 0.118279872093415 0.248698001752309 ENSG00000158006 PAFAH2
ENST00000441420 0.0288580377111444 0.0192922704171512 0.36324861636242 ENSG00000158006 PAFAH2
ENST00000481377 0.934115225613739 0.920188638304037 0.02964197449651 ENSG00000158008 EXTL1
ENST00000374280 0.0656758018267147 0.0468715461995622 0.686655282700204 ENSG00000158008 EXTL1
ENST00000484339 0.721833268445553 0.676363762295572 0.117727462933531 ENSG00000158008 EXTL1
ENST00000374278 0.000853437784109077 0.000453368878079925 0.831852955452372 ENSG00000158014 SLC30A2
ENST00000374276 0.00248575353404338 0.00141085760474006 0.627607638865076 ENSG00000158014 SLC30A2
ENST00000444713 0.0710478600336582 0.0510503517490008 0.278366208263742 ENSG00000175087 PDIK1L
ENST00000374271 0.000302684221866617 0.000151909817013244 0.397237098447565 ENSG00000175087 PDIK1L
ENST00000374269 0.0008306696748595 0.000440523437104444 0.394100773514472 ENSG00000175087 PDIK1L
ENST00000374266 1.21326389150032e-12 2.66992238787287e-13 -1.23253541536918 ENSG00000142684 ZNF593
ENST00000270812 1.20004628231022e-12 2.63997402597856e-13 -1.23258738617099 ENSG00000142684 ZNF593
ENST00000407889 7.36421358538068e-13 1.59154318337706e-13 -1.25047199773923 ENSG00000236782 RP11-96L14.7
ENST00000414762 1.37764062413821e-12 3.04500373073043e-13 -1.24499678533628 ENSG00000236782 RP11-96L14.7
ENST00000433939 1.93337492110687e-13 3.98833978394643e-14 -1.20803979362885 ENSG00000236782 RP11-96L14.7
ENST00000444682 6.09686416958592e-14 1.21022474727753e-14 -1.25711522995738 ENSG00000236782 RP11-96L14.7
ENST00000448923 1.89495811799774e-14 3.61228906626795e-15 -1.18358407154569 ENSG00000236782 RP11-96L14.7
ENST00000361530 0.0600427234574527 0.0425416825487598 0.35555897656312 ENSG00000142675 CNKSR1
ENST00000481077 0.143922074973484 0.110190809533151 0.401650526986875 ENSG00000142675 CNKSR1
ENST00000480348 0.132512206594511 0.100647249987772 0.432219470263448 ENSG00000142675 CNKSR1
ENST00000465415 0.113051949870683 0.0845869015469866 0.509311329841133 ENSG00000142675 CNKSR1
ENST00000374253 0.0711166557751403 0.0511034624305732 0.342896088121113 ENSG00000142675 CNKSR1
ENST00000525687 0.117105461069862 0.0879008791460448 0.394588066433023 ENSG00000142675 CNKSR1
ENST00000482227 0.0718050621389006 0.0516376639063486 0.342667673846234 ENSG00000142675 CNKSR1
ENST00000531191 0.129121528502381 0.0978038664941424 0.304598917230502 ENSG00000142675 CNKSR1
ENST00000524529 0.443889308300107 0.386413066745929 0.290516501363806 ENSG00000142675 CNKSR1
ENST00000531150 0.51634585229872 0.459184495360087 0.235011787309894 ENSG00000142675 CNKSR1
ENST00000528001 0.342825036459677 0.288565445678154 0.335765849523929 ENSG00000142675 CNKSR1
ENST00000528281 0.170846700037813 0.133139590745535 0.338210788192446 ENSG00000142675 CNKSR1
ENST00000480617 0.805446890334423 0.770140012246727 -0.100243653754812 ENSG00000142675 CNKSR1
ENST00000484874 0.965838233023666 0.958176197971172 0.0172781187147608 ENSG00000142675 CNKSR1
ENST00000338855 0.0328754936883625 0.0221916318815204 0.732439656280686 ENSG00000188782 CATSPER4
ENST00000456354 0.0244619615550897 0.0161606504776118 0.813607669902342 ENSG00000188782 CATSPER4
ENST00000518899 0.0244619615550897 0.0161606504776118 0.813607669902342 ENSG00000188782 CATSPER4
ENST00000428812 1.5319636802459e-06 5.91672384171934e-07 1.66297249217927 ENSG00000236155 RP11-231P20.2
ENST00000447201 0.00492450782972975 0.00291906178324953 0.597635035075044 ENSG00000236155 RP11-231P20.2
ENST00000448341 0.00492450782972975 0.00291906178324953 0.597635035075044 ENSG00000236155 RP11-231P20.2
ENST00000451482 8.04275126064481e-07 3.01935782807831e-07 1.64819657077502 ENSG00000236155 RP11-231P20.2
ENST00000451429 6.81423905020617e-19 9.30027911936974e-20 0.719553138553436 ENSG00000130695 CEP85
ENST00000476272 2.54065968894268e-21 2.90942614709342e-22 0.728126006200958 ENSG00000130695 CEP85
ENST00000252992 2.54065968894268e-21 2.90942614709342e-22 0.728126006200958 ENSG00000130695 CEP85
ENST00000480446 0.264209798376395 0.215725469151577 0.30190241162612 ENSG00000130695 CEP85
ENST00000453146 2.58230541173825e-17 3.95482092235595e-18 0.760127754297808 ENSG00000130695 CEP85
ENST00000603670 0.180682522920161 0.141660701701399 0.544498980553923 ENSG00000270733 RP11-231P20.5
ENST00000469609 2.16906662885013e-13 4.49024783226176e-14 0.773354400094685 ENSG00000130695 CEP85
ENST00000468163 0.011748420066517 0.00736918170885802 0.435626661776424 ENSG00000130695 CEP85
ENST00000491670 7.09801119488447e-09 2.17718941759584e-09 0.740315474615608 ENSG00000130695 CEP85
ENST00000270792 1.10545244741438e-05 4.69153783239392e-06 -0.478702596313387 ENSG00000142669 SH3BGRL3
ENST00000319041 1.62620105999264e-06 6.29576586118876e-07 -0.524146114215779 ENSG00000142669 SH3BGRL3
ENST00000314675 2.3970743677439e-16 3.93070920828078e-17 0.98334967327714 ENSG00000158062 UBXN11
ENST00000472155 6.22163558427732e-33 3.44453246486083e-34 2.01583559803444 ENSG00000158062 UBXN11
ENST00000374223 7.23188826436135e-33 4.02201827743529e-34 2.01380376182949 ENSG00000158062 UBXN11
ENST00000475591 7.33791311250544e-33 4.08230106271579e-34 2.01507168212922 ENSG00000158062 UBXN11
ENST00000357089 7.12484847569445e-33 3.96120927344037e-34 2.01504315728792 ENSG00000158062 UBXN11
ENST00000494942 6.87659273076675e-33 3.82071784399732e-34 2.01511647547233 ENSG00000158062 UBXN11
ENST00000374221 6.71028053509966e-33 3.72510114240526e-34 2.01550183094103 ENSG00000158062 UBXN11
ENST00000374217 1.10565955584408e-29 7.3821324944929e-31 1.77890692975676 ENSG00000158062 UBXN11
ENST00000374222 9.08438366513234e-30 6.02947982823578e-31 1.78001577692862 ENSG00000158062 UBXN11
ENST00000496466 3.43317434260093e-31 2.10263930655916e-32 1.92538891857165 ENSG00000158062 UBXN11
ENST00000535108 5.20980759493691e-31 3.22252605304565e-32 2.21137651564073 ENSG00000158062 UBXN11
ENST00000436301 2.66529074779137e-30 1.71383286512403e-31 2.22095165607222 ENSG00000158062 UBXN11
ENST00000374215 1.37972141080768e-29 9.27633980140872e-31 2.23607991780269 ENSG00000158062 UBXN11
ENST00000452980 3.33269724393186e-27 2.6051619925464e-28 2.17070117721552 ENSG00000158062 UBXN11
ENST00000442942 1.5215476005887e-26 1.23809109929506e-27 2.16909224098791 ENSG00000158062 UBXN11
ENST00000450041 1.43717426971639e-25 1.24372421082074e-26 2.02965993073975 ENSG00000158062 UBXN11
ENST00000423664 1.59856817971142e-25 1.38750618617241e-26 2.04657576453956 ENSG00000158062 UBXN11
ENST00000421827 2.73120676630977e-26 2.25524028194051e-27 2.05548419063005 ENSG00000158062 UBXN11
ENST00000374213 6.10788304177743e-11 1.55381966211261e-11 0.783522956498272 ENSG00000169442 CD52
ENST00000492808 1.73279843442153e-09 5.02654504004193e-10 0.714930899380317 ENSG00000169442 CD52
ENST00000470468 3.75984171874116e-11 9.39032554131752e-12 0.783620674817339 ENSG00000169442 CD52
ENST00000308182 1.48730868534036e-16 2.4008972787803e-17 3.04719451806811 ENSG00000176092 AIM1L
ENST00000527815 2.09160081991726e-16 3.41215150300055e-17 3.03783942768743 ENSG00000176092 AIM1L
ENST00000374211 5.30388349129778e-09 1.60735761656779e-09 2.24148054715324 ENSG00000176092 AIM1L
ENST00000374208 3.58689881700786e-10 9.78865500468526e-11 2.39642823479241 ENSG00000176092 AIM1L
ENST00000434718 0.22166434522182 0.177638877329855 0.107745062385573 ENSG00000225854 RP11-569G9.7
ENST00000520372 2.98818472149835e-08 9.72654135786399e-09 2.07070716846694 ENSG00000176092 AIM1L
ENST00000522923 1.57170774090518e-06 6.07605255202309e-07 1.77291069975593 ENSG00000176092 AIM1L
ENST00000429942 6.68779165717975e-07 2.49016200735808e-07 1.83231864726413 ENSG00000176092 AIM1L
ENST00000522993 0.0216023966779056 0.014140187620205 0.547292674768195 ENSG00000176092 AIM1L
ENST00000374207 9.97932376278801e-09 3.10540024886572e-09 2.03687742948857 ENSG00000176092 AIM1L
ENST00000475866 3.56287184635466e-06 1.43114693259366e-06 1.5128728355785 ENSG00000176092 AIM1L
ENST00000403843 0.068580087568663 0.0491285002331555 0.717681721897474 ENSG00000176083 ZNF683
ENST00000374204 0.068580087568663 0.0491285002331555 0.717681721897474 ENSG00000176083 ZNF683
ENST00000436292 0.068580087568663 0.0491285002331555 0.717681721897474 ENSG00000176083 ZNF683
ENST00000349618 0.068580087568663 0.0491285002331555 0.717681721897474 ENSG00000176083 ZNF683
ENST00000455900 0.123266341546 0.0929787020908181 0.622055483105312 ENSG00000176083 ZNF683
ENST00000451801 0.210628223251646 0.167804218686952 0.509851262780716 ENSG00000176083 ZNF683
ENST00000454975 0.257404374467222 0.209515940597996 0.462639689529154 ENSG00000176083 ZNF683
ENST00000453132 0.227103092118894 0.182474316195441 0.489609947747636 ENSG00000176083 ZNF683
ENST00000423508 0.227103092118894 0.182474316195441 0.489609947747636 ENSG00000176083 ZNF683
ENST00000416125 0.138221205777855 0.105374556891519 0.596920886970141 ENSG00000176083 ZNF683
ENST00000326279 6.08503846680533e-12 1.42113710897869e-12 2.6279205406242 ENSG00000131914 LIN28A
ENST00000254231 6.08503846680533e-12 1.42113710897869e-12 2.6279205406242 ENSG00000131914 LIN28A
ENST00000434391 1.71946956833834e-10 4.55242964524137e-11 0.557423011962683 ENSG00000117682 DHDDS
ENST00000427245 4.24996875850008e-07 1.5512033815253e-07 0.458747180306388 ENSG00000117682 DHDDS
ENST00000527611 4.3764452877607e-05 1.98387821317285e-05 0.421148568038419 ENSG00000117682 DHDDS
ENST00000374186 8.38226898358375e-07 3.1511803009378e-07 0.436419971811067 ENSG00000117682 DHDDS
ENST00000525682 1.94478340429653e-09 5.66695705566094e-10 0.529070044341262 ENSG00000117682 DHDDS
ENST00000236342 2.49047245823668e-09 7.31605804667317e-10 0.524476616677332 ENSG00000117682 DHDDS
ENST00000526219 3.47821017898063e-09 1.03599885114915e-09 0.526683062784584 ENSG00000117682 DHDDS
ENST00000374185 6.03205935280484e-07 2.23723436884327e-07 0.451971525670003 ENSG00000117682 DHDDS
ENST00000487944 7.89363263512306e-07 2.96087374333266e-07 0.465266292447329 ENSG00000117682 DHDDS
ENST00000360009 1.71080314687827e-10 4.52815404346072e-11 0.557416914399508 ENSG00000117682 DHDDS
ENST00000533087 1.59430916112701e-06 6.16733788711339e-07 0.443890379087762 ENSG00000117682 DHDDS
ENST00000531312 1.44496084021529e-06 5.56548821070185e-07 0.441439283173317 ENSG00000117682 DHDDS
ENST00000525165 8.07347575948267e-07 3.03137523206918e-07 0.451375341535316 ENSG00000117682 DHDDS
ENST00000525546 3.0458718835659e-07 1.09493508108229e-07 0.451288234475734 ENSG00000117682 DHDDS
ENST00000528557 1.29978368409254e-06 4.98267649473903e-07 0.428594739968912 ENSG00000117682 DHDDS
ENST00000525326 3.44770234002165e-07 1.24656378990726e-07 0.452058162437099 ENSG00000117682 DHDDS
ENST00000526278 1.69436023714241e-06 6.57190667574539e-07 0.442726274282648 ENSG00000117682 DHDDS
ENST00000436153 1.47432860743987e-06 5.68407134476663e-07 0.44383985541411 ENSG00000117682 DHDDS
ENST00000529688 1.45673732067716e-06 5.61346169135418e-07 0.441419816286504 ENSG00000117682 DHDDS
ENST00000530781 3.3270563887748e-06 1.33194518250935e-06 0.452513668224107 ENSG00000117682 DHDDS
ENST00000531955 0.00169427257714355 0.000938216021276867 0.298926180334804 ENSG00000117682 DHDDS
ENST00000525410 0.000765184749076365 0.000403917995548186 0.336927973628921 ENSG00000117682 DHDDS
ENST00000430232 5.1348528437258e-06 2.09914285855511e-06 0.439137615280419 ENSG00000117682 DHDDS
ENST00000431933 2.87897180788228e-09 8.50485913344449e-10 0.589768321626243 ENSG00000117682 DHDDS
ENST00000416052 6.95198111350802e-06 2.88478788406102e-06 0.516457547864254 ENSG00000117682 DHDDS
ENST00000446498 0.130419897595313 0.0988989012204893 0.501779302061035 ENSG00000223583 RP3-476K8.4
ENST00000423060 0.00194245846802672 0.00108578441740407 0.526316590509551 ENSG00000225891 RP3-476K8.3
ENST00000468388 0.236798973160478 0.191053926266079 -0.162381913584963 ENSG00000198830 HMGN2
ENST00000479815 0.120857774246277 0.090981177725471 -0.169130397987295 ENSG00000198830 HMGN2
ENST00000460563 0.124297500565117 0.0938092940806674 -0.163580217528592 ENSG00000198830 HMGN2
ENST00000464888 0.15119721466638 0.116339784067519 -0.159817884643308 ENSG00000198830 HMGN2
ENST00000463817 0.141986770197676 0.108562977970574 -0.150851645026169 ENSG00000198830 HMGN2
ENST00000467700 0.150548563816311 0.115790236657696 -0.146078745687481 ENSG00000198830 HMGN2
ENST00000361427 0.22931395316835 0.184411227533137 -0.122695537532887 ENSG00000198830 HMGN2
ENST00000466194 0.100898500734811 0.0746973303754644 -0.163257988242082 ENSG00000198830 HMGN2
ENST00000493418 0.0707893526537811 0.050847514841957 -0.187349611031583 ENSG00000198830 HMGN2
ENST00000418220 0.000349611646575845 0.000176800179850092 0.914236974517497 ENSG00000224129 DPPA2P2
ENST00000525525 3.70413861287464e-07 1.34322642517855e-07 0.771371940217148 ENSG00000117676 RPS6KA1
ENST00000526040 0.101960045564537 0.0755609930355848 0.192316844835254 ENSG00000117676 RPS6KA1
ENST00000374168 0.176866681070501 0.138384324268055 -0.137280813859828 ENSG00000117676 RPS6KA1
ENST00000524436 0.00834788925414195 0.00511843790929046 0.329044822368189 ENSG00000117676 RPS6KA1
ENST00000374166 0.17907899903246 0.140280281295821 -0.136632782266425 ENSG00000117676 RPS6KA1
ENST00000526792 0.182406315522565 0.143163896446223 -0.133094957767997 ENSG00000117676 RPS6KA1
ENST00000529454 0.206461297646637 0.16417199021717 0.151855548084406 ENSG00000117676 RPS6KA1
ENST00000374162 0.179245489596151 0.140422496578847 -0.134199203855596 ENSG00000117676 RPS6KA1
ENST00000530003 0.00199258953387429 0.00111561839399632 -0.296145383769498 ENSG00000117676 RPS6KA1
ENST00000366866 0.151017976417699 0.116193736469845 -0.170841277542071 ENSG00000117676 RPS6KA1
ENST00000531113 0.0095455992882872 0.0059067139760785 -0.24816560031064 ENSG00000117676 RPS6KA1
ENST00000374163 0.000105351955945687 4.99389537088987e-05 -0.363260963602156 ENSG00000117676 RPS6KA1
ENST00000530607 0.00537789965530742 0.0032049127578677 -0.343367281214054 ENSG00000117676 RPS6KA1
ENST00000531382 0.000176098179641583 8.57718628239489e-05 -0.344609542191533 ENSG00000117676 RPS6KA1
ENST00000525582 0.129342833248464 0.0979923881591824 -0.275943414119898 ENSG00000117676 RPS6KA1
ENST00000527264 0.000156471912717059 7.57276165531741e-05 -0.393096267260512 ENSG00000117676 RPS6KA1
ENST00000474934 0.00027133288234889 0.000135358825925744 -0.48909045151032 ENSG00000117676 RPS6KA1
ENST00000459548 0.946725829520226 0.935379117579491 -0.0297996006424698 ENSG00000238705 MIR1976
ENST00000488985 0.22332297837868 0.179084322227004 -0.224653640718428 ENSG00000117676 RPS6KA1
ENST00000403732 0.00939945478552375 0.00581172637963191 -0.26478588008495 ENSG00000117676 RPS6KA1
ENST00000530305 3.77018246001781e-05 1.69581408139755e-05 -0.634292067594639 ENSG00000117676 RPS6KA1
ENST00000438977 1.22690836784952e-05 5.23356805171855e-06 -0.609892779334144 ENSG00000117676 RPS6KA1
ENST00000569378 0.00357524833314183 0.00207592373556775 0.972749643567802 ENSG00000260063 RP5-968P14.2
ENST00000324856 0.827351154112471 0.794845934045006 0.0123432963878395 ENSG00000117713 ARID1A
ENST00000457599 0.812315333183153 0.777829996122999 0.0137795621423949 ENSG00000117713 ARID1A
ENST00000524572 0.133391864058962 0.101378423196467 -0.150448619297281 ENSG00000117713 ARID1A
ENST00000374152 0.402131327676053 0.345346628233413 -0.0534587633504269 ENSG00000117713 ARID1A
ENST00000578818 0.807554136031715 0.772425441734491 -0.102576537436259 ENSG00000266138 RN7SL501P
ENST00000430291 0.240491379249918 0.194345246119103 -0.119543756851232 ENSG00000117713 ARID1A
ENST00000430799 0.759024532416242 0.717631552762049 -0.025505534210089 ENSG00000117713 ARID1A
ENST00000466382 0.685173120700281 0.636101888279488 -0.0337547021113041 ENSG00000117713 ARID1A
ENST00000540690 0.683751587556498 0.634512179247638 -0.0338722272029647 ENSG00000117713 ARID1A
ENST00000532781 0.586337062294514 0.531270509674401 -0.0468166472674219 ENSG00000117713 ARID1A
ENST00000430292 0.564811034743343 0.508866868214014 0.0729886282135997 ENSG00000060642 PIGV
ENST00000472757 0.573444319466256 0.517808051652603 -0.0570340225874309 ENSG00000060642 PIGV
ENST00000078527 0.447891384403023 0.390379267767913 -0.074382903936711 ENSG00000060642 PIGV
ENST00000431541 0.581836720545663 0.526545366908206 0.0699246938015571 ENSG00000060642 PIGV
ENST00000449950 0.36833577702121 0.312779876151436 -0.088201428293088 ENSG00000060642 PIGV
ENST00000374145 0.445345158836938 0.387818955722063 -0.0758059681037545 ENSG00000060642 PIGV
ENST00000455364 0.414338894601766 0.357384617625116 -0.0999282192815723 ENSG00000060642 PIGV
ENST00000477476 0.0253263963111168 0.0167730991226051 0.885522558327169 ENSG00000241188 RN7SL165P
ENST00000374142 0.524675323575345 0.467690502701832 -0.0634728956944684 ENSG00000204160 ZDHHC18
ENST00000374141 0.249212841582675 0.20217149305666 0.125710503133669 ENSG00000204160 ZDHHC18
ENST00000534643 0.0167086608079288 0.010746087296443 0.260000625096003 ENSG00000204160 ZDHHC18
ENST00000488397 0.00338426768183712 0.00195794672798937 -0.271979768736512 ENSG00000204160 ZDHHC18
ENST00000478902 0.0283077098888826 0.0188991293836036 -0.303015174874915 ENSG00000204160 ZDHHC18
ENST00000339276 9.74490280443952e-08 3.33684025637064e-08 2.01256702823552 ENSG00000175793 SFN
ENST00000374135 9.72315168294549e-27 7.8204506892365e-28 0.747885611573346 ENSG00000142751 GPN2
ENST00000448791 6.97323903375435e-20 8.86814411934958e-21 1.01213767537798 ENSG00000226698 RP1-50O24.6
ENST00000374133 1.79607166015088e-21 2.03581078398426e-22 0.798852103754492 ENSG00000142751 GPN2
ENST00000477418 2.78982482244179e-21 3.20493788419477e-22 0.789173336226262 ENSG00000142751 GPN2
ENST00000431781 0.99176376694552 0.989698939809869 -0.00141807614166901 ENSG00000142751 GPN2
ENST00000461282 0.95538787328125 0.945596732281718 0.0090276994874032 ENSG00000142751 GPN2
ENST00000445019 0.173699582352906 0.13563820655492 0.165845473025497 ENSG00000198746 GPATCH3
ENST00000361720 0.649704164715215 0.598007382857637 0.0465765313505961 ENSG00000198746 GPATCH3
ENST00000450844 0.366045086666754 0.310569707601117 0.129947243933349 ENSG00000198746 GPATCH3
ENST00000435827 0.0492027388908889 0.0342787509577922 -0.194090768905904 ENSG00000090273 NUDC
ENST00000254227 0.00225758216104545 0.00127353247430219 1.13765635325464 ENSG00000131910 NR0B2
ENST00000321265 0.00535449011156331 0.00319016118702561 -0.263005830946389 ENSG00000090273 NUDC
ENST00000452707 0.031365981083761 0.0210961175921932 -0.221553912154544 ENSG00000090273 NUDC
ENST00000484772 4.94977146337397e-05 2.25919996357898e-05 -0.395785499299944 ENSG00000090273 NUDC
ENST00000320567 5.10336212424832e-12 1.18365735261868e-12 2.08150876279205 ENSG00000175707 C1orf172
ENST00000522111 0.00596806331287525 0.00358017485985098 0.799582650349492 ENSG00000253368 TRNP1
ENST00000531285 2.78862502268314e-13 5.8267012615815e-14 2.61020079367122 ENSG00000253368 TRNP1
ENST00000289166 1.06239738549619e-23 1.04333577125319e-24 3.67170598536227 ENSG00000158246 FAM46B
ENST00000374089 6.81490068963718e-14 1.35748415163399e-14 1.14374725577141 ENSG00000090020 SLC9A1
ENST00000263980 1.33238253932343e-27 1.01537483238918e-28 1.30647173343136 ENSG00000090020 SLC9A1
ENST00000490329 2.28802093072272e-05 1.00532531582641e-05 0.892998096292727 ENSG00000090020 SLC9A1
ENST00000545949 5.65586226591195e-28 4.20630837322099e-29 1.31888401196205 ENSG00000090020 SLC9A1
ENST00000447808 6.69841468402507e-12 1.5699991748443e-12 1.21642809045605 ENSG00000090020 SLC9A1
ENST00000374086 6.88371073505347e-27 5.49670576436345e-28 1.30767321592186 ENSG00000090020 SLC9A1
ENST00000374084 8.88663453862534e-34 4.6796664777522e-35 1.37137452323228 ENSG00000090020 SLC9A1
ENST00000446783 0.91590060190098 0.898355096230668 -0.0304255452929611 ENSG00000214973 CHCHD3P3
ENST00000449818 0.0281457811316541 0.0187830832278313 -0.752471370711589 ENSG00000225159 NPM1P39
ENST00000425205 0.000949702345990265 0.000507893512423465 0.846117704731929 ENSG00000224311 RP11-40H20.4
ENST00000319394 5.34023992740865e-19 7.2383607317645e-20 0.788344505162802 ENSG00000142784 WDTC1
ENST00000361771 1.02867598433163e-18 1.42150763008406e-19 0.779873291525733 ENSG00000142784 WDTC1
ENST00000516289 0.140944325616407 0.107680759834284 0.519439768549875 ENSG00000252098 Y_RNA
ENST00000447062 4.73508784304282e-11 1.19277335569652e-11 0.609971094326803 ENSG00000142784 WDTC1
ENST00000491239 1.42734982413635e-07 4.96488439207602e-08 0.537164452252314 ENSG00000142784 WDTC1
ENST00000472249 0.00170387563912856 0.000943971227335535 0.384884063769301 ENSG00000142784 WDTC1
ENST00000428741 1.9739413553709e-07 6.96428154574258e-08 1.949133248227 ENSG00000243659 RP11-4K3__A.3
ENST00000374076 0.78832103658434 0.750708725013465 0.0202549538739791 ENSG00000186501 TMEM222
ENST00000464720 0.811924613374289 0.777392716225769 0.0180290980572628 ENSG00000186501 TMEM222
ENST00000608611 0.811924613374289 0.777392716225769 0.0180290980572628 ENSG00000186501 TMEM222
ENST00000466759 0.00128818379770144 0.000701796558676923 0.239155507836278 ENSG00000186501 TMEM222
ENST00000486082 0.268852561171825 0.219926410218337 0.0769355397486191 ENSG00000186501 TMEM222
ENST00000464813 0.0129672156935565 0.00818657846160156 0.178810476742415 ENSG00000186501 TMEM222
ENST00000478104 0.482102653708265 0.424498036271957 0.0511497152293408 ENSG00000186501 TMEM222
ENST00000498220 0.0842594935921153 0.0613925955052256 0.122161349329513 ENSG00000186501 TMEM222
ENST00000384161 0.821714792844673 0.788457635616128 0.086028788620862 ENSG00000206888 RNU6-48P
ENST00000486001 0.00228971501522949 0.00129271384547426 0.865697487293789 ENSG00000241547 RP11-4K3__A.5
ENST00000471456 3.71006310832962e-05 1.66744085149804e-05 -0.375877799358054 ENSG00000186501 TMEM222
ENST00000470223 5.05314267294569e-06 2.06410700800312e-06 -0.415044521339262 ENSG00000186501 TMEM222
ENST00000318074 7.94810295066516e-18 1.17089594946532e-18 1.33386447954408 ENSG00000142765 SYTL1
ENST00000483926 6.35301120504596e-18 9.30019510593959e-19 1.33368316912873 ENSG00000142765 SYTL1
ENST00000473280 9.09877182788633e-11 2.35208605442534e-11 1.3187924984045 ENSG00000142765 SYTL1
ENST00000543823 1.68338347152186e-16 2.72740823068895e-17 1.33507325125449 ENSG00000142765 SYTL1
ENST00000490170 2.88032924258741e-14 5.57251835468903e-15 1.2711049575804 ENSG00000142765 SYTL1
ENST00000496001 1.25004399162592e-06 4.78317630475867e-07 1.041912351433 ENSG00000142765 SYTL1
ENST00000485269 2.717474680352e-07 9.71110791011525e-08 1.08822714706252 ENSG00000142765 SYTL1
ENST00000475199 7.43181622018512e-14 1.4847714964305e-14 1.67370590845251 ENSG00000142765 SYTL1
ENST00000486046 0.000238086940082465 0.000117924604290108 1.41403230510718 ENSG00000142733 MAP3K6
ENST00000472410 1.60809974448057e-14 3.04583514173045e-15 2.35768046983052 ENSG00000142733 MAP3K6
ENST00000374040 1.21130037645025e-15 2.09672530447894e-16 2.37427312806304 ENSG00000142733 MAP3K6
ENST00000493901 1.07905145815177e-15 1.85922033603377e-16 2.37602464487452 ENSG00000142733 MAP3K6
ENST00000470890 0.000239707709750995 0.000118770395359037 1.35487885004705 ENSG00000142733 MAP3K6
ENST00000357582 1.232544383171e-15 2.13467788311132e-16 2.37740661779872 ENSG00000142733 MAP3K6
ENST00000476509 0.0119380109626537 0.00749431601937325 0.978355249122854 ENSG00000142733 MAP3K6
ENST00000495230 0.0329669991897172 0.022257147362899 0.824593733737525 ENSG00000142733 MAP3K6
ENST00000270879 6.52288812868277e-11 1.6636878874657e-11 1.94544482594215 ENSG00000142748 FCN3
ENST00000354982 6.52288812868277e-11 1.6636878874657e-11 1.94544482594215 ENSG00000142748 FCN3
ENST00000498393 2.84253142793346e-07 1.01802857851606e-07 1.25969906776834 ENSG00000142748 FCN3
ENST00000481748 0.210221746378721 0.167446427255743 0.110533079810615 ENSG00000142748 FCN3
ENST00000374027 1.75780488809589e-13 3.61511590456325e-14 2.36774954312921 ENSG00000174950 CD164L2
ENST00000374030 1.75780488809589e-13 3.61511590456325e-14 2.36774954312921 ENSG00000174950 CD164L2
ENST00000374025 0.0645802300783077 0.0460351806701228 0.159887412876782 ENSG00000174950 CD164L2
ENST00000443746 0.122975446350902 0.0927372107346431 0.17481790861223 ENSG00000231207 RP1-144C9.2
ENST00000374024 1.21922972473424e-14 2.28638853488772e-15 2.82349307015734 ENSG00000181773 GPR3
ENST00000430629 0.312470981007096 0.259957221861242 0.0643395867597768 ENSG00000158195 WASF2
ENST00000536657 0.000363566141407355 0.000184205046895321 0.226589953253084 ENSG00000158195 WASF2
ENST00000492975 0.000777697678729931 0.000410844578353507 0.666162274768563 ENSG00000241169 RP4-752I6.1
ENST00000443579 6.22834481734652e-08 2.09134277126141e-08 2.06832742726532 ENSG00000237429 RP1-159A19.4
ENST00000247087 4.47776816207808e-45 1.29257317614983e-46 2.1426100082624 ENSG00000126705 AHDC1
ENST00000374011 4.32063474663394e-45 1.24592187083235e-46 2.13992467549401 ENSG00000126705 AHDC1
ENST00000487743 0.000434166980416747 0.000222123909388259 1.0704874814771 ENSG00000126705 AHDC1
ENST00000490295 1.83760143393524e-41 6.34561707020337e-43 2.31416285739929 ENSG00000126705 AHDC1
ENST00000480033 1.93111741154092e-41 6.67547900608645e-43 2.36192368148724 ENSG00000126705 AHDC1
ENST00000374005 4.26087880446633e-09 1.27992823631762e-09 -0.775097629279995 ENSG00000000938 FGR
ENST00000399173 4.75760203803877e-11 1.19864394657395e-11 -0.902683304423909 ENSG00000000938 FGR
ENST00000545953 3.55925966036186e-09 1.06143869415945e-09 -0.779962476598544 ENSG00000000938 FGR
ENST00000374004 6.16571803208533e-12 1.44075414688206e-12 -0.965953755312134 ENSG00000000938 FGR
ENST00000374003 5.66748883827746e-11 1.43735288325697e-11 -0.895988624702143 ENSG00000000938 FGR
ENST00000457296 1.08341950071938e-09 3.08531718611794e-10 -0.858338935519003 ENSG00000000938 FGR
ENST00000475472 1.14526659191915e-05 4.86825147757075e-06 -0.556493954685627 ENSG00000000938 FGR
ENST00000468038 3.83463120174994e-08 1.26150141802718e-08 -0.772492736913964 ENSG00000000938 FGR
ENST00000433132 0.95800687750624 0.948773504410006 -0.023558159712674 ENSG00000235912 RP1-159A19.3
ENST00000440492 0.000137827434612872 6.62647595879105e-05 1.32903988257996 ENSG00000233975 RP11-288L9.1
ENST00000361157 4.53926232796473e-60 6.84084368087344e-62 -2.46845359645142 ENSG00000126709 IFI6
ENST00000339145 4.6029356875409e-60 6.93955568540827e-62 -2.46862832508359 ENSG00000126709 IFI6
ENST00000362020 4.47023894965784e-60 6.73147397608647e-62 -2.46866297553776 ENSG00000126709 IFI6
ENST00000430683 4.89856893648137e-20 6.16728097082925e-21 -1.99363070487336 ENSG00000225886 RP11-288L9.4
ENST00000373954 0.950121859546003 0.939287620248762 0.00647226907364118 ENSG00000009780 FAM76A
ENST00000419687 0.727897452034776 0.683091100312745 -0.0362879972874472 ENSG00000009780 FAM76A
ENST00000373949 0.802790315159236 0.767174592499749 -0.0260909064155454 ENSG00000009780 FAM76A
ENST00000530324 0.517641315756117 0.460497584364772 -0.0681663902158165 ENSG00000009780 FAM76A
ENST00000234549 0.771243897452778 0.731341072876073 -0.0318539574676952 ENSG00000009780 FAM76A
ENST00000010299 0.771243897452778 0.731341072876073 -0.0318539574676952 ENSG00000009780 FAM76A
ENST00000446554 0.909303586720179 0.890622359092151 -0.0495571744891623 ENSG00000231344 RP3-426I6.2
ENST00000425462 0.808870179225926 0.773945554588785 -0.104517295393229 ENSG00000230833 RPEP3
ENST00000446647 0.545504400751511 0.488985694613786 -0.0778256528050599 ENSG00000009780 FAM76A
ENST00000373943 1.95238083285713e-06 7.62595856814628e-07 -0.49685148544798 ENSG00000117758 STX12
ENST00000440806 5.53380096548116e-05 2.53993548433284e-05 -0.408684200020214 ENSG00000117758 STX12
ENST00000468761 0.000258665303287657 0.000128702039967482 -0.368732437726281 ENSG00000117758 STX12
ENST00000602607 0.3385072353709 0.284453088356651 0.300098957482299 ENSG00000269971 RP3-426I6.5
ENST00000481874 2.96341407373231e-07 1.06371511403473e-07 -0.680172062702833 ENSG00000117758 STX12
ENST00000472285 2.93418966243353e-08 9.54341461798748e-09 -0.666864212113636 ENSG00000117758 STX12
ENST00000602843 0.762547602673385 0.721767143201313 0.10873585066488 ENSG00000270031 RP3-426I6.6
ENST00000411130 0.997762066630866 0.996980088690653 0.00137237660350498 ENSG00000223062 RNU6-1245P
ENST00000311772 1.94748755325766e-19 2.5572068525028e-20 -0.485129325219963 ENSG00000117751 PPP1R8
ENST00000236412 8.02867734619494e-20 1.02603411801489e-20 -0.493646539047964 ENSG00000117751 PPP1R8
ENST00000373931 1.7642410786464e-19 2.31015109203967e-20 -0.485434250204333 ENSG00000117751 PPP1R8
ENST00000431586 3.50025901094156e-10 9.54341957807943e-11 -0.389765215436997 ENSG00000117751 PPP1R8
ENST00000517138 0.9270673862216 0.911504319223067 -0.0407295259222522 ENSG00000252947 SCARNA1
ENST00000486634 4.38326697191019e-20 5.49989878502847e-21 -0.592198747529114 ENSG00000117751 PPP1R8
ENST00000601459 6.22212589141684e-16 1.05261206367728e-16 -0.902031212478849 ENSG00000268552 AL109927.1
ENST00000328928 2.08728240681098e-12 4.68545568241237e-13 -0.99550373466655 ENSG00000130775 THEMIS2
ENST00000373925 2.08728240681098e-12 4.68545568241237e-13 -0.99550373466655 ENSG00000130775 THEMIS2
ENST00000373927 1.13280495877143e-12 2.48805171711568e-13 -1.00440788413249 ENSG00000130775 THEMIS2
ENST00000427466 1.97878417830256e-05 8.63448796155977e-06 -0.645519171015999 ENSG00000130775 THEMIS2
ENST00000442118 2.40893395885601e-08 7.77320007926208e-09 -0.813165919584261 ENSG00000130775 THEMIS2
ENST00000467258 1.57396255630423e-12 3.49475452154179e-13 -1.0008320561813 ENSG00000130775 THEMIS2
ENST00000373921 2.09130470137386e-12 4.6948601316402e-13 -0.995501086878518 ENSG00000130775 THEMIS2
ENST00000466068 8.6760049309565e-10 2.45069227889462e-10 -0.882787272099181 ENSG00000130775 THEMIS2
ENST00000482828 5.3489232511545e-17 8.37272301618354e-18 -1.20276230242719 ENSG00000130775 THEMIS2
ENST00000456990 1.05995403852881e-19 1.36751693643837e-20 -1.26622590607359 ENSG00000130775 THEMIS2
ENST00000492877 3.29278686097895e-14 6.39551091790447e-15 -1.1566984081052 ENSG00000130775 THEMIS2
ENST00000373912 0.990179271757279 0.987744535798988 0.00106821333655975 ENSG00000117748 RPA2
ENST00000419958 0.0493336675361068 0.0343782309632163 -0.148433981080045 ENSG00000117748 RPA2
ENST00000373909 0.791234912719557 0.754027951182391 0.0218141840098992 ENSG00000117748 RPA2
ENST00000313433 0.637829204726701 0.585325797420438 0.0405040820731485 ENSG00000117748 RPA2
ENST00000444045 0.523264605152091 0.466170037617951 0.058410401274698 ENSG00000117748 RPA2
ENST00000373894 0.00316228460102575 0.00182085493437426 0.921572057977552 ENSG00000130768 SMPDL3B
ENST00000548116 0.00305888462659439 0.00175782148815068 0.927611568928542 ENSG00000130768 SMPDL3B
ENST00000411604 0.00373426117153531 0.00217453037032958 0.884418274583258 ENSG00000130768 SMPDL3B
ENST00000373888 0.00464121066498022 0.00274095464748334 0.852890210730436 ENSG00000130768 SMPDL3B
ENST00000466793 2.3203367294017e-11 5.69044644069869e-12 2.45863401397508 ENSG00000130768 SMPDL3B
ENST00000549094 0.00327057838548971 0.00188773082889222 0.918596811922399 ENSG00000130768 SMPDL3B
ENST00000448015 4.38929106533435e-24 4.20182270527582e-25 2.63009640359388 ENSG00000227050 RP11-460I13.2
ENST00000373884 0.00634748297441425 0.00382394690414023 0.402336109326143 ENSG00000158156 XKR8
ENST00000481387 0.0834591251415519 0.0607639991458298 0.340708452986829 ENSG00000158156 XKR8
ENST00000373871 8.86681961430078e-29 6.27869008817666e-30 -0.8085762521784 ENSG00000158161 EYA3
ENST00000436342 8.44055802407691e-29 5.97230493456483e-30 -0.809276088944103 ENSG00000158161 EYA3
ENST00000373864 2.7051853197559e-26 2.23359174137752e-27 -0.858881282492774 ENSG00000158161 EYA3
ENST00000540618 2.76771005560531e-27 2.15192193089079e-28 -0.838757981302674 ENSG00000158161 EYA3
ENST00000545175 3.66267855947561e-27 2.87187271239956e-28 -0.837606686848385 ENSG00000158161 EYA3
ENST00000373863 1.17230582972137e-26 9.47318550637247e-28 -0.839451941391692 ENSG00000158161 EYA3
ENST00000495923 2.38993057727162e-18 3.39339286447345e-19 -0.786814850620712 ENSG00000158161 EYA3
ENST00000471498 1.3288896957879e-24 1.22411229777302e-25 -0.827765556218874 ENSG00000158161 EYA3
ENST00000426041 0.0950540603950255 0.0700061208320099 -0.57935602359905 ENSG00000238231 RP11-460I13.6
ENST00000468665 6.49135459439165e-19 8.84678087576006e-20 -0.886708455940463 ENSG00000158161 EYA3
ENST00000476501 0.000140248889467538 6.74893608423138e-05 -1.00055024095566 ENSG00000240750 RN7SL559P
ENST00000543748 0.000271286887813636 0.000135334257778702 -0.774553764234294 ENSG00000228589 SPCS2P4
ENST00000436160 0.00031977751521898 0.000160949587361322 -0.79463751528971 ENSG00000228589 SPCS2P4
ENST00000443484 0.522940416172285 0.465831164206621 0.264992320440348 ENSG00000228943 RP5-1053E7.2
ENST00000399029 0.671912801745675 0.621745156316829 -0.163312555620151 ENSG00000214812 RP5-1053E7.3
ENST00000517196 0.608312504900928 0.554199117232608 -0.195514330877741 ENSG00000253005 RNU6-176P
ENST00000516620 0.684665956523899 0.635529375484509 -0.16899044830678 ENSG00000252429 RNU7-29P
ENST00000373857 2.5086921612007e-88 1.54439705524743e-90 -2.45830340721706 ENSG00000169403 PTAFR
ENST00000539896 9.80415658430734e-59 1.56550705798517e-60 -2.02378525076044 ENSG00000169403 PTAFR
ENST00000305392 1.00595824361283e-34 5.00123423078968e-36 -1.63100842616101 ENSG00000169403 PTAFR
ENST00000603289 1.27748796745189e-18 1.77970462342489e-19 -0.655615693542151 ENSG00000126698 DNAJC8
ENST00000321830 0.256656845364504 0.208840125855401 -0.413129468547213 ENSG00000215902 AL353354.1
ENST00000263697 3.17382586504838e-16 5.25341104094512e-17 -0.525971990336333 ENSG00000126698 DNAJC8
ENST00000596102 1.51069965530705e-13 3.09119106969301e-14 -0.744729394403411 ENSG00000269804 AL353354.2
ENST00000489277 3.17382586504838e-16 5.25341104094512e-17 -0.525971990336333 ENSG00000126698 DNAJC8
ENST00000470967 4.56655641410435e-15 8.27558408005043e-16 -0.696436574940247 ENSG00000126698 DNAJC8
ENST00000482674 0.000331214723516126 0.000166995440142158 -0.274641433471887 ENSG00000126698 DNAJC8
ENST00000488868 0.000415468659203073 0.000212040663782832 -0.270652205296842 ENSG00000126698 DNAJC8
ENST00000497986 1.38252580737159e-05 5.93195208185966e-06 0.554287336500903 ENSG00000130770 ATPIF1
ENST00000335514 1.36991191841957e-05 5.87512553900454e-06 0.55427530741377 ENSG00000130770 ATPIF1
ENST00000468425 4.47109295494735e-16 7.48173605285568e-17 0.904828008580319 ENSG00000130770 ATPIF1
ENST00000465645 1.36991191841957e-05 5.87512553900454e-06 0.55427530741377 ENSG00000130770 ATPIF1
ENST00000604716 3.4390730448872e-11 8.56039061589223e-12 1.65578108410508 ENSG00000270605 RP5-1092A3.4
ENST00000605846 1.66070060187584e-05 7.18620924220493e-06 1.31632749711949 ENSG00000271398 RP5-1092A3.5
ENST00000253063 1.24570281906444e-37 5.3092671107904e-39 1.47891657784284 ENSG00000130766 SESN2
ENST00000479574 1.75197148931706e-06 6.80731205961064e-07 -0.576236847438241 ENSG00000130772 MED18
ENST00000373842 2.35286700747042e-08 7.58453997508293e-09 -0.642380203192853 ENSG00000130772 MED18
ENST00000398997 2.35286700747042e-08 7.58453997508293e-09 -0.642380203192853 ENSG00000130772 MED18
ENST00000475655 9.60603273304734e-05 4.53104016619255e-05 -0.561017546942815 ENSG00000130772 MED18
ENST00000474683 7.36862709137467e-09 2.26398729818687e-09 -0.772413046546484 ENSG00000130772 MED18
ENST00000373839 0.00890455076627211 0.00548521477902016 0.171313388507783 ENSG00000204138 PHACTR4
ENST00000463428 0.00184878227415642 0.00102982710755004 0.229881771860786 ENSG00000204138 PHACTR4
ENST00000493669 0.0165277872959234 0.0106205635563512 0.163256676094166 ENSG00000204138 PHACTR4
ENST00000384052 0.908760663302286 0.890014474171234 -0.0507493170453755 ENSG00000206779 Y_RNA
ENST00000373836 0.103717917973014 0.0769813078250551 0.12990097967774 ENSG00000204138 PHACTR4
ENST00000438601 0.936306917658537 0.922840598206724 -0.0298030939749943 ENSG00000229820 RP1-308E4.1
ENST00000408289 0.786572593295152 0.748723707762646 0.113701117722989 ENSG00000221216 RNU6ATAC27P
ENST00000398958 0.0921178171593079 0.0676660806145235 -0.119000289530443 ENSG00000180198 RCC1
ENST00000413987 1.63278792991087e-06 6.32204811490955e-07 -0.384976057178306 ENSG00000242125 SNHG3
ENST00000427469 0.0113157991799896 0.00708109917994948 -0.175659002551202 ENSG00000180198 RCC1
ENST00000447507 1.15487558730096e-05 4.91172251258685e-06 -0.377845570623346 ENSG00000242125 SNHG3
ENST00000434290 0.0123743978334098 0.00778714947772763 -0.173382400642193 ENSG00000180198 RCC1
ENST00000373833 0.0919381107018932 0.0675230746691581 -0.118951459521871 ENSG00000180198 RCC1
ENST00000437681 9.2054870918791e-08 3.14464404488932e-08 -0.429745678839993 ENSG00000242125 SNHG3
ENST00000364938 0.0759089921099833 0.0548332781910241 -0.26734879188364 ENSG00000242125 SNHG3
ENST00000363217 0.0186026183190148 0.0120512077214813 -0.384772483900459 ENSG00000200087 SNORA73B
ENST00000419074 0.324673943878656 0.271401070066572 0.0741434458893707 ENSG00000180198 RCC1
ENST00000459072 0.00359659367743587 0.00208924288930423 0.850907507128692 ENSG00000238821 snoU13
ENST00000373832 0.000249376330719665 0.000123811650428258 0.291818888035838 ENSG00000180198 RCC1
ENST00000373831 0.000249468914270314 0.000123860601776733 0.295666963328404 ENSG00000180198 RCC1
ENST00000411533 0.000246264432769719 0.000122197393067984 0.299353387791739 ENSG00000180198 RCC1
ENST00000486790 9.87672238643225e-05 4.66498440890495e-05 0.354844876430981 ENSG00000180198 RCC1
ENST00000430407 7.79095893790035e-05 3.6375683320709e-05 0.319013042964183 ENSG00000180198 RCC1
ENST00000447051 0.070438496678305 0.0505740053775976 0.407672187652271 ENSG00000231468 PRDX3P2
ENST00000429051 0.0217040878531006 0.014212334670177 0.235060720328095 ENSG00000180198 RCC1
ENST00000478232 0.0240974604417729 0.0158990848431016 0.306255661350256 ENSG00000180198 RCC1
ENST00000373830 4.48822458650355e-29 3.12606779795717e-30 0.681149176385023 ENSG00000180098 TRNAU1AP
ENST00000495995 0.00366064048003244 0.00212894400244066 0.25006740735073 ENSG00000180098 TRNAU1AP
ENST00000411406 0.663384780928245 0.612663224112093 -0.0715851242869789 ENSG00000180098 TRNAU1AP
ENST00000480930 3.88684975884397e-23 3.9610526411853e-24 0.617103028207803 ENSG00000180098 TRNAU1AP
ENST00000491577 2.27493009120982e-23 2.28828169019921e-24 0.621790427638854 ENSG00000180098 TRNAU1AP
ENST00000464880 0.0257163520572899 0.0170483462359548 0.256922367440199 ENSG00000180098 TRNAU1AP
ENST00000497790 0.0812457103815436 0.0590066602700457 0.206536793249224 ENSG00000180098 TRNAU1AP
ENST00000495215 1.18922460944166e-05 5.06613425984616e-06 0.319976038225424 ENSG00000180098 TRNAU1AP
ENST00000464093 0.00427777819350258 0.00251406387750171 0.245441337076959 ENSG00000180098 TRNAU1AP
ENST00000484775 2.46095366590057e-21 2.81417587721276e-22 0.613237502159443 ENSG00000180098 TRNAU1AP
ENST00000464612 0.000506118585405123 0.000261151485413826 0.320881884455764 ENSG00000197989 SNHG12
ENST00000475441 0.000312525747545926 0.000157107062939617 0.338459250999975 ENSG00000197989 SNHG12
ENST00000531126 2.62592535479713e-06 1.03953646582945e-06 0.557149384621573 ENSG00000197989 SNHG12
ENST00000461448 2.62592535479713e-06 1.03953646582945e-06 0.557149384621573 ENSG00000197989 SNHG12
ENST00000470977 2.61829104390344e-06 1.03635759391113e-06 0.55741004503107 ENSG00000197989 SNHG12
ENST00000474814 2.61889338901528e-06 1.03663604114326e-06 0.557409481105651 ENSG00000197989 SNHG12
ENST00000481368 3.03734654838394e-06 1.21102084589498e-06 0.487734771533941 ENSG00000197989 SNHG12
ENST00000481220 2.58130056086016e-06 1.02109849944704e-06 0.557656206954102 ENSG00000197989 SNHG12
ENST00000488745 1.29028266323749e-06 4.94463359001117e-07 0.568644775429436 ENSG00000197989 SNHG12
ENST00000483436 2.65586464862803e-06 1.05199245377696e-06 0.557098913106596 ENSG00000197989 SNHG12
ENST00000408612 0.00534126327910644 0.00318167360206038 0.634013133548476 ENSG00000221539 SNORD99
ENST00000384581 0.650353385404042 0.59871778017938 0.0654135600784695 ENSG00000197989 SNHG12
ENST00000464115 5.33356684037151e-06 2.18433444446351e-06 0.655775073391577 ENSG00000197989 SNHG12
ENST00000461832 5.33709683635683e-06 2.18590785658396e-06 0.655767066637412 ENSG00000197989 SNHG12
ENST00000384584 0.0796086057301358 0.0577276578067028 0.277647690974542 ENSG00000197989 SNHG12
ENST00000384342 0.0063951146017662 0.00385442348040211 0.425161027963849 ENSG00000197989 SNHG12
ENST00000471683 6.71100048352806e-15 1.2310333045693e-15 0.872229732027571 ENSG00000120656 TAF12
ENST00000373826 1.91611722577438e-05 8.34636539699199e-06 1.5374807490958 ENSG00000188060 RAB42
ENST00000465518 0.000255467554759229 0.000127016201941177 1.41059305998761 ENSG00000188060 RAB42
ENST00000373824 0.000292245100728696 0.000146357711604009 0.334219977042219 ENSG00000120656 TAF12
ENST00000263974 0.00035870883107453 0.000181621709269386 0.327773241585997 ENSG00000120656 TAF12
ENST00000495422 0.00439310397878355 0.00258559961543766 0.286641912385931 ENSG00000120656 TAF12
ENST00000420776 0.00101126553331441 0.00054299506198044 1.13975644196591 ENSG00000229388 RP11-442N24__B.1
ENST00000427804 0.274604366349605 0.225181856176674 0.445076950977952 ENSG00000229388 RP11-442N24__B.1
ENST00000602813 2.34527207260256e-07 8.32965927777753e-08 1.44984022683877 ENSG00000270103 RNU11
ENST00000387069 1.54298087283124e-07 5.38601858259466e-08 1.46222390322983 ENSG00000270103 RNU11
ENST00000373816 6.23388567578456e-44 1.90952351853837e-45 -0.992813646120236 ENSG00000162419 GMEB1
ENST00000361872 5.1838382552405e-41 1.84001773078761e-42 -0.99074053173714 ENSG00000162419 GMEB1
ENST00000294409 7.83854528226717e-41 2.81185753504202e-42 -0.989995777584844 ENSG00000162419 GMEB1
ENST00000480454 1.9099650016022e-54 3.66112143365109e-56 -1.16443537797817 ENSG00000162419 GMEB1
ENST00000516968 0.46946224830626 0.411766434782647 -0.298695321314069 ENSG00000252777 SCARNA24
ENST00000474884 3.78464572035527e-07 1.37420934651001e-07 -0.324643995601256 ENSG00000198492 YTHDF2
ENST00000542507 1.91459964704515e-06 7.47219506998804e-07 -0.223845244108547 ENSG00000198492 YTHDF2
ENST00000373812 1.83531019837579e-06 7.146937212444e-07 -0.22424286021164 ENSG00000198492 YTHDF2
ENST00000541996 1.56969869389076e-06 6.06809797273363e-07 -0.22572143929812 ENSG00000198492 YTHDF2
ENST00000478283 2.22727079993647e-06 8.7487027526715e-07 -0.226266746306781 ENSG00000198492 YTHDF2
ENST00000496288 1.80321610542442e-08 5.75338877997414e-09 -0.336103759447959 ENSG00000198492 YTHDF2
ENST00000475796 2.5321561812421e-05 1.11810929930144e-05 -0.320174140261202 ENSG00000198492 YTHDF2
ENST00000476976 1.37192443717426e-06 5.2729326300119e-07 -0.309678409182414 ENSG00000198492 YTHDF2
ENST00000468863 0.00133202875343534 0.00072708565056287 -0.251793703963736 ENSG00000198492 YTHDF2
ENST00000234961 1.03076237143473e-10 2.67765484268931e-11 2.26271363535652 ENSG00000116329 OPRD1
ENST00000443593 0.00581886608514424 0.00348521354748237 1.00912707990545 ENSG00000226852 RP1-212P9.2
ENST00000418471 0.000133143077733882 6.38779940814078e-05 1.27271175445519 ENSG00000233427 RP1-212P9.3
ENST00000343067 1.88590939128982e-63 2.52283495499467e-65 1.11948227139144 ENSG00000159023 EPB41
ENST00000356093 1.88590939128982e-63 2.52283495499467e-65 1.11948227139144 ENSG00000159023 EPB41
ENST00000398863 1.88590939128982e-63 2.52283495499467e-65 1.11948227139144 ENSG00000159023 EPB41
ENST00000482464 5.05034762625228e-46 1.39621872586206e-47 1.17143411938652 ENSG00000159023 EPB41
ENST00000373800 7.86897744746024e-52 1.69291128879425e-53 1.19198309011365 ENSG00000159023 EPB41
ENST00000349460 7.86897744746024e-52 1.69291128879425e-53 1.19198309011365 ENSG00000159023 EPB41
ENST00000347529 7.57672172750551e-52 1.62867628085883e-53 1.19201343463724 ENSG00000159023 EPB41
ENST00000373798 2.89960013575732e-62 4.0749036601439e-64 1.12791754003688 ENSG00000159023 EPB41
ENST00000373797 4.70782507634192e-53 9.53118478623328e-55 1.25211585857417 ENSG00000159023 EPB41
ENST00000425821 0.179632537294687 0.140753654969875 0.544856695690647 ENSG00000225616 RP4-604A21.1
ENST00000383977 0.243473343686554 0.197036351236823 0.375112586866705 ENSG00000206704 Y_RNA
ENST00000488277 2.39497515896665e-40 8.81768788821995e-42 1.23949409085267 ENSG00000159023 EPB41
ENST00000490308 7.82942662745423e-38 3.30463268441269e-39 1.23403214902518 ENSG00000159023 EPB41
ENST00000460378 1.00306287218372e-28 7.13100055050231e-30 0.94758428882464 ENSG00000159023 EPB41
ENST00000462032 2.44785167394153e-19 3.23838874691856e-20 1.11677604318369 ENSG00000159023 EPB41
ENST00000521452 1.42922190593849e-20 1.73405884883742e-21 1.18676967268186 ENSG00000253304 TMEM200B
ENST00000420504 7.43962542087964e-19 1.01809757687573e-19 1.13121541089021 ENSG00000253304 TMEM200B
ENST00000413004 0.0925422744063303 0.0680038916223294 0.405987790326731 ENSG00000225750 RP11-242O24.3
ENST00000373795 2.99700565159265e-20 3.72211860803307e-21 -0.467095163776851 ENSG00000116350 SRSF4
ENST00000546138 1.08565157579852e-19 1.40151539659707e-20 -0.464795984141095 ENSG00000116350 SRSF4
ENST00000466448 1.1813574011447e-18 1.64055232130439e-19 -0.457321561513955 ENSG00000116350 SRSF4
ENST00000450108 0.464476579651896 0.406832787775792 -0.235085032149133 ENSG00000227637 RP11-242O24.5
ENST00000497015 2.10272563965041e-11 5.13928593988826e-12 -0.484297145007219 ENSG00000116350 SRSF4
ENST00000605204 1.59224495620573e-13 3.26519335227035e-14 -0.400346939764611 ENSG00000116350 SRSF4
ENST00000477193 5.73890575410818e-05 2.63826440512014e-05 -0.420516299849335 ENSG00000116350 SRSF4
ENST00000489898 4.80105869504043e-05 2.18807799789882e-05 -0.402041695975374 ENSG00000116350 SRSF4
ENST00000472353 2.940669143988e-06 1.17053934409478e-06 -0.326327535439483 ENSG00000116350 SRSF4
ENST00000373791 9.42205532105809e-15 1.75026364332933e-15 -0.767158343699782 ENSG00000116353 MECR
ENST00000475773 1.7638815535003e-07 6.19298666750735e-08 -0.80727331229273 ENSG00000116353 MECR
ENST00000483435 1.07755787829088e-07 3.70529985896694e-08 -0.856643341060566 ENSG00000116353 MECR
ENST00000263702 2.56202795806841e-14 4.93509468593462e-15 -0.767861221450614 ENSG00000116353 MECR
ENST00000473030 3.81794596597353e-12 8.7547178256426e-13 -0.825492006549482 ENSG00000116353 MECR
ENST00000463412 5.74152694563257e-10 1.59602694602942e-10 -0.769712817808159 ENSG00000116353 MECR
ENST00000453185 5.52390574161257e-07 2.04060214435833e-07 -0.773972847149519 ENSG00000116353 MECR
ENST00000478505 6.12633723767216e-14 1.21625839756692e-14 -0.868076991036953 ENSG00000116353 MECR
ENST00000490529 3.98634073946933e-13 8.43063046385206e-14 -0.758038328808655 ENSG00000116353 MECR
ENST00000464511 0.00538836538719116 0.00321153656299556 -0.707709495704516 ENSG00000116353 MECR
ENST00000463052 1.46617836666522e-08 4.63943188360626e-09 -0.717452700909897 ENSG00000116353 MECR
ENST00000489248 1.17549574187242e-08 3.68368742614539e-09 -0.71836778374018 ENSG00000116353 MECR
ENST00000475861 1.28114644117842e-08 4.02864139748241e-09 -0.714392563733722 ENSG00000116353 MECR
ENST00000474946 6.4231472675303e-09 1.9621170301952e-09 -0.748618082592999 ENSG00000116353 MECR
ENST00000464915 6.89989422156005e-09 2.113861185515e-09 -1.01543177251042 ENSG00000116353 MECR
ENST00000482610 2.355014005137e-07 8.36552755655189e-08 -0.733333685047883 ENSG00000116353 MECR
ENST00000484012 1.77310464813853e-06 6.89303196764812e-07 -0.707901492512047 ENSG00000116353 MECR
ENST00000493928 0.000558722715600755 0.000289942556349182 -0.550444927738336 ENSG00000116353 MECR
ENST00000427046 0.0264048757646961 0.0175372708363062 -0.739738216505566 ENSG00000237934 RP11-467D18.2
ENST00000345512 0.0032389574602373 0.00186818138178522 1.10527452180138 ENSG00000060656 PTPRU
ENST00000373779 0.000840787195925026 0.00044621092431855 1.20780909831502 ENSG00000060656 PTPRU
ENST00000323874 0.000840787195925026 0.00044621092431855 1.20780909831502 ENSG00000060656 PTPRU
ENST00000356870 0.000840787195925026 0.00044621092431855 1.20780909831502 ENSG00000060656 PTPRU
ENST00000428026 0.000840787195925026 0.00044621092431855 1.20780909831502 ENSG00000060656 PTPRU
ENST00000460170 0.000976808106879754 0.000523260211439532 1.1944160138165 ENSG00000060656 PTPRU
ENST00000527027 0.347843481496282 0.29325784520981 0.237847172704303 ENSG00000060656 PTPRU
ENST00000415600 0.115651869915515 0.0867107071515965 0.622227478461386 ENSG00000060656 PTPRU
ENST00000531385 0.343525528308015 0.289228961212253 0.364563811696917 ENSG00000060656 PTPRU
ENST00000526080 0.939030581396636 0.926047556229823 0.021929038262796 ENSG00000060656 PTPRU
ENST00000493601 0.132035734060912 0.100244277617765 0.588592813603793 ENSG00000060656 PTPRU
ENST00000465525 0.131444233767959 0.0997488012974231 0.599129485225244 ENSG00000060656 PTPRU
ENST00000492954 0.704742653317925 0.65748687758258 0.137603379335588 ENSG00000060656 PTPRU
ENST00000373765 2.27096723492525e-24 2.12764341389595e-25 2.20484855101528 ENSG00000162510 MATN1
ENST00000494561 2.28915624507017e-13 4.75013706786736e-14 2.39979816752811 ENSG00000162510 MATN1
ENST00000477320 1.13684846221875e-16 1.821620970727e-17 2.49296517625215 ENSG00000162510 MATN1
ENST00000414532 1.63657179798409e-07 5.72818242820843e-08 0.930144690861942 ENSG00000186056 MATN1-AS1
ENST00000454613 1.11295289671197e-07 3.83147063610891e-08 0.949318975134468 ENSG00000186056 MATN1-AS1
ENST00000414763 0.000219666251207543 0.000108310631589306 0.954405175451776 ENSG00000186056 MATN1-AS1
ENST00000443076 0.0414198074199133 0.028470929252963 0.688434858508048 ENSG00000186056 MATN1-AS1
ENST00000294507 0.773563816052166 0.733934342008919 -0.0403058922608294 ENSG00000162511 LAPTM5
ENST00000464569 0.34401013859817 0.289667942715777 -0.122632309229266 ENSG00000162511 LAPTM5
ENST00000583944 0.708582991442336 0.661790374917317 0.140932555050654 ENSG00000264773 MIR4420
ENST00000476492 0.719904965944866 0.674320043752328 -0.0500362890234699 ENSG00000162511 LAPTM5
ENST00000430320 0.218537850662162 0.174871857228669 0.10768262202558 ENSG00000223382 RP1-65J11.1
ENST00000438790 0.187083661939322 0.147203208221023 0.114727433217884 ENSG00000223382 RP1-65J11.1
ENST00000336798 0.118514714859943 0.0890464556164291 0.349698433411538 ENSG00000162512 SDC3
ENST00000339394 1.52429686082191e-13 3.12029036308218e-14 1.76354039899818 ENSG00000162512 SDC3
ENST00000471567 0.000489682672948125 0.000252193212152429 1.14650936532656 ENSG00000162512 SDC3
ENST00000487984 2.39918509062661e-05 1.05666685900998e-05 1.63277161972339 ENSG00000162512 SDC3
ENST00000424085 6.60552513722233e-06 2.73442318422381e-06 0.182565574417782 ENSG00000134644 PUM1
ENST00000257075 6.60552513722233e-06 2.73442318422381e-06 0.182565574417782 ENSG00000134644 PUM1
ENST00000373747 6.59810692804514e-06 2.73115497034135e-06 0.182566209281426 ENSG00000134644 PUM1
ENST00000525843 7.80997468370455e-06 3.25796806903222e-06 0.184143551196427 ENSG00000134644 PUM1
ENST00000426105 1.66461822622205e-06 6.45136786308409e-07 0.193355862881027 ENSG00000134644 PUM1
ENST00000440538 1.87790249755386e-06 7.32178509985611e-07 0.192837121437198 ENSG00000134644 PUM1
ENST00000498419 8.11612168890616e-06 3.39228239206965e-06 0.180544308972306 ENSG00000134644 PUM1
ENST00000373741 1.76266843992697e-06 6.85045704886635e-07 0.193422748846964 ENSG00000134644 PUM1
ENST00000423018 1.71894930021655e-06 6.67180508413744e-07 0.193392344374497 ENSG00000134644 PUM1
ENST00000373742 1.73284796959093e-06 6.72854948401489e-07 0.194536639111597 ENSG00000134644 PUM1
ENST00000530669 0.815424355989622 0.78138268564702 0.0155307671392601 ENSG00000134644 PUM1
ENST00000363284 0.110458943865881 0.0824676936320947 0.643250328463099 ENSG00000200154 SNORD103A
ENST00000529846 0.148669689651983 0.114201062959133 0.0860045250712502 ENSG00000134644 PUM1
ENST00000525997 0.154719658286267 0.1193435812509 0.0844246997833596 ENSG00000134644 PUM1
ENST00000527498 0.014894487444508 0.00950419231856805 0.146792644466385 ENSG00000134644 PUM1
ENST00000365237 0.0333803997667474 0.022555220138055 0.746094004131903 ENSG00000202107 SNORD103B
ENST00000498627 0.892220800794783 0.870255436986022 0.0174560517451233 ENSG00000134644 PUM1
ENST00000471894 0.0666454122249191 0.0476221499699064 0.140944010503635 ENSG00000134644 PUM1
ENST00000490546 0.00029227825000864 0.000146377810136305 0.236060737787997 ENSG00000134644 PUM1
ENST00000532678 1.33680010486755e-07 4.63760044516897e-08 0.320526614900551 ENSG00000134644 PUM1
ENST00000363311 0.779417672316184 0.740705639146476 -0.108564248207233 ENSG00000200181 SNORD85
ENST00000526128 4.18754961160098e-06 1.69422030663736e-06 0.374412699097761 ENSG00000134644 PUM1
ENST00000526215 2.74422414364101e-06 1.08848582102947e-06 0.241367083247817 ENSG00000134644 PUM1
ENST00000525948 3.5927801116638e-05 1.6121716522099e-05 0.206048997920171 ENSG00000134644 PUM1
ENST00000480602 9.6737681919071e-05 4.56420547486595e-05 0.207517787676724 ENSG00000134644 PUM1
ENST00000524516 5.55676924088853e-05 2.55097626028478e-05 0.229310561500763 ENSG00000134644 PUM1
ENST00000417263 0.207583811808732 0.165135369475111 0.329834125790484 ENSG00000237329 RP11-201O14.1
ENST00000429616 0.87548340843494 0.850300342860182 -0.0648608546147345 ENSG00000232768 RP11-201O14.2
ENST00000531867 0.328342058539617 0.274893584000107 0.0877198651035999 ENSG00000134644 PUM1
ENST00000373736 8.29308546625605e-08 2.8198147723839e-08 1.94762827124145 ENSG00000084628 NKAIN1
ENST00000263693 0.0351247347211898 0.0238343187025472 0.802341477161266 ENSG00000084628 NKAIN1
ENST00000528449 0.629334392596799 0.576283990909149 0.165050050529836 ENSG00000084628 NKAIN1
ENST00000398657 0.179508567061531 0.140644702935376 0.512779515364507 ENSG00000084628 NKAIN1
ENST00000526106 0.390555237044541 0.334068672030382 0.288011753023861 ENSG00000084628 NKAIN1
ENST00000530145 0.0956475930121651 0.070479221777793 0.609635638443859 ENSG00000084628 NKAIN1
ENST00000263694 3.32287814221339e-05 1.48529466235114e-05 -0.240525955722067 ENSG00000060688 SNRNP40
ENST00000486941 0.00215891852601187 0.00121459429270039 -0.391645086076921 ENSG00000060688 SNRNP40
ENST00000489853 0.251229094273337 0.203960466965952 -0.0884125262157887 ENSG00000060688 SNRNP40
ENST00000373720 0.0491310911755189 0.0342256018605331 -0.164296244715751 ENSG00000060688 SNRNP40
ENST00000491106 0.0115209780821314 0.00721748965243119 -0.383960769347355 ENSG00000060688 SNRNP40
ENST00000446633 4.31987607163124e-05 1.95727868268939e-05 -0.237973253416693 ENSG00000060688 SNRNP40
ENST00000452686 0.551011854546142 0.494657657671101 0.217408844512911 ENSG00000229447 RP11-490K7.4
ENST00000474025 0.00921661534383399 0.00569040488945985 -0.245849098430719 ENSG00000060688 SNRNP40
ENST00000463988 7.27122984482249e-06 3.02322275649647e-06 -0.554050371867606 ENSG00000060688 SNRNP40
ENST00000344147 1.60153772610703e-26 1.30528740481583e-27 0.902702916821974 ENSG00000121766 ZCCHC17
ENST00000479629 1.55899963223034e-21 1.7601924665688e-22 1.05290160526281 ENSG00000121766 ZCCHC17
ENST00000373714 1.60153772610703e-26 1.30528740481583e-27 0.902702916821974 ENSG00000121766 ZCCHC17
ENST00000546109 8.227844566325e-25 7.49247809702917e-26 0.917130748954929 ENSG00000121766 ZCCHC17
ENST00000422613 4.20176548975378e-26 3.51477335058764e-27 0.916502912038069 ENSG00000121766 ZCCHC17
ENST00000490049 2.91216112643377e-21 3.35070402955293e-22 1.09725404040457 ENSG00000121766 ZCCHC17
ENST00000430143 1.9320289657197e-07 6.81063067790632e-08 0.756445464119601 ENSG00000229044 RP11-266K22.2
ENST00000373713 2.09633214541413e-16 3.42024624362628e-17 2.01973087237119 ENSG00000121769 FABP3
ENST00000497275 1.13032087738589e-10 2.94541134768499e-11 1.70731590989214 ENSG00000121769 FABP3
ENST00000498148 9.16576048384409e-16 1.56896385239366e-16 2.00275592437 ENSG00000121769 FABP3
ENST00000482018 1.0598983873455e-19 1.36731831637228e-20 2.17568812145318 ENSG00000121769 FABP3
ENST00000373710 6.40568147947409e-16 1.08443106943313e-16 1.7907935526434 ENSG00000168528 SERINC2
ENST00000536859 8.17353318269271e-16 1.39388547566935e-16 1.78684785456757 ENSG00000168528 SERINC2
ENST00000487207 1.17522202539685e-14 2.20112000233766e-15 1.90210585184679 ENSG00000168528 SERINC2
ENST00000373709 8.36695292954172e-14 1.67920719223212e-14 1.61427944740383 ENSG00000168528 SERINC2
ENST00000536384 2.21982959649495e-13 4.59998191636178e-14 1.6212894650699 ENSG00000168528 SERINC2
ENST00000491976 2.21982959649495e-13 4.59998191636178e-14 1.6212894650699 ENSG00000168528 SERINC2
ENST00000596131 0.584831147726078 0.529706589802164 0.229595833745807 ENSG00000268950 AC114494.1
ENST00000418618 0.201611422553339 0.159882632928237 -0.484668873812754 ENSG00000228682 RP11-439L8.3
ENST00000412068 0.338839261047341 0.284762980538767 0.369413330648033 ENSG00000223907 RP11-439L8.4
ENST00000417514 0.870673124748987 0.844794991563906 0.0637785497989694 ENSG00000223907 RP11-439L8.4
ENST00000435872 5.33603806757371e-06 2.18544229418041e-06 1.23721527502537 ENSG00000229167 RP11-73M7.1
ENST00000441210 1.17952127350219e-05 5.02268073172988e-06 1.43502475392396 ENSG00000142910 TINAGL1
ENST00000457433 5.10648031845969e-09 1.54475390712834e-09 2.24088370866791 ENSG00000142910 TINAGL1
ENST00000271064 5.10648031845969e-09 1.54475390712834e-09 2.24088370866791 ENSG00000142910 TINAGL1
ENST00000537531 4.73235257845962e-07 1.73624443983533e-07 1.85264328459262 ENSG00000142910 TINAGL1
ENST00000461030 4.60295930571005e-07 1.68654098869216e-07 1.85491099753384 ENSG00000142910 TINAGL1
ENST00000466998 0.000352129568984236 0.000178117744814795 1.08721021611069 ENSG00000142910 TINAGL1
ENST00000478398 8.80790759453734e-07 3.31962353787979e-07 1.83065191872827 ENSG00000142910 TINAGL1
ENST00000481165 1.26478436776113e-08 3.97529817974972e-09 2.18070856948153 ENSG00000142910 TINAGL1
ENST00000468635 9.0327948247682e-06 3.79520157313921e-06 1.63461233069558 ENSG00000142910 TINAGL1
ENST00000498429 8.7281481121806e-06 3.66171893471425e-06 1.65639791617758 ENSG00000142910 TINAGL1
ENST00000463112 0.000104436127423436 4.94735920743917e-05 1.46315217790627 ENSG00000142910 TINAGL1
ENST00000480586 0.0100316443785242 0.00622799897365953 0.762827635150244 ENSG00000142910 TINAGL1
ENST00000485464 4.81528097890048e-07 1.7679950759867e-07 1.45951749354735 ENSG00000121764 HCRTR1
ENST00000468521 6.6787747521343e-11 1.70524544027685e-11 1.40544664164777 ENSG00000121764 HCRTR1
ENST00000403528 1.3497083732829e-10 3.54091630083508e-11 1.4012855840994 ENSG00000121764 HCRTR1
ENST00000373706 7.80197958652313e-10 2.19525633975536e-10 1.36924114025483 ENSG00000121764 HCRTR1
ENST00000373705 1.26561389533961e-05 5.40692571611594e-06 -0.328977745792487 ENSG00000121764 HCRTR1
ENST00000373703 1.91541032947334e-11 4.66691401552694e-12 -0.423354921122326 ENSG00000162517 PEF1
ENST00000461006 3.55204341643738e-11 8.8523741162245e-12 -0.525124022745858 ENSG00000162517 PEF1
ENST00000478502 2.8394832711449e-07 1.01688594374321e-07 -0.336804902057956 ENSG00000162517 PEF1
ENST00000489164 2.93070187872298e-06 1.16639651915457e-06 -0.32269627088228 ENSG00000162517 PEF1
ENST00000492061 1.26067765118453e-05 5.38515840923819e-06 -0.308731612170913 ENSG00000162517 PEF1
ENST00000496805 5.04310246736129e-05 2.30363902618603e-05 -0.292819718991024 ENSG00000162517 PEF1
ENST00000472443 9.82510623574184e-05 4.63884159589513e-05 -0.2822606837384 ENSG00000162517 PEF1
ENST00000471219 1.9371497390495e-06 7.56367914670901e-07 -0.462227601655054 ENSG00000162517 PEF1
ENST00000440872 0.00936303762081272 0.00578758501087275 -0.19373792918466 ENSG00000162517 PEF1
ENST00000609625 4.56458246061546e-09 1.37506309125014e-09 1.3680867393827 ENSG00000235790 RP11-73M7.6
ENST00000609549 4.56458246061546e-09 1.37506309125014e-09 1.3680867393827 ENSG00000235790 RP11-73M7.6
ENST00000610043 7.25476861525829e-09 2.22744213447317e-09 1.35339072048175 ENSG00000235790 RP11-73M7.6
ENST00000581333 0.000263450795705817 0.000131209210884433 1.07728059584522 ENSG00000264078 RP11-73M7.9
ENST00000608332 3.17331657451636e-07 1.14302730499079e-07 1.41177961007886 ENSG00000235790 RP11-73M7.6
ENST00000585660 4.49634450363189e-08 1.48946505911551e-08 1.73940070317948 ENSG00000235790 RP11-73M7.6
ENST00000591592 2.78008680683603e-08 9.02306979227244e-09 1.75809700675045 ENSG00000235790 RP11-73M7.6
ENST00000608246 2.28713333711383e-08 7.36498285183589e-09 1.76185959770955 ENSG00000235790 RP11-73M7.6
ENST00000608888 3.50884281254166e-08 1.14991649118695e-08 1.74247717937657 ENSG00000235790 RP11-73M7.6
ENST00000607926 3.43118855666985e-08 1.12335917400165e-08 1.74185147354626 ENSG00000235790 RP11-73M7.6
ENST00000610216 3.43118855666985e-08 1.12335917400165e-08 1.74185147354626 ENSG00000235790 RP11-73M7.6
ENST00000585413 1.27080421255212e-06 4.86694695550223e-07 1.60509056415137 ENSG00000235790 RP11-73M7.6
ENST00000609033 8.82508782447641e-07 3.32657379624742e-07 1.62444249708929 ENSG00000235790 RP11-73M7.6
ENST00000589462 8.82508782447641e-07 3.32657379624742e-07 1.62444249708929 ENSG00000235790 RP11-73M7.6
ENST00000593188 1.50595690333295e-06 5.81294733717451e-07 1.59510127422073 ENSG00000235790 RP11-73M7.6
ENST00000609373 1.50113605775778e-06 5.79272247284965e-07 1.59615916187871 ENSG00000235790 RP11-73M7.6
ENST00000587445 1.50113605775778e-06 5.79272247284965e-07 1.59615916187871 ENSG00000235790 RP11-73M7.6
ENST00000591929 1.04199860088603e-06 3.95594034155308e-07 1.61391399350907 ENSG00000235790 RP11-73M7.6
ENST00000609338 1.04199860088603e-06 3.95594034155308e-07 1.61391399350907 ENSG00000235790 RP11-73M7.6
ENST00000373672 9.31823779731347e-12 2.2115268019517e-12 2.58491919350662 ENSG00000084636 COL16A1
ENST00000271069 9.31823779731347e-12 2.2115268019517e-12 2.58491919350662 ENSG00000084636 COL16A1
ENST00000488128 1.92445114363039e-10 5.1166643697586e-11 2.42368512724475 ENSG00000084636 COL16A1
ENST00000488897 2.67580145205175e-07 9.55754291631093e-08 1.97703264243761 ENSG00000084636 COL16A1
ENST00000461217 0.0259356732577386 0.0172056253095 0.723189150086947 ENSG00000084636 COL16A1
ENST00000445166 1.04039585606413e-05 4.40274009912355e-06 1.52745043813402 ENSG00000235790 RP11-73M7.6
ENST00000440437 4.32326524874374e-11 1.08492233949234e-11 2.47470887137692 ENSG00000084636 COL16A1
ENST00000588288 1.33132721642851e-05 5.70160320796524e-06 1.33859189097415 ENSG00000235790 RP11-73M7.6
ENST00000470799 1.59746273013193e-09 4.62201344636464e-10 1.91007483716836 ENSG00000084636 COL16A1
ENST00000482910 4.04692258357949e-09 1.21343032889121e-09 1.85174756427673 ENSG00000084636 COL16A1
ENST00000468459 1.51304493811891e-07 5.27581966559084e-08 1.39823399606183 ENSG00000084636 COL16A1
ENST00000479100 1.48749278802754e-06 5.73695984259452e-07 1.16404785265322 ENSG00000084636 COL16A1
ENST00000458715 1.25755298155097e-06 4.8134886961124e-07 1.24444456876673 ENSG00000084636 COL16A1
ENST00000373668 1.48069475737183e-06 5.70967818483174e-07 1.14663580505679 ENSG00000084636 COL16A1
ENST00000465239 0.160890302084644 0.124607663367692 0.558904704663977 ENSG00000121753 BAI2
ENST00000398556 5.80607589093735e-07 2.14932037779251e-07 1.75215953563272 ENSG00000121753 BAI2
ENST00000398547 9.72897927088454e-10 2.75981042141437e-10 2.08252155627816 ENSG00000121753 BAI2
ENST00000373655 9.72897927088454e-10 2.75981042141437e-10 2.08252155627816 ENSG00000121753 BAI2
ENST00000373658 9.72897927088454e-10 2.75981042141437e-10 2.08252155627816 ENSG00000121753 BAI2
ENST00000398542 1.00547199841656e-09 2.85582223793298e-10 2.08114745802169 ENSG00000121753 BAI2
ENST00000465256 0.000744537276142831 0.000392355451912755 1.31095772902676 ENSG00000121753 BAI2
ENST00000257070 9.72897927088454e-10 2.75981042141437e-10 2.08252155627816 ENSG00000121753 BAI2
ENST00000530999 0.00446822640026145 0.00263240657460916 1.11624871925458 ENSG00000121753 BAI2
ENST00000525655 0.00264793538427059 0.00150827872138642 1.17827414118342 ENSG00000121753 BAI2
ENST00000527361 6.12087384916151e-07 2.27116355466587e-07 1.74963297101515 ENSG00000121753 BAI2
ENST00000440175 1.81636210999203e-05 7.89141522998168e-06 1.56023563731102 ENSG00000121753 BAI2
ENST00000398538 8.46865040995689e-07 3.18520491817692e-07 1.73284338410182 ENSG00000121753 BAI2
ENST00000484002 0.000118406723752666 5.64856226396215e-05 1.44484457517774 ENSG00000121753 BAI2
ENST00000420125 0.000321653277422853 0.000161959119035947 1.39387193911134 ENSG00000121753 BAI2
ENST00000530134 0.0012031988954025 0.000652812189275181 1.25626778258636 ENSG00000121753 BAI2
ENST00000533175 4.48472398431846e-06 1.82148228136221e-06 1.76336556103766 ENSG00000121753 BAI2
ENST00000473952 0.0104162152375673 0.0064813363047247 0.974967218025432 ENSG00000121753 BAI2
ENST00000436464 4.22223279773159e-05 1.91036021629832e-05 1.31940664860623 ENSG00000121753 BAI2
ENST00000527035 0.000858837779553731 0.000456386506011409 1.09263241894697 ENSG00000254545 RP11-84A19.3
ENST00000257100 2.20150167471865e-09 6.4412254576525e-10 2.24886767950353 ENSG00000134668 SPOCD1
ENST00000373648 2.20150167471865e-09 6.4412254576525e-10 2.24886767950353 ENSG00000134668 SPOCD1
ENST00000360482 2.20150167471865e-09 6.4412254576525e-10 2.24886767950353 ENSG00000134668 SPOCD1
ENST00000473361 3.41768723438807e-06 1.37002743332559e-06 1.78631104972169 ENSG00000134668 SPOCD1
ENST00000452755 4.63853609116997e-06 1.88672855815149e-06 1.76243043778293 ENSG00000134668 SPOCD1
ENST00000533231 5.00452692260555e-09 1.51259475156915e-09 2.1991701289579 ENSG00000134668 SPOCD1
ENST00000528579 4.83744648039569e-05 2.20529839727519e-05 1.56385987993891 ENSG00000134668 SPOCD1
ENST00000532604 8.57599020496741e-06 3.59454916134594e-06 1.67653471072554 ENSG00000134668 SPOCD1
ENST00000531039 5.11531909778049e-06 2.09066775251347e-06 1.68737530315371 ENSG00000134668 SPOCD1
ENST00000468720 1.15815751851967e-05 4.9267892930464e-06 1.64025724886865 ENSG00000134668 SPOCD1
ENST00000485944 5.51886091450739e-11 1.39826287245795e-11 2.39854710126526 ENSG00000134668 SPOCD1
ENST00000460061 1.15815751851967e-05 4.9267892930464e-06 1.64025724886865 ENSG00000134668 SPOCD1
ENST00000529396 5.59320416087633e-15 1.02060273711914e-15 2.44025979042399 ENSG00000134668 SPOCD1
ENST00000528791 3.61611419283588e-15 6.50233792483804e-16 2.46203145084222 ENSG00000134668 SPOCD1
ENST00000525930 1.01236403663408e-14 1.88586105861687e-15 2.41359333431303 ENSG00000134668 SPOCD1
ENST00000453837 1.38069966351206e-08 4.35680877853174e-09 2.07573127536658 ENSG00000203620 RP11-84A19.2
ENST00000602889 0.000142585919564341 6.86710193984858e-05 0.263019984558831 ENSG00000269967 RP11-84A19.4
ENST00000602725 0.882882213245252 0.85911156835329 -0.0114243486732897 ENSG00000184007 PTP4A2
ENST00000344035 0.0497965893634911 0.0347309082998189 0.12064467747671 ENSG00000184007 PTP4A2
ENST00000356536 0.0609167478563846 0.0432130651504181 0.117925507845331 ENSG00000184007 PTP4A2
ENST00000457805 0.528677251400766 0.471763848019918 -0.0492483618456301 ENSG00000184007 PTP4A2
ENST00000489313 0.94595520629365 0.934415785383966 0.00683379782965255 ENSG00000184007 PTP4A2
ENST00000602683 0.485724658153854 0.428146399374798 -0.0531155490305816 ENSG00000184007 PTP4A2
ENST00000470404 0.496066034241404 0.438676054152865 -0.0518831355856338 ENSG00000184007 PTP4A2
ENST00000532001 0.212762986568525 0.169750619882891 -0.0959144738989189 ENSG00000184007 PTP4A2
ENST00000528253 0.0913333119781955 0.0670318939803716 -0.132047713940872 ENSG00000184007 PTP4A2
ENST00000391369 0.984328354378725 0.980451829595837 0.00389873048783161 ENSG00000212673 AL136115.1
ENST00000484483 0.122127315482803 0.0920377121575493 -0.132535382293193 ENSG00000184007 PTP4A2
ENST00000468531 0.0200299523599772 0.0130440527570505 0.153692285873728 ENSG00000184007 PTP4A2
ENST00000534796 0.00343358465773717 0.00198808103405023 0.220382930222892 ENSG00000184007 PTP4A2
ENST00000532289 0.00190943246200885 0.00106595290366661 0.24074102958444 ENSG00000184007 PTP4A2
ENST00000526960 0.00233507662636178 0.00132008406111571 0.206710277158515 ENSG00000184007 PTP4A2
ENST00000524384 0.000398499885138401 0.00020292026409772 0.275769391536541 ENSG00000184007 PTP4A2
ENST00000528840 0.000404661458388577 0.000206215163501311 0.275221076579257 ENSG00000184007 PTP4A2
ENST00000494444 0.00034540848915498 0.000174600231324642 0.277635159375829 ENSG00000184007 PTP4A2
ENST00000529477 0.00132293629729234 0.000721877192607447 0.21833085157661 ENSG00000184007 PTP4A2
ENST00000533408 7.57320108177094e-05 3.53162929315042e-05 0.293336744644549 ENSG00000184007 PTP4A2
ENST00000475464 6.52500736315227e-07 2.42673951223376e-07 0.387217978580427 ENSG00000184007 PTP4A2
ENST00000447478 0.000231426110428578 0.000114462949039525 0.63507535688468 ENSG00000228634 RP4-534N18.2
ENST00000327300 4.25375703062542e-25 3.80410053866842e-26 -0.429634642802117 ENSG00000121774 KHDRBS1
ENST00000307714 3.37300668929278e-25 2.99627298533758e-26 -0.431294732316122 ENSG00000121774 KHDRBS1
ENST00000492989 1.26211775464343e-10 3.30342327192477e-11 -0.297234736133821 ENSG00000121774 KHDRBS1
ENST00000484270 4.42909421631286e-13 9.4046277228925e-14 -0.293822254712853 ENSG00000121774 KHDRBS1
ENST00000366152 1.71076773256571e-29 1.15860045424405e-30 1.1281681436205 ENSG00000203325 RP11-277A4.4
ENST00000487305 8.74703932549298e-15 1.62057992468915e-15 0.904825671701929 ENSG00000121775 TMEM39B
ENST00000336294 1.08638972264124e-12 2.38194727789913e-13 0.837418196711619 ENSG00000121775 TMEM39B
ENST00000438825 6.04418700696622e-09 1.84309934097762e-09 0.771999817220012 ENSG00000121775 TMEM39B
ENST00000441402 1.14919388583167e-12 2.52501029925719e-13 0.837280596129686 ENSG00000121775 TMEM39B
ENST00000472503 2.01980100393968e-09 5.89340736487459e-10 0.75629383307635 ENSG00000121775 TMEM39B
ENST00000456834 3.71243165047788e-12 8.50588366776657e-13 0.833163220995177 ENSG00000121775 TMEM39B
ENST00000468135 1.27443562586613e-12 2.80956980762917e-13 0.836379586781922 ENSG00000121775 TMEM39B
ENST00000466321 7.24433818772613e-09 2.22397962156506e-09 0.770320808026699 ENSG00000121775 TMEM39B
ENST00000373634 1.34924498828168e-12 2.97981912798869e-13 0.835604962459955 ENSG00000121775 TMEM39B
ENST00000427288 4.43659815651601e-12 1.02396714118586e-12 0.829145106657299 ENSG00000121775 TMEM39B
ENST00000476968 2.7101956519049e-12 6.14049856913834e-13 0.831257165258137 ENSG00000121775 TMEM39B
ENST00000498613 1.78920599839142e-13 3.68172949372554e-14 0.983309519361197 ENSG00000121775 TMEM39B
ENST00000577515 0.186023234581803 0.146277606779208 0.511523970835238 ENSG00000266203 MIR5585
ENST00000373625 7.12885327255145e-06 2.96138132432506e-06 0.172553358135197 ENSG00000025800 KPNA6
ENST00000471599 2.99285562073655e-07 1.07498144112235e-07 0.214440860581385 ENSG00000025800 KPNA6
ENST00000537234 6.54714820028164e-09 2.00179813174828e-09 0.258522863937107 ENSG00000025800 KPNA6
ENST00000469790 0.00411940673969098 0.00241499970582569 0.177798325150903 ENSG00000025800 KPNA6
ENST00000545542 0.00206459831419113 0.00115851647142925 0.15214014594609 ENSG00000025800 KPNA6
ENST00000446515 0.17284544735678 0.134905050085362 0.0917131824830534 ENSG00000025800 KPNA6
ENST00000515055 0.42806147226866 0.370877853974283 0.0453283609790817 ENSG00000250135 RP4-622L5.2
ENST00000373610 9.77970353007604e-08 3.34916624968509e-08 -0.348854125442357 ENSG00000084652 TXLNA
ENST00000373609 1.1292064440846e-07 3.88958719574578e-08 -0.348250710073043 ENSG00000084652 TXLNA
ENST00000373602 4.30644655701179e-10 1.18393851374739e-10 0.867432834178315 ENSG00000160050 CCDC28B
ENST00000469003 2.78962521749254e-06 1.10741190005025e-06 0.804354218794383 ENSG00000160050 CCDC28B
ENST00000421922 1.97752951318529e-09 5.76568949234347e-10 0.833325015369996 ENSG00000160050 CCDC28B
ENST00000461819 1.88520038138664e-09 5.48577983417579e-10 0.834573957754405 ENSG00000160050 CCDC28B
ENST00000483009 1.68666831475668e-06 6.54055843334893e-07 0.676061276173755 ENSG00000160050 CCDC28B
ENST00000373604 3.22478249939443e-05 1.43930534315086e-05 0.902737745784256 ENSG00000224066 RP4-622L5.7
ENST00000421616 3.00077562881622e-08 9.76914050443995e-09 1.57755994490848 ENSG00000224066 RP4-622L5.7
ENST00000537469 1.0816633443113e-13 2.19110130333034e-14 1.60977485172989 ENSG00000160051 IQCC
ENST00000291358 1.14599106121291e-13 2.32593355339535e-14 1.61264901155259 ENSG00000160051 IQCC
ENST00000409358 0.271104443336549 0.221969611501256 0.176877103858415 ENSG00000222046 DCDC2B
ENST00000487056 0.252418464030265 0.205048378778775 0.183993438137566 ENSG00000222046 DCDC2B
ENST00000466796 0.00120752885039912 0.000655380167623337 -0.365380362655158 ENSG00000160055 TMEM234
ENST00000491434 0.000442980518918765 0.000226900670107204 -0.390147434214454 ENSG00000160055 TMEM234
ENST00000489170 0.000441895232769505 0.000226313047077761 -0.390169848652948 ENSG00000160055 TMEM234
ENST00000495091 0.117117353354776 0.0879124618796226 -0.313829753540276 ENSG00000160055 TMEM234
ENST00000461402 0.000441895232769505 0.000226313047077761 -0.390169848652948 ENSG00000160055 TMEM234
ENST00000483001 0.000547826569501641 0.000283980047389091 -0.406316618785872 ENSG00000160055 TMEM234
ENST00000545122 0.00205444156455478 0.00115242385855866 -0.370046433400495 ENSG00000160055 TMEM234
ENST00000309777 0.000897951634127813 0.000478369605636559 -0.393898513653096 ENSG00000160055 TMEM234
ENST00000373593 0.000892910888440589 0.00047550794149389 -0.393947792428201 ENSG00000160055 TMEM234
ENST00000344461 0.0010147513232523 0.000545000303866645 -0.389160982775455 ENSG00000160055 TMEM234
ENST00000484490 0.00116045316725848 0.000628196665168301 -0.385279153556867 ENSG00000160055 TMEM234
ENST00000485689 0.0676790652174378 0.0484299954626861 -0.34034410973243 ENSG00000160055 TMEM234
ENST00000487174 0.00311643048494551 0.0017926807287361 -0.351534348792844 ENSG00000160055 TMEM234
ENST00000355082 1.00131012282749e-12 2.18911724380553e-13 -0.58868695636102 ENSG00000084623 EIF3I
ENST00000373586 1.5332042366621e-14 2.89893368763611e-15 -0.582359980484802 ENSG00000084623 EIF3I
ENST00000489353 5.82641579284478e-14 1.15424026556228e-14 -0.595026703112582 ENSG00000084623 EIF3I
ENST00000471486 3.1133235920691e-14 6.03446372612786e-15 -0.586143270710678 ENSG00000084623 EIF3I
ENST00000483517 3.8188390201877e-14 7.4535775981073e-15 -0.58215754000185 ENSG00000084623 EIF3I
ENST00000474371 3.2118002258291e-14 6.23148695616712e-15 -0.575042037999495 ENSG00000084623 EIF3I
ENST00000423995 1.0575426248553e-13 2.13996279968655e-14 1.2596973205066 ENSG00000220785 MTMR9LP
ENST00000403496 3.11834036576614e-13 6.53931920028447e-14 1.22987346665953 ENSG00000220785 MTMR9LP
ENST00000441044 1.1098404200673e-14 2.07441470805943e-15 1.31282426489829 ENSG00000220785 MTMR9LP
ENST00000426597 2.1227857059752e-14 4.06322537837322e-15 1.31469129483452 ENSG00000220785 MTMR9LP
ENST00000373582 5.20233406241921e-12 1.20757742665408e-12 2.57566003715141 ENSG00000183615 FAM167B
ENST00000336890 1.03169007858226e-10 2.68031167775066e-11 0.689086159544947 ENSG00000182866 LCK
ENST00000482949 1.53769067749315e-12 3.41228620031086e-13 0.818921483117504 ENSG00000182866 LCK
ENST00000495610 6.5267042541194e-12 1.52826925558621e-12 0.742644656626075 ENSG00000182866 LCK
ENST00000355928 1.6835825931692e-12 3.74852435775177e-13 0.831029515006624 ENSG00000182866 LCK
ENST00000476457 1.46271504423365e-12 3.24013229081809e-13 0.815389206832997 ENSG00000182866 LCK
ENST00000469765 1.01033149232957e-10 2.62252555849590e-11 0.689489832193315 ENSG00000182866 LCK
ENST00000461712 0.0112157662904793 0.00701373736772963 0.460217872957372 ENSG00000182866 LCK
ENST00000373562 0.0020296239849546 0.0011376040674993 0.517661777087584 ENSG00000182866 LCK
ENST00000477031 0.0148761558462268 0.00949151590815708 0.450839608625629 ENSG00000182866 LCK
ENST00000373557 0.000190618318872914 9.32478691423914e-05 0.5441074741196 ENSG00000182866 LCK
ENST00000333070 1.23791863878086e-05 5.28320025941352e-06 0.54159603430675 ENSG00000182866 LCK
ENST00000373564 1.98940071264551e-05 8.68414609704316e-06 0.544883156652951 ENSG00000182866 LCK
ENST00000469956 0.000492636972132546 0.000253800187744168 0.494506543287003 ENSG00000182866 LCK
ENST00000516641 0.708134223939253 0.661307694452385 0.115661874995608 ENSG00000252450 Y_RNA
ENST00000373548 1.62522263852837e-30 1.0323118148033e-31 0.871919409592887 ENSG00000116478 HDAC1
ENST00000481281 2.34693509169532e-18 3.32897499171424e-19 0.915690574014812 ENSG00000116478 HDAC1
ENST00000463172 1.09766702145151e-17 1.63209582373418e-18 0.922029834773533 ENSG00000116478 HDAC1
ENST00000428704 1.78086247145197e-21 2.01814530354613e-22 0.898533956003894 ENSG00000116478 HDAC1
ENST00000472928 1.99448076744773e-18 2.8141259845699e-19 0.915734797428002 ENSG00000116478 HDAC1
ENST00000373541 3.3277988899694e-29 2.30130167510163e-30 0.844636832583516 ENSG00000116478 HDAC1
ENST00000490081 1.66138498277644e-22 1.76277827983058e-23 0.733424681033707 ENSG00000116478 HDAC1
ENST00000482310 2.28514464464986e-20 2.81085161204731e-21 0.71027314447677 ENSG00000116478 HDAC1
ENST00000476391 4.196287480117e-27 3.30332521662586e-28 0.775072708241971 ENSG00000116478 HDAC1
ENST00000484305 1.03208864522514e-07 3.54363875042453e-08 0.540390219206714 ENSG00000116478 HDAC1
ENST00000471488 7.58434690254483e-14 1.51624320872657e-14 0.636992362651348 ENSG00000116478 HDAC1
ENST00000329421 0.0534173141057016 0.0374799082315932 0.190460407704364 ENSG00000175130 MARCKSL1
ENST00000448134 0.000216391394446795 0.000106601395120117 1.42823289590208 ENSG00000233775 RP4-811H24.9
ENST00000421153 4.16957595136223e-08 1.3769785790833e-08 1.98823069001268 ENSG00000162526 TSSK3
ENST00000574792 5.5766230933838e-07 2.06104414753829e-07 1.82252482110619 ENSG00000162526 TSSK3
ENST00000574315 4.47550897131066e-42 1.49943165913883e-43 1.7710129908914 ENSG00000162526 TSSK3
ENST00000432622 2.74054208146238e-05 1.21445352659005e-05 1.2673414976013 ENSG00000225828 FAM229A
ENST00000416512 6.73717009503534e-36 3.13301444511841e-37 1.71074002013418 ENSG00000225828 FAM229A
ENST00000428500 0.00156834874828124 0.000864515783046194 1.09820662148963 ENSG00000225828 FAM229A
ENST00000415596 2.68250067426879e-41 9.35791505283389e-43 1.74776380889144 ENSG00000225828 FAM229A
ENST00000373534 6.07569096143043e-42 2.04935390822229e-43 1.77279358479795 ENSG00000162526 TSSK3
ENST00000455895 1.84861428161432e-36 8.33015020677304e-38 0.830100678754728 ENSG00000160058 BSDC1
ENST00000413080 1.7757040219611e-36 7.99310618743474e-38 0.830106913990224 ENSG00000160058 BSDC1
ENST00000444377 1.68440960932151e-36 7.57510187513525e-38 0.830098617953237 ENSG00000160058 BSDC1
ENST00000341071 3.85117467110888e-36 1.76581389534956e-37 0.827920893839605 ENSG00000160058 BSDC1
ENST00000526031 6.64232330540848e-33 3.6865810327477e-34 0.829916216704624 ENSG00000160058 BSDC1
ENST00000419121 9.57585854991652e-33 5.35884635121473e-34 0.829179349211226 ENSG00000160058 BSDC1
ENST00000446293 1.03065024837088e-32 5.77821194113249e-34 0.83927921731052 ENSG00000160058 BSDC1
ENST00000463967 5.28149116485694e-14 1.04252804080964e-14 0.76860718143199 ENSG00000160058 BSDC1
ENST00000373520 4.41465216681762e-30 2.87330471153336e-31 0.823671209702255 ENSG00000160058 BSDC1
ENST00000449308 4.33211469773534e-31 2.66848458129472e-32 0.83214132981199 ENSG00000160058 BSDC1
ENST00000527513 1.20929530988994e-30 7.62696226532002e-32 0.849514251120417 ENSG00000160058 BSDC1
ENST00000527163 3.51927699539172e-31 2.15726759327208e-32 0.86152098799213 ENSG00000160058 BSDC1
ENST00000530485 2.54320475732328e-38 1.04178445419311e-39 0.909978355117096 ENSG00000160058 BSDC1
ENST00000474414 1.93527979211852e-35 9.24169651071199e-37 0.915232284878496 ENSG00000160058 BSDC1
ENST00000530876 9.71756068579127e-34 5.12478671396479e-35 0.913480569031507 ENSG00000160058 BSDC1
ENST00000530753 1.41324192086357e-33 7.5207072049976e-35 0.917620419774832 ENSG00000160058 BSDC1
ENST00000533084 2.2243647023913e-25 1.94744527665701e-26 0.863178540721872 ENSG00000160058 BSDC1
ENST00000531222 2.84490446741441e-14 5.50177009190428e-15 0.761178443099161 ENSG00000160058 BSDC1
ENST00000454917 0.190605797091895 0.150267599039088 0.115035778080155 ENSG00000229259 LRRC37A12P
ENST00000480336 1.96814368822799e-08 6.30139442169615e-09 1.63287825392573 ENSG00000254553 RP1-27O5.3
ENST00000609129 0.0145178489780208 0.00924622709651389 0.760724922402471 ENSG00000273274 ZBTB8B
ENST00000373510 3.13969018647922e-07 1.13044549954048e-07 1.30269353912687 ENSG00000160062 ZBTB8A
ENST00000316459 4.53863988535259e-07 1.66186083615956e-07 1.47719546040151 ENSG00000160062 ZBTB8A
ENST00000341885 3.0835174184846e-05 1.37356165115022e-05 -0.296231908571206 ENSG00000176261 ZBTB8OS
ENST00000468695 1.682999049678e-08 5.35330815465425e-09 -0.411293525067045 ENSG00000176261 ZBTB8OS
ENST00000492007 8.40020666909681e-09 2.5949582190669e-09 -0.424182915530406 ENSG00000176261 ZBTB8OS
ENST00000373506 8.32101465216208e-09 2.56915042368653e-09 -0.427774816761126 ENSG00000176261 ZBTB8OS
ENST00000467652 0.000284821409681467 0.000142443932783999 -0.382543139787809 ENSG00000176261 ZBTB8OS
ENST00000498691 1.10400664278673e-07 3.79948322313065e-08 -0.456143957426637 ENSG00000176261 ZBTB8OS
ENST00000478041 7.28518346836522e-09 2.23712913068131e-09 -0.433787930199646 ENSG00000176261 ZBTB8OS
ENST00000473294 6.75863287696995e-09 2.06880503333727e-09 -0.434850842126063 ENSG00000176261 ZBTB8OS
ENST00000436661 6.86474958059723e-09 2.10268352803437e-09 -0.434640289056383 ENSG00000176261 ZBTB8OS
ENST00000373501 6.8899295589118e-09 2.11064351647045e-09 -0.43511465003708 ENSG00000176261 ZBTB8OS
ENST00000476493 5.4629410605112e-09 1.65810976328255e-09 -0.436852371613384 ENSG00000176261 ZBTB8OS
ENST00000465588 6.6026735613161e-09 2.01913059059087e-09 -0.435144592807394 ENSG00000176261 ZBTB8OS
ENST00000483138 1.85553735635358e-09 5.3948003820971e-10 -0.45123071717439 ENSG00000176261 ZBTB8OS
ENST00000479075 1.60233274073188e-08 5.0858911047502e-09 -0.416721822471357 ENSG00000176261 ZBTB8OS
ENST00000473383 5.56031581959179e-08 1.85818450224996e-08 -0.532883292561795 ENSG00000176261 ZBTB8OS
ENST00000466361 8.44954653266833e-09 2.61090780600414e-09 -0.47655894895072 ENSG00000176261 ZBTB8OS
ENST00000363721 0.632162732269286 0.579240769752943 -0.172053854947178 ENSG00000200591 Y_RNA
ENST00000414241 2.00416969934223e-07 7.07452755329616e-08 -0.326164243957402 ENSG00000162521 RBBP4
ENST00000373493 0.106439848057487 0.0791932490420235 -0.0978475436050817 ENSG00000162521 RBBP4
ENST00000527118 2.51589024607225e-05 1.11070106933433e-05 -0.281570695351425 ENSG00000162521 RBBP4
ENST00000401893 0.000547716814624474 0.000283919876296822 -0.244415748661025 ENSG00000162521 RBBP4
ENST00000524393 2.40683759716079e-05 1.06023882354394e-05 -0.281911230787895 ENSG00000162521 RBBP4
ENST00000526193 4.9566955327838e-05 2.26253820881253e-05 -0.277507252153377 ENSG00000162521 RBBP4
ENST00000492348 2.49191050883906e-08 8.05123734092656e-09 -0.343144644818471 ENSG00000162521 RBBP4
ENST00000544435 2.49191050883906e-08 8.05123734092656e-09 -0.343144644818471 ENSG00000162521 RBBP4
ENST00000525506 0.000177412777604533 8.64482497505605e-05 -0.312168024736672 ENSG00000162521 RBBP4
ENST00000465780 2.460691625815e-05 1.08515456940858e-05 -0.412876700869518 ENSG00000162521 RBBP4
ENST00000373485 4.32772912917124e-08 1.43161566470194e-08 -0.335399140222322 ENSG00000162521 RBBP4
ENST00000477563 0.00146045387582351 0.000801782179139981 -0.235210286774219 ENSG00000162521 RBBP4
ENST00000458695 8.71054348649972e-07 3.28115603168719e-07 -0.314132398213021 ENSG00000162521 RBBP4
ENST00000490500 0.000312041683832602 0.00015685252245371 -0.308863773485692 ENSG00000162521 RBBP4
ENST00000445722 0.00308144404954892 0.00177155979027965 -0.22607417450375 ENSG00000162521 RBBP4
ENST00000475321 3.14967311062538e-05 1.40419249225722e-05 -0.402594302919731 ENSG00000162521 RBBP4
ENST00000531983 0.000420022332311416 0.000214482803678805 -0.418460306963942 ENSG00000162521 RBBP4
ENST00000463378 2.39729728139959e-07 8.52304161224128e-08 -0.365334479500116 ENSG00000162521 RBBP4
ENST00000460669 7.47976821982001e-09 2.29911953764553e-09 -0.384548538958772 ENSG00000162521 RBBP4
ENST00000482190 1.06242443798529e-08 3.31416117481952e-09 -0.379559260931364 ENSG00000162521 RBBP4
ENST00000373484 3.69640377262909e-05 1.66103646307153e-05 0.274602948707668 ENSG00000162520 SYNC
ENST00000409190 1.44410399908652e-23 1.43080762247288e-24 0.803504471394768 ENSG00000162520 SYNC
ENST00000417633 1.21769158241131e-09 3.48452016334619e-10 2.3195095771201 ENSG00000162520 SYNC
ENST00000426909 1.2138134250147e-08 3.80863018634548e-09 2.17950572725565 ENSG00000162520 SYNC
ENST00000421619 3.82418664048234e-12 8.76971433369799e-13 2.41487166390328 ENSG00000224409 RP11-114B7.6
ENST00000401073 1.10752038394009e-12 2.43072858855526e-13 1.06117569630623 ENSG00000162522 KIAA1522
ENST00000468130 1.14119042443031e-10 2.9745547033832e-11 1.60820148704721 ENSG00000162522 KIAA1522
ENST00000373481 5.49898685544962e-14 1.08733533888606e-14 1.04252383716579 ENSG00000162522 KIAA1522
ENST00000294521 1.96437629591977e-08 6.28886229335854e-09 0.78867988201371 ENSG00000162522 KIAA1522
ENST00000373480 8.46676659193988e-10 2.3891468873606e-10 0.736363069457602 ENSG00000162522 KIAA1522
ENST00000469100 2.79048721407337e-10 7.54362606148522e-11 -0.464323101586634 ENSG00000134684 YARS
ENST00000373477 0.000634443757875229 0.000331423407634108 -0.18526177610015 ENSG00000134684 YARS
ENST00000490826 1.24284200672013e-09 3.55916687121505e-10 -0.488667505850864 ENSG00000134684 YARS
ENST00000487404 2.66155958075122e-09 7.83950623929097e-10 -0.424779476384691 ENSG00000134684 YARS
ENST00000478828 7.07359530764288e-07 2.64028867204613e-07 -0.318604536391846 ENSG00000134684 YARS
ENST00000481895 0.0156758699881825 0.0100368370855062 -0.124801015001495 ENSG00000134684 YARS
ENST00000466052 0.291321840658147 0.240488794665437 -0.0704872612427836 ENSG00000134684 YARS
ENST00000470377 0.00274379266907246 0.0015666222409842 0.177578164619428 ENSG00000134684 YARS
ENST00000472692 4.93710467073473e-15 8.97427153084573e-16 -0.69225144748325 ENSG00000134684 YARS
ENST00000530710 0.0510759600027889 0.035691660471829 0.247928545744692 ENSG00000116497 S100PBP
ENST00000373476 1.10253801634217e-09 3.14160902203094e-10 0.752646487730717 ENSG00000116497 S100PBP
ENST00000373475 1.38622838438844e-09 3.98786662578406e-10 0.747173025692472 ENSG00000116497 S100PBP
ENST00000529027 1.22269280379872e-14 2.29317535290586e-15 1.07109078695092 ENSG00000116497 S100PBP
ENST00000531123 9.08693213488478e-11 2.34897105985738e-11 0.793409800605086 ENSG00000116497 S100PBP
ENST00000398243 1.57002448579255e-11 3.8001113151565e-12 0.88022408818238 ENSG00000116497 S100PBP
ENST00000356689 4.94604777673708e-12 1.14592756284465e-12 0.89514029713073 ENSG00000116497 S100PBP
ENST00000526230 1.94352831018147e-14 3.70789979499589e-15 1.03940529621265 ENSG00000116497 S100PBP
ENST00000531256 4.96035899541118e-14 9.7715057010155e-15 1.01733263442129 ENSG00000116497 S100PBP
ENST00000477248 9.26722416053549e-08 3.16723071866868e-08 0.994386069872394 ENSG00000116497 S100PBP
ENST00000482212 2.52063862446961e-14 4.85280503834496e-15 1.02806998084939 ENSG00000116497 S100PBP
ENST00000474103 1.82769426451363e-09 5.31045950920249e-10 1.46148453476499 ENSG00000116497 S100PBP
ENST00000530552 0.0504596670122159 0.0352256771203383 0.407629129310592 ENSG00000116497 S100PBP
ENST00000525203 0.000196751901846707 9.64425561750558e-05 0.767002492946285 ENSG00000116497 S100PBP
ENST00000524535 0.000121453291864232 5.80094619529936e-05 0.79383156324195 ENSG00000116497 S100PBP
ENST00000527692 0.000723597608598109 0.000380710291374424 0.747688736886521 ENSG00000116497 S100PBP
ENST00000475486 0.000818295168770692 0.000433637839078915 0.728923433915864 ENSG00000116497 S100PBP
ENST00000483143 0.000364566426117213 0.000184731482646319 1.34824652120816 ENSG00000160097 FNDC5
ENST00000481487 3.61974068607904e-05 1.62494087538627e-05 1.54211035070084 ENSG00000160097 FNDC5
ENST00000373471 1.20304335407444e-09 3.43986808304444e-10 1.97255757462986 ENSG00000160097 FNDC5
ENST00000609187 1.20304335407444e-09 3.43986808304444e-10 1.97255757462986 ENSG00000160097 FNDC5
ENST00000497068 0.00822282859338727 0.00503624822415586 1.03407632203106 ENSG00000160097 FNDC5
ENST00000496770 5.77184633915442e-09 1.75642668541893e-09 1.95436118868344 ENSG00000160097 FNDC5
ENST00000465346 5.55369458570338e-05 2.54949830959319e-05 1.43645325306923 ENSG00000160097 FNDC5
ENST00000470166 3.05850160113348e-19 4.07881944796956e-20 3.18287865894906 ENSG00000121905 HPCA
ENST00000480118 1.4453529072817e-18 2.0208255773695e-19 3.15255522234491 ENSG00000121905 HPCA
ENST00000373467 9.10652763299548e-19 1.25405508292775e-19 3.0705156520642 ENSG00000121905 HPCA
ENST00000459874 1.03829585641114e-18 1.43554674241472e-19 3.14586995730269 ENSG00000121905 HPCA
ENST00000470896 1.8433673329591e-17 2.79015689737092e-18 2.06069507765347 ENSG00000121905 HPCA
ENST00000482771 5.50303810443958e-11 1.39408937830552e-11 2.14502920066672 ENSG00000121900 TMEM54
ENST00000329151 7.88116344369843e-16 1.34199830052555e-16 1.8494703587946 ENSG00000121900 TMEM54
ENST00000373463 8.65322056502894e-16 1.47827814246212e-16 1.84766285214053 ENSG00000121900 TMEM54
ENST00000474144 7.67335777810097e-16 1.30514428223567e-16 1.84688468631831 ENSG00000121900 TMEM54
ENST00000475208 3.76748854781901e-16 6.26829095686164e-17 1.85684047474956 ENSG00000121900 TMEM54
ENST00000463914 9.97012851433285e-14 2.01306539213647e-14 1.96432188829051 ENSG00000121900 TMEM54
ENST00000408496 0.0236924356377 0.0156139967340905 0.84530606396989 ENSG00000221423 AL031602.1
ENST00000373456 4.21773769283817e-49 1.02195272816437e-50 -1.70448579801816 ENSG00000116514 RNF19B
ENST00000356990 4.30344983549497e-49 1.04349306207403e-50 -1.70451341464924 ENSG00000116514 RNF19B
ENST00000235150 6.68701926061552e-50 1.56344765870484e-51 -1.71946502656065 ENSG00000116514 RNF19B
ENST00000594612 0.00416134582310411 0.0024413540859068 1.08160385289758 ENSG00000267885 FKSG48
ENST00000395888 0.00472972268421064 0.00279631038138746 1.01157331510487 ENSG00000217644 RP4-803A2.1
ENST00000401937 0.00590886878175696 0.00354269116156109 0.996248285174737 ENSG00000217644 RP4-803A2.1
ENST00000447420 0.00367720740648462 0.00213925712060064 0.829902792112029 ENSG00000239670 RP4-803A2.2
ENST00000427524 6.53601196962164e-23 6.75463632826066e-24 -0.559939814929178 ENSG00000236065 RP1-117O3.2
ENST00000373449 1.77030008500339e-44 5.27651079186049e-46 -0.925671782553551 ENSG00000004455 AK2
ENST00000548033 1.44953238250794e-48 3.58938104996164e-50 -1.03730816174504 ENSG00000004455 AK2
ENST00000482191 7.71839533274838e-21 9.18133650797302e-22 -0.913571327426807 ENSG00000004455 AK2
ENST00000491241 1.13106042489786e-39 4.31517528048247e-41 -1.08495772900849 ENSG00000004455 AK2
ENST00000467905 6.26891668299951e-55 1.17653061846433e-56 -1.09118316351178 ENSG00000004455 AK2
ENST00000354858 1.27012080089127e-48 3.13827717047721e-50 -1.09394445977975 ENSG00000004455 AK2
ENST00000480134 1.17480094147614e-48 2.89994477055234e-50 -1.09395428675481 ENSG00000004455 AK2
ENST00000550338 8.71631524413792e-48 2.23241213289666e-49 -1.09061758437346 ENSG00000004455 AK2
ENST00000469238 3.76107270575392e-41 1.32532759615018e-42 -1.19244348600731 ENSG00000004455 AK2
ENST00000466029 5.45060507365768e-41 1.93633781400902e-42 -1.19792417472681 ENSG00000004455 AK2
ENST00000487289 1.23086185642973e-41 4.21065522083005e-43 -1.10849794406885 ENSG00000004455 AK2
ENST00000548559 9.22606915498039e-28 6.95146934398788e-29 -0.858506376409679 ENSG00000004455 AK2
ENST00000551979 7.41032273655622e-36 3.45048680270998e-37 -1.03245856248726 ENSG00000004455 AK2
ENST00000478635 1.01342594083646e-11 2.41344148041187e-12 1.68680267523177 ENSG00000142920 ADC
ENST00000358680 2.45008892983e-12 5.5312389405342e-13 1.60270727346902 ENSG00000142920 ADC
ENST00000294517 1.33519592799959e-14 2.5117649976978e-15 1.56850307859602 ENSG00000142920 ADC
ENST00000481886 1.12185708266797e-14 2.09808329120729e-15 1.57175014361676 ENSG00000142920 ADC
ENST00000475935 1.12185708266797e-14 2.09808329120729e-15 1.57175014361676 ENSG00000142920 ADC
ENST00000462920 5.43312033850285e-13 1.16100121598481e-13 1.73854841429375 ENSG00000142920 ADC
ENST00000471119 1.12185708266797e-14 2.09808329120729e-15 1.57175014361676 ENSG00000142920 ADC
ENST00000495135 2.95563316866081e-11 7.31353390422982e-12 1.82788254440034 ENSG00000142920 ADC
ENST00000477570 4.73326825692497e-12 1.09501552642871e-12 1.65521245233077 ENSG00000142920 ADC
ENST00000483027 8.58360841442923e-12 2.03085846738798e-12 1.66784879215537 ENSG00000142920 ADC
ENST00000492420 8.87530626455548e-12 2.10236900154239e-12 1.68887452374638 ENSG00000142920 ADC
ENST00000398167 1.12707351366384e-14 2.10817614252552e-15 1.57205456936141 ENSG00000142920 ADC
ENST00000373443 1.12185708266797e-14 2.09808329120729e-15 1.57175014361676 ENSG00000142920 ADC
ENST00000497710 4.65458110620195e-13 9.90040754469354e-14 1.74706507823899 ENSG00000142920 ADC
ENST00000473089 4.73326825692497e-12 1.09501552642871e-12 1.65521245233077 ENSG00000142920 ADC
ENST00000484656 1.47184821193303e-13 3.0097560789398e-14 1.51924660151845 ENSG00000142920 ADC
ENST00000373440 2.94956158270849e-10 7.98918636040564e-11 1.5320204580932 ENSG00000142920 ADC
ENST00000373441 5.10423812296535e-13 1.08846277067154e-13 1.52556489303388 ENSG00000142920 ADC
ENST00000478204 6.51424075666109e-13 1.40196341431519e-13 1.51342484938319 ENSG00000142920 ADC
ENST00000497280 0.0738182422271094 0.0531927322525795 0.68467049616364 ENSG00000142920 ADC
ENST00000492521 0.0594790874611466 0.0421071045550824 0.722582153048208 ENSG00000142920 ADC
ENST00000291416 2.31264685708622e-21 2.64084682296662e-22 1.03911291577472 ENSG00000116525 TRIM62
ENST00000543586 1.33281825164737e-17 1.99369752412154e-18 1.06805029126615 ENSG00000116525 TRIM62
ENST00000485148 1.85633871890175e-16 3.01691552441033e-17 1.03206958737746 ENSG00000116525 TRIM62
ENST00000486583 0.00609100690092687 0.00365929039944764 0.72515792810512 ENSG00000116525 TRIM62
ENST00000483388 0.00035274370220173 0.000178443164382494 0.698385314984356 ENSG00000160094 ZNF362
ENST00000539719 2.9800270028726e-06 1.18693679122366e-06 0.812510171821651 ENSG00000160094 ZNF362
ENST00000490959 0.000239227002207802 0.000118517902146144 0.731028730604153 ENSG00000160094 ZNF362
ENST00000602618 0.695717817915635 0.647572941189899 -0.167376892731497 ENSG00000270115 RP11-415J8.7
ENST00000373428 6.79483619222652e-05 3.15178218030444e-05 0.809753010052621 ENSG00000160094 ZNF362
ENST00000477934 0.518760046240849 0.461632476401033 0.236243744184307 ENSG00000160094 ZNF362
ENST00000543783 0.19898211041792 0.157608107297502 -0.348719344351704 ENSG00000256142 AL513327.1
ENST00000330379 9.63881702131036e-08 3.29878448392787e-08 2.03001488100966 ENSG00000184389 A3GALT2
ENST00000442999 1.90709547477181e-11 4.64597022612806e-12 2.14477808148435 ENSG00000184389 A3GALT2
ENST00000588828 0.644262180414433 0.592119608358086 0.0725630420071944 ENSG00000225313 RP11-415J8.3
ENST00000457957 0.654802368081509 0.603448161695706 0.069803950257048 ENSG00000225313 RP11-415J8.3
ENST00000587696 0.361470032287858 0.306244693132165 -0.135836904774198 ENSG00000225313 RP11-415J8.3
ENST00000431992 0.0910009471351283 0.0667661855704578 -0.202109172623234 ENSG00000134686 PHC2
ENST00000485928 0.00562913909894022 0.00336423478110986 -0.327226629153089 ENSG00000134686 PHC2
ENST00000373418 0.00551290696329376 0.00329081122333725 -0.327973947567748 ENSG00000134686 PHC2
ENST00000373422 0.0214979130968856 0.0140678807855793 -0.273240640243382 ENSG00000134686 PHC2
ENST00000257118 0.0910009471351283 0.0667661855704578 -0.202109172623234 ENSG00000134686 PHC2
ENST00000419414 0.56000132507911 0.503890297239129 0.0743304246170367 ENSG00000134686 PHC2
ENST00000467894 0.0117259411760763 0.00735388925847327 -0.302219455441268 ENSG00000134686 PHC2
ENST00000373416 0.296026110339873 0.244795487998121 -0.127747551789618 ENSG00000134686 PHC2
ENST00000486897 0.0481732439444322 0.0335090651271096 -0.23817899515534 ENSG00000134686 PHC2
ENST00000493483 0.0476875721387599 0.0331449866932651 -0.238056402713068 ENSG00000134686 PHC2
ENST00000473158 0.00229304485876264 0.00129473097464119 -0.421830891970216 ENSG00000134686 PHC2
ENST00000583214 0.0744719503502871 0.0537056691647787 -0.363870769828847 ENSG00000266239 MIR3605
ENST00000410180 0.704291327380409 0.656943621765815 0.150372695158775 ENSG00000222112 RN7SKP16
ENST00000432703 3.25036774085393e-08 1.06198112500533e-08 1.68551989478127 ENSG00000233246 RP11-415J8.5
ENST00000459964 1.83717981443449e-05 7.98570732805689e-06 1.60549280341984 ENSG00000134686 PHC2
ENST00000468406 1.55994795800046e-08 4.9467864907247e-09 1.57542324722723 ENSG00000134686 PHC2
ENST00000484692 6.0258358469942e-12 1.40662560397023e-12 1.44510471121516 ENSG00000134686 PHC2
ENST00000361328 0.0162626854951402 0.0104376612317941 0.361235567524016 ENSG00000121903 ZSCAN20
ENST00000373413 0.143782677473746 0.110078061419948 0.24399878326814 ENSG00000121903 ZSCAN20
ENST00000480917 0.292546880727069 0.241592837695958 0.205180340466987 ENSG00000121903 ZSCAN20
ENST00000241312 0.0396884587446058 0.0271825422651794 0.813072707695296 ENSG00000121904 CSMD2
ENST00000373381 0.0396884587446058 0.0271825422651794 0.813072707695296 ENSG00000121904 CSMD2
ENST00000373380 0.59426177531274 0.53954599046172 0.167098868553151 ENSG00000121904 CSMD2
ENST00000373388 0.618031271977263 0.564476868760261 0.157358008059699 ENSG00000121904 CSMD2
ENST00000426886 3.97879583323146e-09 1.19219385405575e-09 0.380953535017206 ENSG00000163866 SMIM12
ENST00000338513 2.23887552768608e-06 8.79683098796783e-07 1.82360085566915 ENSG00000189280 GJB5
ENST00000339480 4.42116743986969e-06 1.79384354440962e-06 1.76739201719874 ENSG00000189433 GJB4
ENST00000542839 5.99824926491286e-23 6.18453163533783e-24 2.78291617588117 ENSG00000255811 RP1-34M23.5
ENST00000373366 9.06491347409801e-12 2.1493437041529e-12 2.39306171715038 ENSG00000188910 GJB3
ENST00000373362 1.84871517014673e-12 4.13057312603126e-13 2.45428865081479 ENSG00000188910 GJB3
ENST00000342280 0.000939934501050124 0.000502394200732994 1.06484883860845 ENSG00000187513 GJA4
ENST00000450137 0.00302098131338431 0.00173470248974643 1.00313103209773 ENSG00000187513 GJA4
ENST00000429293 0.530246855052929 0.473364334918474 0.131131357425776 ENSG00000230163 RP5-997D16.2
ENST00000521580 5.90791164071644e-16 9.97441004738395e-17 -0.62970823433371 ENSG00000163866 SMIM12
ENST00000446026 9.02665893045277e-22 1.00311811397711e-22 -0.806888687792192 ENSG00000163866 SMIM12
ENST00000456842 5.13340375895165e-21 6.01946249606353e-22 -0.788314445490749 ENSG00000163866 SMIM12
ENST00000423898 1.15249441077302e-20 1.3885865269046e-21 -0.796315280567788 ENSG00000163866 SMIM12
ENST00000417239 9.85150271348845e-16 1.69117983871179e-16 -0.80173942845169 ENSG00000163866 SMIM12
ENST00000235180 4.7736133393093e-05 2.17505574021858e-05 0.788272039057615 ENSG00000116544 DLGAP3
ENST00000373347 5.38907304529151e-07 1.9890521832806e-07 0.91312706153559 ENSG00000116544 DLGAP3
ENST00000495979 7.79765302601738e-05 3.64091695474428e-05 0.913532033959366 ENSG00000116544 DLGAP3
ENST00000417456 3.52669353807757e-07 1.2762748303684e-07 -0.458938738576838 ENSG00000241014 RP11-244H3.1
ENST00000311990 0.829090807158575 0.796874372764741 -0.0380786618178241 ENSG00000241014 RP11-244H3.1
ENST00000487874 0.754861021697051 0.713005838901532 0.0245769276588889 ENSG00000271741 RP11-244H3.4
ENST00000373337 9.67362107111767e-16 1.65977528252388e-16 -0.93711087209169 ENSG00000243749 ZMYM6NB
ENST00000373340 0.254318614953716 0.206756260985381 0.0852431978850789 ENSG00000163867 ZMYM6
ENST00000493328 0.0262644902872048 0.0174357033021366 0.180530820048175 ENSG00000163867 ZMYM6
ENST00000357182 0.0313994415542257 0.0211201252445425 0.175490003620473 ENSG00000163867 ZMYM6
ENST00000466345 0.290976037864479 0.2401772190805 0.142939811815097 ENSG00000163867 ZMYM6
ENST00000472971 0.058249363939817 0.0411647563911656 0.306538054109192 ENSG00000163867 ZMYM6
ENST00000415531 0.27690442922547 0.227288292393645 0.116646220045487 ENSG00000163867 ZMYM6
ENST00000317538 0.397233319007861 0.340576448596598 0.0984833751464788 ENSG00000163867 ZMYM6
ENST00000460607 0.39905549998322 0.3423463638404 0.0982377147681448 ENSG00000163867 ZMYM6
ENST00000373333 0.21184558197103 0.168893205510517 0.138522965093049 ENSG00000163867 ZMYM6
ENST00000471566 0.178954950631938 0.140179896955057 0.175737030632442 ENSG00000163867 ZMYM6
ENST00000428087 0.091527160837646 0.0671894968935601 0.148389915527761 ENSG00000233940 RP11-248I9.2
ENST00000417119 4.56056204696628e-09 1.37371553488599e-09 0.682184862785427 ENSG00000197056 ZMYM1
ENST00000359858 1.9154498256067e-07 6.74932236380461e-08 0.583865897373367 ENSG00000197056 ZMYM1
ENST00000466390 0.000103638765210527 4.90816039300271e-05 0.574584408293865 ENSG00000197056 ZMYM1
ENST00000488455 9.72012959427377e-08 3.32789221767109e-08 0.593888077326635 ENSG00000197056 ZMYM1
ENST00000475654 1.04663072803272e-06 3.97477851222926e-07 0.563611618652894 ENSG00000197056 ZMYM1
ENST00000373329 1.9154498256067e-07 6.74932236380461e-08 0.583865897373367 ENSG00000197056 ZMYM1
ENST00000373330 1.9154498256067e-07 6.74932236380461e-08 0.583865897373367 ENSG00000197056 ZMYM1
ENST00000476269 0.0156416713264504 0.0100134433367045 0.515476806188315 ENSG00000197056 ZMYM1
ENST00000463393 1.89926233795303e-05 8.26851617840994e-06 1.00553019567395 ENSG00000197056 ZMYM1
ENST00000442409 0.0885783748670725 0.0648204753549087 0.449518891716725 ENSG00000228348 EFCAB14P1
ENST00000471991 6.19545121910518e-12 1.44788728004299e-12 0.788379056745682 ENSG00000116560 SFPQ
ENST00000468598 3.01985522845217e-13 6.32592542994719e-14 0.426592636335271 ENSG00000116560 SFPQ
ENST00000460428 5.70670957473646e-08 1.90871202032448e-08 0.352808032396511 ENSG00000116560 SFPQ
ENST00000470472 2.66942457556997e-06 1.05761908891196e-06 0.293502504054191 ENSG00000116560 SFPQ
ENST00000466745 6.06525908938023e-13 1.30145308975651e-13 0.413062890614385 ENSG00000116560 SFPQ
ENST00000466213 9.81439129415645e-15 1.82602202141186e-15 0.429942681933878 ENSG00000116560 SFPQ
ENST00000490668 4.06798677204216e-16 6.78529163827097e-17 0.515933610988722 ENSG00000116560 SFPQ
ENST00000485365 2.80516168952533e-19 3.73123140690143e-20 0.623766379105931 ENSG00000116560 SFPQ
ENST00000485454 2.64964308585465e-12 5.99807328087923e-13 0.676762911992873 ENSG00000116560 SFPQ
ENST00000357214 0.203009045527983 0.161137450636897 0.0649518771459848 ENSG00000116560 SFPQ
ENST00000364998 0.713539500951978 0.667217853052021 0.113953975785899 ENSG00000201868 Y_RNA
ENST00000373297 0.710610834264237 0.664012324016664 -0.0291367561711892 ENSG00000146463 ZMYM4
ENST00000314607 0.710610834264237 0.664012324016664 -0.0291367561711892 ENSG00000146463 ZMYM4
ENST00000441447 0.371252988161556 0.315590249309892 0.0797684157625179 ENSG00000146463 ZMYM4
ENST00000475222 0.324239769945039 0.27100515886988 -0.401012105522187 ENSG00000240374 RN7SL503P
ENST00000364672 0.895661845156603 0.874321014416903 -0.0579977828777445 ENSG00000201542 SNORA62
ENST00000434805 0.162840652709598 0.126270213033543 0.497478040251783 ENSG00000229994 RPL5P4
ENST00000432683 0.269167459425099 0.220217820096447 -0.146690786988421 ENSG00000227409 ZMYM4-AS1
ENST00000457946 0.159972424489997 0.123839399977763 -0.106831262845721 ENSG00000146463 ZMYM4
ENST00000482131 0.108267164962847 0.0806744895273622 -0.198261541385846 ENSG00000146463 ZMYM4
ENST00000470175 0.179916076583809 0.141001659406713 -0.215451823621297 ENSG00000146463 ZMYM4
ENST00000492456 0.398900630248671 0.34219029589669 0.1403163817089 ENSG00000146463 ZMYM4
ENST00000365259 0.382744579333637 0.326581657046839 0.336832889595886 ENSG00000202129 RNY5P1
ENST00000325722 0.016112076992585 0.0103346362263969 -0.167971258350914 ENSG00000142687 KIAA0319L
ENST00000373266 8.79335924697097e-14 1.76709963628712e-14 -0.587061899138259 ENSG00000142687 KIAA0319L
ENST00000426982 0.032387782745956 0.0218354835364961 -0.15188360936365 ENSG00000142687 KIAA0319L
ENST00000461312 2.25987773329895e-12 5.08816915536275e-13 -0.622374415031067 ENSG00000142687 KIAA0319L
ENST00000485551 1.53377641260677e-07 5.35214550000988e-08 -0.429875880976106 ENSG00000142687 KIAA0319L
ENST00000473423 0.00322122517816778 0.00185697082075209 -0.532370960557751 ENSG00000142687 KIAA0319L
ENST00000473844 0.0642881874975727 0.0458066172480746 -0.254128948238647 ENSG00000142687 KIAA0319L
ENST00000474856 0.0907896540246238 0.0665970403071816 -0.267594848514363 ENSG00000142687 KIAA0319L
ENST00000492544 0.00211086435831499 0.00118603124802129 -0.498097993729242 ENSG00000142687 KIAA0319L
ENST00000440579 0.763697178991891 0.723033430521797 0.0267963889199742 ENSG00000142687 KIAA0319L
ENST00000467109 0.74304868299565 0.699950267919025 -0.0820446788473517 ENSG00000142687 KIAA0319L
ENST00000431916 0.236985829617879 0.1912259527959 -0.121802353704729 ENSG00000142687 KIAA0319L
ENST00000482929 0.373552121798116 0.317758316469342 0.0775077439493943 ENSG00000142687 KIAA0319L
ENST00000478463 0.284124131286879 0.233844993036967 0.100053947616608 ENSG00000142687 KIAA0319L
ENST00000470388 0.289646132154396 0.238932196063659 0.0992003252787225 ENSG00000142687 KIAA0319L
ENST00000492888 0.171764802096742 0.133939325423959 0.126040704434976 ENSG00000142687 KIAA0319L
ENST00000469892 0.166663650615222 0.129571667995606 0.128752430245648 ENSG00000142687 KIAA0319L
ENST00000494948 0.110190958440637 0.0822425669869589 0.151966605121201 ENSG00000142687 KIAA0319L
ENST00000442276 0.783933909395772 0.745808651395555 -0.111671453184416 ENSG00000236274 RP4-728D4.3
ENST00000476329 0.0922049937728417 0.0677345301519809 0.170027021679705 ENSG00000142687 KIAA0319L
ENST00000473465 0.66718490304509 0.616731611822947 -0.132731720597889 ENSG00000142687 KIAA0319L
ENST00000373253 0.941644925477491 0.929211645287189 -0.00896547455906218 ENSG00000020129 NCDN
ENST00000356090 0.913247176803498 0.895319859321805 -0.013246318671427 ENSG00000020129 NCDN
ENST00000373243 0.910539598860846 0.892132588920309 -0.0136316424459528 ENSG00000020129 NCDN
ENST00000459931 0.50043656848004 0.44314424741061 0.0979216394753699 ENSG00000020129 NCDN
ENST00000437806 0.883421462985154 0.859785899610742 0.0248964072683572 ENSG00000020129 NCDN
ENST00000423723 0.664636080374684 0.614037547791373 -0.0591669914087334 ENSG00000020129 NCDN
ENST00000425881 1.71490919493874e-06 6.6555085268638e-07 1.21886331221817 ENSG00000239636 RP4-728D4.2
ENST00000444348 1.5425505911461e-08 4.89032530110399e-09 1.33550089128648 ENSG00000239636 RP4-728D4.2
ENST00000373235 5.17100272244079e-29 3.61307221672795e-30 1.6918961309236 ENSG00000116819 TFAP2E
ENST00000373237 0.0219530750112652 0.0143881169943231 0.196116928435387 ENSG00000126067 PSMB2
ENST00000270815 5.12245744207974e-05 2.34166506021162e-05 0.381683870026196 ENSG00000142686 C1orf216
ENST00000503824 0.000416840142552218 0.000212770546772118 0.617935980158937 ENSG00000142686 C1orf216
ENST00000453178 0.00421086780942261 0.00247247312450552 0.483734836864362 ENSG00000142686 C1orf216
ENST00000251195 2.29232398375373e-19 3.02701033026895e-20 2.0564567624095 ENSG00000092853 CLSPN
ENST00000466308 0.00692501287785066 0.0041960484613651 1.05056226989832 ENSG00000092853 CLSPN
ENST00000318121 3.04171150612454e-18 4.35177529973032e-19 2.02755170714745 ENSG00000092853 CLSPN
ENST00000373220 3.04171150612454e-18 4.35177529973032e-19 2.02755170714745 ENSG00000092853 CLSPN
ENST00000520551 3.04171150612454e-18 4.35177529973032e-19 2.02755170714745 ENSG00000092853 CLSPN
ENST00000373226 0.00261836349445407 0.00149061983644393 1.1111316559949 ENSG00000232335 RP11-435D7.3
ENST00000517467 8.47092045033144e-05 3.97190482368591e-05 1.5234295184408 ENSG00000092853 CLSPN
ENST00000373210 0.00168482443091831 0.000932721965974039 -0.319808995484615 ENSG00000134698 AGO4
ENST00000488778 0.00250433036304038 0.00142221045523004 -0.460462375159554 ENSG00000134698 AGO4
ENST00000496257 0.0106226721599274 0.00661882547973439 -0.365311968731083 ENSG00000134698 AGO4
ENST00000373206 5.25170113744882e-25 4.72263189112667e-26 0.765346302301936 ENSG00000092847 AGO1
ENST00000604465 0.248799921569124 0.201799303417255 0.339805770320416 ENSG00000271164 RP4-789D17.4
ENST00000373204 1.91472794646521e-30 1.22146971224228e-31 0.831194093233943 ENSG00000092847 AGO1
ENST00000606838 2.436849408872e-06 9.61260107891614e-07 1.62048650222214 ENSG00000271914 RP4-789D17.5
ENST00000324350 4.66279154975643e-05 2.12154797780469e-05 0.354235952317047 ENSG00000126070 AGO3
ENST00000373191 4.46427784083006e-14 8.75981218096095e-15 0.513377798947333 ENSG00000126070 AGO3
ENST00000397828 9.92842232612994e-05 4.69053195548584e-05 0.335947880210101 ENSG00000126070 AGO3
ENST00000246314 2.84595550713347e-07 1.01930596288373e-07 0.393962104149123 ENSG00000126070 AGO3
ENST00000491443 0.0228578601862899 0.0150250133505307 0.225129446809339 ENSG00000126070 AGO3
ENST00000466576 1.29090184463493e-05 5.52028920608652e-06 0.428996959219026 ENSG00000271554 RP4-665N4.8
ENST00000479395 0.0446097000875952 0.0308338540495011 0.344003883551598 ENSG00000271554 RP4-665N4.8
ENST00000471099 1.499193265535e-05 6.45477642986147e-06 0.518322113320314 ENSG00000126070 AGO3
ENST00000602765 0.0977928284219794 0.0722062334355994 0.443766447372248 ENSG00000232862 RP4-665N4.4
ENST00000437804 1.40682885159909e-08 4.44419044456839e-09 2.13189192389313 ENSG00000232862 RP4-665N4.4
ENST00000446354 4.40962988321731e-06 1.78887210286152e-06 1.66338500431221 ENSG00000232862 RP4-665N4.4
ENST00000207457 3.49720871112462e-14 6.8067826310069e-15 2.80691327720245 ENSG00000092850 TEKT2
ENST00000469024 7.50865807596966e-14 1.50070739486278e-14 2.77779211257963 ENSG00000092850 TEKT2
ENST00000473120 2.45699314230872e-10 6.60268490785006e-11 2.37257469735589 ENSG00000092850 TEKT2
ENST00000373178 5.32468123785317e-17 8.33413963258617e-18 -0.960021102616615 ENSG00000116863 ADPRHL2
ENST00000303143 0.984054285952454 0.980103915768521 0.00625407176812643 ENSG00000171812 COL8A2
ENST00000397799 7.76271142866065e-10 2.18383585609193e-10 1.65676179313649 ENSG00000171812 COL8A2
ENST00000481785 0.612244039266015 0.558344996867918 0.18175774665872 ENSG00000171812 COL8A2
ENST00000373166 8.0709373038759e-18 1.1898124793137e-18 -0.597787710741402 ENSG00000054116 TRAPPC3
ENST00000462715 5.45481492136782e-25 4.91050500582244e-26 -0.803194371287283 ENSG00000054116 TRAPPC3
ENST00000373163 6.92437943384041e-18 1.01598218125706e-18 -0.5992599843534 ENSG00000054116 TRAPPC3
ENST00000373162 3.08760473037369e-18 4.41965137565412e-19 -0.600398010471863 ENSG00000054116 TRAPPC3
ENST00000469757 1.01174725118265e-16 1.61589986285124e-17 -0.586772543538371 ENSG00000054116 TRAPPC3
ENST00000373159 1.25110816721401e-14 2.34789086319206e-15 -0.575567741908319 ENSG00000054116 TRAPPC3
ENST00000497251 1.0160201428383e-12 2.22218884838573e-13 -0.594853949905905 ENSG00000054116 TRAPPC3
ENST00000429533 0.227951471376204 0.183214619423604 0.108669598170297 ENSG00000116871 MAP7D1
ENST00000316156 0.964850977769123 0.957104416245176 -0.00467696388005526 ENSG00000116871 MAP7D1
ENST00000527764 0.11624049919524 0.0871986294449431 0.151138350972807 ENSG00000116871 MAP7D1
ENST00000373150 0.956016616711793 0.946351772019304 -0.00585072052236408 ENSG00000116871 MAP7D1
ENST00000373151 0.955079011140339 0.945199612458554 -0.00597522047706633 ENSG00000116871 MAP7D1
ENST00000530729 0.178035136374975 0.139385889544289 0.119002372770275 ENSG00000116871 MAP7D1
ENST00000462118 0.69959655417196 0.65180689670745 -0.0446878439136652 ENSG00000116871 MAP7D1
ENST00000474796 0.496732244869608 0.439385553419172 -0.0760596900589711 ENSG00000116871 MAP7D1
ENST00000530975 0.243474150354852 0.197039717812558 -0.183095064028266 ENSG00000116871 MAP7D1
ENST00000487131 0.267989123355462 0.219131920763697 -0.162505232668866 ENSG00000116871 MAP7D1
ENST00000373148 0.460115362839542 0.40251732843877 -0.0856686606259447 ENSG00000116871 MAP7D1
ENST00000532131 0.699142183958152 0.651308275195638 -0.0520043111730625 ENSG00000116871 MAP7D1
ENST00000487114 0.955898801126735 0.946182665082317 0.00659399192216683 ENSG00000116871 MAP7D1
ENST00000354618 1.03326698608062e-05 4.37065586493835e-06 -0.229774337271996 ENSG00000054118 THRAP3
ENST00000469141 4.94825348919693e-05 2.25847751820731e-05 -0.211582281680435 ENSG00000054118 THRAP3
ENST00000478853 0.00119454844444571 0.000647775730354374 0.293436339407624 ENSG00000054118 THRAP3
ENST00000447495 0.0758694622048794 0.054801092321113 0.553194043831541 ENSG00000231849 UBE2V2P4
ENST00000466743 2.83309252698073e-08 9.20171584617656e-09 -0.475623788752321 ENSG00000054118 THRAP3
ENST00000373139 2.71782819826313e-30 1.74842844503547e-31 1.89521942667917 ENSG00000214193 SH3D21
ENST00000453908 3.21279986039748e-28 2.35324822109892e-29 1.78535026174902 ENSG00000214193 SH3D21
ENST00000426732 3.21279986039748e-28 2.35324822109892e-29 1.78535026174902 ENSG00000214193 SH3D21
ENST00000312808 1.21331293816654e-27 9.21731370743396e-29 1.76555268359556 ENSG00000214193 SH3D21
ENST00000505871 1.54125123067635e-27 1.18026525750422e-28 1.76794823278714 ENSG00000214193 SH3D21
ENST00000480549 2.69678852209725e-20 3.3366806517235e-21 1.44127243432358 ENSG00000214193 SH3D21
ENST00000496636 1.41259178043694e-10 3.712480740107e-11 1.39099002891531 ENSG00000214193 SH3D21
ENST00000508854 2.06572436976966e-08 6.62691802857262e-09 1.31930122746949 ENSG00000214193 SH3D21
ENST00000474766 0.00023948933694497 0.000118656464825382 0.722198250684481 ENSG00000214193 SH3D21
ENST00000270824 0.219818358562441 0.176004345712431 0.296914144160536 ENSG00000142694 EVA1B
ENST00000490466 0.891852947692317 0.86981660482476 0.0379017829381096 ENSG00000142694 EVA1B
ENST00000373137 6.73116662798339e-33 3.73709841564627e-34 2.87396105796448 ENSG00000116883 RP11-268J15.5
ENST00000359297 0.803995729605629 0.768502340541023 0.0235694283250604 ENSG00000196182 STK40
ENST00000373129 0.00231116302953918 0.00130558332229435 0.254576611307963 ENSG00000196182 STK40
ENST00000373130 0.00231116302953918 0.00130558332229435 0.254576611307963 ENSG00000196182 STK40
ENST00000373132 0.00231116302953918 0.00130558332229435 0.254576611307963 ENSG00000196182 STK40
ENST00000460417 0.430050775173479 0.372778609851523 0.0698698999575806 ENSG00000196182 STK40
ENST00000473733 0.744096921423674 0.701120225903964 0.0308854942449276 ENSG00000196182 STK40
ENST00000482458 5.71359863146457e-08 1.91115292035959e-08 0.476068783883083 ENSG00000196182 STK40
ENST00000460017 4.03128562786281e-12 9.26610352574584e-13 0.680448608282272 ENSG00000196182 STK40
ENST00000476041 0.978738620229734 0.973752867023138 -0.00339232366875735 ENSG00000181817 LSM10
ENST00000315732 0.259145315532572 0.211092680400944 -0.142243087274738 ENSG00000181817 LSM10
ENST00000489912 0.219890735171038 0.176067558424437 -0.150515461202928 ENSG00000181817 LSM10
ENST00000410889 0.0164852916812833 0.0105913824693019 0.479219091685134 ENSG00000222821 RNU4-27P
ENST00000468441 3.39027667895494e-06 1.35845132530262e-06 1.72447600086524 ENSG00000116885 OSCP1
ENST00000495222 9.5009578823673e-07 3.59310585536308e-07 1.79027696909855 ENSG00000116885 OSCP1
ENST00000235532 2.49926651037965e-13 5.20430694531669e-14 2.36891075539218 ENSG00000116885 OSCP1
ENST00000356637 2.88676113535092e-13 6.03917842050811e-14 2.36370785173219 ENSG00000116885 OSCP1
ENST00000471369 0.000184804208716546 9.02500041825807e-05 1.44360100937314 ENSG00000116885 OSCP1
ENST00000433045 2.44104688193084e-12 5.5103877946631e-13 2.27609791034914 ENSG00000116885 OSCP1
ENST00000445843 3.92689714607743e-13 8.29998081195637e-14 2.35538708214664 ENSG00000116885 OSCP1
ENST00000315643 2.66871802283528e-13 5.56769917213455e-14 2.37211372970951 ENSG00000116885 OSCP1
ENST00000364578 0.0756487688449122 0.0546208650101761 0.465643517957664 ENSG00000201448 SNORA63
ENST00000475160 0.000772930198799435 0.000408173400485958 1.30826473282073 ENSG00000116885 OSCP1
ENST00000525869 0.0199026615718141 0.0129538941606544 0.813609861716812 ENSG00000116885 OSCP1
ENST00000528112 1.54118154046905e-10 4.06398587952747e-11 2.21313819311401 ENSG00000116885 OSCP1
ENST00000354267 4.48524865018513e-09 1.35022489862347e-09 2.16785721132819 ENSG00000116885 OSCP1
ENST00000524789 5.48116512543866e-10 1.52092994683169e-10 2.3566832527553 ENSG00000116885 OSCP1
ENST00000373116 1.34393084889751e-09 3.86184437857218e-10 -0.483272482626595 ENSG00000116898 MRPS15
ENST00000488606 0.000227629051112491 0.000112465435919184 -0.432129031553216 ENSG00000116898 MRPS15
ENST00000477040 5.98201201423883e-05 2.75564293577803e-05 -0.590260856126607 ENSG00000116898 MRPS15
ENST00000462067 1.24642449352721e-09 3.56972443326857e-10 -0.485874373082152 ENSG00000116898 MRPS15
ENST00000373106 3.51982640356576e-15 6.3264599035786e-16 1.11411726222753 ENSG00000119535 CSF3R
ENST00000373104 3.51982640356576e-15 6.3264599035786e-16 1.11411726222753 ENSG00000119535 CSF3R
ENST00000373103 3.51982640356576e-15 6.3264599035786e-16 1.11411726222753 ENSG00000119535 CSF3R
ENST00000480825 2.22843644821952e-15 3.94188301841509e-16 1.14527423813486 ENSG00000119535 CSF3R
ENST00000361632 2.85176320934883e-15 5.08952780441911e-16 1.11504900971086 ENSG00000119535 CSF3R
ENST00000464465 4.85732838857055e-17 7.58491694656144e-18 1.36620475730348 ENSG00000119535 CSF3R
ENST00000331941 2.20843561398771e-15 3.90571078409627e-16 1.10480764783514 ENSG00000119535 CSF3R
ENST00000487540 1.25003214253435e-17 1.8664217064553e-18 1.34792496278839 ENSG00000119535 CSF3R
ENST00000338937 2.44094715258993e-15 4.33298093105528e-16 1.10463289833479 ENSG00000119535 CSF3R
ENST00000418048 2.44094715258993e-15 4.33298093105528e-16 1.10463289833479 ENSG00000119535 CSF3R
ENST00000440588 1.79665138639058e-15 3.152300953561e-16 1.10357226930965 ENSG00000119535 CSF3R
ENST00000484762 3.32035052366926e-15 5.95739802241361e-16 1.43910514524626 ENSG00000119535 CSF3R
ENST00000466138 7.09305001473975e-09 2.17558279233305e-09 1.34956580472304 ENSG00000119535 CSF3R
ENST00000464365 1.58294598911941e-12 3.51498503324316e-13 1.08654130661387 ENSG00000119535 CSF3R
ENST00000469380 7.83136745032154e-07 2.93667494522075e-07 1.0282677098033 ENSG00000119535 CSF3R
ENST00000526980 4.0306393103007e-11 1.00902829990142e-11 1.05194525448272 ENSG00000119535 CSF3R
ENST00000489551 1.40365249383866e-10 3.68814733422876e-11 1.11280080909677 ENSG00000119535 CSF3R
ENST00000533491 5.20171018565794e-11 1.31541970240669e-11 1.14326000574407 ENSG00000119535 CSF3R
ENST00000373091 0.134202044748368 0.102044746192818 0.470638386615524 ENSG00000163873 GRIK3
ENST00000373093 0.134673973359347 0.102420511911489 0.469333856195941 ENSG00000163873 GRIK3
ENST00000413901 6.42084500041037e-14 1.27668597232791e-14 2.56085545700498 ENSG00000223944 RP5-1180C18.1
ENST00000424989 0.182604652856627 0.143333766065577 0.243436012071132 ENSG00000233621 LINC01137
ENST00000373087 3.0069979674767e-09 8.89727718846628e-10 -0.541589600191086 ENSG00000163874 ZC3H12A
ENST00000472312 1.99581098392641e-11 4.86997509948743e-12 -0.682904549815566 ENSG00000163874 ZC3H12A
ENST00000471012 2.71711166455642e-11 6.70398280324569e-12 -0.734757876736583 ENSG00000163874 ZC3H12A
ENST00000373075 7.62386261476939e-07 2.85498600954164e-07 0.368645899879924 ENSG00000163875 MEAF6
ENST00000296214 1.9740608902767e-06 7.71476823286677e-07 0.352376297986206 ENSG00000163875 MEAF6
ENST00000373074 3.78274352891739e-06 1.52401459012231e-06 0.341761570959808 ENSG00000163875 MEAF6
ENST00000475828 3.16110344842322e-06 1.26251993137762e-06 0.343497149144568 ENSG00000163875 MEAF6
ENST00000487788 3.04873125613411e-06 1.21579715906246e-06 0.344919972602613 ENSG00000163875 MEAF6
ENST00000373073 4.63893983655562e-06 1.88692053525645e-06 0.33884782279071 ENSG00000163875 MEAF6
ENST00000487792 5.8157920556792e-06 2.39184795172903e-06 0.35411459877407 ENSG00000163875 MEAF6
ENST00000448519 8.52383211290366e-05 3.99778532022975e-05 0.303143092618906 ENSG00000163875 MEAF6
ENST00000580821 0.0628699112711883 0.0447057956910279 0.571360573511266 ENSG00000263675 MIR5581
ENST00000485039 0.162780568227185 0.126219726748116 0.125282690322329 ENSG00000163875 MEAF6
ENST00000296215 1.79565407194325e-18 2.52682214229084e-19 0.704209906257177 ENSG00000163877 SNIP1
ENST00000468040 9.62806921706188e-20 1.23820648576995e-20 0.880373063555326 ENSG00000163877 SNIP1
ENST00000437933 0.000544684910914672 0.000282237433782019 1.0167360046063 ENSG00000232273 FTH1P1
ENST00000493916 0.00745959783213678 0.00454130001497212 0.376999114734221 ENSG00000163877 SNIP1
ENST00000368565 0.0134610005534865 0.00852328434258532 0.86173248983097 ENSG00000237749 RP3-423B22.5
ENST00000423216 0.0134610005534865 0.00852328434258532 0.86173248983097 ENSG00000237749 RP3-423B22.5
ENST00000296218 0.0315639760904043 0.0212399158067856 0.342156524133502 ENSG00000163879 DNALI1
ENST00000490312 5.58367231911708e-10 1.55027589148356e-10 2.13124410033387 ENSG00000163879 DNALI1
ENST00000466723 2.30025674305726e-09 6.73938660841527e-10 1.90866864701053 ENSG00000163879 DNALI1
ENST00000541606 8.70341415953952e-05 4.08570853216249e-05 0.922233725376746 ENSG00000163879 DNALI1
ENST00000497858 0.977005725136632 0.971668700186404 -0.00520094671815305 ENSG00000163879 DNALI1
ENST00000467277 0.397111385975146 0.340443976787659 0.233798864501512 ENSG00000163879 DNALI1
ENST00000490029 3.55741934045221e-10 9.7043745201347e-11 -0.841151486587605 ENSG00000134697 GNL2
ENST00000373062 4.04703698449294e-30 2.62895545756327e-31 -0.775300012899989 ENSG00000134697 GNL2
ENST00000462812 1.22214483319238e-22 1.28642206625148e-23 -0.898753829653761 ENSG00000134697 GNL2
ENST00000479255 3.24507877925702e-13 6.81693884953255e-14 -0.845452895931062 ENSG00000134697 GNL2
ENST00000538069 1.59147333410911e-13 3.26351578531274e-14 -0.569734902882709 ENSG00000134697 GNL2
ENST00000469191 3.53361837280687e-07 1.27889633478484e-07 -0.437695757483687 ENSG00000134697 GNL2
ENST00000489146 2.38844871624571e-08 7.70438288196879e-09 -0.630320214207498 ENSG00000134697 GNL2
ENST00000463351 3.4774815656461e-12 7.94593167992159e-13 -0.756584762503112 ENSG00000134697 GNL2
ENST00000488496 5.82571182142184e-17 9.14762472195692e-18 -0.842011636837475 ENSG00000134697 GNL2
ENST00000373059 0.06420198852322 0.0457409736539026 0.570220748772902 ENSG00000169218 RSPO1
ENST00000401070 0.06420198852322 0.0457409736539026 0.570220748772902 ENSG00000169218 RSPO1
ENST00000401071 0.06420198852322 0.0457409736539026 0.570220748772902 ENSG00000169218 RSPO1
ENST00000356545 0.0552389062291369 0.0388614557149409 0.613565203087296 ENSG00000169218 RSPO1
ENST00000401069 0.0552389062291369 0.0388614557149409 0.613565203087296 ENSG00000169218 RSPO1
ENST00000401068 0.0930116061841021 0.0683877281755427 0.515418124402528 ENSG00000169218 RSPO1
ENST00000358011 0.00204542011073076 0.00114707143153159 -0.275008994495939 ENSG00000116922 C1orf109
ENST00000494120 0.00394983402433636 0.0023090893844537 -0.252511061695747 ENSG00000116922 C1orf109
ENST00000609516 0.045573801298991 0.0315569447758899 -0.234885299363226 ENSG00000116922 C1orf109
ENST00000464178 0.117546175986572 0.0882645908396141 -0.152798411111039 ENSG00000116922 C1orf109
ENST00000464085 0.0321574041018491 0.0216695834914464 -0.225732045324617 ENSG00000116922 C1orf109
ENST00000491981 0.05983771458962 0.0423881951653826 -0.195622735852508 ENSG00000116922 C1orf109
ENST00000461359 0.0049753678801577 0.00295070995315576 -0.314922310627813 ENSG00000116922 C1orf109
ENST00000477060 0.0105207899754834 0.00655077071755486 -0.280817176244288 ENSG00000116922 C1orf109
ENST00000486637 0.00590485529174542 0.00354003756573611 -0.318793271931444 ENSG00000116922 C1orf109
ENST00000491797 0.00684492833308484 0.00414482034774273 -0.390395552903135 ENSG00000116922 C1orf109
ENST00000488137 0.031932916013646 0.0215085667068324 -0.318797324839064 ENSG00000116922 C1orf109
ENST00000472584 0.00845301747110809 0.00518729613137961 -0.405152210549661 ENSG00000116922 C1orf109
ENST00000498448 0.0638620240848883 0.0454750764568124 0.705565282121033 ENSG00000116922 C1orf109
ENST00000373055 5.49222569250971e-18 8.00361554171138e-19 2.18119115794796 ENSG00000134690 CDCA8
ENST00000327331 5.49222569250971e-18 8.00361554171138e-19 2.18119115794796 ENSG00000134690 CDCA8
ENST00000432874 0.00013482320593035 6.47373043497954e-05 1.48018731079792 ENSG00000183317 EPHA10
ENST00000534097 0.00013482320593035 6.47373043497954e-05 1.48018731079792 ENSG00000183317 EPHA10
ENST00000437645 3.77309523235047e-07 1.36983476467078e-07 1.94900444231627 ENSG00000183317 EPHA10
ENST00000540011 3.77309523235047e-07 1.36983476467078e-07 1.94900444231627 ENSG00000183317 EPHA10
ENST00000330210 9.20596507263983e-08 3.14486240209474e-08 2.04665990123519 ENSG00000183317 EPHA10
ENST00000427468 4.09945659324077e-09 1.22969718112881e-09 2.24697671133023 ENSG00000183317 EPHA10
ENST00000446149 9.20981584985843e-08 3.14639826915097e-08 2.04664795116472 ENSG00000183317 EPHA10
ENST00000373048 1.10937786405088e-08 3.46713352997349e-09 2.18496191261919 ENSG00000183317 EPHA10
ENST00000453577 0.820268289735057 0.786863565517583 -0.0582257075979494 ENSG00000183317 EPHA10
ENST00000525749 8.82741604229151e-07 3.32755702991166e-07 1.76356651866094 ENSG00000183317 EPHA10
ENST00000319637 0.000102962883436333 4.8740573691137e-05 0.806600142978007 ENSG00000183317 EPHA10
ENST00000473049 0.00106168652053863 0.000571618237197672 0.543789444455125 ENSG00000214141 ACTN4P2
ENST00000373045 0.0461824582360516 0.0320096221576036 -0.355423808138239 ENSG00000185090 MANEAL
ENST00000397631 0.0461824582360516 0.0320096221576036 -0.355423808138239 ENSG00000185090 MANEAL
ENST00000532512 0.315109299303664 0.262450006951037 -0.231202361093068 ENSG00000185090 MANEAL
ENST00000525897 0.189470627415897 0.149272915258346 -0.294900220607953 ENSG00000185090 MANEAL
ENST00000329006 0.0578681940754944 0.0408711495934071 -0.376518853971089 ENSG00000185090 MANEAL
ENST00000433474 0.0047792695353484 0.00282763463831198 -0.707909132156937 ENSG00000233728 RP11-109P14.9
ENST00000373044 4.27382096897531e-38 1.77320524919945e-39 -1.42564515775355 ENSG00000196449 YRDC
ENST00000373043 4.61822221920785e-24 4.42677828740514e-25 -1.80230240244552 ENSG00000197982 C1orf122
ENST00000419397 1.84304193209642e-16 2.99453378673366e-17 -1.78346199665573 ENSG00000197982 C1orf122
ENST00000468084 1.29791535206243e-23 1.28223777639154e-24 -1.82252034024775 ENSG00000197982 C1orf122
ENST00000373042 3.86336649997576e-28 2.84432381579918e-29 -1.91449365063984 ENSG00000197982 C1orf122
ENST00000446260 2.55386273828438e-28 1.85960211473949e-29 -1.9374672002443 ENSG00000197982 C1orf122
ENST00000373036 7.31328090817123e-59 1.16426903521072e-60 -1.54183516243654 ENSG00000188786 MTF1
ENST00000448796 2.41002887051422e-09 7.07230958820711e-10 -1.46303599566678 ENSG00000230610 AL929472.1
ENST00000447422 4.16372721387978e-10 1.14320715664817e-10 -1.52623870140525 ENSG00000235673 RP11-109P14.8
ENST00000468190 1.7580645736829e-48 4.37020760139304e-50 -1.64077124281378 ENSG00000188786 MTF1
ENST00000419993 0.0133853238154385 0.00847104274536319 0.386622102373938 ENSG00000230955 RP11-109P14.10
ENST00000373027 4.6611926087593e-16 7.8112741424691e-17 0.505938491440454 ENSG00000204084 INPP5B
ENST00000373023 1.00548816779876e-15 1.72747690471836e-16 0.501967438203825 ENSG00000204084 INPP5B
ENST00000373026 1.93675188094931e-14 3.69473985652505e-15 0.509023458945416 ENSG00000204084 INPP5B
ENST00000373024 2.17047767905934e-14 4.15853805119237e-15 0.508143542148116 ENSG00000204084 INPP5B
ENST00000487328 0.120905207844083 0.0910212255476262 0.343636316257695 ENSG00000204084 INPP5B
ENST00000470364 0.00937762903958061 0.00579733376536493 0.311267156355301 ENSG00000204084 INPP5B
ENST00000474758 0.0402108895082308 0.0275672977434934 0.262449797578902 ENSG00000204084 INPP5B
ENST00000458109 2.90339315317828e-05 1.28993761459132e-05 0.356226883867477 ENSG00000204084 INPP5B
ENST00000516639 0.850376195360404 0.821341639683004 0.0717375741896011 ENSG00000252448 SNORA63
ENST00000410350 0.671995003665461 0.621838516983673 -0.180619907290236 ENSG00000222282 RNU6-584P
ENST00000467066 0.11928751681106 0.089698469108092 0.230634210904936 ENSG00000204084 INPP5B
ENST00000373021 0.000364914494008271 0.000184914403571068 0.477721855495472 ENSG00000204084 INPP5B
ENST00000491406 0.338076437071666 0.284036471258645 0.204371833262195 ENSG00000204084 INPP5B
ENST00000373019 7.91036615244439e-05 3.69647966446181e-05 -0.239042436853013 ENSG00000183431 SF3A3
ENST00000448721 1.24780394043367e-05 5.32732979540574e-06 -0.268866014676606 ENSG00000183431 SF3A3
ENST00000487062 0.0507036413707989 0.0354099483963176 -0.208474594507624 ENSG00000183431 SF3A3
ENST00000460925 0.00461931397613975 0.00272711115929781 -0.211962443874131 ENSG00000183431 SF3A3
ENST00000489537 4.22717629486255e-07 1.54258084272975e-07 -0.376592450828834 ENSG00000183431 SF3A3
ENST00000461869 3.76233185706668e-07 1.36556694389151e-07 -0.373463514411378 ENSG00000183431 SF3A3
ENST00000470585 2.12880569700749e-07 7.53422148010888e-08 -0.390771219666457 ENSG00000183431 SF3A3
ENST00000488934 0.000164296528904053 7.97126214669881e-05 -0.375023103506754 ENSG00000183431 SF3A3
ENST00000462258 2.66181495252495e-06 1.05441307837069e-06 -0.399450456928889 ENSG00000183431 SF3A3
ENST00000391239 0.881011267315028 0.856905111788942 0.0663082969253776 ENSG00000212541 RNU6-510P
ENST00000485803 0.00163666828576999 0.000904437216016861 -0.41014910573682 ENSG00000183386 FHL3
ENST00000373016 0.00163666828576999 0.000904437216016861 -0.41014910573682 ENSG00000183386 FHL3
ENST00000475084 0.00139279842859687 0.000762398173034063 -0.4156903313709 ENSG00000183386 FHL3
ENST00000477194 0.00208813842737444 0.00117262510386243 -0.406904800132009 ENSG00000183386 FHL3
ENST00000483132 0.00230795393012954 0.00130357468259676 -0.555950522650592 ENSG00000183386 FHL3
ENST00000483182 0.00254543209624535 0.00144667906047368 -0.234983825448629 ENSG00000183520 UTP11L
ENST00000486563 0.000171786078167333 8.35441343241322e-05 -0.30451298403533 ENSG00000183520 UTP11L
ENST00000373014 0.000171880639992117 8.35983487154522e-05 -0.250636621091633 ENSG00000183520 UTP11L
ENST00000537711 9.86132944248675e-05 4.6572420187372e-05 -0.261171606572812 ENSG00000183520 UTP11L
ENST00000488453 0.00070224660758308 0.000368955810871369 -0.274110974666361 ENSG00000183520 UTP11L
ENST00000373012 1.72259519743921e-06 6.6867804647737e-07 1.36007615266493 ENSG00000185668 POU3F1
ENST00000432922 5.12343890858342e-10 1.41808074033768e-10 2.10070767672249 ENSG00000224592 RP5-884C9.2
ENST00000428151 2.15699325818101e-10 5.76513612460959e-11 2.05133784170833 ENSG00000224592 RP5-884C9.2
ENST00000442006 0.286012393468655 0.23557021704485 -0.429504437439769 ENSG00000215895 RP11-334L9.1
ENST00000373001 5.28482218763795e-07 1.9488985255431e-07 -0.546843170926111 ENSG00000116954 RRAGC
ENST00000474456 0.000251215131121101 0.000124795225801587 -0.449493814648439 ENSG00000116954 RRAGC
ENST00000493015 0.000152546011896509 7.37500267507246e-05 -0.448164204680829 ENSG00000116954 RRAGC
ENST00000496778 1.27885179062509e-06 4.89929789664777e-07 -0.645564951882475 ENSG00000116954 RRAGC
ENST00000433671 3.07853658077182e-10 8.35344672243962e-11 1.04900690129891 ENSG00000228436 RP5-864K19.4
ENST00000456813 6.37171974114527e-06 2.63283398262437e-06 0.58996202026379 ENSG00000228436 RP5-864K19.4
ENST00000397572 0.000100443423762669 4.74872187055927e-05 0.462088204042622 ENSG00000214114 MYCBP
ENST00000494695 0.000591719614639201 0.000307975706194872 0.452802489742343 ENSG00000214114 MYCBP
ENST00000495043 0.000183421052162009 8.95207629978316e-05 0.498230870961099 ENSG00000214114 MYCBP
ENST00000489803 7.40272947060436e-07 2.7688101098017e-07 0.755540650638698 ENSG00000214114 MYCBP
ENST00000454994 7.43672854664151e-07 2.78197154972151e-07 0.755501561626727 ENSG00000131233 GJA9
ENST00000489575 7.43672854664151e-07 2.78197154972151e-07 0.755501561626727 ENSG00000214114 MYCBP
ENST00000465771 0.000273561339297451 0.000136535993220958 0.513114602060242 ENSG00000214114 MYCBP
ENST00000462027 2.97021361019472e-05 1.32092222336852e-05 0.578499216612882 ENSG00000214114 MYCBP
ENST00000443161 0.000177648065141245 8.65703384286771e-05 0.99809811619937 ENSG00000228436 RP5-864K19.4
ENST00000357771 1.04629790835361e-07 3.59348988177349e-08 1.23505265127904 ENSG00000131233 GJA9
ENST00000360786 7.37986136315662e-05 3.43718602637014e-05 1.10915808737998 ENSG00000131233 GJA9
ENST00000372990 5.92399239899951e-14 1.17445668306748e-14 1.8354295084172 ENSG00000158315 RHBDL2
ENST00000289248 8.02184670238459e-13 1.73952494824756e-13 1.74413586071313 ENSG00000158315 RHBDL2
ENST00000538156 8.09474431458842e-13 1.75562325166444e-13 1.7440778744904 ENSG00000158315 RHBDL2
ENST00000372985 4.1628388007906e-13 8.81809842832399e-14 1.76601949239934 ENSG00000158315 RHBDL2
ENST00000540558 1.22073044761851e-17 1.8212107264933e-18 2.45560217223063 ENSG00000158315 RHBDL2
ENST00000363093 0.0309546630754146 0.0207965096972152 0.623284509766388 ENSG00000199963 RNU6-605P
ENST00000432648 0.0108486042670934 0.00676894648621116 -0.14422301475333 ENSG00000174574 AKIRIN1
ENST00000446189 0.0651695011684908 0.0464852563629794 -0.101144676439447 ENSG00000174574 AKIRIN1
ENST00000372984 0.0359375992527446 0.0244372836874104 -0.114075949416672 ENSG00000174574 AKIRIN1
ENST00000531822 0.913395343911216 0.895509846776196 0.00744819731499938 ENSG00000174574 AKIRIN1
ENST00000372967 0.000845997051556458 0.000449142850720735 -0.281352355596875 ENSG00000168653 NDUFS5
ENST00000372969 0.000845997051556458 0.000449142850720735 -0.281352355596875 ENSG00000168653 NDUFS5
ENST00000484793 8.2585974080086e-19 1.13452018069323e-19 3.34887296172903 ENSG00000127603 MACF1
ENST00000602421 3.10929697918862e-19 4.14897844580721e-20 3.39695292265882 ENSG00000127603 MACF1
ENST00000545844 1.31038543862557e-09 3.76066799627091e-10 0.392471863556316 ENSG00000127603 MACF1
ENST00000567887 1.2982083411222e-09 3.72447832713172e-10 0.39249623384787 ENSG00000127603 MACF1
ENST00000372915 1.32007296180052e-09 3.78981275496242e-10 0.392362728053584 ENSG00000127603 MACF1
ENST00000539005 1.3104870599833e-09 3.76117008781113e-10 0.392415443600255 ENSG00000127603 MACF1
ENST00000317713 1.3104870599833e-09 3.76117008781113e-10 0.392415443600255 ENSG00000127603 MACF1
ENST00000361689 1.31602465592102e-09 3.77763929135626e-10 0.392385525355643 ENSG00000127603 MACF1
ENST00000524432 9.20540014386837e-10 2.60577991975502e-10 0.546924540039023 ENSG00000127603 MACF1
ENST00000467673 2.62792217771599e-08 8.50797842925181e-09 0.688483940732922 ENSG00000127603 MACF1
ENST00000383927 0.0825282962195444 0.060023092658751 0.69363656647449 ENSG00000206654 RNU6-608P
ENST00000410446 0.348959486149631 0.294359473937346 0.366619790087422 ENSG00000222378 RNA5SP44
ENST00000564288 8.16882786662586e-08 2.77541435812169e-08 0.327560920144622 ENSG00000127603 MACF1
ENST00000494012 4.73517522684776e-16 7.93893774758937e-17 0.658236089645239 ENSG00000127603 MACF1
ENST00000536367 2.11803246126454e-13 4.3830799367714e-14 0.587436284800479 ENSG00000127603 MACF1
ENST00000602528 0.658140301465821 0.607114927896756 0.186504161335897 ENSG00000270040 RP11-416A14.1
ENST00000480624 5.27445830728845e-10 1.46155277877031e-10 0.558087542083371 ENSG00000127603 MACF1
ENST00000469366 1.40008474501248e-10 3.67827037001317e-11 0.601675470698188 ENSG00000127603 MACF1
ENST00000289890 0.0403026052110743 0.0276347563302589 0.294176345773133 ENSG00000226438 RP11-420K8.1
ENST00000496804 1.59151282457581e-07 5.56313946248501e-08 0.358722872311047 ENSG00000127603 MACF1
ENST00000530262 4.24344598052829e-06 1.71800295780597e-06 0.310062999316694 ENSG00000127603 MACF1
ENST00000485063 0.0037010425399479 0.00215388014928855 0.292643134902189 ENSG00000127603 MACF1
ENST00000472385 1.82018853326971e-05 7.90901967602832e-06 0.381775795656575 ENSG00000127603 MACF1
ENST00000484393 2.94515669607426e-07 1.05675638410672e-07 0.485139765522829 ENSG00000127603 MACF1
ENST00000476350 1.3735047774505e-05 5.8916846070526e-06 0.302269794619813 ENSG00000127603 MACF1
ENST00000372925 3.06956892083811e-06 1.22456607445648e-06 0.297312920614906 ENSG00000127603 MACF1
ENST00000406997 0.557941620407544 0.501779665763009 0.237427266573392 ENSG00000217897 HSPE1P8
ENST00000528611 0.0156200299146335 0.00999912174685928 0.333012348767509 ENSG00000127603 MACF1
ENST00000289893 6.44411911312942e-06 2.66448474203615e-06 0.286266371063065 ENSG00000127603 MACF1
ENST00000530275 3.71489188773933e-08 1.22075433725513e-08 0.626683203608035 ENSG00000255103 KIAA0754
ENST00000482035 0.054481790897092 0.0382854619350491 0.175415075763181 ENSG00000127603 MACF1
ENST00000473843 0.00338085314833964 0.00195563268305192 0.339519088498845 ENSG00000127603 MACF1
ENST00000469490 1.00813881062108e-05 4.25833384861889e-06 0.368572002575826 ENSG00000127603 MACF1
ENST00000487656 8.80104566042303e-05 4.13390983999589e-05 0.453323288996635 ENSG00000127603 MACF1
ENST00000360115 0.000822163823747746 0.000435796161629603 0.24434166303849 ENSG00000127603 MACF1
ENST00000497964 0.000314859553825269 0.000158329246469447 0.286713590707182 ENSG00000127603 MACF1
ENST00000446276 0.000897738738987964 0.000478245447322116 0.250356554190449 ENSG00000127603 MACF1
ENST00000442046 0.00297216687739077 0.00170484085279358 0.228169803711541 ENSG00000127603 MACF1
ENST00000422234 0.0664888247622629 0.0475007120602628 0.171438134041846 ENSG00000127603 MACF1
ENST00000462496 0.0665032858408046 0.0475130326344941 0.167875345352085 ENSG00000127603 MACF1
ENST00000462103 0.431089508435271 0.373800555160812 0.0835448586230462 ENSG00000127603 MACF1
ENST00000496360 0.0205702437633497 0.0134226104674559 0.213795749762995 ENSG00000127603 MACF1
ENST00000497807 0.0131767321411363 0.00832957344343518 0.216664820127725 ENSG00000127603 MACF1
ENST00000331593 1.64371415333459e-16 2.66191831339786e-17 1.47747177587468 ENSG00000183682 BMP8A
ENST00000447263 0.187025650787415 0.147148391719812 0.504604873473037 ENSG00000237624 OXCT2P1
ENST00000441741 2.79324468757514e-05 1.23897812359936e-05 0.864745538585253 ENSG00000182109 RP11-69E11.4
ENST00000331856 3.7744619068365e-06 1.52033931882082e-06 0.863957697259538 ENSG00000182109 RP11-69E11.4
ENST00000458207 7.7466364616917e-07 2.90360409551626e-07 0.691165856115996 ENSG00000182109 RP11-69E11.4
ENST00000450157 9.40623467948522e-07 3.55587623573765e-07 0.658980581148479 ENSG00000182109 RP11-69E11.4
ENST00000431553 9.93853461956603e-07 3.76471446417533e-07 0.657390769638745 ENSG00000182109 RP11-69E11.4
ENST00000417869 1.0689813056036e-06 4.06298466308482e-07 0.652521728723637 ENSG00000182109 RP11-69E11.4
ENST00000440190 2.33985473208973e-07 8.30915873458115e-08 0.665839139518989 ENSG00000182109 RP11-69E11.4
ENST00000427240 5.45776266881374e-09 1.6564400635895e-09 0.698418885897002 ENSG00000243970 PPIEL
ENST00000482028 9.68339565560908e-06 4.08396686035909e-06 -0.469619310024432 ENSG00000090621 PABPC4
ENST00000372856 1.03199056004457e-11 2.45944300949306e-12 -0.528827584638305 ENSG00000090621 PABPC4
ENST00000372857 1.06653415914998e-11 2.54483017364021e-12 -0.528435150173593 ENSG00000090621 PABPC4
ENST00000372858 3.39825943286001e-18 4.8826255939052e-19 -0.615589504806913 ENSG00000090621 PABPC4
ENST00000372862 5.8238908765703e-19 7.91482480614128e-20 -0.625972877109208 ENSG00000090621 PABPC4
ENST00000468476 8.62382912594135e-13 1.87486210870291e-13 -0.56918349378404 ENSG00000090621 PABPC4
ENST00000437136 3.16621776626129e-13 6.64559272826909e-14 -0.574898805691802 ENSG00000090621 PABPC4
ENST00000492468 8.98343751620162e-13 1.95540749362523e-13 -0.5746023986249 ENSG00000090621 PABPC4
ENST00000530186 3.32334891140849e-07 1.19955420925699e-07 -0.510886400149012 ENSG00000090621 PABPC4
ENST00000421687 3.56583626765045e-21 4.13502948721612e-22 -0.681142048063476 ENSG00000090621 PABPC4
ENST00000484555 1.14099410449331e-14 2.13530661760795e-15 -0.641521833144545 ENSG00000090621 PABPC4
ENST00000525045 3.23652149894007e-16 5.36028481505471e-17 -0.681462757662969 ENSG00000090621 PABPC4
ENST00000527718 2.97410225540734e-21 3.42499771547158e-22 -0.719706100045179 ENSG00000090621 PABPC4
ENST00000477556 1.77768646811067e-12 3.96528021567812e-13 -0.620413911596452 ENSG00000090621 PABPC4
ENST00000461578 2.36554229603785e-10 6.34829587813087e-11 -0.612719742935812 ENSG00000090621 PABPC4
ENST00000483770 6.32644243660363e-14 1.25730989297893e-14 -0.686256711023964 ENSG00000090621 PABPC4
ENST00000525669 4.62916069841316e-20 5.81812681812417e-21 -0.721665466643483 ENSG00000090621 PABPC4
ENST00000470443 4.6153894750104e-19 6.23074403697357e-20 -0.659254561575029 ENSG00000090621 PABPC4
ENST00000415255 3.42346312334701e-21 3.96501460402842e-22 -0.711739614622809 ENSG00000228060 RP11-69E11.8
ENST00000513632 2.36058306147621e-16 3.86804644184362e-17 -0.72410560189533 ENSG00000090621 PABPC4
ENST00000364587 0.00173599190382085 0.000963468288423795 -0.921773840412183 ENSG00000201457 SNORA55
ENST00000525751 1.12678696405829e-15 1.94558140160493e-16 -0.748518628792544 ENSG00000090621 PABPC4
ENST00000474378 1.82277283410875e-15 3.20020410470629e-16 -0.704962216713653 ENSG00000090621 PABPC4
ENST00000529216 9.88288753258443e-15 1.83929826300867e-15 -0.731371337343558 ENSG00000090621 PABPC4
ENST00000492519 2.19632833400143e-13 4.54931106855545e-14 -0.723049207829005 ENSG00000090621 PABPC4
ENST00000451091 0.0460325683180928 0.031899672871827 -0.281579857304554 ENSG00000090621 PABPC4
ENST00000531243 0.39592864076384 0.339290253879657 -0.174134826332755 ENSG00000090621 PABPC4
ENST00000372852 1.49640523759873e-05 6.44205637408118e-06 1.66326996636197 ENSG00000163909 HEYL
ENST00000535435 0.0647117786065989 0.0461370834903409 0.606705774781722 ENSG00000163909 HEYL
ENST00000235628 5.79083344497534e-09 1.76234321780238e-09 1.82182598255877 ENSG00000116981 NT5C1A
ENST00000372844 4.34757192697903e-26 3.63882112716419e-27 3.40632297648789 ENSG00000116983 HPCAL4
ENST00000470018 4.45193279068257e-05 2.01998836234831e-05 0.476079766135532 ENSG00000084072 PPIE
ENST00000485507 0.689443669729273 0.64074735229887 0.0577155675410855 ENSG00000084072 PPIE
ENST00000324379 0.998860976621906 0.998287292939947 -0.000206154189260109 ENSG00000084072 PPIE
ENST00000356511 0.062689488874699 0.0445666236950429 0.168293984327836 ENSG00000084072 PPIE
ENST00000456578 0.799940394365317 0.763822020003071 0.0369368839920267 ENSG00000084072 PPIE
ENST00000495526 0.998847361131148 0.998267709478852 -0.000208464381598212 ENSG00000084072 PPIE
ENST00000482751 0.998847361131148 0.998267709478852 -0.000208464381598212 ENSG00000084072 PPIE
ENST00000372830 0.062689488874699 0.0445666236950429 0.168293984327836 ENSG00000084072 PPIE
ENST00000497370 0.957896442835741 0.948646941739492 -0.00636275876272404 ENSG00000084072 PPIE
ENST00000372835 0.948872405495394 0.937825341492055 -0.00747054315394547 ENSG00000084072 PPIE
ENST00000470213 0.973325368140646 0.967240228476592 0.00399458906455188 ENSG00000084072 PPIE
ENST00000474804 0.864937630903161 0.83806567164956 -0.0202654322279577 ENSG00000084072 PPIE
ENST00000475350 0.998847361131148 0.998267709478852 -0.000208464381598212 ENSG00000084072 PPIE
ENST00000480169 0.973173120197322 0.967065449993206 -0.00457312444241336 ENSG00000084072 PPIE
ENST00000372827 3.58627754512691e-14 6.9859345176658e-15 1.31230853863245 ENSG00000116985 BMP8B
ENST00000467741 0.000148945148863035 7.19120213605572e-05 1.13771406670896 ENSG00000084072 PPIE
ENST00000397360 4.23111824925031e-10 1.16241904602375e-10 1.63566056254366 ENSG00000116985 BMP8B
ENST00000327582 0.00731307403739081 0.00444671688009031 1.05043465936888 ENSG00000198754 OXCT2
ENST00000566366 0.69072661503534 0.642179173689982 0.158460399780498 ENSG00000261798 RP1-118J21.25
ENST00000441669 0.180274760202927 0.141316698345873 -0.118196380566239 ENSG00000043514 TRIT1
ENST00000462797 0.180274760202927 0.141316698345873 -0.118196380566239 ENSG00000043514 TRIT1
ENST00000316891 0.180274760202927 0.141316698345873 -0.118196380566239 ENSG00000043514 TRIT1
ENST00000372818 0.180274760202927 0.141316698345873 -0.118196380566239 ENSG00000043514 TRIT1
ENST00000495175 0.381201009665007 0.325093541239958 -0.0800879827917804 ENSG00000043514 TRIT1
ENST00000491865 0.375772176946439 0.319910717692928 -0.0810010521274639 ENSG00000043514 TRIT1
ENST00000537223 0.499590072732146 0.442296029069292 -0.064447496967613 ENSG00000043514 TRIT1
ENST00000537440 0.499590072732146 0.442296029069292 -0.064447496967613 ENSG00000043514 TRIT1
ENST00000541099 0.499590072732146 0.442296029069292 -0.064447496967613 ENSG00000043514 TRIT1
ENST00000545233 0.499590072732146 0.442296029069292 -0.064447496967613 ENSG00000043514 TRIT1
ENST00000465417 0.00253339905823379 0.00143952187780884 -0.412056045292012 ENSG00000043514 TRIT1
ENST00000492612 0.778556274490218 0.739663161806365 -0.0272630423939179 ENSG00000043514 TRIT1
ENST00000467774 0.0318502651793031 0.0214488952932886 -0.447236710224817 ENSG00000043514 TRIT1
ENST00000489945 0.831385128607694 0.799586881970329 0.0203314707452335 ENSG00000043514 TRIT1
ENST00000486825 0.787577229816525 0.749859051875399 0.0258066214584721 ENSG00000043514 TRIT1
ENST00000469476 0.176690566299538 0.138237014496785 -0.144619550180551 ENSG00000043514 TRIT1
ENST00000544981 0.328040223591304 0.274574155524502 0.0997835790808331 ENSG00000043514 TRIT1
ENST00000462243 0.414035170574042 0.35707557914753 -0.109623407570811 ENSG00000043514 TRIT1
ENST00000365352 0.764626606729531 0.724059876381301 0.130071289507646 ENSG00000202222 Y_RNA
ENST00000397332 3.05898003203714e-11 7.57932491530419e-12 1.92374724049271 ENSG00000116990 MYCL
ENST00000372816 1.04468911347073e-10 2.71558294044175e-11 1.9559785849394 ENSG00000116990 MYCL
ENST00000418255 0.00232057714635604 0.00131131788526863 1.18770986055713 ENSG00000236546 RP1-118J21.5
ENST00000372815 3.08236483181868e-07 1.10866217380265e-07 1.72135405176837 ENSG00000116990 MYCL
ENST00000429311 3.08236483181868e-07 1.10866217380265e-07 1.72135405176837 ENSG00000116990 MYCL
ENST00000450953 0.000686557890992276 0.000360240703034936 1.25913185687535 ENSG00000116990 MYCL
ENST00000372811 7.74772230723024e-57 1.32938082651624e-58 -1.66991211753239 ENSG00000168389 MFSD2A
ENST00000420632 5.05530709562522e-58 8.2718202959844e-60 -1.67600651613554 ENSG00000168389 MFSD2A
ENST00000434861 1.48541290134542e-49 3.52359999391836e-51 -1.64564081026627 ENSG00000168389 MFSD2A
ENST00000372809 7.60881888065152e-57 1.30463687559885e-58 -1.66992083015398 ENSG00000168389 MFSD2A
ENST00000483824 7.60881888065152e-57 1.30463687559885e-58 -1.66992083015398 ENSG00000168389 MFSD2A
ENST00000469745 1.92930587883929e-59 2.9894897523729e-61 -1.76111325037276 ENSG00000168389 MFSD2A
ENST00000438210 1.62338535842608e-17 2.44621308070511e-18 -1.53204751566036 ENSG00000228477 RP3-342P20.2
ENST00000480630 1.82407979010276e-62 2.54161366873229e-64 -1.76827952374352 ENSG00000168389 MFSD2A
ENST00000491515 1.10455707395594e-48 2.72456838863549e-50 -1.72344399378975 ENSG00000168389 MFSD2A
ENST00000459917 1.4872776231852e-42 4.85737189272325e-44 -1.75113784891623 ENSG00000168389 MFSD2A
ENST00000481612 2.85110362440838e-40 1.05482083729735e-41 -1.74702059753668 ENSG00000168389 MFSD2A
[truncated: 15,809,358 more chars]
