# Supplementary material for: High-throughput allele-specific expression across 250 environmental conditions
Source: Genome Res. 2016 Dec;26(12):1627–38. doi: 10.1101/gr.209759.116 (PMC5131815; doi:10.1101/gr.209759.116)
Supplement: Supplemental Material [file supp_gr.209759.116_Supplemental_Table_S6.tar.gz › DEG_results/DP6_DEG_stats_T16C1.txt]

t.id padj pval logFC ensg g.id
ENST00000456328 0.201444935328273 0.118540478219754 -0.564375771894728 ENSG00000223972 DDX11L1
ENST00000515242 0.201444935328273 0.118540478219754 -0.564375771894728 ENSG00000223972 DDX11L1
ENST00000518655 0.201444935328273 0.118540478219754 -0.564375771894728 ENSG00000223972 DDX11L1
ENST00000450305 0.2302882696301 0.139682810399372 -0.523128348264352 ENSG00000223972 DDX11L1
ENST00000541675 0.357744678742557 0.242548704827304 -0.0911926682025914 ENSG00000227232 WASH7P
ENST00000423562 0.344719348548129 0.231218045235837 -0.0929146277635215 ENSG00000227232 WASH7P
ENST00000438504 0.344719348548129 0.231218045235837 -0.0929146277635215 ENSG00000227232 WASH7P
ENST00000488147 0.342768720813358 0.229575415131268 -0.0933108095538909 ENSG00000227232 WASH7P
ENST00000538476 0.341536075491137 0.228537325592479 -0.0937013632333464 ENSG00000227232 WASH7P
ENST00000594647 1 1 0 ENSG00000268020 OR4G4P
ENST00000466430 3.47442923210412e-07 4.54328770893633e-08 1.56413646967831 ENSG00000238009 RP11-34P13.7
ENST00000495576 0.619621410920658 0.499596151763924 0.242810010159208 ENSG00000239945 RP11-34P13.8
ENST00000477740 7.40655732805147e-08 8.69827042636512e-09 1.6109445642915 ENSG00000238009 RP11-34P13.7
ENST00000471248 0.00110712900921426 0.000294061582738014 1.11043719169331 ENSG00000238009 RP11-34P13.7
ENST00000453576 0.957115382761084 0.930270246291925 0.0317757460535412 ENSG00000238009 RP11-34P13.7
ENST00000442987 0.697624650160535 0.588253646101541 -0.188828132273421 ENSG00000233750 CICP27
ENST00000423372 1.03133237755403e-08 1.05441486338661e-09 0.805978860726507 ENSG00000237683 AL627309.1
ENST00000494149 0.115642575166741 0.0605067158869185 0.489179385932831 ENSG00000268903 RP11-34P13.15
ENST00000595919 0.0103861564632106 0.00363359201370732 0.748533833346506 ENSG00000269981 RP11-34P13.16
ENST00000493797 0.000794505735533011 0.000203761055148115 1.32516783298558 ENSG00000239906 RP11-34P13.14
ENST00000484859 0.000732734679445806 0.00018613885403574 0.923598343626198 ENSG00000241860 RP11-34P13.13
ENST00000490997 0.000337714119719899 7.90577017542427e-05 1.02310825793168 ENSG00000241860 RP11-34P13.13
ENST00000466557 3.52175650401527e-05 6.64755797770288e-06 0.781764639576319 ENSG00000241860 RP11-34P13.13
ENST00000496488 0.919849661623037 0.875889893916646 0.0573673998109542 ENSG00000241599 RP11-34P13.9
ENST00000491962 0.253494084481192 0.157309128187484 -0.508503707931702 ENSG00000241860 RP11-34P13.13
ENST00000442116 0.0214212932227778 0.00833173464991853 0.896214572161582 ENSG00000228463 AP006222.2
ENST00000448958 0.0427298881660937 0.0185832027739194 0.653971452902562 ENSG00000228463 AP006222.2
ENST00000424429 0.826548550300061 0.748357029374699 -0.0759929883758353 ENSG00000241670 AP006222.1
ENST00000450734 0.681721127094337 0.569595237411939 0.158168187589889 ENSG00000241670 AP006222.1
ENST00000424587 0.000168320514495008 3.68101998028737e-05 0.969142563723298 ENSG00000228463 AP006222.2
ENST00000335577 0.767730302632708 0.673153998487843 0.150205610303913 ENSG00000228463 AP006222.2
ENST00000440038 0.000860286858291857 0.000222409802076985 1.25253157949433 ENSG00000237094 RP4-669L17.10
ENST00000432964 0.0464899469178661 0.0205046507408296 0.760292166940924 ENSG00000237094 RP4-669L17.10
ENST00000423728 6.89945106194867e-05 1.38761731359164e-05 1.4664248114154 ENSG00000237094 RP4-669L17.10
ENST00000601486 0.0377680808557937 0.0161073976624814 0.871314797396542 ENSG00000237094 RP4-669L17.10
ENST00000599771 0.16460877917819 0.0927457597512662 0.607068884509178 ENSG00000237094 RP4-669L17.10
ENST00000455464 0.0042451157744726 0.00132067954572477 1.10308411159922 ENSG00000237094 RP4-669L17.10
ENST00000419160 0.00493063038211974 0.00156291446275987 1.12001807609973 ENSG00000237094 RP4-669L17.10
ENST00000601814 0.00713191081382151 0.00237519865074276 1.07001911614177 ENSG00000237094 RP4-669L17.10
ENST00000425496 0.511814778267129 0.386005268221232 -0.273927274742523 ENSG00000237094 RP4-669L17.10
ENST00000455207 0.00214012228493943 0.000614691866404566 1.27138605798183 ENSG00000237094 RP4-669L17.10
ENST00000423796 0.963208662705086 0.939311263831997 -0.018737307914056 ENSG00000235146 RP5-857K21.2
ENST00000450696 0.95767054144886 0.931051552788614 -0.020658334141822 ENSG00000235146 RP5-857K21.2
ENST00000357876 0.977234590085958 0.960466863061766 -0.0109657569097011 ENSG00000239664 RP5-857K21.3
ENST00000440200 0.575620675001941 0.452337588986503 -0.105162521139565 ENSG00000230021 RP5-857K21.4
ENST00000416931 0.169573875264354 0.0961580423405541 -0.558093089310103 ENSG00000225972 MTND1P23
ENST00000457540 0.305078118154237 0.198131308222694 -0.453744665169754 ENSG00000225630 MTND2P28
ENST00000414273 0.380711013246817 0.262769123174276 -0.172720728240477 ENSG00000237973 hsa-mir-6723
ENST00000427426 0.129134701579744 0.0691552718981726 -0.598317698568473 ENSG00000229344 RP5-857K21.7
ENST00000467115 0.0124511448875329 0.00447320205622738 -0.708080006590582 ENSG00000240409 MTATP8P1
ENST00000514057 0.0053853460658691 0.00172696177947011 -0.773081558690348 ENSG00000248527 MTATP6P1
ENST00000416718 0.00044288251986208 0.000106597147793713 -0.728417944985882 ENSG00000198744 RP5-857K21.11
ENST00000441245 9.39916933080241e-05 1.94558064766426e-05 1.00191532555151 ENSG00000230021 RP5-857K21.4
ENST00000419394 0.000148791637059106 3.21272575552362e-05 0.981449202126948 ENSG00000230021 RP5-857K21.4
ENST00000414688 0.000198785446497222 4.42242287626351e-05 0.965037105126366 ENSG00000230021 RP5-857K21.4
ENST00000447954 0.0386964113731936 0.0165653579704186 0.718580162235142 ENSG00000230021 RP5-857K21.4
ENST00000440782 0.0279308582171135 0.011349704879865 0.708809082067212 ENSG00000229376 CICP3
ENST00000506640 0.0106785676493106 0.00375211910697438 0.606702926465841 ENSG00000224956 RP11-206L10.1
ENST00000416385 0.981792491921645 0.968065523446686 -0.0118647037839116 ENSG00000235373 RP11-206L10.3
ENST00000417659 0.254399001835136 0.157988584954109 0.412784999955386 ENSG00000240618 RP11-206L10.5
ENST00000422528 0.921268854488264 0.877927579282121 0.0518994859527469 ENSG00000229905 RP11-206L10.4
ENST00000428504 0.0101770020240477 0.0035503732719087 0.411237595258327 ENSG00000228327 RP11-206L10.2
ENST00000434264 0.537725406376815 0.41233474795619 0.162059842459863 ENSG00000237491 RP11-206L10.9
ENST00000457084 0.874041785695422 0.812991837158524 -0.0565651813878193 ENSG00000237491 RP11-206L10.9
ENST00000589899 0.668650629713553 0.554437298320893 0.118033730544526 ENSG00000237491 RP11-206L10.9
ENST00000609830 0.505181952471028 0.379310348246289 0.179422851301307 ENSG00000237491 RP11-206L10.9
ENST00000429505 0.194333503880118 0.113464596665576 0.174309910809565 ENSG00000237491 RP11-206L10.9
ENST00000591440 0.237581418495161 0.145237524144649 0.170114130296021 ENSG00000237491 RP11-206L10.9
ENST00000587530 0.237581418495161 0.145237524144649 0.170114130296021 ENSG00000237491 RP11-206L10.9
ENST00000593022 0.158525468555474 0.0886059768545653 0.193128075580678 ENSG00000237491 RP11-206L10.9
ENST00000589531 0.165894453444278 0.0936277306927549 0.186803452966253 ENSG00000237491 RP11-206L10.9
ENST00000588951 0.10091498483108 0.0514020478347664 0.211553083760543 ENSG00000237491 RP11-206L10.9
ENST00000585768 0.380969096415118 0.263003583470636 0.144220177142817 ENSG00000237491 RP11-206L10.9
ENST00000585745 0.938500037548725 0.903070957883681 0.0191244304797058 ENSG00000237491 RP11-206L10.9
ENST00000586928 0.589780560373584 0.467448437368647 -0.182037517756384 ENSG00000237491 RP11-206L10.9
ENST00000592547 0.983965644063769 0.971426850401493 0.0124956247836744 ENSG00000237491 RP11-206L10.9
ENST00000585826 0.859896815990437 0.79322975681219 -0.094418671198165 ENSG00000237491 RP11-206L10.9
ENST00000590848 0.235277730650733 0.143464164233325 0.173665445998396 ENSG00000237491 RP11-206L10.9
ENST00000586288 0.173015015193599 0.0984830337338531 0.184632164801616 ENSG00000237491 RP11-206L10.9
ENST00000591702 0.673780812879831 0.560376152315016 0.16891859568637 ENSG00000237491 RP11-206L10.9
ENST00000358533 0.774861274156575 0.682299218379488 -0.126638581310655 ENSG00000237491 RP11-206L10.9
ENST00000447500 0.16703114190453 0.0944253729357808 0.260041525844615 ENSG00000230092 RP11-206L10.8
ENST00000590817 0.16703114190453 0.0944253729357808 0.260041525844615 ENSG00000230092 RP11-206L10.8
ENST00000599533 0.0696233085772865 0.0330520047120096 0.789655687632021 ENSG00000269831 AL669831.1
ENST00000587126 0.858899714860547 0.79189845621068 0.0883225027341958 ENSG00000237491 RP11-206L10.9
ENST00000443772 0.321870168644747 0.211963247917153 0.278028739367958 ENSG00000237491 RP11-206L10.9
ENST00000412115 0.241542555772397 0.148229838054128 0.270962788009256 ENSG00000237491 RP11-206L10.9
ENST00000435300 0.323166998178065 0.213132955495727 0.183032966481088 ENSG00000240453 RP11-206L10.10
ENST00000326734 0.657309298532017 0.541736798913507 0.13378325749567 ENSG00000177757 FAM87B
ENST00000473798 0.107482564852648 0.0554527186081456 0.395445524868262 ENSG00000225880 LINC00115
ENST00000536430 0.107482564852648 0.0554527186081456 0.395445524868262 ENSG00000225880 LINC00115
ENST00000445118 2.73597003397434e-05 5.03771782874132e-06 0.455464295391138 ENSG00000228794 LINC01128
ENST00000610067 9.52524687586275e-06 1.60194734896596e-06 0.493442345943142 ENSG00000228794 LINC01128
ENST00000441765 0.000782960302962799 0.000200453337708708 0.406278363474685 ENSG00000228794 LINC01128
ENST00000609139 8.23527572426458e-06 1.3707640560248e-06 0.494072736906079 ENSG00000228794 LINC01128
ENST00000449005 8.05828388970484e-06 1.33845931252879e-06 0.488172596018603 ENSG00000228794 LINC01128
ENST00000416570 5.94645404297379e-06 9.6438791854533e-07 0.495715104332378 ENSG00000228794 LINC01128
ENST00000448975 5.94645404297379e-06 9.6438791854533e-07 0.495715104332378 ENSG00000228794 LINC01128
ENST00000609009 2.27714441118426e-05 4.12354288914234e-06 0.484560678575926 ENSG00000228794 LINC01128
ENST00000608189 2.27714441118426e-05 4.12354288914234e-06 0.484560678575926 ENSG00000228794 LINC01128
ENST00000415295 0.00511324176948946 0.00162844647060546 0.403672822570188 ENSG00000228794 LINC01128
ENST00000425657 0.0233206627909893 0.00920596628085533 0.504094131532298 ENSG00000228794 LINC01128
ENST00000446136 0.000111407167367304 2.34246384789852e-05 1.53435958660167 ENSG00000230368 FAM41C
ENST00000432963 0.0590337166348143 0.0271839265306105 0.816798199115185 ENSG00000230368 FAM41C
ENST00000427857 0.000432532905742672 0.000103862860309027 1.41267116671609 ENSG00000230368 FAM41C
ENST00000415481 0.00213906680646251 0.000614311924753483 1.16998371375734 ENSG00000234711 TUBB8P11
ENST00000594233 0.00277617763739555 0.000821946161325708 1.03449338630156 ENSG00000269308 AL645608.2
ENST00000607769 0.935653006783822 0.898797629864638 -0.0434015341652977 ENSG00000272438 RP11-54O7.16
ENST00000448179 0.486011623330311 0.360383481985706 0.317388545536143 ENSG00000230699 RP11-54O7.1
ENST00000398216 1 1 0 ENSG00000241180 RP11-54O7.2
ENST00000609207 0.281372875857408 0.179125249610293 0.38956925994679 ENSG00000223764 RP11-54O7.3
ENST00000417705 0.131876512547438 0.0709581146700187 0.488444072265765 ENSG00000223764 RP11-54O7.3
ENST00000432961 0.367091045880651 0.250776161758673 0.21645125418214 ENSG00000223764 RP11-54O7.3
ENST00000420190 0.0300903517825279 0.0123699718956417 0.655639468387306 ENSG00000187634 SAMD11
ENST00000437963 0.00564810798541026 0.00182139478327471 0.97716139117128 ENSG00000187634 SAMD11
ENST00000342066 7.90954057694081e-08 9.33061646172690e-09 -0.677939992405302 ENSG00000187634 SAMD11
ENST00000598827 0.0433533567588093 0.018902591623194 0.675996827726358 ENSG00000268179 AL645608.1
ENST00000341065 4.98476628343511e-08 5.70768846350649e-09 -0.69824012159749 ENSG00000187634 SAMD11
ENST00000455979 0.577892858093938 0.454735080356576 -0.162939330504265 ENSG00000187634 SAMD11
ENST00000478729 0.100586512615866 0.0512040466018867 0.530968714284971 ENSG00000187634 SAMD11
ENST00000474461 0.220650202497991 0.132388928450742 0.553786815117748 ENSG00000187634 SAMD11
ENST00000466827 0.57212745879905 0.448613591825489 0.200385922913233 ENSG00000187634 SAMD11
ENST00000464948 0.954974398301972 0.927241981539935 -0.0315768994645514 ENSG00000187634 SAMD11
ENST00000483767 8.41591957696925e-10 7.33143512436504e-11 -0.701695173279082 ENSG00000188976 NOC2L
ENST00000327044 9.68751464721581e-13 5.7731325584309e-14 -0.672777462341794 ENSG00000188976 NOC2L
ENST00000477976 3.2544415646137e-12 2.07689714983244e-13 -0.642236538829791 ENSG00000188976 NOC2L
ENST00000496938 3.29581939546735e-07 4.2917878636272e-08 -0.716413228778001 ENSG00000188976 NOC2L
ENST00000487214 2.31161656902063e-12 1.44603095715079e-13 -0.662770612874395 ENSG00000188976 NOC2L
ENST00000469563 1.88173006113259e-09 1.72582078487832e-10 -0.818314644468145 ENSG00000188976 NOC2L
ENST00000338591 0.0565717578356824 0.0258437852250081 0.366277926476786 ENSG00000187961 KLHL17
ENST00000463212 0.189565653002217 0.110049672476193 0.373131033605368 ENSG00000187961 KLHL17
ENST00000466300 0.155934289383218 0.0868050287978373 0.321716378898257 ENSG00000187961 KLHL17
ENST00000481067 0.38215271490709 0.264024180044066 0.291435751723909 ENSG00000187961 KLHL17
ENST00000379410 0.0285678781400623 0.0116466714606513 -0.475923189451211 ENSG00000187583 PLEKHN1
ENST00000379407 0.0579427822031726 0.0265973347571366 -0.429147947803302 ENSG00000187583 PLEKHN1
ENST00000379409 0.0579427822031726 0.0265973347571366 -0.429147947803302 ENSG00000187583 PLEKHN1
ENST00000480267 0.324389303392568 0.214133154062697 -0.417163240484739 ENSG00000187583 PLEKHN1
ENST00000491024 0.00738064031523449 0.00246920655479789 -0.681807825146933 ENSG00000187583 PLEKHN1
ENST00000433179 0.675823834462384 0.562871829726842 0.138469476721812 ENSG00000187642 C1orf170
ENST00000341290 0.673703874039258 0.560279013722759 0.138858871352137 ENSG00000187642 C1orf170
ENST00000479361 0.0121097149558282 0.00433351440979524 -0.713836281067807 ENSG00000187642 C1orf170
ENST00000606034 1.02164478324117e-16 3.83477891317794e-18 2.67662032771961 ENSG00000272512 RP11-54O7.17
ENST00000428771 0.000222045306440097 4.98890898740515e-05 0.997619484159855 ENSG00000188290 HES4
ENST00000304952 0.000235969467412953 5.33253246659536e-05 0.99520797085336 ENSG00000188290 HES4
ENST00000481869 0.000243550878737817 5.52090816898449e-05 0.994258540096103 ENSG00000188290 HES4
ENST00000484667 0.000167126129099604 3.65150029896531e-05 1.01863628824906 ENSG00000188290 HES4
ENST00000423619 0.0108308370450144 0.00381255520556245 0.994436749400743 ENSG00000231702 RP11-54O7.10
ENST00000458555 0.408236002726012 0.287210339137944 0.389933218780806 ENSG00000224969 RP11-54O7.11
ENST00000379389 1.35298639646296e-25 2.13208943414764e-27 -1.75585596792534 ENSG00000187608 ISG15
ENST00000379370 2.31872651905074e-05 4.2063324046603e-06 -0.552663820836916 ENSG00000188157 AGRN
ENST00000477585 0.00249783667030316 0.000730722362618042 -0.621669047158693 ENSG00000188157 AGRN
ENST00000469403 0.000134207176527467 2.86931280497375e-05 -0.719613999127154 ENSG00000188157 AGRN
ENST00000479707 0.00722016661631971 0.00240869482233947 -0.478628230091194 ENSG00000188157 AGRN
ENST00000466223 0.015280332805051 0.00565005455621139 -0.429215828493783 ENSG00000188157 AGRN
ENST00000478677 0.272564173525568 0.172219517068937 -0.25664065462049 ENSG00000188157 AGRN
ENST00000492947 0.013215985305059 0.00479012161446608 -0.476754167183898 ENSG00000188157 AGRN
ENST00000419249 4.13398758197505e-05 7.9247396096683e-06 -0.539346523190096 ENSG00000188157 AGRN
ENST00000461111 2.93936150740236e-05 5.45161180090701e-06 -0.54371096759625 ENSG00000188157 AGRN
ENST00000418300 0.00164927085949706 0.000458868083691261 -0.487748091844008 ENSG00000242590 RP11-54O7.14
ENST00000427998 6.20733489086126e-05 1.23735224996025e-05 0.506932907780268 ENSG00000217801 RP11-465B22.3
ENST00000394517 0.000139237771424461 2.98752815414204e-05 0.488123223872438 ENSG00000217801 RP11-465B22.3
ENST00000442292 0.00256319775336165 0.000752126307720232 0.468167657562478 ENSG00000273443 RP11-54O7.18
ENST00000456409 0.000132338036529554 2.82602580684652e-05 0.513020742757091 ENSG00000217801 RP11-465B22.3
ENST00000412397 2.41665200817811e-05 4.40161495055157e-06 0.560454253424981 ENSG00000217801 RP11-465B22.3
ENST00000433695 1.05875434007838e-05 1.79631432615708e-06 0.575952221396105 ENSG00000217801 RP11-465B22.3
ENST00000451054 2.23647095063873e-06 3.35760321840563e-07 0.591040116876306 ENSG00000217801 RP11-465B22.3
ENST00000453464 0.000415157873439604 9.93205645448246e-05 0.759875868679413 ENSG00000237330 RNF223
ENST00000379339 0.499411402497426 0.373628171587924 0.0631022138032042 ENSG00000131591 C1orf159
ENST00000294576 0.489062124100895 0.363312571488506 0.0645419248244818 ENSG00000131591 C1orf159
ENST00000448924 0.489062124100895 0.363312571488506 0.0645419248244818 ENSG00000131591 C1orf159
ENST00000465822 0.0231933996397496 0.00914809213007205 0.328232442118641 ENSG00000131591 C1orf159
ENST00000379325 0.499284794221476 0.373493739453304 0.0631014112253033 ENSG00000131591 C1orf159
ENST00000421241 0.499284794221476 0.373493739453304 0.0631014112253033 ENSG00000131591 C1orf159
ENST00000487177 0.0422715629112102 0.0183520123110386 0.306973561164142 ENSG00000131591 C1orf159
ENST00000467751 0.499284794221476 0.373493739453304 0.0631014112253033 ENSG00000131591 C1orf159
ENST00000477196 0.499284794221476 0.373493739453304 0.0631014112253033 ENSG00000131591 C1orf159
ENST00000464905 0.55627065458914 0.431810382973248 0.101266480177232 ENSG00000131591 C1orf159
ENST00000379320 0.0252894152803509 0.01011037988079 0.328493091487848 ENSG00000131591 C1orf159
ENST00000379319 0.057570248148844 0.0263859617553574 0.173885648793509 ENSG00000131591 C1orf159
ENST00000434641 0.397808511617148 0.277825033973448 0.0757611367973797 ENSG00000131591 C1orf159
ENST00000482816 0.672361268685319 0.558680649511314 0.041336268509025 ENSG00000131591 C1orf159
ENST00000437760 0.568134044620599 0.444367435387102 0.052625072148232 ENSG00000131591 C1orf159
ENST00000462097 0.781295813357913 0.690199401733959 -0.0260165342427437 ENSG00000131591 C1orf159
ENST00000473600 0.101942369828115 0.0520294723914125 0.294166596868499 ENSG00000131591 C1orf159
ENST00000475119 0.795158362544633 0.70739686307558 -0.0245195215933855 ENSG00000131591 C1orf159
ENST00000442117 0.0452106486185302 0.0198403310666915 0.326967094977094 ENSG00000131591 C1orf159
ENST00000427787 0.630932338157982 0.512154793064579 0.0969257951922349 ENSG00000131591 C1orf159
ENST00000472741 0.0990212067810734 0.0502567473096793 -0.12529602903592 ENSG00000131591 C1orf159
ENST00000480643 0.0719719884268363 0.0343960560907486 -0.134762281625478 ENSG00000131591 C1orf159
ENST00000416774 0.123873399383906 0.065798178656768 -0.614071126812484 ENSG00000223823 RP11-465B22.5
ENST00000384997 0.268901798158722 0.16935364430639 -0.357976355776663 ENSG00000207730 MIR200B
ENST00000384875 0.469888504876396 0.344742517933115 0.255534640428082 ENSG00000207607 MIR200A
ENST00000362106 0.776251958753679 0.684053201135406 0.126146430218216 ENSG00000198976 MIR429
ENST00000606993 0.600246667705781 0.478336432674307 0.257502655653335 ENSG00000272141 RP11-465B22.8
ENST00000379317 0.000104643853995112 2.18804940330433e-05 1.55660310440472 ENSG00000205231 TTLL10-AS1
ENST00000506177 0.742369967294798 0.641804105880993 0.0964652713041238 ENSG00000162571 TTLL10
ENST00000379290 7.6842144797078e-05 1.56245862985617e-05 0.893351435814307 ENSG00000162571 TTLL10
ENST00000379289 7.6842144797078e-05 1.56245862985617e-05 0.893351435814307 ENSG00000162571 TTLL10
ENST00000379288 0.00312620587119878 0.000937848669183731 1.22831010821579 ENSG00000162571 TTLL10
ENST00000460998 0.0656334097871799 0.0308154923647662 0.755618335126947 ENSG00000162571 TTLL10
ENST00000486379 0.000350745345543339 8.24901751051708e-05 0.833505367136354 ENSG00000162571 TTLL10
ENST00000328596 0.692080741561653 0.58161057944189 -0.0774626691463118 ENSG00000186891 TNFRSF18
ENST00000379268 0.696716762995183 0.587160883393658 -0.0774341802604478 ENSG00000186891 TNFRSF18
ENST00000486728 0.789731836637513 0.70053973870269 -0.0529597061476355 ENSG00000186891 TNFRSF18
ENST00000379265 0.679778054590696 0.567456926518658 -0.0808283336827396 ENSG00000186891 TNFRSF18
ENST00000379236 1.25756084121355e-05 2.16370975790824e-06 -0.776336025947221 ENSG00000186827 TNFRSF4
ENST00000497869 1.24110949406774e-05 2.13280540760649e-06 -0.776595750851117 ENSG00000186827 TNFRSF4
ENST00000453580 4.65907075492694e-05 9.03973841620564e-06 -0.702809054783504 ENSG00000186827 TNFRSF4
ENST00000360001 0.0604815096765299 0.0279862989573466 -0.197429955991985 ENSG00000078808 SDF4
ENST00000465727 0.0605116099734916 0.0280031232892182 -0.197468112647001 ENSG00000078808 SDF4
ENST00000263741 0.0605116099734916 0.0280031232892182 -0.197468112647001 ENSG00000078808 SDF4
ENST00000494748 0.0452938687638132 0.0198836260359459 -0.228014704759353 ENSG00000078808 SDF4
ENST00000478938 0.0194672148777764 0.00746012827944582 -0.275918327775789 ENSG00000078808 SDF4
ENST00000403997 0.0496034760052136 0.0221224220443117 -0.169916566181029 ENSG00000078808 SDF4
ENST00000545427 0.0723926435328464 0.0346274080954007 -0.16503351137749 ENSG00000078808 SDF4
ENST00000459994 0.0216355806700364 0.00842867206199714 -0.251797984117764 ENSG00000078808 SDF4
ENST00000379198 5.03006280204369e-09 4.91934959975879e-10 -0.664346234932098 ENSG00000176022 B3GALT6
ENST00000462849 0.943868359168116 0.910817240069521 -0.0402568968256162 ENSG00000184163 FAM132A
ENST00000478606 0.993453999881814 0.985858176922365 -0.00648912653727582 ENSG00000184163 FAM132A
ENST00000330388 0.6966166334202 0.586991066258656 0.160800118055986 ENSG00000184163 FAM132A
ENST00000468365 0.639860275502718 0.522127577292821 0.220576754411415 ENSG00000184163 FAM132A
ENST00000486627 0.372954447245364 0.255915442669756 0.415152565123546 ENSG00000184163 FAM132A
ENST00000565563 0.0876118572390973 0.0434246064091768 0.644899010801931 ENSG00000260179 RP5-902P8.12
ENST00000450390 0.597338156949674 0.475271740597018 -0.0556029895298898 ENSG00000160087 UBE2J2
ENST00000347370 0.597338156949674 0.475271740597018 -0.0556029895298898 ENSG00000160087 UBE2J2
ENST00000349431 0.624408724355626 0.504977675380493 -0.0521837093609421 ENSG00000160087 UBE2J2
ENST00000348298 0.715253501867999 0.609130899601002 -0.039452473675657 ENSG00000160087 UBE2J2
ENST00000339385 0.842710427360328 0.770070017681493 -0.0234654976135493 ENSG00000160087 UBE2J2
ENST00000400929 0.67535842615454 0.562234401675328 -0.0443481331139157 ENSG00000160087 UBE2J2
ENST00000464036 0.756443108154367 0.658890852494672 -0.0336472003958149 ENSG00000160087 UBE2J2
ENST00000360466 0.774997388201079 0.682460801839706 -0.03113110890817 ENSG00000160087 UBE2J2
ENST00000400930 0.76722668447209 0.672485032893243 -0.0321595519897506 ENSG00000160087 UBE2J2
ENST00000467339 0.339802079196558 0.227100551418953 -0.120275841883018 ENSG00000160087 UBE2J2
ENST00000473215 0.804975722110532 0.720274872329548 -0.0268916719238438 ENSG00000160087 UBE2J2
ENST00000435198 0.84241777332559 0.769640192923478 -0.0221610221281527 ENSG00000160087 UBE2J2
ENST00000509720 0.840186647067764 0.766753442399995 -0.0226605203043139 ENSG00000160087 UBE2J2
ENST00000491779 0.925883405773627 0.884748788328862 -0.0110708879111915 ENSG00000160087 UBE2J2
ENST00000466752 0.949878259996302 0.919586682832769 -0.00775421532980616 ENSG00000160087 UBE2J2
ENST00000503294 0.923643250336456 0.881421925422562 -0.0114319007738173 ENSG00000160087 UBE2J2
ENST00000477894 0.923305865227121 0.880921370531444 -0.0114854933615449 ENSG00000160087 UBE2J2
ENST00000471154 0.792773341945788 0.704456354297554 0.0369423772202126 ENSG00000160087 UBE2J2
ENST00000422076 0.873134022247801 0.811687794608384 -0.0182549541186391 ENSG00000160087 UBE2J2
ENST00000502382 0.893600630382905 0.839513812169312 -0.0156203514020121 ENSG00000160087 UBE2J2
ENST00000461142 0.754081739766428 0.656143011514453 -0.0347939137760027 ENSG00000160087 UBE2J2
ENST00000488418 0.892212342195144 0.8376864456865 -0.0164558588583711 ENSG00000160087 UBE2J2
ENST00000434139 0.217895867778548 0.130348525657018 0.459438584648447 ENSG00000230415 RP5-902P8.10
ENST00000453732 0.457581783229523 0.333041594149955 0.336917081525962 ENSG00000230415 RP5-902P8.10
ENST00000379116 0.000172773176540112 3.78790529855935e-05 0.85436879208162 ENSG00000162572 SCNN1D
ENST00000379101 5.57528706663739e-05 1.10098819314245e-05 0.934658973990091 ENSG00000162572 SCNN1D
ENST00000338555 0.000177394486900716 3.89845687818893e-05 0.858880610469645 ENSG00000162572 SCNN1D
ENST00000470022 0.00454187898854931 0.00142553084671326 0.882819430337614 ENSG00000162572 SCNN1D
ENST00000325425 0.00671885894908012 0.00221834213081074 0.709098025985696 ENSG00000162572 SCNN1D
ENST00000467651 0.00829683910229939 0.00281945304997163 0.868350088031677 ENSG00000162572 SCNN1D
ENST00000400928 0.00485079378714007 0.00153464768713994 0.747504569504135 ENSG00000162572 SCNN1D
ENST00000379099 0.07650323149408 0.0369648067601744 0.660090655428173 ENSG00000162572 SCNN1D
ENST00000354700 0.0136584742084414 0.00497092989800785 0.344048972253735 ENSG00000131584 ACAP3
ENST00000353662 0.0136056764143261 0.00495000505003319 0.344010899671368 ENSG00000131584 ACAP3
ENST00000492936 0.00978445034912459 0.00339674362639712 0.360413052998601 ENSG00000131584 ACAP3
ENST00000467278 0.0421787614801338 0.0183033956840904 0.367545176780012 ENSG00000131584 ACAP3
ENST00000470659 0.619053037867046 0.498945289582412 0.162287856416232 ENSG00000131584 ACAP3
ENST00000379037 0.0737741475799691 0.0354126854299532 0.401683536160649 ENSG00000131584 ACAP3
ENST00000476572 0.017337347756722 0.00653356906230917 0.42567089705913 ENSG00000131584 ACAP3
ENST00000493992 0.13212710687641 0.0711242067610168 0.389701558024931 ENSG00000131584 ACAP3
ENST00000472541 0.20134014364822 0.118461949680131 0.185709807172098 ENSG00000131584 ACAP3
ENST00000354980 0.0609112010561777 0.0282233911695547 0.270673847871463 ENSG00000131584 ACAP3
ENST00000478065 0.116536774566655 0.0610826469590555 0.272836666777184 ENSG00000131584 ACAP3
ENST00000479108 0.138603023352179 0.075314588773998 0.240617895555702 ENSG00000131584 ACAP3
ENST00000438966 0.112983350934644 0.0588534051357987 0.259338395500283 ENSG00000131584 ACAP3
ENST00000379031 0.00503519669881443 0.00160024719881316 -0.404128784048865 ENSG00000169972 PUSL1
ENST00000470520 0.000339125016411032 7.94549407575806e-05 -0.564980801535021 ENSG00000169972 PUSL1
ENST00000463758 0.0044878571390445 0.00140589040625219 -0.595275252518819 ENSG00000169972 PUSL1
ENST00000467712 0.00073831030198756 0.000187690511771266 -0.550796351357289 ENSG00000169972 PUSL1
ENST00000493657 0.0532607491822036 0.0240338943751842 -0.315665046899403 ENSG00000169972 PUSL1
ENST00000470030 0.0860081250766492 0.0424825563685887 -0.199650400796309 ENSG00000127054 CPSF3L
ENST00000435064 0.158332254285893 0.0884780896779151 -0.128850438418301 ENSG00000127054 CPSF3L
ENST00000497304 0.104082451674475 0.053358889741686 -0.256921372192593 ENSG00000127054 CPSF3L
ENST00000323275 0.15673791961761 0.087360262816286 -0.129340598302108 ENSG00000127054 CPSF3L
ENST00000411962 0.156761023278926 0.0873777947630618 -0.129339473809179 ENSG00000127054 CPSF3L
ENST00000462432 0.143708523327311 0.078667453445283 -0.162043576499858 ENSG00000127054 CPSF3L
ENST00000478641 0.0617750188659637 0.0286916466124318 -0.219811540194248 ENSG00000127054 CPSF3L
ENST00000458452 0.156735498907171 0.0873570037133991 -0.129342129704157 ENSG00000127054 CPSF3L
ENST00000419704 0.156735498907171 0.0873570037133991 -0.129342129704157 ENSG00000127054 CPSF3L
ENST00000540437 0.157020576476225 0.087556286964864 -0.129342299243827 ENSG00000127054 CPSF3L
ENST00000421495 0.156735498907171 0.0873570037133991 -0.129342129704157 ENSG00000127054 CPSF3L
ENST00000532772 0.156198514339988 0.0869969721086907 -0.129441641000616 ENSG00000127054 CPSF3L
ENST00000450926 0.143024760878863 0.0782252797674291 -0.132948321095902 ENSG00000127054 CPSF3L
ENST00000545578 0.144586850176393 0.0792416800824943 -0.13255301238667 ENSG00000127054 CPSF3L
ENST00000527098 0.144586850176393 0.0792416800824943 -0.13255301238667 ENSG00000127054 CPSF3L
ENST00000485710 0.0101770867818217 0.00355046372702419 -0.320164601017681 ENSG00000127054 CPSF3L
ENST00000461514 0.0141028659077925 0.00515417904130583 -0.313992672698914 ENSG00000127054 CPSF3L
ENST00000525164 0.0139359585624534 0.00508425829108743 -0.315408269414381 ENSG00000127054 CPSF3L
ENST00000528879 0.158260094912786 0.0884197765079385 -0.126468938381216 ENSG00000127054 CPSF3L
ENST00000525769 0.0127953635170141 0.00461642986674559 -0.313868583418752 ENSG00000127054 CPSF3L
ENST00000531377 0.379203417916445 0.261439804489953 -0.0872225669866687 ENSG00000127054 CPSF3L
ENST00000527383 0.143965965560789 0.0788376641539926 -0.162830433777773 ENSG00000127054 CPSF3L
ENST00000531292 0.139114312803292 0.0756490098531394 -0.176281843432585 ENSG00000127054 CPSF3L
ENST00000467408 0.352914912326273 0.23834870681696 -0.107555385808529 ENSG00000127054 CPSF3L
ENST00000434694 0.450531987488476 0.326341825874996 -0.0659911159654206 ENSG00000127054 CPSF3L
ENST00000531020 0.435518468085786 0.312204402819575 -0.104056252929997 ENSG00000127054 CPSF3L
ENST00000533916 0.408890095774433 0.287805064092264 -0.0964510370968811 ENSG00000127054 CPSF3L
ENST00000488042 0.425587287471962 0.303081578497179 -0.0683818083903091 ENSG00000127054 CPSF3L
ENST00000526797 0.483989915527776 0.358339996028333 -0.0605167378547769 ENSG00000127054 CPSF3L
ENST00000526332 0.485432139062749 0.359755656860789 -0.0603471105326772 ENSG00000127054 CPSF3L
ENST00000430786 0.534635400826288 0.409317426116419 -0.0537357694816973 ENSG00000127054 CPSF3L
ENST00000527719 0.543730721620088 0.418650763157794 -0.0527461801835043 ENSG00000127054 CPSF3L
ENST00000530031 0.554210797071638 0.42965105089553 -0.0516244013325384 ENSG00000127054 CPSF3L
ENST00000526113 0.599030371551022 0.477023120720428 -0.0466455186728694 ENSG00000127054 CPSF3L
ENST00000526904 0.523256375933914 0.397530092376981 -0.0555946833490044 ENSG00000127054 CPSF3L
ENST00000525603 0.688629121758186 0.577521424733007 -0.037369385408109 ENSG00000127054 CPSF3L
ENST00000444968 0.326229472394388 0.21566795451395 0.117906075229268 ENSG00000240731 RP5-890O3.9
ENST00000429572 0.0764592118835167 0.0369407927901283 -0.15137296378902 ENSG00000127054 CPSF3L
ENST00000498173 0.0785291248275243 0.0381109314257575 -0.150444221071157 ENSG00000127054 CPSF3L
ENST00000496353 0.0831805281064917 0.0408492901895401 -0.149636958601656 ENSG00000127054 CPSF3L
ENST00000493534 0.0349230003385964 0.0146967896297169 -0.193785242078239 ENSG00000127054 CPSF3L
ENST00000534345 0.0184686911316172 0.00702355874382962 -0.213920846521192 ENSG00000127054 CPSF3L
ENST00000532952 0.0322371076220693 0.0133994537158517 -0.199011204093212 ENSG00000127054 CPSF3L
ENST00000490853 0.0384755948650423 0.0164554071524046 -0.193608148837874 ENSG00000127054 CPSF3L
ENST00000531019 0.0384755948650423 0.0164554071524046 -0.193608148837874 ENSG00000127054 CPSF3L
ENST00000498476 0.0411965016325144 0.0178106000871798 -0.191897512344891 ENSG00000127054 CPSF3L
ENST00000470679 0.0243927980617227 0.00970143063701966 -0.210581957426644 ENSG00000127054 CPSF3L
ENST00000525285 0.0250107337238534 0.00998190863671491 -0.230899923635351 ENSG00000127054 CPSF3L
ENST00000530233 0.127012393065372 0.0677899934199305 -0.216668890811274 ENSG00000127054 CPSF3L
ENST00000464957 0.973025293425665 0.954263227719553 0.00946459740457542 ENSG00000224051 GLTPD1
ENST00000343938 0.8593793144029 0.792572005885642 0.0366888832555673 ENSG00000224051 GLTPD1
ENST00000488011 0.558132917292911 0.43369340865837 0.157769671361622 ENSG00000224051 GLTPD1
ENST00000339381 0.582333224664242 0.459549541621915 0.157207345077338 ENSG00000169962 TAS1R3
ENST00000378891 0.0521490356603647 0.0234598272300995 -0.261479120402157 ENSG00000107404 DVL1
ENST00000378888 0.0576903341852349 0.0264559135619515 -0.263414214083056 ENSG00000107404 DVL1
ENST00000472445 0.265906309401498 0.166959617335411 -0.186923566724303 ENSG00000107404 DVL1
ENST00000474033 0.0233561143003261 0.00922235328216878 -0.62732241617861 ENSG00000162576 MXRA8
ENST00000309212 0.158385303593248 0.0885143672965587 -0.335885806640389 ENSG00000162576 MXRA8
ENST00000477278 0.403584772085452 0.283022215732659 -0.20369988394725 ENSG00000162576 MXRA8
ENST00000342753 0.169733391322375 0.0962647444134861 -0.327889066814506 ENSG00000162576 MXRA8
ENST00000445648 0.169733391322375 0.0962647444134861 -0.327889066814506 ENSG00000162576 MXRA8
ENST00000473097 0.199755477653459 0.11735629830612 -0.396755826745001 ENSG00000162576 MXRA8
ENST00000478517 0.16091834513116 0.0902553700952218 -0.470777045924535 ENSG00000162576 MXRA8
ENST00000476718 0.0503348860733447 0.0225103534503263 -0.597546112201413 ENSG00000162576 MXRA8
ENST00000464351 0.329666334329086 0.218559338307006 -0.420601371013605 ENSG00000162576 MXRA8
ENST00000460473 0.432543153066844 0.309484342658522 -0.354858828708504 ENSG00000162576 MXRA8
ENST00000338370 0.00129836345076951 0.000351340882935318 -0.472692774134851 ENSG00000175756 AURKAIP1
ENST00000338338 0.00688291110206908 0.0022805776018157 -0.409656925980878 ENSG00000175756 AURKAIP1
ENST00000321751 0.00194126061027719 0.000551209817733673 -0.454710361330461 ENSG00000175756 AURKAIP1
ENST00000378853 0.00205765428491155 0.000587890672574984 -0.453340474391612 ENSG00000175756 AURKAIP1
ENST00000489799 0.0058032713025687 0.00187837548541464 -0.464751109208101 ENSG00000175756 AURKAIP1
ENST00000496905 0.0183045830913531 0.00695107423401005 -0.459090875010911 ENSG00000175756 AURKAIP1
ENST00000435351 0.425421271094731 0.302946279030033 -0.375594506095447 ENSG00000223663 RP5-890O3.3
ENST00000480479 0.322432309461377 0.212465162392207 0.0876424657010249 ENSG00000221978 CCNL2
ENST00000482621 0.0881154809702645 0.0437211441872213 0.12210677284289 ENSG00000221978 CCNL2
ENST00000408952 0.0881154809702645 0.0437211441872213 0.12210677284289 ENSG00000221978 CCNL2
ENST00000463260 0.388887744377602 0.269936008460584 0.0953174159659052 ENSG00000221978 CCNL2
ENST00000400809 0.136921607394868 0.0742272734654626 0.115369014372234 ENSG00000221978 CCNL2
ENST00000496007 0.137602444753534 0.0746704565921696 0.115133446262154 ENSG00000221978 CCNL2
ENST00000482365 0.164981780308896 0.092996388713923 0.112303845389061 ENSG00000221978 CCNL2
ENST00000481223 0.133384744488813 0.0719220590687816 0.116217634548287 ENSG00000221978 CCNL2
ENST00000418865 0.0909919618054801 0.045399898477726 0.130971688795429 ENSG00000221978 CCNL2
ENST00000505849 0.16051612255271 0.0899846378474092 0.118478451238425 ENSG00000221978 CCNL2
ENST00000488340 0.0977443531828486 0.0494753006562571 0.12784915616533 ENSG00000221978 CCNL2
ENST00000492998 0.319722229400245 0.210094052542374 0.0942188976711385 ENSG00000221978 CCNL2
ENST00000469113 0.0425055467880513 0.0184675817315201 0.164328449417131 ENSG00000221978 CCNL2
ENST00000480646 0.262536958128155 0.164209550648576 0.0931639253082084 ENSG00000221978 CCNL2
ENST00000471930 0.0672783350327882 0.0317443744744564 0.150175644443018 ENSG00000221978 CCNL2
ENST00000408918 0.190648923003932 0.110811998974573 0.115773108093329 ENSG00000221978 CCNL2
ENST00000473872 0.209869838569405 0.124542768174131 0.103883711599327 ENSG00000221978 CCNL2
ENST00000425598 0.419938229576421 0.297867966668456 0.0803348417364301 ENSG00000221978 CCNL2
ENST00000463895 0.550124272758136 0.42543261821153 0.062565077057343 ENSG00000221978 CCNL2
ENST00000497013 0.28452368091528 0.18162813583893 0.10874448472297 ENSG00000221978 CCNL2
ENST00000448629 0.00479521560516884 0.0015151422800698 -0.403497594343162 ENSG00000224870 RP4-758J18.2
ENST00000444362 1.11023720042613e-07 1.3390012338327e-08 -0.550301411569099 ENSG00000224870 RP4-758J18.2
ENST00000418833 4.02083136463406e-07 5.31478533357969e-08 -0.534661626764629 ENSG00000224870 RP4-758J18.2
ENST00000576232 0.0913837443887105 0.0456281792843092 -0.291429622085605 ENSG00000224870 RP4-758J18.2
ENST00000570344 0.105911827388693 0.0544813952972174 -0.281198435845621 ENSG00000224870 RP4-758J18.2
ENST00000447725 1.31352959317676e-06 1.893961478989e-07 -0.534047919106128 ENSG00000224870 RP4-758J18.2
ENST00000572242 1.10625495775491e-08 1.13716939282585e-09 -0.56611660535807 ENSG00000224870 RP4-758J18.2
ENST00000453521 3.00909125796643e-10 2.46363507201781e-11 -0.648844107075639 ENSG00000224870 RP4-758J18.2
ENST00000344843 1.45495030582028e-10 1.14603591564591e-11 -0.543371621873057 ENSG00000242485 MRPL20
ENST00000493287 6.27848554826944e-06 1.0223306221829e-06 -0.382043795686346 ENSG00000242485 MRPL20
ENST00000487659 1.39984960250142e-10 1.10028920769276e-11 -0.543623813799802 ENSG00000242485 MRPL20
ENST00000492508 2.0024978429623e-08 2.1516647577672e-09 -0.477558683735349 ENSG00000242485 MRPL20
ENST00000482352 6.1533703551728e-14 3.13468513567514e-15 -0.679301761302779 ENSG00000242485 MRPL20
ENST00000582431 0.695274626009939 0.585452606877821 -0.0917629014995667 ENSG00000264293 RN7SL657P
ENST00000477686 2.42505751973568e-17 8.54107031372246e-19 -0.758357211475915 ENSG00000242485 MRPL20
ENST00000607307 0.711490313302936 0.604798052488106 -0.117237519162108 ENSG00000272455 RP4-758J18.13
ENST00000427211 0.864905269174171 0.799914092554343 0.0412087874764358 ENSG00000235098 ANKRD65
ENST00000520296 0.8898362605892 0.834417591382365 0.0312663082374827 ENSG00000235098 ANKRD65
ENST00000338660 0.331139865777705 0.219764966834486 0.268557530419665 ENSG00000179403 VWA1
ENST00000404702 0.312969996720341 0.204494302639035 0.293281106853412 ENSG00000179403 VWA1
ENST00000476993 0.312969996720341 0.204494302639035 0.293281106853412 ENSG00000179403 VWA1
ENST00000378785 0.86633694562729 0.801854968824862 -0.0884660456087958 ENSG00000215915 ATAD3C
ENST00000475091 0.973337293466104 0.954819608088254 -0.019739278069497 ENSG00000215915 ATAD3C
ENST00000484537 0.860638820810085 0.794299982005682 -0.0901068300657762 ENSG00000215915 ATAD3C
ENST00000378741 6.76636687225562e-10 5.8179363734188e-11 -0.606950942714995 ENSG00000160072 ATAD3B
ENST00000308647 1.98484462361347e-09 1.82644796892585e-10 -0.593234937323389 ENSG00000160072 ATAD3B
ENST00000472194 3.26744620648288e-09 3.10932158495215e-10 -0.604359948661079 ENSG00000160072 ATAD3B
ENST00000378736 1.63961031016314e-08 1.73486816825379e-09 -0.818232087332908 ENSG00000160072 ATAD3B
ENST00000485748 3.21486328308864e-08 3.56820224038795e-09 -0.59727056866237 ENSG00000160072 ATAD3B
ENST00000474481 2.71202732370895e-08 2.97570318200061e-09 -0.629812858254886 ENSG00000160072 ATAD3B
ENST00000378756 7.19505432110505e-11 5.44184390737665e-12 -0.758808569284807 ENSG00000197785 ATAD3A
ENST00000378755 7.12394929974851e-11 5.38124570644304e-12 -0.758819812148019 ENSG00000197785 ATAD3A
ENST00000339113 5.58587585253841e-11 4.15492730884481e-12 -0.755176621362105 ENSG00000197785 ATAD3A
ENST00000536055 5.58587585253841e-11 4.15492730884481e-12 -0.755176621362105 ENSG00000197785 ATAD3A
ENST00000439513 6.49040811001954e-05 1.29871066920959e-05 -0.940124701438732 ENSG00000197785 ATAD3A
ENST00000429957 8.70543019192936e-08 1.03340819190221e-08 -0.731523421520501 ENSG00000197785 ATAD3A
ENST00000400830 3.70991130911955e-10 3.07071074081621e-11 -0.814938526292712 ENSG00000197785 ATAD3A
ENST00000378733 0.678248930645233 0.56573758729687 0.15955308130659 ENSG00000205090 TMEM240
ENST00000425828 0.678248930645233 0.56573758729687 0.15955308130659 ENSG00000205090 TMEM240
ENST00000291386 0.745478462692983 0.645628796689773 -0.0290749914940246 ENSG00000160075 SSU72
ENST00000378726 0.180536163074778 0.103637990388899 -0.132811699286229 ENSG00000160075 SSU72
ENST00000378725 0.989537361033459 0.979958653113267 0.00154657632079198 ENSG00000160075 SSU72
ENST00000359060 0.788355747875498 0.698949041069144 -0.0245199632043727 ENSG00000160075 SSU72
ENST00000539195 0.847115998162687 0.775950733361818 0.0221355288745382 ENSG00000215791 AL645728.2
ENST00000366221 0.138670319126435 0.0753677486037014 0.522810378520392 ENSG00000215014 AL645728.1
ENST00000422725 0.771953970716267 0.678593857774943 0.148040393306418 ENSG00000228594 C1orf233
ENST00000607222 0.123390456771413 0.0654856162171791 0.425916303232168 ENSG00000272106 RP11-345P4.9
ENST00000520777 0.02092808221865 0.0081089760925334 0.331849381476739 ENSG00000197530 MIB2
ENST00000378710 0.0208523668005002 0.00807653819167762 0.331865881567227 ENSG00000197530 MIB2
ENST00000360522 0.0208523668005002 0.00807653819167762 0.331865881567227 ENSG00000197530 MIB2
ENST00000357210 0.0208523668005002 0.00807653819167762 0.331865881567227 ENSG00000197530 MIB2
ENST00000355826 0.0208508597752544 0.00807543723510683 0.331865263246615 ENSG00000197530 MIB2
ENST00000518681 0.0215611706281101 0.00839362109717154 0.330894380970973 ENSG00000197530 MIB2
ENST00000505820 0.0217807478721316 0.0084979956355172 0.330377915432642 ENSG00000197530 MIB2
ENST00000479659 0.0218278788984529 0.00852043258774182 0.330355052462339 ENSG00000197530 MIB2
ENST00000489635 0.0227937929245305 0.00896538490825749 0.32837016627882 ENSG00000197530 MIB2
ENST00000511502 0.0224268071822929 0.0087974256102554 0.328985260611889 ENSG00000197530 MIB2
ENST00000477990 0.0371811474789729 0.0158090335648469 0.323942883319431 ENSG00000197530 MIB2
ENST00000514363 0.0054804220919051 0.00176158180863652 0.363499512094422 ENSG00000197530 MIB2
ENST00000487053 0.0197610506856219 0.00759176465176106 0.332506251719186 ENSG00000197530 MIB2
ENST00000502470 0.00320887326320954 0.000965240227586839 0.397684853671083 ENSG00000197530 MIB2
ENST00000378712 0.0197336909757122 0.00757983692222897 0.33250848425258 ENSG00000197530 MIB2
ENST00000507082 0.132481202319407 0.0713484696384105 0.279052906489461 ENSG00000197530 MIB2
ENST00000463492 0.434418154914171 0.311153377671894 0.174161209356701 ENSG00000197530 MIB2
ENST00000510793 0.00197966651149044 0.000563323012916738 0.415223667882029 ENSG00000197530 MIB2
ENST00000504599 0.0180930448699148 0.00686046037254384 0.33639267818328 ENSG00000197530 MIB2
ENST00000507229 0.00887382137896637 0.00304398049887104 0.358055564439386 ENSG00000197530 MIB2
ENST00000503789 0.00286054311719146 0.000849919250663059 0.456344433095441 ENSG00000197530 MIB2
ENST00000378708 0.0193888123622948 0.00742625535448298 0.349157386893346 ENSG00000197530 MIB2
ENST00000506488 0.0177485194782171 0.00671049892888911 0.35304357509586 ENSG00000197530 MIB2
ENST00000512004 0.0192592309902595 0.00736786654824224 0.485705967774846 ENSG00000197530 MIB2
ENST00000508455 0.344127647712947 0.230734696196121 0.279985724439024 ENSG00000197530 MIB2
ENST00000514234 0.1179115462175 0.0619541938423318 0.298523863674286 ENSG00000197530 MIB2
ENST00000467597 0.188486104924521 0.109245914477398 0.299054234473562 ENSG00000197530 MIB2
ENST00000508148 0.266291844946559 0.167257450738918 0.270227832638649 ENSG00000197530 MIB2
ENST00000486072 0.199511222990215 0.117177659974651 0.312267459746372 ENSG00000197530 MIB2
ENST00000505370 0.0285376148533809 0.0116324555504693 0.513000028152955 ENSG00000197530 MIB2
ENST00000473511 0.246678014838707 0.152089835773566 0.255895014109768 ENSG00000197530 MIB2
ENST00000464570 0.198705096196729 0.116620320414116 0.278890397025744 ENSG00000197530 MIB2
ENST00000483015 0.628242990284143 0.509095984965491 0.141798423879977 ENSG00000197530 MIB2
ENST00000511910 0.933927671838844 0.896268622079684 -0.0301361105611918 ENSG00000197530 MIB2
ENST00000470373 0.961593135709226 0.936792341160395 0.0221815171917583 ENSG00000197530 MIB2
ENST00000356026 0.348621684305948 0.234671872459205 0.436942231403958 ENSG00000189409 MMP23B
ENST00000472264 0.446097185521946 0.322200724020619 0.355791863958199 ENSG00000189409 MMP23B
ENST00000512731 0.443950552244183 0.320180169324878 0.363508277374854 ENSG00000189409 MMP23B
ENST00000378675 0.349795042209136 0.235662609397681 0.435968763449409 ENSG00000189409 MMP23B
ENST00000479814 0.625845773115532 0.506524013995442 0.200174592554468 ENSG00000189409 MMP23B
ENST00000435358 0.988748641612653 0.978603777327699 -0.00646509572651602 ENSG00000189409 MMP23B
ENST00000503792 0.988748641612653 0.978603777327699 -0.00646509572651602 ENSG00000189409 MMP23B
ENST00000489782 0.989929810521067 0.980532486452454 -0.00619265543271162 ENSG00000189409 MMP23B
ENST00000486400 1 0.996922777927387 -0.000986235578263827 ENSG00000189409 MMP23B
ENST00000490017 0.697815322278977 0.588483089565646 -0.19800431861723 ENSG00000189409 MMP23B
ENST00000513088 0.591514896033128 0.469212310873151 0.0515197579753601 ENSG00000248333 CDK11B
ENST00000341832 0.295019746265048 0.189980439181395 0.0770867083661629 ENSG00000248333 CDK11B
ENST00000317673 0.17947609712291 0.102933888773434 0.0932767494704682 ENSG00000248333 CDK11B
ENST00000340677 0.17947609712291 0.102933888773434 0.0932767494704682 ENSG00000248333 CDK11B
ENST00000407249 0.17947609712291 0.102933888773434 0.0932767494704682 ENSG00000248333 CDK11B
ENST00000341028 0.0844101932040443 0.0415448095071889 0.237278162829593 ENSG00000248333 CDK11B
ENST00000607013 0.083247189456694 0.0408852477542727 0.315674139915178 ENSG00000272004 RP11-345P4.10
ENST00000378662 1.04302166806114e-07 1.2523198975955e-08 0.426989489491024 ENSG00000189339 SLC35E2B
ENST00000234800 1.1042754549665e-07 1.33101828854555e-08 0.423923991079167 ENSG00000189339 SLC35E2B
ENST00000480991 2.92612435205667e-05 5.42408491370716e-06 0.411524385464305 ENSG00000189339 SLC35E2B
ENST00000481276 0.000126836547873712 2.6983754867748e-05 0.420782821467662 ENSG00000189339 SLC35E2B
ENST00000596308 0.0660526630807082 0.0310514577227073 0.419091081751402 ENSG00000269737 RP11-345P4.7
ENST00000597891 0.0564959041311147 0.0257968288680372 0.476553820002418 ENSG00000269227 RP11-345P4.6
ENST00000412810 0.957263496401423 0.930524100624612 0.0279239975211443 ENSG00000215914 MMP23A
ENST00000234610 0.778204799573062 0.686337441077495 0.127623308944783 ENSG00000215914 MMP23A
ENST00000356200 0.0251522041125885 0.010047248361602 0.145888681228796 ENSG00000008128 CDK11A
ENST00000598846 0.000336603937279522 7.8757535989236e-05 0.207764707303471 ENSG00000268575 RP1-283E3.8
ENST00000463652 0.0223037718956475 0.00873982166582584 0.327167026156009 ENSG00000008128 CDK11A
ENST00000358779 0.0183491767435135 0.00697075288536794 0.15097692994002 ENSG00000008128 CDK11A
ENST00000460465 0.0183491767435135 0.00697075288536794 0.15097692994002 ENSG00000008128 CDK11A
ENST00000404249 0.0183491767435135 0.00697075288536794 0.15097692994002 ENSG00000008128 CDK11A
ENST00000378633 0.0183491767435135 0.00697075288536794 0.15097692994002 ENSG00000008128 CDK11A
ENST00000357760 0.0183491767435135 0.00697075288536794 0.15097692994002 ENSG00000008128 CDK11A
ENST00000509982 0.025187687950242 0.0100627788735874 0.14588783597983 ENSG00000008128 CDK11A
ENST00000378638 0.025187687950242 0.0100627788735874 0.14588783597983 ENSG00000008128 CDK11A
ENST00000356937 0.0326267245943014 0.0135938016631648 0.164190369841758 ENSG00000008128 CDK11A
ENST00000478901 0.0150820301051674 0.00556653405792428 0.370212044004702 ENSG00000008128 CDK11A
ENST00000468397 0.00242168180379596 0.000706124043538445 0.389522264158366 ENSG00000008128 CDK11A
ENST00000491311 0.0039813726789744 0.00122869492651595 0.386271899424524 ENSG00000008128 CDK11A
ENST00000495016 0.0118987288780702 0.00424655111602461 0.363203426368719 ENSG00000008128 CDK11A
ENST00000468800 0.00883638443436786 0.00302986976342619 0.266467857541052 ENSG00000008128 CDK11A
ENST00000464748 0.0044584270824106 0.00139539066574869 0.440027199432959 ENSG00000008128 CDK11A
ENST00000489300 0.000426973968727695 0.000102392983261132 0.458421200491821 ENSG00000008128 CDK11A
ENST00000492390 0.0521587620421863 0.0234658104254908 0.206281210302029 ENSG00000008128 CDK11A
ENST00000474916 0.0894986285779328 0.0445295152651538 0.196159779539994 ENSG00000008128 CDK11A
ENST00000378635 0.147648047007851 0.0812577032722435 0.111351903977754 ENSG00000008128 CDK11A
ENST00000479362 0.215583821261127 0.128648141787813 0.0957589764430008 ENSG00000008128 CDK11A
ENST00000498810 0.486932917432431 0.361267641186191 0.074547172801961 ENSG00000008128 CDK11A
ENST00000487462 0.564880519140492 0.440922801605037 0.0714901025445512 ENSG00000008128 CDK11A
ENST00000401096 0.393674188584585 0.274160443210481 0.0962975690900282 ENSG00000008128 CDK11A
ENST00000577672 1.1192536268656e-06 1.59361510184173e-07 0.489036662318344 ENSG00000227775 RP1-283E3.4
ENST00000417099 0.0061821806930408 0.00201851348989645 0.409348380255824 ENSG00000227775 RP1-283E3.4
ENST00000355439 5.61367615381576e-09 5.53008343147314e-10 0.53238485505711 ENSG00000215790 SLC35E2
ENST00000400924 8.33212036616331e-09 8.41990350554682e-10 0.526003107012473 ENSG00000215790 SLC35E2
ENST00000246421 3.82285152625237e-09 3.6744421217459e-10 0.617110308722501 ENSG00000215790 SLC35E2
ENST00000475229 0.000389525387930767 9.25731324157596e-05 0.575171796109525 ENSG00000215790 SLC35E2
ENST00000424604 3.79406054211676e-05 7.21250343859432e-06 0.583289073542021 ENSG00000227775 RP1-283E3.4
ENST00000418950 0.00689528161182423 0.00228525396771878 0.635068472675957 ENSG00000227775 RP1-283E3.4
ENST00000341426 2.02144350722289e-05 3.61999584213502e-06 -0.603642693448226 ENSG00000008130 NADK
ENST00000341991 1.93966123475969e-05 3.46158784275596e-06 -0.604704832829368 ENSG00000008130 NADK
ENST00000378625 1.81977008595738e-05 3.23183955642241e-06 -0.603200097427255 ENSG00000008130 NADK
ENST00000344463 2.03304729542164e-05 3.64260033881671e-06 -0.603470170122059 ENSG00000008130 NADK
ENST00000342348 9.75873233781261e-05 2.02748167043734e-05 -0.578271941230452 ENSG00000008130 NADK
ENST00000498806 0.000124314623801328 2.64033494640767e-05 -0.633281419203028 ENSG00000008130 NADK
ENST00000469045 0.000419091099755732 0.000100354302255611 -0.562963959381291 ENSG00000008130 NADK
ENST00000480499 0.000109276927354913 2.29433887644755e-05 -0.646566204983871 ENSG00000008130 NADK
ENST00000497747 4.08913564387247e-05 7.83142048302087e-06 -0.675491495601187 ENSG00000008130 NADK
ENST00000477235 0.000446185449717903 0.000107493190073721 -0.567920002640886 ENSG00000008130 NADK
ENST00000489538 0.000189550539309273 4.19417806648767e-05 -0.62165857162492 ENSG00000008130 NADK
ENST00000497615 4.06005061056669e-05 7.77327094520092e-06 -0.671682558392758 ENSG00000008130 NADK
ENST00000497186 0.000442700744117998 0.000106542802132437 -0.567256979381138 ENSG00000008130 NADK
ENST00000400922 0.000514523525496201 0.000125841232946713 -0.543271586404439 ENSG00000008130 NADK
ENST00000492845 1.80215373238595e-05 3.1971034601727e-06 -0.601861090396099 ENSG00000008130 NADK
ENST00000492768 2.6625452280876e-05 4.8899373260883e-06 -0.59012994100323 ENSG00000008130 NADK
ENST00000460602 2.50952741230461e-05 4.58593918054216e-06 -0.587348216623567 ENSG00000008130 NADK
ENST00000464373 3.61369072995851e-07 4.73965993651654e-08 -0.693573189224826 ENSG00000008130 NADK
ENST00000480542 1.44222433098036e-07 1.77287230726199e-08 -0.974393146462117 ENSG00000008130 NADK
ENST00000378609 0.172017218203565 0.0978121585348381 -0.113924531833564 ENSG00000078369 GNB1
ENST00000461893 0.0118575598686885 0.00422958817875634 -0.243627599692911 ENSG00000078369 GNB1
ENST00000471354 0.0132434316200687 0.00480141643788576 -0.236750823514798 ENSG00000078369 GNB1
ENST00000439272 0.515243857889138 0.389463803103836 -0.0651237128245618 ENSG00000078369 GNB1
ENST00000434686 0.535444446591733 0.410130796457888 -0.0627295039425712 ENSG00000078369 GNB1
ENST00000437146 0.0206932143436818 0.00800509684578916 -0.234853979481342 ENSG00000078369 GNB1
ENST00000472614 0.862753932510142 0.797139851719536 -0.0202218534978394 ENSG00000078369 GNB1
ENST00000607589 0.000873029404349902 0.000226127198080304 -0.454261970923304 ENSG00000078369 GNB1
ENST00000412228 0.237184987575178 0.144937405483714 0.526119434172139 ENSG00000231050 RP1-140A9.1
ENST00000307786 0.696509760730105 0.586859341978859 0.193624370352504 ENSG00000169885 CALML6
ENST00000378604 0.867445192200412 0.803399693172925 0.0872303491904115 ENSG00000169885 CALML6
ENST00000482402 0.738115928476003 0.636661063978776 0.164347771122329 ENSG00000169885 CALML6
ENST00000462293 0.779082256513866 0.687395635188676 0.134016981178509 ENSG00000169885 CALML6
ENST00000378602 0.00732939308048414 0.00245000077527171 -1.08215851102198 ENSG00000178821 TMEM52
ENST00000310991 0.00173846805720443 0.000486961180972136 -1.22339024411658 ENSG00000178821 TMEM52
ENST00000378598 0.00152204733163667 0.00041937367174513 -1.23917286230345 ENSG00000178821 TMEM52
ENST00000470931 0.00507692301624049 0.00161499664189749 -1.1143048196086 ENSG00000178821 TMEM52
ENST00000602604 0.00261668973958586 0.000769756520298584 -1.2020162151606 ENSG00000178821 TMEM52
ENST00000416272 0.0112942426130359 0.00399959801584706 -1.03547638166625 ENSG00000178821 TMEM52
ENST00000493964 0.0206741716356181 0.00799674074483015 0.76893105280652 ENSG00000142609 C1orf222
ENST00000270720 0.722752783007948 0.618125093917509 0.144953658709259 ENSG00000142609 C1orf222
ENST00000468610 0.722752783007948 0.618125093917509 0.144953658709259 ENSG00000142609 C1orf222
ENST00000378567 3.64421237838615e-09 3.49227299457306e-10 0.554697219957723 ENSG00000067606 PRKCZ
ENST00000468310 5.28197282936163e-06 8.47964743450993e-07 0.511651315121548 ENSG00000067606 PRKCZ
ENST00000484419 0.598877669823124 0.476826279611249 0.133892612538896 ENSG00000067606 PRKCZ
ENST00000503297 0.044835832366318 0.019649022085071 0.457188933438099 ENSG00000067606 PRKCZ
ENST00000479566 0.0515009602784425 0.0231233454401555 0.318907484059521 ENSG00000067606 PRKCZ
ENST00000466651 2.85307842232996e-05 5.27434344506971e-06 0.502298464334461 ENSG00000067606 PRKCZ
ENST00000400921 5.52474130417205e-11 4.10581795167337e-12 0.622151694924822 ENSG00000067606 PRKCZ
ENST00000495347 1.54415219675906e-07 1.90897707996034e-08 0.622723155631769 ENSG00000067606 PRKCZ
ENST00000461106 8.95070079748429e-11 6.86126326320625e-12 0.623584678283724 ENSG00000067606 PRKCZ
ENST00000461465 4.94121403941277e-08 5.65492196844411e-09 0.635001217924659 ENSG00000067606 PRKCZ
ENST00000470596 3.81079929347612e-08 4.28024971347245e-09 0.634693691624238 ENSG00000067606 PRKCZ
ENST00000496325 4.1266226557877e-08 4.66090189702696e-09 0.636775064794651 ENSG00000067606 PRKCZ
ENST00000481140 7.40926446691465e-08 8.7018929667543e-09 0.630993509187889 ENSG00000067606 PRKCZ
ENST00000482686 9.41807212383203e-07 1.32518673925902e-07 0.686660591045709 ENSG00000067606 PRKCZ
ENST00000400920 3.15148786336948e-10 2.58700709985059e-11 0.632188857303163 ENSG00000067606 PRKCZ
ENST00000486681 2.87909603688692e-07 3.7179575083431e-08 0.698965360093609 ENSG00000067606 PRKCZ
ENST00000470986 3.89659975943083e-06 6.10474833233912e-07 0.71529342743989 ENSG00000067606 PRKCZ
ENST00000470511 8.70305209185698e-07 1.21557086274218e-07 0.775517036808791 ENSG00000067606 PRKCZ
ENST00000471018 0.000372263975828722 8.80788740349885e-05 0.735800992011036 ENSG00000067606 PRKCZ
ENST00000466352 0.00157953300261498 0.000437206767010181 0.701775454478024 ENSG00000067606 PRKCZ
ENST00000497183 3.51344502257763e-05 6.62944693459583e-06 0.742496413579619 ENSG00000067606 PRKCZ
ENST00000419838 4.8078882865039e-05 9.36184721780222e-06 0.758732215952445 ENSG00000067606 PRKCZ
ENST00000606533 0.0126207572110139 0.00454470787459649 0.793894638536222 ENSG00000271806 RP5-892K4.1
ENST00000479263 3.65042233552538e-10 3.01994268919616e-11 0.632669202215974 ENSG00000067606 PRKCZ
ENST00000503672 8.21322329347365e-06 1.36670032536645e-06 0.859504511686906 ENSG00000067606 PRKCZ
ENST00000478770 1.62902500853033e-09 1.4776802241914e-10 0.62835933755409 ENSG00000067606 PRKCZ
ENST00000505322 4.11600111442282e-07 5.45019429763386e-08 0.558470995852305 ENSG00000067606 PRKCZ
ENST00000472017 0.846248027506284 0.774796218568174 0.0574460911077361 ENSG00000067606 PRKCZ
ENST00000333854 0.0025019076172129 0.000732007599300764 0.594433622830141 ENSG00000182873 RP11-181G12.2
ENST00000536678 0.00111793025681432 0.00029726488459021 0.623252279044163 ENSG00000182873 RP11-181G12.2
ENST00000444529 0.0188698159849758 0.00720060229477718 0.515243696067193 ENSG00000182873 RP11-181G12.2
ENST00000469733 0.528192563528265 0.402676953962293 0.0987383769048706 ENSG00000162585 C1orf86
ENST00000414253 0.639769017614888 0.521993653900707 0.0759964078137573 ENSG00000162585 C1orf86
ENST00000428120 0.639769017614888 0.521993653900707 0.0759964078137573 ENSG00000162585 C1orf86
ENST00000400919 0.639769017614888 0.521993653900707 0.0759964078137573 ENSG00000162585 C1orf86
ENST00000400918 0.858220440065925 0.790712513928247 0.0319838935673992 ENSG00000162585 C1orf86
ENST00000497675 0.725638136423434 0.621570234797083 -0.0668360864131174 ENSG00000162585 C1orf86
ENST00000378543 0.692308491989078 0.581916984547485 -0.0745002197142818 ENSG00000162585 C1orf86
ENST00000378546 0.692308491989078 0.581916984547485 -0.0745002197142818 ENSG00000162585 C1orf86
ENST00000401813 0.737328096944815 0.635693989928868 -0.0627305808404559 ENSG00000162585 C1orf86
ENST00000487186 0.894969791060214 0.841410494743902 -0.0260558716796486 ENSG00000162585 C1orf86
ENST00000378545 0.746377653948468 0.646743445039315 -0.0609113979606764 ENSG00000162585 C1orf86
ENST00000476803 0.707332583067403 0.59979115037267 -0.0702839362799701 ENSG00000162585 C1orf86
ENST00000440825 0.688184727249994 0.577036979451079 -0.0754079816203036 ENSG00000162585 C1orf86
ENST00000597060 0.64572554805248 0.528702303512544 -0.110707624209219 ENSG00000269554 AL590822.2
ENST00000420515 0.758589202032051 0.661669761648995 -0.0655309639686319 ENSG00000162585 C1orf86
ENST00000514625 0.265017415854562 0.166261965544257 0.414248216662587 ENSG00000162585 C1orf86
ENST00000545087 0.110830429956791 0.0575215333968488 0.649887630057759 ENSG00000203301 AL590822.1
ENST00000420964 0.943067250746268 0.909592817763255 -0.0256739655571101 ENSG00000243558 RP11-181G12.5
ENST00000442483 0.00393137456437971 0.00121135982978808 1.19699770229252 ENSG00000234396 RP11-181G12.4
ENST00000378536 4.25430810961335e-12 2.75392696013835e-13 0.576108417489935 ENSG00000157933 SKI
ENST00000508416 9.54715617964563e-12 6.46514551671915e-13 0.648882945394522 ENSG00000157933 SKI
ENST00000478223 1.73639296656912e-11 1.21449546046698e-12 0.64113776890612 ENSG00000157933 SKI
ENST00000507179 0.156237295005073 0.0870288534543269 0.326484999873646 ENSG00000157933 SKI
ENST00000378531 0.600593879625765 0.478688582232042 -0.152046087771305 ENSG00000116151 MORN1
ENST00000607720 1 1 0 ENSG00000272161 RP4-713A8.1
ENST00000600779 0.901864335563487 0.850935538721246 -0.033588662148414 ENSG00000269753 AL589739.1
ENST00000606372 0.426046730168336 0.303465086510322 -0.217518231322754 ENSG00000116151 MORN1
ENST00000602865 0.86478800705192 0.799769425519147 -0.0909732006949985 ENSG00000269896 RP4-740C4.6
ENST00000417061 0.568405314281774 0.444647621428951 0.266316523639953 ENSG00000238240 RP4-740C4.5
ENST00000378529 0.157465535377978 0.0878694032348988 -0.337327671409994 ENSG00000116151 MORN1
ENST00000607342 0.890130913689943 0.83486950924624 0.0540184024500683 ENSG00000116151 MORN1
ENST00000607858 0.5087310424933 0.382912565771151 0.279081982176414 ENSG00000272420 RP4-740C4.7
ENST00000469374 0.0668702826637133 0.0315126342074319 -0.463686216251349 ENSG00000116151 MORN1
ENST00000419785 0.0855714619756118 0.0422279645170377 -0.471536645652624 ENSG00000116151 MORN1
ENST00000606642 0.65314434714964 0.537015642503245 0.180476602735122 ENSG00000271921 RP4-740C4.9
ENST00000606280 0.634365174965975 0.516072345583122 -0.228830531947253 ENSG00000271847 RP4-740C4.8
ENST00000378525 0.0050249524049103 0.00159678099771348 -0.599082361891642 ENSG00000116151 MORN1
ENST00000449373 0.0288118057822821 0.011762986426114 -0.516225578921939 ENSG00000116151 MORN1
ENST00000317490 0.057815645819161 0.026526869401057 -0.584405292456003 ENSG00000178642 AL513477.1
ENST00000607031 0.102247891491988 0.0522228954080643 -0.512593528330855 ENSG00000116151 MORN1
ENST00000475812 0.309770438572552 0.201962638629732 -0.345754533753286 ENSG00000116151 MORN1
ENST00000494279 0.253016472696452 0.156937254053247 -0.381549263686883 ENSG00000116151 MORN1
ENST00000378518 0.579851128140522 0.45674149672738 -0.0467512610927839 ENSG00000157916 RER1
ENST00000605895 0.541666166791012 0.416460433145978 -0.051358790730291 ENSG00000157916 RER1
ENST00000378513 0.532116199303046 0.406626435916327 -0.0529081752830554 ENSG00000157916 RER1
ENST00000306256 0.627407188893875 0.50815099004371 -0.0415625901330028 ENSG00000157916 RER1
ENST00000493207 0.987837547230234 0.977282443437111 0.00191232309183424 ENSG00000157916 RER1
ENST00000378512 0.530968723448579 0.405514501196847 -0.0531119002243127 ENSG00000157916 RER1
ENST00000443438 0.375906099829864 0.258503052037067 -0.0741389812171882 ENSG00000157916 RER1
ENST00000488353 0.249608815517156 0.154327277258082 -0.0972447209822694 ENSG00000157916 RER1
ENST00000462129 0.279193937269315 0.177422419618105 -0.141235199822783 ENSG00000157916 RER1
ENST00000288774 8.51891167516325e-06 1.42077847171402e-06 -0.510341906840628 ENSG00000157911 PEX10
ENST00000447513 9.20185269436553e-06 1.54403772992282e-06 -0.509932000766534 ENSG00000157911 PEX10
ENST00000507596 8.12542924783752e-06 1.3507300497186e-06 -0.515066757221547 ENSG00000157911 PEX10
ENST00000510434 8.06753948336718e-07 1.12005050135519e-07 -0.746645384901563 ENSG00000157911 PEX10
ENST00000508384 4.68677151168949e-06 7.44644544902678e-07 -0.783619326562917 ENSG00000157911 PEX10
ENST00000515760 0.0455043313688671 0.0199934405833177 -0.562408766690107 ENSG00000157911 PEX10
ENST00000502666 0.00435097438383535 0.00135712687766986 -0.66864966653338 ENSG00000157911 PEX10
ENST00000504111 0.00203540644681485 0.000580803629619569 -0.700825022142365 ENSG00000157911 PEX10
ENST00000514502 7.55227384199796e-05 1.53310042975329e-05 -0.75065759216703 ENSG00000157911 PEX10
ENST00000609981 0.000959263138849267 0.000250873345647637 1.24707546076354 ENSG00000149527 PLCH2
ENST00000449969 0.000429754433068764 0.000103121112310107 0.806641245912362 ENSG00000149527 PLCH2
ENST00000288766 0.0012126017671833 0.000325630682336058 0.86396194191421 ENSG00000149527 PLCH2
ENST00000419816 0.00047414187785693 0.000114923715005747 0.772758101480033 ENSG00000149527 PLCH2
ENST00000378488 0.00047414187785693 0.000114923715005747 0.772758101480033 ENSG00000149527 PLCH2
ENST00000378486 0.00047414187785693 0.000114923715005747 0.772758101480033 ENSG00000149527 PLCH2
ENST00000343889 0.00040274031542806 9.60582962217571e-05 0.775514393093492 ENSG00000149527 PLCH2
ENST00000278878 0.000848925161321041 0.000219122023823265 0.760879736277275 ENSG00000149527 PLCH2
ENST00000424657 0.0904196355298324 0.0450653476688946 0.691247251362429 ENSG00000224387 RP3-395M20.2
ENST00000442305 0.766983293633188 0.672118157661256 0.154994072852071 ENSG00000229393 RP3-395M20.3
ENST00000473964 0.0218733712317624 0.00854284851235124 0.55966128981345 ENSG00000149527 PLCH2
ENST00000462379 0.0651393724112966 0.0305375516583958 0.470521101406828 ENSG00000149527 PLCH2
ENST00000378466 0.0104622587550484 0.00366409709457895 0.260193119437721 ENSG00000157881 PANK4
ENST00000435556 0.0104831124435003 0.00367240395772131 0.260166158207728 ENSG00000157881 PANK4
ENST00000505228 0.0914025559693282 0.0456408529600776 0.202926611459145 ENSG00000157881 PANK4
ENST00000502512 0.224293483320511 0.135165363030424 0.191660431692384 ENSG00000157881 PANK4
ENST00000471361 0.169676948394679 0.0962266419133634 0.221593761895304 ENSG00000157881 PANK4
ENST00000487804 0.623799139908979 0.504337997643776 0.108577836118145 ENSG00000157881 PANK4
ENST00000515423 0.450916204684535 0.326692970364775 0.161187218675325 ENSG00000157881 PANK4
ENST00000468002 0.183638589501725 0.105814473737083 0.205037048666544 ENSG00000157881 PANK4
ENST00000486396 0.0018687888801358 0.000528216522862739 0.360533459021616 ENSG00000157881 PANK4
ENST00000502770 0.00512680517294013 0.0016333181907414 0.349281335202252 ENSG00000157881 PANK4
ENST00000491212 0.000736251655517692 0.000187136336948885 0.439781497303824 ENSG00000157881 PANK4
ENST00000514922 0.000385373039238351 9.14986894041436e-05 0.468393097795044 ENSG00000157881 PANK4
ENST00000378453 0.450880900938331 0.326661710959663 -0.325275068575696 ENSG00000197921 HES5
ENST00000606645 0.000675720215585965 0.00017030787995485 0.787559589379535 ENSG00000272449 RP3-395M20.12
ENST00000416860 2.87087339426757e-05 5.30912942884522e-06 0.483202557989974 ENSG00000238164 RP3-395M20.8
ENST00000443892 4.5961552913634e-09 4.47464448224976e-10 0.932369901552961 ENSG00000238164 RP3-395M20.8
ENST00000449660 1.59361175234878e-05 2.7960732345026e-06 0.98138147501084 ENSG00000238164 RP3-395M20.8
ENST00000448624 4.32159310229935e-05 8.31979517908517e-06 0.962329820513886 ENSG00000238164 RP3-395M20.8
ENST00000432521 7.70568931721571e-09 7.7527581527629e-10 0.940551609361635 ENSG00000238164 RP3-395M20.8
ENST00000452793 0.000145816484423605 3.14203035584119e-05 0.442351852668053 ENSG00000238164 RP3-395M20.8
ENST00000426449 0.0090036115176593 0.00309291930991199 0.276976028651024 ENSG00000157873 TNFRSF14
ENST00000434817 0.0285625296868126 0.0116443201003205 0.23978943745996 ENSG00000157873 TNFRSF14
ENST00000435221 0.028427689739065 0.0115806750247529 0.239979086385414 ENSG00000157873 TNFRSF14
ENST00000451778 0.0297895173801284 0.0122286566777995 0.239252341747511 ENSG00000157873 TNFRSF14
ENST00000409119 0.0487375668493908 0.021671508166451 0.223878677190305 ENSG00000157873 TNFRSF14
ENST00000355716 0.114395408168201 0.0597200301333372 0.183634464467307 ENSG00000157873 TNFRSF14
ENST00000475523 0.123390456771413 0.065486287205978 0.17985066638702 ENSG00000157873 TNFRSF14
ENST00000442392 0.0479284104488176 0.0212469075940418 0.208765985092047 ENSG00000157873 TNFRSF14
ENST00000482074 0.0744462950771532 0.0357901090255688 0.187394448495211 ENSG00000157873 TNFRSF14
ENST00000496064 0.137565688639646 0.0746406346080851 0.17469371563934 ENSG00000157873 TNFRSF14
ENST00000463471 0.220474490073421 0.132259104868482 0.147248442604446 ENSG00000157873 TNFRSF14
ENST00000466750 0.148293342552813 0.0816669586735724 0.17822352927387 ENSG00000157873 TNFRSF14
ENST00000471768 0.247434645415199 0.152658151599476 0.15918001499811 ENSG00000157873 TNFRSF14
ENST00000463835 0.497759136088381 0.371974069176601 0.0947259715064773 ENSG00000157873 TNFRSF14
ENST00000482602 0.287384634653191 0.183920997983877 0.138782886712032 ENSG00000157873 TNFRSF14
ENST00000480305 0.463669389594152 0.338845458891859 0.0975559409256634 ENSG00000157873 TNFRSF14
ENST00000456687 8.48168734454776e-10 7.39025028483530e-11 1.14058625781239 ENSG00000225931 RP3-395M20.7
ENST00000424215 1.97867815348763e-06 2.94607584884425e-07 1.26377255616433 ENSG00000228037 RP3-395M20.9
ENST00000493183 0.0325928921759603 0.0135764479974139 0.367908495761851 ENSG00000157870 FAM213B
ENST00000474659 0.0317554630015857 0.0131707591911883 0.367027559053627 ENSG00000157870 FAM213B
ENST00000419916 0.000717555093403591 0.000181950565536245 0.467701341448194 ENSG00000157870 FAM213B
ENST00000378424 0.000717555093403591 0.000181950565536245 0.467701341448194 ENSG00000157870 FAM213B
ENST00000537325 0.0111750629268171 0.00395129879079858 0.388780278135214 ENSG00000157870 FAM213B
ENST00000378427 0.000717555093403591 0.000181950565536245 0.467701341448194 ENSG00000157870 FAM213B
ENST00000378425 0.000717555093403591 0.000181950565536245 0.467701341448194 ENSG00000157870 FAM213B
ENST00000464043 0.0267724999666378 0.0108035652187553 0.357476473234607 ENSG00000157870 FAM213B
ENST00000444521 0.000717555093403591 0.000181950565536245 0.467701341448194 ENSG00000157870 FAM213B
ENST00000465233 0.0971327778042604 0.049098980726536 0.335129045708982 ENSG00000157870 FAM213B
ENST00000498083 0.108369525692626 0.0560096070268019 0.324783816248478 ENSG00000157870 FAM213B
ENST00000481683 0.0663061453918938 0.0311928347199252 0.333910354724284 ENSG00000157870 FAM213B
ENST00000484099 0.00069941773801877 0.000176907927226352 0.467032373558479 ENSG00000157870 FAM213B
ENST00000477045 0.227992317491206 0.137941974333593 0.267792282406767 ENSG00000157870 FAM213B
ENST00000476686 3.55439362253655e-05 6.71649382095119e-06 0.575537992361507 ENSG00000157870 FAM213B
ENST00000471840 0.00707695489078566 0.00235465225215917 0.513322560426799 ENSG00000142606 MMEL1
ENST00000288709 0.00163782490889725 0.000455085822043948 0.692469051062124 ENSG00000142606 MMEL1
ENST00000378412 0.00162827580813901 0.000452130524760279 0.692536750951719 ENSG00000142606 MMEL1
ENST00000502556 0.00811564629624312 0.0027492371490836 0.661214524073274 ENSG00000142606 MMEL1
ENST00000504800 0.00811564629624312 0.0027492371490836 0.661214524073274 ENSG00000142606 MMEL1
ENST00000464195 0.0167630593878223 0.00628605951832617 0.942900395003618 ENSG00000142606 MMEL1
ENST00000491941 0.0167630593878223 0.00628605951832617 0.942900395003618 ENSG00000142606 MMEL1
ENST00000469962 0.00162492014668613 0.000451072365411917 1.18760473361902 ENSG00000142606 MMEL1
ENST00000509374 0.519857750432694 0.394005703030323 0.271021904045461 ENSG00000142606 MMEL1
ENST00000427302 0.648487063742393 0.531824648731033 -0.223528097131114 ENSG00000237058 RP13-436F16.1
ENST00000579787 0.51733638829702 0.391506674292058 -0.235948204393609 ENSG00000215912 TTC34
ENST00000401094 0.00447777220303644 0.0014025168317954 -0.620983464105763 ENSG00000215912 TTC34
ENST00000401095 0.00230239650789287 0.000667223761110282 -0.810480882375785 ENSG00000215912 TTC34
ENST00000574621 0.877834000888419 0.818151150938375 0.0783904662483361 ENSG00000215912 TTC34
ENST00000445317 0.00201283867335609 0.000573749759747595 1.18484963910409 ENSG00000177133 LINC00982
ENST00000321336 0.000160578867835427 3.49404030127281e-05 1.3267225601301 ENSG00000177133 LINC00982
ENST00000511072 5.28454868457849e-32 4.97316470983492e-34 1.97372485663999 ENSG00000142611 PRDM16
ENST00000378398 7.90644534681858e-32 7.55882456025229e-34 1.97046229890976 ENSG00000142611 PRDM16
ENST00000441472 7.90644534681858e-32 7.55882456025229e-34 1.97046229890976 ENSG00000142611 PRDM16
ENST00000442529 7.90644534681858e-32 7.55882456025229e-34 1.97046229890976 ENSG00000142611 PRDM16
ENST00000607632 6.25293639268982e-13 3.63244843660555e-14 1.71232610937888 ENSG00000142611 PRDM16
ENST00000378391 8.76367606196465e-32 8.42030987652647e-34 1.9658717932194 ENSG00000142611 PRDM16
ENST00000514189 5.8938270853554e-32 5.56769886016439e-34 1.97354799567239 ENSG00000142611 PRDM16
ENST00000270722 8.19252704516333e-32 7.84213083671534e-34 1.97040343753851 ENSG00000142611 PRDM16
ENST00000440516 0.599201066209716 0.477209236865139 0.144830061950487 ENSG00000226286 RP1-163G9.2
ENST00000512462 0.0136192244218726 0.00495534147177085 1.01258291005678 ENSG00000142611 PRDM16
ENST00000463591 0.0130193174668776 0.00470871377528524 1.01519547794732 ENSG00000142611 PRDM16
ENST00000607061 0.000128020619638359 2.72548070872756e-05 1.55650907606349 ENSG00000272235 RP11-22L13.1
ENST00000509860 0.501071107923023 0.375333433448612 0.325305662918484 ENSG00000142611 PRDM16
ENST00000378389 0.871876032052859 0.80984544991852 -0.0704673984901883 ENSG00000142611 PRDM16
ENST00000378378 1.34054627397351e-08 1.39877998458692e-09 2.0764115671506 ENSG00000130762 ARHGEF16
ENST00000378373 1.83743240346416e-06 2.71785525149703e-07 1.65379583182006 ENSG00000130762 ARHGEF16
ENST00000378371 1.97937946752034e-06 2.94723846314643e-07 1.62973385274427 ENSG00000130762 ARHGEF16
ENST00000445297 0.0183953325933808 0.00699125868732156 0.631116933280099 ENSG00000130762 ARHGEF16
ENST00000464620 0.0248943649615394 0.00992906107060736 0.575547584505716 ENSG00000130762 ARHGEF16
ENST00000413250 5.1661456849403e-05 1.01286732341311e-05 1.30150027942716 ENSG00000130762 ARHGEF16
ENST00000418137 0.0290455101290922 0.0118738894796319 0.608816641358764 ENSG00000130762 ARHGEF16
ENST00000485984 4.77656695355727e-06 7.59900159574347e-07 1.42560603417289 ENSG00000130762 ARHGEF16
ENST00000294599 2.22381342018778e-10 1.79489358905847e-11 1.11038385493598 ENSG00000162591 MEGF6
ENST00000356575 5.16051917117413e-15 2.31306257473491e-16 1.56862525723548 ENSG00000162591 MEGF6
ENST00000494257 0.0393461602448369 0.016891997314788 0.720562982566629 ENSG00000162591 MEGF6
ENST00000485002 4.76937703846233e-15 2.13175166195144e-16 1.59155910339409 ENSG00000162591 MEGF6
ENST00000491842 0.0182829414995052 0.00694187151742516 0.745875955438758 ENSG00000162591 MEGF6
ENST00000475790 0.0134702457669703 0.00489349431960754 0.814068650877261 ENSG00000162591 MEGF6
ENST00000461795 0.0228731441115649 0.00900179579864053 0.90249789604428 ENSG00000162591 MEGF6
ENST00000435049 0.122818042514245 0.065118567157087 0.670471212735149 ENSG00000238260 RP11-46F15.2
ENST00000378344 0.000651462979569254 0.000163441600298157 0.287021342933565 ENSG00000158109 TPRG1L
ENST00000344579 0.000651150493764018 0.000163347620111511 0.287019657281419 ENSG00000158109 TPRG1L
ENST00000378322 0.354753661613518 0.239943526195518 -0.110659983893939 ENSG00000116213 WRAP73
ENST00000270708 0.354753661613518 0.239943526195518 -0.110659983893939 ENSG00000116213 WRAP73
ENST00000471223 0.373559142577047 0.256437649622301 -0.115679417399405 ENSG00000116213 WRAP73
ENST00000424367 0.332643323252356 0.221058383260136 -0.113779561551789 ENSG00000116213 WRAP73
ENST00000497940 0.66171424554608 0.546837134707716 -0.0601729959710781 ENSG00000116213 WRAP73
ENST00000469643 0.428812224132427 0.306034968973678 -0.142496165321161 ENSG00000116213 WRAP73
ENST00000494884 0.586474911919926 0.463950765302718 -0.132059137024215 ENSG00000116213 WRAP73
ENST00000465916 0.714529202089139 0.608304599233525 -0.05179533631747 ENSG00000116213 WRAP73
ENST00000419924 0.832277299119576 0.755987760661996 -0.0329382578338305 ENSG00000116213 WRAP73
ENST00000479331 0.532228059276599 0.406721468244368 -0.132971729234985 ENSG00000116213 WRAP73
ENST00000378295 0.120686711883735 0.0637156003935425 0.632498218515273 ENSG00000078900 TP73
ENST00000604074 0.120686711883735 0.0637156003935425 0.632498218515273 ENSG00000078900 TP73
ENST00000354437 0.133640846162824 0.0720905332076001 0.649784956420715 ENSG00000078900 TP73
ENST00000346387 0.112132810496079 0.0583208148446992 0.68050929364151 ENSG00000078900 TP73
ENST00000357733 0.112132810496079 0.0583208148446992 0.68050929364151 ENSG00000078900 TP73
ENST00000443034 0.122730084300961 0.0650653230964308 0.572057941188224 ENSG00000227589 RP5-1092A11.5
ENST00000603362 0.445320625409847 0.321466298162904 0.361280612257102 ENSG00000078900 TP73
ENST00000604479 0.445320625409847 0.321466298162904 0.361280612257102 ENSG00000078900 TP73
ENST00000378288 0.250436386894677 0.154968835786654 0.477167162214701 ENSG00000078900 TP73
ENST00000378285 0.387835163890118 0.268991920680239 0.403684044081102 ENSG00000078900 TP73
ENST00000378280 0.387835163890118 0.268991920680239 0.403684044081102 ENSG00000078900 TP73
ENST00000603364 0.102934793765866 0.052651704409843 0.712423422452557 ENSG00000078900 TP73
ENST00000604194 0.239375037854266 0.146598933436574 0.455663515062067 ENSG00000078900 TP73
ENST00000378290 0.47732081054186 0.351936587438565 0.340327524577824 ENSG00000078900 TP73
ENST00000416554 0.301539444584304 0.195346051830204 0.323432563140914 ENSG00000235131 RP5-1092A11.2
ENST00000604566 0.149409819975187 0.0824134218917552 -0.6263748021342 ENSG00000078900 TP73
ENST00000418088 0.443059937981053 0.319331098531941 0.105581026437834 ENSG00000227372 TP73-AS1
ENST00000452079 0.553434704691494 0.42887671605878 0.0852623493506247 ENSG00000227372 TP73-AS1
ENST00000419973 0.611100697429608 0.490228899466591 0.152282381394782 ENSG00000227372 TP73-AS1
ENST00000423764 0.508979315365296 0.383181652942122 0.0947932274701948 ENSG00000227372 TP73-AS1
ENST00000587071 0.463798911296125 0.338957288798423 0.138853122854922 ENSG00000227372 TP73-AS1
ENST00000608600 0.715438639014446 0.609354687238575 0.0687252555378066 ENSG00000227372 TP73-AS1
ENST00000544565 0.83107807542953 0.754398669155641 0.0505186219830573 ENSG00000227372 TP73-AS1
ENST00000294600 0.191700665780435 0.111584142137247 0.584645816551367 ENSG00000162592 CCDC27
ENST00000462521 0.191700665780435 0.111584142137247 0.584645816551367 ENSG00000162592 CCDC27
ENST00000444870 0.551804091550086 0.427158014788295 0.273139360001779 ENSG00000235169 SMIM1
ENST00000452264 0.595148219701122 0.472995230611828 0.251167892806254 ENSG00000235169 SMIM1
ENST00000561886 0.539307593560153 0.413941623391143 0.288170692645183 ENSG00000235169 SMIM1
ENST00000378251 8.14452046331723e-07 1.13151771293369e-07 -0.390725570295424 ENSG00000130764 LRRC47
ENST00000462356 0.00605125619471817 0.00196885124585581 -0.295179779109065 ENSG00000130764 LRRC47
ENST00000479239 0.0543966858538561 0.0246529272893476 -0.233472223192633 ENSG00000130764 LRRC47
ENST00000581512 0.616241392688637 0.495834883264003 -0.24718853811414 ENSG00000266075 RN7SL574P
ENST00000607459 0.000640570216452906 0.000160475638869984 -0.424054322693795 ENSG00000272153 RP1-286D6.5
ENST00000378230 0.498447950075449 0.372682651769854 -0.0533936941505407 ENSG00000116198 CEP104
ENST00000484420 0.760031390524356 0.663470677572587 -0.0890450991591688 ENSG00000116198 CEP104
ENST00000438539 0.848818568609997 0.778200910023403 0.0246407313544157 ENSG00000116198 CEP104
ENST00000461667 0.715190706779407 0.609043191366311 -0.0501130965596036 ENSG00000116198 CEP104
ENST00000495701 0.25237640271831 0.156445617929242 -0.204167677429057 ENSG00000116198 CEP104
ENST00000460038 0.490234211052441 0.364453115292401 -0.093245236930871 ENSG00000116198 CEP104
ENST00000494653 0.645997562205206 0.528979128421879 -0.042771697556116 ENSG00000116198 CEP104
ENST00000443466 0.74138693519602 0.640599402345335 -0.0527280050247988 ENSG00000116198 CEP104
ENST00000428079 0.624328539902338 0.504889274812765 -0.0572642585966761 ENSG00000116198 CEP104
ENST00000494951 0.839365884580285 0.765588401126492 0.0319662908021013 ENSG00000116198 CEP104
ENST00000378223 0.819852135088967 0.739485054020981 -0.0308349760267111 ENSG00000116198 CEP104
ENST00000378212 0.413103849741401 0.291685439041393 0.127589296279945 ENSG00000169598 DFFB
ENST00000378209 0.964959181189002 0.942149868989242 -0.00639497683437773 ENSG00000169598 DFFB
ENST00000491998 0.964959181189002 0.942149868989242 -0.00639497683437773 ENSG00000169598 DFFB
ENST00000338895 0.689500146433859 0.578494702545262 0.0581687726336984 ENSG00000169598 DFFB
ENST00000341385 0.928987995872579 0.889506034345769 -0.0256987578859085 ENSG00000169598 DFFB
ENST00000468793 0.980833905517185 0.966305403511799 -0.00369452548583652 ENSG00000169598 DFFB
ENST00000339350 0.953860974534405 0.925550279916637 -0.00819968486314856 ENSG00000169598 DFFB
ENST00000477548 0.953860974534405 0.925550279916637 -0.00819968486314856 ENSG00000169598 DFFB
ENST00000378206 0.942669323516869 0.908989725648859 -0.0100000463937015 ENSG00000169598 DFFB
ENST00000475969 0.92796117211803 0.887678033930614 -0.012343214045066 ENSG00000169598 DFFB
ENST00000481945 0.369567118584518 0.252890223031307 -0.30762251690699 ENSG00000169598 DFFB
ENST00000461150 0.999186096416399 0.994365718481675 0.00118142622540529 ENSG00000169598 DFFB
ENST00000579705 0.946227603385635 0.914153967312487 -0.036496726764482 ENSG00000264428 AL691523.1
ENST00000486765 1.88530020179871e-07 2.3671571672669e-08 -0.357622528889611 ENSG00000198912 C1orf174
ENST00000361605 1.88530020179871e-07 2.3671571672669e-08 -0.357622528889611 ENSG00000198912 C1orf174
ENST00000474140 1.88530020179871e-07 2.3671571672669e-08 -0.357622528889611 ENSG00000198912 C1orf174
ENST00000413332 0.552575498587171 0.428004381029355 0.219939827904534 ENSG00000236423 LINC01134
ENST00000442673 0.0526076368943082 0.0236973407240435 0.450634608943746 ENSG00000236423 LINC01134
ENST00000439488 0.145269686445871 0.0796854407813545 0.362901428259172 ENSG00000236423 LINC01134
ENST00000378190 0.227570281412449 0.137622922555419 0.507137473240061 ENSG00000196581 AJAP1
ENST00000378191 0.259386094535367 0.161805684594374 0.459228632850699 ENSG00000196581 AJAP1
ENST00000466761 0.697895021178339 0.588623589107203 -0.143469797124657 ENSG00000196581 AJAP1
ENST00000413887 0.0377748230041521 0.0161114030403353 0.803599416191861 ENSG00000236948 RP11-154H17.1
ENST00000582517 0.293773655645783 0.188963586900049 -0.328606927428136 ENSG00000264101 MIR4689
ENST00000478423 1.0281018815131e-05 1.73901874950014e-06 0.348228879556835 ENSG00000131697 NPHP4
ENST00000460696 0.305157622395622 0.198197547113734 0.19251008662198 ENSG00000131697 NPHP4
ENST00000378161 0.19667340404623 0.115148250611112 0.230415305859408 ENSG00000131697 NPHP4
ENST00000489180 9.99536407876386e-06 1.68663434325981e-06 0.348657066261169 ENSG00000131697 NPHP4
ENST00000378156 9.99536407876386e-06 1.68663434325981e-06 0.348657066261169 ENSG00000131697 NPHP4
ENST00000378169 5.15841907932186e-06 8.26308687750707e-07 0.35507881523359 ENSG00000131697 NPHP4
ENST00000468253 0.00369361640630263 0.0011295042685972 0.512346592039282 ENSG00000131697 NPHP4
ENST00000506941 0.194435312898109 0.113539828247632 0.36259418760633 ENSG00000131697 NPHP4
ENST00000470763 0.0320657200494802 0.0133190076613998 0.432587665968904 ENSG00000131697 NPHP4
ENST00000466897 0.147544555462611 0.081190154427128 0.283477644429499 ENSG00000131697 NPHP4
ENST00000585151 0.391307866336595 0.27206067498285 0.274101356790617 ENSG00000266687 AL356261.1
ENST00000378111 8.48484278092907e-05 1.74200473657122e-05 0.591538245914929 ENSG00000069424 KCNAB2
ENST00000378097 0.000106326025808364 2.22672138835517e-05 0.576589896195883 ENSG00000069424 KCNAB2
ENST00000493807 2.34139640336459e-16 9.16112718473005e-18 1.60566043251977 ENSG00000069424 KCNAB2
ENST00000378092 1.24587224112248e-05 2.14180993297324e-06 0.68915385434406 ENSG00000069424 KCNAB2
ENST00000478098 2.8551250430752e-06 4.36154346420751e-07 0.787869510719588 ENSG00000069424 KCNAB2
ENST00000445501 2.45756655085189e-06 3.71364566592783e-07 0.794748533057197 ENSG00000069424 KCNAB2
ENST00000428161 0.00168936490406636 0.000471448320451091 0.498583346834441 ENSG00000069424 KCNAB2
ENST00000389632 0.00162901255014672 0.000452354590904282 0.499905744486033 ENSG00000069424 KCNAB2
ENST00000602612 0.00112710811456074 0.000300030680764097 0.506009720070166 ENSG00000069424 KCNAB2
ENST00000378087 0.0044709503224723 0.00140003237128863 0.423924945343939 ENSG00000069424 KCNAB2
ENST00000341524 0.00528349754998411 0.00169035001694865 0.411453505104077 ENSG00000069424 KCNAB2
ENST00000352527 0.00528349754998411 0.00169035001694865 0.411453505104077 ENSG00000069424 KCNAB2
ENST00000435937 0.0014135046739772 0.000386379987639879 0.528712899079506 ENSG00000069424 KCNAB2
ENST00000164247 0.00565397480299047 0.00182379409660146 0.403299778059364 ENSG00000069424 KCNAB2
ENST00000459822 0.312269813047385 0.203950865518609 0.228615987474652 ENSG00000069424 KCNAB2
ENST00000594544 0.268696765041183 0.169185934307261 0.275858641620532 ENSG00000268332 AL035406.1
ENST00000472700 0.000338710233916996 7.93476277422408e-05 0.574123681437812 ENSG00000069424 KCNAB2
ENST00000378083 0.004405684578282 0.00137656392072555 0.401091185696086 ENSG00000069424 KCNAB2
ENST00000458166 0.000628942907045341 0.000157193395621429 0.498191524765541 ENSG00000069424 KCNAB2
ENST00000462676 0.0696612412095307 0.0330741799375908 0.386334345936614 ENSG00000069424 KCNAB2
ENST00000481789 0.0456865165535358 0.0200931677210158 0.33499430896011 ENSG00000069424 KCNAB2
ENST00000378021 0.957960255975617 0.931447891734588 0.0226129044941396 ENSG00000116254 CHD5
ENST00000262450 0.957960255975617 0.931447891734588 0.0226129044941396 ENSG00000116254 CHD5
ENST00000475121 0.881481439542003 0.823313336363711 0.0645809758273839 ENSG00000116254 CHD5
ENST00000462991 0.736267031577473 0.634334292657501 0.148712868136128 ENSG00000116254 CHD5
ENST00000377999 0.578716806072643 0.455588757055834 0.252965381669614 ENSG00000116254 CHD5
ENST00000496404 0.848678530704009 0.778006516699324 0.0762260646755147 ENSG00000116254 CHD5
ENST00000491020 0.569431242320915 0.445695460758728 -0.270821037110511 ENSG00000116254 CHD5
ENST00000484532 0.0060235709884971 0.00195818581249637 -0.175771605870862 ENSG00000116251 RPL22
ENST00000234875 0.0039146799092857 0.00120565056850621 -0.184161468247901 ENSG00000116251 RPL22
ENST00000480661 0.00516679943677569 0.00164802079683077 -0.185853312579815 ENSG00000116251 RPL22
ENST00000497965 0.00493593943665109 0.00156486310194506 -0.186660616463795 ENSG00000116251 RPL22
ENST00000471204 0.00461177077468826 0.00145069546071071 -0.18677142430701 ENSG00000116251 RPL22
ENST00000465387 0.00487293006770259 0.00154226316903842 -0.186955301222427 ENSG00000116251 RPL22
ENST00000462296 0.0117613386118183 0.00419041094083493 -0.174930439012491 ENSG00000116251 RPL22
ENST00000465335 0.0113484019240629 0.00402101779820775 -0.174506746568584 ENSG00000116251 RPL22
ENST00000466994 0.772731548858718 0.679643924822645 -0.135307605431382 ENSG00000158286 RNF207
ENST00000377948 0.578341681177939 0.455205893648486 -0.144269490497429 ENSG00000158286 RNF207
ENST00000484435 0.577152027157559 0.453949172609978 -0.261840448879761 ENSG00000158286 RNF207
ENST00000377939 0.53913130506162 0.413768972209323 -0.15646589740588 ENSG00000158286 RNF207
ENST00000485539 0.905896882639959 0.85652886545788 -0.0623546539992512 ENSG00000158286 RNF207
ENST00000496676 0.713203219224744 0.606791723587642 -0.114202265471149 ENSG00000158286 RNF207
ENST00000463453 0.756728806173956 0.659283826999158 -0.155220270422442 ENSG00000158286 RNF207
ENST00000496329 0.48212832774064 0.356554996472198 -0.329055759722587 ENSG00000158286 RNF207
ENST00000492476 0.299115619947383 0.193349922959964 -0.427696483401267 ENSG00000158286 RNF207
ENST00000483336 0.852126781046611 0.782482906683751 -0.0723902121169438 ENSG00000158286 RNF207
ENST00000343813 4.07666612911781e-11 2.97306954357765e-12 -0.670233048879969 ENSG00000116237 ICMT
ENST00000495791 1.99699577108813e-05 3.57203330944205e-06 -0.683246472883213 ENSG00000116237 ICMT
ENST00000489498 1.85162440466894e-10 1.48042217087722e-11 -0.69489815410396 ENSG00000116237 ICMT
ENST00000474756 1.4041231471405e-10 1.103900249273e-11 -0.775094359785709 ENSG00000116237 ICMT
ENST00000362035 0.000993131778492865 0.000260580562308848 -0.798658581551757 ENSG00000116237 ICMT
ENST00000441724 0.272459466767459 0.172135427729614 0.3533408449904 ENSG00000225077 LINC00337
ENST00000429480 0.873631567878856 0.812343712343092 0.0539203058457857 ENSG00000225077 LINC00337
ENST00000377893 0.48793949537899 0.362169163406268 -0.163325863233255 ENSG00000158292 GPR153
ENST00000608083 1.43606809142588e-07 1.76453143373306e-08 -0.852746544969833 ENSG00000097021 ACOT7
ENST00000377845 3.73228009494969e-13 2.10808658002261e-14 -1.14433930352647 ENSG00000097021 ACOT7
ENST00000377855 6.10135552648103e-09 6.04554321172001e-10 -0.929792527637568 ENSG00000097021 ACOT7
ENST00000377860 1.43606809142588e-07 1.76453143373306e-08 -0.852746544969833 ENSG00000097021 ACOT7
ENST00000418124 1.43606809142588e-07 1.76453143373306e-08 -0.852746544969833 ENSG00000097021 ACOT7
ENST00000545482 1.43606809142588e-07 1.76453143373306e-08 -0.852746544969833 ENSG00000097021 ACOT7
ENST00000361521 9.59103432869786e-08 1.14525037042687e-08 -0.857446812242115 ENSG00000097021 ACOT7
ENST00000377842 1.77648305302846e-13 9.59827366714727e-15 -1.15731122189711 ENSG00000097021 ACOT7
ENST00000473466 6.44032419797073e-11 4.83402876402137e-12 -1.12212152564698 ENSG00000097021 ACOT7
ENST00000481175 4.41143075279518e-05 8.50805527869495e-06 -1.03099131785309 ENSG00000097021 ACOT7
ENST00000541130 3.84143896465844e-07 5.06066359964934e-08 -0.966261799354827 ENSG00000097021 ACOT7
ENST00000607670 0.137723930620351 0.0747528605112846 -0.644477275004074 ENSG00000271746 RP1-202O8.3
ENST00000377837 0.25126256824025 0.155609350199678 0.28616546269183 ENSG00000069812 HES2
ENST00000377836 0.263879085235764 0.165284175842174 0.24978533455832 ENSG00000069812 HES2
ENST00000377828 0.143876030162618 0.078783249751383 0.464991286809322 ENSG00000187017 ESPN
ENST00000418286 0.741033960825844 0.640148111598191 0.168640148014958 ENSG00000187017 ESPN
ENST00000419034 0.64875466138689 0.53211396904653 0.22393384545767 ENSG00000231868 RP1-202O8.2
ENST00000461727 0.206896418522851 0.122425483672778 0.427736191796277 ENSG00000187017 ESPN
ENST00000475228 0.165574024974704 0.0934124411700912 0.504260146682097 ENSG00000187017 ESPN
ENST00000478323 0.843909746892555 0.771570896205148 0.0889818864239579 ENSG00000187017 ESPN
ENST00000416731 0.216282386235018 0.129204752123706 0.419791873372474 ENSG00000187017 ESPN
ENST00000475479 0.867584443629966 0.80362728256763 -0.0839829357401221 ENSG00000187017 ESPN
ENST00000434576 0.677146011500005 0.564430808429902 0.0955769241075747 ENSG00000187017 ESPN
ENST00000477679 0.150289689642273 0.0830164663991683 0.534599825189674 ENSG00000187017 ESPN
ENST00000468561 0.980407096621471 0.965665352018517 -0.00787010096977721 ENSG00000187017 ESPN
ENST00000356876 0.142933541573513 0.0781611286962161 -0.195498685393319 ENSG00000215788 TNFRSF25
ENST00000485036 0.142889459581883 0.0781276196094946 -0.195501207920367 ENSG00000215788 TNFRSF25
ENST00000480393 0.142889459581883 0.0781276196094946 -0.195501207920367 ENSG00000215788 TNFRSF25
ENST00000513135 0.141826644834942 0.0774183806148102 -0.195728234905353 ENSG00000215788 TNFRSF25
ENST00000473343 0.219606964368901 0.131629641452998 -0.177189087542383 ENSG00000215788 TNFRSF25
ENST00000377782 0.142889459581883 0.0781276196094946 -0.195501207920367 ENSG00000215788 TNFRSF25
ENST00000351959 0.144396205108804 0.0791104157311369 -0.194977431823006 ENSG00000215788 TNFRSF25
ENST00000510563 0.134621656149298 0.0727194858103853 -0.19950784862116 ENSG00000215788 TNFRSF25
ENST00000502730 0.134621656149298 0.0727194858103853 -0.19950784862116 ENSG00000215788 TNFRSF25
ENST00000502588 0.134621656149298 0.0727194858103853 -0.19950784862116 ENSG00000215788 TNFRSF25
ENST00000414040 0.134621656149298 0.0727194858103853 -0.19950784862116 ENSG00000215788 TNFRSF25
ENST00000351748 0.134621656149298 0.0727194858103853 -0.19950784862116 ENSG00000215788 TNFRSF25
ENST00000348333 0.134621656149298 0.0727194858103853 -0.19950784862116 ENSG00000215788 TNFRSF25
ENST00000453260 0.158739264033244 0.0887577647281586 -0.214589851407319 ENSG00000215788 TNFRSF25
ENST00000475730 0.221875717965851 0.133278879696327 -0.220370496408278 ENSG00000215788 TNFRSF25
ENST00000469691 0.120743570558134 0.0637499527088161 -0.186475097336172 ENSG00000215788 TNFRSF25
ENST00000481401 0.105871404078401 0.0544561676446792 -0.205283797178311 ENSG00000215788 TNFRSF25
ENST00000461703 0.116856328578255 0.0612864948767599 -0.20732897581082 ENSG00000215788 TNFRSF25
ENST00000453341 0.0982830151312354 0.0497980055787319 -0.235408856914206 ENSG00000215788 TNFRSF25
ENST00000515145 0.0876463676935052 0.0434459063185862 -0.27924490063603 ENSG00000215788 TNFRSF25
ENST00000377748 0.270049186811348 0.170260447283126 -0.235928314380194 ENSG00000171680 PLEKHG5
ENST00000400913 0.238602223642047 0.146025719984486 -0.273409971079081 ENSG00000171680 PLEKHG5
ENST00000489097 0.220966544059034 0.132611125009386 -0.296487382276632 ENSG00000171680 PLEKHG5
ENST00000340850 0.241557958119305 0.148242180497413 -0.266758871943247 ENSG00000171680 PLEKHG5
ENST00000487949 0.704972232033658 0.596954572133724 0.170135223741973 ENSG00000171680 PLEKHG5
ENST00000377725 0.161896258068199 0.090909433415833 0.442727303995668 ENSG00000171680 PLEKHG5
ENST00000377728 0.135470024316083 0.0732839267281561 0.469004573716445 ENSG00000171680 PLEKHG5
ENST00000377732 0.140206378887221 0.0763527489737258 0.464582977221848 ENSG00000171680 PLEKHG5
ENST00000400915 0.116285633146421 0.0609273575915151 0.490775432839372 ENSG00000171680 PLEKHG5
ENST00000377740 0.177039383388701 0.10125993078098 0.442419163974782 ENSG00000171680 PLEKHG5
ENST00000377737 0.1743325568622 0.0994245137373275 0.443358155222224 ENSG00000171680 PLEKHG5
ENST00000535355 0.17404608714784 0.099226126561728 0.44227717264595 ENSG00000171680 PLEKHG5
ENST00000537245 0.149878243079685 0.0827262910833366 0.46068471671461 ENSG00000171680 PLEKHG5
ENST00000544978 0.196732175086621 0.115189349091992 0.427079337699498 ENSG00000171680 PLEKHG5
ENST00000377705 3.1153825589069e-12 1.98444181700774e-13 -0.504410982800185 ENSG00000162408 NOL9
ENST00000464383 0.0014113190996693 0.000385706571932785 -0.331745613424215 ENSG00000162408 NOL9
ENST00000462798 0.0608989677461552 0.0282159011309266 -0.290131281510202 ENSG00000162408 NOL9
ENST00000517213 0.264274456989754 0.165639224923133 -0.498798421334887 ENSG00000253022 RNU6-731P
ENST00000456162 0.0561226371883685 0.0255939559454174 -0.4234558085301 ENSG00000229519 RP11-58A11.2
ENST00000460777 0.00133803481751026 0.000363376846080466 -0.502698689692346 ENSG00000162408 NOL9
ENST00000464665 4.79691780878187e-05 9.33732883992885e-06 -0.553535128126489 ENSG00000162408 NOL9
ENST00000333172 2.9658207239763e-07 3.83740284401554e-08 1.97110595454864 ENSG00000173662 TAS1R1
ENST00000328191 3.00791493346285e-07 3.89600645588491e-08 1.97033501982859 ENSG00000173662 TAS1R1
ENST00000351136 3.54152133385641e-07 4.63779983588194e-08 1.96011258619729 ENSG00000173662 TAS1R1
ENST00000411823 4.73180944010852e-05 9.19534819550226e-06 1.6409420924316 ENSG00000173662 TAS1R1
ENST00000415267 4.73180944010852e-05 9.19534819550226e-06 1.6409420924316 ENSG00000173662 TAS1R1
ENST00000319084 0.218099990234872 0.130499340847748 0.154452584764935 ENSG00000204859 ZBTB48
ENST00000435905 0.24837320899322 0.153409822790858 0.148870612185651 ENSG00000204859 ZBTB48
ENST00000377674 0.103662385723104 0.0530923279049439 0.156544280841674 ENSG00000204859 ZBTB48
ENST00000488936 0.118703944609086 0.0624515464494964 0.156228285741354 ENSG00000204859 ZBTB48
ENST00000482360 0.0209093766406744 0.00810072751329743 0.242635390546778 ENSG00000204859 ZBTB48
ENST00000498342 0.0490496659289943 0.0218361087479334 0.265695739742804 ENSG00000204859 ZBTB48
ENST00000466813 0.294041471250035 0.189176314158542 0.17368985497951 ENSG00000204859 ZBTB48
ENST00000466941 0.506424171376923 0.38050361554592 0.1700211481828 ENSG00000204859 ZBTB48
ENST00000377658 6.39645671760135e-21 1.5739625411755e-22 0.98361197416413 ENSG00000162413 KLHL21
ENST00000377663 5.84976990007175e-21 1.43279098115416e-22 0.983991243692486 ENSG00000162413 KLHL21
ENST00000467612 3.54305001087769e-19 1.0267805522433e-20 1.08396314625588 ENSG00000162413 KLHL21
ENST00000496707 5.39055981474325e-19 1.58960384608161e-20 1.10243420032936 ENSG00000162413 KLHL21
ENST00000463043 8.49742257586121e-18 2.83215222167783e-19 1.09707192591936 ENSG00000162413 KLHL21
ENST00000377648 2.34297356075074e-09 2.17940597446305e-10 0.755338676329098 ENSG00000116273 PHF13
ENST00000495385 3.6640556438566e-07 4.81010194456116e-08 0.666290738079191 ENSG00000116273 PHF13
ENST00000054650 0.174451999633414 0.0995097275667114 0.167547625123348 ENSG00000041988 THAP3
ENST00000484676 0.194554424874132 0.113623257377328 0.276852028589545 ENSG00000041988 THAP3
ENST00000307896 0.228014346104663 0.137963109188116 0.155072722252485 ENSG00000041988 THAP3
ENST00000377627 0.00119791580079855 0.00032118525703766 -0.276516776036076 ENSG00000041988 THAP3
ENST00000484669 0.208507317879435 0.123574537873935 0.161453208988436 ENSG00000041988 THAP3
ENST00000487819 0.293603141312079 0.188816564483007 0.146347259723569 ENSG00000041988 THAP3
ENST00000472925 0.266394713606048 0.167334812414992 0.158542272788593 ENSG00000041988 THAP3
ENST00000480647 0.689000889086154 0.577905853009526 0.08141318575748 ENSG00000041988 THAP3
ENST00000465508 2.25366703021091e-16 8.80169093037757e-18 -0.649000031625824 ENSG00000007923 DNAJC11
ENST00000349363 7.16826980751987e-33 6.32990100802238e-35 -0.57874800156286 ENSG00000007923 DNAJC11
ENST00000451196 7.16826980751987e-33 6.32990100802238e-35 -0.57874800156286 ENSG00000007923 DNAJC11
ENST00000377577 1.95417662930643e-40 1.00895274939811e-42 -0.584230883510723 ENSG00000007923 DNAJC11
ENST00000294401 1.36007775699472e-40 6.98961282004954e-43 -0.584643098278176 ENSG00000007923 DNAJC11
ENST00000542246 3.12744168797152e-34 2.50346515893359e-36 -0.583166592761074 ENSG00000007923 DNAJC11
ENST00000377573 1.83490117739542e-39 1.03628900649198e-41 -0.584625521518321 ENSG00000007923 DNAJC11
ENST00000472414 1.66076163598955e-12 1.01931531888416e-13 -0.60462229408368 ENSG00000007923 DNAJC11
ENST00000426784 1.22387794013701e-29 1.39192694195027e-31 -0.552797090896929 ENSG00000007923 DNAJC11
ENST00000473993 2.53899118618422e-29 2.9605285235766e-31 -0.555809433655218 ENSG00000007923 DNAJC11
ENST00000469318 1.32726248222627e-17 4.54022864726924e-19 -0.614013970316696 ENSG00000007923 DNAJC11
ENST00000485073 1.96405574839487e-26 2.86473021949679e-28 -0.680542738776069 ENSG00000007923 DNAJC11
ENST00000460594 1.38377815203124e-23 2.62931839906384e-25 -0.680547874276322 ENSG00000007923 DNAJC11
ENST00000465911 4.77658830117634e-14 2.40273973737747e-15 -0.691339692406936 ENSG00000007923 DNAJC11
ENST00000442889 0.236556361565327 0.144482102508565 0.535038698763719 ENSG00000237436 RP11-312B8.1
ENST00000303635 0.104478756793295 0.0536004544001978 0.149515429218892 ENSG00000171735 CAMTA1
ENST00000490738 0.0516646937870371 0.0232092236691876 0.171952928286154 ENSG00000171735 CAMTA1
ENST00000476163 0.011419251772232 0.00404967416677693 0.191273221168845 ENSG00000171735 CAMTA1
ENST00000473578 0.0517495705745018 0.0232526628913994 0.171951083915636 ENSG00000171735 CAMTA1
ENST00000557126 0.0111382337512158 0.00393628801798435 0.192121849686186 ENSG00000171735 CAMTA1
ENST00000467404 0.0530694228764077 0.02393361153982 0.171157339128251 ENSG00000171735 CAMTA1
ENST00000439411 0.106079795006434 0.0545868376603711 0.148303034374945 ENSG00000171735 CAMTA1
ENST00000461311 0.0116624731769028 0.00415009191400208 0.191003795863199 ENSG00000171735 CAMTA1
ENST00000486138 0.209095368678337 0.123986957128768 0.118301645459488 ENSG00000171735 CAMTA1
ENST00000482934 0.0200462986195334 0.00771754133238591 0.178234962209396 ENSG00000171735 CAMTA1
ENST00000433407 0.434132859653505 0.310916579990843 0.351490180428311 ENSG00000227950 RP11-312B8.2
ENST00000470648 0.0128733135599084 0.00464878014893761 0.202689551589444 ENSG00000171735 CAMTA1
ENST00000461580 0.0139389485621491 0.00508551591792676 0.201024158463722 ENSG00000171735 CAMTA1
ENST00000472283 0.247886360407274 0.153024584127121 0.141936496623453 ENSG00000171735 CAMTA1
ENST00000467267 0.00561639679486084 0.00181029496868018 0.243714154840442 ENSG00000171735 CAMTA1
ENST00000456701 0.279834405168437 0.177924851946982 0.493650144367926 ENSG00000237365 RP11-334N17.1
ENST00000427317 0.786736125652531 0.697005780275413 -0.0761558920615324 ENSG00000237402 CAMTA1-IT1
ENST00000457311 0.888287343623297 0.832314405065224 -0.0618278248704954 ENSG00000237728 RP3-453P22.2
ENST00000495233 0.881133623702456 0.822846140814266 -0.0424531973367379 ENSG00000171735 CAMTA1
ENST00000490905 0.97518695754022 0.957439207180737 0.0109383466116401 ENSG00000171735 CAMTA1
ENST00000476864 0.560650559563045 0.436377586157217 -0.168036678724119 ENSG00000171735 CAMTA1
ENST00000054666 0.00119038969312336 0.000318918096116382 -0.298781848731306 ENSG00000049245 VAMP3
ENST00000470357 0.000786492350460595 0.000201473113581426 -0.329223129892715 ENSG00000049245 VAMP3
ENST00000602406 0.947819998327796 0.916615184354647 -0.0277125190709621 ENSG00000269925 RP3-467L1.6
ENST00000487194 0.218989418341638 0.131148393301018 -0.415055964580764 ENSG00000049245 VAMP3
ENST00000377541 4.789816968653e-05 9.32121438694487e-06 -0.645807803551284 ENSG00000049246 PER3
ENST00000377532 8.81141495518021e-08 1.04709651421632e-08 -0.646127532243157 ENSG00000049246 PER3
ENST00000361923 9.68144801933601e-08 1.15697326448999e-08 -0.645664202944649 ENSG00000049246 PER3
ENST00000473653 0.0153610708340174 0.00568422756478139 -0.592707211919758 ENSG00000049246 PER3
ENST00000602883 0.0310301639355467 0.0128198134642332 -0.764395379192085 ENSG00000049246 PER3
ENST00000463106 0.0065492760605019 0.00215435836071156 -0.631973239326092 ENSG00000049246 PER3
ENST00000451646 0.000807596846510656 0.000207410857540335 -0.550477915423231 ENSG00000236266 RP3-467L1.4
ENST00000494684 0.0503540992132619 0.0225222595730868 -0.501204280844718 ENSG00000049246 PER3
ENST00000377516 9.40338279108737e-05 1.94673410013095e-05 -0.73908403079727 ENSG00000049247 UTS2
ENST00000361696 0.85550477971406 0.787023042147134 0.0980783240296945 ENSG00000049247 UTS2
ENST00000054668 0.644759405318554 0.527618090559184 -0.229898392068571 ENSG00000049247 UTS2
ENST00000377507 3.16260689840502e-14 1.55042408237635e-15 -0.801845593003038 ENSG00000049249 TNFRSF9
ENST00000474475 3.55463020951718e-15 1.56689632505864e-16 -0.886971714688851 ENSG00000049249 TNFRSF9
ENST00000492571 7.62947094683149e-14 3.93731439538187e-15 -0.856889232601063 ENSG00000049249 TNFRSF9
ENST00000603760 0.902790008654509 0.852170812840534 -0.0665762952123981 ENSG00000270330 RP5-892F13.2
ENST00000493373 8.94590623859806e-31 9.33933579402426e-33 -0.707875772727429 ENSG00000116288 PARK7
ENST00000460192 2.41272002624784e-25 3.88392501462827e-27 -0.766039689412196 ENSG00000116288 PARK7
ENST00000338639 3.1570547284664e-28 3.94941126612977e-30 -0.717919937858261 ENSG00000116288 PARK7
ENST00000493678 3.09999433263946e-28 3.8761752419796e-30 -0.71809647810587 ENSG00000116288 PARK7
ENST00000377493 3.04523890723189e-28 3.8040663350066e-30 -0.718034300755468 ENSG00000116288 PARK7
ENST00000465354 6.24005030391823e-25 1.04530334318309e-26 -0.762175047682482 ENSG00000116288 PARK7
ENST00000377491 3.891805393765e-28 4.91047961725789e-30 -0.71720934171441 ENSG00000116288 PARK7
ENST00000377488 3.84067535444008e-28 4.84137085582639e-30 -0.718552296919931 ENSG00000116288 PARK7
ENST00000497113 5.82819816622352e-25 9.72476334623444e-27 -0.761229056096903 ENSG00000116288 PARK7
ENST00000469225 3.21086905553435e-27 4.33753257715963e-29 -0.71035370626213 ENSG00000116288 PARK7
ENST00000363474 0.56711132605325 0.44329608562907 -0.262124559219427 ENSG00000200344 Y_RNA
ENST00000474874 5.11353999165122e-05 1.00175811417729e-05 0.587282947877409 ENSG00000116285 ERRFI1
ENST00000377482 1.57592638784145e-10 1.24830333265654e-11 0.982749659951069 ENSG00000116285 ERRFI1
ENST00000467067 2.3954138492725e-07 3.0558010821505e-08 0.965622911267764 ENSG00000116285 ERRFI1
ENST00000469499 4.74715184857662e-08 5.41828924894225e-09 1.01816994874341 ENSG00000116285 ERRFI1
ENST00000487559 3.43505362949919e-07 4.48686656174167e-08 0.976328697729262 ENSG00000116285 ERRFI1
ENST00000445300 1.39551992062935e-05 2.42054718892375e-06 1.72809497735499 ENSG00000238290 RP11-431K24.1
ENST00000471889 0.0517494500461071 0.0232522521598264 0.790301022609117 ENSG00000162426 SLC45A1
ENST00000377479 0.0508189139487472 0.0227627659172451 0.792305249449133 ENSG00000162426 SLC45A1
ENST00000289877 0.0855333584422703 0.0422071142374582 0.719418198765406 ENSG00000162426 SLC45A1
ENST00000497660 0.047041289464391 0.0207830593492039 0.850529840269885 ENSG00000162426 SLC45A1
ENST00000481265 0.771194091820252 0.677589742776496 0.143904268479691 ENSG00000162426 SLC45A1
ENST00000337907 0.0936686067240961 0.0470195122147622 -0.144939947111955 ENSG00000142599 RERE
ENST00000377464 2.67238758980875e-08 2.9291717589029e-09 -0.481548275588657 ENSG00000142599 RERE
ENST00000467350 0.000150066862963939 3.2438517883745e-05 -0.495661535166502 ENSG00000142599 RERE
ENST00000400907 0.00587842714886551 0.00190519259975086 -0.242713459678981 ENSG00000142599 RERE
ENST00000476556 1.72419387943209e-13 9.2982211255831e-15 -0.732664772578003 ENSG00000142599 RERE
ENST00000400908 0.172250265376301 0.0979704364313252 -0.124466716028813 ENSG00000142599 RERE
ENST00000505225 2.53740377328145e-06 3.84491458337607e-07 -0.701378311421787 ENSG00000142599 RERE
ENST00000464367 0.000628441316581536 0.000157056752463733 -0.613257681374099 ENSG00000142599 RERE
ENST00000488215 3.94163492474568e-13 2.23293834258158e-14 -0.764579188862704 ENSG00000142599 RERE
ENST00000460659 3.7528423647203e-12 2.41247576766356e-13 -0.760547727867305 ENSG00000142599 RERE
ENST00000492766 3.46643315859235e-12 2.21923560596215e-13 -0.763370481591645 ENSG00000142599 RERE
ENST00000465125 6.47910010938142e-13 3.7723589291291e-14 -0.775214111791592 ENSG00000142599 RERE
ENST00000464972 0.0646986362346945 0.0302968707881113 0.157505030644891 ENSG00000142599 RERE
ENST00000449895 0.000130142269320539 2.77524307513732e-05 -0.611852237109242 ENSG00000232912 RP5-1115A15.1
ENST00000444276 0.0576070446554677 0.0264080681887451 -0.459977286845008 ENSG00000232912 RP5-1115A15.1
ENST00000480342 1.19470623324708e-08 1.2351685272866e-09 0.585515372798355 ENSG00000142599 RERE
ENST00000507012 5.76760198690774e-06 9.33277081764735e-07 0.639037774045147 ENSG00000142599 RERE
ENST00000408156 0.895992648292738 0.84299186879291 -0.0596030430512203 ENSG00000221083 SNORA77
ENST00000605785 0.539097072948869 0.413734886346199 0.287587645100121 ENSG00000270282 RP5-1115A15.2
ENST00000469251 4.58376969104174e-06 7.26829205016603e-07 0.656136821035015 ENSG00000142599 RERE
ENST00000514428 1.02419872726632e-09 9.02145861569137e-11 0.712126060382742 ENSG00000142599 RERE
ENST00000468247 5.26400276825313e-08 6.05733981325528e-09 0.714303637841682 ENSG00000142599 RERE
ENST00000437586 0.0432067561391567 0.0188272982990953 -0.813246693906701 ENSG00000234619 RPL7P11
ENST00000428803 0.397198327848848 0.277284825405468 -0.34761853114317 ENSG00000224315 RPL7P7
ENST00000410579 0.515713677979953 0.389889894997701 -0.30556805784235 ENSG00000222511 Y_RNA
ENST00000445254 0.612279430175066 0.491507826319392 0.22819464433044 ENSG00000226545 RP4-633I8.3
ENST00000433876 0.118729130791925 0.062470435753474 0.562988823997028 ENSG00000228423 RP4-633I8.4
ENST00000436229 0.94817265778456 0.917092376167549 0.0232103435963868 ENSG00000229716 RP11-185B14.1
ENST00000234590 2.42091413853704e-16 9.49542808646707e-18 -0.685731507098078 ENSG00000074800 ENO1
ENST00000464920 6.31724872351088e-17 2.33114108529606e-18 -0.710538017009409 ENSG00000074800 ENO1
ENST00000497492 9.6449838445918e-14 5.05073578613764e-15 -0.623084464400475 ENSG00000074800 ENO1
ENST00000486051 2.31737465578275e-13 1.27328125437237e-14 -0.641591970265146 ENSG00000074800 ENO1
ENST00000492343 2.03652373518673e-13 1.11153557820319e-14 -0.640264590716308 ENSG00000074800 ENO1
ENST00000489867 4.68609105705515e-11 3.44218786822076e-12 -0.610424460485129 ENSG00000074800 ENO1
ENST00000414948 0.000205851441506353 4.59575483113423e-05 -0.587862705921592 ENSG00000236269 ENO1-IT1
ENST00000442636 0.0537307045899531 0.0242874524244471 -0.697886309269301 ENSG00000230679 ENO1-AS1
ENST00000364855 0.868674878358743 0.80506868366878 -0.0650199809404467 ENSG00000201725 RNU6-304P
ENST00000425872 0.748501767873665 0.649335325660057 0.167294131949034 ENSG00000238249 HMGN2P17
ENST00000437767 0.23333126898634 0.141988824491595 0.51059517139945 ENSG00000238249 HMGN2P17
ENST00000424862 0.856518325582033 0.788365397773664 0.0739858675617211 ENSG00000232208 RP3-477M7.5
ENST00000431968 0.525506636163273 0.399900054287701 -0.281640648524976 ENSG00000232663 RP3-477M7.6
ENST00000549778 0.681460076649614 0.569327321154989 -0.0830397405850196 ENSG00000131686 CA6
ENST00000476083 0.325961130353666 0.215433869887791 -0.176950296434858 ENSG00000131686 CA6
ENST00000480186 0.342846834261808 0.229650295590285 0.385779973742647 ENSG00000131686 CA6
ENST00000377443 0.356858207612252 0.241746995580892 -0.167201683063809 ENSG00000131686 CA6
ENST00000377436 0.298555497165062 0.192894976104216 -0.186595209718927 ENSG00000131686 CA6
ENST00000377442 0.318244351825839 0.208940138256093 -0.18082858958236 ENSG00000131686 CA6
ENST00000400906 0.962108846495656 0.937654671679461 -0.0135602803925909 ENSG00000197241 SLC2A7
ENST00000377424 0.017618488970429 0.00665459000155606 0.773530016902429 ENSG00000142583 SLC2A5
ENST00000536305 0.0461488512231171 0.0203304644877651 0.743580059013213 ENSG00000142583 SLC2A5
ENST00000535586 0.0241917131365319 0.00960741679409464 0.735033766506291 ENSG00000142583 SLC2A5
ENST00000487492 0.498425494692232 0.372659898343228 -0.324014936914525 ENSG00000142583 SLC2A5
ENST00000377414 0.0194791420500265 0.00746528163843427 0.836913058961047 ENSG00000142583 SLC2A5
ENST00000484798 0.065292648579498 0.0306222986682097 0.690964601965537 ENSG00000142583 SLC2A5
ENST00000474145 0.0640366392049751 0.0299435827748182 0.692665364496901 ENSG00000142583 SLC2A5
ENST00000479813 0.0816413387180685 0.0399348933881028 0.648215060877568 ENSG00000142583 SLC2A5
ENST00000486632 0.0811579413066705 0.0396527983577039 0.61743196953547 ENSG00000142583 SLC2A5
ENST00000487835 0.0642659977413772 0.0300631330692737 0.646730113871308 ENSG00000142583 SLC2A5
ENST00000464985 0.0542001739126467 0.0245453838460996 0.685111177806179 ENSG00000142583 SLC2A5
ENST00000473209 0.66904728554499 0.554934314102731 0.214732165767742 ENSG00000142583 SLC2A5
ENST00000377411 3.13874601445086e-09 2.98159182630172e-10 -0.738944364464929 ENSG00000180758 GPR157
ENST00000414642 7.11371505052283e-07 9.79157770416686e-08 -0.727012634561201 ENSG00000180758 GPR157
ENST00000465853 2.87686472681766e-07 3.71473184996055e-08 -1.00901223021883 ENSG00000180758 GPR157
ENST00000466131 6.31187506092974e-06 1.02833389167293e-06 -0.647021643215972 ENSG00000180758 GPR157
ENST00000385130 0.903798686775041 0.853528470435443 -0.0521496431712388 ENSG00000207865 MIR34A
ENST00000437157 0.475388485648457 0.350029245343328 -0.318022371493902 ENSG00000228526 RP3-510D11.1
ENST00000412639 0.301548383696405 0.195355900835081 -0.445024698309054 ENSG00000234546 RP3-510D11.2
ENST00000377403 4.92099430589002e-05 9.60328289513108e-06 -0.342396570560087 ENSG00000049239 H6PD
ENST00000602477 1.41019471536595e-06 2.04616554282528e-07 -0.416525697629832 ENSG00000049239 H6PD
ENST00000495451 0.000360220609275343 8.49039560130225e-05 -0.363558746208394 ENSG00000049239 H6PD
ENST00000328089 0.0173729692763008 0.00654886387690718 0.381706554643255 ENSG00000171621 SPSB1
ENST00000450402 0.0143140149114334 0.00524256608692268 0.41448679948438 ENSG00000171621 SPSB1
ENST00000357898 0.261259518964747 0.16325323724354 0.212173852294528 ENSG00000171621 SPSB1
ENST00000377399 0.21134043609917 0.125595005288927 0.231836821043523 ENSG00000171621 SPSB1
ENST00000302692 0.00907913636274641 0.0031220683333908 -0.169011386447975 ENSG00000171612 SLC25A33
ENST00000435277 0.926075029465157 0.885036419744017 0.0320363492368856 ENSG00000231181 RP13-15M17.1
ENST00000377376 4.05133807037385e-07 5.35996566466131e-08 -0.52161260049207 ENSG00000188807 TMEM201
ENST00000340381 5.3502890325609e-07 7.22541411148121e-08 -0.515989885333111 ENSG00000188807 TMEM201
ENST00000340305 5.76877135011378e-05 1.1425100166568e-05 -0.507187149666189 ENSG00000188807 TMEM201
ENST00000416541 2.96970125654781e-07 3.84277910593976e-08 -0.543629403938412 ENSG00000188807 TMEM201
ENST00000510900 0.017450185640568 0.00658183389496564 -0.619543092916265 ENSG00000188807 TMEM201
ENST00000508400 0.0514348557195564 0.0230875108730946 -0.376599964938718 ENSG00000188807 TMEM201
ENST00000536656 0.000250382713391741 5.68946805690186e-05 0.342300567931742 ENSG00000171608 PIK3CD
ENST00000377346 0.000255269500318909 5.81281833641739e-05 0.34223214649833 ENSG00000171608 PIK3CD
ENST00000377320 0.180735291961366 0.103784740132025 0.277142160925599 ENSG00000179840 C1orf200
ENST00000426570 0.635905372307252 0.517790602819517 0.162797420472431 ENSG00000233268 RP11-558F24.2
ENST00000415330 0.0332712765540968 0.0139067403122482 0.306611913245768 ENSG00000231789 RP11-558F24.4
ENST00000484851 0.00589865861396642 0.00191224963544501 0.413950327552077 ENSG00000171608 PIK3CD
ENST00000361110 0.00566076489648498 0.00182635689915968 0.317858718479303 ENSG00000171608 PIK3CD
ENST00000481137 0.152176088345346 0.0842722806693344 0.262601756939599 ENSG00000171608 PIK3CD
ENST00000479223 0.00523436736287736 0.00167265890883803 0.471645292195603 ENSG00000171608 PIK3CD
ENST00000543390 0.171257899501119 0.0972881835322334 0.194538930977454 ENSG00000171608 PIK3CD
ENST00000377298 0.786150626033584 0.696270707736126 0.0244215397650711 ENSG00000171603 CLSTN1
ENST00000377288 0.786135454853945 0.696247864660952 0.0244223995872321 ENSG00000171603 CLSTN1
ENST00000477264 0.898040469020535 0.845844744508067 0.0201838090291967 ENSG00000171603 CLSTN1
ENST00000435891 0.814278616947929 0.732342694608799 0.0265464345224056 ENSG00000171603 CLSTN1
ENST00000361311 0.786269203930097 0.696424797632484 0.0244278303936714 ENSG00000171603 CLSTN1
ENST00000464286 0.0926473165126706 0.0463926660930907 -0.263244995788805 ENSG00000171603 CLSTN1
ENST00000603781 0.418194236099097 0.296315469146669 0.358888543619863 ENSG00000271264 RP11-558F24.6
ENST00000377263 0.701361318336058 0.592759809256292 0.0731058593918152 ENSG00000178585 CTNNBIP1
ENST00000454104 0.376286651270901 0.258840992568493 0.368518829129283 ENSG00000223989 RP11-84A14.5
ENST00000537447 0.63380579520127 0.515435266458663 0.122644998211758 ENSG00000178585 CTNNBIP1
ENST00000400904 0.817086657732909 0.735973884627702 0.0461628232856581 ENSG00000178585 CTNNBIP1
ENST00000377258 0.865663982853983 0.800855085346318 0.0380137112526737 ENSG00000178585 CTNNBIP1
ENST00000377256 0.709714937525252 0.602575576723963 0.0937274705846155 ENSG00000178585 CTNNBIP1
ENST00000488540 0.00795950704895441 0.0026905342405457 -0.237650748761466 ENSG00000162441 LZIC
ENST00000377223 0.00618303606455279 0.00201882976421656 -0.250534920398152 ENSG00000162441 LZIC
ENST00000400903 0.00232734473926223 0.000675497925088203 -0.294002911209983 ENSG00000162441 LZIC
ENST00000541052 0.00157494717937843 0.000435739563565176 -0.295203142560871 ENSG00000162441 LZIC
ENST00000377213 0.00148369705711344 0.000407806511341031 -0.299711149437444 ENSG00000162441 LZIC
ENST00000471853 0.106947488330143 0.0551203550405039 -0.290162374806389 ENSG00000162441 LZIC
ENST00000445884 0.595107493273435 0.472945061495811 -0.110220805941935 ENSG00000228150 RP11-84A14.4
ENST00000403197 0.457168373049041 0.332686000060982 -0.132103311512526 ENSG00000173614 NMNAT1
ENST00000377205 0.729528255368493 0.626350563866234 -0.0561986386701653 ENSG00000173614 NMNAT1
ENST00000462686 0.747459776551146 0.648028920658411 -0.0584360536365311 ENSG00000173614 NMNAT1
ENST00000492735 0.826790093333665 0.748695925892927 -0.0444364976019654 ENSG00000173614 NMNAT1
ENST00000365545 0.0644336108231818 0.0301536660136231 0.799047936737424 ENSG00000202415 RN7SKP269
ENST00000578045 0.297231897554494 0.191811591816301 0.337177187465369 ENSG00000265521 MIR5697
ENST00000496751 0.903450265242966 0.852988631154169 -0.02877655195261 ENSG00000173614 NMNAT1
ENST00000413148 0.874829418169314 0.814101290935418 -0.0557179388758078 ENSG00000241326 RP11-807G9.2
ENST00000315901 1.91934964657174e-05 3.42304249288382e-06 1.7182849697571 ENSG00000162444 RBP7
ENST00000294435 1.91934964657174e-05 3.42304249288382e-06 1.7182849697571 ENSG00000162444 RBP7
ENST00000253251 4.03713671590705e-05 7.72386284321123e-06 0.345953280790512 ENSG00000130939 UBE4B
ENST00000377157 3.1450337728243e-05 5.8707021128389e-06 0.347699588123056 ENSG00000130939 UBE4B
ENST00000377153 0.111553519619638 0.0579720592399242 0.213499420845568 ENSG00000130939 UBE4B
ENST00000343090 2.71296920582673e-05 4.9901727340961e-06 0.3640183867637 ENSG00000130939 UBE4B
ENST00000456484 0.696684296218583 0.587102265623828 0.198012016160894 ENSG00000224340 RP11-496H15.2
ENST00000416729 0.115981589663748 0.0607389122951151 0.609945108319207 ENSG00000233623 PGAM1P11
ENST00000462658 0.416202594332024 0.294473500953603 0.186134098725715 ENSG00000130939 UBE4B
ENST00000475795 2.78854377648733e-08 3.06516430283171e-09 0.572590819909486 ENSG00000130939 UBE4B
ENST00000470736 0.000282533782762163 6.50009070716486e-05 0.412027454116863 ENSG00000130939 UBE4B
ENST00000466379 0.00901210530016196 0.00309637625880502 0.320207689561396 ENSG00000130939 UBE4B
ENST00000488228 0.00090317823190513 0.000234741290277863 0.395278092598457 ENSG00000130939 UBE4B
ENST00000364876 0.624997146000838 0.505592625769079 0.238305790227501 ENSG00000201746 RNU6-828P
ENST00000487244 0.0547380407508506 0.0248408362222681 0.248063658109233 ENSG00000130939 UBE4B
ENST00000465408 0.59815257965779 0.476044985097947 0.120895817009607 ENSG00000130939 UBE4B
ENST00000377093 0.698971685087412 0.589912213914509 0.0599331826071993 ENSG00000054523 KIF1B
ENST00000263934 0.838859374707385 0.764884734217841 0.0349822884124871 ENSG00000054523 KIF1B
ENST00000377086 0.800589677652389 0.714600611113592 0.0419392403278883 ENSG00000054523 KIF1B
ENST00000577266 0.65775722199164 0.542240747160414 -0.200968042470229 ENSG00000264881 MIR1273D
ENST00000377083 0.74520072979321 0.645208526121295 0.0503520180367426 ENSG00000054523 KIF1B
ENST00000377081 0.813254829322009 0.730975638405075 0.0388519287537065 ENSG00000054523 KIF1B
ENST00000495136 0.948944191261148 0.918207639732345 0.020057260897855 ENSG00000054523 KIF1B
ENST00000497835 0.792982262685661 0.70472658043365 0.0478436069675296 ENSG00000054523 KIF1B
ENST00000362692 0.8092923328102 0.725826059202309 -0.12647765434871 ENSG00000199562 RNU6-37P
ENST00000584329 0.4268657032742 0.304196305365311 -0.326741074118749 ENSG00000264501 RN7SL731P
ENST00000465635 0.857762994442018 0.790111440704161 -0.0457418569108174 ENSG00000054523 KIF1B
ENST00000483340 0.873402391335231 0.812031332661639 -0.0408735781647186 ENSG00000054523 KIF1B
ENST00000470616 0.768947196762572 0.674658271812584 -0.074883097687739 ENSG00000054523 KIF1B
ENST00000579866 0.651801636027553 0.535603602235254 0.227224994306411 ENSG00000265945 RN7SL721P
ENST00000491493 6.86989034267933e-13 4.01550883630635e-14 0.666046275295128 ENSG00000142657 PGD
ENST00000487775 2.85472040092244e-15 1.24693020282112e-16 0.714752302151766 ENSG00000142657 PGD
ENST00000541529 5.872101218324e-15 2.64817013465389e-16 0.703454424867374 ENSG00000142657 PGD
ENST00000477958 1.71220031313659e-14 8.12482330511347e-16 0.683158873003255 ENSG00000142657 PGD
ENST00000270776 8.69891839490683e-15 3.99845587039523e-16 0.698104477978168 ENSG00000142657 PGD
ENST00000483936 2.05635766668244e-15 8.83814649052443e-17 0.70814398539575 ENSG00000142657 PGD
ENST00000538557 9.29164128387105e-15 4.28757750405312e-16 0.699361361266605 ENSG00000142657 PGD
ENST00000465632 1.87419446174621e-14 8.9477482992628e-16 0.677603700785306 ENSG00000142657 PGD
ENST00000460189 3.31284053783339e-14 1.62798893070036e-15 0.693245614498693 ENSG00000142657 PGD
ENST00000493288 3.12144863435789e-11 2.24768055825231e-12 0.719858928489297 ENSG00000142657 PGD
ENST00000498356 4.97757204930809e-14 2.51039087135832e-15 0.727590988724407 ENSG00000142657 PGD
ENST00000496718 1.25044285380613e-10 9.76196614955288e-12 0.653085654948016 ENSG00000142657 PGD
ENST00000607572 0.74657387679156 0.646943745018635 -0.163261232330413 ENSG00000271989 RP4-736L20.3
ENST00000400900 0.854791316347117 0.785978030280394 0.0465410756612437 ENSG00000251503 APITD1-CORT
ENST00000602296 0.854791316347117 0.785978030280394 0.0465410756612437 ENSG00000175279 APITD1
ENST00000602787 0.854791316347117 0.785978030280394 0.0465410756612437 ENSG00000175279 APITD1
ENST00000470413 0.942649088930313 0.908928563855455 0.0197869538841918 ENSG00000251503 APITD1-CORT
ENST00000309048 0.47727580052271 0.351884146943243 -0.165395097689143 ENSG00000175279 APITD1
ENST00000602486 0.0103429575488208 0.00361656065485514 -0.638019440560001 ENSG00000175279 APITD1
ENST00000477755 0.552990488045938 0.428430413651658 -0.14404885524143 ENSG00000175279 APITD1
ENST00000462462 0.383783495326025 0.2654746082632 -0.207988508484007 ENSG00000175279 APITD1
ENST00000465026 0.981069165081569 0.966780101082515 0.00752585657489459 ENSG00000251503 APITD1-CORT
ENST00000602446 0.70328456247161 0.594999550298224 0.0999020809917502 ENSG00000251503 APITD1-CORT
ENST00000464507 0.119656172525247 0.0630655871764514 -0.389818231481035 ENSG00000175279 APITD1
ENST00000377049 0.454175717520166 0.329809896660346 0.252822012526757 ENSG00000241563 CORT
ENST00000320498 0.412499558468061 0.291086009613377 0.278169285546219 ENSG00000241563 CORT
ENST00000377038 4.99773823658623e-11 3.69084354632217e-12 -0.332219576289088 ENSG00000160049 DFFA
ENST00000424487 0.0513514870978734 0.0230442521087436 -0.30035564992231 ENSG00000203469 RP5-1113E3.3
ENST00000476658 7.76031846520762e-13 4.56893514266363e-14 -0.5096575945628 ENSG00000160049 DFFA
ENST00000377036 1.47654915603708e-11 1.02471269406518e-12 -0.515906528176115 ENSG00000160049 DFFA
ENST00000472851 0.00958354534576496 0.00331931504646974 -0.222604350483649 ENSG00000142655 PEX14
ENST00000356607 0.000782838042516392 0.000200415231412461 -0.223152120236376 ENSG00000142655 PEX14
ENST00000538836 0.00077700623652795 0.000198717686609533 -0.225640053235762 ENSG00000142655 PEX14
ENST00000491661 0.00810291180847545 0.00274438999516247 -0.193109841997246 ENSG00000142655 PEX14
ENST00000492696 0.454382172606484 0.330000595046285 -0.254321851379949 ENSG00000142655 PEX14
ENST00000461850 0.47800269762699 0.352583076152575 -0.335061305400797 ENSG00000243267 RN7SL614P
ENST00000377022 0.396836856277448 0.276939889625734 -0.0961355513293015 ENSG00000130940 CASZ1
ENST00000478524 0.5341468710833 0.408794968498698 0.149075619181064 ENSG00000130940 CASZ1
ENST00000606802 0.419315775205924 0.297314307437935 -0.122092395205868 ENSG00000272078 RP4-734G22.3
ENST00000447850 0.947522390050244 0.916074181157413 0.0210100525057532 ENSG00000130940 CASZ1
ENST00000344008 0.258696213371732 0.161270156766325 -0.119985592422806 ENSG00000130940 CASZ1
ENST00000490176 0.47681551040881 0.351453501539923 -0.225038142869792 ENSG00000130940 CASZ1
ENST00000496432 0.223375919231317 0.134441970042236 -0.124999803443867 ENSG00000130940 CASZ1
ENST00000492173 0.987372294939783 0.976568138603551 -0.0039961222655328 ENSG00000130940 CASZ1
ENST00000478728 0.153408436691691 0.0850997437431691 -0.16726915733574 ENSG00000130940 CASZ1
ENST00000418570 0.00153376694392274 0.000422988201030256 1.08385266781909 ENSG00000175262 C1orf127
ENST00000377004 0.000289540635454123 6.67636370643725e-05 1.28260617990154 ENSG00000175262 C1orf127
ENST00000377008 0.000289540635454123 6.67636370643725e-05 1.28260617990154 ENSG00000175262 C1orf127
ENST00000520253 0.000443500579221984 0.000106757229221493 1.20839184142687 ENSG00000175262 C1orf127
ENST00000400899 0.82814951565893 0.750462036789586 0.0584121418298194 ENSG00000215785 CFL1P6
ENST00000473118 0.0575476396191822 0.0263732615218075 -0.153288787231466 ENSG00000120948 TARDBP
ENST00000240185 0.173082052020341 0.0985284406833871 -0.110293552446122 ENSG00000120948 TARDBP
ENST00000476201 0.0549068581309001 0.0249324287440267 -0.158277959639946 ENSG00000120948 TARDBP
ENST00000472476 0.102638976847309 0.0524723800295321 -0.132963399345389 ENSG00000120948 TARDBP
ENST00000439080 0.0996580335195877 0.0506306382236799 -0.127721301289496 ENSG00000120948 TARDBP
ENST00000473869 0.188536330694963 0.109278409026613 -0.10419024864122 ENSG00000120948 TARDBP
ENST00000315091 0.186905971333964 0.108123207390809 -0.106594509690766 ENSG00000120948 TARDBP
ENST00000477447 0.39587991735131 0.276099177172636 -0.0840594758134324 ENSG00000120948 TARDBP
ENST00000496840 0.864950627739891 0.799966392218544 -0.0195650006922847 ENSG00000120948 TARDBP
ENST00000480464 0.720545385871414 0.61550253139653 0.0582382947618557 ENSG00000120948 TARDBP
ENST00000400897 0.40822544483925 0.287191160315817 -0.10652735902839 ENSG00000009724 MASP2
ENST00000607145 0.568271064653064 0.444498404453126 0.13146519856627 ENSG00000271895 RP4-635E18.8
ENST00000478645 0.0990613171405026 0.0502854018674199 0.671331680759359 ENSG00000009724 MASP2
ENST00000480221 0.654838503987531 0.538891186517992 -0.224368831803018 ENSG00000009724 MASP2
ENST00000400898 0.654838503987531 0.538891186517992 -0.224368831803018 ENSG00000009724 MASP2
ENST00000475189 9.69212001833597e-10 8.5062496497563e-11 -1.07968730874533 ENSG00000116649 SRM
ENST00000376957 6.96953016909792e-23 1.41059297764619e-24 -1.18875120364456 ENSG00000116649 SRM
ENST00000490101 2.85669901193396e-12 1.81076321314757e-13 -1.0977854994516 ENSG00000116649 SRM
ENST00000465788 7.81562048297842e-32 7.44861376938218e-34 -1.22720446649778 ENSG00000116649 SRM
ENST00000459997 1.54701226958601e-26 2.23145013249967e-28 -1.21578127726245 ENSG00000116649 SRM
ENST00000487300 2.45509666361855e-29 2.85829894728757e-31 -1.24942307785933 ENSG00000116649 SRM
ENST00000304457 0.00125174946285081 0.00033720677247992 -0.247224411684154 ENSG00000171824 EXOSC10
ENST00000376936 0.00125632028753488 0.000338573390641263 -0.247221830896636 ENSG00000171824 EXOSC10
ENST00000474216 0.00493164838976556 0.00156326665599758 -0.253825771425753 ENSG00000171824 EXOSC10
ENST00000544779 0.00125258018045043 0.000337452497840604 -0.247224553736395 ENSG00000171824 EXOSC10
ENST00000490565 0.0286946295474073 0.0117065862080946 -0.452078285053173 ENSG00000171824 EXOSC10
ENST00000452378 0.0159007722379489 0.00591666375575967 -0.250650768859843 ENSG00000226849 RP4-635E18.7
ENST00000469634 0.0174775141120428 0.00659354582665184 -0.263186510464579 ENSG00000171824 EXOSC10
ENST00000478271 0.0171081029915156 0.00643254191594196 -0.269305158468773 ENSG00000171824 EXOSC10
ENST00000470611 0.0186509467754704 0.00710384293717479 -0.289251302021388 ENSG00000171824 EXOSC10
ENST00000498576 0.0331332820763304 0.0138377624465864 -0.287485916738896 ENSG00000171824 EXOSC10
ENST00000472078 0.0394254735908164 0.0169307653312242 -0.298731733946345 ENSG00000171824 EXOSC10
ENST00000485606 0.159665637114899 0.089406552049379 -0.202102396526033 ENSG00000171824 EXOSC10
ENST00000460196 0.0421247167473986 0.0182771708635504 -0.261608080713823 ENSG00000171824 EXOSC10
ENST00000447600 0.458358701339327 0.333764400223246 -0.22033763906555 ENSG00000230337 RP4-635E18.6
ENST00000435388 0.457313427432678 0.332816181251746 -0.220300264238844 ENSG00000230337 RP4-635E18.6
ENST00000376838 0.454595510553381 0.330212648079491 -0.0668708882283155 ENSG00000198793 MTOR
ENST00000361445 0.00335472988074613 0.00101505521252736 -0.14999875230561 ENSG00000198793 MTOR
ENST00000473471 0.554298430258939 0.4297426210946 -0.0891609086694391 ENSG00000198793 MTOR
ENST00000490931 0.529327848555597 0.40381163680739 -0.0883363017434373 ENSG00000198793 MTOR
ENST00000455339 0.280894611961021 0.178765584447513 -0.146246421149375 ENSG00000198793 MTOR
ENST00000495435 0.101692609160362 0.0518833137894126 -0.181262313230611 ENSG00000198793 MTOR
ENST00000476768 0.291908333290404 0.187468617493324 -0.192052781927072 ENSG00000198793 MTOR
ENST00000445982 0.664589955958327 0.549980801966985 -0.0731637805565381 ENSG00000225602 MTOR-AS1
ENST00000420480 0.64970203725944 0.533182536868015 -0.0760980740888138 ENSG00000225602 MTOR-AS1
ENST00000517277 0.401796680069597 0.281388321868658 -0.327498261562072 ENSG00000253086 RNU6-537P
ENST00000607349 0.198775555332239 0.116666429833944 0.468927437720972 ENSG00000271794 snoU13
ENST00000376819 0.62288493821881 0.50334546715896 -0.143056919724997 ENSG00000171819 ANGPTL7
ENST00000476934 0.803995232541197 0.719030489781099 -0.111055839402424 ENSG00000171819 ANGPTL7
ENST00000384720 0.361711975551805 0.246034863196232 0.375688554109902 ENSG00000207451 RNU6-291P
ENST00000448289 0.955555319293533 0.927994686598667 -0.0260243416092326 ENSG00000238173 RPL39P6
ENST00000376810 1.83933358214598e-05 3.26955467234152e-06 -0.350326873738834 ENSG00000120942 UBIAD1
ENST00000376804 2.94722150977841e-06 4.51334013280355e-07 -0.375942760788502 ENSG00000120942 UBIAD1
ENST00000486588 0.000109000315272415 2.28774869151887e-05 -0.294894490968678 ENSG00000120942 UBIAD1
ENST00000483738 2.87298324527339e-05 5.31371871968285e-06 -0.302426256394235 ENSG00000120942 UBIAD1
ENST00000433562 0.331692408599346 0.220239917489176 0.341160289608915 ENSG00000238199 UBE2V2P3
ENST00000423056 0.637916419168473 0.520079594788754 0.199180384351342 ENSG00000204624 PTCHD2
ENST00000294484 0.431455215064407 0.308465866446265 0.293854732289513 ENSG00000204624 PTCHD2
ENST00000389575 0.431455215064407 0.308465866446265 0.293854732289513 ENSG00000204624 PTCHD2
ENST00000304391 0.616331805370804 0.495936143846514 -0.248772637562621 ENSG00000204624 PTCHD2
ENST00000453135 0.692670926521153 0.582352631258126 0.0443818999711624 ENSG00000235643 RP1-69M21.2
ENST00000354287 0.968816806298743 0.94792825557307 -0.0200296551434353 ENSG00000116661 FBXO2
ENST00000471501 0.810134900293952 0.726954413669175 -0.12143180061288 ENSG00000116661 FBXO2
ENST00000466919 0.572401593173794 0.448924430611844 -0.256772337536206 ENSG00000116661 FBXO2
ENST00000465901 0.860429844610753 0.79397842184376 -0.0770775108974241 ENSG00000116661 FBXO2
ENST00000475961 0.766200207918804 0.671111053253998 -0.151888545137474 ENSG00000116661 FBXO2
ENST00000251546 0.161512366084941 0.090644586792001 -0.236361743591436 ENSG00000132879 FBXO44
ENST00000425796 0.234994942518996 0.143251468319213 -0.238534420244063 ENSG00000132879 FBXO44
ENST00000376770 0.187605683046448 0.108623054500719 -0.22562880554708 ENSG00000132879 FBXO44
ENST00000376768 0.196630305474819 0.115110881018265 -0.227190798093255 ENSG00000132879 FBXO44
ENST00000251547 0.187657534416764 0.108663512441772 -0.225634087075891 ENSG00000132879 FBXO44
ENST00000376760 0.141198745714432 0.0770055176030739 -0.253016393937875 ENSG00000132879 FBXO44
ENST00000376762 0.166236329350875 0.0938706314851523 -0.237379577098445 ENSG00000132879 FBXO44
ENST00000475435 0.235958478910517 0.144011146532678 -0.210255037223214 ENSG00000132879 FBXO44
ENST00000471895 0.338534966456976 0.226012683156147 -0.199129204679726 ENSG00000132879 FBXO44
ENST00000376753 6.91617646355674e-62 9.76504582976501e-65 -2.155030356457 ENSG00000116663 FBXO6
ENST00000474239 5.03437256221063e-61 7.5900058371697e-64 -2.17890266105523 ENSG00000116663 FBXO6
ENST00000449067 1.62929122626832e-56 3.39214321797543e-59 -2.12902943006911 ENSG00000116663 FBXO6
ENST00000235310 0.000540494370215778 0.00013284632400777 -0.431019413464241 ENSG00000116670 MAD2L2
ENST00000376692 0.00064316931052719 0.000161183849431785 -0.431406886673659 ENSG00000116670 MAD2L2
ENST00000376672 0.000553181704719458 0.000136295653252257 -0.43036721934374 ENSG00000116670 MAD2L2
ENST00000376669 0.000548225428024975 0.000134890829011141 -0.438562864614826 ENSG00000116670 MAD2L2
ENST00000376667 0.000681662715694095 0.000171928379221961 -0.426642217570079 ENSG00000116670 MAD2L2
ENST00000445656 0.000856270563144969 0.00022124852288478 -0.418942962168244 ENSG00000116670 MAD2L2
ENST00000456915 0.000861912248968065 0.00022292283193521 -0.41890405060339 ENSG00000116670 MAD2L2
ENST00000376664 0.00101937136422627 0.000268404555881053 -0.404949166944248 ENSG00000116670 MAD2L2
ENST00000376655 0.000394409056345549 9.38399497562424e-05 -0.458344567957618 ENSG00000116670 MAD2L2
ENST00000294485 0.00039975812730617 9.52537358545379e-05 1.10859228342295 ENSG00000162490 DRAXIN
ENST00000376637 0.873692701560773 0.812451685731645 0.030166358881065 ENSG00000177674 AGTRAP
ENST00000476512 0.883832007117783 0.8264644133064 0.0280490168084368 ENSG00000177674 AGTRAP
ENST00000400895 0.885944688838273 0.829228989717152 0.0275858606046285 ENSG00000177674 AGTRAP
ENST00000494437 0.598442013004996 0.476354099565667 0.0961161964247913 ENSG00000177674 AGTRAP
ENST00000491346 0.891374188968967 0.836584878728001 0.0262177059548501 ENSG00000177674 AGTRAP
ENST00000376629 0.88663069622563 0.830143787634453 0.0272986195531031 ENSG00000177674 AGTRAP
ENST00000376627 0.87942820644028 0.820448552393917 0.0288160334659064 ENSG00000177674 AGTRAP
ENST00000314340 0.883843753946835 0.826487423971416 0.0278880463281254 ENSG00000177674 AGTRAP
ENST00000452018 0.921132798141509 0.877707312799957 0.0196302712860596 ENSG00000177674 AGTRAP
ENST00000510878 0.88061189746437 0.822142921652014 0.0285532210866008 ENSG00000177674 AGTRAP
ENST00000476309 0.401705744743793 0.281294238070716 -0.132909153035565 ENSG00000177674 AGTRAP
ENST00000514733 0.404770905427735 0.284070235730432 -0.128875427399475 ENSG00000177674 AGTRAP
ENST00000513739 0.533943531790302 0.40854990456611 -0.103830725509183 ENSG00000177674 AGTRAP
ENST00000471765 0.95492392211695 0.927126059140436 -0.0131525839447231 ENSG00000177674 AGTRAP
ENST00000433342 0.233057799727772 0.141775939358004 0.182397467140634 ENSG00000215910 C1orf167
ENST00000435090 0.0129738072603789 0.00469023596505463 0.785111890508255 ENSG00000215910 C1orf167
ENST00000484153 3.82161279512617e-08 4.29353850036042e-09 2.08730294569982 ENSG00000215910 C1orf167
ENST00000312793 0.301057791430658 0.194929557074074 0.147402539417134 ENSG00000215910 C1orf167
ENST00000376620 0.593563606186626 0.471325309622035 0.058753716268853 ENSG00000177553 RP11-56N19.5
ENST00000444493 0.575806916197069 0.452539320374931 0.0776108068907206 ENSG00000215910 C1orf167
ENST00000449278 0.60466360888146 0.483165831641436 0.0713996473428983 ENSG00000215910 C1orf167
ENST00000475041 0.525264877943502 0.399659357291857 0.0893478454431422 ENSG00000215910 C1orf167
ENST00000376592 0.518177439734746 0.392353966387528 0.0761160602793327 ENSG00000177000 MTHFR
ENST00000376583 0.558153833985389 0.433729697387924 0.0686721781513767 ENSG00000177000 MTHFR
ENST00000376590 0.491088645719405 0.365291048702565 0.0805653414819346 ENSG00000177000 MTHFR
ENST00000482358 0.909078507472763 0.860918541312802 0.0200241174944781 ENSG00000215910 C1orf167
ENST00000376585 0.47732081054186 0.3519373213887 0.086616758979552 ENSG00000177000 MTHFR
ENST00000418034 0.498790685543148 0.373001576618175 0.110501400976106 ENSG00000177000 MTHFR
ENST00000413656 0.556772405213231 0.432286477522196 0.102732063734965 ENSG00000177000 MTHFR
ENST00000423400 0.512785401949296 0.386995000354749 0.115986358568744 ENSG00000177000 MTHFR
ENST00000431243 0.512785401949296 0.386995000354749 0.115986358568744 ENSG00000177000 MTHFR
ENST00000376486 0.873216506277059 0.811801043140617 0.0299900828677164 ENSG00000177000 MTHFR
ENST00000312413 0.234687610333111 0.143016382394871 0.0988939343624778 ENSG00000011021 CLCN6
ENST00000346436 0.234819670444254 0.14312412186436 0.0989052517583854 ENSG00000011021 CLCN6
ENST00000376497 0.967124249181227 0.945438318150044 0.0067093476423792 ENSG00000011021 CLCN6
ENST00000376487 0.255364771557206 0.158767102555184 0.0978964758703207 ENSG00000011021 CLCN6
ENST00000376496 0.205210455801394 0.121264574426836 0.10894865665209 ENSG00000011021 CLCN6
ENST00000376491 0.456177098957898 0.331732661011621 0.0781176609065076 ENSG00000011021 CLCN6
ENST00000376492 0.335506188190756 0.223444644415432 0.0969696617248031 ENSG00000011021 CLCN6
ENST00000376490 0.456177098957898 0.331732661011621 0.0781176609065076 ENSG00000011021 CLCN6
ENST00000494028 0.231814703626534 0.140824634433601 0.136178616613724 ENSG00000011021 CLCN6
ENST00000446542 0.365751512423391 0.249594351534105 0.1195707878127 ENSG00000242349 NPPA-AS1
ENST00000400892 0.119817270731706 0.0631719999388154 0.269746614478306 ENSG00000242349 NPPA-AS1
ENST00000376480 0.0146896226244845 0.00540052288615065 0.452711250722874 ENSG00000175206 NPPA
ENST00000376476 0.0111993714412737 0.00396090938098545 0.482187311798191 ENSG00000175206 NPPA
ENST00000376468 0.079125501507264 0.0384618984975303 0.607615726268911 ENSG00000120937 NPPB
ENST00000438808 0.00178472838427149 0.000501787688941235 0.998984274804678 ENSG00000224904 RP5-934G17.6
ENST00000364931 0.0674899128403906 0.0318621308099572 0.745746171120721 ENSG00000201801 RNU5E-4P
ENST00000376572 0.00610466455904337 0.00198929619203211 -0.350819309274018 ENSG00000116685 KIAA2013
ENST00000376576 0.02739910064398 0.0110970709689927 -0.319092521417203 ENSG00000116685 KIAA2013
ENST00000485046 7.76565000928153e-06 1.2865549902005e-06 -0.595382498359716 ENSG00000083444 PLOD1
ENST00000449038 5.86928940830931e-07 7.97827834125216e-08 -0.688019960073613 ENSG00000083444 PLOD1
ENST00000358133 3.97438482151642e-07 5.24816910543949e-08 -0.670340853501792 ENSG00000083444 PLOD1
ENST00000376369 3.48778763466704e-05 6.57373132011262e-06 -0.507349393019849 ENSG00000083444 PLOD1
ENST00000429000 5.39393386090855e-06 8.67294249117722e-07 -0.601412881127554 ENSG00000083444 PLOD1
ENST00000196061 2.03284698394213e-05 3.6419982040653e-06 -0.514182203989782 ENSG00000083444 PLOD1
ENST00000465920 0.554638081266335 0.430125936934702 -0.171467559672425 ENSG00000083444 PLOD1
ENST00000491536 0.0277719404131675 0.0112728334672189 -0.371557388883669 ENSG00000083444 PLOD1
ENST00000470133 0.0200363979940583 0.00771253101686348 -0.61239780173486 ENSG00000083444 PLOD1
ENST00000481933 0.243107374012662 0.149393756642783 -0.273475546714686 ENSG00000083444 PLOD1
ENST00000444836 0.0155081722713429 0.00574766085371387 -0.18774062735675 ENSG00000116688 MFN2
ENST00000490079 0.0177028369189601 0.00669079096804878 -0.28056910763594 ENSG00000116688 MFN2
ENST00000235329 0.0154562919446447 0.00572522667819218 -0.187742930256461 ENSG00000116688 MFN2
ENST00000484391 0.0111302529375193 0.0039330014508112 -0.287000841598064 ENSG00000116688 MFN2
ENST00000497302 0.00903547730974682 0.00310483885778514 -0.272271315750714 ENSG00000116688 MFN2
ENST00000412236 0.00501049848375729 0.00159143856381237 -0.307185003425652 ENSG00000116688 MFN2
ENST00000603287 0.41867799657654 0.296743238438821 -0.270330953777885 ENSG00000270914 RP5-1077B9.5
ENST00000478749 2.74625597246423e-07 3.53474750023007e-08 -0.597363762259075 ENSG00000116691 MIIP
ENST00000235332 3.7247171209794e-07 4.89463960671691e-08 -0.602072758420346 ENSG00000116691 MIIP
ENST00000436478 3.74655063360258e-07 4.92602069259666e-08 -0.602054871914222 ENSG00000116691 MIIP
ENST00000466860 8.15977516636656e-06 1.35678126222009e-06 -0.579947967587873 ENSG00000116691 MIIP
ENST00000498685 1.83827197767112e-06 2.71931707158859e-07 -0.630171208550423 ENSG00000116691 MIIP
ENST00000365591 0.860827738199094 0.794525838088563 -0.0774653443995676 ENSG00000202461 Y_RNA
ENST00000492256 3.93990874256799e-05 7.51592472378075e-06 -0.7548454656106 ENSG00000116691 MIIP
ENST00000460823 0.000416453983500181 9.9668012982176e-05 -0.598131997446586 ENSG00000116691 MIIP
ENST00000478299 0.0288092062109042 0.0117616033110106 -0.534409468741357 ENSG00000116691 MIIP
ENST00000263932 0.21865429396538 0.130903644708512 0.301323266994965 ENSG00000120949 TNFRSF8
ENST00000417814 0.198418083967589 0.116412699091526 0.325625759202098 ENSG00000120949 TNFRSF8
ENST00000514649 0.198418083967589 0.116412699091526 0.325625759202098 ENSG00000120949 TNFRSF8
ENST00000413146 0.167810069471861 0.0949580769907478 0.346710537852293 ENSG00000120949 TNFRSF8
ENST00000479933 0.167627579913885 0.0948429379268444 0.34663607150953 ENSG00000120949 TNFRSF8
ENST00000536782 0.317785422069489 0.208564627579264 0.161292556289061 ENSG00000028137 TNFRSF1B
ENST00000376259 0.794740667389981 0.706852309489067 0.0459509207021861 ENSG00000028137 TNFRSF1B
ENST00000492361 0.794740667389981 0.706852309489067 0.0459509207021861 ENSG00000028137 TNFRSF1B
ENST00000584158 0.566463770613326 0.442634015637584 -0.17901090021134 ENSG00000263676 MIR4632
ENST00000489921 0.71108493578987 0.604246293123435 -0.0661566391447562 ENSG00000028137 TNFRSF1B
ENST00000453852 0.537667671802646 0.412264742767916 0.282427631092008 ENSG00000225196 RP5-1118D24.2
ENST00000517160 0.775809541938505 0.683524089304249 0.0943847225162486 ENSG00000252969 SNORA70
ENST00000356315 1.53093573271039e-09 1.38394120941519e-10 0.300326116194478 ENSG00000048707 VPS13D
ENST00000358136 1.53093573271039e-09 1.38394120941519e-10 0.300326116194478 ENSG00000048707 VPS13D
ENST00000476169 0.464828335445006 0.339959374708468 0.111677186123421 ENSG00000048707 VPS13D
ENST00000489961 0.0545594594679776 0.024742115379397 0.241127293968122 ENSG00000048707 VPS13D
ENST00000011700 1.15373451727723e-08 1.18949601470775e-09 0.30879592953255 ENSG00000048707 VPS13D
ENST00000460333 2.41708003038128e-08 2.63182712926464e-09 0.331023492880953 ENSG00000048707 VPS13D
ENST00000487188 1.28959371360065e-06 1.85728837549184e-07 0.397241851660838 ENSG00000048707 VPS13D
ENST00000469054 0.0322423758743953 0.0134018363772763 0.352447022410543 ENSG00000048707 VPS13D
ENST00000496628 2.48301789517567e-06 3.75567059484838e-07 0.317081282734005 ENSG00000048707 VPS13D
ENST00000466732 0.213479725827496 0.127144764167617 0.281711354137328 ENSG00000048707 VPS13D
ENST00000476045 0.000356853485526786 8.4039872235409e-05 0.502329461928801 ENSG00000048707 VPS13D
ENST00000481484 0.00146464554553606 0.000402067980406236 0.442809205466409 ENSG00000048707 VPS13D
ENST00000543766 1.59879324256283e-05 2.8067765233273e-06 0.312702184434126 ENSG00000048707 VPS13D
ENST00000471923 9.29511609881534e-05 1.92215142151944e-05 0.296481433679117 ENSG00000048707 VPS13D
ENST00000543710 0.000493107349226725 0.000120051633389565 0.321043834309031 ENSG00000048707 VPS13D
ENST00000473099 0.0643409151931857 0.0301016432530683 0.244461071428632 ENSG00000048707 VPS13D
ENST00000459326 0.869663082929932 0.806375365055025 -0.0888918387063091 ENSG00000239149 SNORA59A
ENST00000416696 0.110325237575442 0.0572176572695017 0.496483446288731 ENSG00000229484 RP5-888M10.2
ENST00000376223 0.0287365027476018 0.0117269357813488 0.748699492108281 ENSG00000162496 DHRS3
ENST00000464917 0.0215061430202774 0.00836980341872782 0.783562310885046 ENSG00000162496 DHRS3
ENST00000408413 0.47501270723683 0.349661460723184 0.306843974051034 ENSG00000221340 RNU6ATAC18P
ENST00000430996 0.111182362055079 0.0577354972483857 0.565059992339698 ENSG00000162496 DHRS3
ENST00000482265 0.0184209864911942 0.00700266171282491 0.811030647616035 ENSG00000162496 DHRS3
ENST00000606790 0.0308601207724439 0.0127379303044184 0.914022614018127 ENSG00000272482 RP11-474O21.5
ENST00000376221 0.772179051274981 0.67890720971301 0.0336214924394707 ENSG00000204518 AADACL4
ENST00000376085 0.66171424554608 0.546829600276182 -0.184898115842466 ENSG00000162494 LRRC38
ENST00000294489 0.0593521145937101 0.027362855599443 -0.715699955419823 ENSG00000162493 PDPN
ENST00000376057 0.0620331527374857 0.0288323208815041 -0.71081343688648 ENSG00000162493 PDPN
ENST00000506205 0.212666672323726 0.126551104479712 -0.530268855328159 ENSG00000162493 PDPN
ENST00000510906 0.133860951407547 0.0722348927906113 -0.606636005913778 ENSG00000162493 PDPN
ENST00000509009 0.109302906847703 0.0565952454334046 -0.635347568623212 ENSG00000162493 PDPN
ENST00000376061 0.090363170340654 0.0450337271090274 -0.655781554636464 ENSG00000162493 PDPN
ENST00000513143 0.0832806299978536 0.0409034842533868 -0.671756272127582 ENSG00000162493 PDPN
ENST00000487038 0.0600884118955433 0.0277691728055994 -0.728974950225079 ENSG00000162493 PDPN
ENST00000475043 0.0813663357159991 0.0397753699487345 -0.679624136157806 ENSG00000162493 PDPN
ENST00000488631 0.0805026179953133 0.0392605289049888 -0.681104061522468 ENSG00000162493 PDPN
ENST00000484063 0.0928436849118451 0.0465098820137932 0.175116737703085 ENSG00000116731 PRDM2
ENST00000376048 3.57106502632976e-17 1.28251460391971e-18 0.376115383248627 ENSG00000116731 PRDM2
ENST00000311066 7.08248472668839e-18 2.33895002012096e-19 0.376563728473572 ENSG00000116731 PRDM2
ENST00000235372 4.08967156396471e-17 1.47757549101597e-18 0.377981344896086 ENSG00000116731 PRDM2
ENST00000491134 2.43800215385012e-18 7.6692144882374e-20 0.385876605287431 ENSG00000116731 PRDM2
ENST00000502727 9.36339298654881e-11 7.19722362031356e-12 0.383693389139802 ENSG00000116731 PRDM2
ENST00000502724 2.75936901006715e-10 2.25191611474349e-11 0.377326686609351 ENSG00000116731 PRDM2
ENST00000413440 1.11039850295929e-18 3.37605680682451e-20 0.411797463369466 ENSG00000116731 PRDM2
ENST00000343137 5.27773471185208e-19 1.55475448379348e-20 0.412003627377506 ENSG00000116731 PRDM2
ENST00000491815 8.00408285363962e-12 5.35843392016867e-13 0.431869691264049 ENSG00000116731 PRDM2
ENST00000503842 1.14424536483948e-17 3.87943600173818e-19 0.408902835804398 ENSG00000116731 PRDM2
ENST00000407521 2.82546024815967e-12 1.78977876670005e-13 0.419401773895419 ENSG00000116731 PRDM2
ENST00000505823 1.25601596388473e-17 4.28317907623913e-19 0.408603544060156 ENSG00000116731 PRDM2
ENST00000487453 7.14539034862525e-05 1.44165471595426e-05 0.34442941004961 ENSG00000116731 PRDM2
ENST00000491547 2.06681579114234e-05 3.70866747774333e-06 -0.792036859148543 ENSG00000189337 KAZN
ENST00000376030 5.62726450054309e-06 9.08582249015291e-07 -0.777977057682368 ENSG00000189337 KAZN
ENST00000503743 2.12160655593639e-05 3.81662992482463e-06 -0.790055681195532 ENSG00000189337 KAZN
ENST00000422387 6.23394928793191e-06 1.01440742500679e-06 -0.808273646252868 ENSG00000189337 KAZN
ENST00000361144 3.03669253302186e-05 5.64847634288954e-06 -0.888011718624659 ENSG00000189337 KAZN
ENST00000376028 0.000435282256311974 0.000104572532796868 -0.829741862839832 ENSG00000189337 KAZN
ENST00000400798 8.73634676992628e-05 1.79782182271598e-05 -0.847566799072195 ENSG00000189337 KAZN
ENST00000400797 0.000559832272543639 0.000138182101408521 -0.812477633415871 ENSG00000189337 KAZN
ENST00000404665 0.398691586813557 0.278663591790883 0.368962102645079 ENSG00000175147 TMEM51-AS1
ENST00000310916 0.427860325269746 0.305121069762188 0.349272002101992 ENSG00000175147 TMEM51-AS1
ENST00000428417 7.44264718254117e-11 5.64023786329855e-12 -1.07773524331774 ENSG00000171729 TMEM51
ENST00000376014 5.63431993904788e-11 4.19399509908129e-12 -1.08063059578307 ENSG00000171729 TMEM51
ENST00000451326 2.60536940648117e-10 2.12093769714382e-11 -1.07210814493489 ENSG00000171729 TMEM51
ENST00000400796 7.33752673154447e-11 5.55530698883603e-12 -1.06962673180486 ENSG00000171729 TMEM51
ENST00000434578 6.38797327961987e-11 4.79167742432644e-12 -1.07159945317727 ENSG00000171729 TMEM51
ENST00000376008 8.36143668099083e-11 6.38354363389096e-12 -1.06820659149356 ENSG00000171729 TMEM51
ENST00000424792 0.199499172018677 0.117166331952674 -0.408287352145276 ENSG00000204464 C1orf195
ENST00000376005 0.180430772598801 0.103556980529308 -0.487931998600991 ENSG00000204464 C1orf195
ENST00000400795 0.261161223776397 0.163170883957669 -0.502380616443807 ENSG00000215720 RP1-21O18.3
ENST00000417793 0.00208796750021931 0.000597839621324455 0.876493411424214 ENSG00000142621 FHAD1
ENST00000358897 0.00208796750021931 0.000597839621324455 0.876493411424214 ENSG00000142621 FHAD1
ENST00000375999 0.00451871348714611 0.00141706954889828 0.825384970110891 ENSG00000142621 FHAD1
ENST00000433640 0.0436414612110501 0.0190517070584276 0.660378139987654 ENSG00000142621 FHAD1
ENST00000375998 0.00237892047557411 0.000692317678321897 0.870824373218935 ENSG00000142621 FHAD1
ENST00000462113 0.0421080520587211 0.0182684288338086 0.842627161216055 ENSG00000142621 FHAD1
ENST00000375996 0.808588893088433 0.724885050306788 -0.114756888957128 ENSG00000142621 FHAD1
ENST00000375997 0.808588893088433 0.724885050306788 -0.114756888957128 ENSG00000142621 FHAD1
ENST00000524761 0.483250971150899 0.357630987205398 -0.304802595577977 ENSG00000142621 FHAD1
ENST00000375995 0.799604928291399 0.713191545501258 -0.121447302161713 ENSG00000142621 FHAD1
ENST00000401090 0.799604928291399 0.713191545501258 -0.121447302161713 ENSG00000142621 FHAD1
ENST00000483694 0.15390425232832 0.0854456844600671 -0.60773698190254 ENSG00000142621 FHAD1
ENST00000459961 0.735151039127749 0.632990162683024 0.17569215890516 ENSG00000142621 FHAD1
ENST00000428747 0.117710542013101 0.0618288620160708 0.687190520927173 ENSG00000233485 RP3-467K16.2
ENST00000472131 0.347965515564341 0.234085899941199 0.409295541930308 ENSG00000142621 FHAD1
ENST00000471347 0.000813964886743876 0.000209207027857801 1.16314669266345 ENSG00000142621 FHAD1
ENST00000444385 0.0125946377897486 0.00453371998140211 0.962290117663647 ENSG00000142621 FHAD1
ENST00000314740 0.00185781592904417 0.000524848643936815 1.11989887063253 ENSG00000142621 FHAD1
ENST00000529606 0.00185781592904417 0.000524848643936815 1.11989887063253 ENSG00000142621 FHAD1
ENST00000314668 0.00153806441465225 0.000424329804050721 1.14582567377557 ENSG00000142621 FHAD1
ENST00000532408 0.564563194084417 0.440622001454322 0.282504363412079 ENSG00000142621 FHAD1
ENST00000483120 0.760197754987549 0.663688674102616 0.142484887190593 ENSG00000142621 FHAD1
ENST00000481324 0.000921950471936254 0.000240160847498797 1.23865330845523 ENSG00000142621 FHAD1
ENST00000477846 0.00346091209314264 0.00105103445883621 1.13261840574017 ENSG00000142621 FHAD1
ENST00000495195 0.00295554038361652 0.000880903064758937 1.18752298545778 ENSG00000142621 FHAD1
ENST00000472086 0.0179542890086638 0.00680065059148739 0.984335666237605 ENSG00000142621 FHAD1
ENST00000472449 0.0351958021314602 0.0148313870793815 0.886969767940053 ENSG00000142621 FHAD1
ENST00000427824 0.0051770056142125 0.00165182001338435 0.842756386680336 ENSG00000228140 RP3-467K16.4
ENST00000375980 0.752157809056599 0.653716359987976 -0.0454268231819443 ENSG00000142634 EFHD2
ENST00000445566 0.981307093081194 0.967199434975706 -0.00417924838176529 ENSG00000142634 EFHD2
ENST00000375949 0.00044620158015444 0.000107505459416327 1.30450131631488 ENSG00000162438 CTRC
ENST00000375943 9.67008188917375e-05 2.00750134044672e-05 1.42259834791141 ENSG00000162438 CTRC
ENST00000476813 0.000273108432530934 6.26494721986588e-05 1.35949386341392 ENSG00000162438 CTRC
ENST00000483406 0.00920586590951616 0.00317121678160467 1.07046988006763 ENSG00000162438 CTRC
ENST00000459653 0.00079504532001946 0.000203925707035007 1.32312169411998 ENSG00000142615 CELA2A
ENST00000359621 8.30339332144003e-06 1.3827977223651e-06 1.78561885576677 ENSG00000142615 CELA2A
ENST00000497590 0.122347337465369 0.0648162961184087 0.555675502160221 ENSG00000142615 CELA2A
ENST00000494280 6.12477881937522e-05 1.21935677014131e-05 1.5497286929348 ENSG00000215704 CELA2B
ENST00000375910 0.000147578735208399 3.18441764100373e-05 1.20500343715015 ENSG00000215704 CELA2B
ENST00000422901 0.00639460460548332 0.00209816208881374 1.13425775856687 ENSG00000215704 CELA2B
ENST00000488764 0.00832043221700305 0.00282866520727733 0.899697532783967 ENSG00000215704 CELA2B
ENST00000546424 1.52619921781855e-07 1.88468241239808e-08 0.984250799185774 ENSG00000132906 CASP9
ENST00000333868 3.35046684876981e-07 4.36936364378394e-08 0.962282218434245 ENSG00000132906 CASP9
ENST00000348549 3.35046684876981e-07 4.36936364378394e-08 0.962282218434245 ENSG00000132906 CASP9
ENST00000400777 2.85655528952785e-07 3.68628574476161e-08 0.965365926063277 ENSG00000132906 CASP9
ENST00000424908 1.00449703755886e-05 1.69566604716515e-06 0.953656373651221 ENSG00000132906 CASP9
ENST00000375890 2.54158767455292e-07 3.2562761978876e-08 1.00384110079618 ENSG00000132906 CASP9
ENST00000474305 3.55799129165424e-07 4.66192243318952e-08 0.999023137649381 ENSG00000132906 CASP9
ENST00000447522 2.32305887899996e-06 3.49677003126785e-07 0.988104309570847 ENSG00000132906 CASP9
ENST00000440484 1.09251055677883e-05 1.85822679939587e-06 0.979463390932147 ENSG00000132906 CASP9
ENST00000546969 1.04730822623838e-05 1.77495213449561e-06 0.967965705472451 ENSG00000132906 CASP9
ENST00000469637 0.00037458862546984 8.86692325729721e-05 0.895307580078239 ENSG00000132906 CASP9
ENST00000375849 1.4787311764268e-06 2.15286499939253e-07 -0.262488651071979 ENSG00000116138 DNAJC16
ENST00000375847 0.000117961428810521 2.49417754041091e-05 -0.225208306822972 ENSG00000116138 DNAJC16
ENST00000475133 0.000117961428810521 2.49417754041091e-05 -0.225208306822972 ENSG00000116138 DNAJC16
ENST00000375838 0.00341660307743096 0.00103616798904648 -0.221986945144489 ENSG00000116138 DNAJC16
ENST00000516057 0.748703239784173 0.649586252605403 0.127927141323662 ENSG00000251866 SCARNA21
ENST00000483270 4.88456678528182e-06 7.78729969633022e-07 -0.290091610868726 ENSG00000116138 DNAJC16
ENST00000472665 0.874675598491516 0.813911052788679 -0.0308146021917881 ENSG00000116138 DNAJC16
ENST00000606186 0.583964382970488 0.461283964254201 0.164196387755204 ENSG00000272510 RP4-680D5.8
ENST00000479655 0.825837324781669 0.747462596347687 -0.0628847868535136 ENSG00000116138 DNAJC16
ENST00000490811 0.849235031845091 0.778724985288149 -0.0466101195748647 ENSG00000116138 DNAJC16
ENST00000495523 0.0393115980354151 0.0168735682532304 -0.265252171725232 ENSG00000116138 DNAJC16
ENST00000375826 1.4849909226156e-07 1.8287308420104e-08 -0.566165864234018 ENSG00000116771 AGMAT
ENST00000428945 0.799670322788281 0.713296799718328 0.0687210925442086 ENSG00000237301 RP4-680D5.2
ENST00000420030 0.583787112441946 0.461122979386567 0.254156281700171 ENSG00000235084 CHCHD2P6
ENST00000454346 0.584119881654024 0.461458067230811 0.2545502465269 ENSG00000235084 CHCHD2P6
ENST00000422383 0.849864921638271 0.779587307372651 0.047920982390216 ENSG00000236500 RP4-680D5.4
ENST00000480945 0.173973680688825 0.0991775608097929 -0.133946485101027 ENSG00000197312 DDI2
ENST00000486680 0.00140955775273331 0.000385157740941248 -0.380428007578484 ENSG00000197312 DDI2
ENST00000546927 0.00164740345647583 0.000458200687360148 -0.486859180156325 ENSG00000197312 DDI2
ENST00000320153 0.0794183010250595 0.0386308321607815 -0.171314612411511 ENSG00000197312 DDI2
ENST00000483899 0.103888241498007 0.0532390800437711 -0.169485254859784 ENSG00000197312 DDI2
ENST00000548451 0.0354190401908499 0.0149396561784724 -0.301980141758835 ENSG00000197312 DDI2
ENST00000345034 0.327868462041756 0.217047670412891 -0.130790264342988 ENSG00000215695 RSC1A1
ENST00000606262 0.0221313949613699 0.00866247709500304 0.970819283320036 ENSG00000271742 RP4-680D5.9
ENST00000375799 3.08102106009487e-05 5.73961334310673e-06 0.346003418168637 ENSG00000116786 PLEKHM2
ENST00000375793 3.05395865209014e-05 5.68187701767281e-06 0.346117513244026 ENSG00000116786 PLEKHM2
ENST00000584345 0.871163699746622 0.808818964352638 0.0608338075691045 ENSG00000264048 AL121992.1
ENST00000462455 0.000156331048963755 3.39225908974353e-05 0.330482477498551 ENSG00000116786 PLEKHM2
ENST00000453804 4.76096294347978e-05 9.25623322749536e-06 0.37098491032392 ENSG00000237938 RP11-288I21.1
ENST00000477849 0.00102623494054414 0.000270380159273728 0.367732731722422 ENSG00000116786 PLEKHM2
ENST00000294454 7.70168476597935e-05 1.56651776961732e-05 0.66208804176483 ENSG00000162461 SLC25A34
ENST00000489568 0.0941753587963628 0.0473217810774011 0.423787224606682 ENSG00000162461 SLC25A34
ENST00000465495 0.00454540981203717 0.00142688378780251 0.836060941342099 ENSG00000162461 SLC25A34
ENST00000418525 3.30952346331025e-05 6.20784384861209e-06 0.941932922487821 ENSG00000224459 RP11-169K16.4
ENST00000375782 0.000127489999348124 2.7134976678346e-05 1.48676356711956 ENSG00000162460 TMEM82
ENST00000465575 0.0374899097460681 0.0159620722044309 0.742263683352159 ENSG00000162460 TMEM82
ENST00000496928 0.000495923703919073 0.000120820376257067 1.22262584583808 ENSG00000162458 FBLIM1
ENST00000508310 0.000689699458870735 0.000174160986664688 1.1908625735277 ENSG00000162458 FBLIM1
ENST00000510393 0.000689699458870735 0.000174160986664688 1.1908625735277 ENSG00000162458 FBLIM1
ENST00000430076 0.000689699458870735 0.000174160986664688 1.1908625735277 ENSG00000162458 FBLIM1
ENST00000375771 2.03713765492126e-05 3.65017276590896e-06 1.7138846831236 ENSG00000162458 FBLIM1
ENST00000510929 0.00561021275653417 0.00180799963240119 0.863270172378818 ENSG00000162458 FBLIM1
ENST00000502638 0.00561021275653417 0.00180799963240119 0.863270172378818 ENSG00000162458 FBLIM1
ENST00000375766 3.77159727662991e-05 7.16619051914696e-06 1.6626559984443 ENSG00000162458 FBLIM1
ENST00000400773 3.75764702716246e-05 7.13743638701883e-06 1.66298548003121 ENSG00000162458 FBLIM1
ENST00000483633 0.000993623267370931 0.000260721409542514 1.11610225051363 ENSG00000162458 FBLIM1
ENST00000502739 8.12281461297834e-05 1.65888159443747e-05 1.47164380735408 ENSG00000162458 FBLIM1
ENST00000431771 0.00104190683817715 0.000274924176021414 1.1067746609195 ENSG00000162458 FBLIM1
ENST00000441801 0.00206697800024796 0.00059086369544447 1.10271663425342 ENSG00000162458 FBLIM1
ENST00000332305 8.75026067786518e-05 1.80131331724786e-05 1.58096632710733 ENSG00000162458 FBLIM1
ENST00000514156 0.00175511496517681 0.000492327655997015 1.25606649244937 ENSG00000162458 FBLIM1
ENST00000509138 0.00397382270829871 0.00122593698901059 1.1797871119275 ENSG00000162458 FBLIM1
ENST00000431782 0.0708261199668169 0.0337378416734646 0.618171166331916 ENSG00000224321 RP11-169K16.6
ENST00000538385 0.862467390393785 0.796730582342616 -0.0941431878541363 ENSG00000233954 RP11-169K16.7
ENST00000483273 0.895180420379512 0.841763464565939 -0.0730247071693587 ENSG00000233954 RP11-169K16.7
ENST00000395968 0.305664568603886 0.198628211416116 -0.429116593423011 ENSG00000178715 RP11-169K16.8
ENST00000321418 0.305664568603886 0.198628211416116 -0.429116593423011 ENSG00000178715 RP11-169K16.8
ENST00000535249 0.359343470580333 0.243955151796145 0.200223435518157 ENSG00000179743 RP11-169K16.9
ENST00000317122 0.00403237932877291 0.00124677620620113 -0.460937604086589 ENSG00000179743 RP11-169K16.9
ENST00000375759 2.55115940742929e-10 2.07329684236935e-11 -0.362806882629875 ENSG00000065526 SPEN
ENST00000438066 1.48358513869806e-06 2.16064188426655e-07 -0.348648172192207 ENSG00000065526 SPEN
ENST00000471538 0.000406195769688544 9.69505066241763e-05 -0.357797610186929 ENSG00000065526 SPEN
ENST00000442985 4.15178494342235e-05 7.96208570565205e-06 -0.304846613769102 ENSG00000065526 SPEN
ENST00000459258 0.410361845749176 0.289118405750593 -0.372700179932639 ENSG00000238818 snoU13
ENST00000604816 0.566083103403319 0.442190934807036 -0.278900934055965 ENSG00000270620 RP1-134O19.3
ENST00000487496 0.000143031682269247 3.07620503018096e-05 -0.430389458349663 ENSG00000065526 SPEN
ENST00000462525 0.872402361755092 0.810563982930963 -0.0295811330706511 ENSG00000116809 ZBTB17
ENST00000440560 0.684699968083456 0.573004929347169 -0.0663060344566603 ENSG00000116809 ZBTB17
ENST00000375743 0.282622357358384 0.180108367419578 -0.103724464224266 ENSG00000116809 ZBTB17
ENST00000537142 0.281460649864384 0.179194598691097 -0.104007620385079 ENSG00000116809 ZBTB17
ENST00000375733 0.282622357358384 0.180108367419578 -0.103724464224266 ENSG00000116809 ZBTB17
ENST00000444358 0.626897924283906 0.507608455727265 -0.0757447869783626 ENSG00000116809 ZBTB17
ENST00000488008 0.234928634364771 0.14320542526005 -0.211561097583419 ENSG00000116809 ZBTB17
ENST00000471805 0.949477482771788 0.918990637800916 -0.0137927068398734 ENSG00000116809 ZBTB17
ENST00000472658 0.64521149155453 0.528154024974466 -0.0899108225451347 ENSG00000116809 ZBTB17
ENST00000474511 0.961144611816605 0.936188628739924 0.0112055204842622 ENSG00000116809 ZBTB17
ENST00000487785 0.943893150483092 0.910846810291843 -0.0154751930725268 ENSG00000116809 ZBTB17
ENST00000448462 0.263920175482752 0.165325702780735 -0.110937305055769 ENSG00000116809 ZBTB17
ENST00000492834 0.207340319565893 0.122736528004638 -0.201665869461718 ENSG00000116809 ZBTB17
ENST00000490899 0.0396099720551678 0.0170194747979477 -0.269357338173644 ENSG00000116809 ZBTB17
ENST00000464719 0.0375928285753696 0.016016237616365 -0.266486975001803 ENSG00000116809 ZBTB17
ENST00000479282 0.402710374907935 0.282209747318058 -0.0986268879204433 ENSG00000116809 ZBTB17
ENST00000494020 0.0950396718272322 0.0478464923187681 -0.16549929468736 ENSG00000116809 ZBTB17
ENST00000416882 0.738350133454147 0.636972706351546 -0.136093586216521 ENSG00000234607 RP11-5P18.1
ENST00000505954 0.871930760234815 0.809915282875852 0.0196254580292415 ENSG00000224966 TBC1D3P6
ENST00000329454 0.630497994156606 0.511666422864432 0.0532020488680735 ENSG00000183888 C1orf64
ENST00000411503 0.524303316481302 0.398642288526857 0.252968788345372 ENSG00000173641 HSPB7
ENST00000442459 0.524303316481302 0.398642288526857 0.252968788345372 ENSG00000173641 HSPB7
ENST00000311890 0.669731142607039 0.555638246419548 0.184747540778965 ENSG00000173641 HSPB7
ENST00000375718 0.452914502286718 0.328587749077229 0.327336985125327 ENSG00000173641 HSPB7
ENST00000463576 0.821079198922517 0.741112532778779 0.0930450343993944 ENSG00000173641 HSPB7
ENST00000487046 0.805564538511496 0.72107975930189 0.101967259234441 ENSG00000173641 HSPB7
ENST00000406363 0.812552184699235 0.730144365118971 0.0973204295853995 ENSG00000173641 HSPB7
ENST00000464764 0.30072606628317 0.1946569277541 0.450558796153022 ENSG00000186510 CLCNKA
ENST00000375692 0.274665217826909 0.17389378345856 0.432568078866509 ENSG00000186510 CLCNKA
ENST00000495784 0.772235080555743 0.678998051553503 0.115825112354273 ENSG00000186510 CLCNKA
ENST00000420078 0.273619691915239 0.173068150620385 0.434430906551727 ENSG00000186510 CLCNKA
ENST00000439316 0.273619691915239 0.173068150620385 0.434430906551727 ENSG00000186510 CLCNKA
ENST00000331433 0.273619691915239 0.173068150620385 0.434430906551727 ENSG00000186510 CLCNKA
ENST00000491433 0.587659024396755 0.465239582883524 0.149448917960103 ENSG00000186510 CLCNKA
ENST00000447882 1 1 0 ENSG00000232456 RP11-5P18.10
ENST00000375679 0.857390160519716 0.789593609229615 0.0216026417146031 ENSG00000184908 CLCNKB
ENST00000375667 1 1 0 ENSG00000184908 CLCNKB
ENST00000375662 0.445450728054758 0.321580289857608 0.311389695114251 ENSG00000185519 FAM131C
ENST00000494078 0.460591985151528 0.335902113670953 0.29310926648115 ENSG00000185519 FAM131C
ENST00000358432 0.170997187455051 0.0971175717442694 0.533341029732789 ENSG00000142627 EPHA2
ENST00000462805 0.723966890733049 0.619518395258787 0.168528563847152 ENSG00000142627 EPHA2
ENST00000480202 0.742544711808334 0.641977390520639 0.167914406855853 ENSG00000142627 EPHA2
ENST00000461614 0.278254390520675 0.176666416477407 0.486120173050676 ENSG00000142627 EPHA2
ENST00000424774 0.443085091005518 0.319354529005306 0.341588318727331 ENSG00000227959 RP11-276H7.2
ENST00000426353 0.498007936199498 0.372225544186778 0.191955549385181 ENSG00000224621 RP11-276H7.3
ENST00000457809 0.200721969693377 0.118028586681661 -0.479015925102199 ENSG00000234166 ARHGEF19-AS1
ENST00000478117 0.000459028484017384 0.000110925452897895 -0.440633812100341 ENSG00000142632 ARHGEF19
ENST00000270747 0.000513780915790463 0.000125631942698956 -0.43595667537904 ENSG00000142632 ARHGEF19
ENST00000449495 0.0356889914415003 0.0150701751427321 -0.397458751537973 ENSG00000142632 ARHGEF19
ENST00000478210 0.0412656538723613 0.0178444469419158 -0.399649089628779 ENSG00000142632 ARHGEF19
ENST00000471928 0.0320514680958556 0.0133107395922474 -0.48379152221517 ENSG00000142632 ARHGEF19
ENST00000441785 0.0601706968462101 0.0278159501508741 -0.492170252087342 ENSG00000142632 ARHGEF19
ENST00000442385 0.0127621648722458 0.00460318732378195 -0.978290911010433 ENSG00000237276 ANO7P1
ENST00000475369 7.42047368733831e-05 1.50310440448881e-05 -1.43207950371261 ENSG00000237276 ANO7P1
ENST00000602586 0.504980964387786 0.379095994545847 -0.264222461094414 ENSG00000237276 ANO7P1
ENST00000375605 0.611099939445228 0.490224635387543 0.223472115101859 ENSG00000204377 C1orf134
ENST00000375599 0.129442188025861 0.0693563369185345 -0.448481963639076 ENSG00000132881 RSG1
ENST00000434014 0.947522390050244 0.916075066058333 0.0313670117591065 ENSG00000132881 RSG1
ENST00000421314 0.958837222735488 0.932819493262262 -0.028638438807964 ENSG00000233929 MT1XP1
ENST00000375592 0.000627058141259034 0.00015667731312507 0.280920798122757 ENSG00000037637 FBXO42
ENST00000456164 0.246437350008045 0.151903033648594 0.141037489248326 ENSG00000037637 FBXO42
ENST00000444116 0.179917409936616 0.103223589600306 0.158449389661937 ENSG00000037637 FBXO42
ENST00000478089 0.015012370861132 0.00553839896829597 0.265140494270698 ENSG00000037637 FBXO42
ENST00000475078 1.82926397238593e-07 2.29121744825705e-08 -0.50444432561961 ENSG00000055070 SZRD1
ENST00000401088 8.00402882127092e-09 8.07255310345771e-10 -0.480253494318805 ENSG00000055070 SZRD1
ENST00000471507 2.02293462273004e-08 2.17531824354018e-09 -0.517567341226733 ENSG00000055070 SZRD1
ENST00000401089 8.03926746266307e-09 8.1104982514336e-10 -0.480252447617358 ENSG00000055070 SZRD1
ENST00000486763 2.10672062759147e-08 2.2723477971658e-09 -0.514360363752456 ENSG00000055070 SZRD1
ENST00000476423 2.11231701251392e-07 2.66950951380768e-08 -0.509254412637292 ENSG00000055070 SZRD1
ENST00000475554 1.43318009121298e-08 1.50221151176803e-09 -0.521017717848412 ENSG00000055070 SZRD1
ENST00000375590 1.92511914390968e-10 1.54240800574568e-11 -0.526542564609463 ENSG00000055070 SZRD1
ENST00000472351 2.50676049391957e-08 2.73638202873224e-09 -0.51553099068005 ENSG00000055070 SZRD1
ENST00000492354 8.0615952574629e-09 8.13398847837031e-10 -0.48020284979054 ENSG00000055070 SZRD1
ENST00000472461 2.3853203154559e-08 2.59468462124327e-09 -0.521527461497473 ENSG00000055070 SZRD1
ENST00000445689 0.978480042625085 0.962694413710351 -0.0113322086933442 ENSG00000226457 RP11-430L17.1
ENST00000491418 7.24036127571056e-09 7.25253329898605e-10 -0.491226092942221 ENSG00000187144 SPATA21
ENST00000466212 6.2449551963581e-09 6.19604885320299e-10 -0.401273597065713 ENSG00000187144 SPATA21
ENST00000335496 0.0138437178620277 0.00504721037225449 0.520723044340444 ENSG00000187144 SPATA21
ENST00000540400 0.0138343577700555 0.00504354952427998 0.5203795235001 ENSG00000187144 SPATA21
ENST00000375577 0.00243571296262019 0.000710652470317271 1.25213014055155 ENSG00000187144 SPATA21
ENST00000337132 0.000299763483579175 6.93486299440805e-05 -0.343821444008329 ENSG00000157191 NECAP2
ENST00000504551 0.000738956845599807 0.000187885820322863 -0.335960030874846 ENSG00000157191 NECAP2
ENST00000406746 0.00029843704530948 6.90096275673603e-05 -0.343959337390862 ENSG00000157191 NECAP2
ENST00000457722 0.000535794895152011 0.000131579063327927 -0.344118069457471 ENSG00000157191 NECAP2
ENST00000486390 0.00177396178799245 0.000498336069944692 -0.375940725520304 ENSG00000157191 NECAP2
ENST00000443980 0.000299592077588077 6.930718374729e-05 -0.343957135962504 ENSG00000157191 NECAP2
ENST00000504858 0.000741192460979814 0.000188525192962906 -0.343136246496788 ENSG00000157191 NECAP2
ENST00000508680 0.000273845065015592 6.28479412922788e-05 -0.393615376667116 ENSG00000157191 NECAP2
ENST00000492095 0.000298353633343701 6.89814148705687e-05 -0.343960129238716 ENSG00000157191 NECAP2
ENST00000459640 0.000675962460156295 0.000170388852662984 -0.33918471194355 ENSG00000157191 NECAP2
ENST00000496239 0.000294900902359146 6.81090191067399e-05 -0.344281554035674 ENSG00000157191 NECAP2
ENST00000513161 0.000725164709580688 0.000184066689799998 -0.336565283529261 ENSG00000157191 NECAP2
ENST00000509727 0.0227475488620367 0.00894474628329348 -0.316218515569005 ENSG00000157191 NECAP2
ENST00000457898 0.118695304031299 0.0624448262047411 0.209435803487047 ENSG00000226029 RP4-798A10.2
ENST00000263511 0.000463482447232277 0.000112107134003799 0.402878248169226 ENSG00000080947 CROCCP3
ENST00000591348 0.000234588567573023 5.29936148166592e-05 0.434520698880234 ENSG00000080947 CROCCP3
ENST00000420820 0.0608959228778456 0.0282141260517801 0.336868599968132 ENSG00000080947 CROCCP3
ENST00000591316 0.254292257074437 0.157905558744157 0.272154554861067 ENSG00000080947 CROCCP3
ENST00000590118 0.217441275894727 0.130012838817287 0.310169113732993 ENSG00000080947 CROCCP3
ENST00000589964 0.211969861494333 0.126040995956333 0.315464689709574 ENSG00000080947 CROCCP3
ENST00000383925 0.0545210194653999 0.0247206924554962 0.559798170766838 ENSG00000206652 RNU1-1
ENST00000562878 0.889459463197037 0.833869929467782 -0.055205427512371 ENSG00000261135 RP4-798A10.7
ENST00000415386 0.880769899947777 0.822327319015072 -0.0820374890570084 ENSG00000233421 U1
ENST00000516290 0.907070454363458 0.858148593352704 0.0605765220508761 ENSG00000233421 U1
ENST00000430580 0.431900921592113 0.308882710438718 0.103942247796722 ENSG00000219481 NBPF1
ENST00000392963 0.666381527161033 0.552005613259527 0.0706748690524383 ENSG00000219481 NBPF1
ENST00000420031 0.875877240243978 0.815527024712387 -0.0357807849220213 ENSG00000219481 NBPF1
ENST00000432949 0.873994016735262 0.812921260598714 -0.0348189623118936 ENSG00000219481 NBPF1
ENST00000287968 0.123078839265665 0.065289977923936 -0.315490546625741 ENSG00000219481 NBPF1
ENST00000420513 0.0237263067348565 0.00939405548171273 0.32187056381715 ENSG00000219481 NBPF1
ENST00000599069 0.213375452922361 0.127071172036911 0.196644466942806 ENSG00000219481 NBPF1
ENST00000599908 0.574254211321332 0.45096716904123 0.144381741139708 ENSG00000219481 NBPF1
ENST00000449853 0.304586413083728 0.197770061432555 0.198750660657507 ENSG00000219481 NBPF1
ENST00000607700 0.35662076200937 0.241554139195657 0.416064278134768 ENSG00000271732 RP5-1182A14.5
ENST00000540383 8.10967175117125e-13 4.78917432086411e-14 0.501189667727618 ENSG00000215908 CROCCP2
ENST00000412962 4.63886419286325e-12 3.02173230661835e-13 0.491919577145832 ENSG00000215908 CROCCP2
ENST00000362058 0.00345444904091575 0.0010489063779837 0.273785873817968 ENSG00000215908 CROCCP2
ENST00000334429 0.472087878196659 0.346957716750137 0.325609416742824 ENSG00000186301 MST1P2
ENST00000418421 0.739631714225629 0.63848984623925 0.168091776384224 ENSG00000186301 MST1P2
ENST00000457982 0.470809602092691 0.345709945934371 0.326288863767176 ENSG00000186301 MST1P2
ENST00000384782 0.775581693799283 0.683244463504123 0.0910673976479587 ENSG00000207513 RNU1-3
ENST00000419267 2.54084137055225e-11 1.81014179208588e-12 -1.50079692378913 ENSG00000236698 EIF1AXP1
ENST00000414828 0.0596526020705932 0.0275240971285744 0.807909271077952 ENSG00000268869 ESPNP
ENST00000270691 0.72914622332811 0.625965853595836 0.163540175553635 ENSG00000268869 ESPNP
ENST00000492551 0.72914622332811 0.625965853595836 0.163540175553635 ENSG00000268869 ESPNP
ENST00000535711 0.999114858746629 0.994241998387873 0.00168209023822435 ENSG00000268869 ESPNP
ENST00000466256 3.48485827622535e-07 4.55859300442522e-08 0.95499170846561 ENSG00000058453 CROCC
ENST00000384659 0.686241416214733 0.574762955832208 0.16136534248362 ENSG00000207389 RNU1-4
ENST00000457096 0.315828630916486 0.206925203606107 0.373698567680359 ENSG00000227684 CROCCP4
ENST00000455405 0.056483815491064 0.0257890795817865 0.796758508856254 ENSG00000186715 MST1L
ENST00000389184 0.0502894167670301 0.0224842659879988 0.83070625408129 ENSG00000186715 MST1L
ENST00000442552 0.0311453638510477 0.0128735411391439 0.887013947380484 ENSG00000186715 MST1L
ENST00000544155 0.0893692737097084 0.0444561277518944 0.551151598086586 ENSG00000186715 MST1L
ENST00000545160 0.0803333690861315 0.0391609775632817 0.668796318814385 ENSG00000186715 MST1L
ENST00000422345 0.973266380195714 0.954687226492165 0.0140706051725761 ENSG00000223643 RP11-108M9.1
ENST00000438002 0.023448180185054 0.00926654057340411 0.842421553590347 ENSG00000228549 U1
ENST00000451828 0.0633841245526381 0.0295812047221473 0.73185951829015 ENSG00000228549 U1
ENST00000453554 0.0634354276451392 0.0296108404546644 0.731692804074856 ENSG00000228549 U1
ENST00000457856 0.298128546066562 0.192556699141484 0.481486441141403 ENSG00000228549 U1
ENST00000362684 0.812868206083992 0.730501283120381 -0.086446753148876 ENSG00000228549 U1
ENST00000422124 0.915673746129519 0.870100695174674 0.0479212705731012 ENSG00000238142 RP11-108M9.4
ENST00000457075 0.926535379350511 0.885706735992397 0.0403947359352148 ENSG00000238142 RP11-108M9.4
ENST00000416869 0.926535379350511 0.885706735992397 0.0403947359352148 ENSG00000238142 RP11-108M9.4
ENST00000453917 0.828976684644613 0.751458597996187 0.101461732841428 ENSG00000235241 RP11-108M9.5
ENST00000384278 0.0382876651393476 0.0163638084716314 0.814857791040209 ENSG00000207005 RNU1-2
ENST00000606899 0.0350024516749118 0.0147381829917037 0.898239764231843 ENSG00000272426 RP11-108M9.6
ENST00000375541 0.00126551771517056 0.000341445763473081 0.366616166427784 ENSG00000058453 CROCC
ENST00000445545 0.00119757123538905 0.000321085707446412 0.39586463955311 ENSG00000058453 CROCC
ENST00000467938 0.000567532707358831 0.000140262736486568 0.439227953421726 ENSG00000058453 CROCC
ENST00000492631 0.000292902969987108 6.76125384775414e-05 0.548474863076311 ENSG00000058453 CROCC
ENST00000467715 0.347461607226389 0.233647761751681 0.249964206090673 ENSG00000058453 CROCC
ENST00000494191 0.00606036360623102 0.0019723220566785 0.398096560250712 ENSG00000058453 CROCC
ENST00000486318 0.0278207111208929 0.0112959587053565 0.360168794170306 ENSG00000058453 CROCC
ENST00000498688 0.108655340737607 0.0561786900144512 0.302595373084304 ENSG00000058453 CROCC
ENST00000477773 0.0978513695404444 0.0495394913796734 0.449085869855391 ENSG00000058453 CROCC
ENST00000497654 0.456058192951661 0.331622026042607 0.249114590529425 ENSG00000058453 CROCC
ENST00000465021 0.10031896036943 0.0510294365293863 0.354791832705422 ENSG00000058453 CROCC
ENST00000465291 0.990251726018143 0.980953934213066 0.00581539366854391 ENSG00000058453 CROCC
ENST00000375535 0.13073506662518 0.0702062849035457 0.634188218193993 ENSG00000117122 MFAP2
ENST00000375534 0.0322065465740246 0.0133855948315424 0.832317662528226 ENSG00000117122 MFAP2
ENST00000490075 0.0814568594040453 0.0398290606718151 0.713204327919311 ENSG00000117122 MFAP2
ENST00000438542 0.0814568594040453 0.0398290606718151 0.713204327919311 ENSG00000117122 MFAP2
ENST00000476788 0.077768896535224 0.0376796396383174 0.676205223897852 ENSG00000117122 MFAP2
ENST00000478684 0.0178800679064758 0.0067683655699193 0.771980604329057 ENSG00000117122 MFAP2
ENST00000492598 0.0301546603181221 0.0123996560732351 0.702757604266097 ENSG00000117122 MFAP2
ENST00000446261 0.209076809302268 0.123972656549298 -0.203845264875866 ENSG00000226526 RP1-37C10.3
ENST00000326735 0.250843154392955 0.155285072346569 -0.192011160410377 ENSG00000159363 ATP13A2
ENST00000341676 0.236296843939237 0.144286840362876 -0.197416110585149 ENSG00000159363 ATP13A2
ENST00000452699 0.236296843939237 0.144286840362876 -0.197416110585149 ENSG00000159363 ATP13A2
ENST00000466561 0.148099172877622 0.0815458505632218 -0.288083039450249 ENSG00000159363 ATP13A2
ENST00000502418 0.165570024873626 0.0934052316524983 -0.282769185138224 ENSG00000159363 ATP13A2
ENST00000503552 0.538423562497938 0.413034385214229 -0.120657244329353 ENSG00000159363 ATP13A2
ENST00000463860 0.309086551440686 0.201403961954386 -0.194442674672957 ENSG00000159363 ATP13A2
ENST00000502860 0.228002781371471 0.137952397492303 -0.230974944062132 ENSG00000159363 ATP13A2
ENST00000509392 0.776263520481507 0.684079673776408 -0.0826788317025541 ENSG00000159363 ATP13A2
ENST00000506174 0.304241415481877 0.197502367765838 -0.199112049420034 ENSG00000159363 ATP13A2
ENST00000510069 0.115669691801171 0.0605277254658714 -0.300910679901916 ENSG00000159363 ATP13A2
ENST00000511957 0.391033435183265 0.271825424826048 -0.182399423601749 ENSG00000159363 ATP13A2
ENST00000508222 0.312249800645649 0.20393405875646 -0.208550805143914 ENSG00000159363 ATP13A2
ENST00000509619 0.251922814495962 0.156098079501652 -0.240570508147081 ENSG00000159363 ATP13A2
ENST00000375499 0.0979872627127176 0.0496223598516498 -0.128235425762916 ENSG00000117118 SDHB
ENST00000485092 0.761188354448335 0.664913276515519 0.0490033443216333 ENSG00000117118 SDHB
ENST00000475049 0.740179915315551 0.639123303790858 0.0521531166815694 ENSG00000117118 SDHB
ENST00000485515 0.0276450990966881 0.0112125818770132 -0.179255676452951 ENSG00000117118 SDHB
ENST00000491274 0.0153313561604934 0.00567167262851771 -0.193765747167629 ENSG00000117118 SDHB
ENST00000475506 0.00743144696068615 0.00248873823067041 -0.231323734515275 ENSG00000117118 SDHB
ENST00000463045 0.0420599109069464 0.0182432652349318 -0.182410830826664 ENSG00000117118 SDHB
ENST00000466613 0.0474807765012359 0.0210121091828035 -0.204010701371443 ENSG00000117118 SDHB
ENST00000375486 0.00166768490712645 0.000464649826261514 0.796761259086207 ENSG00000117115 PADI2
ENST00000479534 0.734240396515887 0.63187661354375 0.166651996069063 ENSG00000117115 PADI2
ENST00000466151 0.134656479158763 0.0727479636790805 0.409033164978833 ENSG00000117115 PADI2
ENST00000444885 0.000420929946878045 0.000100822328301153 0.868442359471773 ENSG00000117115 PADI2
ENST00000375481 6.17920453218771e-05 1.23096849226012e-05 1.05188095608663 ENSG00000117115 PADI2
ENST00000375471 0.00193896106967542 0.000550475674998818 1.14167156281974 ENSG00000142623 PADI1
ENST00000537499 0.161990756748126 0.0909750959770029 0.421411525138059 ENSG00000142623 PADI1
ENST00000413717 0.161990756748126 0.0909750959770029 0.421411525138059 ENSG00000142623 PADI1
ENST00000536552 0.13816668216974 0.07503450458738 0.472689348968756 ENSG00000142623 PADI1
ENST00000460293 0.66866436533835 0.554456562952396 0.0898634753781938 ENSG00000142623 PADI1
ENST00000375460 0.196880554152344 0.115299921991272 0.420781001213845 ENSG00000142619 PADI3
ENST00000375453 1.87290750801911e-07 2.35002836784455e-08 1.85705700801323 ENSG00000159339 PADI4
ENST00000375448 3.1933480061017e-05 5.97234919663464e-06 1.39825308620055 ENSG00000159339 PADI4
ENST00000602074 0.000298446661344814 6.90136366613007e-05 1.30961600404542 ENSG00000269468 AC004824.2
ENST00000468945 0.0998799391137779 0.0507655116144492 0.715697815048284 ENSG00000159339 PADI4
ENST00000487048 0.000328451811744985 7.66870301656594e-05 1.23982394391032 ENSG00000159339 PADI4
ENST00000467001 0.00136258336270529 0.000370797712436287 1.15615348239297 ENSG00000159339 PADI4
ENST00000434762 0.00210810744358615 0.000604500115292849 1.2736288478759 ENSG00000256049 PADI6
ENST00000358481 0.00210810744358615 0.000604500115292849 1.2736288478759 ENSG00000256049 PADI6
ENST00000439577 0.019313632031481 0.00739283807265487 -0.238227541913451 ENSG00000227751 RP1-20B21.4
ENST00000375436 0.00152300141757614 0.000419663888451154 -0.232263689082577 ENSG00000179051 RCC2
ENST00000474892 0.000253299309506437 5.76401446397335e-05 -0.309612569535897 ENSG00000179051 RCC2
ENST00000375433 0.00738214571753186 0.00246975435491746 -0.198903700087617 ENSG00000179051 RCC2
ENST00000583469 0.0538017583149633 0.0243282609944514 -0.298415671957137 ENSG00000266727 AC004824.1
ENST00000361221 2.47196335549792e-13 1.36324825221688e-14 -1.11270428219323 ENSG00000074964 ARHGEF10L
ENST00000452522 2.47489419514226e-13 1.36501262855396e-14 -1.11274936750718 ENSG00000074964 ARHGEF10L
ENST00000434513 4.41957648868566e-13 2.51929265411082e-14 -1.11207866796862 ENSG00000074964 ARHGEF10L
ENST00000375415 1.74956689466619e-13 9.4455196605829e-15 -1.12185957833062 ENSG00000074964 ARHGEF10L
ENST00000375420 1.97920895814954e-12 1.22530522461585e-13 -1.1174352864108 ENSG00000074964 ARHGEF10L
ENST00000482892 0.912628040992689 0.865863422771208 -0.0619890028698896 ENSG00000074964 ARHGEF10L
ENST00000469726 4.59124386194999e-14 2.30511211490851e-15 -1.14163063383167 ENSG00000074964 ARHGEF10L
ENST00000375408 4.60906409199747e-14 2.31488630218061e-15 -1.14204672674043 ENSG00000074964 ARHGEF10L
ENST00000167825 4.61450805829007e-14 2.31789658672223e-15 -1.14209425199285 ENSG00000074964 ARHGEF10L
ENST00000475356 4.30209791007166e-13 2.44820820469172e-14 -1.11761583381622 ENSG00000074964 ARHGEF10L
ENST00000482359 2.89091902004246e-10 2.36428952634957e-11 -1.1375164968301 ENSG00000074964 ARHGEF10L
ENST00000466782 2.46272800468374e-11 1.75213500719113e-12 -1.19720915899299 ENSG00000074964 ARHGEF10L
ENST00000495593 4.13017655180961e-12 2.665419144857e-13 -1.1167817500607 ENSG00000074964 ARHGEF10L
ENST00000430540 0.496829174861122 0.371074017905207 0.170114874370118 ENSG00000236648 RP11-473A10.2
ENST00000375406 0.711289946893223 0.60445325982539 0.117307058758211 ENSG00000117148 ACTL8
ENST00000251296 0.489001926287099 0.363240570553581 0.243881669187124 ENSG00000117154 IGSF21
ENST00000400664 0.627064028333746 0.507787970942777 -0.163887699207905 ENSG00000179023 KLHDC7A
ENST00000375375 0.209151871103639 0.124029115433917 0.44397313403942 ENSG00000009709 PAX7
ENST00000420770 0.313275963680506 0.204771064666121 0.39149116639868 ENSG00000009709 PAX7
ENST00000400661 0.209151871103639 0.124029115433917 0.44397313403942 ENSG00000009709 PAX7
ENST00000375371 0.0959838165276229 0.0484119655886531 0.505117921103857 ENSG00000179002 TAS1R2
ENST00000494072 0.00312459779067815 0.000937291477810831 0.351733949008132 ENSG00000255275 RP13-279N23.2
ENST00000538309 0.00904855065091943 0.00310998083353577 0.561288836306019 ENSG00000159423 ALDH4A1
ENST00000538839 0.000327316360571604 7.63905929793076e-05 0.665193511600184 ENSG00000159423 ALDH4A1
ENST00000290597 0.000325785628425958 7.60041075954403e-05 0.665290488255162 ENSG00000159423 ALDH4A1
ENST00000375341 0.000257697955097307 5.87335927668549e-05 0.671604693356228 ENSG00000159423 ALDH4A1
ENST00000454547 0.814290291586234 0.732359293044969 0.108871087808528 ENSG00000159423 ALDH4A1
ENST00000432718 0.0194924712022483 0.00747237246262474 0.588954646129353 ENSG00000159423 ALDH4A1
ENST00000455833 0.000674624454435256 0.000169962790089819 0.364831788009727 ENSG00000169991 IFFO2
ENST00000355609 0.23636654544295 0.144340714132019 0.234930575838256 ENSG00000169991 IFFO2
ENST00000416166 0.000341590921545865 8.00980836204144e-05 0.427713526434199 ENSG00000169991 IFFO2
ENST00000606379 8.41228099968965e-09 8.5104709992134e-10 0.723820054806883 ENSG00000272084 RP5-1126H10.2
ENST00000375254 1.25544425840761e-18 3.84108905078494e-20 0.615072761292851 ENSG00000127481 UBR4
ENST00000375226 1.26194173040523e-18 3.86388057795908e-20 0.615022566938639 ENSG00000127481 UBR4
ENST00000375267 1.26194173040523e-18 3.86388057795908e-20 0.615022566938639 ENSG00000127481 UBR4
ENST00000375217 1.26194173040523e-18 3.86388057795908e-20 0.615022566938639 ENSG00000127481 UBR4
ENST00000375225 4.52729783908578e-13 2.58448904752984e-14 0.598434194462831 ENSG00000127481 UBR4
ENST00000429347 3.01537969899752e-16 1.19551545419097e-17 0.602319893157876 ENSG00000127481 UBR4
ENST00000375224 5.63558271000427e-19 1.66286929181396e-20 0.644364444196281 ENSG00000127481 UBR4
ENST00000459947 3.09741985776555e-13 1.73022926921232e-14 0.624449378710207 ENSG00000127481 UBR4
ENST00000486515 2.11833984528976e-12 1.31853662004527e-13 0.718105657364517 ENSG00000127481 UBR4
ENST00000543981 1.85849666685929e-17 6.46447159188503e-19 0.612974216826159 ENSG00000127481 UBR4
ENST00000582644 0.162535167861482 0.0913414858442102 0.518000609615891 ENSG00000266098 AL137127.1
ENST00000492606 6.31077623994707e-10 5.39449059918778e-11 0.621125794208833 ENSG00000127481 UBR4
ENST00000467272 8.87368650834963e-14 4.62825377237028e-15 0.608365994298259 ENSG00000127481 UBR4
ENST00000483922 4.49924637664277e-10 3.77196031540094e-11 0.64726431183501 ENSG00000127481 UBR4
ENST00000494503 3.42002487373738e-11 2.47209020242389e-12 0.592580106035179 ENSG00000127481 UBR4
ENST00000466969 8.31833243524049e-07 1.15725791030208e-07 0.54319429540566 ENSG00000127481 UBR4
ENST00000375218 9.13777032891735e-12 6.1687835638564e-13 0.561577804798248 ENSG00000127481 UBR4
ENST00000425413 1.40287106059437e-14 6.59684864179368e-16 0.600124736400412 ENSG00000127481 UBR4
ENST00000417040 9.59324687852435e-17 3.59339982329783e-18 0.628236268627144 ENSG00000127481 UBR4
ENST00000475973 5.49139588713519e-09 5.40272483616045e-10 0.635610018216827 ENSG00000127481 UBR4
ENST00000465036 4.16149528835811e-16 1.6690895197191e-17 0.772056772927956 ENSG00000127481 UBR4
ENST00000419533 6.31323681222701e-19 1.87377536362516e-20 0.648356603537973 ENSG00000127481 UBR4
ENST00000497018 3.56244204249307e-08 3.98382082203786e-09 0.5829487009556 ENSG00000127481 UBR4
ENST00000437898 1.05334963907787e-05 1.78638832532294e-06 -0.218132082102988 ENSG00000230424 RP1-43E13.2
ENST00000477853 1.85748099375685e-10 1.4855491761567e-11 -0.334620757493877 ENSG00000127463 EMC1
ENST00000480380 1.0914746709519e-08 1.12093127697804e-09 -0.449980415656729 ENSG00000127463 EMC1
ENST00000375199 6.49006626883891e-11 4.8717528358005e-12 -0.344142275320036 ENSG00000127463 EMC1
ENST00000375208 1.06770298940443e-10 8.26380868202928e-12 -0.33534070810267 ENSG00000127463 EMC1
ENST00000461353 0.000919425756079035 0.000239420669337514 -0.369412924352632 ENSG00000127463 EMC1
ENST00000486405 0.00721758228369485 0.00240770313047964 -0.252641750255908 ENSG00000127463 EMC1
ENST00000486238 0.0193246223390399 0.00739831666788218 -0.241199518337734 ENSG00000127463 EMC1
ENST00000494770 0.0220435997871376 0.00862093215426369 -0.178081480875334 ENSG00000127463 EMC1
ENST00000462505 0.0299634929977319 0.0123092163888642 -0.229202315150611 ENSG00000127463 EMC1
ENST00000496654 0.0366450047995207 0.015542705103004 -0.238786856516869 ENSG00000127463 EMC1
ENST00000467423 0.000149175528904346 3.22199650880634e-05 -0.434177257924874 ENSG00000127463 EMC1
ENST00000475079 0.000408278048511981 9.74963553856482e-05 -0.414964751793213 ENSG00000127463 EMC1
ENST00000488681 0.000229439694244126 5.17234151494351e-05 -0.49184434256019 ENSG00000127463 EMC1
ENST00000356068 0.000221253463024861 4.9697941772122e-05 -0.493607017521036 ENSG00000127463 EMC1
ENST00000330263 1.73778019406316e-29 2.01070116801067e-31 -0.840329340933894 ENSG00000053372 MRTO4
ENST00000493700 3.00496020731351e-23 5.89849442126224e-25 -0.858158029549447 ENSG00000053372 MRTO4
ENST00000479559 1.6356112725728e-12 1.00319396265705e-13 -0.796097998289565 ENSG00000053372 MRTO4
ENST00000457194 0.0254010143950778 0.0101635058704677 0.929817861361222 ENSG00000211454 AKR7L
ENST00000420396 0.0261166413701012 0.0104954683193584 0.926692502721071 ENSG00000211454 AKR7L
ENST00000429712 0.011651468735758 0.00414561946917421 1.05816585636635 ENSG00000211454 AKR7L
ENST00000493176 0.0276891827779207 0.0112334435894702 0.7334292787091 ENSG00000211454 AKR7L
ENST00000361640 0.505990050129962 0.380056349805961 0.31959705300336 ENSG00000162482 AKR7A3
ENST00000604801 0.176378527585931 0.100824964147605 0.602745373059481 ENSG00000270728 RP4-657E11.10
ENST00000235835 0.465016071496539 0.340124498818134 0.172080544547726 ENSG00000053371 AKR7A2
ENST00000330072 0.464309651373619 0.339446961541426 0.172047204103739 ENSG00000053371 AKR7A2
ENST00000489286 0.54102703956691 0.41577602207305 0.149668657712719 ENSG00000053371 AKR7A2
ENST00000481966 0.681924219648073 0.569821163647201 0.116380607024579 ENSG00000053371 AKR7A2
ENST00000363533 0.213385346764853 0.127079617337588 0.473198817655187 ENSG00000200403 RNU6-1099P
ENST00000492217 0.742878997505802 0.642333068062169 0.104818323418104 ENSG00000053371 AKR7A2
ENST00000375155 0.0147730423132162 0.00543670924040987 0.453961857536754 ENSG00000040487 PQLC2
ENST00000375153 0.0141806133552516 0.00518641114362991 0.456228325136263 ENSG00000040487 PQLC2
ENST00000469076 0.0141806133552516 0.00518641114362991 0.456228325136263 ENSG00000040487 PQLC2
ENST00000400548 0.0147730423132162 0.00543670924040987 0.453961857536754 ENSG00000040487 PQLC2
ENST00000497827 0.0264678788074787 0.0106617590780125 0.429001739795558 ENSG00000040487 PQLC2
ENST00000432465 0.135041890722062 0.0729917298887543 0.339864451148325 ENSG00000040487 PQLC2
ENST00000401084 0.949877018894708 0.919553770778436 0.00631158400823369 ENSG00000077549 CAPZB
ENST00000264203 0.949877018894708 0.919561481948584 0.00631116743761104 ENSG00000077549 CAPZB
ENST00000375144 0.99224764714892 0.983960563675971 0.0012841600969372 ENSG00000077549 CAPZB
ENST00000375142 0.949877018894708 0.919564878117411 0.00631197608696768 ENSG00000077549 CAPZB
ENST00000433834 0.937111250818352 0.900978232859891 0.00779368723044801 ENSG00000077549 CAPZB
ENST00000264202 0.862576869981828 0.796878205127484 0.0164499412059914 ENSG00000077549 CAPZB
ENST00000413711 0.868543762010146 0.804864028338785 0.0160975089143959 ENSG00000077549 CAPZB
ENST00000459967 0.914292965570496 0.868137714605885 -0.0108887164834624 ENSG00000077549 CAPZB
ENST00000457768 0.622220711030199 0.502609545974337 -0.0556001177872405 ENSG00000077549 CAPZB
ENST00000489607 0.877780072127646 0.818018199661687 -0.0167745243267803 ENSG00000077549 CAPZB
ENST00000482808 0.803849393142792 0.718851970637089 -0.0243019394800507 ENSG00000077549 CAPZB
ENST00000481521 0.627414279182762 0.508187136549743 -0.224467459485977 ENSG00000240490 RN7SL277P
ENST00000416470 0.000147388549372905 3.17980297397455e-05 1.49505010558738 ENSG00000235185 RP5-1056L3.1
ENST00000602662 0.631651731115689 0.512995725364523 -0.0413621017740953 ENSG00000270136 MINOS1-NBL1
ENST00000486890 0.477504728086719 0.352107659846357 -0.0608376671374192 ENSG00000173436 MINOS1
ENST00000322753 0.362345815536942 0.246631037387959 -0.074617989134497 ENSG00000173436 MINOS1
ENST00000498067 0.000815219111570004 0.000209573286254558 -0.464044822125885 ENSG00000173436 MINOS1
ENST00000462646 0.481968346667918 0.356398558259053 -0.0602780239036076 ENSG00000173436 MINOS1
ENST00000467029 0.399927587827744 0.279766752954086 -0.070765731535234 ENSG00000173436 MINOS1
ENST00000481464 0.396487181155432 0.276612840376421 -0.0711102732111832 ENSG00000173436 MINOS1
ENST00000498642 0.398486779741571 0.278479914497799 -0.0708544032800195 ENSG00000173436 MINOS1
ENST00000479642 0.260596647425668 0.162718362031298 -0.115856553918174 ENSG00000173436 MINOS1
ENST00000602293 0.597072601940453 0.474992582054501 -0.0451597190337466 ENSG00000270136 MINOS1-NBL1
ENST00000602384 0.59928782767003 0.47731060264827 -0.0447765942781541 ENSG00000270136 MINOS1-NBL1
ENST00000602450 0.59710379403813 0.475042402474383 -0.0451560414451266 ENSG00000270136 MINOS1-NBL1
ENST00000485362 0.396935572026587 0.277034902374825 -0.0711842385124969 ENSG00000173436 MINOS1
ENST00000457263 0.680434372336945 0.568181365635193 -0.112261990388572 ENSG00000226396 RPS14P3
ENST00000428975 0.11732863251001 0.0615791236813004 0.326680837598445 ENSG00000158747 NBL1
ENST00000289749 0.0889470114569628 0.0442002507859861 0.344395166903759 ENSG00000158747 NBL1
ENST00000451758 0.134247900516316 0.0724790398889218 0.315173507681462 ENSG00000158747 NBL1
ENST00000439664 0.114270229971311 0.0596457935991658 0.330309144924019 ENSG00000158747 NBL1
ENST00000375136 0.353606815592732 0.238977441184915 0.197782074272399 ENSG00000158747 NBL1
ENST00000548815 0.353606815592732 0.238977441184915 0.197782074272399 ENSG00000158747 NBL1
ENST00000425400 0.118118946843666 0.0620879016307877 0.324146861106241 ENSG00000158747 NBL1
ENST00000439278 0.0621586207973209 0.0289003058065785 0.372787319860875 ENSG00000158747 NBL1
ENST00000427894 0.108218725587075 0.0559082711270821 0.323272420684611 ENSG00000158747 NBL1
ENST00000289753 0.350977938350661 0.2367094208776 0.390140552663477 ENSG00000158748 HTR6
ENST00000294543 3.87893112517283e-12 2.4972436471642e-13 -0.658769596504028 ENSG00000162542 TMCO4
ENST00000375127 8.66935537510243e-12 5.83077931228434e-13 -0.650516508547605 ENSG00000162542 TMCO4
ENST00000489814 6.93966402786017e-13 4.05961357019287e-14 -0.784427889506199 ENSG00000162542 TMCO4
ENST00000375122 3.98907661514693e-12 2.57149612191567e-13 -0.658759326183866 ENSG00000162542 TMCO4
ENST00000494342 0.0212206043676461 0.00824022008559093 -0.703477522118169 ENSG00000162542 TMCO4
ENST00000489135 4.20692643827269e-06 6.62893756655595e-07 -0.509924089405074 ENSG00000162542 TMCO4
ENST00000496528 7.85744501246649e-08 9.26352005789233e-09 -0.59773617872355 ENSG00000162542 TMCO4
ENST00000462171 0.00142404361738747 0.000389617658842223 -0.404739158268399 ENSG00000162542 TMCO4
ENST00000488449 7.8696933976418e-07 1.09032276413612e-07 -0.791110175001111 ENSG00000162542 TMCO4
ENST00000375120 0.00160768756088783 0.000445923162554856 0.274519406396476 ENSG00000169914 OTUD3
ENST00000466697 0.585492814551662 0.462894124105963 0.12042946210974 ENSG00000169914 OTUD3
ENST00000481686 0.421193679167812 0.298972445294583 0.257544090954222 ENSG00000169914 OTUD3
ENST00000375116 0.970570994826163 0.950509117177333 0.0191703030230196 ENSG00000188784 PLA2G2E
ENST00000486277 0.29601443040763 0.190808696285406 0.370015216998805 ENSG00000127472 PLA2G5
ENST00000465698 0.29601443040763 0.190808696285406 0.370015216998805 ENSG00000127472 PLA2G5
ENST00000460175 0.301548383696405 0.195357255055864 0.363141019116919 ENSG00000127472 PLA2G5
ENST00000469069 0.301597130226101 0.195397857160048 0.363383963582033 ENSG00000127472 PLA2G5
ENST00000489871 0.29601443040763 0.190808696285406 0.370015216998805 ENSG00000127472 PLA2G5
ENST00000498348 0.0498496359580694 0.0222509945569258 0.543075426739308 ENSG00000127472 PLA2G5
ENST00000375108 0.863737240682581 0.79846694240343 -0.0581259497202676 ENSG00000127472 PLA2G5
ENST00000478803 0.863737240682581 0.79846694240343 -0.0581259497202676 ENSG00000127472 PLA2G5
ENST00000375105 0.641172629969591 0.523536024047465 0.124638577383428 ENSG00000117215 PLA2G2D
ENST00000417884 0.0470770404312204 0.0208021772742254 0.499156147513932 ENSG00000227066 RP3-340N1.2
ENST00000429261 0.570976172487226 0.44742049366855 0.225868913414381 ENSG00000187980 PLA2G2C
ENST00000495760 0.333387953311932 0.221676890194027 0.337599292344766 ENSG00000187980 PLA2G2C
ENST00000247992 0.331192262340304 0.219820643714863 0.331756350507583 ENSG00000187980 PLA2G2C
ENST00000442226 0.532074713299378 0.406578817439309 0.280985304391063 ENSG00000225986 UBXN10-AS1
ENST00000375099 0.273758270330207 0.17318043423639 0.501950453271729 ENSG00000162543 UBXN10
ENST00000289825 0.659663984971025 0.544483556722101 0.220739873229351 ENSG00000158816 VWA5B1
ENST00000375083 0.883383805130278 0.825756077706599 0.0804834587163978 ENSG00000158816 VWA5B1
ENST00000485375 0.749923524108511 0.651044293315461 0.165852618942007 ENSG00000158816 VWA5B1
ENST00000375079 0.749923524108511 0.651044293315461 0.165852618942007 ENSG00000158816 VWA5B1
ENST00000289815 0.749923524108511 0.651044293315461 0.165852618942007 ENSG00000158816 VWA5B1
ENST00000473325 0.904020979616369 0.853824390812959 0.0671588567940764 ENSG00000158816 VWA5B1
ENST00000444923 0.689510922125452 0.57850786854168 0.201119971022404 ENSG00000226664 RP4-745E8.2
ENST00000530722 0.894404162045419 0.840666036039101 -0.0587175461816639 ENSG00000158816 VWA5B1
ENST00000534075 0.594911959021271 0.472742025400258 -0.227106601394717 ENSG00000158816 VWA5B1
ENST00000467486 0.802344445202479 0.716860558010264 -0.0784012330980075 ENSG00000158816 VWA5B1
ENST00000525343 0.802344445202479 0.716860558010264 -0.0784012330980075 ENSG00000158816 VWA5B1
ENST00000375078 0.144822439986939 0.079395922863093 0.442499630495042 ENSG00000162545 CAMK2N1
ENST00000489020 0.233576121303314 0.14216856728449 0.432825979656206 ENSG00000162545 CAMK2N1
ENST00000264198 0.0201689338376995 0.00777271800662434 -0.228215105174378 ENSG00000090432 MUL1
ENST00000375071 1.38069835155627e-11 9.54228105293959e-13 2.05224418843088 ENSG00000158825 CDA
ENST00000461985 1.26892935081108e-11 8.73034689667749e-13 2.05326569018383 ENSG00000158825 CDA
ENST00000321556 0.000119057969116983 2.51964165479332e-05 0.443524688170634 ENSG00000158828 PINK1
ENST00000492302 8.02469759748521e-05 1.63730735370619e-05 0.458720223713196 ENSG00000158828 PINK1
ENST00000451424 0.649496500433526 0.53296334709129 0.0570795608026251 ENSG00000117242 PINK1-AS
ENST00000400490 0.00401719640937894 0.00124151467730558 0.360198306162709 ENSG00000158828 PINK1
ENST00000535128 0.120707995159823 0.0637290032059063 0.378616917957097 ENSG00000257033 AL391357.1
ENST00000602624 0.000329949502796161 7.70643473138465e-05 -0.277521858577216 ENSG00000244038 DDOST
ENST00000375048 0.000333683167455366 7.80182463988607e-05 -0.277513898723032 ENSG00000244038 DDOST
ENST00000415136 0.000287302840009655 6.61857573626631e-05 -0.278840210102466 ENSG00000244038 DDOST
ENST00000475210 0.0349460951436472 0.0147096447841243 -0.273870781125865 ENSG00000244038 DDOST
ENST00000464364 1.59195569082897e-05 2.79286796079358e-06 -0.328446835897138 ENSG00000244038 DDOST
ENST00000477229 0.000848423260740036 0.000218982323046184 -0.366548636027349 ENSG00000244038 DDOST
ENST00000493818 0.772657518501089 0.679563633613393 -0.105216675258295 ENSG00000117245 KIF17
ENST00000477167 0.20434806729229 0.120641208419068 0.569827961829541 ENSG00000117245 KIF17
ENST00000490034 0.0708800112583042 0.033766056969919 0.777849498397945 ENSG00000117245 KIF17
ENST00000375044 0.0337496883584236 0.0141373979490858 0.894287780288123 ENSG00000117245 KIF17
ENST00000400463 0.0436808139648318 0.0190712384849775 0.853881047779024 ENSG00000117245 KIF17
ENST00000247986 0.0436808139648318 0.0190712384849775 0.853881047779024 ENSG00000117245 KIF17
ENST00000462858 0.100528379654222 0.0511660337226262 0.717693853895346 ENSG00000117245 KIF17
ENST00000498225 0.260447677633934 0.162605087958449 0.512550820564439 ENSG00000117245 KIF17
ENST00000463389 0.0982737277943169 0.0497927119330699 0.592286804377095 ENSG00000117245 KIF17
ENST00000375031 0.126702100258839 0.0675887547611976 -0.456814006114782 ENSG00000189410 SH2D5
ENST00000460804 0.110892460777791 0.0575602653293881 -0.473681245838149 ENSG00000189410 SH2D5
ENST00000444387 0.506811924728008 0.380937463958524 -0.238185076988251 ENSG00000189410 SH2D5
ENST00000447746 0.87253696840343 0.810747759824992 0.0718943965366311 ENSG00000189410 SH2D5
ENST00000518294 0.829062340169242 0.751611631868607 0.0937189673138536 ENSG00000189410 SH2D5
ENST00000517430 0.996607545269715 0.990573606473713 0.00365391558412278 ENSG00000189410 SH2D5
ENST00000519434 0.931805462222777 0.893479402522859 0.0438749513909312 ENSG00000189410 SH2D5
ENST00000436642 0.147206787347233 0.0809712692604249 0.641446839921295 ENSG00000233069 RP5-930J4.2
ENST00000312239 4.37964841251563e-09 4.25128451220565e-10 0.334149708670977 ENSG00000127483 HP1BP3
ENST00000375003 2.07482972549421e-07 2.61828568521795e-08 0.309276845167803 ENSG00000127483 HP1BP3
ENST00000413451 0.000489218396622964 0.000118993611287553 0.372025876872904 ENSG00000203394 RP5-930J4.4
ENST00000488722 0.000444080120092888 0.0001069225926158 0.264187584888174 ENSG00000127483 HP1BP3
ENST00000491748 0.0576827380666911 0.026451515470162 0.152620468354553 ENSG00000127483 HP1BP3
ENST00000419948 1.41981945933067e-09 1.27839729001828e-10 0.392667106486082 ENSG00000127483 HP1BP3
ENST00000438032 1.32603515244008e-10 1.03893869280434e-11 0.369191339675215 ENSG00000127483 HP1BP3
ENST00000424732 1.0798318275554e-10 8.36262295071780e-12 0.369801647250713 ENSG00000127483 HP1BP3
ENST00000417710 5.83464230116024e-10 4.96549705556147e-11 0.406293554760198 ENSG00000127483 HP1BP3
ENST00000487117 3.17298040402239e-05 5.92956419999411e-06 0.353797570710101 ENSG00000127483 HP1BP3
ENST00000375000 2.98110184085709e-06 4.56914777000867e-07 0.332740400551511 ENSG00000127483 HP1BP3
ENST00000437575 0.000429347644210229 0.000103005521304192 0.240217817000165 ENSG00000127483 HP1BP3
ENST00000419490 0.000268152118690479 6.13857855540416e-05 0.247967988893487 ENSG00000127483 HP1BP3
ENST00000414993 0.000265863110462772 6.08204273903851e-05 0.247673200913194 ENSG00000127483 HP1BP3
ENST00000443615 0.000389193198529043 9.24895286957782e-05 0.251162410091265 ENSG00000127483 HP1BP3
ENST00000264211 0.215932967148558 0.128902999090932 0.0992888756780348 ENSG00000075151 EIF4G3
ENST00000400422 0.154272561797557 0.0856963134110366 0.123423578956646 ENSG00000075151 EIF4G3
ENST00000602326 0.154272561797557 0.0856963134110366 0.123423578956646 ENSG00000075151 EIF4G3
ENST00000374935 0.216815240992621 0.129581444966352 0.0995144727025041 ENSG00000075151 EIF4G3
ENST00000537738 0.989473127382176 0.979847683585782 0.00190999366615966 ENSG00000075151 EIF4G3
ENST00000374937 0.213079736542737 0.126852996450061 0.10077139004104 ENSG00000075151 EIF4G3
ENST00000536266 0.513645262502891 0.387849819719396 0.0613511942137152 ENSG00000075151 EIF4G3
ENST00000435383 0.256619210366331 0.159717435897494 -0.12406397126502 ENSG00000075151 EIF4G3
ENST00000516105 0.483540042763445 0.357905665548065 0.222441891466181 ENSG00000251914 RNU7-200P
ENST00000496705 0.728163422371568 0.62476490470177 -0.0574873989191539 ENSG00000075151 EIF4G3
ENST00000374933 0.230473683639569 0.139829351404368 0.13039452950603 ENSG00000075151 EIF4G3
ENST00000544689 0.186981502246636 0.108181443728443 0.139630183994908 ENSG00000075151 EIF4G3
ENST00000485722 0.191146155695288 0.111162761109381 0.196193885836085 ENSG00000075151 EIF4G3
ENST00000356916 0.143501419326404 0.0785360536834848 0.152442751887357 ENSG00000075151 EIF4G3
ENST00000374927 0.0248280385546387 0.00989800224426651 0.203718467333823 ENSG00000075151 EIF4G3
ENST00000438975 0.152158677539849 0.0842585853368895 0.153058122075666 ENSG00000075151 EIF4G3
ENST00000411888 0.141080240672834 0.076929072000938 0.157969807254763 ENSG00000075151 EIF4G3
ENST00000476088 0.0883835379318127 0.0438832311081674 0.266683294509637 ENSG00000075151 EIF4G3
ENST00000408881 0.100530772432818 0.0511678530216871 0.719539353192227 ENSG00000221808 MIR1256
ENST00000420703 0.273609508213134 0.17305025085264 0.475684868889327 ENSG00000233072 RPS15AP6
ENST00000463775 0.0214234724204931 0.00833336167775935 0.290888533845816 ENSG00000075151 EIF4G3
ENST00000431514 0.875367322039198 0.81476420356025 0.0851876502123707 ENSG00000236073 RP11-487E1.2
ENST00000430808 0.427056623299924 0.304388569061634 -0.247241054484189 ENSG00000235112 HSPE1P27
ENST00000584440 0.605577893010637 0.484175374198718 0.238635391006886 ENSG00000266867 AL031005.1
ENST00000415912 7.85413624589444e-05 1.59973477849988e-05 -0.407619623382349 ENSG00000117298 ECE1
ENST00000357071 3.06896524322539e-07 3.98095737357765e-08 -0.472896329155223 ENSG00000117298 ECE1
ENST00000531334 4.56645690768666e-05 8.84447265191223e-06 -0.505877996232747 ENSG00000117298 ECE1
ENST00000374893 7.73100760648161e-06 1.28021441671685e-06 -0.430548616999528 ENSG00000117298 ECE1
ENST00000436918 7.76068928785014e-06 1.28559384555865e-06 -0.429513148210247 ENSG00000117298 ECE1
ENST00000264205 8.74472254698028e-06 1.46152575888842e-06 -0.425830039807196 ENSG00000117298 ECE1
ENST00000526194 3.26528249256957e-06 5.04222019968491e-07 -0.453870413761303 ENSG00000117298 ECE1
ENST00000470394 3.35623929767312e-06 5.19833676405239e-07 -0.557810532347744 ENSG00000117298 ECE1
ENST00000528294 3.35208639875189e-06 5.19070124612742e-07 -0.463689780656352 ENSG00000117298 ECE1
ENST00000473505 2.09490851857731e-06 3.13041239065178e-07 -0.486423083915999 ENSG00000117298 ECE1
ENST00000416959 0.830662889356475 0.753842884787663 -0.066179779544697 ENSG00000236936 RP3-329E20.2
ENST00000481130 0.00259300330364159 0.000762051231444913 -0.38380640579149 ENSG00000117298 ECE1
ENST00000527991 0.00145603046368324 0.000399406942747742 -0.40641850138132 ENSG00000117298 ECE1
ENST00000463334 0.00873038809021112 0.00298741408687887 -0.334470869407909 ENSG00000117298 ECE1
ENST00000449034 0.811798707130416 0.729083621900243 -0.0536942650904406 ENSG00000231105 RP5-1071N3.1
ENST00000453025 0.522533306556482 0.396818199736445 0.276609327701213 ENSG00000227001 NBPF2P
ENST00000426482 0.540934655282603 0.415647265650983 0.261831808718171 ENSG00000227001 NBPF2P
ENST00000481504 0.84241777332559 0.769634794262068 0.0774600161809588 ENSG00000187952 HS6ST1P1
ENST00000544728 0.84241777332559 0.769634794262068 0.0774600161809588 ENSG00000187952 HS6ST1P1
ENST00000454000 4.03811662774516e-05 7.72597920150824e-06 0.563568542165986 ENSG00000142794 NBPF3
ENST00000475869 0.0796194935138732 0.0387506082408336 0.56592898347111 ENSG00000142794 NBPF3
ENST00000318220 0.000110577985551899 2.3238385503243e-05 0.528335488410343 ENSG00000142794 NBPF3
ENST00000478653 0.00240593233624844 0.000701058405919973 0.603799406680014 ENSG00000142794 NBPF3
ENST00000318249 0.00011094750441826 2.33220151795104e-05 0.528368615365771 ENSG00000142794 NBPF3
ENST00000485941 0.0347092505080217 0.0145958307196474 0.589820447821388 ENSG00000142794 NBPF3
ENST00000342104 0.00011094750441826 2.33220151795104e-05 0.528368615365771 ENSG00000142794 NBPF3
ENST00000486229 0.000102832258311293 2.14604793727323e-05 0.573517866079403 ENSG00000142794 NBPF3
ENST00000434838 0.000944637603861506 0.000246709283088563 0.495378546858148 ENSG00000142794 NBPF3
ENST00000467103 0.198893906026214 0.116745412225283 0.385664278912999 ENSG00000142794 NBPF3
ENST00000455962 0.930172682579327 0.891073129780115 -0.047946924069127 ENSG00000176378 PFN1P10
ENST00000469876 0.199539051867271 0.117196916158431 0.412512054308355 ENSG00000142794 NBPF3
ENST00000477050 0.325430864943941 0.215005661281188 0.359934851083692 ENSG00000142794 NBPF3
ENST00000539907 7.35483788958657e-05 1.48866505621028e-05 1.44118209620578 ENSG00000162551 ALPL
ENST00000540617 7.35483788958657e-05 1.48866505621028e-05 1.44118209620578 ENSG00000162551 ALPL
ENST00000374840 7.35483788958657e-05 1.48866505621028e-05 1.44118209620578 ENSG00000162551 ALPL
ENST00000468526 0.00464546900665265 0.00146243518734819 1.13367755469801 ENSG00000162551 ALPL
ENST00000374832 0.00165260045316833 0.000459932877139186 1.20262107396815 ENSG00000162551 ALPL
ENST00000425315 0.000477579510744894 0.000115871225545761 1.31526372481543 ENSG00000162551 ALPL
ENST00000374830 1.54623914918033e-06 2.25734690116593e-07 1.83457876974206 ENSG00000162551 ALPL
ENST00000374829 6.68298115990143e-06 1.09395238688872e-06 1.7402240910572 ENSG00000162551 ALPL
ENST00000457706 0.0088508318985704 0.0030353001578822 0.917668986753048 ENSG00000233431 RP11-63N8.3
ENST00000374761 0.0591355577473159 0.02723648309698 0.747572262282026 ENSG00000076864 RAP1GAP
ENST00000290101 0.0417468675760657 0.018083257770671 0.788429347730673 ENSG00000076864 RAP1GAP
ENST00000374763 0.0601080804650087 0.0277811392724083 0.745466694681873 ENSG00000076864 RAP1GAP
ENST00000471600 0.0417468675760657 0.018083257770671 0.788429347730673 ENSG00000076864 RAP1GAP
ENST00000374765 0.021342995641093 0.00829579048517294 0.844334958663019 ENSG00000076864 RAP1GAP
ENST00000495204 0.021342995641093 0.00829579048517294 0.844334958663019 ENSG00000076864 RAP1GAP
ENST00000542643 0.021342995641093 0.00829579048517294 0.844334958663019 ENSG00000076864 RAP1GAP
ENST00000359708 0.0284941848815471 0.0116120251486778 0.935350675607377 ENSG00000076864 RAP1GAP
ENST00000374757 0.0388774918407241 0.0166554357832268 0.886506791343152 ENSG00000076864 RAP1GAP
ENST00000599760 0.259304933536165 0.16174891617787 0.443487048138442 ENSG00000076864 RAP1GAP
ENST00000317967 0.0508564554057564 0.022782550444978 0.805450713998551 ENSG00000076864 RAP1GAP
ENST00000447293 0.245610916963669 0.151303989307935 0.526209468149261 ENSG00000076864 RAP1GAP
ENST00000482984 0.118226861646252 0.0621524062944907 0.675860503697508 ENSG00000076864 RAP1GAP
ENST00000464457 0.0578289753328579 0.0265351065857855 0.796506297083259 ENSG00000076864 RAP1GAP
ENST00000400301 0.00861346826468331 0.00294209803011423 0.161160139591109 ENSG00000090686 USP48
ENST00000308271 0.0106840882554054 0.00375437847530942 0.157349394757997 ENSG00000090686 USP48
ENST00000374732 0.0216999199170817 0.0084581510060951 0.164166485776714 ENSG00000090686 USP48
ENST00000479177 0.73296443225307 0.630414115490913 -0.0812809168791289 ENSG00000090686 USP48
ENST00000529637 0.00837433161300188 0.0028499952366189 0.166067946765507 ENSG00000090686 USP48
ENST00000464577 0.272386322797714 0.17208595736402 0.109294680074462 ENSG00000090686 USP48
ENST00000471752 0.370814170112948 0.253978722284972 0.150111074287081 ENSG00000090686 USP48
ENST00000487880 0.0102841379864315 0.00359328638929081 0.2478849115636 ENSG00000090686 USP48
ENST00000526044 3.57594421745039e-05 6.76039558267036e-06 0.390921373488553 ENSG00000090686 USP48
ENST00000534705 3.01517991547591e-05 5.60413729272028e-06 0.394450939849694 ENSG00000090686 USP48
ENST00000421625 0.459220540518469 0.33457166056828 0.0642429203960786 ENSG00000090686 USP48
ENST00000374730 0.855122053504875 0.786466197016585 -0.0267340000538277 ENSG00000090686 USP48
ENST00000527823 0.195327346223276 0.114175155312918 0.146316849339893 ENSG00000090686 USP48
ENST00000532737 0.233057799727772 0.141776398254966 0.126732978624864 ENSG00000090686 USP48
ENST00000489108 0.679918051014024 0.5676322588155 0.0578734041418363 ENSG00000090686 USP48
ENST00000434488 0.234550498253287 0.142918795186325 -0.48693531919427 ENSG00000231978 RP11-132G19.3
ENST00000344642 0.0516437324622866 0.0231973355106431 0.837892388459051 ENSG00000187942 LDLRAD2
ENST00000543870 0.115397770780778 0.0603572268485573 0.694563351206283 ENSG00000187942 LDLRAD2
ENST00000484271 0.636612810144404 0.518651159426825 0.160971781000143 ENSG00000187942 LDLRAD2
ENST00000486901 0.0550431372583715 0.0250058368743722 0.82598526242201 ENSG00000142798 HSPG2
ENST00000374695 8.68767203198064e-08 1.03109224566364e-08 1.64412296189998 ENSG00000142798 HSPG2
ENST00000481644 0.358188357090368 0.242965234173737 0.343994798922845 ENSG00000142798 HSPG2
ENST00000469378 0.276934891257291 0.175640564748079 0.366138201414911 ENSG00000142798 HSPG2
ENST00000426143 0.47402280944706 0.348799498664798 0.32145112318758 ENSG00000142798 HSPG2
ENST00000471322 0.393454323766107 0.273964955699202 0.311855753077161 ENSG00000142798 HSPG2
ENST00000374676 0.142319656081637 0.077743694774399 0.593608372029677 ENSG00000142798 HSPG2
ENST00000453796 0.925868485610602 0.884728991849766 0.0427178662618926 ENSG00000142798 HSPG2
ENST00000430507 0.00660972196167835 0.00217740531128451 1.13455214457752 ENSG00000142798 HSPG2
ENST00000493940 0.0104494170042661 0.00365903701044994 1.02680016866116 ENSG00000142798 HSPG2
ENST00000427897 0.286021761227823 0.182784656150103 0.351469112206431 ENSG00000142798 HSPG2
ENST00000498495 0.396686603492787 0.276803573152831 0.245229387285777 ENSG00000142798 HSPG2
ENST00000480900 0.262480971416164 0.164163475413229 0.359072756348644 ENSG00000142798 HSPG2
ENST00000412328 0.0286946295474073 0.0117065211690192 0.89885982459482 ENSG00000142798 HSPG2
ENST00000374673 0.323117473686266 0.213065497443757 0.36438234394748 ENSG00000142798 HSPG2
ENST00000439717 0.100311143564785 0.0510242600803186 0.590091431487162 ENSG00000142798 HSPG2
ENST00000337107 0.201243359342871 0.118400189059685 0.293966961992548 ENSG00000219073 CELA3B
ENST00000400277 0.0963090597120286 0.048606548458244 0.519192183483781 ENSG00000219073 CELA3B
ENST00000290122 0.205873358583016 0.121719978007053 0.394372383151411 ENSG00000142789 CELA3A
ENST00000374663 0.708282454518776 0.600897462910003 0.0661108400614885 ENSG00000142789 CELA3A
ENST00000400271 0.429989626891683 0.307086202914411 0.190876243959058 ENSG00000142789 CELA3A
ENST00000455966 0.0467159974093657 0.0206186054172094 0.724720763665283 ENSG00000228397 RP1-224A6.3
ENST00000434233 0.370434687521136 0.253654536732087 -0.214720206230056 ENSG00000218510 LINC00339
ENST00000420503 0.28515351461627 0.182125730694704 -0.251346828571607 ENSG00000218510 LINC00339
ENST00000404210 0.314504289032041 0.20583737385775 -0.235995116461848 ENSG00000218510 LINC00339
ENST00000416769 0.314722525366554 0.206008448886203 -0.235951009250331 ENSG00000218510 LINC00339
ENST00000452322 0.84805712099202 0.777202242655975 -0.0707977303820419 ENSG00000218510 LINC00339
ENST00000400259 0.103017658900645 0.0527023376164563 -0.108604895529315 ENSG00000070831 CDC42
ENST00000344548 0.102343377777859 0.0522826860171081 -0.108910951264123 ENSG00000070831 CDC42
ENST00000315554 0.491197233550413 0.365386513996241 -0.0470996916118915 ENSG00000070831 CDC42
ENST00000498236 0.465059401786317 0.340172885512928 -0.0502884804304073 ENSG00000070831 CDC42
ENST00000421089 0.392147798721097 0.272778092511612 -0.0569957049089788 ENSG00000070831 CDC42
ENST00000411827 0.31754173856562 0.208343962134102 -0.0685257423830074 ENSG00000070831 CDC42
ENST00000431803 0.0161026363079263 0.00600353031987836 0.273683787010965 ENSG00000230068 CDC42-IT1
ENST00000604049 0.344952888301966 0.231403582788547 0.271832716669653 ENSG00000271428 RP1-224A6.8
ENST00000606754 0.913838441924399 0.867460351747128 -0.0353733167630341 ENSG00000271840 RP1-224A6.9
ENST00000290167 0.277149887913228 0.175791845099644 0.290402902261136 ENSG00000162552 WNT4
ENST00000542383 0.0564814387532408 0.0257873186020546 0.47809153779932 ENSG00000162552 WNT4
ENST00000415567 0.944379732564305 0.911485854629113 0.0329380834471117 ENSG00000162552 WNT4
ENST00000441048 0.209430096380158 0.124229188484504 0.381190133437759 ENSG00000162552 WNT4
ENST00000404138 2.54868931580078e-17 8.99327521229145e-19 0.419874346091867 ENSG00000184677 ZBTB40
ENST00000400239 1.23268386984376e-06 1.76950007317012e-07 0.3060271245992 ENSG00000184677 ZBTB40
ENST00000375647 2.44570060791869e-17 8.61670179303088e-19 0.419877775548008 ENSG00000184677 ZBTB40
ENST00000374651 2.5819195156027e-12 1.62608611123905e-13 0.36798219401601 ENSG00000184677 ZBTB40
ENST00000438551 1.15468151012892e-07 1.39730078584841e-08 0.945965034036219 ENSG00000237200 ZBTB40-IT1
ENST00000374644 0.0482623177430234 0.0214197618857932 0.763948131209553 ENSG00000070886 EPHA8
ENST00000166244 0.029744076393813 0.0122062661227839 0.852505215178254 ENSG00000070886 EPHA8
ENST00000538803 0.0482623177430234 0.0214197618857932 0.763948131209553 ENSG00000070886 EPHA8
ENST00000374642 0.0187172032073895 0.00713340789307942 -0.802363514069181 ENSG00000173372 C1QA
ENST00000438241 0.0330427294790565 0.0137940135902076 -0.735169541498094 ENSG00000173372 C1QA
ENST00000402322 0.0211438332558751 0.00820484306003967 -0.809130603938866 ENSG00000173372 C1QA
ENST00000374640 0.000106083349516077 2.22113058021249e-05 -1.19627917107197 ENSG00000159189 C1QC
ENST00000374639 0.000106083349516077 2.22113058021249e-05 -1.19627917107197 ENSG00000159189 C1QC
ENST00000374637 0.000106083349516077 2.22113058021249e-05 -1.19627917107197 ENSG00000159189 C1QC
ENST00000510260 0.198205351710885 0.116258243198814 -0.564923040173267 ENSG00000173369 C1QB
ENST00000509305 0.201916268235985 0.118875751409696 -0.560899327426076 ENSG00000173369 C1QB
ENST00000432749 0.21289329259297 0.126712706070059 -0.54920138090814 ENSG00000173369 C1QB
ENST00000314933 0.201916268235985 0.118875751409696 -0.560899327426076 ENSG00000173369 C1QB
ENST00000544305 9.75376009374113e-05 2.0263382727649e-05 -1.18529188065491 ENSG00000133216 EPHB2
ENST00000374630 0.00017341354939548 3.80329365254288e-05 -1.14004383684067 ENSG00000133216 EPHB2
ENST00000400191 0.000185978430869544 4.10657074019776e-05 -1.12781739746224 ENSG00000133216 EPHB2
ENST00000374632 0.000199067110027771 4.4294036794434e-05 -1.12337889084572 ENSG00000133216 EPHB2
ENST00000581646 0.663263484614583 0.548545793571217 -0.136356653807257 ENSG00000265422 MIR4684
ENST00000374627 0.00260833702158235 0.000767025765166632 -0.990981167182208 ENSG00000133216 EPHB2
ENST00000465676 0.00726116635197615 0.00242406681228497 -0.949582640638421 ENSG00000133216 EPHB2
ENST00000419644 0.732974763562109 0.630432230426186 -0.171524724720892 ENSG00000225952 RP11-69E9.1
ENST00000581187 0.97832412200646 0.962389417496741 -0.0147328053700161 ENSG00000264014 MIR4253
ENST00000490436 0.0252886713800239 0.0101099311849149 -0.922898499451236 ENSG00000133216 EPHB2
ENST00000610135 0.870386975350993 0.807592722703609 -0.0799936952725306 ENSG00000272796 RP1-74M1.3
ENST00000426928 1 1 0 ENSG00000215906 LACTBL1
ENST00000440767 0.00879338757620477 0.00301278557582744 1.04258608514882 ENSG00000227868 C1orf234
ENST00000566855 0.0155292418587011 0.00575658457308737 0.99154736020374 ENSG00000227868 C1orf234
ENST00000356634 0.180542527299106 0.103643118048896 -0.140410850015625 ENSG00000004487 KDM1A
ENST00000400181 0.180907951052275 0.103902286588722 -0.140244388194653 ENSG00000004487 KDM1A
ENST00000542151 0.180514320212034 0.103616811663507 -0.140412024700987 ENSG00000004487 KDM1A
ENST00000427154 0.726126142638177 0.622169800731665 0.0390439086186045 ENSG00000240553 RP1-184J9.2
ENST00000577915 0.888886424356958 0.833106672727692 -0.067242187595108 ENSG00000263793 MIR3115
ENST00000481879 0.00399715011582159 0.00123430533971565 -0.45704749902025 ENSG00000004487 KDM1A
ENST00000583845 0.522636087085981 0.396940027277927 -0.280998181725091 ENSG00000266802 MIR4419A
ENST00000465864 0.254854323241884 0.158361309818616 -0.118216029584345 ENSG00000004487 KDM1A
ENST00000494920 1 0.998638109995244 -0.000134129979932927 ENSG00000004487 KDM1A
ENST00000602503 0.894831607424259 0.841200278231885 -0.0195749553155994 ENSG00000004487 KDM1A
ENST00000374623 1.50795379166104e-17 5.18742816412362e-19 0.66720588071115 ENSG00000169641 LUZP1
ENST00000418342 2.91515312592553e-20 7.6720522413813e-22 0.73261950410455 ENSG00000169641 LUZP1
ENST00000302291 2.98239585079702e-20 7.85258909078587e-22 0.73570513398011 ENSG00000169641 LUZP1
ENST00000314174 2.92487662635298e-16 1.15770861685989e-17 0.739272855768299 ENSG00000169641 LUZP1
ENST00000471849 4.23870288870407e-14 2.11417408503954e-15 0.756752312389901 ENSG00000169641 LUZP1
ENST00000475164 6.07512646403234e-10 5.18215203944822e-11 0.700085779548693 ENSG00000169641 LUZP1
ENST00000450968 0.875113937863952 0.814460299671957 0.081232381740667 ENSG00000229010 RP5-979D14.1
ENST00000384208 0.331477228049293 0.220059360736336 0.439914026049504 ENSG00000206935 RNU6-514P
ENST00000516769 0.95650009743292 0.929324230615237 0.0311802942785541 ENSG00000252578 RNU6-135P
ENST00000314113 0.619944938421937 0.500012784901355 0.127112402582249 ENSG00000179546 HTR1D
ENST00000374619 0.854097463481326 0.785079435020239 0.0220261724199287 ENSG00000179546 HTR1D
ENST00000566551 0.0898147732310191 0.0447179765229339 -0.268431408624442 ENSG00000261326 RP5-1057J7.6
ENST00000604481 0.169674594557121 0.0962242919027848 -0.376076171876256 ENSG00000261326 RP5-1057J7.6
ENST00000464516 0.0629612490920701 0.0293446754049897 -0.26199952053057 ENSG00000125944 HNRNPR
ENST00000478691 3.3653733212531e-18 1.07455009695109e-19 -0.578067162282482 ENSG00000125944 HNRNPR
ENST00000374616 1.83446684548342e-17 6.37210782288662e-19 -0.604991326116851 ENSG00000125944 HNRNPR
ENST00000476660 4.69550206413397e-17 1.70722427068964e-18 -0.667361044076697 ENSG00000125944 HNRNPR
ENST00000374612 1.83446684548342e-17 6.37210782288662e-19 -0.604991326116851 ENSG00000125944 HNRNPR
ENST00000302271 1.86159731971363e-17 6.47637043244935e-19 -0.604936722261389 ENSG00000125944 HNRNPR
ENST00000427764 3.33941104466218e-17 1.19572208642009e-18 -0.606596970651209 ENSG00000125944 HNRNPR
ENST00000606561 3.38590280741612e-17 1.21297680577256e-18 -0.608031257675184 ENSG00000125944 HNRNPR
ENST00000426846 7.07205542126834e-17 2.6194051482852e-18 -0.603654588223009 ENSG00000125944 HNRNPR
ENST00000463552 1.84688260835883e-14 8.81293677154518e-16 -0.591017774673654 ENSG00000125944 HNRNPR
ENST00000470941 4.92370726844862e-13 2.82198012741553e-14 -0.579233717420734 ENSG00000125944 HNRNPR
ENST00000476451 1.65367702801805e-11 1.15377187424074e-12 -0.541900664896101 ENSG00000125944 HNRNPR
ENST00000490652 5.31312390940148e-14 2.68756993185658e-15 -0.657743451284414 ENSG00000125944 HNRNPR
ENST00000314011 0.0278493432613689 0.0113099411529201 0.32718089542254 ENSG00000125945 ZNF436
ENST00000374608 0.0337643122993388 0.0141449377767674 0.319887691853236 ENSG00000125945 ZNF436
ENST00000458053 0.0543443578569553 0.0246249852771228 0.660959716789761 ENSG00000249087 C1orf213
ENST00000454117 0.0636610944750592 0.0297340794480845 0.653431081183207 ENSG00000249087 C1orf213
ENST00000335648 0.0673681879527142 0.0317908007893929 0.649093721395423 ENSG00000249087 C1orf213
ENST00000518821 0.0765658486871675 0.0370010170180775 0.622807185017473 ENSG00000249087 C1orf213
ENST00000437367 0.0676534334658251 0.0319565727935001 0.64874656401629 ENSG00000249087 C1orf213
ENST00000364535 0.213215296232059 0.12694905195584 0.509475767182219 ENSG00000201405 Y_RNA
ENST00000518600 0.370302633720749 0.253541718851091 0.420503694467868 ENSG00000249087 C1orf213
ENST00000450454 0.000271748353934724 6.23033366606231e-05 1.3131822825692 ENSG00000204219 TCEA3
ENST00000476978 0.0232198188254412 0.0091603184773371 0.892602601100202 ENSG00000204219 TCEA3
ENST00000374601 0.0709507410706719 0.0338116368029984 0.757364575475881 ENSG00000204219 TCEA3
ENST00000461794 0.0193178884416325 0.00739481405242877 0.990876527570137 ENSG00000204219 TCEA3
ENST00000374602 0.091258594920484 0.045554098319087 0.736686050438633 ENSG00000204219 TCEA3
ENST00000492271 0.646793720469406 0.52994450224486 0.19187476544949 ENSG00000204219 TCEA3
ENST00000495646 0.669878058218994 0.55581976569608 0.186649429698689 ENSG00000088280 ASAP3
ENST00000336689 0.924472334545311 0.882670338096074 0.0368743618056432 ENSG00000088280 ASAP3
ENST00000465372 0.690810852916905 0.5801688667642 -0.197183717734897 ENSG00000088280 ASAP3
ENST00000492982 0.759783205256828 0.663081293138695 -0.110435301841614 ENSG00000088280 ASAP3
ENST00000437606 0.811994160171564 0.729361176040529 -0.0878269172218711 ENSG00000088280 ASAP3
ENST00000484418 0.847615721961162 0.776667097883491 -0.103706763601355 ENSG00000088280 ASAP3
ENST00000475814 0.63319402038474 0.514736972975358 0.235192296568929 ENSG00000088280 ASAP3
ENST00000530874 0.869463193800723 0.806080170172333 0.0893145755925777 ENSG00000088280 ASAP3
ENST00000478858 0.909472460194403 0.861498385078584 -0.0495210048540777 ENSG00000088280 ASAP3
ENST00000608765 0.995188382864336 0.988609323683216 0.00429256175620478 ENSG00000088280 ASAP3
ENST00000449467 0.821689855467754 0.742047157345522 0.106666322390697 ENSG00000088280 ASAP3
ENST00000361729 0.0293124805502156 0.0120028442813236 0.657621495244706 ENSG00000007968 E2F2
ENST00000487237 0.175037578654631 0.0999086756673612 0.604788617664137 ENSG00000007968 E2F2
ENST00000451217 0.100557613622843 0.0511834475439536 0.671679971925231 ENSG00000235052 RP1-150O5.3
ENST00000374561 2.95934376673908e-17 1.05202069183565e-18 1.5733583604744 ENSG00000117318 ID3
ENST00000463312 2.5549750726249e-10 2.07680626863422e-11 1.51456733435744 ENSG00000117318 ID3
ENST00000486541 5.5570030020671e-16 2.2583875101282e-17 1.57386011886563 ENSG00000117318 ID3
ENST00000477916 2.08132265117688e-13 1.13743840230967e-14 2.31112086494805 ENSG00000197880 MDS2
ENST00000374555 2.45668004248558e-08 2.67833372704681e-09 2.04734483963858 ENSG00000197880 MDS2
ENST00000451300 0.000551831972895886 0.000135920180941098 1.04052819886564 ENSG00000229239 RP11-223J15.2
ENST00000374550 0.0665610567055077 0.0313342578716372 -0.17816884314273 ENSG00000142676 RPL11
ENST00000467075 0.120252027194535 0.0634465433731943 -0.127232633085262 ENSG00000142676 RPL11
ENST00000482370 0.0695822114156765 0.033029164506773 -0.176697893092566 ENSG00000142676 RPL11
ENST00000443624 0.0736637784754734 0.0353482482333772 -0.175438796706011 ENSG00000142676 RPL11
ENST00000458455 0.0703945381565733 0.033496589391498 -0.176899985701751 ENSG00000142676 RPL11
ENST00000366398 0.0692394509334762 0.0328366384213885 -0.596271877248168 ENSG00000203589 RP5-886K2.1
ENST00000466184 0.986525680609869 0.97527095436136 0.0108183528761848 ENSG00000244609 RN7SL532P
ENST00000418390 0.46514808804694 0.34026001874727 -0.0613891127440032 ENSG00000011007 TCEB3
ENST00000609199 0.404444221837475 0.283778056327582 -0.0719155221757399 ENSG00000011007 TCEB3
ENST00000487554 0.618807673691281 0.498603147447737 -0.0588961321959465 ENSG00000011007 TCEB3
ENST00000427796 0.407073081026322 0.286131590477368 0.105615658526122 ENSG00000236810 RP5-886K2.3
ENST00000447961 0.811036405004004 0.728098156670281 0.113612213957688 ENSG00000236810 RP5-886K2.3
ENST00000246151 0.000254329349637845 5.79034478248043e-05 0.370166461473901 ENSG00000057757 PITHD1
ENST00000415372 1.22363391634261e-05 2.0991871055839e-06 0.542014325996655 ENSG00000057757 PITHD1
ENST00000374524 0.000504724572573523 0.000123193995248877 0.366439420427312 ENSG00000057757 PITHD1
ENST00000374514 0.0304539386767396 0.0125429437228029 -0.173031377257104 ENSG00000011009 LYPLA2
ENST00000400061 0.0296130025867741 0.0121446812563842 -0.174453533814148 ENSG00000011009 LYPLA2
ENST00000420982 0.0175575966603211 0.0066287545533998 -0.201220542370428 ENSG00000011009 LYPLA2
ENST00000374505 0.0229294016076316 0.00902898622844014 -0.180566724730529 ENSG00000011009 LYPLA2
ENST00000495365 0.024951206572507 0.00995531482406155 -0.176683199634561 ENSG00000011009 LYPLA2
ENST00000374503 0.0296680757106702 0.0121711723530029 -0.172933502679327 ENSG00000011009 LYPLA2
ENST00000374502 0.024368682216575 0.00969038145350143 -0.177741117680337 ENSG00000011009 LYPLA2
ENST00000492577 0.0277719044731569 0.0112726527283191 -0.175704262701949 ENSG00000011009 LYPLA2
ENST00000421070 0.00924205652348866 0.00318583094622568 -0.227058113872349 ENSG00000011009 LYPLA2
ENST00000374501 0.436670280193449 0.31328112438745 -0.0809487348902862 ENSG00000011009 LYPLA2
ENST00000472213 0.635292485638461 0.517111793271517 -0.0566867843099065 ENSG00000011009 LYPLA2
ENST00000481736 0.837691106895342 0.763295394565817 -0.0337483134556559 ENSG00000117308 GALE
ENST00000374497 0.810952911529571 0.727994091349707 -0.0390285048816513 ENSG00000117308 GALE
ENST00000456977 0.118320452232521 0.0622086860384814 -0.316007085144909 ENSG00000117308 GALE
ENST00000459934 0.857016093219585 0.789057934136664 -0.0301124112111945 ENSG00000117308 GALE
ENST00000469556 0.0856938421188316 0.0423011738821339 -0.35554569653548 ENSG00000117308 GALE
ENST00000429356 0.73293293276676 0.630374496740152 -0.0528611319424545 ENSG00000117308 GALE
ENST00000418277 0.575574968458776 0.452291341151636 0.0907126533747398 ENSG00000117308 GALE
ENST00000470949 0.951800827857234 0.922563915300901 0.0122605169350982 ENSG00000117308 GALE
ENST00000425913 0.814105807426433 0.732081051652431 0.044678448280452 ENSG00000117308 GALE
ENST00000445705 0.941517362760631 0.907371311913453 0.014730957226928 ENSG00000117308 GALE
ENST00000467493 0.786314496076179 0.696486361883853 0.0507175186184923 ENSG00000117308 GALE
ENST00000486382 0.990974037178006 0.982039593709276 -0.00327717392211963 ENSG00000117308 GALE
ENST00000470383 0.65012997466445 0.53373117537611 0.090959916597197 ENSG00000117308 GALE
ENST00000466250 0.651699417889733 0.535484516520061 0.090156594699867 ENSG00000117308 GALE
ENST00000467070 0.856993987093283 0.788993046752166 0.041996331193756 ENSG00000117308 GALE
ENST00000374490 0.0116755790102072 0.00415601409490518 -0.375392710822497 ENSG00000117305 HMGCL
ENST00000374487 0.0361226518931534 0.0152888207914201 -0.350601870267601 ENSG00000117305 HMGCL
ENST00000374483 0.0361226518931534 0.0152888207914201 -0.350601870267601 ENSG00000117305 HMGCL
ENST00000436439 0.0116755790102072 0.00415601409490518 -0.375392710822497 ENSG00000117305 HMGCL
ENST00000235958 0.0116951475653655 0.00416395923343862 -0.375405624908016 ENSG00000117305 HMGCL
ENST00000509389 0.00866295437774079 0.00296179967468997 -0.401347601106077 ENSG00000117305 HMGCL
ENST00000496907 0.0223250231941912 0.00874948470768641 -0.410712172669317 ENSG00000117305 HMGCL
ENST00000513148 0.000417361804445685 9.99102470327982e-05 -0.551092076700978 ENSG00000117305 HMGCL
ENST00000479458 0.0453742278346327 0.019924875104453 -0.449990888408711 ENSG00000117305 HMGCL
ENST00000498698 0.0007493036026217 0.000190830367277119 -0.665810295146398 ENSG00000117305 HMGCL
ENST00000374479 0.0445957118566146 0.0195301838695777 0.409356227050673 ENSG00000179163 FUCA1
ENST00000374472 2.67491945591031e-09 2.51154275173985e-10 0.909780512134565 ENSG00000188822 CNR2
ENST00000536471 3.35015403776695e-08 3.72878483979062e-09 0.906272887381212 ENSG00000188822 CNR2
ENST00000458849 0.939572479070865 0.904620061318664 -0.0400111088637229 ENSG00000238538 snoU13
ENST00000412176 0.0962579747694595 0.0485744315302776 0.626636419007557 ENSG00000229106 RP11-4M23.2
ENST00000411815 0.745213516794057 0.645265586387718 0.168426167451529 ENSG00000232557 RP11-4M23.3
ENST00000471915 0.229841142755091 0.13936308214963 0.0995212765237758 ENSG00000189266 PNRC2
ENST00000334351 0.156198232808737 0.086993195736152 0.114472532352348 ENSG00000189266 PNRC2
ENST00000374468 0.166121997134542 0.0937901684699681 0.112347793210169 ENSG00000189266 PNRC2
ENST00000579103 0.193396527575182 0.112783883352254 0.113525249060067 ENSG00000189266 PNRC2
ENST00000344989 2.79315506388769e-05 5.15370689177682e-06 -0.388384680967578 ENSG00000188529 SRSF10
ENST00000453840 3.1717709284404e-05 5.92687321963681e-06 -0.385046754111629 ENSG00000188529 SRSF10
ENST00000341154 3.22531601254006e-05 6.0379280371639e-06 -0.385192326883911 ENSG00000188529 SRSF10
ENST00000484146 2.8975029264167e-05 5.36600297263094e-06 -0.385625486427898 ENSG00000188529 SRSF10
ENST00000473858 2.8975029264167e-05 5.36599190013968e-06 -0.385624767173177 ENSG00000188529 SRSF10
ENST00000374452 2.84524670152806e-05 5.25782266820613e-06 -0.385617632660177 ENSG00000188529 SRSF10
ENST00000374453 2.83720640363701e-05 5.24194629684401e-06 -0.385355384661346 ENSG00000188529 SRSF10
ENST00000343255 1.71857248194685e-05 3.03823635448189e-06 -0.406038235596988 ENSG00000188529 SRSF10
ENST00000492112 1.3137547757637e-05 2.26714366947534e-06 -0.409730350525305 ENSG00000188529 SRSF10
ENST00000485841 2.63390370832952e-06 4.00114058550325e-07 -0.44415716109983 ENSG00000188529 SRSF10
ENST00000338597 2.99762824251097e-06 4.59680926072195e-07 -0.44775379128773 ENSG00000188529 SRSF10
ENST00000495785 1.37852250539371e-05 2.38873854143449e-06 -0.411366106454353 ENSG00000188529 SRSF10
ENST00000473754 1.21323583702589e-07 1.47331189656842e-08 -0.491765970951949 ENSG00000188529 SRSF10
ENST00000497214 0.0480404785651962 0.0213026235919675 0.329479151822082 ENSG00000188529 SRSF10
ENST00000485292 0.000576401799131458 0.000142682282519568 -0.359734901071725 ENSG00000188529 SRSF10
ENST00000469303 0.00019144927002499 4.24100181348097e-05 -0.364252865340344 ENSG00000188529 SRSF10
ENST00000439239 0.404634986452455 0.283945797467854 0.320442023511146 ENSG00000225315 RP11-293P20.2
ENST00000338909 1 1 0 ENSG00000142661 MYOM3
ENST00000374434 0.0792583945612015 0.0385374022146586 0.655656906457944 ENSG00000142661 MYOM3
ENST00000330966 0.0792583945612015 0.0385374022146586 0.655656906457944 ENSG00000142661 MYOM3
ENST00000448831 0.641686980028135 0.524167151416409 0.185741235884881 ENSG00000142661 MYOM3
ENST00000329601 0.0808692955013953 0.0394788700118957 0.614941122992416 ENSG00000142661 MYOM3
ENST00000429191 0.73628908872425 0.634365381098042 0.11949226002605 ENSG00000230703 RP11-293P20.4
ENST00000475306 0.187678921042831 0.108679264887356 0.354570761698786 ENSG00000142661 MYOM3
ENST00000270800 0.0799128619419659 0.0389165135715868 0.566054185082521 ENSG00000142677 IL22RA1
ENST00000327535 0.567051225700324 0.443238929287189 -0.214152178653143 ENSG00000185436 IFNLR1
ENST00000327575 0.0199111565099316 0.00765712753734488 -0.278456126769583 ENSG00000185436 IFNLR1
ENST00000374421 0.56262070792665 0.438452957627778 -0.217218631689078 ENSG00000185436 IFNLR1
ENST00000374419 0.150177943780924 0.0829339408470403 -0.18514697803239 ENSG00000185436 IFNLR1
ENST00000374418 0.129043291974323 0.0690970551722948 -0.200778517725313 ENSG00000185436 IFNLR1
ENST00000439059 0.90946775510454 0.861476427073901 -0.05214684660664 ENSG00000230023 RP11-10N16.2
ENST00000437965 0.434371193280676 0.311111945133839 0.272476907616234 ENSG00000232298 RP11-10N16.3
ENST00000361548 0.00332884913722131 0.00100589002759678 1.21389907604679 ENSG00000158055 GRHL3
ENST00000342072 0.00332884913722131 0.00100589002759678 1.21389907604679 ENSG00000158055 GRHL3
ENST00000350501 0.000343703430141189 8.0659236673377e-05 0.985983151648412 ENSG00000158055 GRHL3
ENST00000530984 0.0330487688987242 0.0137969302463848 0.739629946591282 ENSG00000158055 GRHL3
ENST00000356046 0.00332884913722131 0.00100589002759678 1.21389907604679 ENSG00000158055 GRHL3
ENST00000524724 0.0553504957225941 0.0251802385580892 0.663049186795405 ENSG00000158055 GRHL3
ENST00000236255 0.00460288315892209 0.00144750588194138 1.15120301419861 ENSG00000158055 GRHL3
ENST00000528064 0.00460288315892209 0.00144750588194138 1.15120301419861 ENSG00000158055 GRHL3
ENST00000528181 0.983482956526659 0.970651654084418 0.00826273261145309 ENSG00000158055 GRHL3
ENST00000374409 0.0358443278439057 0.0151507792837515 0.420430559252618 ENSG00000001460 STPG1
ENST00000440416 0.134648933196777 0.0727382480481662 0.315315968582403 ENSG00000001460 STPG1
ENST00000003583 0.0359364811967243 0.0151968258075685 0.420656469557431 ENSG00000001460 STPG1
ENST00000468303 0.0103031207583991 0.00360053538902183 0.476214387925535 ENSG00000001460 STPG1
ENST00000337248 0.0355519506995324 0.0150048179745929 0.421000606803342 ENSG00000001460 STPG1
ENST00000497384 0.973213475831388 0.954616632046469 0.0119766090684255 ENSG00000001460 STPG1
ENST00000438866 0.21361193727912 0.127249066442631 0.481021870545094 ENSG00000001460 STPG1
ENST00000435187 0.366779359862432 0.250501176093605 -0.312701662076747 ENSG00000001460 STPG1
ENST00000483261 0.392684974767921 0.273243657128115 -0.397699701598632 ENSG00000001460 STPG1
ENST00000498488 0.201786093062269 0.118775035077192 0.330870807150246 ENSG00000001460 STPG1
ENST00000483528 0.496430465706057 0.370690098568967 0.242337383619473 ENSG00000001460 STPG1
ENST00000475760 0.0748775246923027 0.036039979997159 0.637743114252319 ENSG00000001460 STPG1
ENST00000492753 0.186532131589874 0.107850803990845 0.49596736503866 ENSG00000001460 STPG1
ENST00000374399 4.613607019633e-21 1.11904141489766e-22 0.932667777856472 ENSG00000001461 NIPAL3
ENST00000003912 8.14628202720088e-18 2.70829554619862e-19 0.820737415282719 ENSG00000001461 NIPAL3
ENST00000488155 0.000210633919725675 4.71260773081565e-05 0.654941606395581 ENSG00000001461 NIPAL3
ENST00000358028 6.52065048791064e-15 2.95898473522439e-16 0.877809450234226 ENSG00000001461 NIPAL3
ENST00000339255 5.51418702729804e-21 1.34795710375412e-22 0.950212193703164 ENSG00000001461 NIPAL3
ENST00000475663 1.69782771998602e-05 2.99587378765459e-06 0.676225430047313 ENSG00000001461 NIPAL3
ENST00000428131 8.55097492796501e-14 4.45021692611787e-15 0.914456760819393 ENSG00000001461 NIPAL3
ENST00000432012 3.03327488178603e-12 1.92958449156327e-13 1.12460044659738 ENSG00000001461 NIPAL3
ENST00000374395 3.18818813721226e-17 1.13871355372495e-18 0.674609891236782 ENSG00000117602 RCAN3
ENST00000436717 1.52390071895266e-13 8.17249642216921e-15 0.656088944893293 ENSG00000117602 RCAN3
ENST00000425530 3.32551338077665e-07 4.33379066684369e-08 0.704104771223684 ENSG00000117602 RCAN3
ENST00000412742 1.93776759642615e-10 1.55335347650982e-11 0.634212379888565 ENSG00000117602 RCAN3
ENST00000538532 4.03304465821513e-10 3.35892016625962e-11 0.631173855202156 ENSG00000117602 RCAN3
ENST00000374393 1.06714004088668e-09 9.42204423801852e-11 0.649296210531262 ENSG00000117602 RCAN3
ENST00000580228 0.382675240020743 0.264495078070203 -0.386164776225308 ENSG00000266551 RN7SL857P
ENST00000482807 3.79280370558458e-07 4.99182697588112e-08 0.766536635915368 ENSG00000117602 RCAN3
ENST00000577528 1.02690513098624e-06 1.45426364235355e-07 0.702813528837974 ENSG00000264443 RP4-594I10.3
ENST00000374392 1.59927009051595e-05 2.80790069616759e-06 1.64550519201406 ENSG00000184454 NCMAP
ENST00000486262 0.0023293227755587 0.00067618352317788 1.22072297580426 ENSG00000184454 NCMAP
ENST00000471693 0.182244453568354 0.104811631068842 0.414606254822499 ENSG00000133226 SRRM1
ENST00000478890 0.911073886967455 0.863642164585683 -0.0108975787515892 ENSG00000133226 SRRM1
ENST00000593639 0.848104682979522 0.777279715598389 -0.0187088804453079 ENSG00000133226 SRRM1
ENST00000323848 0.203640534064411 0.12016016053058 -0.0809497110778029 ENSG00000133226 SRRM1
ENST00000466910 0.111483697786879 0.0579258486086824 -0.143213517964447 ENSG00000133226 SRRM1
ENST00000468822 0.81367897414355 0.731551184131191 -0.0217527443786683 ENSG00000133226 SRRM1
ENST00000447431 0.246895755951253 0.152250585698505 -0.0769655762064703 ENSG00000133226 SRRM1
ENST00000600523 0.849691040240837 0.779342950146247 -0.0196021353095628 ENSG00000133226 SRRM1
ENST00000462710 0.853332372821138 0.784132019860092 -0.0181614238068261 ENSG00000133226 SRRM1
ENST00000374389 0.244195899908868 0.150218996322619 -0.0773344839572697 ENSG00000133226 SRRM1
ENST00000490543 0.853332372821138 0.784105859875802 -0.0181625110650501 ENSG00000133226 SRRM1
ENST00000479034 0.248689349167417 0.153642285213327 -0.075105167766042 ENSG00000133226 SRRM1
ENST00000596378 0.353952707939736 0.239276850197431 -0.0647354814619037 ENSG00000133226 SRRM1
ENST00000494934 0.435026806745677 0.311734768623896 -0.0795989839030971 ENSG00000133226 SRRM1
ENST00000495561 0.621320812434423 0.501578632827897 -0.0584023758526659 ENSG00000133226 SRRM1
ENST00000537199 0.0895208715367402 0.0445427244193361 -0.120665013183788 ENSG00000133226 SRRM1
ENST00000485441 0.95650009743292 0.929320700660657 -0.00738803892292341 ENSG00000133226 SRRM1
ENST00000470243 0.145216848645244 0.0796495071280551 -0.13093775906624 ENSG00000133226 SRRM1
ENST00000496882 0.0119651403575216 0.00427440463914431 -0.186843094926159 ENSG00000133226 SRRM1
ENST00000461768 0.0592778558324169 0.0273204636567488 -0.151279731460016 ENSG00000133226 SRRM1
ENST00000485541 0.0377618659952795 0.016104295303038 -0.17733982523689 ENSG00000133226 SRRM1
ENST00000488317 0.0365649897611285 0.0155019858595182 -0.194501059119275 ENSG00000133226 SRRM1
ENST00000489130 0.529051125571603 0.403508742161161 -0.0889520638420545 ENSG00000133226 SRRM1
ENST00000459464 0.999076016216347 0.9941648328923 -0.00268840368051118 ENSG00000238986 snoU13
ENST00000474843 0.32124436299263 0.211411382500358 -0.102437899094646 ENSG00000133226 SRRM1
ENST00000374379 0.32468133456732 0.214382822884846 -0.162849579128685 ENSG00000169504 CLIC4
ENST00000497755 0.422209405369828 0.299927582587544 -0.145792835354062 ENSG00000169504 CLIC4
ENST00000488683 0.324174949462698 0.213966443858609 -0.16299781446677 ENSG00000169504 CLIC4
ENST00000489758 0.426068210290288 0.303490494869863 -0.145967246626511 ENSG00000169504 CLIC4
ENST00000459588 0.14419415970122 0.0789790169786601 -0.609158595373817 ENSG00000238482 RNU6-1208P
ENST00000399916 3.32666164096454e-09 3.16970762075653e-10 -0.559389578124667 ENSG00000020633 RUNX3
ENST00000308873 6.45810852108135e-08 7.52413746654411e-09 -0.532501811674614 ENSG00000020633 RUNX3
ENST00000338888 1.61197685649575e-09 1.46096221928065e-10 -0.58237409584289 ENSG00000020633 RUNX3
ENST00000540420 2.01663012845674e-08 2.16793560106486e-09 -0.563704982868057 ENSG00000020633 RUNX3
ENST00000496967 2.03757418772998e-09 1.87827106454373e-10 -0.578309284727769 ENSG00000020633 RUNX3
ENST00000479341 1.59811743564312e-10 1.26655030361919e-11 -0.691349453859278 ENSG00000020633 RUNX3
ENST00000456316 0.00194898006274182 0.000553599934303263 -0.712033613956291 ENSG00000229162 RP11-84D1.1
ENST00000568143 0.102143553516721 0.0521549387791225 0.473882006757428 ENSG00000261025 RP11-84D1.2
ENST00000424084 0.235200896282224 0.143412194792022 0.483087777747027 ENSG00000233755 RP4-799D16.1
ENST00000429666 0.800341663098468 0.714197978931119 -0.131495918439305 ENSG00000233755 RP4-799D16.1
ENST00000455902 0.0959792936496558 0.0484091101420543 0.609947377973357 ENSG00000231953 RP4-706G24.1
ENST00000236273 0.0193601140800917 0.00741352602654128 0.162281232033931 ENSG00000117614 SYF2
ENST00000354361 0.0183369343056438 0.00696500500829211 0.161487053153184 ENSG00000117614 SYF2
ENST00000474160 0.167784576444096 0.0949416437384337 0.125138426045974 ENSG00000117614 SYF2
ENST00000476231 0.493537674589918 0.367735748382893 0.0749693107683851 ENSG00000117614 SYF2
ENST00000243189 6.01303462971161e-06 9.75905350524482e-07 0.34996934985859 ENSG00000117616 C1orf63
ENST00000569495 2.06292323758306e-11 1.45287930845101e-12 0.505572400333023 ENSG00000117616 C1orf63
ENST00000498238 5.98030652179734e-06 9.70307407589299e-07 0.350292705609625 ENSG00000117616 C1orf63
ENST00000566395 2.91070069295242e-11 2.08948289339069e-12 0.482864300423747 ENSG00000117616 C1orf63
ENST00000565733 2.58537905028737e-11 1.84341799958868e-12 0.477206884340761 ENSG00000117616 C1orf63
ENST00000568254 5.94941512401959e-06 9.64939329653011e-07 0.350375275845067 ENSG00000117616 C1orf63
ENST00000473314 1.64460768573371e-16 6.33347472797796e-18 0.512656503931457 ENSG00000117616 C1orf63
ENST00000417642 5.94304706972375e-06 9.6372871405071e-07 0.350375983566651 ENSG00000117616 C1orf63
ENST00000570063 4.42268250955504e-11 3.23811620481933e-12 0.477724759030998 ENSG00000117616 C1orf63
ENST00000564223 1.33370709051753e-06 1.92441160934866e-07 0.473187365042892 ENSG00000117616 C1orf63
ENST00000475766 1.58247589418456e-11 1.10191726737307e-12 0.485545522504908 ENSG00000117616 C1orf63
ENST00000491378 2.45724994097247e-07 3.13940697281145e-08 0.443097351472195 ENSG00000117616 C1orf63
ENST00000431849 0.00750936783550316 0.00251847239362865 0.273744837801179 ENSG00000117616 C1orf63
ENST00000568212 0.0307953905532274 0.012708816925986 0.239966255275254 ENSG00000117616 C1orf63
ENST00000568701 8.56125571072366e-06 1.42876252954332e-06 0.417117813501333 ENSG00000117616 C1orf63
ENST00000561867 4.94432722022131e-11 3.64868752286309e-12 0.530594021381644 ENSG00000117616 C1orf63
ENST00000568996 5.34306115550168e-11 3.96344670127044e-12 0.529991626231011 ENSG00000117616 C1orf63
ENST00000607698 0.86209135128075 0.796135681787195 0.0942278405244691 ENSG00000272432 RP3-465N24.6
ENST00000450820 1.42312721394451e-23 2.70663983220335e-25 1.0595283765234 ENSG00000117616 C1orf63
ENST00000566714 2.19946258058759e-08 2.38040778484044e-09 1.16287906204359 ENSG00000261349 RP3-465N24.5
ENST00000564398 0.0012548563367378 0.000338141324584696 0.630910462458258 ENSG00000187010 RHD
ENST00000328664 1.4303084032296e-07 1.75625637412634e-08 0.734652779972004 ENSG00000187010 RHD
ENST00000454452 7.12492107879386e-07 9.81223809008844e-08 0.719797676068711 ENSG00000187010 RHD
ENST00000342055 7.12492107879386e-07 9.81223809008844e-08 0.719797676068711 ENSG00000187010 RHD
ENST00000423810 7.12492107879386e-07 9.81223809008844e-08 0.719797676068711 ENSG00000187010 RHD
ENST00000568195 7.12492107879386e-07 9.81223809008844e-08 0.719797676068711 ENSG00000187010 RHD
ENST00000417538 7.12492107879386e-07 9.81223809008844e-08 0.719797676068711 ENSG00000187010 RHD
ENST00000357542 7.12492107879386e-07 9.81223809008844e-08 0.719797676068711 ENSG00000187010 RHD
ENST00000423253 4.33966991743691e-06 6.85523960657881e-07 0.695016479416617 ENSG00000187010 RHD
ENST00000414693 0.0443940260499119 0.0194291092835088 0.863710460037004 ENSG00000224183 SDHDP6
ENST00000568399 1.39048088771148e-17 4.76418288109629e-19 0.945998919572318 ENSG00000117616 C1orf63
ENST00000562018 5.81270071763183e-18 1.90326660809212e-19 0.945859557321229 ENSG00000117616 C1orf63
ENST00000567741 4.93579150419271e-18 1.60385501587063e-19 0.948927497663989 ENSG00000117616 C1orf63
ENST00000566599 8.78213996863836e-13 5.21204604807043e-14 0.928746810290919 ENSG00000117616 C1orf63
ENST00000564413 4.83121817168852e-07 6.47557639701761e-08 0.9299831396785 ENSG00000117616 C1orf63
ENST00000570165 1.12916215944678e-07 1.36351453052509e-08 0.905221861569505 ENSG00000259984 RP11-335G20.7
ENST00000374358 0.0120812343880241 0.00432166011480018 -0.233043927321835 ENSG00000183726 TMEM50A
ENST00000498135 0.00344243742077444 0.00104490906305399 -0.279391024984058 ENSG00000183726 TMEM50A
ENST00000491936 0.00394726178021706 0.00121677463356457 -0.273219078641852 ENSG00000183726 TMEM50A
ENST00000480937 0.00390633936263921 0.00120270617584372 -0.273688113031492 ENSG00000183726 TMEM50A
ENST00000468704 0.00364502295685461 0.0011131397545462 -0.28422153661978 ENSG00000183726 TMEM50A
ENST00000516706 0.776617072646903 0.684542214115631 -0.142808862378832 ENSG00000252515 RNU6-1171P
ENST00000487234 0.13250049763414 0.0713620320702974 -0.159694154102672 ENSG00000183726 TMEM50A
ENST00000459565 0.365103034591936 0.249016394071065 0.39039230902949 ENSG00000238889 snoU13
ENST00000294413 0.504061316061118 0.378211348704227 0.147492745641162 ENSG00000188672 RHCE
ENST00000374352 0.590317532415443 0.467983513035497 0.122802061798351 ENSG00000188672 RHCE
ENST00000243186 0.466172917454255 0.34128579835283 0.162702430282466 ENSG00000188672 RHCE
ENST00000413854 0.466172917454255 0.34128579835283 0.162702430282466 ENSG00000188672 RHCE
ENST00000425135 0.466172917454255 0.34128579835283 0.162702430282466 ENSG00000188672 RHCE
ENST00000455194 0.466172917454255 0.34128579835283 0.162702430282466 ENSG00000188672 RHCE
ENST00000340849 0.162850892697858 0.0915555826753562 0.367620485702526 ENSG00000188672 RHCE
ENST00000349320 0.0781546987762153 0.0378988265236846 0.444332836451953 ENSG00000188672 RHCE
ENST00000527747 0.0890828627939699 0.0442848136581095 0.508227911851835 ENSG00000188672 RHCE
ENST00000346452 0.0484092472629106 0.021498004864394 0.618454444299345 ENSG00000188672 RHCE
ENST00000349438 0.0423586649842474 0.0183961627562025 0.633751275491712 ENSG00000188672 RHCE
ENST00000527187 0.363934933480854 0.248036803613575 0.395381009028214 ENSG00000188672 RHCE
ENST00000533771 0.372828926147619 0.255791393264433 0.390398160968963 ENSG00000188672 RHCE
ENST00000541879 0.594149614348401 0.471953582006648 -0.262613154207839 ENSG00000238084 RP3-469D22.1
ENST00000419297 0.592929046841067 0.470667516539215 -0.263434528979791 ENSG00000238084 RP3-469D22.1
ENST00000495048 0.0889671973607595 0.0442134753014748 0.724922846103159 ENSG00000188672 RHCE
ENST00000399763 3.9895540824274e-18 1.28602129813034e-19 0.642896262481716 ENSG00000204178 TMEM57
ENST00000399766 3.9895540824274e-18 1.28602129813034e-19 0.642896262481716 ENSG00000204178 TMEM57
ENST00000374343 3.9895540824274e-18 1.28602129813034e-19 0.642896262481716 ENSG00000204178 TMEM57
ENST00000470035 2.03086460612406e-08 2.18493907902105e-09 0.62336104148513 ENSG00000204178 TMEM57
ENST00000374338 3.37580164950705e-15 1.48625025209378e-16 1.13370030847478 ENSG00000157978 LDLRAP1
ENST00000485476 1.79506346956215e-09 1.64107262851583e-10 1.17349216122728 ENSG00000157978 LDLRAP1
ENST00000488127 2.99592317968319e-10 2.45249549010793e-11 1.02454859731738 ENSG00000157978 LDLRAP1
ENST00000462394 0.0176045682386682 0.00664870013701791 0.625578871230033 ENSG00000157978 LDLRAP1
ENST00000484476 3.72370151674115e-08 4.17529353012957e-09 1.19990284845484 ENSG00000157978 LDLRAP1
ENST00000474283 8.46667859654001e-09 8.57181668867784e-10 1.23518940246329 ENSG00000157978 LDLRAP1
ENST00000470950 1.71295395518262e-07 2.13528699604455e-08 1.1908061398671 ENSG00000157978 LDLRAP1
ENST00000412797 0.00372750714660581 0.00114120605400215 1.18611598717898 ENSG00000225643 RP11-70P17.1
ENST00000374332 6.38544986994989e-06 1.0413521947781e-06 0.576594615501227 ENSG00000117643 MAN1C1
ENST00000263979 5.18868278628455e-06 8.31560072025501e-07 0.591229605350735 ENSG00000117643 MAN1C1
ENST00000436991 0.024695265217387 0.00983842204315324 0.472263843095643 ENSG00000233478 RP1-187B23.1
ENST00000473891 0.000293784848530953 6.78336839837726e-05 0.553118156826263 ENSG00000117643 MAN1C1
ENST00000374329 1.55051809789729e-05 2.71358523938459e-06 0.561153326614575 ENSG00000117643 MAN1C1
ENST00000496532 0.00576398029141667 0.00186358891114359 0.468729792744858 ENSG00000117643 MAN1C1
ENST00000475314 0.0314969831242697 0.0130452748428652 0.384845863068453 ENSG00000117643 MAN1C1
ENST00000487493 0.111701788758502 0.0580565417585198 0.380206078375342 ENSG00000117643 MAN1C1
ENST00000354177 0.386005542703994 0.267359196133691 -0.0979143111517449 ENSG00000162430 SEPN1
ENST00000361547 0.386005542703994 0.267359196133691 -0.0979143111517449 ENSG00000162430 SEPN1
ENST00000374315 0.386005542703994 0.267359196133691 -0.0979143111517449 ENSG00000162430 SEPN1
ENST00000559265 0.934161924208545 0.896577260583261 -0.0109588342791104 ENSG00000255054 RP1-317E23.6
ENST00000494537 0.169693217069808 0.0962378985942631 -0.233601466807008 ENSG00000162430 SEPN1
ENST00000527604 0.666917161283811 0.552525121762146 0.0543751808496889 ENSG00000255054 RP1-317E23.6
ENST00000442055 0.452095815078062 0.327835971198129 -0.15093924998415 ENSG00000228172 RP1-317E23.3
ENST00000453649 0.437538659925696 0.314155422600928 -0.155424673199928 ENSG00000228172 RP1-317E23.3
ENST00000424294 0.0114705356642108 0.00407046900024926 0.263426416694924 ENSG00000117640 MTFR1L
ENST00000536896 0.624688776567939 0.505288977384022 -0.140163824804435 ENSG00000223474 AL020996.1
ENST00000374303 0.00317187584036031 0.000952839859623283 0.241412393099369 ENSG00000117640 MTFR1L
ENST00000533762 0.0138287949976487 0.00504110785464904 0.268306272612248 ENSG00000117640 MTFR1L
ENST00000529116 0.0178154538560249 0.0067393232823197 0.256711844146823 ENSG00000117640 MTFR1L
ENST00000474295 0.00321275059575479 0.000966560309716009 0.241462813364965 ENSG00000117640 MTFR1L
ENST00000488327 0.0139706648987566 0.00509834110580593 0.257596022974027 ENSG00000117640 MTFR1L
ENST00000472643 0.00178091117513817 0.000500575946193763 0.271113528076057 ENSG00000117640 MTFR1L
ENST00000494293 0.0430549891379784 0.0187485443490353 0.250020956822243 ENSG00000117640 MTFR1L
ENST00000469815 0.00467078950845704 0.00147127256764786 0.234792219919942 ENSG00000117640 MTFR1L
ENST00000526894 0.0017837100161579 0.000501467713549813 0.271101126634965 ENSG00000117640 MTFR1L
ENST00000478284 0.00488732827564759 0.00154731535420429 0.273361768065411 ENSG00000117640 MTFR1L
ENST00000524618 0.00807414120018244 0.00273387274447065 0.221864423800492 ENSG00000117640 MTFR1L
ENST00000374307 0.00321601113571447 0.000967748122163778 0.241453558438505 ENSG00000117640 MTFR1L
ENST00000528624 0.011665885421951 0.00415141457540238 0.297479662832552 ENSG00000117640 MTFR1L
ENST00000525713 0.00626689935027484 0.00204984886644596 0.300852517825686 ENSG00000117640 MTFR1L
ENST00000374301 0.0014529140394291 0.000398421575428344 0.261439414089945 ENSG00000117640 MTFR1L
ENST00000464008 0.00200099576801637 0.000570146542591029 0.281525692573974 ENSG00000117640 MTFR1L
ENST00000526158 0.00404302568340862 0.00125057591659892 0.288385309175542 ENSG00000117640 MTFR1L
ENST00000530599 0.0139036953908281 0.00507148953498615 0.271732927571538 ENSG00000117640 MTFR1L
ENST00000374300 0.00224390341019524 0.000648393294659376 0.25339855954179 ENSG00000117640 MTFR1L
ENST00000466284 0.00621961009149635 0.00203199951831315 0.235004095960353 ENSG00000117640 MTFR1L
ENST00000531361 0.0178655058857621 0.00676157062165612 0.250637279218726 ENSG00000117640 MTFR1L
ENST00000497956 0.0224069392115771 0.00878802330228808 0.242692967603039 ENSG00000117640 MTFR1L
ENST00000606617 0.515825765956455 0.390020926113077 0.143404811710406 ENSG00000272478 RP1-317E23.7
ENST00000538789 0.115908376008375 0.0606887821733958 0.265009888340765 ENSG00000127423 AUNIP
ENST00000481602 0.477927790283416 0.352507808153748 0.322089987876634 ENSG00000127423 AUNIP
ENST00000374298 0.107170968390875 0.0552586179983082 0.637160478418018 ENSG00000127423 AUNIP
ENST00000455431 0.521956552131955 0.396111652964638 -0.125870028072953 ENSG00000236528 RP1-125I3.2
ENST00000374296 0.377242686498862 0.259699797486381 -0.162602555953136 ENSG00000182749 PAQR7
ENST00000513116 0.12440153670942 0.0661442053017144 0.654148283389039 ENSG00000117632 STMN1
ENST00000426559 0.000118560098860916 2.50775792569963e-05 0.545157239552985 ENSG00000117632 STMN1
ENST00000455785 7.35426001970905e-05 1.4883720988263e-05 0.532021444226188 ENSG00000117632 STMN1
ENST00000399728 7.50404846811623e-05 1.52191902475719e-05 0.532814694679335 ENSG00000117632 STMN1
ENST00000465604 7.1249640397984e-05 1.43719249032805e-05 0.528917175865494 ENSG00000117632 STMN1
ENST00000357865 8.15890390793396e-05 1.66713054862175e-05 0.527174810644486 ENSG00000117632 STMN1
ENST00000374291 8.13773010305735e-05 1.66221982290402e-05 0.51832538729151 ENSG00000117632 STMN1
ENST00000485226 0.000134358346329601 2.87294668599051e-05 0.519241443446245 ENSG00000117632 STMN1
ENST00000446334 0.000143877877431419 3.09655622391869e-05 0.534786790121412 ENSG00000117632 STMN1
ENST00000580971 0.00295211953734109 0.000879830491789861 0.573820416594029 ENSG00000264021 MIR3917
ENST00000374282 0.00425632106704981 0.00132444568223199 0.354445770742421 ENSG00000158006 PAFAH2
ENST00000374284 0.000964296974590444 0.000252305212036796 0.411653319982409 ENSG00000158006 PAFAH2
ENST00000384508 0.973296073341824 0.954757628483155 -0.0104915229188486 ENSG00000207237 RNU6-110P
ENST00000493892 0.133054562508901 0.0717082013921074 0.269799360903146 ENSG00000158006 PAFAH2
ENST00000464540 0.133056978744184 0.0717102996320116 0.269793973635815 ENSG00000158006 PAFAH2
ENST00000476611 0.341876913779054 0.228830766620086 0.29772037470398 ENSG00000158006 PAFAH2
ENST00000439092 0.283877297640072 0.181115308945507 0.21756393871558 ENSG00000158006 PAFAH2
ENST00000441420 0.265752237366353 0.166842354674826 0.220460270922606 ENSG00000158006 PAFAH2
ENST00000481377 0.945694507352385 0.913331489773462 0.0332393692551113 ENSG00000158008 EXTL1
ENST00000374280 0.676838695459775 0.564101759430869 0.199305556297188 ENSG00000158008 EXTL1
ENST00000484339 0.981670259295513 0.967828364733173 0.0118376973978638 ENSG00000158008 EXTL1
ENST00000374278 0.25085796804329 0.155296021018163 0.331451891847693 ENSG00000158014 SLC30A2
ENST00000374276 0.574513226662822 0.451226728226285 0.14630897618207 ENSG00000158014 SLC30A2
ENST00000444713 0.164097887292382 0.0924068564059339 0.241131237270279 ENSG00000175087 PDIK1L
ENST00000374271 0.0944507664108146 0.0474920857307313 0.210262814021739 ENSG00000175087 PDIK1L
ENST00000374269 0.0749269032423248 0.0360682294760001 0.237847610770973 ENSG00000175087 PDIK1L
ENST00000374266 5.32826575785537e-09 5.23074658687675e-10 -1.03065348849437 ENSG00000142684 ZNF593
ENST00000270812 5.28809540432169e-09 5.18783770408839e-10 -1.03068836757761 ENSG00000142684 ZNF593
ENST00000407889 3.26241863318505e-09 3.10434213550833e-10 -1.04935897994569 ENSG00000236782 RP11-96L14.7
ENST00000414762 1.06820246267608e-09 9.43206369564658e-11 -1.08687788623868 ENSG00000236782 RP11-96L14.7
ENST00000433939 1.13497753775768e-10 8.81573528570794e-12 -1.0711709600042 ENSG00000236782 RP11-96L14.7
ENST00000444682 5.94366815279367e-10 5.06290478312620e-11 -1.048536653783 ENSG00000236782 RP11-96L14.7
ENST00000448923 1.00328571715186e-10 7.74422361048724e-12 -1.00338567080037 ENSG00000236782 RP11-96L14.7
ENST00000361530 0.699765922966573 0.590829530397589 -0.0971869115913654 ENSG00000142675 CNKSR1
ENST00000481077 0.657561956539422 0.542020764767034 0.15489629679556 ENSG00000142675 CNKSR1
ENST00000480348 0.670204769803063 0.556179060743126 0.158148509751132 ENSG00000142675 CNKSR1
ENST00000465415 0.767786174763844 0.673244131020537 0.12858158957569 ENSG00000142675 CNKSR1
ENST00000374253 0.685030235782793 0.573400171814407 -0.102322743445986 ENSG00000142675 CNKSR1
ENST00000525687 0.922109716172293 0.879060308284296 0.0358750773637553 ENSG00000142675 CNKSR1
ENST00000482227 0.664971279615924 0.550415715439407 -0.10874012974242 ENSG00000142675 CNKSR1
ENST00000531191 0.622010674276094 0.502370202857387 -0.127729803147524 ENSG00000142675 CNKSR1
ENST00000524529 1 0.997700356410448 0.000962851078269715 ENSG00000142675 CNKSR1
ENST00000531150 0.815946299147791 0.734517153797928 0.107331452125306 ENSG00000142675 CNKSR1
ENST00000528001 0.668085185745134 0.553868515182624 0.186341029112442 ENSG00000142675 CNKSR1
ENST00000528281 0.389676492291003 0.270595399674642 -0.25402072591602 ENSG00000142675 CNKSR1
ENST00000480617 0.99755109466274 0.991941141692737 0.00354330588491563 ENSG00000142675 CNKSR1
ENST00000484874 0.80067420822558 0.714704803592441 -0.12245525406028 ENSG00000142675 CNKSR1
ENST00000338855 0.716166976541706 0.610324447890563 0.157667851811713 ENSG00000188782 CATSPER4
ENST00000456354 0.537751386551753 0.412370755876757 0.267094256297309 ENSG00000188782 CATSPER4
ENST00000518899 0.537751386551753 0.412370755876757 0.267094256297309 ENSG00000188782 CATSPER4
ENST00000428812 0.103029200508926 0.0527107077010382 0.635928708707366 ENSG00000236155 RP11-231P20.2
ENST00000447201 0.567381495002032 0.443578553400741 0.150842840029419 ENSG00000236155 RP11-231P20.2
ENST00000448341 0.567381495002032 0.443578553400741 0.150842840029419 ENSG00000236155 RP11-231P20.2
ENST00000451482 0.157276731555505 0.0877358182246379 0.554411909189453 ENSG00000236155 RP11-231P20.2
ENST00000451429 0.0158362228540213 0.00588904474546816 0.221760315418249 ENSG00000130695 CEP85
ENST00000476272 0.014999729749512 0.00553265851573545 0.21221807149828 ENSG00000130695 CEP85
ENST00000252992 0.014999729749512 0.00553265851573545 0.21221807149828 ENSG00000130695 CEP85
ENST00000480446 0.881367503954814 0.823164735714183 -0.0548811128248033 ENSG00000130695 CEP85
ENST00000453146 0.0418934131358775 0.0181593063814619 0.21140725781397 ENSG00000130695 CEP85
ENST00000603670 0.436940548011205 0.313592656618156 0.370050971790595 ENSG00000270733 RP11-231P20.5
ENST00000469609 0.148821157760388 0.0820261899392099 0.182228272517349 ENSG00000130695 CEP85
ENST00000468163 0.428662369328829 0.305884423115464 0.167811228875391 ENSG00000130695 CEP85
ENST00000491670 0.425915127145409 0.303353270953825 0.130410282614441 ENSG00000130695 CEP85
ENST00000270792 0.86447251773643 0.799358703126102 -0.0264717796793932 ENSG00000142669 SH3BGRL3
ENST00000319041 0.857096328599961 0.789158923903428 -0.0280081948589871 ENSG00000142669 SH3BGRL3
ENST00000314675 0.000293691662939909 6.7806896628242e-05 0.468885815050607 ENSG00000158062 UBXN11
ENST00000472155 1.21750149609559e-08 1.26019260563628e-09 1.01221944171432 ENSG00000158062 UBXN11
ENST00000374223 1.14427494519657e-08 1.17864789687341e-09 1.01404336370804 ENSG00000158062 UBXN11
ENST00000475591 1.22802465261662e-08 1.27189290908704e-09 1.01273265336129 ENSG00000158062 UBXN11
ENST00000357089 1.16706916874232e-08 1.20401203392139e-09 1.0140118642627 ENSG00000158062 UBXN11
ENST00000494942 1.15698538745649e-08 1.19312452503979e-09 1.01405115656706 ENSG00000158062 UBXN11
ENST00000374221 1.16994841824748e-08 1.20726240168548e-09 1.01372258914439 ENSG00000158062 UBXN11
ENST00000374217 3.12229866985248e-07 4.05443601990727e-08 0.850739775009812 ENSG00000158062 UBXN11
ENST00000374222 3.03706861241367e-07 3.93685667429461e-08 0.850833728416978 ENSG00000158062 UBXN11
ENST00000496466 9.40987341927147e-09 9.57952320874604e-10 1.00251079927491 ENSG00000158062 UBXN11
ENST00000535108 3.34201713577298e-07 4.35694472629983e-08 1.0342666422318 ENSG00000158062 UBXN11
ENST00000436301 1.12312962193135e-06 1.59960417230721e-07 1.00713297845269 ENSG00000158062 UBXN11
ENST00000374215 1.35673273716248e-06 1.96015165329955e-07 1.02182747421346 ENSG00000158062 UBXN11
ENST00000452980 2.99454519837506e-06 4.59172315923833e-07 1.00666141942396 ENSG00000158062 UBXN11
ENST00000442942 4.80034942536126e-06 7.64011126377576e-07 0.998501554114982 ENSG00000158062 UBXN11
ENST00000450041 3.06150737901268e-06 4.70484059400288e-07 0.973472555431865 ENSG00000158062 UBXN11
ENST00000423664 7.20335302024964e-06 1.18637326753048e-06 0.947424448059295 ENSG00000158062 UBXN11
ENST00000421827 0.00012968351698483 2.76421895622201e-05 0.811754813065188 ENSG00000158062 UBXN11
ENST00000374213 1.86056321374178e-05 3.31063129920659e-06 0.54483421689806 ENSG00000169442 CD52
ENST00000492808 0.0001118774947275 2.35394878981092e-05 0.491189496156303 ENSG00000169442 CD52
ENST00000470468 1.63076783768853e-05 2.86808070192043e-06 0.542631414551353 ENSG00000169442 CD52
ENST00000308182 3.67618748110924e-05 6.9675331232338e-06 1.62611523962512 ENSG00000176092 AIM1L
ENST00000527815 5.47048553420935e-05 1.07790319457002e-05 1.59250223385224 ENSG00000176092 AIM1L
ENST00000374211 0.149818108990334 0.0826872256897646 0.641095920958966 ENSG00000176092 AIM1L
ENST00000374208 0.127812716179225 0.0682989667686449 0.674158901765219 ENSG00000176092 AIM1L
ENST00000434718 0.737121360203118 0.635445190553027 0.0379035790978226 ENSG00000225854 RP11-569G9.7
ENST00000520372 0.000325142455290446 7.58443324924138e-05 1.4052580775993 ENSG00000176092 AIM1L
ENST00000522923 0.000365052404905508 8.61716653282504e-05 1.35830544169443 ENSG00000176092 AIM1L
ENST00000429942 0.000542506950149366 0.000133373445862601 1.32557388551083 ENSG00000176092 AIM1L
ENST00000522993 0.910014732661949 0.862262492324418 0.038087901161728 ENSG00000176092 AIM1L
ENST00000374207 0.222030133486196 0.133419455919491 0.503537735335479 ENSG00000176092 AIM1L
ENST00000475866 0.189001238084596 0.109616850975088 0.466229702636076 ENSG00000176092 AIM1L
ENST00000403843 0.078926939568953 0.038339895284605 0.758302488468145 ENSG00000176083 ZNF683
ENST00000374204 0.078926939568953 0.038339895284605 0.758302488468145 ENSG00000176083 ZNF683
ENST00000436292 0.078926939568953 0.038339895284605 0.758302488468145 ENSG00000176083 ZNF683
ENST00000349618 0.078926939568953 0.038339895284605 0.758302488468145 ENSG00000176083 ZNF683
ENST00000455900 0.0322052464325065 0.0133842837748386 0.91665834572609 ENSG00000176083 ZNF683
ENST00000451801 0.0771792713044573 0.0373496346166968 0.769598683528179 ENSG00000176083 ZNF683
ENST00000454975 0.116324123348331 0.0609510040209244 0.69004786777527 ENSG00000176083 ZNF683
ENST00000453132 0.0599181592093505 0.0276747197247981 0.809665016999026 ENSG00000176083 ZNF683
ENST00000423508 0.0599181592093505 0.0276747197247981 0.809665016999026 ENSG00000176083 ZNF683
ENST00000416125 0.0568104278204396 0.0259736324419321 0.820694224991726 ENSG00000176083 ZNF683
ENST00000326279 0.787142991873494 0.697498100230087 0.14166770228537 ENSG00000131914 LIN28A
ENST00000254231 0.787142991873494 0.697498100230087 0.14166770228537 ENSG00000131914 LIN28A
ENST00000434391 0.970685364524397 0.95068503373893 -0.00529628644895302 ENSG00000117682 DHDDS
ENST00000427245 0.175040036860891 0.0999111259821297 -0.147203165534697 ENSG00000117682 DHDDS
ENST00000527611 0.22184816093456 0.133258344675419 -0.153233258811626 ENSG00000117682 DHDDS
ENST00000374186 0.322066786775314 0.212153010534888 -0.109374790664207 ENSG00000117682 DHDDS
ENST00000525682 0.874357415072536 0.813395271624143 -0.0204147740865406 ENSG00000117682 DHDDS
ENST00000236342 0.877523878444603 0.817658699556881 -0.0198944718609478 ENSG00000117682 DHDDS
ENST00000526219 0.859559646634764 0.792789744021492 -0.022970200282189 ENSG00000117682 DHDDS
ENST00000374185 0.139219626219514 0.0757177855795205 -0.158699883780846 ENSG00000117682 DHDDS
ENST00000487944 0.152273009747125 0.0843423519638663 -0.161771752659372 ENSG00000117682 DHDDS
ENST00000360009 0.970677242960671 0.95066543445902 -0.00529771533721388 ENSG00000117682 DHDDS
ENST00000533087 0.196477855066 0.1150046536402 -0.143532066223392 ENSG00000117682 DHDDS
ENST00000531312 0.207161972373518 0.122609556141275 -0.139408042963135 ENSG00000117682 DHDDS
ENST00000525165 0.215296921018971 0.128444734721786 -0.137170298870312 ENSG00000117682 DHDDS
ENST00000525546 0.401796680069597 0.281393972836374 -0.0942637340198898 ENSG00000117682 DHDDS
ENST00000528557 0.336070990100474 0.223955509002875 -0.106516114406947 ENSG00000117682 DHDDS
ENST00000525326 0.424261815523282 0.301855901915601 -0.0908727856246782 ENSG00000117682 DHDDS
ENST00000526278 0.196567784102027 0.11506604787024 -0.1435291063473 ENSG00000117682 DHDDS
ENST00000436153 0.172376288617532 0.0980565522415379 -0.150205933596402 ENSG00000117682 DHDDS
ENST00000529688 0.207265589377159 0.122687330935665 -0.13941699441663 ENSG00000117682 DHDDS
ENST00000530781 0.263925248286365 0.165333346685686 -0.134120325801568 ENSG00000117682 DHDDS
ENST00000531955 0.0225269048020625 0.00884235157891057 -0.244161341936925 ENSG00000117682 DHDDS
ENST00000525410 0.0147053071856207 0.00540750981667909 -0.272050759460462 ENSG00000117682 DHDDS
ENST00000430232 0.227683551934469 0.137715659585919 -0.139738985708262 ENSG00000117682 DHDDS
ENST00000431933 0.771544120514092 0.678057998392113 0.0404451544657163 ENSG00000117682 DHDDS
ENST00000416052 0.792424060928848 0.703998203852558 0.0426814284998364 ENSG00000117682 DHDDS
ENST00000446498 0.22954027248385 0.139117480593387 -0.463293769301769 ENSG00000223583 RP3-476K8.4
ENST00000423060 0.370191825544073 0.25343286885957 0.191628948678708 ENSG00000225891 RP3-476K8.3
ENST00000468388 0.682864940926653 0.570934066966842 0.070085782976906 ENSG00000198830 HMGN2
ENST00000479815 0.517042423249529 0.39122234316724 0.0854333627378508 ENSG00000198830 HMGN2
ENST00000460563 0.342060783332749 0.228996892921493 0.116990801494852 ENSG00000198830 HMGN2
ENST00000464888 0.48807860737592 0.362324978546245 0.0923245334515231 ENSG00000198830 HMGN2
ENST00000463817 0.260465037540075 0.162622159376857 0.130802266178512 ENSG00000198830 HMGN2
ENST00000467700 0.244890361551171 0.150747291821806 0.133006372460719 ENSG00000198830 HMGN2
ENST00000361427 0.228814069981618 0.13856509935255 0.136511379294332 ENSG00000198830 HMGN2
ENST00000466194 0.189575379979118 0.110059523590066 0.145808706030884 ENSG00000198830 HMGN2
ENST00000493418 0.3161287428107 0.207155874870917 0.12046923858525 ENSG00000198830 HMGN2
ENST00000418220 0.121997291431703 0.0645841394619001 0.42879588719307 ENSG00000224129 DPPA2P2
ENST00000525525 0.0570925301086516 0.0261322424963512 0.325828196973312 ENSG00000117676 RPS6KA1
ENST00000526040 0.0324026605359151 0.0134795098846198 0.265440547472451 ENSG00000117676 RPS6KA1
ENST00000374168 0.0224905957068419 0.00882525514383468 0.240548305720959 ENSG00000117676 RPS6KA1
ENST00000524436 0.0288744302491 0.0117942777118458 0.29411400458038 ENSG00000117676 RPS6KA1
ENST00000374166 0.0226534374502915 0.00890109908777675 0.240294015909042 ENSG00000117676 RPS6KA1
ENST00000526792 0.0181074464926671 0.00686624612530272 0.243391326890537 ENSG00000117676 RPS6KA1
ENST00000529454 0.0532034167326588 0.0240023167890705 0.244471136941076 ENSG00000117676 RPS6KA1
ENST00000374162 0.0185636534922294 0.00706666930736688 0.242867878126661 ENSG00000117676 RPS6KA1
ENST00000530003 0.0240594877343357 0.00954799609858084 0.232585101659574 ENSG00000117676 RPS6KA1
ENST00000366866 0.0502744424763852 0.02247459985235 0.242987300002347 ENSG00000117676 RPS6KA1
ENST00000531113 0.00792638076175212 0.00267748721541887 0.26678224594794 ENSG00000117676 RPS6KA1
ENST00000374163 0.0331219274274874 0.0138319324235085 0.217272189395089 ENSG00000117676 RPS6KA1
ENST00000530607 0.117542347255635 0.0617151998366835 0.209635520162832 ENSG00000117676 RPS6KA1
ENST00000531382 0.0225319897729823 0.00884488675950474 0.225964082362117 ENSG00000117676 RPS6KA1
ENST00000525582 0.044937547132652 0.0197005879711304 0.369667502725173 ENSG00000117676 RPS6KA1
ENST00000527264 0.0548454970569603 0.0248993155727547 0.213328916569085 ENSG00000117676 RPS6KA1
ENST00000474934 0.299076342065362 0.19332095496898 0.158832189098169 ENSG00000117676 RPS6KA1
ENST00000459548 0.794696089784978 0.706788727609846 0.138032229976478 ENSG00000238705 MIR1976
ENST00000488985 0.372666759226201 0.25563331286815 0.181632914445797 ENSG00000117676 RPS6KA1
ENST00000403732 0.00623281335148524 0.00203690975910643 0.288105303964982 ENSG00000117676 RPS6KA1
ENST00000530305 0.0925951861170209 0.046364900162431 0.273389038354761 ENSG00000117676 RPS6KA1
ENST00000438977 0.563205696750827 0.43911775010297 0.0991448123647126 ENSG00000117676 RPS6KA1
ENST00000569378 0.819375084480882 0.738763753986402 0.108762314814263 ENSG00000260063 RP5-968P14.2
ENST00000324856 0.887007865476502 0.830587141297798 -0.0101745137461167 ENSG00000117713 ARID1A
ENST00000457599 0.83682785200155 0.762057826653427 -0.0148173559993139 ENSG00000117713 ARID1A
ENST00000524572 0.412771596388641 0.291332305552275 -0.0986889445586925 ENSG00000117713 ARID1A
ENST00000374152 0.7907506439442 0.701920170286923 0.0216759407415324 ENSG00000117713 ARID1A
ENST00000578818 0.928734269265508 0.888817626088441 -0.0501567551273784 ENSG00000266138 RN7SL501P
ENST00000430291 0.535840767760329 0.410508096572599 -0.0764769469334425 ENSG00000117713 ARID1A
ENST00000430799 0.202244477957518 0.119121076733439 0.109530080525585 ENSG00000117713 ARID1A
ENST00000466382 0.251899276840191 0.156076007669531 0.100775869697621 ENSG00000117713 ARID1A
ENST00000540690 0.253297082340991 0.157164846955404 0.100389169623542 ENSG00000117713 ARID1A
ENST00000532781 0.185969916102142 0.107463773378684 0.119753068730291 ENSG00000117713 ARID1A
ENST00000430292 0.012524906899272 0.00450434763910665 0.305997651396869 ENSG00000060642 PIGV
ENST00000472757 0.00460288315892209 0.00144751421335898 0.27451665651918 ENSG00000060642 PIGV
ENST00000078527 0.00522743328229112 0.00167028673064514 0.265920334035367 ENSG00000060642 PIGV
ENST00000431541 0.015841206812925 0.00589146677705921 0.299486551445395 ENSG00000060642 PIGV
ENST00000449950 0.00503005023595218 0.0015984912170178 0.268671318095588 ENSG00000060642 PIGV
ENST00000374145 0.00482442199950311 0.0015251210504026 0.271405445653478 ENSG00000060642 PIGV
ENST00000455364 0.0165286261123069 0.00618440317136078 0.287030666791476 ENSG00000060642 PIGV
ENST00000477476 0.428332353727855 0.305559240714307 0.376895745632107 ENSG00000241188 RN7SL165P
ENST00000374142 0.00319979743612593 0.000962089032823293 0.286789552764196 ENSG00000204160 ZDHHC18
ENST00000374141 0.000241694529150438 5.4736823888819e-05 0.394729722302909 ENSG00000204160 ZDHHC18
ENST00000534643 0.000103435797927871 2.16000486193297e-05 0.429400497796693 ENSG00000204160 ZDHHC18
ENST00000488397 0.0565991910140271 0.0258597037287105 0.193057919995579 ENSG00000204160 ZDHHC18
ENST00000478902 0.00809212115825093 0.00274054163965246 0.373497054899127 ENSG00000204160 ZDHHC18
ENST00000339276 0.233183034317544 0.141879088556489 0.523335423650638 ENSG00000175793 SFN
ENST00000374135 0.175284683494632 0.100084325410527 0.113752053540564 ENSG00000142751 GPN2
ENST00000448791 0.00192892847266029 0.000547396593292022 0.380604829753463 ENSG00000226698 RP1-50O24.6
ENST00000374133 0.301502935116485 0.195313380944414 0.108453867927866 ENSG00000142751 GPN2
ENST00000477418 0.305268405181372 0.198293241913308 0.107003099098834 ENSG00000142751 GPN2
ENST00000431781 0.320081377824699 0.21039741444358 -0.136868803810383 ENSG00000142751 GPN2
ENST00000461282 0.88801924447442 0.83192930826054 -0.0277796862634004 ENSG00000142751 GPN2
ENST00000445019 0.265810446675906 0.166888489522658 0.151583016193153 ENSG00000198746 GPATCH3
ENST00000361720 0.157083361978191 0.0876016343908556 0.149780743207032 ENSG00000198746 GPATCH3
ENST00000450844 0.560445047453318 0.436133803387654 0.0983017036565327 ENSG00000198746 GPATCH3
ENST00000435827 0.000752931547738001 0.000191902971580651 -0.343001362183442 ENSG00000090273 NUDC
ENST00000254227 0.0864280621099703 0.0427334126622265 0.717432166382152 ENSG00000131910 NR0B2
ENST00000321265 1.61974250839475e-06 2.3721157089181e-07 -0.461919208815029 ENSG00000090273 NUDC
ENST00000452707 0.000209046227131561 4.67470931786818e-05 -0.392605055021992 ENSG00000090273 NUDC
ENST00000484772 3.42641135015e-10 2.82519196811032e-11 -0.625054898442909 ENSG00000090273 NUDC
ENST00000320567 1.24129253298431e-08 1.28741705614847e-09 1.80423942214047 ENSG00000175707 C1orf172
ENST00000522111 0.481381765310891 0.355841603349605 0.25331201656278 ENSG00000253368 TRNP1
ENST00000531285 0.00368324597425689 0.00112602450080184 1.1342668565235 ENSG00000253368 TRNP1
ENST00000289166 3.62152961665475e-06 5.64281672855693e-07 1.80749833102526 ENSG00000158246 FAM46B
ENST00000374089 1.36411834589123e-06 1.97196462986735e-07 0.775040898151424 ENSG00000090020 SLC9A1
ENST00000263980 1.32872636936998e-13 7.08287333521978e-15 0.917706170150058 ENSG00000090020 SLC9A1
ENST00000490329 0.00701155255231746 0.00233062632625237 0.613470137684726 ENSG00000090020 SLC9A1
ENST00000545949 3.72146226001468e-14 1.83881188672749e-15 0.940451477318014 ENSG00000090020 SLC9A1
ENST00000447808 0.000161486379719245 3.51629879703837e-05 0.715674392087513 ENSG00000090020 SLC9A1
ENST00000374086 9.70276949470656e-14 5.08622045675528e-15 0.93760398374565 ENSG00000090020 SLC9A1
ENST00000374084 1.69674281476324e-16 6.54947659923328e-18 0.963658487338324 ENSG00000090020 SLC9A1
ENST00000446783 0.796647887841996 0.709285380234151 0.0878240724748423 ENSG00000214973 CHCHD3P3
ENST00000449818 0.000473087198367995 0.000114648409873916 -1.22586790885073 ENSG00000225159 NPM1P39
ENST00000425205 0.957079829973001 0.930219594599751 -0.0208674572088223 ENSG00000224311 RP11-40H20.4
ENST00000319394 2.07765704953181e-11 1.46474766057128e-12 0.611036708497816 ENSG00000142784 WDTC1
ENST00000361771 2.10403477493031e-11 1.48435097224502e-12 0.609137601098093 ENSG00000142784 WDTC1
ENST00000516289 0.840536727000107 0.767208698994462 0.0956773407962214 ENSG00000252098 Y_RNA
ENST00000447062 4.31709851308047e-08 4.89179389872175e-09 0.524541672176052 ENSG00000142784 WDTC1
ENST00000491239 2.93251935959984e-06 4.48889555634323e-07 0.49540215893929 ENSG00000142784 WDTC1
ENST00000472249 0.00011870873463538 2.51125693645013e-05 0.481521482946336 ENSG00000142784 WDTC1
ENST00000428741 0.0824544898630289 0.0404080898037098 0.74606787874667 ENSG00000243659 RP11-4K3__A.3
ENST00000374076 0.720028462511003 0.614868785654913 -0.0319540804642318 ENSG00000186501 TMEM222
ENST00000464720 0.715438639014446 0.609349171526405 -0.0324589887684563 ENSG00000186501 TMEM222
ENST00000608611 0.715438639014446 0.609349171526405 -0.0324589887684563 ENSG00000186501 TMEM222
ENST00000466759 0.44850338888938 0.324435044505225 0.0698628918939395 ENSG00000186501 TMEM222
ENST00000486082 0.990089389238921 0.980736350060654 0.00151131370676835 ENSG00000186501 TMEM222
ENST00000464813 0.385912234959865 0.267274970044055 0.0749792014665501 ENSG00000186501 TMEM222
ENST00000478104 0.805468677665647 0.720946921350924 -0.0228027201726926 ENSG00000186501 TMEM222
ENST00000498220 0.660242795462663 0.545120405057471 0.0394346659442201 ENSG00000186501 TMEM222
ENST00000384161 0.572139210564003 0.448629652416596 -0.247894257946797 ENSG00000206888 RNU6-48P
ENST00000486001 0.364221848930737 0.2482881344498 0.323785933789929 ENSG00000241547 RP11-4K3__A.5
ENST00000471456 0.0564824855993459 0.0257881344699285 -0.191474524066423 ENSG00000186501 TMEM222
ENST00000470223 0.014884051641605 0.00548295590030565 -0.237788020245151 ENSG00000186501 TMEM222
ENST00000318074 6.76767130228964e-07 9.28085490138039e-08 0.812577888628765 ENSG00000142765 SYTL1
ENST00000483926 6.13047264239082e-07 8.35971875021771e-08 0.812898567305236 ENSG00000142765 SYTL1
ENST00000473280 4.76714993167578e-05 9.26968794783853e-06 0.904500962988567 ENSG00000142765 SYTL1
ENST00000543823 4.97529456996428e-05 9.71669085318573e-06 0.703495336103142 ENSG00000142765 SYTL1
ENST00000490170 0.000122164896143701 2.59058369706877e-05 0.685008965168976 ENSG00000142765 SYTL1
ENST00000496001 0.000109495001650987 2.29924502267318e-05 0.875456043537642 ENSG00000142765 SYTL1
ENST00000485269 0.000138477394809718 2.96955634766557e-05 0.85116533797204 ENSG00000142765 SYTL1
ENST00000475199 0.0777686519937244 0.0376790558906112 0.452985265065897 ENSG00000142765 SYTL1
ENST00000486046 0.339492831801963 0.226847156718243 0.445785143381203 ENSG00000142733 MAP3K6
ENST00000472410 0.119185726388866 0.062762017427694 0.570299172146371 ENSG00000142733 MAP3K6
ENST00000374040 0.203518893485969 0.120068951201852 0.462618036447784 ENSG00000142733 MAP3K6
ENST00000493901 0.20295117129567 0.11965023585537 0.462762166852592 ENSG00000142733 MAP3K6
ENST00000470890 0.427629076964711 0.304927067617934 0.367032244849634 ENSG00000142733 MAP3K6
ENST00000357582 0.230075560803456 0.139527243934473 0.440140218489021 ENSG00000142733 MAP3K6
ENST00000476509 0.325737631100819 0.21525292112745 0.453923816868303 ENSG00000142733 MAP3K6
ENST00000495230 0.129376719277804 0.0693158400079281 0.652678216835971 ENSG00000142733 MAP3K6
ENST00000270879 0.000634125077982887 0.000158697246989824 1.07298173116327 ENSG00000142748 FCN3
ENST00000354982 0.000634125077982887 0.000158697246989824 1.07298173116327 ENSG00000142748 FCN3
ENST00000498393 0.0354888452472752 0.0149737707737652 0.565636407361342 ENSG00000142748 FCN3
ENST00000481748 0.420956127493471 0.298778641459509 0.0832369475368957 ENSG00000142748 FCN3
ENST00000374027 1.04734524275801e-05 1.77514018793618e-06 1.44079614292625 ENSG00000174950 CD164L2
ENST00000374030 1.04734524275801e-05 1.77514018793618e-06 1.44079614292625 ENSG00000174950 CD164L2
ENST00000374025 0.704316898740516 0.596218461296743 0.0424702747169871 ENSG00000174950 CD164L2
ENST00000443746 0.174293240692401 0.099396229048819 0.171899998021069 ENSG00000231207 RP1-144C9.2
ENST00000374024 0.00158863908089944 0.000439926874450892 1.23793706013596 ENSG00000181773 GPR3
ENST00000430629 0.906526501364754 0.85742379896282 -0.010286133301649 ENSG00000158195 WASF2
ENST00000536657 0.851149127002298 0.781193059620755 0.0169648105162676 ENSG00000158195 WASF2
ENST00000492975 0.126684353160816 0.0675777718136384 0.369752513603582 ENSG00000241169 RP4-752I6.1
ENST00000443579 0.0756056471746582 0.0364591926057957 0.769244210498891 ENSG00000237429 RP1-159A19.4
ENST00000247087 1.31120747281356e-05 2.26236612339548e-06 0.709839936020972 ENSG00000126705 AHDC1
ENST00000374011 1.37451432894872e-05 2.38014841471333e-06 0.707272848081433 ENSG00000126705 AHDC1
ENST00000487743 0.0299568224955361 0.0123055799877116 0.752761892813828 ENSG00000126705 AHDC1
ENST00000490295 0.000184953674256677 4.08128754661008e-05 0.695649547423841 ENSG00000126705 AHDC1
ENST00000480033 0.000405892577582419 9.68619726766131e-05 0.675312513549821 ENSG00000126705 AHDC1
ENST00000374005 5.21211535587728e-07 7.02821243358429e-08 0.684643244996556 ENSG00000000938 FGR
ENST00000399173 3.91353978603997e-06 6.13245870905353e-07 0.659377109114992 ENSG00000000938 FGR
ENST00000545953 5.39962593266049e-07 7.2968878406054e-08 0.684682334119003 ENSG00000000938 FGR
ENST00000374004 8.56482023586374e-06 1.42940864318455e-06 0.652625002659002 ENSG00000000938 FGR
ENST00000374003 5.5712237823796e-06 8.98667270641875e-07 0.647064753064181 ENSG00000000938 FGR
ENST00000457296 5.30229819169107e-06 8.51513262774909e-07 0.665184330438245 ENSG00000000938 FGR
ENST00000475472 1.29606234890762e-08 1.34895193413936e-09 0.729542713666483 ENSG00000000938 FGR
ENST00000468038 2.91512273638437e-06 4.45947557983287e-07 0.671197418292258 ENSG00000000938 FGR
ENST00000433132 0.199685528989337 0.117297283644042 -0.566193752643052 ENSG00000235912 RP1-159A19.3
ENST00000440492 0.250843154392955 0.155283410433266 0.469321432812951 ENSG00000233975 RP11-288L9.1
ENST00000361157 9.10647841466938e-38 5.65514875615578e-40 -1.96369993254378 ENSG00000126709 IFI6
ENST00000339145 9.33455464228416e-38 5.81353844929842e-40 -1.96363123872577 ENSG00000126709 IFI6
ENST00000362020 9.14183322213484e-38 5.68257346307672e-40 -1.96369548946101 ENSG00000126709 IFI6
ENST00000430683 7.06961195267748e-21 1.7463716655562e-22 -2.10261231226071 ENSG00000225886 RP11-288L9.4
ENST00000373954 0.346075773133117 0.232436356300326 -0.102499577714687 ENSG00000009780 FAM76A
ENST00000419687 0.090132590875652 0.0448983237355857 -0.180073104782137 ENSG00000009780 FAM76A
ENST00000373949 0.08609198263874 0.0425347929707771 -0.181235642845503 ENSG00000009780 FAM76A
ENST00000530324 0.0107764519957413 0.00379089675019051 -0.273196910412661 ENSG00000009780 FAM76A
ENST00000234549 0.0243692402493154 0.00969089494625749 -0.244206698271469 ENSG00000009780 FAM76A
ENST00000010299 0.0243692402493154 0.00969089494625749 -0.244206698271469 ENSG00000009780 FAM76A
ENST00000446554 0.728601313093486 0.625293180108451 -0.175853155883614 ENSG00000231344 RP3-426I6.2
ENST00000425462 0.690818277644269 0.580179235277656 -0.201764705409689 ENSG00000230833 RPEP3
ENST00000446647 0.0390350050781993 0.0167352930553509 -0.275732165062559 ENSG00000009780 FAM76A
ENST00000373943 0.280734834617263 0.178626689964549 -0.134790492555192 ENSG00000117758 STX12
ENST00000440806 0.384710325184781 0.266276836482885 -0.10757487542116 ENSG00000117758 STX12
ENST00000468761 0.119481861876207 0.0629472671497813 -0.178877682997251 ENSG00000117758 STX12
ENST00000602607 0.942835602479069 0.909266859246811 0.0327504535514311 ENSG00000269971 RP3-426I6.5
ENST00000481874 0.0775125408080049 0.0375336378196597 -0.257296035703521 ENSG00000117758 STX12
ENST00000472285 0.0622815277865992 0.028972355162442 -0.248832085652911 ENSG00000117758 STX12
ENST00000602843 0.660450725644218 0.545354199866077 -0.183422584052192 ENSG00000270031 RP3-426I6.6
ENST00000411130 0.359494172138991 0.244080980896854 -0.419612482865055 ENSG00000223062 RNU6-1245P
ENST00000311772 7.27051615118344e-14 3.7381507399548e-15 -0.407543543589651 ENSG00000117751 PPP1R8
ENST00000236412 8.55650315665968e-14 4.45360591226625e-15 -0.408935726892805 ENSG00000117751 PPP1R8
ENST00000373931 7.00859963165765e-14 3.5946804732425e-15 -0.40754391997568 ENSG00000117751 PPP1R8
ENST00000431586 7.61408152268466e-12 5.08322130025535e-13 -0.43356057608278 ENSG00000117751 PPP1R8
ENST00000517138 0.909940056195081 0.862115520040669 -0.0635872140719805 ENSG00000252947 SCARNA1
ENST00000486634 6.91794937191921e-12 4.59157579956038e-13 -0.443125062125093 ENSG00000117751 PPP1R8
ENST00000601459 0.000516197329981182 0.000126312373951147 -0.38746380635691 ENSG00000268552 AL109927.1
ENST00000328928 0.0320241843737662 0.0132961990281426 -0.339571879756212 ENSG00000130775 THEMIS2
ENST00000373925 0.0320241843737662 0.0132961990281426 -0.339571879756212 ENSG00000130775 THEMIS2
ENST00000373927 0.0302003451970625 0.0124215133321339 -0.341882346644023 ENSG00000130775 THEMIS2
ENST00000427466 0.272673455726849 0.172309774121318 -0.197469607156818 ENSG00000130775 THEMIS2
ENST00000442118 0.10222729565565 0.0522074833774252 -0.272494801540061 ENSG00000130775 THEMIS2
ENST00000467258 0.0382695377066402 0.0163530845574713 -0.329099867946799 ENSG00000130775 THEMIS2
ENST00000373921 0.0320315047593358 0.0132994300312769 -0.339571958965744 ENSG00000130775 THEMIS2
ENST00000466068 0.0425637955924169 0.0184956904633831 -0.327196297850231 ENSG00000130775 THEMIS2
ENST00000482828 0.00637266255087827 0.00209000570668614 -0.426466723885664 ENSG00000130775 THEMIS2
ENST00000456990 0.00445120005691474 0.00139275594216322 -0.431438838749379 ENSG00000130775 THEMIS2
ENST00000492877 0.0135281984442259 0.00491720379110222 -0.412673140364992 ENSG00000130775 THEMIS2
ENST00000373912 0.00602636812823667 0.00195920328842236 -0.21638484876681 ENSG00000117748 RPA2
ENST00000419958 0.223233006011798 0.134329245030916 -0.104641248715729 ENSG00000117748 RPA2
ENST00000373909 0.00939185117809606 0.00324360380761063 -0.205947997257064 ENSG00000117748 RPA2
ENST00000313433 0.0174336336260479 0.00657421109611051 -0.202818712684657 ENSG00000117748 RPA2
ENST00000444045 0.000214341658041242 4.80107669029674e-05 -0.330118533734788 ENSG00000117748 RPA2
ENST00000373894 0.462924647117572 0.338162731082463 0.282703951741616 ENSG00000130768 SMPDL3B
ENST00000548116 0.464822622985677 0.339949106968841 0.282558376594107 ENSG00000130768 SMPDL3B
ENST00000411604 0.414507047697608 0.292966356968334 0.30293516826418 ENSG00000130768 SMPDL3B
ENST00000373888 0.424664327153725 0.302243908222698 0.293328287313108 ENSG00000130768 SMPDL3B
ENST00000466793 0.0204250926576076 0.00788597810730968 0.968009906697139 ENSG00000130768 SMPDL3B
ENST00000549094 0.467533597940631 0.34253007921069 0.280209245013861 ENSG00000130768 SMPDL3B
ENST00000448015 0.0110418508021681 0.00389700723618747 0.76439604751597 ENSG00000227050 RP11-460I13.2
ENST00000373884 0.796551467400552 0.70915718450804 0.0518428919737116 ENSG00000158156 XKR8
ENST00000481387 0.98563431502761 0.973976458619198 -0.00580014017272396 ENSG00000158156 XKR8
ENST00000373871 0.00273676787418238 0.000809017328438852 -0.236919852777442 ENSG00000158161 EYA3
ENST00000436342 0.00276024065208392 0.000816788476214414 -0.236845748092046 ENSG00000158161 EYA3
ENST00000373864 0.00508637014055145 0.00161842784536688 -0.247776483846036 ENSG00000158161 EYA3
ENST00000540618 0.00219402811240958 0.000632196279834055 -0.257731395400996 ENSG00000158161 EYA3
ENST00000545175 0.00215393584238036 0.00061907179704213 -0.258422149579882 ENSG00000158161 EYA3
ENST00000373863 0.00176116170156145 0.000494181874415254 -0.266186944328885 ENSG00000158161 EYA3
ENST00000495923 0.0096439868906267 0.00334291061947865 -0.252308896103025 ENSG00000158161 EYA3
ENST00000471498 0.00188392567285421 0.000533025102876005 -0.272216481600839 ENSG00000158161 EYA3
ENST00000426041 0.951555789059416 0.922135090653449 0.0313068512416181 ENSG00000238231 RP11-460I13.6
ENST00000468665 0.00776306187390787 0.00261507374780738 -0.287769388436861 ENSG00000158161 EYA3
ENST00000476501 0.023578347648436 0.00932489378518485 -0.608374357225756 ENSG00000240750 RN7SL559P
ENST00000543748 2.88530672657971e-06 4.41023886217596e-07 -1.03128701286228 ENSG00000228589 SPCS2P4
ENST00000436160 1.34572042103281e-05 2.32634305713722e-06 -0.994120256208735 ENSG00000228589 SPCS2P4
ENST00000443484 0.0215459014987714 0.00838729021902948 0.955147922758376 ENSG00000228943 RP5-1053E7.2
ENST00000399029 0.00919199569493766 0.00316555198169116 0.968720135235072 ENSG00000214812 RP5-1053E7.3
ENST00000517196 0.29601443040763 0.19080815230726 0.429534918346159 ENSG00000253005 RNU6-176P
ENST00000516620 0.806223478963025 0.721891467965714 0.123870399873653 ENSG00000252429 RNU7-29P
ENST00000373857 3.13988572425273e-10 2.57714397056948e-11 -0.804684941709966 ENSG00000169403 PTAFR
ENST00000539896 4.80282313565021e-09 4.68533069596063e-10 -0.763910640189421 ENSG00000169403 PTAFR
ENST00000305392 3.08738285926768e-07 4.0066951631918e-08 -0.711416856336227 ENSG00000169403 PTAFR
ENST00000603289 0.383737803912775 0.265436114787352 -0.0791752267880381 ENSG00000126698 DNAJC8
ENST00000321830 0.51581684339853 0.389998749828114 0.283872818303893 ENSG00000215902 AL353354.1
ENST00000263697 0.947297491852499 0.915693353018228 0.00653617868004584 ENSG00000126698 DNAJC8
ENST00000596102 0.622109342003719 0.502483503282865 0.0613061017981802 ENSG00000269804 AL353354.2
ENST00000489277 0.947297491852499 0.915693353018228 0.00653617868004584 ENSG00000126698 DNAJC8
ENST00000470967 0.29254601382033 0.187969158010373 -0.110155144792419 ENSG00000126698 DNAJC8
ENST00000482674 0.162159531947128 0.0910904273127454 0.120233205835207 ENSG00000126698 DNAJC8
ENST00000488868 0.144488672468658 0.0791705846004883 0.125113846031203 ENSG00000126698 DNAJC8
ENST00000497986 0.0274015092615756 0.011098374366635 0.310457856813973 ENSG00000130770 ATPIF1
ENST00000335514 0.0273231116764122 0.0110618806589001 0.310453120975629 ENSG00000130770 ATPIF1
ENST00000468425 7.68755033735551e-05 1.56332089044536e-05 0.472139978904333 ENSG00000130770 ATPIF1
ENST00000465645 0.0273231116764122 0.0110618806589001 0.310453120975629 ENSG00000130770 ATPIF1
ENST00000604716 0.000598842922054757 0.000148846406737025 0.965906276838283 ENSG00000270605 RP5-1092A3.4
ENST00000605846 0.24716646983186 0.152464842975332 0.403260521752685 ENSG00000271398 RP5-1092A3.5
ENST00000253063 2.01994138905675e-15 8.67196298384747e-17 0.945257036138367 ENSG00000130766 SESN2
ENST00000479574 0.0341645656755869 0.0143342825313278 -0.285835659735662 ENSG00000130772 MED18
ENST00000373842 0.00776846166354786 0.00261731101342334 -0.334753433088146 ENSG00000130772 MED18
ENST00000398997 0.00776846166354786 0.00261731101342334 -0.334753433088146 ENSG00000130772 MED18
ENST00000475655 0.058641269288275 0.0269713321143245 -0.310414525202643 ENSG00000130772 MED18
ENST00000474683 0.1080059263638 0.0557789492100001 -0.250364446722986 ENSG00000130772 MED18
ENST00000373839 0.969814397774297 0.949466450176678 -0.00392191044864504 ENSG00000204138 PHACTR4
ENST00000463428 0.607273108639104 0.486046647122966 -0.0492143890752883 ENSG00000204138 PHACTR4
ENST00000493669 0.991573943789475 0.982978076362503 -0.00136898741445898 ENSG00000204138 PHACTR4
ENST00000384052 0.847863636975653 0.776965276506798 0.103003675996201 ENSG00000206779 Y_RNA
ENST00000373836 0.950050306960714 0.919834945625599 -0.0074145979813692 ENSG00000204138 PHACTR4
ENST00000438601 0.999264184581744 0.994513506199529 0.00218718459370041 ENSG00000229820 RP1-308E4.1
ENST00000408289 0.774490644914264 0.681808627311725 -0.145198776583285 ENSG00000221216 RNU6ATAC27P
ENST00000398958 4.9118260236807e-06 7.83545224085907e-07 -0.32207726679934 ENSG00000180198 RCC1
ENST00000413987 1.76857518099066e-06 2.60764559378249e-07 -0.397479275175775 ENSG00000242125 SNHG3
ENST00000427469 1.36132527469413e-06 1.96751975698693e-07 -0.339598400570682 ENSG00000180198 RCC1
ENST00000447507 4.0178110833319e-05 7.68256226686195e-06 -0.369303277554985 ENSG00000242125 SNHG3
ENST00000434290 1.35810968537766e-06 1.96238541339578e-07 -0.339245367596686 ENSG00000180198 RCC1
ENST00000373833 5.12808099312953e-06 8.21050102232932e-07 -0.321181279239162 ENSG00000180198 RCC1
ENST00000437681 2.22328789790143e-06 3.33661445290474e-07 -0.395059428136631 ENSG00000242125 SNHG3
ENST00000364938 0.0069893062861559 0.00232152461898434 -0.44031039014115 ENSG00000242125 SNHG3
ENST00000363217 0.00137807945331499 0.000375476338254321 -0.548788195146165 ENSG00000200087 SNORA73B
ENST00000419074 0.00187154963286491 0.000529109225308146 -0.23472439346883 ENSG00000180198 RCC1
ENST00000459072 0.923278745731809 0.88084626934161 0.0448505715160579 ENSG00000238821 snoU13
ENST00000373832 0.189238154140671 0.109802939996573 -0.122506286170029 ENSG00000180198 RCC1
ENST00000373831 0.27614281476788 0.174997779209582 -0.10530765725199 ENSG00000180198 RCC1
ENST00000411533 0.272559802001507 0.17221512428422 -0.107359625638381 ENSG00000180198 RCC1
ENST00000486790 0.902867597832728 0.852295423153181 0.0163486832602412 ENSG00000180198 RCC1
ENST00000430407 0.330078305913389 0.218877883031476 -0.095889632823152 ENSG00000180198 RCC1
ENST00000447051 0.610662806149597 0.489746097732955 0.146123262289001 ENSG00000231468 PRDX3P2
ENST00000429051 0.0230047751317287 0.00906461001696639 -0.256379198555378 ENSG00000180198 RCC1
ENST00000478232 0.2336591588132 0.142238679671443 -0.190892751980333 ENSG00000180198 RCC1
ENST00000373830 0.553489431152081 0.428929556775227 0.0487822544139375 ENSG00000180098 TRNAU1AP
ENST00000495995 0.732173261831658 0.629414330881973 -0.0408760782338513 ENSG00000180098 TRNAU1AP
ENST00000411406 0.234142467010253 0.142593125216673 -0.211889628939211 ENSG00000180098 TRNAU1AP
ENST00000480930 0.493947904091776 0.368141885671115 0.0565054451294626 ENSG00000180098 TRNAU1AP
ENST00000491577 0.529658491308506 0.404159918205319 0.0524995138405023 ENSG00000180098 TRNAU1AP
ENST00000464880 0.670148821732046 0.556116594272098 -0.0655588583312676 ENSG00000180098 TRNAU1AP
ENST00000497790 0.549536490435453 0.424791125182939 -0.0904209470471761 ENSG00000180098 TRNAU1AP
ENST00000495215 0.893064435233871 0.838840307769889 -0.0148100768595904 ENSG00000180098 TRNAU1AP
ENST00000464093 0.839685847303455 0.765969880571193 -0.0253125386508692 ENSG00000180098 TRNAU1AP
ENST00000484775 0.514457462135353 0.388702964626226 0.0560814917725562 ENSG00000180098 TRNAU1AP
ENST00000464612 0.415709029973765 0.294042219246111 -0.0927588744269921 ENSG00000197989 SNHG12
ENST00000475441 0.280953515427342 0.178816258459353 -0.121156265752311 ENSG00000197989 SNHG12
ENST00000531126 0.192651777003375 0.1122734940064 -0.182023035902353 ENSG00000197989 SNHG12
ENST00000461448 0.192651777003375 0.1122734940064 -0.182023035902353 ENSG00000197989 SNHG12
ENST00000470977 0.192840607376791 0.11240776826625 -0.182017299445009 ENSG00000197989 SNHG12
ENST00000474814 0.192841057500748 0.112409184353304 -0.182018350475488 ENSG00000197989 SNHG12
ENST00000481368 0.221128529067225 0.132753318932861 -0.152051002376193 ENSG00000197989 SNHG12
ENST00000481220 0.191849876157228 0.111691384924445 -0.182353052901681 ENSG00000197989 SNHG12
ENST00000488745 0.189081686272326 0.109681608739977 -0.181787226687796 ENSG00000197989 SNHG12
ENST00000483436 0.191815239904597 0.111667777639331 -0.182401836038746 ENSG00000197989 SNHG12
ENST00000408612 0.3900344186195 0.270923284850034 -0.248015769983062 ENSG00000221539 SNORD99
ENST00000384581 0.175286992960657 0.100086692760143 -0.207522552369541 ENSG00000197989 SNHG12
ENST00000464115 0.209914072393347 0.124572785341137 -0.213771258410868 ENSG00000197989 SNHG12
ENST00000461832 0.210628413772043 0.125074836447468 -0.213491204696093 ENSG00000197989 SNHG12
ENST00000384584 0.935328891947798 0.898335880266241 -0.0187218290675508 ENSG00000197989 SNHG12
ENST00000384342 0.906556577594492 0.857478028092835 -0.0267666810126351 ENSG00000197989 SNHG12
ENST00000471683 0.8278324219346 0.750060777942479 0.0362120302128748 ENSG00000120656 TAF12
ENST00000373826 0.0610552251388145 0.0282963348306206 0.785189877314342 ENSG00000188060 RAB42
ENST00000465518 0.156878125452433 0.0874646536266307 0.630483298756553 ENSG00000188060 RAB42
ENST00000373824 0.940391804709862 0.905752097971571 -0.0106341834394237 ENSG00000120656 TAF12
ENST00000263974 0.940888519577394 0.906437042779626 -0.0105010987713683 ENSG00000120656 TAF12
ENST00000495422 0.773186241125641 0.680195179226684 -0.0400602315684708 ENSG00000120656 TAF12
ENST00000420776 0.0498788673693906 0.0222670264508705 0.797606760483166 ENSG00000229388 RP11-442N24__B.1
ENST00000427804 0.976699506286358 0.959655706627319 -0.018046652487308 ENSG00000229388 RP11-442N24__B.1
ENST00000602813 0.796805790519291 0.709592574500157 0.103218029066692 ENSG00000270103 RNU11
ENST00000387069 0.809413444598834 0.725989038737719 0.0966186728711861 ENSG00000270103 RNU11
ENST00000373816 0.00260389596669111 0.000765579592980323 -0.228592298551018 ENSG00000162419 GMEB1
ENST00000361872 0.00388567598646025 0.00119555863515584 -0.226138169107379 ENSG00000162419 GMEB1
ENST00000294409 0.00354351668830148 0.00107881277922264 -0.228581457175609 ENSG00000162419 GMEB1
ENST00000480454 0.00188639428209607 0.000533870268530201 -0.238870176786696 ENSG00000162419 GMEB1
ENST00000516968 0.236311612204437 0.144298685671216 -0.527709081962827 ENSG00000252777 SCARNA24
ENST00000474884 1.19824297815415e-11 8.21892786946813e-13 -0.451266355313094 ENSG00000198492 YTHDF2
ENST00000542507 1.32881173161921e-14 6.23666790381798e-16 -0.369905509761746 ENSG00000198492 YTHDF2
ENST00000373812 1.29801594556842e-14 6.08824761934349e-16 -0.370045656418772 ENSG00000198492 YTHDF2
ENST00000541996 1.16202739616675e-14 5.42050960993614e-16 -0.370756648947334 ENSG00000198492 YTHDF2
ENST00000478283 5.430344848997e-13 3.13217277334474e-14 -0.353895543977558 ENSG00000198492 YTHDF2
ENST00000496288 2.49158912370147e-13 1.3748168692543e-14 -0.455897434294536 ENSG00000198492 YTHDF2
ENST00000475796 1.0638650402925e-10 8.23219428841526e-12 -0.520327840579046 ENSG00000198492 YTHDF2
ENST00000476976 1.8878263591666e-15 8.08556970443956e-17 -0.536841765118179 ENSG00000198492 YTHDF2
ENST00000468863 2.22861927231516e-08 2.41289645592181e-09 -0.458737910113103 ENSG00000198492 YTHDF2
ENST00000234961 0.134117040745096 0.0723979591226349 0.603666460849832 ENSG00000116329 OPRD1
ENST00000443593 0.0430151813758003 0.0187288937115186 0.798163116536777 ENSG00000226852 RP1-212P9.2
ENST00000418471 0.200847246637872 0.118116671336689 0.491169738612624 ENSG00000233427 RP1-212P9.3
ENST00000343067 1.64585573021773e-08 1.74206723217083e-09 0.396713316126517 ENSG00000159023 EPB41
ENST00000356093 1.64585573021773e-08 1.74206723217083e-09 0.396713316126517 ENSG00000159023 EPB41
ENST00000398863 1.64585573021773e-08 1.74206723217083e-09 0.396713316126517 ENSG00000159023 EPB41
ENST00000482464 2.76693385932111e-05 5.10085611885926e-06 0.372200970036544 ENSG00000159023 EPB41
ENST00000373800 1.15720967287101e-06 1.65208852124278e-07 0.407112372047453 ENSG00000159023 EPB41
ENST00000349460 1.15720967287101e-06 1.65208852124278e-07 0.407112372047453 ENSG00000159023 EPB41
ENST00000347529 1.18492956418315e-06 1.69485285706112e-07 0.406691087718191 ENSG00000159023 EPB41
ENST00000373798 2.29293003589097e-08 2.48897226852723e-09 0.399710723130895 ENSG00000159023 EPB41
ENST00000373797 4.2823595763658e-07 5.68328751488328e-08 0.439307164407124 ENSG00000159023 EPB41
ENST00000425821 0.694423515802783 0.58446414621124 -0.200084900698571 ENSG00000225616 RP4-604A21.1
ENST00000383977 0.527070226746541 0.401546096907147 -0.24351480188586 ENSG00000206704 Y_RNA
ENST00000488277 7.36416109199293e-05 1.49072836037711e-05 0.403059403365632 ENSG00000159023 EPB41
ENST00000490308 0.000365530159366883 8.63063091587349e-05 0.37622171970431 ENSG00000159023 EPB41
ENST00000460378 0.000103014908427101 2.15041441159589e-05 0.356966180246806 ENSG00000159023 EPB41
ENST00000462032 0.01332535611583 0.004834386805904 0.352192933908147 ENSG00000159023 EPB41
ENST00000521452 0.00792959421627181 0.00267885734407287 0.388696901940328 ENSG00000253304 TMEM200B
ENST00000420504 0.00835060243814801 0.00284081450571212 0.385670312419459 ENSG00000253304 TMEM200B
ENST00000413004 0.112195066075812 0.0583585640944864 -0.457857300141076 ENSG00000225750 RP11-242O24.3
ENST00000373795 0.974683046646303 0.956706646817804 -0.00266086737326732 ENSG00000116350 SRSF4
ENST00000546138 1 0.998221852360556 0.000110333454316706 ENSG00000116350 SRSF4
ENST00000466448 0.819649735957577 0.739228939723652 0.016684645383959 ENSG00000116350 SRSF4
ENST00000450108 0.69597120392895 0.586226526892561 -0.159064090714651 ENSG00000227637 RP11-242O24.5
ENST00000497015 0.0293209983321246 0.0120070338071856 -0.172208616018419 ENSG00000116350 SRSF4
ENST00000605204 0.301223389126511 0.195071019006989 0.067684666305893 ENSG00000116350 SRSF4
ENST00000477193 0.259180517169447 0.161655801931113 -0.137125237705414 ENSG00000116350 SRSF4
ENST00000489898 0.282184330184433 0.179770135625635 -0.123197315316711 ENSG00000116350 SRSF4
ENST00000472353 0.118400277591792 0.0622641140558336 0.122986751771064 ENSG00000116350 SRSF4
ENST00000373791 5.40904788251125e-10 4.58420764130532e-11 -0.645720855855958 ENSG00000116353 MECR
ENST00000475773 0.000205893690346836 4.59687716610151e-05 -0.625326200162328 ENSG00000116353 MECR
ENST00000483435 0.00136042634526608 0.000370096780548728 -0.562806889575397 ENSG00000116353 MECR
ENST00000263702 4.81675497188127e-09 4.69920988617748e-10 -0.620275607988135 ENSG00000116353 MECR
ENST00000473030 9.40054290060204e-08 1.12126679674603e-08 -0.675154815243747 ENSG00000116353 MECR
ENST00000463412 9.79056945301328e-08 1.17112663338427e-08 -0.703906567623561 ENSG00000116353 MECR
ENST00000453185 0.00112543058219908 0.000299467995647407 -0.554033475166809 ENSG00000116353 MECR
ENST00000478505 1.8112282239242e-06 2.67649445290895e-07 -0.589195558800575 ENSG00000116353 MECR
ENST00000490529 1.06771889433267e-07 1.28388934765941e-08 -0.585355246738783 ENSG00000116353 MECR
ENST00000464511 0.0398828552454486 0.0171541445785559 -0.6011981668716 ENSG00000116353 MECR
ENST00000463052 2.37043912917449e-06 3.57308187263104e-07 -0.630967287641091 ENSG00000116353 MECR
ENST00000489248 5.02031002031976e-06 8.0235336067115e-07 -0.607992908259291 ENSG00000116353 MECR
ENST00000475861 5.25073453073648e-06 8.42572803806269e-07 -0.60462999025774 ENSG00000116353 MECR
ENST00000474946 1.56338836425249e-05 2.73891566628611e-06 -0.589311144547574 ENSG00000116353 MECR
ENST00000464915 0.012980953737125 0.0046932078339801 -0.479780710053341 ENSG00000116353 MECR
ENST00000482610 0.00159890955328758 0.000443105781831703 -0.484801030576718 ENSG00000116353 MECR
ENST00000484012 0.00187560295770365 0.000530389801923903 -0.499699103140119 ENSG00000116353 MECR
ENST00000493928 0.000450515559489552 0.000108685002128979 -0.598684941278344 ENSG00000116353 MECR
ENST00000427046 0.172379861906388 0.0980616787969464 0.54181184669743 ENSG00000237934 RP11-467D18.2
ENST00000345512 0.558464360560283 0.434064552384697 0.282794175697944 ENSG00000060656 PTPRU
ENST00000373779 0.651077765122945 0.534790646444518 0.219484655790507 ENSG00000060656 PTPRU
ENST00000323874 0.651077765122945 0.534790646444518 0.219484655790507 ENSG00000060656 PTPRU
ENST00000356870 0.651077765122945 0.534790646444518 0.219484655790507 ENSG00000060656 PTPRU
ENST00000428026 0.651077765122945 0.534790646444518 0.219484655790507 ENSG00000060656 PTPRU
ENST00000460170 0.651992766200135 0.535803566583006 0.21905342893329 ENSG00000060656 PTPRU
ENST00000527027 0.0737249409849458 0.0353837726560992 0.468046062079005 ENSG00000060656 PTPRU
ENST00000415600 0.836326091944161 0.761434055831351 0.108490104889748 ENSG00000060656 PTPRU
ENST00000531385 0.273495965239496 0.172946221436211 0.454179351641749 ENSG00000060656 PTPRU
ENST00000526080 0.514105003927697 0.388326147753749 0.195680254398911 ENSG00000060656 PTPRU
ENST00000493601 0.814897589536034 0.733112981015865 -0.119699375746437 ENSG00000060656 PTPRU
ENST00000465525 0.898486033186678 0.846479426081155 -0.0694586048701536 ENSG00000060656 PTPRU
ENST00000492954 0.722371887613669 0.617686760968186 0.149935471547362 ENSG00000060656 PTPRU
ENST00000373765 0.000202802374927371 4.52258674919846e-05 0.874972186718969 ENSG00000162510 MATN1
ENST00000494561 0.254445996627686 0.158025381329972 0.444564137935994 ENSG00000162510 MATN1
ENST00000477320 0.00164971832596887 0.000459032998670666 1.04399472776135 ENSG00000162510 MATN1
ENST00000414532 1.9566909523412e-05 3.49455505622466e-06 0.80185111217549 ENSG00000186056 MATN1-AS1
ENST00000454613 2.72899530183201e-05 5.02275284121113e-06 0.79489398358423 ENSG00000186056 MATN1-AS1
ENST00000414763 0.000593747552181179 0.000147448130383653 0.945893227917167 ENSG00000186056 MATN1-AS1
ENST00000443076 0.287842377563662 0.18429082866024 0.425432661757181 ENSG00000186056 MATN1-AS1
ENST00000294507 0.000500944350977065 0.000122163420867173 0.455394346633167 ENSG00000162511 LAPTM5
ENST00000464569 0.0013236712521147 0.000359020753255311 0.412914392080296 ENSG00000162511 LAPTM5
ENST00000583944 0.685239228147663 0.573619330659077 0.180314131285142 ENSG00000264773 MIR4420
ENST00000476492 0.000211979670718165 4.74538006146151e-05 0.483772409201503 ENSG00000162511 LAPTM5
ENST00000430320 0.770083815888519 0.676129075283253 0.0332065891353482 ENSG00000223382 RP1-65J11.1
ENST00000438790 0.821806852458623 0.742231480143845 0.0260790066993964 ENSG00000223382 RP1-65J11.1
ENST00000336798 3.34846270959017e-05 6.28769535360109e-06 -1.0269388765726 ENSG00000162512 SDC3
ENST00000339394 0.630005598392357 0.511091260654522 -0.160335285181028 ENSG00000162512 SDC3
ENST00000471567 0.352673382087806 0.238141936931148 -0.383390561282077 ENSG00000162512 SDC3
ENST00000487984 0.55849675263007 0.434096411633892 0.287534969758186 ENSG00000162512 SDC3
ENST00000424085 0.0691482658497683 0.0327838791963852 -0.0836564257417289 ENSG00000134644 PUM1
ENST00000257075 0.0691482658497683 0.0327838791963852 -0.0836564257417289 ENSG00000134644 PUM1
ENST00000373747 0.0689583004614503 0.0326793752648978 -0.0837025200988349 ENSG00000134644 PUM1
ENST00000525843 0.0628297314330998 0.0292714360039439 -0.0868230947710227 ENSG00000134644 PUM1
ENST00000426105 0.0416531261590921 0.0180359239893176 -0.0925749906549041 ENSG00000134644 PUM1
ENST00000440538 0.042165796425693 0.0182972649931999 -0.0925722312722865 ENSG00000134644 PUM1
ENST00000498419 0.821866832218143 0.742324987846996 0.0129088361303063 ENSG00000134644 PUM1
ENST00000373741 0.0425033506106449 0.018466373263948 -0.0924768708908671 ENSG00000134644 PUM1
ENST00000423018 0.0420142998250251 0.0182199626507892 -0.0925647340696639 ENSG00000134644 PUM1
ENST00000373742 0.0415052572991942 0.0179647514619527 -0.0933499687393533 ENSG00000134644 PUM1
ENST00000530669 0.834073111818442 0.758504587894407 0.0171868736086748 ENSG00000134644 PUM1
ENST00000363284 0.71321829727094 0.606809247366115 -0.188319646362601 ENSG00000200154 SNORD103A
ENST00000529846 0.498187919647154 0.372401796051627 0.0488790555342982 ENSG00000134644 PUM1
ENST00000525997 0.4853912252879 0.359717269375604 0.0499771984747439 ENSG00000134644 PUM1
ENST00000527498 0.483594599453709 0.357948940400555 0.0529470552526896 ENSG00000134644 PUM1
ENST00000365237 0.999872245165401 0.995487496493819 0.00190585547615807 ENSG00000202107 SNORD103B
ENST00000498627 0.956348225870159 0.929125180212152 0.00957044468571018 ENSG00000134644 PUM1
ENST00000471894 0.646999204903224 0.530186125313813 -0.045667959818717 ENSG00000134644 PUM1
ENST00000490546 0.617515327179467 0.497252120633537 -0.0436971234828934 ENSG00000134644 PUM1
ENST00000532678 0.784916014549784 0.694691020600541 -0.0234396375601687 ENSG00000134644 PUM1
ENST00000363311 0.661354700227236 0.546409259953579 -0.201615349973035 ENSG00000200181 SNORD85
ENST00000526128 0.900044597906178 0.848327399130631 -0.015531216298579 ENSG00000134644 PUM1
ENST00000526215 0.000871097445167873 0.00022558510078754 -0.184658102645896 ENSG00000134644 PUM1
ENST00000525948 3.14676663075315e-05 5.87431328810765e-06 -0.219367955612299 ENSG00000134644 PUM1
ENST00000480602 3.77445102416241e-05 7.17206438437695e-06 -0.231533154757784 ENSG00000134644 PUM1
ENST00000524516 0.000665953063053621 0.000167491285127109 -0.207977624507067 ENSG00000134644 PUM1
ENST00000417263 0.396670756098019 0.276774137275387 -0.287849419313161 ENSG00000237329 RP11-201O14.1
ENST00000429616 0.542880455540461 0.417749417678912 -0.282974059475701 ENSG00000232768 RP11-201O14.2
ENST00000531867 0.00680450824120017 0.00225093583677247 -0.245493016703628 ENSG00000134644 PUM1
ENST00000373736 0.799751042111408 0.713416647027631 0.13181804433114 ENSG00000084628 NKAIN1
ENST00000263693 0.787569124851684 0.698029477465097 -0.129239981346905 ENSG00000084628 NKAIN1
ENST00000528449 1 1 0 ENSG00000084628 NKAIN1
ENST00000398657 0.632530163755089 0.51394376633965 -0.212295324370565 ENSG00000084628 NKAIN1
ENST00000526106 0.502877973255232 0.377041898200202 -0.252592998064791 ENSG00000084628 NKAIN1
ENST00000530145 0.897081912370736 0.844560846767831 -0.0628960957904822 ENSG00000084628 NKAIN1
ENST00000263694 0.132071746030625 0.071087657400782 -0.0988186802969128 ENSG00000060688 SNRNP40
ENST00000486941 0.002584518751486 0.00075920209332968 -0.406840480838644 ENSG00000060688 SNRNP40
ENST00000489853 0.867983657886233 0.804126688509783 -0.0169826453465934 ENSG00000060688 SNRNP40
ENST00000373720 0.564329130227022 0.440320476587605 -0.0588272929809664 ENSG00000060688 SNRNP40
ENST00000491106 0.00340428871651019 0.00103174088867402 -0.466913112260494 ENSG00000060688 SNRNP40
ENST00000446633 0.14269743235668 0.0779981564776533 -0.0968143572333277 ENSG00000060688 SNRNP40
ENST00000452686 0.812922589395059 0.730574473141673 0.108288838405634 ENSG00000229447 RP11-490K7.4
ENST00000474025 0.656976491795358 0.541341648699561 -0.0531512091425656 ENSG00000060688 SNRNP40
ENST00000463988 0.0584187728422531 0.0268546222165864 -0.258903560262328 ENSG00000060688 SNRNP40
ENST00000344147 0.0223973172697951 0.00878398157514641 0.222850793648166 ENSG00000121766 ZCCHC17
ENST00000479629 0.0111243613195034 0.00393052025921321 0.317345848906386 ENSG00000121766 ZCCHC17
ENST00000373714 0.0223973172697951 0.00878398157514641 0.222850793648166 ENSG00000121766 ZCCHC17
ENST00000546109 0.0224528777834612 0.00880872702515869 0.233922489129527 ENSG00000121766 ZCCHC17
ENST00000422613 0.0203346902720341 0.00784620816813046 0.231259499437616 ENSG00000121766 ZCCHC17
ENST00000490049 0.0204250441436664 0.00788583717980583 0.30673920468851 ENSG00000121766 ZCCHC17
ENST00000430143 0.296877983043214 0.191503392474069 0.192418924919403 ENSG00000229044 RP11-266K22.2
ENST00000373713 0.00721624332904781 0.00240704060788716 0.749741244705619 ENSG00000121769 FABP3
ENST00000497275 0.0155364422333488 0.00575971845139181 0.738654051070853 ENSG00000121769 FABP3
ENST00000498148 0.00655790494232274 0.00215747143433899 0.768186297347706 ENSG00000121769 FABP3
ENST00000482018 0.0221396269859933 0.00866675883760903 0.633503007046422 ENSG00000121769 FABP3
ENST00000373710 3.46291440315969e-06 5.37557747990024e-07 1.09170858954159 ENSG00000168528 SERINC2
ENST00000536859 6.56663264909801e-06 1.07298201552007e-06 1.06474514879732 ENSG00000168528 SERINC2
ENST00000487207 3.62240608858095e-05 6.85606488931114e-06 1.10131669346843 ENSG00000168528 SERINC2
ENST00000373709 2.45751810496732e-06 3.71342543342524e-07 1.07447770243188 ENSG00000168528 SERINC2
ENST00000536384 4.00547270748985e-06 6.29113395771024e-07 1.0768591719893 ENSG00000168528 SERINC2
ENST00000491976 4.00547270748985e-06 6.29113395771024e-07 1.0768591719893 ENSG00000168528 SERINC2
ENST00000596131 0.192249096172189 0.111982461764753 0.57141481013734 ENSG00000268950 AC114494.1
ENST00000418618 0.390579014980234 0.27141187442611 0.382141454843142 ENSG00000228682 RP11-439L8.3
ENST00000412068 0.958477875461775 0.932243922663027 0.0289991387439969 ENSG00000223907 RP11-439L8.4
ENST00000417514 0.440115491172366 0.316627008318787 0.319051150492561 ENSG00000223907 RP11-439L8.4
ENST00000435872 0.220439927221262 0.132232209421865 0.374090021543763 ENSG00000229167 RP11-73M7.1
ENST00000441210 0.159456795176128 0.0892591343092354 0.520990460251812 ENSG00000142910 TINAGL1
ENST00000457433 0.00395501313563081 0.00121950194740006 1.19384303648286 ENSG00000142910 TINAGL1
ENST00000271064 0.00395501313563081 0.00121950194740006 1.19384303648286 ENSG00000142910 TINAGL1
ENST00000537531 0.029215299201697 0.0119567582683096 0.871494419799269 ENSG00000142910 TINAGL1
ENST00000461030 0.02892242800033 0.0118169978607502 0.873078270321112 ENSG00000142910 TINAGL1
ENST00000466998 0.107087347353611 0.0552054879039938 0.540093180254977 ENSG00000142910 TINAGL1
ENST00000478398 0.0155359959493585 0.00575946005660817 0.969240562368684 ENSG00000142910 TINAGL1
ENST00000481165 0.00732184449528262 0.00244725848352338 1.11519328985711 ENSG00000142910 TINAGL1
ENST00000468635 0.0550889787436727 0.0250332540456459 0.770620265627364 ENSG00000142910 TINAGL1
ENST00000498429 0.0134483889968856 0.00488489604817806 0.978413061454221 ENSG00000142910 TINAGL1
ENST00000463112 0.0504226225298784 0.0225565284689057 0.813367952896347 ENSG00000142910 TINAGL1
ENST00000480586 0.0550606984045923 0.0250167795179053 0.610156775096785 ENSG00000142910 TINAGL1
ENST00000485464 0.168496716726474 0.0954212242483924 0.480982883454559 ENSG00000121764 HCRTR1
ENST00000468521 0.16003959976732 0.089656078026872 0.369293359867016 ENSG00000121764 HCRTR1
ENST00000403528 0.164997282420596 0.0930078050171521 0.369708287048366 ENSG00000121764 HCRTR1
ENST00000373706 0.225057809102242 0.135754497753049 0.33448029274477 ENSG00000121764 HCRTR1
ENST00000373705 0.00550307937938269 0.00176968766071337 -0.223836403909169 ENSG00000121764 HCRTR1
ENST00000373703 0.0122685500633468 0.00439901531535675 -0.171241659276628 ENSG00000162517 PEF1
ENST00000461006 0.01145587201377 0.00406444297023974 -0.215755312715434 ENSG00000162517 PEF1
ENST00000478502 0.124429077545653 0.0661610820043642 -0.114158208769654 ENSG00000162517 PEF1
ENST00000489164 0.269271477961847 0.169642851508369 -0.0893491638312393 ENSG00000162517 PEF1
ENST00000492061 0.358593449139226 0.243299415282299 -0.0775980586759349 ENSG00000162517 PEF1
ENST00000496805 0.411425248204653 0.290081764929294 -0.0718518202612567 ENSG00000162517 PEF1
ENST00000472443 0.41013636930605 0.288890843359022 -0.0722153129292432 ENSG00000162517 PEF1
ENST00000471219 0.00217192827133676 0.000624944751149822 -0.319563067094092 ENSG00000162517 PEF1
ENST00000440872 0.333898577144377 0.222136271691915 -0.0847849812501996 ENSG00000162517 PEF1
ENST00000609625 0.086074248159995 0.042522941304224 0.46979459809444 ENSG00000235790 RP11-73M7.6
ENST00000609549 0.086074248159995 0.042522941304224 0.46979459809444 ENSG00000235790 RP11-73M7.6
ENST00000610043 0.101522512061929 0.0517843497823825 0.451565132576259 ENSG00000235790 RP11-73M7.6
ENST00000581333 0.292937599702432 0.188266329505017 0.375346709654211 ENSG00000264078 RP11-73M7.9
ENST00000608332 0.10607299477917 0.0545827037789707 0.528049426877361 ENSG00000235790 RP11-73M7.6
ENST00000585660 0.0834303581010126 0.0409861885210593 0.642022681337076 ENSG00000235790 RP11-73M7.6
ENST00000591592 0.063762338964191 0.0297930992467378 0.679742091361218 ENSG00000235790 RP11-73M7.6
ENST00000608246 0.0624586788032995 0.0290689624236165 0.680688421149332 ENSG00000235790 RP11-73M7.6
ENST00000608888 0.063736320995702 0.0297787482315739 0.678750825415752 ENSG00000235790 RP11-73M7.6
ENST00000607926 0.0704252524430803 0.0335127269035241 0.663719310178906 ENSG00000235790 RP11-73M7.6
ENST00000610216 0.0704252524430803 0.0335127269035241 0.663719310178906 ENSG00000235790 RP11-73M7.6
ENST00000585413 0.077153455201886 0.0373352950002964 0.6795687765112 ENSG00000235790 RP11-73M7.6
ENST00000609033 0.0758916809537432 0.0366198280315359 0.680568808207699 ENSG00000235790 RP11-73M7.6
ENST00000589462 0.0758916809537432 0.0366198280315359 0.680568808207699 ENSG00000235790 RP11-73M7.6
ENST00000593188 0.0701576567279398 0.0333610782717821 0.694851270318709 ENSG00000235790 RP11-73M7.6
ENST00000609373 0.0554437935122049 0.025229216979436 0.732965109183694 ENSG00000235790 RP11-73M7.6
ENST00000587445 0.0554437935122049 0.025229216979436 0.732965109183694 ENSG00000235790 RP11-73M7.6
ENST00000591929 0.0611947066257397 0.0283726936690113 0.715255649703013 ENSG00000235790 RP11-73M7.6
ENST00000609338 0.0611947066257397 0.0283726936690113 0.715255649703013 ENSG00000235790 RP11-73M7.6
ENST00000373672 0.0892559499003236 0.044384961955662 0.742154793223344 ENSG00000084636 COL16A1
ENST00000271069 0.0892559499003236 0.044384961955662 0.742154793223344 ENSG00000084636 COL16A1
ENST00000488128 0.0901390674247416 0.0449037070353754 0.741492470781701 ENSG00000084636 COL16A1
ENST00000488897 0.32582653729191 0.215317756350261 0.455878645159191 ENSG00000084636 COL16A1
ENST00000461217 0.86605090991316 0.801461767200797 0.0754578294611478 ENSG00000084636 COL16A1
ENST00000445166 0.580866032150463 0.457853056864568 0.234760053393717 ENSG00000235790 RP11-73M7.6
ENST00000440437 0.074321829190839 0.0357133754840232 0.726744263204456 ENSG00000084636 COL16A1
ENST00000588288 0.1944844329228 0.113574236053027 0.435448739227808 ENSG00000235790 RP11-73M7.6
ENST00000470799 0.162476662820183 0.0912965864312516 0.478512808112655 ENSG00000084636 COL16A1
ENST00000482910 0.161512366084941 0.0906444018378483 0.477205457990737 ENSG00000084636 COL16A1
ENST00000468459 0.219292812691609 0.131396736262274 0.368956897765084 ENSG00000084636 COL16A1
ENST00000479100 0.235947690644026 0.144000238218466 0.328171797489722 ENSG00000084636 COL16A1
ENST00000458715 1 1 0 ENSG00000084636 COL16A1
ENST00000373668 0.509213304480215 0.383420277285421 0.193814800819546 ENSG00000084636 COL16A1
ENST00000465239 0.281023605804956 0.178870955982921 -0.47798767573336 ENSG00000121753 BAI2
ENST00000398556 0.700132967025547 0.59123158556531 -0.183565389233023 ENSG00000121753 BAI2
ENST00000398547 0.895258552269729 0.841906929231848 -0.0667369456988217 ENSG00000121753 BAI2
ENST00000373655 0.895258552269729 0.841906929231848 -0.0667369456988217 ENSG00000121753 BAI2
ENST00000373658 0.895258552269729 0.841906929231848 -0.0667369456988217 ENSG00000121753 BAI2
ENST00000398542 0.938538075395752 0.903169324539224 -0.0406865525850624 ENSG00000121753 BAI2
ENST00000465256 0.124031301773161 0.0659020871981163 -0.666316821008387 ENSG00000121753 BAI2
ENST00000257070 0.895258552269729 0.841906929231848 -0.0667369456988217 ENSG00000121753 BAI2
ENST00000530999 0.121533611805639 0.0642797772364138 -0.670704248858704 ENSG00000121753 BAI2
ENST00000525655 0.107588098347811 0.0555168207443482 -0.694431977182059 ENSG00000121753 BAI2
ENST00000527361 0.607811348664126 0.486571986323875 -0.238085013895212 ENSG00000121753 BAI2
ENST00000440175 0.470372945072321 0.345247083537429 -0.332586250885378 ENSG00000121753 BAI2
ENST00000398538 0.596487255297007 0.474344919494516 -0.2457129382376 ENSG00000121753 BAI2
ENST00000484002 0.325401230451728 0.214981596743271 -0.435535196153978 ENSG00000121753 BAI2
ENST00000420125 0.8165230831341 0.735265971426267 0.123695631862927 ENSG00000121753 BAI2
ENST00000530134 0.92459724940232 0.882877921750716 0.0535556420777229 ENSG00000121753 BAI2
ENST00000533175 0.552310562059911 0.427695468778076 0.290920854707881 ENSG00000121753 BAI2
ENST00000473952 0.971303964639468 0.951662761877373 0.0213957645317131 ENSG00000121753 BAI2
ENST00000436464 0.13650790265647 0.0739441966288888 0.53116588852652 ENSG00000121753 BAI2
ENST00000527035 0.500577585821258 0.374827631902127 -0.264076305850932 ENSG00000254545 RP11-84A19.3
ENST00000257100 0.59407297724454 0.471863455664671 0.257139992370747 ENSG00000134668 SPOCD1
ENST00000373648 0.59407297724454 0.471863455664671 0.257139992370747 ENSG00000134668 SPOCD1
ENST00000360482 0.59407297724454 0.471863455664671 0.257139992370747 ENSG00000134668 SPOCD1
ENST00000473361 0.94249691692967 0.908711319120909 0.0415234137199943 ENSG00000134668 SPOCD1
ENST00000452755 0.943551069044916 0.910358646200722 0.0407688884002766 ENSG00000134668 SPOCD1
ENST00000533231 0.651478293377017 0.535228770028012 0.221484794856926 ENSG00000134668 SPOCD1
ENST00000528579 0.807321984048804 0.723333913640817 0.127423743733085 ENSG00000134668 SPOCD1
ENST00000532604 0.809500748196032 0.726090929922516 0.123963411313145 ENSG00000134668 SPOCD1
ENST00000531039 0.616157505652998 0.495715543717704 0.236620401563373 ENSG00000134668 SPOCD1
ENST00000468720 0.656804015827529 0.541136659098508 0.213749815421597 ENSG00000134668 SPOCD1
ENST00000485944 0.418526874563099 0.296611257224813 0.363629670678233 ENSG00000134668 SPOCD1
ENST00000460061 0.656804015827529 0.541136659098508 0.213749815421597 ENSG00000134668 SPOCD1
ENST00000529396 0.211331698056868 0.12557843348031 0.45529868919404 ENSG00000134668 SPOCD1
ENST00000528791 0.20694337323266 0.122455744034938 0.459781471774136 ENSG00000134668 SPOCD1
ENST00000525930 0.210683533760202 0.125111324677751 0.45513142821913 ENSG00000134668 SPOCD1
ENST00000453837 0.350312154957444 0.236122074473227 0.408075753272115 ENSG00000203620 RP11-84A19.2
ENST00000602889 0.196780982509097 0.115228059340445 0.104204820287391 ENSG00000269967 RP11-84A19.4
ENST00000602725 0.185883529627088 0.107406069883241 0.103233942341814 ENSG00000184007 PTP4A2
ENST00000344035 0.100165268937749 0.0509404713837493 0.111430984059275 ENSG00000184007 PTP4A2
ENST00000356536 0.141688785067104 0.0773261740280009 0.102974542100277 ENSG00000184007 PTP4A2
ENST00000457805 0.422736415014396 0.300419057592238 0.0705625012708608 ENSG00000184007 PTP4A2
ENST00000489313 0.785921094784409 0.695987485968673 -0.0323997601307438 ENSG00000184007 PTP4A2
ENST00000602683 0.584792171244241 0.462161761284972 0.0490069227415462 ENSG00000184007 PTP4A2
ENST00000470404 0.717515629483766 0.611844560654398 0.0338097142742859 ENSG00000184007 PTP4A2
ENST00000532001 0.637421912869736 0.519508640604079 0.04475615850055 ENSG00000184007 PTP4A2
ENST00000528253 0.561326390416165 0.437124146640642 0.0556593328968286 ENSG00000184007 PTP4A2
ENST00000391369 0.868722802221219 0.80514328513475 -0.0387349460676137 ENSG00000212673 AL136115.1
ENST00000484483 0.243694025869066 0.149844657106957 0.111837970727601 ENSG00000184007 PTP4A2
ENST00000468531 0.0971158475783933 0.0490892607556783 0.121852061287682 ENSG00000184007 PTP4A2
ENST00000534796 0.036966177671368 0.0157041400802049 0.172366023951988 ENSG00000184007 PTP4A2
ENST00000532289 0.0293629817801725 0.0120272125324083 0.185030151026131 ENSG00000184007 PTP4A2
ENST00000526960 0.109000379273326 0.0564066479989958 0.122999486233544 ENSG00000184007 PTP4A2
ENST00000524384 0.0322991679426451 0.0134297487753212 0.183955952804433 ENSG00000184007 PTP4A2
ENST00000528840 0.0313514710891591 0.0129778048527712 0.184684515605602 ENSG00000184007 PTP4A2
ENST00000494444 0.0334330069865434 0.0139823412248612 0.182267998900135 ENSG00000184007 PTP4A2
ENST00000529477 0.114077768072734 0.0595275892112541 0.121915050655196 ENSG00000184007 PTP4A2
ENST00000533408 0.0433835336021805 0.0189186041451815 0.16700257425459 ENSG00000184007 PTP4A2
ENST00000475464 0.0193100116380218 0.00739115229600239 0.201741191910542 ENSG00000184007 PTP4A2
ENST00000447478 0.658656001694258 0.543372884214545 0.101867920978107 ENSG00000228634 RP4-534N18.2
ENST00000327300 5.2573379065337e-17 1.92114938965282e-18 -0.354816361323985 ENSG00000121774 KHDRBS1
ENST00000307714 6.4887816242528e-17 2.39793262855354e-18 -0.354409094826963 ENSG00000121774 KHDRBS1
ENST00000492989 1.2676385891779e-13 6.73979751121693e-15 -0.350232345936103 ENSG00000121774 KHDRBS1
ENST00000484270 2.33693603984445e-12 1.4629880358801e-13 -0.291880505703168 ENSG00000121774 KHDRBS1
ENST00000366152 0.963961587319695 0.940651051594407 -0.00752564767864881 ENSG00000203325 RP11-277A4.4
ENST00000487305 0.242756417133706 0.149135969740823 0.168113862446631 ENSG00000121775 TMEM39B
ENST00000336294 0.263056124660949 0.164603456403648 0.162854961168181 ENSG00000121775 TMEM39B
ENST00000438825 0.351758186704924 0.237347178691715 0.157629954329293 ENSG00000121775 TMEM39B
ENST00000441402 0.265906309401498 0.166958259099409 0.162110944128926 ENSG00000121775 TMEM39B
ENST00000472503 0.431653288617789 0.308653961768232 0.129469863677116 ENSG00000121775 TMEM39B
ENST00000456834 0.263265053609135 0.164792466775252 0.166682931250126 ENSG00000121775 TMEM39B
ENST00000468135 0.27121048970336 0.171172064878496 0.16065682102809 ENSG00000121775 TMEM39B
ENST00000466321 0.368014278703911 0.251575672189387 0.153383586349383 ENSG00000121775 TMEM39B
ENST00000373634 0.271345949773292 0.171272834925015 0.16063378046714 ENSG00000121775 TMEM39B
ENST00000427288 0.278541634263253 0.176914573583593 0.161622593608648 ENSG00000121775 TMEM39B
ENST00000476968 0.26073287921096 0.162822144702746 0.165217610436288 ENSG00000121775 TMEM39B
ENST00000498613 0.0280637116840358 0.0114122526044863 0.346571236330963 ENSG00000121775 TMEM39B
ENST00000577515 0.154361014958227 0.0857561136038383 0.590602518658688 ENSG00000266203 MIR5585
ENST00000373625 0.839716476420154 0.766013335771163 -0.0110307626677596 ENSG00000025800 KPNA6
ENST00000471599 0.983260628939108 0.970177860638008 -0.00151947337920718 ENSG00000025800 KPNA6
ENST00000537234 0.640083600241901 0.522331744472515 -0.0279141236737283 ENSG00000025800 KPNA6
ENST00000469790 0.202767411552323 0.11952254709196 -0.092306894470659 ENSG00000025800 KPNA6
ENST00000545542 0.965544472490641 0.943060941959979 -0.00335759116724557 ENSG00000025800 KPNA6
ENST00000446515 0.924118671279727 0.882078345723421 0.00910666567638967 ENSG00000025800 KPNA6
ENST00000515055 0.904568292761756 0.854697592425396 0.0092277175344596 ENSG00000250135 RP4-622L5.2
ENST00000373610 3.27694505529873e-06 5.06297411609341e-07 -0.3168868194575 ENSG00000084652 TXLNA
ENST00000373609 3.48163983295244e-06 5.40756161887168e-07 -0.317058802174744 ENSG00000084652 TXLNA
ENST00000373602 0.329998474547909 0.218809151919214 0.166763980193886 ENSG00000160050 CCDC28B
ENST00000469003 0.869663082929932 0.806438843889026 0.0408016503436724 ENSG00000160050 CCDC28B
ENST00000421922 0.372942146507671 0.25590287284476 0.153331419320142 ENSG00000160050 CCDC28B
ENST00000461819 0.347928833977618 0.234047288129809 0.160642586336281 ENSG00000160050 CCDC28B
ENST00000483009 0.754507864406441 0.656631155458587 0.0604648504913139 ENSG00000160050 CCDC28B
ENST00000373604 0.251196412187825 0.155557859308532 0.294825450192047 ENSG00000224066 RP4-622L5.7
ENST00000421616 0.100021332689831 0.0508517122566202 0.537801044516054 ENSG00000224066 RP4-622L5.7
ENST00000537469 0.00150162982564425 0.000413298794062564 0.762147335995343 ENSG00000160051 IQCC
ENST00000291358 0.00119332511734351 0.000319804477630153 0.779151160246295 ENSG00000160051 IQCC
ENST00000409358 0.88089681765034 0.822477435998915 0.0329806945774538 ENSG00000222046 DCDC2B
ENST00000487056 0.896461121417322 0.843702875472793 0.0290543199777646 ENSG00000222046 DCDC2B
ENST00000466796 0.919585214275454 0.875478969769975 -0.0162855156189312 ENSG00000160055 TMEM234
ENST00000491434 0.968714713286956 0.947787706190273 -0.00674022194991654 ENSG00000160055 TMEM234
ENST00000489170 0.968678076473944 0.947708580051999 -0.0067495880072095 ENSG00000160055 TMEM234
ENST00000495091 0.782311834644569 0.691433941906392 0.0717903067742024 ENSG00000160055 TMEM234
ENST00000461402 0.968678076473944 0.947708580051999 -0.0067495880072095 ENSG00000160055 TMEM234
ENST00000483001 0.933856864687237 0.896178322216443 -0.0141203116754344 ENSG00000160055 TMEM234
ENST00000545122 0.90904855213443 0.860884734356863 -0.019304145417593 ENSG00000160055 TMEM234
ENST00000309777 0.989393050039571 0.979675235302286 0.00276909313825293 ENSG00000160055 TMEM234
ENST00000373593 0.989444054570736 0.97978929592423 0.0027525660824337 ENSG00000160055 TMEM234
ENST00000344461 0.985032765748224 0.973146298652912 0.00365009935672599 ENSG00000160055 TMEM234
ENST00000484490 0.979936760829486 0.96501767399316 -0.00475960320785035 ENSG00000160055 TMEM234
ENST00000485689 0.816426434842387 0.735127561389007 -0.0572161818419257 ENSG00000160055 TMEM234
ENST00000487174 0.920739538691742 0.877095727690451 0.0167281452857979 ENSG00000160055 TMEM234
ENST00000355082 0.0180691941174079 0.00685023359722852 -0.214092759775388 ENSG00000084623 EIF3I
ENST00000373586 0.014984166809726 0.00552593201565748 -0.202931496439754 ENSG00000084623 EIF3I
ENST00000489353 0.0185743577339192 0.00707118861424524 -0.204937594343603 ENSG00000084623 EIF3I
ENST00000471486 0.00971852710721732 0.00337193917436515 -0.21807447616781 ENSG00000084623 EIF3I
ENST00000483517 0.0144911153874647 0.0053174865676142 -0.206778490462991 ENSG00000084623 EIF3I
ENST00000474371 0.0217182991687816 0.00846726384024329 -0.192389834590996 ENSG00000084623 EIF3I
ENST00000423995 0.230915725978788 0.1401500372069 0.252822088722734 ENSG00000220785 MTMR9LP
ENST00000403496 0.251922814495962 0.156099501621941 0.242104790189742 ENSG00000220785 MTMR9LP
ENST00000441044 0.171683476762143 0.0975823289986026 0.284018865575621 ENSG00000220785 MTMR9LP
ENST00000426597 0.11938670631995 0.0628899933081955 0.323459399605237 ENSG00000220785 MTMR9LP
ENST00000373582 0.378061819420855 0.260426552884656 0.404539030077123 ENSG00000183615 FAM167B
ENST00000336890 3.21220865474136e-22 6.92411428308463e-24 1.03568618725196 ENSG00000182866 LCK
ENST00000482949 6.15366675847642e-20 1.6684764939913e-21 1.06163764263792 ENSG00000182866 LCK
ENST00000495610 9.13086770640113e-24 1.70108837251393e-25 1.08773838642743 ENSG00000182866 LCK
ENST00000355928 4.72185913789987e-19 1.38280818192271e-20 1.05368162463365 ENSG00000182866 LCK
ENST00000476457 5.05176158966657e-20 1.36034190543104e-21 1.05821579671618 ENSG00000182866 LCK
ENST00000469765 3.24632809309272e-22 7.00931389836112e-24 1.03566645267431 ENSG00000182866 LCK
ENST00000461712 5.28950150004213e-05 1.03926747251185e-05 0.741682708058754 ENSG00000182866 LCK
ENST00000373562 1.24764620925185e-06 1.79202329608423e-07 0.819386382809697 ENSG00000182866 LCK
ENST00000477031 5.55105225274447e-05 1.09547176237386e-05 0.75268169946147 ENSG00000182866 LCK
ENST00000373557 9.64845216420546e-09 9.83091665571336e-10 0.83769294181642 ENSG00000182866 LCK
ENST00000333070 1.76046052387139e-14 8.37000507523582e-16 0.950236793392776 ENSG00000182866 LCK
ENST00000373564 1.36245459216034e-13 7.27489080702308e-15 0.946357953005627 ENSG00000182866 LCK
ENST00000469956 2.07574068692228e-11 1.46302407029844e-12 0.93729322778507 ENSG00000182866 LCK
ENST00000516641 0.0190819512280326 0.00729091298887998 0.707169586434055 ENSG00000252450 Y_RNA
ENST00000373548 5.11531373130455e-05 1.00216680182968e-05 0.330825198133089 ENSG00000116478 HDAC1
ENST00000481281 0.00167819236745467 0.000467908734678982 0.360434507669666 ENSG00000116478 HDAC1
ENST00000463172 0.00153159523082707 0.000422306810081771 0.37327004892234 ENSG00000116478 HDAC1
ENST00000428704 2.21889247236909e-05 4.00823452791894e-06 0.428226756708684 ENSG00000116478 HDAC1
ENST00000472928 0.00168143915066291 0.000468924648117259 0.359650462410782 ENSG00000116478 HDAC1
ENST00000373541 5.8689256387652e-05 1.16371502339586e-05 0.325441751603406 ENSG00000116478 HDAC1
ENST00000490081 2.28186620212365e-05 4.13263936192781e-06 0.34124877733159 ENSG00000116478 HDAC1
ENST00000482310 2.98870929739271e-05 5.54957376132537e-06 0.343778567270534 ENSG00000116478 HDAC1
ENST00000476391 0.0108864411047696 0.00383538485888443 0.207127490510658 ENSG00000116478 HDAC1
ENST00000484305 0.022619010910666 0.0088848316452362 0.260764506084345 ENSG00000116478 HDAC1
ENST00000471488 0.310627936386065 0.202635067680116 0.108698848339934 ENSG00000116478 HDAC1
ENST00000329421 1.77106821647422e-08 1.88572477541545e-09 -0.562253438679527 ENSG00000175130 MARCKSL1
ENST00000448134 0.506039411065042 0.380117645308572 0.324459049898732 ENSG00000233775 RP4-811H24.9
ENST00000421153 0.275261839934333 0.17432585651083 0.48684181798587 ENSG00000162526 TSSK3
ENST00000574792 0.379073000267057 0.261311334855555 0.400905988539905 ENSG00000162526 TSSK3
ENST00000574315 9.29103249080507e-12 6.27780728279275e-13 0.966412117029271 ENSG00000162526 TSSK3
ENST00000432622 0.0101105874629516 0.00352399784027481 0.882034455290217 ENSG00000225828 FAM229A
ENST00000416512 5.51220482168967e-14 2.79124024737099e-15 1.10378978263777 ENSG00000225828 FAM229A
ENST00000428500 0.0917682471563356 0.0458558490163783 0.690040842023471 ENSG00000225828 FAM229A
ENST00000415596 6.88844907060053e-16 2.81968594134867e-17 1.12385666713468 ENSG00000225828 FAM229A
ENST00000373534 3.16587740851284e-17 1.12998729392265e-18 1.18156659980736 ENSG00000162526 TSSK3
ENST00000455895 6.59240712719478e-10 5.65692259154136e-11 0.425473411182976 ENSG00000160058 BSDC1
ENST00000413080 6.52842808717213e-10 5.59655433541867e-11 0.425476061195037 ENSG00000160058 BSDC1
ENST00000444377 6.56837709371603e-10 5.6347306383403e-11 0.425267645620869 ENSG00000160058 BSDC1
ENST00000341071 7.45146394026157e-10 6.44445152052487e-11 0.425006645592971 ENSG00000160058 BSDC1
ENST00000526031 2.30589547739924e-08 2.50401191812536e-09 0.408217003484464 ENSG00000160058 BSDC1
ENST00000419121 2.37392668193733e-08 2.58115474920754e-09 0.408526986027778 ENSG00000160058 BSDC1
ENST00000446293 2.16297176684858e-08 2.33755044878239e-09 0.414831925891152 ENSG00000160058 BSDC1
ENST00000463967 9.01329714807733e-06 1.51002614456329e-06 0.484446942624097 ENSG00000160058 BSDC1
ENST00000373520 8.45495751050121e-07 1.17808638053218e-07 0.377615918006421 ENSG00000160058 BSDC1
ENST00000449308 1.72867069405115e-06 2.54322437091528e-07 0.365373496877743 ENSG00000160058 BSDC1
ENST00000527513 3.36463626585535e-05 6.32108526047956e-06 0.329608488843582 ENSG00000160058 BSDC1
ENST00000527163 3.31794914689709e-05 6.225831865179e-06 0.331360114864528 ENSG00000160058 BSDC1
ENST00000530485 1.6906267488207e-05 2.98205483942356e-06 0.326335318085995 ENSG00000160058 BSDC1
ENST00000474414 2.65520971843075e-05 4.87598862734638e-06 0.33400658302865 ENSG00000160058 BSDC1
ENST00000530876 7.41203206645065e-05 1.5013501108222e-05 0.324405632038123 ENSG00000160058 BSDC1
ENST00000530753 9.47665146401445e-05 1.96383019587633e-05 0.3222347970426 ENSG00000160058 BSDC1
ENST00000533084 0.00321342483126463 0.000966801604194262 0.27055018875114 ENSG00000160058 BSDC1
ENST00000531222 0.100164479333655 0.0509394705667242 0.190508800992834 ENSG00000160058 BSDC1
ENST00000454917 0.638751266137557 0.520905442679744 0.051362082031566 ENSG00000229259 LRRC37A12P
ENST00000480336 0.135233176017304 0.0731269696956837 0.512259911232519 ENSG00000254553 RP1-27O5.3
ENST00000609129 0.0087434926707246 0.00299336295514508 0.827750279964145 ENSG00000273274 ZBTB8B
ENST00000373510 0.167997427891943 0.0950794000146217 0.423001048185976 ENSG00000160062 ZBTB8A
ENST00000316459 0.213254851350535 0.126978936969491 0.437753360107712 ENSG00000160062 ZBTB8A
ENST00000341885 0.219861711653363 0.131827075435772 -0.101905093759578 ENSG00000176261 ZBTB8OS
ENST00000468695 0.271227415357902 0.171187056555814 -0.0950694050700303 ENSG00000176261 ZBTB8OS
ENST00000492007 0.277959358725788 0.176418359957292 -0.0948709019503362 ENSG00000176261 ZBTB8OS
ENST00000373506 0.290272015683807 0.186174620927425 -0.0935454569964852 ENSG00000176261 ZBTB8OS
ENST00000467652 0.487627412115306 0.361876258358895 0.0896567992448268 ENSG00000176261 ZBTB8OS
ENST00000498691 0.862615827573497 0.79693483853062 -0.0207705783894061 ENSG00000176261 ZBTB8OS
ENST00000478041 0.309016653823739 0.201336230955737 -0.0913167820069338 ENSG00000176261 ZBTB8OS
ENST00000473294 0.309157304270908 0.201472260316373 -0.0913217636922541 ENSG00000176261 ZBTB8OS
ENST00000436661 0.311638776953936 0.20345482112559 -0.0909161961148281 ENSG00000176261 ZBTB8OS
ENST00000373501 0.31230887461507 0.203981982898351 -0.0909196889730559 ENSG00000176261 ZBTB8OS
ENST00000476493 0.303721747018441 0.197103237616326 -0.0920770852505979 ENSG00000176261 ZBTB8OS
ENST00000465588 0.304670951416108 0.197830421007579 -0.0920493134999491 ENSG00000176261 ZBTB8OS
ENST00000483138 0.076940954629943 0.0372131307704412 -0.148887535615763 ENSG00000176261 ZBTB8OS
ENST00000479075 0.0273619596948073 0.0110803913144686 -0.178082437320285 ENSG00000176261 ZBTB8OS
ENST00000473383 0.0352022059940676 0.0148347174557797 -0.221443508536178 ENSG00000176261 ZBTB8OS
ENST00000466361 0.0368485348952074 0.0156449035047065 -0.190291117158344 ENSG00000176261 ZBTB8OS
ENST00000363721 0.245544476041989 0.151249838487118 -0.456713905120733 ENSG00000200591 Y_RNA
ENST00000414241 0.868765222029662 0.805217250963901 0.0147462400571386 ENSG00000162521 RBBP4
ENST00000373493 0.324009795156638 0.213841928832956 0.0688221595867427 ENSG00000162521 RBBP4
ENST00000527118 0.63410436575342 0.515765329412717 -0.0412287835632627 ENSG00000162521 RBBP4
ENST00000401893 0.623497916721639 0.504012396207442 -0.0446020930603541 ENSG00000162521 RBBP4
ENST00000524393 0.60949654335642 0.48849717274579 -0.0439039524624597 ENSG00000162521 RBBP4
ENST00000526193 0.770216772515251 0.676305210548314 -0.0270734563111405 ENSG00000162521 RBBP4
ENST00000492348 0.963950931678967 0.940617585565181 -0.00437765256183821 ENSG00000162521 RBBP4
ENST00000544435 0.963950931678967 0.940617585565181 -0.00437765256183821 ENSG00000162521 RBBP4
ENST00000525506 0.310673738095671 0.202670521963578 -0.100022329270723 ENSG00000162521 RBBP4
ENST00000465780 0.472354486065877 0.347215829226954 -0.0862400427492392 ENSG00000162521 RBBP4
ENST00000373485 0.977532437996385 0.960958441566363 -0.00286120336965582 ENSG00000162521 RBBP4
ENST00000477563 0.509976453177201 0.384170321699844 -0.0605652987263569 ENSG00000162521 RBBP4
ENST00000458695 0.777953936949449 0.686064996081164 0.0245723868912627 ENSG00000162521 RBBP4
ENST00000490500 0.359739938283679 0.244347073797794 -0.0939487039123112 ENSG00000162521 RBBP4
ENST00000445722 0.673195785753729 0.55963284247433 -0.0419380831775489 ENSG00000162521 RBBP4
ENST00000475321 0.778642237229334 0.686842302104239 0.036559932284386 ENSG00000162521 RBBP4
ENST00000531983 0.805258944248844 0.720680956793145 0.0394465353690566 ENSG00000162521 RBBP4
ENST00000463378 0.246569235553156 0.152013422368021 0.0949782656628404 ENSG00000162521 RBBP4
ENST00000460669 0.75627325003215 0.658678804338826 0.0277590249448392 ENSG00000162521 RBBP4
ENST00000482190 0.745406732930946 0.645513160025017 0.0288005533970948 ENSG00000162521 RBBP4
ENST00000373484 0.0690502161157886 0.0327296029078947 0.135784301369634 ENSG00000162520 SYNC
ENST00000409190 0.000649036447833252 0.000162770694749727 0.30025145679475 ENSG00000162520 SYNC
ENST00000417633 0.467577395894787 0.342587942826687 0.349027071931644 ENSG00000162520 SYNC
ENST00000426909 0.660550911294152 0.545452733671539 0.22179035552515 ENSG00000162520 SYNC
ENST00000421619 0.152145557841749 0.0842480915327099 0.577504928781124 ENSG00000224409 RP11-114B7.6
ENST00000401073 0.161639095578239 0.090726347797802 0.251008685006595 ENSG00000162522 KIAA1522
ENST00000468130 0.191866811445255 0.111704687966925 0.403614756153607 ENSG00000162522 KIAA1522
ENST00000373481 0.0810011813164642 0.0395602153503056 0.286138017282988 ENSG00000162522 KIAA1522
ENST00000294521 0.245034910788323 0.150855329644044 0.206832974900844 ENSG00000162522 KIAA1522
ENST00000373480 0.101964577119631 0.052044641975354 0.233047680386797 ENSG00000162522 KIAA1522
ENST00000469100 0.0258044266226605 0.0103494663824285 -0.181057584852666 ENSG00000134684 YARS
ENST00000373477 0.78256346248306 0.691778066812077 -0.0203884794193904 ENSG00000134684 YARS
ENST00000490826 0.0236716962538357 0.0093687511978908 -0.200381617437775 ENSG00000134684 YARS
ENST00000487404 0.0415843031287328 0.0180026404166424 -0.162037085707761 ENSG00000134684 YARS
ENST00000478828 0.433206781374304 0.310078388326601 -0.062249296265572 ENSG00000134684 YARS
ENST00000481895 0.787503704107864 0.697926094153854 0.0187046594068294 ENSG00000134684 YARS
ENST00000466052 0.0575553773748226 0.0263771519604876 0.131674481722016 ENSG00000134684 YARS
ENST00000470377 0.000765673072609686 0.000195521503318591 0.208880983508001 ENSG00000134684 YARS
ENST00000472692 0.00175962824732695 0.000493720005332885 -0.294278726773672 ENSG00000134684 YARS
ENST00000530710 0.563237280908563 0.439157592412401 -0.0913285156022586 ENSG00000116497 S100PBP
ENST00000373476 0.000133003324644479 2.84134677228404e-05 0.500843272656822 ENSG00000116497 S100PBP
ENST00000373475 0.000164461620375458 3.58688856695961e-05 0.493791011791189 ENSG00000116497 S100PBP
ENST00000529027 0.00352932420498215 0.00107408321582584 0.447560236426834 ENSG00000116497 S100PBP
ENST00000531123 0.000521325803253382 0.000127679581737155 0.455693041879393 ENSG00000116497 S100PBP
ENST00000398243 0.0069200976019491 0.00229484477966388 0.388224757844386 ENSG00000116497 S100PBP
ENST00000356689 0.00497920439657063 0.0015801881938898 0.39899370396309 ENSG00000116497 S100PBP
ENST00000526230 0.00591579298417679 0.00191877521005878 0.414065057232322 ENSG00000116497 S100PBP
ENST00000531256 0.00397435097356102 0.00122614116940679 0.428434419739127 ENSG00000116497 S100PBP
ENST00000477248 0.207832973438303 0.123090327824425 0.284061573284502 ENSG00000116497 S100PBP
ENST00000482212 0.00345742241146172 0.00104989194873175 0.4339537585638 ENSG00000116497 S100PBP
ENST00000474103 0.551729828115729 0.427069446735756 0.193589963415371 ENSG00000116497 S100PBP
ENST00000530552 0.146621390005567 0.0805846815360922 0.334947833232781 ENSG00000116497 S100PBP
ENST00000525203 0.00646393630303108 0.00212288307650594 0.605599314378813 ENSG00000116497 S100PBP
ENST00000524535 0.0047214693713433 0.00148907250046206 0.627883094034693 ENSG00000116497 S100PBP
ENST00000527692 0.0646624919946762 0.0302768504356672 0.453119921214031 ENSG00000116497 S100PBP
ENST00000475486 0.0602071304391334 0.0278391656389194 0.453146929725842 ENSG00000116497 S100PBP
ENST00000483143 0.654919253384403 0.538976497957222 -0.218548185289033 ENSG00000160097 FNDC5
ENST00000481487 0.858267637618213 0.790776312763837 0.0945778024223446 ENSG00000160097 FNDC5
ENST00000373471 0.530620973540031 0.405188599391734 0.265964904829409 ENSG00000160097 FNDC5
ENST00000609187 0.530620973540031 0.405188599391734 0.265964904829409 ENSG00000160097 FNDC5
ENST00000497068 0.447324624180765 0.323352205018522 0.362286147137407 ENSG00000160097 FNDC5
ENST00000496770 0.417275918638668 0.295492532923228 0.349986128964743 ENSG00000160097 FNDC5
ENST00000465346 0.674476897940351 0.56120526004791 0.186950140425939 ENSG00000160097 FNDC5
ENST00000470166 0.75488229932705 0.657056374638759 0.157219595040997 ENSG00000121905 HPCA
ENST00000480118 0.65955915529194 0.544365463313899 0.216042336727002 ENSG00000121905 HPCA
ENST00000373467 0.752240826489025 0.653816624876602 0.156962406397751 ENSG00000121905 HPCA
ENST00000459874 0.848135189838694 0.777325752903989 0.100316035027857 ENSG00000121905 HPCA
ENST00000470896 0.00622923876365987 0.00203555523078871 -0.782074724346847 ENSG00000121905 HPCA
ENST00000482771 0.426360377021613 0.303754107848087 -0.344457792176537 ENSG00000121900 TMEM54
ENST00000329151 0.00205158455916095 0.000585874194655245 -0.827184820613875 ENSG00000121900 TMEM54
ENST00000373463 0.00225310973917414 0.000651430964977766 -0.820658647193113 ENSG00000121900 TMEM54
ENST00000474144 0.00195325703145357 0.000554908275823393 -0.830203112308143 ENSG00000121900 TMEM54
ENST00000475208 0.00168184775661772 0.000469058725270556 -0.837780155201702 ENSG00000121900 TMEM54
ENST00000463914 0.00737818344198476 0.0024682048887994 -0.819322339985983 ENSG00000121900 TMEM54
ENST00000408496 0.51761968840387 0.391798487320709 -0.305580771319621 ENSG00000221423 AL031602.1
ENST00000373456 1.49671628531934e-16 5.72274663891254e-18 -0.98071443485693 ENSG00000116514 RNF19B
ENST00000356990 1.49727644212868e-16 5.72578419140199e-18 -0.980815350970737 ENSG00000116514 RNF19B
ENST00000235150 1.40709313483198e-16 5.36996757808494e-18 -0.981935008498153 ENSG00000116514 RNF19B
ENST00000594612 0.802330796650743 0.716820376015892 0.130655357674004 ENSG00000267885 FKSG48
ENST00000395888 0.129061276625556 0.0691089294424605 -0.619864920946111 ENSG00000217644 RP4-803A2.1
ENST00000401937 0.135256797401498 0.0731418758325002 -0.614972909986624 ENSG00000217644 RP4-803A2.1
ENST00000447420 0.0177106906824537 0.00669428908714228 -0.793419916422616 ENSG00000239670 RP4-803A2.2
ENST00000427524 3.21556465645663e-48 9.96513584911986e-51 -0.835948353254873 ENSG00000236065 RP1-117O3.2
ENST00000373449 3.15395414559794e-36 2.20768676471267e-38 -0.83731480801595 ENSG00000004455 AK2
ENST00000548033 6.44635377338921e-34 5.2836120285154e-36 -0.864454052448504 ENSG00000004455 AK2
ENST00000482191 3.16260689840502e-14 1.55056647257412e-15 -0.746107863471486 ENSG00000004455 AK2
ENST00000491241 5.07184852883073e-18 1.64976401003013e-19 -0.699686040412809 ENSG00000004455 AK2
ENST00000467905 1.81442795448267e-35 1.33952586963225e-37 -0.870771962314152 ENSG00000004455 AK2
ENST00000354858 5.69074574404432e-35 4.33745345644453e-37 -0.924396786619279 ENSG00000004455 AK2
ENST00000480134 5.38534708488399e-35 4.08857094611262e-37 -0.924406742179819 ENSG00000004455 AK2
ENST00000550338 2.99099751160225e-35 2.23319606726909e-37 -0.934202939648258 ENSG00000004455 AK2
ENST00000469238 1.58557563932234e-26 2.28897212528032e-28 -0.947154482920198 ENSG00000004455 AK2
ENST00000466029 4.89307973486406e-27 6.70954582576529e-29 -0.962754456373969 ENSG00000004455 AK2
ENST00000487289 1.28778614708778e-32 1.15412215947299e-34 -0.979172308104266 ENSG00000004455 AK2
ENST00000548559 4.34967600671179e-33 3.79411639781619e-35 -0.950638411530586 ENSG00000004455 AK2
ENST00000551979 9.48346446798351e-34 7.85234421006957e-36 -1.00345528491951 ENSG00000004455 AK2
ENST00000478635 0.599351327998823 0.477375521236378 -0.177327862044251 ENSG00000142920 ADC
ENST00000358680 0.864366006153574 0.799235309574932 -0.0584468362975272 ENSG00000142920 ADC
ENST00000294517 0.725069338676498 0.620813157151326 -0.100535932844415 ENSG00000142920 ADC
ENST00000481886 0.696452045816419 0.586769046492035 -0.110363843838821 ENSG00000142920 ADC
ENST00000475935 0.696452045816419 0.586769046492035 -0.110363843838821 ENSG00000142920 ADC
ENST00000462920 1 0.997983345853988 -0.000620823842268055 ENSG00000142920 ADC
ENST00000471119 0.696452045816419 0.586769046492035 -0.110363843838821 ENSG00000142920 ADC
ENST00000495135 0.806439043570143 0.722147034841918 -0.099869292711502 ENSG00000142920 ADC
ENST00000477570 0.765315154472235 0.669978705277678 -0.102733326519435 ENSG00000142920 ADC
ENST00000483027 0.641665650107981 0.524143494053505 -0.156646281273037 ENSG00000142920 ADC
ENST00000492420 0.629573506772377 0.510577875213856 -0.16394340252215 ENSG00000142920 ADC
ENST00000398167 0.706636821476027 0.598943288219589 -0.106823301552298 ENSG00000142920 ADC
ENST00000373443 0.696452045816419 0.586769046492035 -0.110363843838821 ENSG00000142920 ADC
ENST00000497710 1 0.999082125016055 -0.000282960064555104 ENSG00000142920 ADC
ENST00000473089 0.765315154472235 0.669978705277678 -0.102733326519435 ENSG00000142920 ADC
ENST00000484656 0.72679630107445 0.623065781846504 -0.100740085013352 ENSG00000142920 ADC
ENST00000373440 0.991429438253334 0.982775509420905 -0.00523042355041434 ENSG00000142920 ADC
ENST00000373441 0.809009298272829 0.72545774418852 -0.0737500142898913 ENSG00000142920 ADC
ENST00000478204 0.737138648473536 0.635464504203709 -0.0993647935377189 ENSG00000142920 ADC
ENST00000497280 0.452106495094317 0.327847466415516 -0.346949717151921 ENSG00000142920 ADC
ENST00000492521 0.68924476357776 0.578189717046364 -0.197555986895439 ENSG00000142920 ADC
ENST00000291416 6.53367055303448e-05 1.30783641758807e-05 0.47392608683338 ENSG00000116525 TRIM62
ENST00000543586 0.000970902264311281 0.000254196105814514 0.45331758688967 ENSG00000116525 TRIM62
ENST00000485148 0.000513981486308929 0.000125684062063817 0.47888724870635 ENSG00000116525 TRIM62
ENST00000486583 0.345379369047928 0.231844752944176 0.300656748181747 ENSG00000116525 TRIM62
ENST00000483388 0.82733172761901 0.749433883603981 0.0608455408089041 ENSG00000160094 ZNF362
ENST00000539719 0.889463232377829 0.833892068112881 0.0358508725101252 ENSG00000160094 ZNF362
ENST00000490959 0.60453775762942 0.483014379064212 0.136263210706607 ENSG00000160094 ZNF362
ENST00000602618 0.478658917955924 0.353215100262075 0.340358519863208 ENSG00000270115 RP11-415J8.7
ENST00000373428 0.851564093889036 0.781762422025168 -0.0552453241336844 ENSG00000160094 ZNF362
ENST00000477934 0.350750526064788 0.236495193139221 0.384006479904157 ENSG00000160094 ZNF362
ENST00000543783 0.257018683449325 0.160002968160163 -0.36176006251105 ENSG00000256142 AL513327.1
ENST00000330379 0.0947310742455026 0.0476627973349736 0.72500779031609 ENSG00000184389 A3GALT2
ENST00000442999 0.624755502398658 0.505350425014842 0.210182743320913 ENSG00000184389 A3GALT2
ENST00000588828 0.947725699851538 0.916404654874343 0.014190117936728 ENSG00000225313 RP11-415J8.3
ENST00000457957 0.907492187505785 0.858761629916939 0.0238616091421361 ENSG00000225313 RP11-415J8.3
ENST00000587696 0.963585404544245 0.939943840765605 -0.00993660298880311 ENSG00000225313 RP11-415J8.3
ENST00000431992 0.408050107512279 0.287040494656228 0.116737667413108 ENSG00000134686 PHC2
ENST00000485928 0.441944002522353 0.31832691664293 0.110548946739118 ENSG00000134686 PHC2
ENST00000373418 0.445004352812924 0.321174461769396 0.109894882563469 ENSG00000134686 PHC2
ENST00000373422 0.425693458718489 0.303162281829223 0.1138364084003 ENSG00000134686 PHC2
ENST00000257118 0.408050107512279 0.287040494656228 0.116737667413108 ENSG00000134686 PHC2
ENST00000419414 0.348333078585349 0.23443383653136 0.131991506570625 ENSG00000134686 PHC2
ENST00000467894 0.318508888883496 0.209129061718502 0.140430500823085 ENSG00000134686 PHC2
ENST00000373416 0.200564881801944 0.11791581723299 0.170693084370265 ENSG00000134686 PHC2
ENST00000486897 0.187580859932362 0.108605647062287 0.177945750710607 ENSG00000134686 PHC2
ENST00000493483 0.198163267707537 0.1162221480286 0.173748577724054 ENSG00000134686 PHC2
ENST00000473158 0.763127614770338 0.667219043355131 0.0547811404083231 ENSG00000134686 PHC2
ENST00000583214 0.742049786994021 0.641376357780185 -0.084918036938673 ENSG00000266239 MIR3605
ENST00000410180 0.813584642888179 0.7314088735958 0.1101919487346 ENSG00000222112 RN7SKP16
ENST00000432703 0.0930648181962599 0.0466507243370288 0.60938266209669 ENSG00000233246 RP11-415J8.5
ENST00000459964 0.273146123317427 0.172673831530307 0.498463573563425 ENSG00000134686 PHC2
ENST00000468406 0.38658007889166 0.267850831752986 0.307175904236455 ENSG00000134686 PHC2
ENST00000484692 0.802936920719822 0.717682557538934 0.0757032722331381 ENSG00000134686 PHC2
ENST00000361328 0.0364457888384519 0.015444690430658 -0.363358099913856 ENSG00000121903 ZSCAN20
ENST00000373413 0.0287366276526378 0.0117271586754437 -0.410739146316039 ENSG00000121903 ZSCAN20
ENST00000480917 0.135729139379343 0.0734452103778273 -0.324452614013233 ENSG00000121903 ZSCAN20
ENST00000241312 0.00255912090205852 0.000750730990383056 1.24745783997545 ENSG00000121904 CSMD2
ENST00000373381 0.00255912090205852 0.000750730990383056 1.24745783997545 ENSG00000121904 CSMD2
ENST00000373380 0.40180278056552 0.281400649112833 0.291234325345872 ENSG00000121904 CSMD2
ENST00000373388 0.728652046047639 0.625367234729553 0.130958101905206 ENSG00000121904 CSMD2
ENST00000426886 1.52588973228953e-10 1.20638668566406e-11 -0.437808889720572 ENSG00000163866 SMIM12
ENST00000338513 0.880018937724712 0.821357677387356 -0.0816439965220141 ENSG00000189280 GJB5
ENST00000339480 0.191887448578481 0.11172168839605 -0.577050692008074 ENSG00000189433 GJB4
ENST00000542839 0.6436821383166 0.526332194249201 -0.184245306756783 ENSG00000255811 RP1-34M23.5
ENST00000373366 0.414726185517295 0.29314357034928 -0.374664056456358 ENSG00000188910 GJB3
ENST00000373362 0.387183056574497 0.268407602285725 -0.394364190355171 ENSG00000188910 GJB3
ENST00000342280 0.745437271938409 0.645564921517862 -0.152719117391644 ENSG00000187513 GJA4
ENST00000450137 0.981795055627383 0.968085672622792 0.0139188011389964 ENSG00000187513 GJA4
ENST00000429293 0.305551263414839 0.198526334643811 -0.243459105380517 ENSG00000230163 RP5-997D16.2
ENST00000521580 3.62310957720687e-10 2.99691371258352e-11 -0.499829144547798 ENSG00000163866 SMIM12
ENST00000446026 3.21120159558972e-10 2.63794632986392e-11 -0.539310007988985 ENSG00000163866 SMIM12
ENST00000456842 6.56267090921828e-10 5.62905029796544e-11 -0.528644682848752 ENSG00000163866 SMIM12
ENST00000423898 6.727768330577e-10 5.78313812070251e-11 -0.538339316661356 ENSG00000163866 SMIM12
ENST00000417239 9.13838007464532e-08 1.08813800038089e-08 -0.546885140964485 ENSG00000163866 SMIM12
ENST00000235180 0.373471408246122 0.25635507889549 -0.22070107748625 ENSG00000116544 DLGAP3
ENST00000373347 0.724928047791099 0.620644449627204 -0.0890475198234548 ENSG00000116544 DLGAP3
ENST00000495979 0.872806771406964 0.811127709110096 -0.054510200447333 ENSG00000116544 DLGAP3
ENST00000417456 0.821036192897417 0.74105897919733 0.0277419574328614 ENSG00000241014 RP11-244H3.1
ENST00000311990 0.427597207015312 0.304896667752244 0.151102273576367 ENSG00000241014 RP11-244H3.1
ENST00000487874 0.883118080463162 0.825397363502733 -0.0148005257244051 ENSG00000271741 RP11-244H3.4
ENST00000373337 0.35875553517818 0.243468008381366 -0.123340796015576 ENSG00000243749 ZMYM6NB
ENST00000373340 0.942014771235997 0.908002846878632 -0.00784696434565863 ENSG00000163867 ZMYM6
ENST00000493328 0.923281536493792 0.880866894553778 0.0114721527657922 ENSG00000163867 ZMYM6
ENST00000357182 0.96236095131013 0.9379951965288 0.00596830512760004 ENSG00000163867 ZMYM6
ENST00000466345 0.373059499032657 0.256012078421288 -0.14376093102749 ENSG00000163867 ZMYM6
ENST00000472971 0.73130080084976 0.628406184463275 0.0748244154797467 ENSG00000163867 ZMYM6
ENST00000415531 0.518658300201382 0.392783227027332 -0.0837558738183811 ENSG00000163867 ZMYM6
ENST00000317538 0.542005261338658 0.416848801701518 -0.0853057384788966 ENSG00000163867 ZMYM6
ENST00000460607 0.578731534772287 0.455609689134548 -0.0784918713282955 ENSG00000163867 ZMYM6
ENST00000373333 0.437461587307702 0.314073912038202 -0.103436518479782 ENSG00000163867 ZMYM6
ENST00000471566 0.892778701088229 0.838421158769849 -0.0248383157823421 ENSG00000163867 ZMYM6
ENST00000428087 0.758761616110115 0.661899203744156 0.0354494013050023 ENSG00000233940 RP11-248I9.2
ENST00000417119 0.55621695367948 0.431757573614436 0.0905677039699551 ENSG00000197056 ZMYM1
ENST00000359858 0.656939461609759 0.541279694119364 0.0672930534568351 ENSG00000197056 ZMYM1
ENST00000466390 0.929088738843971 0.889618211742217 -0.0203705701924651 ENSG00000197056 ZMYM1
ENST00000488455 0.70910949235269 0.601864983235694 0.0571546803362019 ENSG00000197056 ZMYM1
ENST00000475654 0.676023775033544 0.563125875194325 0.0655191809293855 ENSG00000197056 ZMYM1
ENST00000373329 0.656939461609759 0.541279694119364 0.0672930534568351 ENSG00000197056 ZMYM1
ENST00000373330 0.656939461609759 0.541279694119364 0.0672930534568351 ENSG00000197056 ZMYM1
ENST00000476269 0.965208886679758 0.942462966544839 0.0150506844385977 ENSG00000197056 ZMYM1
ENST00000463393 0.391528200882573 0.272241973445107 -0.259470428062108 ENSG00000197056 ZMYM1
ENST00000442409 0.495019934270502 0.369189645323005 0.210462819951348 ENSG00000228348 EFCAB14P1
ENST00000471991 0.537470429236495 0.412090995457116 0.0966948234425366 ENSG00000116560 SFPQ
ENST00000468598 1.05913950706372e-05 1.79709454198554e-06 0.272165558110583 ENSG00000116560 SFPQ
ENST00000460428 0.585117039027305 0.46247577794371 0.046170514913998 ENSG00000116560 SFPQ
ENST00000470472 1 0.997860797859958 0.000161354619017746 ENSG00000116560 SFPQ
ENST00000466745 0.000347588614256464 8.1656259481113e-05 0.221914780912005 ENSG00000116560 SFPQ
ENST00000466213 0.000150589146516289 3.25667306910051e-05 0.226691788819474 ENSG00000116560 SFPQ
ENST00000490668 1.06842974352435e-05 1.81391134946481e-06 0.295626888740439 ENSG00000116560 SFPQ
ENST00000485365 0.000110889540850143 2.33071771242857e-05 0.287871014023938 ENSG00000116560 SFPQ
ENST00000485454 0.138782907847226 0.0754408680039593 0.173968554760988 ENSG00000116560 SFPQ
ENST00000357214 0.0185768894740663 0.00707226357796177 -0.124923923297001 ENSG00000116560 SFPQ
ENST00000364998 0.781530896270515 0.690519290482233 0.103733005459304 ENSG00000201868 Y_RNA
ENST00000373297 0.00587373236741472 0.00190353641727134 -0.209090928067119 ENSG00000146463 ZMYM4
ENST00000314607 0.00587373236741472 0.00190353641727134 -0.209090928067119 ENSG00000146463 ZMYM4
ENST00000441447 0.000535416963598094 0.000131479845454339 -0.309625301656996 ENSG00000146463 ZMYM4
ENST00000475222 0.960215343515125 0.934846894066054 0.0299829265869795 ENSG00000240374 RN7SL503P
ENST00000364672 0.314338605407093 0.205700728081133 -0.459914680005698 ENSG00000201542 SNORA62
ENST00000434805 0.587534234805174 0.4650986087067 -0.237782101009653 ENSG00000229994 RPL5P4
ENST00000432683 0.164913607543327 0.0929451351705313 -0.202034417200722 ENSG00000227409 ZMYM4-AS1
ENST00000457946 0.0734866625185607 0.035243033705334 -0.146112444698076 ENSG00000146463 ZMYM4
ENST00000482131 0.541229339589582 0.416009200548318 -0.0924200516798636 ENSG00000146463 ZMYM4
ENST00000470175 0.820921662333938 0.740911403217328 -0.0478523981003805 ENSG00000146463 ZMYM4
ENST00000492456 0.407251202414733 0.286298211720953 -0.158007334645355 ENSG00000146463 ZMYM4
ENST00000365259 0.524686099067625 0.399040055792584 -0.284717016484446 ENSG00000202129 RNY5P1
ENST00000325722 0.175967505694691 0.100540157963055 0.106799948488536 ENSG00000142687 KIAA0319L
ENST00000373266 0.000124101234450205 2.63528302028464e-05 0.306362922022852 ENSG00000142687 KIAA0319L
ENST00000426982 0.191890337366366 0.111725272855325 0.10463132379347 ENSG00000142687 KIAA0319L
ENST00000461312 8.38688820753736e-06 1.39735475349364e-06 0.385807986166151 ENSG00000142687 KIAA0319L
ENST00000485551 0.165425038929147 0.0933056244438322 0.128095230783927 ENSG00000142687 KIAA0319L
ENST00000473423 0.113760742916912 0.0593281307145729 0.306870308227211 ENSG00000142687 KIAA0319L
ENST00000473844 0.160597472596965 0.0900360071528337 0.207686335192177 ENSG00000142687 KIAA0319L
ENST00000474856 0.0654328360248514 0.030704096708764 0.304399737047929 ENSG00000142687 KIAA0319L
ENST00000492544 0.836292114510932 0.761358091579116 0.0448965292590123 ENSG00000142687 KIAA0319L
ENST00000440579 0.78070166608074 0.68937948656238 -0.0303322533651522 ENSG00000142687 KIAA0319L
ENST00000467109 0.342778604210179 0.229592288395113 0.248055720494243 ENSG00000142687 KIAA0319L
ENST00000431916 0.427629776995773 0.304930125159882 -0.094867146986793 ENSG00000142687 KIAA0319L
ENST00000482929 0.523475267592109 0.397740234518097 -0.0659879407417326 ENSG00000142687 KIAA0319L
ENST00000478463 0.696674586401937 0.587085747101276 -0.0459818921206826 ENSG00000142687 KIAA0319L
ENST00000470388 0.693439028783401 0.583193387164904 -0.0465645388771564 ENSG00000142687 KIAA0319L
ENST00000492888 0.713158346226479 0.606732212727186 -0.0436733596905752 ENSG00000142687 KIAA0319L
ENST00000469892 0.749571569408681 0.650599726700381 -0.0388494958927092 ENSG00000142687 KIAA0319L
ENST00000494948 0.875735343903462 0.815305838153607 -0.020710891056459 ENSG00000142687 KIAA0319L
ENST00000442276 0.948211648154165 0.917135761319135 -0.0362250826999589 ENSG00000236274 RP4-728D4.3
ENST00000476329 0.961630131616534 0.936854463281841 0.00749754395643009 ENSG00000142687 KIAA0319L
ENST00000473465 0.963481744491047 0.939695601198295 -0.020635972057044 ENSG00000142687 KIAA0319L
ENST00000373253 0.000318608999858831 7.41563786233119e-05 -0.404941709249664 ENSG00000020129 NCDN
ENST00000356090 0.0003391055796907 7.94483580892945e-05 -0.40222683789805 ENSG00000020129 NCDN
ENST00000373243 0.000331047979794259 7.73486398535737e-05 -0.402253450096028 ENSG00000020129 NCDN
ENST00000459931 2.69092894839355e-06 4.09300549712877e-07 -0.671700180695275 ENSG00000020129 NCDN
ENST00000437806 5.6105555879958e-06 9.05615886210068e-07 -0.72390842998569 ENSG00000020129 NCDN
ENST00000423723 0.102098513213109 0.0521282055064963 -0.231234461224467 ENSG00000020129 NCDN
ENST00000425881 0.0325928921759603 0.0135765856250615 0.61999056760015 ENSG00000239636 RP4-728D4.2
ENST00000444348 0.0864999787728326 0.0427813911251117 0.474343213531019 ENSG00000239636 RP4-728D4.2
ENST00000373235 0.000398045057906475 9.47689217112124e-05 0.610376386509048 ENSG00000116819 TFAP2E
ENST00000373237 9.38318601225143e-10 8.21167012588852e-11 -0.529563265276277 ENSG00000126067 PSMB2
ENST00000270815 0.256960183174759 0.159961937791331 -0.129034873267059 ENSG00000142686 C1orf216
ENST00000503824 0.255648787917981 0.158980390311246 -0.248074016555476 ENSG00000142686 C1orf216
ENST00000453178 0.612063536560231 0.491264943642622 -0.112451931121089 ENSG00000142686 C1orf216
ENST00000251195 0.00209550020431001 0.000600308298483271 0.7823747886087 ENSG00000092853 CLSPN
ENST00000466308 0.119680735484519 0.0630821133100235 0.683011446950228 ENSG00000092853 CLSPN
ENST00000318121 0.00264836789098622 0.000780144291718044 0.782350397684416 ENSG00000092853 CLSPN
ENST00000373220 0.00264836789098622 0.000780144291718044 0.782350397684416 ENSG00000092853 CLSPN
ENST00000520551 0.00264836789098622 0.000780144291718044 0.782350397684416 ENSG00000092853 CLSPN
ENST00000373226 0.00682011691656143 0.00225716006501542 1.08781660590053 ENSG00000232335 RP11-435D7.3
ENST00000517467 0.104114049871221 0.0533778455373008 0.713145736952377 ENSG00000092853 CLSPN
ENST00000373210 2.40375619905115e-06 3.62686772520744e-07 0.48631704448081 ENSG00000134698 AGO4
ENST00000488778 0.0119654331014303 0.00427458080386787 0.390866820289256 ENSG00000134698 AGO4
ENST00000496257 0.00539351336426254 0.00173012940289819 0.392661838138911 ENSG00000134698 AGO4
ENST00000373206 5.56574561739404e-12 3.65513342240363e-13 0.525926130900426 ENSG00000092847 AGO1
ENST00000604465 0.998281195071545 0.992995618384647 0.00234874252850777 ENSG00000271164 RP4-789D17.4
ENST00000373204 7.5909401297485e-10 6.57643204678987e-11 0.464375885672391 ENSG00000092847 AGO1
ENST00000606838 0.541804307908866 0.41662618083168 0.290695968595986 ENSG00000271914 RP4-789D17.5
ENST00000324350 0.165791230522622 0.0935568040286524 0.140491575357717 ENSG00000126070 AGO3
ENST00000373191 0.0157066879759342 0.00583157152659304 0.183275488786827 ENSG00000126070 AGO3
ENST00000397828 0.21202333692121 0.1260794834147 0.126926872387697 ENSG00000126070 AGO3
ENST00000246314 0.166629352286854 0.094133436923887 0.124403483412631 ENSG00000126070 AGO3
ENST00000491443 0.91263347873125 0.865874041870399 0.0158116441222001 ENSG00000126070 AGO3
ENST00000466576 0.670006508201132 0.555964395911297 0.0565666481123389 ENSG00000271554 RP4-665N4.8
ENST00000479395 0.610373393919632 0.489430003252513 -0.114616166956781 ENSG00000271554 RP4-665N4.8
ENST00000471099 0.484189790712551 0.358545916191219 0.109229387448973 ENSG00000126070 AGO3
ENST00000602765 0.978343462765881 0.962487355695945 -0.0114853146016581 ENSG00000232862 RP4-665N4.4
ENST00000437804 0.750909968838119 0.652309486657197 0.155541561100166 ENSG00000232862 RP4-665N4.4
ENST00000446354 0.652632737857867 0.536489575647383 0.206210712472388 ENSG00000232862 RP4-665N4.4
ENST00000207457 0.496220948501267 0.370503962421882 0.326143090137082 ENSG00000092850 TEKT2
ENST00000469024 0.487307151577 0.361590039981838 0.332864993455481 ENSG00000092850 TEKT2
ENST00000473120 0.459303301977943 0.334653259269362 0.339359694556134 ENSG00000092850 TEKT2
ENST00000373178 4.48410364103539e-16 1.80357817149256e-17 -0.951776556295413 ENSG00000116863 ADPRHL2
ENST00000303143 0.112066343983485 0.0582728361361695 -0.508333955245139 ENSG00000171812 COL8A2
ENST00000397799 0.563319611457973 0.439233527938053 -0.211512597170217 ENSG00000171812 COL8A2
ENST00000481785 0.868633393585081 0.80500425269249 -0.0798647120486443 ENSG00000171812 COL8A2
ENST00000373166 0.98877566478307 0.978666016438693 -0.0017657834358049 ENSG00000054116 TRAPPC3
ENST00000462715 0.378998411037578 0.261248580146621 -0.0822738217469588 ENSG00000054116 TRAPPC3
ENST00000373163 0.949289417657328 0.918660949467713 0.00674333040505075 ENSG00000054116 TRAPPC3
ENST00000373162 0.979640395684554 0.964501740101493 0.00291346522042049 ENSG00000054116 TRAPPC3
ENST00000469757 0.760004681292357 0.663406499479619 0.0291716870503828 ENSG00000054116 TRAPPC3
ENST00000373159 0.72624140816555 0.622333737307339 0.034817737088535 ENSG00000054116 TRAPPC3
ENST00000497251 0.682070136548495 0.569959415386338 0.0449510078517501 ENSG00000054116 TRAPPC3
ENST00000429533 7.61669347795796e-08 8.95963644195355e-09 0.466357980786869 ENSG00000116871 MAP7D1
ENST00000316156 4.49925690640177e-06 7.12698401490883e-07 0.429550575900067 ENSG00000116871 MAP7D1
ENST00000527764 1.15428983833831e-06 1.64745645602545e-07 0.459308595625404 ENSG00000116871 MAP7D1
ENST00000373150 4.66726365284147e-06 7.41293788509865e-07 0.428869079072005 ENSG00000116871 MAP7D1
ENST00000373151 4.621607197091e-06 7.33295709062277e-07 0.428954206825344 ENSG00000116871 MAP7D1
ENST00000530729 1.04357856291189e-07 1.25311340996384e-08 0.454542990489495 ENSG00000116871 MAP7D1
ENST00000462118 5.90612561574847e-06 9.57423494512804e-07 0.476484487163272 ENSG00000116871 MAP7D1
ENST00000474796 5.97700183653948e-06 9.69699703876646e-07 0.475785753616891 ENSG00000116871 MAP7D1
ENST00000530975 0.0390526301090371 0.01674565302697 0.336983648934378 ENSG00000116871 MAP7D1
ENST00000487131 0.0305681822967204 0.0125978606255011 0.32774222178504 ENSG00000116871 MAP7D1
ENST00000373148 0.000366591619734603 8.65876382576152e-05 0.399097733314337 ENSG00000116871 MAP7D1
ENST00000532131 0.00478269791785287 0.00151064341738833 0.362160056118282 ENSG00000116871 MAP7D1
ENST00000487114 2.3587619291932e-05 4.28573307585433e-06 0.443681132148236 ENSG00000116871 MAP7D1
ENST00000354618 0.880025998915165 0.821377852570426 -0.0112514983857388 ENSG00000054118 THRAP3
ENST00000469141 0.895303280796279 0.842023980686314 -0.00991315701996629 ENSG00000054118 THRAP3
ENST00000478853 0.693112482488329 0.582839969659583 0.0474732778482388 ENSG00000054118 THRAP3
ENST00000447495 0.455526303780513 0.331098610813718 0.287450410370397 ENSG00000231849 UBE2V2P4
ENST00000466743 0.630625596136808 0.511815249392621 0.0527711320289406 ENSG00000054118 THRAP3
ENST00000373139 2.14727334989453e-16 8.37075492399762e-18 1.40519730723754 ENSG00000214193 SH3D21
ENST00000453908 3.65420128616862e-17 1.31390254981324e-18 1.40683541293949 ENSG00000214193 SH3D21
ENST00000426732 3.65420128616862e-17 1.31390254981324e-18 1.40683541293949 ENSG00000214193 SH3D21
ENST00000312808 3.14573351283892e-17 1.122420993878e-18 1.40707072340257 ENSG00000214193 SH3D21
ENST00000505871 3.06717509401007e-17 1.09310627254832e-18 1.41217052341421 ENSG00000214193 SH3D21
ENST00000480549 1.59063825038391e-14 7.53119140021076e-16 1.23007773938444 ENSG00000214193 SH3D21
ENST00000496636 1.47204841991521e-08 1.54638664935424e-09 1.2689384408074 ENSG00000214193 SH3D21
ENST00000508854 1.90233510225783e-08 2.0367569647444e-09 1.3590018054331 ENSG00000214193 SH3D21
ENST00000474766 3.06533375457623e-07 3.97606334067014e-08 1.02319216738671 ENSG00000214193 SH3D21
ENST00000270824 0.000478263049678718 0.000116057096111963 0.833616752300541 ENSG00000142694 EVA1B
ENST00000490466 0.00668977673446118 0.00220741940431873 0.694611545688521 ENSG00000142694 EVA1B
ENST00000373137 4.08426278003085e-20 1.08686267016717e-21 2.26637447424087 ENSG00000116883 RP11-268J15.5
ENST00000359297 0.00138110355997635 0.000376476422383322 0.283969369538165 ENSG00000196182 STK40
ENST00000373129 5.20657395493438e-06 8.34738878750884e-07 0.389823971708066 ENSG00000196182 STK40
ENST00000373130 5.20657395493438e-06 8.34738878750884e-07 0.389823971708066 ENSG00000196182 STK40
ENST00000373132 5.20657395493438e-06 8.34738878750884e-07 0.389823971708066 ENSG00000196182 STK40
ENST00000460417 0.00157186507201744 0.000434792799267279 0.274096389866943 ENSG00000196182 STK40
ENST00000473733 0.00613458243354503 0.00200050802412914 0.2463043528409 ENSG00000196182 STK40
ENST00000482458 1.31583203173995e-07 1.60876483859536e-08 0.478525350280444 ENSG00000196182 STK40
ENST00000460017 2.83897654442689e-09 2.67678959133275e-10 0.602464708178908 ENSG00000196182 STK40
ENST00000476041 0.554674675509482 0.430167588423865 -0.0814587177570255 ENSG00000181817 LSM10
ENST00000315732 0.537357145014865 0.411965442694506 -0.0928117956038096 ENSG00000181817 LSM10
ENST00000489912 0.522661328605084 0.396965451948525 -0.0936575614150685 ENSG00000181817 LSM10
ENST00000410889 0.689924711415406 0.579035068473631 0.103362782619648 ENSG00000222821 RNU4-27P
ENST00000468441 0.0830166851322367 0.0407437302336421 0.73290691694126 ENSG00000116885 OSCP1
ENST00000495222 0.0127365496377259 0.00459227178754779 1.0039725454703 ENSG00000116885 OSCP1
ENST00000235532 0.0112088416559635 0.00396466108911137 0.910161719278729 ENSG00000116885 OSCP1
ENST00000356637 0.0112907434447882 0.00399822376739924 0.909638126389283 ENSG00000116885 OSCP1
ENST00000471369 0.178201103103239 0.102055524087255 0.595821388024013 ENSG00000116885 OSCP1
ENST00000433045 0.00737818344198476 0.00246820803799017 0.9585989906312 ENSG00000116885 OSCP1
ENST00000445843 0.0195557843708406 0.00749947130948347 0.847262837138362 ENSG00000116885 OSCP1
ENST00000315643 0.0187018748100712 0.00712689468544297 0.852544087316651 ENSG00000116885 OSCP1
ENST00000364578 0.508222629170944 0.382435635717187 0.2070023289934 ENSG00000201448 SNORA63
ENST00000475160 0.231124940835172 0.140314350497156 0.543037014281108 ENSG00000116885 OSCP1
ENST00000525869 0.671664679106736 0.55784466202199 -0.184746606174777 ENSG00000116885 OSCP1
ENST00000528112 0.0636761883110452 0.0297445578922883 0.730510683356747 ENSG00000116885 OSCP1
ENST00000354267 0.0763389321508745 0.0368703491647578 0.746592699902548 ENSG00000116885 OSCP1
ENST00000524789 0.148963874789321 0.0821164373520802 0.6353972146139 ENSG00000116885 OSCP1
ENST00000373116 3.5121836855021e-06 5.45786036354808e-07 -0.38072373794566 ENSG00000116898 MRPS15
ENST00000488606 0.0587129365804567 0.0270109224956618 -0.243586781680139 ENSG00000116898 MRPS15
ENST00000477040 4.59070460800178e-05 8.89500685851268e-06 -0.622880629316337 ENSG00000116898 MRPS15
ENST00000462067 3.03952405992238e-06 4.66669294759694e-07 -0.384284886705268 ENSG00000116898 MRPS15
ENST00000373106 2.13709431983423e-19 6.07697880464262e-21 1.2978697829853 ENSG00000119535 CSF3R
ENST00000373104 2.13709431983423e-19 6.07697880464262e-21 1.2978697829853 ENSG00000119535 CSF3R
ENST00000373103 2.13709431983423e-19 6.07697880464262e-21 1.2978697829853 ENSG00000119535 CSF3R
ENST00000480825 5.98496421929336e-19 1.77162345930739e-20 1.31018220636052 ENSG00000119535 CSF3R
ENST00000361632 7.96081757851429e-20 2.17846230633293e-21 1.30959998680682 ENSG00000119535 CSF3R
ENST00000464465 4.13969414018242e-15 1.83915959323685e-16 1.31561954331968 ENSG00000119535 CSF3R
ENST00000331941 1.28355144423667e-21 2.94032179670965e-23 1.35293020723315 ENSG00000119535 CSF3R
ENST00000487540 1.66346264067667e-16 6.41504297471227e-18 1.33305621249145 ENSG00000119535 CSF3R
ENST00000338937 1.46735930671027e-21 3.3806966778989e-23 1.35287460482386 ENSG00000119535 CSF3R
ENST00000418048 1.46735930671027e-21 3.3806966778989e-23 1.35287460482386 ENSG00000119535 CSF3R
ENST00000440588 1.44161941123527e-21 3.31708132002635e-23 1.34556545624292 ENSG00000119535 CSF3R
ENST00000484762 5.60172641684136e-11 4.16738765971811e-12 1.24666972799046 ENSG00000119535 CSF3R
ENST00000466138 3.51460187216799e-06 5.46191112309591e-07 1.14452379430269 ENSG00000119535 CSF3R
ENST00000464365 2.5551244973777e-12 1.60859921901451e-13 1.10669520306787 ENSG00000119535 CSF3R
ENST00000469380 2.04933786041749e-05 3.67436277446181e-06 0.928215830016468 ENSG00000119535 CSF3R
ENST00000526980 9.906231390739e-12 6.72489859889772e-13 1.1163517441281 ENSG00000119535 CSF3R
ENST00000489551 1.20171513153944e-07 1.45838691486503e-08 0.959889278945361 ENSG00000119535 CSF3R
ENST00000533491 1.70618013755638e-07 2.12602647368661e-08 0.953354601574577 ENSG00000119535 CSF3R
ENST00000373091 0.940317723840524 0.90561678340849 0.0333688511531432 ENSG00000163873 GRIK3
ENST00000373093 0.945453172364017 0.912980069548315 0.0306848235274356 ENSG00000163873 GRIK3
ENST00000413901 0.00313310617478798 0.000940068686489102 1.0811025074688 ENSG00000223944 RP5-1180C18.1
ENST00000424989 0.0944674044374872 0.047503005165303 0.330660010887526 ENSG00000233621 LINC01137
ENST00000373087 0.355072795785402 0.240212661937333 0.103300768656574 ENSG00000163874 ZC3H12A
ENST00000472312 0.566922591007575 0.443097680583315 0.0741718867677787 ENSG00000163874 ZC3H12A
ENST00000471012 0.949364439511998 0.918784668515267 0.010701292929411 ENSG00000163874 ZC3H12A
ENST00000373075 0.691293365416979 0.580735394718221 0.0399998018378238 ENSG00000163875 MEAF6
ENST00000296214 0.682324987522863 0.570282594612705 0.0408033241407604 ENSG00000163875 MEAF6
ENST00000373074 0.680540959142889 0.568302940245426 0.0409019413688598 ENSG00000163875 MEAF6
ENST00000475828 0.679078663015303 0.566675541431301 0.0409657351453492 ENSG00000163875 MEAF6
ENST00000487788 0.70673441249791 0.599064059613602 0.0376968710692914 ENSG00000163875 MEAF6
ENST00000373073 0.647371780501845 0.530615654560268 0.0450512959403772 ENSG00000163875 MEAF6
ENST00000487792 0.599977791426817 0.478064733568137 0.0538574180071073 ENSG00000163875 MEAF6
ENST00000448519 0.657003496309554 0.541367830778018 0.0456633270586606 ENSG00000163875 MEAF6
ENST00000580821 0.264577348847517 0.165905157000077 0.389444830571495 ENSG00000263675 MIR5581
ENST00000485039 0.272506949159593 0.172171947621272 -0.114314108858352 ENSG00000163875 MEAF6
ENST00000296215 0.281484710373835 0.179216653181855 0.106862802130293 ENSG00000163877 SNIP1
ENST00000468040 0.00294294118526328 0.000876778114997641 0.32209823614581 ENSG00000163877 SNIP1
ENST00000437933 0.0332711950573647 0.0139065071970979 0.69848317335507 ENSG00000232273 FTH1P1
ENST00000493916 0.569452714299142 0.445722487507978 0.103309977486538 ENSG00000163877 SNIP1
ENST00000368565 0.738695358735089 0.637385435231848 0.155047220764954 ENSG00000237749 RP3-423B22.5
ENST00000423216 0.738695358735089 0.637385435231848 0.155047220764954 ENSG00000237749 RP3-423B22.5
ENST00000296218 0.00241631040693263 0.000704326532893237 -0.530725066065 ENSG00000163879 DNALI1
ENST00000490312 0.419018958346902 0.297042724828991 0.345040079896302 ENSG00000163879 DNALI1
ENST00000466723 0.490445343034078 0.364662891657253 0.291572788251603 ENSG00000163879 DNALI1
ENST00000541606 0.32008100098428 0.210392999641888 -0.296220172841764 ENSG00000163879 DNALI1
ENST00000497858 0.000391540802162486 9.31153547239946e-05 -0.59945201037064 ENSG00000163879 DNALI1
ENST00000467277 0.106145720993957 0.0546258423316934 -0.495513081991715 ENSG00000163879 DNALI1
ENST00000490029 2.46622143101128e-06 3.72760939240253e-07 -0.649859162515755 ENSG00000134697 GNL2
ENST00000373062 7.76917127163553e-16 3.19971851664916e-17 -0.558777751949937 ENSG00000134697 GNL2
ENST00000462812 5.14648529233613e-12 3.36686529214627e-13 -0.646332367200848 ENSG00000134697 GNL2
ENST00000479255 1.65917730058713e-07 2.06110461141803e-08 -0.626119815446249 ENSG00000134697 GNL2
ENST00000538069 2.96040957229874e-08 3.26665395255e-09 -0.439844226941939 ENSG00000134697 GNL2
ENST00000469191 0.000788234290823356 0.000201969153721122 -0.303988345783148 ENSG00000134697 GNL2
ENST00000489146 4.12166007678105e-07 5.45941370274021e-08 -0.589873285692276 ENSG00000134697 GNL2
ENST00000463351 2.74088481133898e-07 3.52717828356146e-08 -0.57339883856923 ENSG00000134697 GNL2
ENST00000488496 4.61491466680802e-12 3.00447513321676e-13 -0.705976450676455 ENSG00000134697 GNL2
ENST00000373059 0.117014876600377 0.06138504839816 0.532166769842763 ENSG00000169218 RSPO1
ENST00000401070 0.117014876600377 0.06138504839816 0.532166769842763 ENSG00000169218 RSPO1
ENST00000401071 0.117014876600377 0.06138504839816 0.532166769842763 ENSG00000169218 RSPO1
ENST00000356545 0.10023863455615 0.050981380689609 0.577829986491671 ENSG00000169218 RSPO1
ENST00000401069 0.10023863455615 0.050981380689609 0.577829986491671 ENSG00000169218 RSPO1
ENST00000401068 0.115788350222309 0.0606082451233997 0.530179474347195 ENSG00000169218 RSPO1
ENST00000358011 1.89298119710092e-08 2.02617584295046e-09 -0.51207020275398 ENSG00000116922 C1orf109
ENST00000494120 2.32067592576699e-08 2.52089529606227e-09 -0.499248583514353 ENSG00000116922 C1orf109
ENST00000609516 2.26243731816179e-05 4.09393290567825e-06 -0.506564490765551 ENSG00000116922 C1orf109
ENST00000464178 5.10081824920258e-07 6.8659285899891e-08 -0.492657429866157 ENSG00000116922 C1orf109
ENST00000464085 1.17842358689261e-06 1.68498308256306e-07 -0.522298094937628 ENSG00000116922 C1orf109
ENST00000491981 2.13767066629108e-06 3.19917150071322e-07 -0.500600281002728 ENSG00000116922 C1orf109
ENST00000461359 1.03244559356089e-07 1.23875682049331e-08 -0.613036634104856 ENSG00000116922 C1orf109
ENST00000477060 3.48370692222107e-07 4.55687848251808e-08 -0.574703413923383 ENSG00000116922 C1orf109
ENST00000486637 1.22038874008053e-06 1.75053637366486e-07 -0.580367303836408 ENSG00000116922 C1orf109
ENST00000491797 9.8363947237363e-06 1.65757336378608e-06 -0.661942806733462 ENSG00000116922 C1orf109
ENST00000488137 8.62400904689039e-05 1.77243407252108e-05 -0.603261233228845 ENSG00000116922 C1orf109
ENST00000472584 5.88785188843901e-05 1.16764653199054e-05 -0.642190298774274 ENSG00000116922 C1orf109
ENST00000498448 0.944092205877252 0.911076759059328 -0.0396792169181565 ENSG00000116922 C1orf109
ENST00000373055 0.936409596955591 0.899940413051678 0.0319224474172741 ENSG00000134690 CDCA8
ENST00000327331 0.936409596955591 0.899940413051678 0.0319224474172741 ENSG00000134690 CDCA8
ENST00000432874 0.566195157136677 0.442305563557793 0.281791517617699 ENSG00000183317 EPHA10
ENST00000534097 0.566195157136677 0.442305563557793 0.281791517617699 ENSG00000183317 EPHA10
ENST00000437645 0.679488284979511 0.567116832667601 0.209561581984726 ENSG00000183317 EPHA10
ENST00000540011 0.679488284979511 0.567116832667601 0.209561581984726 ENSG00000183317 EPHA10
ENST00000330210 0.671787294673575 0.557990142928557 0.21450258542821 ENSG00000183317 EPHA10
ENST00000427468 0.714587424419888 0.608382990077827 0.187447968033033 ENSG00000183317 EPHA10
ENST00000446149 0.672413411937419 0.558744090746723 0.214101986551625 ENSG00000183317 EPHA10
ENST00000373048 0.658359321318002 0.543024634022034 0.222524541929662 ENSG00000183317 EPHA10
ENST00000453577 0.748930879086027 0.64984327018171 0.0989711774426354 ENSG00000183317 EPHA10
ENST00000525749 0.806631924084957 0.722383140238553 0.119963951207512 ENSG00000183317 EPHA10
ENST00000319637 0.991666405311779 0.983099400488118 -0.004116465037252 ENSG00000183317 EPHA10
ENST00000473049 0.387820528289577 0.268970168783356 0.173708679894051 ENSG00000214141 ACTN4P2
ENST00000373045 0.128883183886474 0.0689874211770505 -0.306622637181788 ENSG00000185090 MANEAL
ENST00000397631 0.128883183886474 0.0689874211770505 -0.306622637181788 ENSG00000185090 MANEAL
ENST00000532512 0.857360113563188 0.789537498981734 -0.0561753393926433 ENSG00000185090 MANEAL
ENST00000525897 0.793569067883591 0.705418992900225 -0.078349672996687 ENSG00000185090 MANEAL
ENST00000329006 0.26346620768891 0.164962515072723 -0.260172854249847 ENSG00000185090 MANEAL
ENST00000433474 0.275935926487684 0.174833652792447 -0.311698959810716 ENSG00000233728 RP11-109P14.9
ENST00000373044 1.93703062028718e-12 1.19687537743726e-13 -0.790075077854568 ENSG00000196449 YRDC
ENST00000373043 3.86360333624457e-06 6.04542543815042e-07 -0.860438622624749 ENSG00000197982 C1orf122
ENST00000419397 5.39901667106893e-05 1.06256126217616e-05 -0.923521677875266 ENSG00000197982 C1orf122
ENST00000468084 5.24671382067888e-06 8.41864831202146e-07 -0.867264060098277 ENSG00000197982 C1orf122
ENST00000373042 0.000636892697209503 0.000159454651794646 -0.626737868391714 ENSG00000197982 C1orf122
ENST00000446260 0.0010995506505936 0.000291897414993747 -0.605351093450035 ENSG00000197982 C1orf122
ENST00000373036 0.274516545219802 0.173770094846672 -0.126661100561092 ENSG00000188786 MTF1
ENST00000448796 0.502287186495906 0.376418643497937 -0.191224328427541 ENSG00000230610 AL929472.1
ENST00000447422 0.137403623973027 0.0745346163341349 -0.380287016413199 ENSG00000235673 RP11-109P14.8
ENST00000468190 0.31946435463944 0.209899753032129 -0.129473452269972 ENSG00000188786 MTF1
ENST00000419993 0.00195893054241876 0.000556693313600107 0.509022226686722 ENSG00000230955 RP11-109P14.10
ENST00000373027 1.68714846295839e-11 1.1784371013311e-12 0.431471758644539 ENSG00000204084 INPP5B
ENST00000373023 1.46830882218982e-10 1.15708724600832e-11 0.413509704543611 ENSG00000204084 INPP5B
ENST00000373026 5.41664071945589e-09 5.32366772994283e-10 0.402045040890286 ENSG00000204084 INPP5B
ENST00000373024 5.05822542684054e-09 4.94840544542274e-10 0.40287376229101 ENSG00000204084 INPP5B
ENST00000487328 0.0120477509467863 0.00430759226697613 0.56911026188516 ENSG00000204084 INPP5B
ENST00000470364 0.00632752435715702 0.00207263152085088 0.343895819539839 ENSG00000204084 INPP5B
ENST00000474758 0.0445581434208411 0.0195102656951853 0.275885965254519 ENSG00000204084 INPP5B
ENST00000458109 5.34544042154082e-08 6.1564875383689e-09 0.470179684583122 ENSG00000204084 INPP5B
ENST00000516639 0.87104242661903 0.808435389105189 0.0756795132345581 ENSG00000252448 SNORA63
ENST00000410350 0.154514447668047 0.0858574856595783 0.634147467234666 ENSG00000222282 RNU6-584P
ENST00000467066 0.00574686030169227 0.00185736610579794 0.414025132188924 ENSG00000204084 INPP5B
ENST00000373021 0.0532067135434542 0.0240041224392508 0.292741023528322 ENSG00000204084 INPP5B
ENST00000491406 0.762068247778191 0.665964552303396 0.0832884214277623 ENSG00000204084 INPP5B
ENST00000373019 1.91291647511772e-13 1.03995070322854e-14 -0.450552766504705 ENSG00000183431 SF3A3
ENST00000448721 8.29656125507536e-14 4.30986971970035e-15 -0.466016977419878 ENSG00000183431 SF3A3
ENST00000487062 7.23818039207894e-07 9.97588748316308e-08 -0.556949116189389 ENSG00000183431 SF3A3
ENST00000460925 1.0847308453434e-08 1.1133564892827e-09 -0.439377487072545 ENSG00000183431 SF3A3
ENST00000489537 1.88721652647313e-11 1.32405148735262e-12 -0.510401530565133 ENSG00000183431 SF3A3
ENST00000461869 2.79405728933974e-11 2.00156997544431e-12 -0.499694583225838 ENSG00000183431 SF3A3
ENST00000470585 5.39970838637501e-11 4.00805161560971e-12 -0.505168569383187 ENSG00000183431 SF3A3
ENST00000488934 0.000468126967653444 0.000113331374241331 -0.374986347565658 ENSG00000183431 SF3A3
ENST00000462258 1.24152469822723e-09 1.10857714500484e-10 -0.528602199605021 ENSG00000183431 SF3A3
ENST00000391239 0.82055932272253 0.740422376739469 0.121683423835835 ENSG00000212541 RNU6-510P
ENST00000485803 8.78921552470864e-06 1.46948780461449e-06 -0.595950750938325 ENSG00000183386 FHL3
ENST00000373016 8.78921552470864e-06 1.46948780461449e-06 -0.595950750938325 ENSG00000183386 FHL3
ENST00000475084 2.43527879059432e-06 3.6774896621213e-07 -0.630040364466335 ENSG00000183386 FHL3
ENST00000477194 2.42548244500606e-06 3.66197075556378e-07 -0.639505403664572 ENSG00000183386 FHL3
ENST00000483132 0.0451271148499279 0.0197955735004482 -0.394308450923277 ENSG00000183386 FHL3
ENST00000483182 2.18354727540063e-10 1.76095682728587e-11 -0.498732350393356 ENSG00000183520 UTP11L
ENST00000486563 2.64383775832026e-09 2.48046136835867e-10 -0.490739292238439 ENSG00000183520 UTP11L
ENST00000373014 2.11378285152029e-10 1.70203850448472e-11 -0.429533399702027 ENSG00000183520 UTP11L
ENST00000537711 3.61409847411468e-10 2.98881137234965e-11 -0.426606175842522 ENSG00000183520 UTP11L
ENST00000488453 3.74389876759672e-07 4.92186202245723e-08 -0.420829986873573 ENSG00000183520 UTP11L
ENST00000373012 0.0382835369711719 0.0163618150907849 -0.716593727742855 ENSG00000185668 POU3F1
ENST00000432922 0.208114596728995 0.123304434114847 0.508323917985446 ENSG00000224592 RP5-884C9.2
ENST00000428151 0.190599927754751 0.110770977881722 0.507306786314191 ENSG00000224592 RP5-884C9.2
ENST00000442006 0.651029929417439 0.534716570876757 -0.225701782495037 ENSG00000215895 RP11-334L9.1
ENST00000373001 0.196625177536592 0.11510552633851 -0.165086231852354 ENSG00000116954 RRAGC
ENST00000474456 0.281827755016132 0.179490234473282 -0.156095120727197 ENSG00000116954 RRAGC
ENST00000493015 0.598952745773995 0.476918305184586 -0.0798578703196309 ENSG00000116954 RRAGC
ENST00000496778 0.323582789209058 0.213496226374927 -0.156095454331705 ENSG00000116954 RRAGC
ENST00000433671 0.0751072717390696 0.0361678902190342 0.339435844163554 ENSG00000228436 RP5-864K19.4
ENST00000456813 0.31483399858649 0.206115320051696 0.159882475273151 ENSG00000228436 RP5-864K19.4
ENST00000397572 0.70674610054344 0.599080559680587 0.060331359866173 ENSG00000214114 MYCBP
ENST00000494695 0.713022411805321 0.606578171984693 0.0653733589379661 ENSG00000214114 MYCBP
ENST00000495043 0.664146723774552 0.549502750905631 0.0770890797495396 ENSG00000214114 MYCBP
ENST00000489803 0.286135293796631 0.182879464259959 0.197389495291233 ENSG00000214114 MYCBP
ENST00000454994 0.286229070616407 0.18296337429485 0.197375195635501 ENSG00000131233 GJA9
ENST00000489575 0.286229070616407 0.18296337429485 0.197375195635501 ENSG00000214114 MYCBP
ENST00000465771 0.506289405729015 0.380378127128788 0.11944158871465 ENSG00000214114 MYCBP
ENST00000462027 0.342723194307657 0.229536251807332 0.162015607318647 ENSG00000214114 MYCBP
ENST00000443161 0.166694628035778 0.0941952450043691 0.43236800422744 ENSG00000228436 RP5-864K19.4
ENST00000357771 0.172190832835245 0.0979263314676457 0.375594816359155 ENSG00000131233 GJA9
ENST00000360786 0.156820384133771 0.0874221406863621 0.46445629880235 ENSG00000131233 GJA9
ENST00000372990 0.0172046969928152 0.00647505713505093 0.649622087000771 ENSG00000158315 RHBDL2
ENST00000289248 0.0193100116380218 0.00739109967369005 0.636381857498586 ENSG00000158315 RHBDL2
ENST00000538156 0.0193329182756211 0.00740160838061743 0.636352378597646 ENSG00000158315 RHBDL2
ENST00000372985 0.0184205971522097 0.00700240350257198 0.640915725570655 ENSG00000158315 RHBDL2
ENST00000540558 0.0569196239095609 0.026030049304714 0.625212431302431 ENSG00000158315 RHBDL2
ENST00000363093 0.519553465291034 0.393685589955643 0.214125057520287 ENSG00000199963 RNU6-605P
ENST00000432648 9.25960215507364e-07 1.30072844349131e-07 0.276563889213073 ENSG00000174574 AKIRIN1
ENST00000446189 4.23172018160304e-08 4.7887206764636e-09 0.291325170589113 ENSG00000174574 AKIRIN1
ENST00000372984 7.058397051827e-08 8.26067539308281e-09 0.286227617486277 ENSG00000174574 AKIRIN1
ENST00000531822 1.32697347254933e-08 1.38366491292573e-09 0.336229593995959 ENSG00000174574 AKIRIN1
ENST00000372967 0.409455127592356 0.288320355266814 -0.0844853001916874 ENSG00000168653 NDUFS5
ENST00000372969 0.409455127592356 0.288320355266814 -0.0844853001916874 ENSG00000168653 NDUFS5
ENST00000484793 2.32477300456492e-05 4.2186919918434e-06 1.68645171835209 ENSG00000127603 MACF1
ENST00000602421 1.75548365631822e-05 3.10811212302086e-06 1.72060696575692 ENSG00000127603 MACF1
ENST00000545844 0.0131432623592391 0.00475975301754398 0.177014889526386 ENSG00000127603 MACF1
ENST00000567887 0.0131788354393709 0.00477460671438048 0.176920760344283 ENSG00000127603 MACF1
ENST00000372915 0.0132063821180172 0.00478600887112032 0.176889004038041 ENSG00000127603 MACF1
ENST00000539005 0.0131642870142753 0.00476839082064084 0.176953646615246 ENSG00000127603 MACF1
ENST00000317713 0.0131642870142753 0.00476839082064084 0.176953646615246 ENSG00000127603 MACF1
ENST00000361689 0.0132040956157352 0.00478502224800584 0.176889280382616 ENSG00000127603 MACF1
ENST00000524432 0.860096564265353 0.793464367712656 -0.0227287447821396 ENSG00000127603 MACF1
ENST00000467673 0.229643843723933 0.139204981984914 -0.177683496288274 ENSG00000127603 MACF1
ENST00000383927 0.40158044977136 0.281192085153007 -0.392346077254765 ENSG00000206654 RNU6-608P
ENST00000410446 0.971132683186428 0.951416303431127 0.0217663971567643 ENSG00000222378 RNA5SP44
ENST00000564288 0.000338634685437884 7.93197997251795e-05 0.2327992362115 ENSG00000127603 MACF1
ENST00000494012 0.426697273307079 0.304048196758379 0.0838122076827773 ENSG00000127603 MACF1
ENST00000536367 0.936147065984685 0.899480795703467 0.0100352539925259 ENSG00000127603 MACF1
ENST00000602528 0.375247555225835 0.257917729867814 -0.410159799982033 ENSG00000270040 RP11-416A14.1
ENST00000480624 1 0.999269091952696 -8.23773301481835e-05 ENSG00000127603 MACF1
ENST00000469366 0.520382981913089 0.394570478030032 0.0800153131693573 ENSG00000127603 MACF1
ENST00000289890 0.830835802096875 0.754064424682794 0.0427136637015113 ENSG00000226438 RP11-420K8.1
ENST00000496804 0.0270121643363633 0.0109159532179572 0.168578963980541 ENSG00000127603 MACF1
ENST00000530262 0.000672029236763321 0.000169210338490978 0.243880243407344 ENSG00000127603 MACF1
ENST00000485063 0.0548640907019788 0.0249084133737585 0.215619519761619 ENSG00000127603 MACF1
ENST00000472385 0.170189843424044 0.09658776855914 0.1420802691949 ENSG00000127603 MACF1
ENST00000484393 0.0997969368658637 0.0507149394328425 0.179283317934217 ENSG00000127603 MACF1
ENST00000476350 7.92541949681236e-05 1.61553400316718e-05 0.287807697880175 ENSG00000127603 MACF1
ENST00000372925 9.58560604708472e-05 1.98870257375637e-05 0.261474491474675 ENSG00000127603 MACF1
ENST00000406997 1 0.998351005710852 -0.000729583293196337 ENSG00000217897 HSPE1P8
ENST00000528611 0.146981640020213 0.08081532431793 0.230932265467369 ENSG00000127603 MACF1
ENST00000289893 6.28159976261724e-05 1.25365922907794e-05 0.266335484398507 ENSG00000127603 MACF1
ENST00000530275 0.886389348309454 0.82979775636474 -0.0250797979644703 ENSG00000255103 KIAA0754
ENST00000482035 0.119915582931106 0.0632302904427545 0.156784230752399 ENSG00000127603 MACF1
ENST00000473843 0.000223363609165913 5.02227026382598e-05 0.444255284773951 ENSG00000127603 MACF1
ENST00000469490 0.00215143662198223 0.00061822477185283 0.274789908073941 ENSG00000127603 MACF1
ENST00000487656 0.00996426055671863 0.00346751188342528 0.324024434250556 ENSG00000127603 MACF1
ENST00000360115 0.00013121392853294 2.80029390461626e-05 0.290183691938557 ENSG00000127603 MACF1
ENST00000497964 0.000218916306666445 4.91297494790377e-05 0.306629031275688 ENSG00000127603 MACF1
ENST00000446276 0.000338649083691056 7.93251983186015e-05 0.282108832835727 ENSG00000127603 MACF1
ENST00000442046 0.000222518007535711 5.00099400599855e-05 0.293933966792225 ENSG00000127603 MACF1
ENST00000422234 0.0236941145634812 0.00937889967552067 0.224654817847153 ENSG00000127603 MACF1
ENST00000462496 0.025935360402259 0.0104097385807103 0.217000680078526 ENSG00000127603 MACF1
ENST00000462103 0.115587844647836 0.0604737575951494 0.176835764432501 ENSG00000127603 MACF1
ENST00000496360 0.00699318297630002 0.00232313966057237 0.262226194505444 ENSG00000127603 MACF1
ENST00000497807 0.0029948779408889 0.000893666890365576 0.271717618427325 ENSG00000127603 MACF1
ENST00000331593 0.0103644537019521 0.00362531723275837 0.52870284838624 ENSG00000183682 BMP8A
ENST00000447263 0.248062169851458 0.153164515835606 0.490826394315814 ENSG00000237624 OXCT2P1
ENST00000441741 0.0883024053493139 0.0438339671876827 0.418344329332338 ENSG00000182109 RP11-69E11.4
ENST00000331856 0.0427456186453501 0.0185915783516402 0.440788882376466 ENSG00000182109 RP11-69E11.4
ENST00000458207 0.0327508615761888 0.0136566913412511 0.335860295765502 ENSG00000182109 RP11-69E11.4
ENST00000450157 0.0106944431131248 0.00375833706996789 0.378319613225474 ENSG00000182109 RP11-69E11.4
ENST00000431553 0.0148294039773855 0.00546016331766394 0.36264848528203 ENSG00000182109 RP11-69E11.4
ENST00000417869 0.00894213598600719 0.0030696078265806 0.384671682354146 ENSG00000182109 RP11-69E11.4
ENST00000440190 0.00976498805079023 0.00338905241320254 0.367199019599311 ENSG00000182109 RP11-69E11.4
ENST00000427240 0.0171582709895887 0.00645468911294934 0.318582237829571 ENSG00000243970 PPIEL
ENST00000482028 0.654882266799115 0.53893822333259 -0.0609743057138449 ENSG00000090621 PABPC4
ENST00000372856 0.780910146519514 0.689643793072837 -0.0300236992724011 ENSG00000090621 PABPC4
ENST00000372857 0.780854698191589 0.689566795437987 -0.0300297231842771 ENSG00000090621 PABPC4
ENST00000372858 0.960988790424027 0.935989970393774 -0.00550854834700529 ENSG00000090621 PABPC4
ENST00000372862 0.987271677638724 0.9764331830712 -0.00201468355356602 ENSG00000090621 PABPC4
ENST00000468476 0.780702637932519 0.689385805201132 0.0303200326398425 ENSG00000090621 PABPC4
ENST00000437136 0.826384651800572 0.748160684198081 0.0241284647678097 ENSG00000090621 PABPC4
ENST00000492468 0.947610660125534 0.916197657771365 0.00804049837959095 ENSG00000090621 PABPC4
ENST00000530186 0.940425894797469 0.905796184883091 -0.0109969444259715 ENSG00000090621 PABPC4
ENST00000421687 0.824763710972849 0.74606652207967 0.0226028826044753 ENSG00000090621 PABPC4
ENST00000484555 0.625186760595108 0.505789027005813 0.0518206274572499 ENSG00000090621 PABPC4
ENST00000525045 0.787374429064944 0.697773839080892 0.0307908255067833 ENSG00000090621 PABPC4
ENST00000527718 0.772663747173843 0.679573734427211 0.0301983692558873 ENSG00000090621 PABPC4
ENST00000477556 0.461866311201004 0.337105015488577 0.0793229489746442 ENSG00000090621 PABPC4
ENST00000461578 0.581371289157489 0.458473915370684 0.0673350201483891 ENSG00000090621 PABPC4
ENST00000483770 0.973750530721009 0.955417229772879 -0.00480819989316642 ENSG00000090621 PABPC4
ENST00000525669 0.828836790390276 0.751233599407334 0.0239203143183992 ENSG00000090621 PABPC4
ENST00000470443 0.796215641885508 0.708776684294075 0.0266627459367786 ENSG00000090621 PABPC4
ENST00000415255 0.939659307825665 0.904739916370975 0.00870457666469312 ENSG00000228060 RP11-69E11.8
ENST00000513632 0.891079550897583 0.836184996043887 0.017373624144298 ENSG00000090621 PABPC4
ENST00000364587 0.332726134055362 0.221136690269275 0.323736404555636 ENSG00000201457 SNORA55
ENST00000525751 0.866213142453622 0.80166782845677 -0.0225109163283533 ENSG00000090621 PABPC4
ENST00000474378 0.911182091180111 0.863810151339878 -0.0146038405395363 ENSG00000090621 PABPC4
ENST00000529216 0.847984529139643 0.777102897943238 -0.0256221710102137 ENSG00000090621 PABPC4
ENST00000492519 0.814935875974423 0.73316877251603 -0.0319372293083413 ENSG00000090621 PABPC4
ENST00000451091 0.554303609087418 0.429752849285653 -0.103464778778513 ENSG00000090621 PABPC4
ENST00000531243 0.332857618766398 0.221252262397057 -0.222755496802481 ENSG00000090621 PABPC4
ENST00000372852 0.489868016115944 0.364063647200827 0.329318652899353 ENSG00000163909 HEYL
ENST00000535435 0.649191802137248 0.532600684581307 0.185153881722607 ENSG00000163909 HEYL
ENST00000235628 0.0240259479854269 0.00953281724924178 0.761401806590725 ENSG00000116981 NT5C1A
ENST00000372844 8.13954354607641e-13 4.8082760276136e-14 2.38729205825968 ENSG00000116983 HPCAL4
ENST00000470018 0.56578465162649 0.441873178975796 -0.0876382731841624 ENSG00000084072 PPIE
ENST00000485507 0.342051886577149 0.228984797709369 -0.14928093442956 ENSG00000084072 PPIE
ENST00000324379 0.453775146307977 0.329428420946713 -0.0939333991519875 ENSG00000084072 PPIE
ENST00000356511 0.769010651565191 0.674764301318926 -0.0353441800763512 ENSG00000084072 PPIE
ENST00000456578 0.291003161663448 0.186755185584753 -0.162977077614439 ENSG00000084072 PPIE
ENST00000495526 0.453720365308836 0.329357081432628 -0.0939262249449724 ENSG00000084072 PPIE
ENST00000482751 0.453720365308836 0.329357081432628 -0.0939262249449724 ENSG00000084072 PPIE
ENST00000372830 0.769010651565191 0.674764301318926 -0.0353441800763512 ENSG00000084072 PPIE
ENST00000497370 0.454866076213916 0.330452724818767 -0.0963975439720247 ENSG00000084072 PPIE
ENST00000372835 0.470663290600118 0.345539036305406 -0.0905634940425585 ENSG00000084072 PPIE
ENST00000470213 0.446717604295211 0.322771769534614 -0.0964484801715061 ENSG00000084072 PPIE
ENST00000474804 0.431653288617789 0.3086523319235 -0.101172220174553 ENSG00000084072 PPIE
ENST00000475350 0.453720365308836 0.329357081432628 -0.0939262249449724 ENSG00000084072 PPIE
ENST00000480169 0.145372096848077 0.0797633593149277 -0.194578941113765 ENSG00000084072 PPIE
ENST00000372827 0.217435872015059 0.130008306870259 0.261548576354106 ENSG00000116985 BMP8B
ENST00000467741 0.739733030255589 0.638608286815065 0.138355137581217 ENSG00000084072 PPIE
ENST00000397360 0.168650392563271 0.0955274229382936 0.439649870823279 ENSG00000116985 BMP8B
ENST00000327582 0.704585718049918 0.596513467307384 0.19426339253277 ENSG00000198754 OXCT2
ENST00000566366 0.796211499415961 0.70876346977607 0.124551259012778 ENSG00000261798 RP1-118J21.25
ENST00000441669 1.21458331057673e-06 1.74126437318501e-07 -0.427931434940844 ENSG00000043514 TRIT1
ENST00000462797 1.21458331057673e-06 1.74126437318501e-07 -0.427931434940844 ENSG00000043514 TRIT1
ENST00000316891 1.21458331057673e-06 1.74126437318501e-07 -0.427931434940844 ENSG00000043514 TRIT1
ENST00000372818 1.21458331057673e-06 1.74126437318501e-07 -0.427931434940844 ENSG00000043514 TRIT1
ENST00000495175 3.04027460169344e-06 4.66802717203576e-07 -0.418716090930988 ENSG00000043514 TRIT1
ENST00000491865 3.17015462755253e-06 4.88432429289797e-07 -0.41822109611977 ENSG00000043514 TRIT1
ENST00000537223 1.09069776934431e-05 1.85481720462653e-06 -0.408150053914511 ENSG00000043514 TRIT1
ENST00000537440 1.09069776934431e-05 1.85481720462653e-06 -0.408150053914511 ENSG00000043514 TRIT1
ENST00000541099 1.09069776934431e-05 1.85481720462653e-06 -0.408150053914511 ENSG00000043514 TRIT1
ENST00000545233 1.09069776934431e-05 1.85481720462653e-06 -0.408150053914511 ENSG00000043514 TRIT1
ENST00000465417 0.0147386159688804 0.00542172783610126 -0.357806601054998 ENSG00000043514 TRIT1
ENST00000492612 4.56311645484125e-06 7.23414575838553e-07 -0.418938541737971 ENSG00000043514 TRIT1
ENST00000467774 0.225706912051144 0.136222491001756 -0.289290771415485 ENSG00000043514 TRIT1
ENST00000489945 4.54308965644236e-06 7.200493642108e-07 -0.411605679865434 ENSG00000043514 TRIT1
ENST00000486825 5.50172379404204e-06 8.86469109723302e-07 -0.412958293716672 ENSG00000043514 TRIT1
ENST00000469476 0.000346645827672981 8.14057438192722e-05 -0.396637253729844 ENSG00000043514 TRIT1
ENST00000544981 5.08403783527277e-06 8.13359671628483e-07 -0.472147065731014 ENSG00000043514 TRIT1
ENST00000462243 5.54171540014319e-05 1.0934965649063e-05 -0.55875166024411 ENSG00000043514 TRIT1
ENST00000365352 0.866716203279066 0.802418595033366 -0.0916444378844495 ENSG00000202222 Y_RNA
ENST00000397332 0.91054973698311 0.862938296285095 -0.0496997335138862 ENSG00000116990 MYCL
ENST00000372816 0.806511609013456 0.722241136253104 0.107579735119897 ENSG00000116990 MYCL
ENST00000418255 0.716413253750239 0.610615763154597 -0.185507586555943 ENSG00000236546 RP1-118J21.5
ENST00000372815 1 0.996128481026931 -0.00161343277627709 ENSG00000116990 MYCL
ENST00000429311 1 0.996128481026931 -0.00161343277627709 ENSG00000116990 MYCL
ENST00000450953 0.871121020028212 0.808646596024758 -0.0862003454619413 ENSG00000116990 MYCL
ENST00000372811 0.011425984349605 0.00405240356935001 0.289082969079804 ENSG00000168389 MFSD2A
ENST00000420632 0.0100473912699344 0.00349926613612982 0.291336305444727 ENSG00000168389 MFSD2A
ENST00000434861 0.0127219037570872 0.00458607775627308 0.29976557051166 ENSG00000168389 MFSD2A
ENST00000372809 0.0113853226851553 0.00403607506109037 0.289190752777591 ENSG00000168389 MFSD2A
ENST00000483824 0.0113853226851553 0.00403607506109037 0.289190752777591 ENSG00000168389 MFSD2A
ENST00000469745 0.00180510960778061 0.000508341117669736 0.35443980464888 ENSG00000168389 MFSD2A
ENST00000438210 0.0288817282700088 0.0117977770900194 0.372764840983247 ENSG00000228477 RP3-342P20.2
ENST00000480630 0.0068444468068734 0.00226627684596622 0.300381895747004 ENSG00000168389 MFSD2A
ENST00000491515 0.0296365191648822 0.0121557441618316 0.263113446659649 ENSG00000168389 MFSD2A
ENST00000459917 0.0372015760730026 0.015818832415322 0.265514861920093 ENSG00000168389 MFSD2A
ENST00000481612 0.0344137783282027 0.0144542851439822 0.275602981253361 ENSG00000168389 MFSD2A
ENST00000372797 0.412449417379064 0.291029762197786 0.0778279352577982 ENSG00000131236 CAP1
ENST00000372802 0.409960947165742 0.288732942597595 0.0782027115916313 ENSG00000131236 CAP1
ENST00000449311 0.788355747875498 0.698936719778574 0.0296138406436855 ENSG00000131236 CAP1
ENST00000421589 0.729604326158205 0.626468255834924 0.0369853071431113 ENSG00000131236 CAP1
ENST00000414893 0.640976324768756 0.523268361880692 0.0466912089855017 ENSG00000131236 CAP1
ENST00000414281 0.727966589513974 0.624500409569299 0.0372377843478528 ENSG00000131236 CAP1
ENST00000420216 0.721788623862958 0.617002338891713 0.0384164445202992 ENSG00000131236 CAP1
ENST00000372792 0.458687556685313 0.334062129170209 0.0709433911772232 ENSG00000131236 CAP1
ENST00000372798 0.463345873204163 0.338556366990954 0.0693512565628564 ENSG00000131236 CAP1
ENST00000340450 0.412087349548973 0.290698978516285 0.0780219225571679 ENSG00000131236 CAP1
ENST00000372805 0.407728238333369 0.286726262476338 0.0785328047530776 ENSG00000131236 CAP1
ENST00000435719 0.680476128924977 0.56823658890702 0.0425063275683907 ENSG00000131236 CAP1
ENST00000427843 0.683922587390685 0.572076127487698 0.0418432031578216 ENSG00000131236 CAP1
ENST00000417287 0.727870298529393 0.624378410962913 0.0374770455320225 ENSG00000131236 CAP1
ENST00000424977 0.726691245650722 0.622940939718836 0.0372630585800058 ENSG00000131236 CAP1
ENST00000446031 0.560726244214209 0.43648681439726 0.0590078437098401 ENSG00000131236 CAP1
ENST00000479759 0.294037393318704 0.189171931422344 0.103966658632174 ENSG00000131236 CAP1
ENST00000461993 0.317841706328739 0.208616837430195 0.101504180217643 ENSG00000131236 CAP1
ENST00000494114 0.333760841162412 0.222002992227511 0.0972594606401239 ENSG00000131236 CAP1
ENST00000433473 0.263925248286365 0.165335196429924 -0.120675212167252 ENSG00000131238 PPT1
ENST00000529905 0.248804614051539 0.153733189487697 -0.123374919847708 ENSG00000131238 PPT1
ENST00000530704 0.278431911453511 0.176831557426362 -0.12555134545279 ENSG00000131238 PPT1
ENST00000372775 0.585250727594055 0.462615194423161 -0.0734688745532669 ENSG00000131238 PPT1
ENST00000449045 0.20507868938821 0.121174440768702 -0.147884604110382 ENSG00000131238 PPT1
ENST00000439754 0.299706795434291 0.193800197893615 -0.135391846654027 ENSG00000131238 PPT1
ENST00000530076 0.42733641232805 0.304659576635649 -0.10694867691726 ENSG00000131238 PPT1
ENST00000527311 0.145329660531364 0.0797348584118915 -0.168321651373068 ENSG00000131238 PPT1
ENST00000372779 0.0706008052362773 0.0336085496882742 -0.212574206428542 ENSG00000131238 PPT1
ENST00000526547 0.0617031449252844 0.0286530963748252 -0.262314223508236 ENSG00000131238 PPT1
ENST00000372771 7.88949795317698e-06 1.30834760461691e-06 0.3377051832313 ENSG00000117000 RLF
ENST00000384777 0.487886420913885 0.362100580598579 0.299939717964642 ENSG00000207508 RNU6-1237P
ENST00000468258 0.126643988292109 0.067551693783149 0.662048308233699 ENSG00000188800 TMCO2
ENST00000372766 0.296587245645971 0.191273745693356 0.473484996905246 ENSG00000188800 TMCO2
ENST00000567508 0.938730878700176 0.903439104045515 0.0291748461165125 ENSG00000259943 RP1-39G22.7
ENST00000372759 6.81934325344239e-12 4.52204922680695e-13 -0.440609983836755 ENSG00000084073 ZMPSTE24
ENST00000479131 1.14323231838538e-08 1.17736876252242e-09 -0.538904774515113 ENSG00000084073 ZMPSTE24
ENST00000472583 1.07739375331629e-09 9.51902251821729e-11 -0.517278501471512 ENSG00000084073 ZMPSTE24
ENST00000447743 0.414020359368676 0.292540634662711 -0.353142159256797 ENSG00000231296 RP1-39G22.4
ENST00000474142 0.00135905445438556 0.000369682910921084 -0.405836918131848 ENSG00000084073 ZMPSTE24
ENST00000372748 0.00470653452240919 0.00148382730215195 0.819177949630712 ENSG00000049089 COL9A2
ENST00000482722 0.00274521760395015 0.000811768311330745 0.876189686997612 ENSG00000049089 COL9A2
ENST00000466267 0.0544858232808157 0.0247021261761675 0.681226455041653 ENSG00000049089 COL9A2
ENST00000427563 0.0304836554049665 0.0125573715242626 0.812331340881869 ENSG00000049089 COL9A2
ENST00000488463 0.0121184739136766 0.0043374463524138 0.880022427793726 ENSG00000049089 COL9A2
ENST00000417105 0.00821632127854614 0.00278938771558537 0.949812556224382 ENSG00000049089 COL9A2
ENST00000496215 0.0161267099252377 0.00601318103063997 0.905595889565125 ENSG00000049089 COL9A2
ENST00000372736 0.0154755438553853 0.00573423399475113 0.910286943186011 ENSG00000049089 COL9A2
ENST00000461118 0.0262690399690288 0.0105684995470944 0.86818223001324 ENSG00000049089 COL9A2
ENST00000490132 0.263426947779707 0.164931629498483 0.513103916800316 ENSG00000049089 COL9A2
ENST00000495948 0.157581563887217 0.0879426346704281 0.628162081904455 ENSG00000049089 COL9A2
ENST00000435168 4.32804009204872e-06 6.83531474013618e-07 0.383789744266517 ENSG00000084070 SMAP2
ENST00000392713 0.107138388612237 0.0552392555779727 -0.694392400691377 ENSG00000213172 RP1-228H13.2
ENST00000372718 2.50099532167757e-08 2.7296398813851e-09 0.431993566019913 ENSG00000084070 SMAP2
ENST00000372708 2.50057226881825e-09 2.33497849055126e-10 0.46209237878265 ENSG00000084070 SMAP2
ENST00000539317 4.86414924983753e-08 5.5602665715407e-09 0.456681974200037 ENSG00000084070 SMAP2
ENST00000487871 8.69434043960307e-05 1.78865733385561e-05 0.375174203023814 ENSG00000084070 SMAP2
ENST00000469416 0.000531723255110036 0.000130493270362783 0.535805224658436 ENSG00000187801 ZFP69B
ENST00000361584 0.00055344299445065 0.000136379897567008 0.534893535323279 ENSG00000187801 ZFP69B
ENST00000484445 0.00055344299445065 0.000136379897567008 0.534893535323279 ENSG00000187801 ZFP69B
ENST00000411995 0.000535283427609688 0.000131440648779305 0.535841897106762 ENSG00000187801 ZFP69B
ENST00000565390 0.087514541444693 0.0433700892052668 0.38912188358415 ENSG00000260920 RP1-228H13.5
ENST00000372706 1.4352804301431e-07 1.76304840541662e-08 0.690768791346774 ENSG00000187815 ZFP69
ENST00000372705 8.68669013770654e-08 1.03092374026578e-08 0.717793428025553 ENSG00000187815 ZFP69
[truncated: 15,590,598 more chars]
