# Supplementary material for: High-throughput allele-specific expression across 250 environmental conditions
Source: Genome Res. 2016 Dec;26(12):1627–38. doi: 10.1101/gr.209759.116 (PMC5131815; doi:10.1101/gr.209759.116)
Supplement: Supplemental Material [file supp_gr.209759.116_Supplemental_Table_S6.tar.gz › DEG_results/DP6_DEG_stats_T12C1.txt]

t.id padj pval logFC ensg g.id
ENST00000541675 0.257222455094621 0.130070455698485 0.116347690794988 ENSG00000227232 WASH7P
ENST00000423562 0.262784360303473 0.133887296160418 0.114539048480047 ENSG00000227232 WASH7P
ENST00000438504 0.262784360303473 0.133887296160418 0.114539048480047 ENSG00000227232 WASH7P
ENST00000488147 0.26318986864111 0.134151326805737 0.114549458543476 ENSG00000227232 WASH7P
ENST00000538476 0.261615075929161 0.133120303916374 0.115084161748585 ENSG00000227232 WASH7P
ENST00000466430 0.558507652034347 0.389312880894224 -0.262170225685283 ENSG00000238009 RP11-34P13.7
ENST00000477740 0.743678722487957 0.604057067573377 -0.152867702327141 ENSG00000238009 RP11-34P13.7
ENST00000471248 0.852393399021086 0.755398522462245 -0.0974386464002463 ENSG00000238009 RP11-34P13.7
ENST00000453576 0.843325427898839 0.742177242992014 0.120951693065077 ENSG00000238009 RP11-34P13.7
ENST00000442987 0.96775693984841 0.94235669189172 -0.0262199159126074 ENSG00000233750 CICP27
ENST00000423372 0.0282514746673508 0.00797518155412201 -0.372058039976458 ENSG00000237683 AL627309.1
ENST00000494149 0.991799888613804 0.985175137816382 0.00512904321696201 ENSG00000268903 RP11-34P13.15
ENST00000595919 0.0120502992722089 0.00286991452795498 -0.812201027233971 ENSG00000269981 RP11-34P13.16
ENST00000493797 0.0493078892365486 0.0157343377791985 -0.856318554360155 ENSG00000239906 RP11-34P13.14
ENST00000484859 0.0516809567455005 0.016671651859285 -0.644085528688333 ENSG00000241860 RP11-34P13.13
ENST00000490997 0.00234316489760989 0.000424166347600078 -1.02073390616967 ENSG00000241860 RP11-34P13.13
ENST00000466557 0.17380193590851 0.0775108974283834 -0.32379107007984 ENSG00000241860 RP11-34P13.13
ENST00000491962 0.882534130946857 0.800117235416275 0.0924087292929495 ENSG00000241860 RP11-34P13.13
ENST00000442116 0.166968929086734 0.0736221144427458 0.566105917682746 ENSG00000228463 AP006222.2
ENST00000448958 0.0717581867180983 0.0250377867491785 0.610969408950223 ENSG00000228463 AP006222.2
ENST00000424587 0.0979226880012303 0.0370133416359735 0.517199807475458 ENSG00000228463 AP006222.2
ENST00000440038 0.344328087803806 0.193687578825364 -0.452590753085001 ENSG00000237094 RP4-669L17.10
ENST00000423728 0.149952025773778 0.0639729547666465 -0.642101482691341 ENSG00000237094 RP4-669L17.10
ENST00000455464 0.355844350249554 0.202792909083912 -0.446416885864352 ENSG00000237094 RP4-669L17.10
ENST00000419160 0.42768728361104 0.263013410735548 -0.400045437404273 ENSG00000237094 RP4-669L17.10
ENST00000601814 0.277835099478442 0.144412613152707 -0.51809130613098 ENSG00000237094 RP4-669L17.10
ENST00000440200 0.612194030381594 0.447403717465172 0.106271959218709 ENSG00000230021 RP5-857K21.4
ENST00000416931 0.756267226224365 0.620442121680971 0.167550264646727 ENSG00000225972 MTND1P23
ENST00000457540 0.374481642981174 0.217931312812482 0.425379045642661 ENSG00000225630 MTND2P28
ENST00000414273 0.645316429035069 0.484614124805715 0.107581568508175 ENSG00000237973 hsa-mir-6723
ENST00000427426 0.254602072860052 0.128250803446382 -0.508267041507829 ENSG00000229344 RP5-857K21.7
ENST00000467115 0.606740559321647 0.441261590789632 0.188565406185039 ENSG00000240409 MTATP8P1
ENST00000514057 0.336762142290483 0.187869642993494 0.318566229242243 ENSG00000248527 MTATP6P1
ENST00000416718 0.112469083083777 0.0441086271391936 0.349248962107831 ENSG00000198744 RP5-857K21.11
ENST00000441245 0.250314493750886 0.125372190766301 0.368326274369697 ENSG00000230021 RP5-857K21.4
ENST00000419394 0.279350194681716 0.145504107207682 0.350263798307686 ENSG00000230021 RP5-857K21.4
ENST00000414688 0.223467593490437 0.107755999341453 0.387419914875868 ENSG00000230021 RP5-857K21.4
ENST00000447954 0.0802998991045259 0.0288529368034436 -0.667189621789759 ENSG00000230021 RP5-857K21.4
ENST00000440782 0.287908718728845 0.151630520197673 -0.404291981306709 ENSG00000229376 CICP3
ENST00000506640 0.338189318864067 0.188975266931911 -0.299277126702869 ENSG00000224956 RP11-206L10.1
ENST00000416385 0.398642201182734 0.238103389681346 -0.335893782538617 ENSG00000235373 RP11-206L10.3
ENST00000417659 0.852759072663088 0.755980677384367 0.0921070407942121 ENSG00000240618 RP11-206L10.5
ENST00000428504 0.539436469694335 0.370094666822372 -0.126839766075626 ENSG00000228327 RP11-206L10.2
ENST00000434264 0.0920627895137734 0.034230333897735 0.404386776574245 ENSG00000237491 RP11-206L10.9
ENST00000457084 0.165000493897404 0.072519572911185 0.417202212730199 ENSG00000237491 RP11-206L10.9
ENST00000589899 0.0885404709775817 0.0326177015416309 0.409469561652691 ENSG00000237491 RP11-206L10.9
ENST00000609830 0.0838293750350118 0.030425585975502 0.425705018083339 ENSG00000237491 RP11-206L10.9
ENST00000429505 0.0488851015608939 0.015570866198631 0.260317429731902 ENSG00000237491 RP11-206L10.9
ENST00000591440 0.176859542812156 0.0792605000029487 0.200677992693795 ENSG00000237491 RP11-206L10.9
ENST00000587530 0.176859542812156 0.0792605000029487 0.200677992693795 ENSG00000237491 RP11-206L10.9
ENST00000593022 0.160708669106017 0.0700769975324799 0.201422984254767 ENSG00000237491 RP11-206L10.9
ENST00000589531 0.15024307627688 0.0641413343553461 0.202278347875647 ENSG00000237491 RP11-206L10.9
ENST00000588951 0.155639152857483 0.0671870021893575 0.195105830185135 ENSG00000237491 RP11-206L10.9
ENST00000585768 0.195432978939483 0.0902307334561383 0.214182849116263 ENSG00000237491 RP11-206L10.9
ENST00000585745 0.371459169689781 0.215422578666274 0.189942330015188 ENSG00000237491 RP11-206L10.9
ENST00000586928 0.653214259899747 0.493640980471092 0.167238236676869 ENSG00000237491 RP11-206L10.9
ENST00000592547 0.85383983369262 0.757593846076222 -0.106473117246685 ENSG00000237491 RP11-206L10.9
ENST00000585826 0.921561455940646 0.862273681743427 0.0628193716600452 ENSG00000237491 RP11-206L10.9
ENST00000590848 0.153993094309394 0.0662780745792756 0.213367807942627 ENSG00000237491 RP11-206L10.9
ENST00000586288 0.150369166268605 0.0642219728115866 0.202835392114944 ENSG00000237491 RP11-206L10.9
ENST00000591702 0.790308022873589 0.666824480264205 0.122888311505119 ENSG00000237491 RP11-206L10.9
ENST00000358533 0.861677827854434 0.769090946748366 0.088560294279138 ENSG00000237491 RP11-206L10.9
ENST00000447500 0.504118346608562 0.334956474268665 0.147739536559519 ENSG00000230092 RP11-206L10.8
ENST00000590817 0.504118346608562 0.334956474268665 0.147739536559519 ENSG00000230092 RP11-206L10.8
ENST00000587126 0.329191886974103 0.182005976418183 -0.446688381767048 ENSG00000237491 RP11-206L10.9
ENST00000443772 0.916660236395101 0.854786032715494 0.040634474559827 ENSG00000237491 RP11-206L10.9
ENST00000412115 0.566019918104432 0.397141400068685 0.156510779745977 ENSG00000237491 RP11-206L10.9
ENST00000435300 0.797169872628031 0.676003149188447 0.0611325526980121 ENSG00000240453 RP11-206L10.10
ENST00000326734 0.677918664642145 0.523159141788156 0.141568034217383 ENSG00000177757 FAM87B
ENST00000473798 0.336371911400612 0.187592755988538 -0.285589003461268 ENSG00000225880 LINC00115
ENST00000536430 0.336371911400612 0.187592755988538 -0.285589003461268 ENSG00000225880 LINC00115
ENST00000445118 0.298816415448458 0.159615111523403 -0.142254974641589 ENSG00000228794 LINC01128
ENST00000610067 0.354059040412545 0.201371764545568 -0.13377556588006 ENSG00000228794 LINC01128
ENST00000441765 0.316237319442885 0.172470825011623 -0.153306866209014 ENSG00000228794 LINC01128
ENST00000609139 0.352483680031053 0.200113556345229 -0.133477344261822 ENSG00000228794 LINC01128
ENST00000449005 0.335257065598149 0.186699646880019 -0.13563062683473 ENSG00000228794 LINC01128
ENST00000416570 0.342765271318503 0.192526196553324 -0.134118404770195 ENSG00000228794 LINC01128
ENST00000448975 0.342765271318503 0.192526196553324 -0.134118404770195 ENSG00000228794 LINC01128
ENST00000609009 0.371258618430871 0.215233104988144 -0.132790006599734 ENSG00000228794 LINC01128
ENST00000608189 0.371258618430871 0.215233104988144 -0.132790006599734 ENSG00000228794 LINC01128
ENST00000415295 0.192680683776666 0.0885911271926779 -0.224063156239272 ENSG00000228794 LINC01128
ENST00000425657 0.339867804068997 0.190288748347902 -0.255478667701059 ENSG00000228794 LINC01128
ENST00000446136 0.345958567611714 0.194967556741003 -0.465901933861448 ENSG00000230368 FAM41C
ENST00000427857 0.42745588812438 0.262804920096741 -0.404321357436397 ENSG00000230368 FAM41C
ENST00000607769 0.975185416185196 0.955971549611423 -0.0189665224569571 ENSG00000272438 RP11-54O7.16
ENST00000342066 0.019170400237213 0.00498919394669887 -0.322075989833053 ENSG00000187634 SAMD11
ENST00000341065 0.0222425131606252 0.005971111901091 -0.319964134142992 ENSG00000187634 SAMD11
ENST00000455979 0.661082895357554 0.50308484646287 -0.140762864656858 ENSG00000187634 SAMD11
ENST00000483767 0.0126955309370612 0.00304949734148686 -0.315186350970483 ENSG00000188976 NOC2L
ENST00000327044 0.00331250273757227 0.000632489472288497 -0.304370399726806 ENSG00000188976 NOC2L
ENST00000477976 0.00544260752623517 0.00112536586966279 -0.282913903506746 ENSG00000188976 NOC2L
ENST00000496938 0.00623345690365911 0.0013214440755744 -0.408861130446931 ENSG00000188976 NOC2L
ENST00000487214 0.00148825487433451 0.000252040460960068 -0.324810200365184 ENSG00000188976 NOC2L
ENST00000469563 0.00249957509732839 0.000457071740755908 -0.444659162507298 ENSG00000188976 NOC2L
ENST00000338591 0.0921064450664762 0.0342478622706988 0.351176609848176 ENSG00000187961 KLHL17
ENST00000463212 0.263816838528163 0.134619794325258 0.35687071805297 ENSG00000187961 KLHL17
ENST00000466300 0.15782740421252 0.0684660069528297 0.341861902504454 ENSG00000187961 KLHL17
ENST00000481067 0.172271828720761 0.076615105785284 0.468860214188957 ENSG00000187961 KLHL17
ENST00000379410 0.416048209016929 0.252857138096468 -0.209215364632403 ENSG00000187583 PLEKHN1
ENST00000379407 0.557869341773372 0.38868975859502 -0.162386989060495 ENSG00000187583 PLEKHN1
ENST00000379409 0.557869341773372 0.38868975859502 -0.162386989060495 ENSG00000187583 PLEKHN1
ENST00000480267 0.748085876407337 0.609864063141416 -0.170094584467705 ENSG00000187583 PLEKHN1
ENST00000491024 0.132051205941896 0.0542402958723303 -0.405228863188499 ENSG00000187583 PLEKHN1
ENST00000433179 0.00207713196255923 0.000369166215170635 -0.861589162743086 ENSG00000187642 C1orf170
ENST00000341290 0.001553932060752 0.000264661505152713 -0.880736941806907 ENSG00000187642 C1orf170
ENST00000479361 0.00333581643224608 0.000637574926220067 -0.801579571456806 ENSG00000187642 C1orf170
ENST00000606034 0.00757697206527024 0.00166566885691169 -1.03765533199526 ENSG00000272512 RP11-54O7.17
ENST00000428771 4.06248842815687e-09 1.83857939363782e-10 -1.6353165898635 ENSG00000188290 HES4
ENST00000304952 3.57027008868495e-09 1.59847462161977e-10 -1.64360249897506 ENSG00000188290 HES4
ENST00000481869 3.8987773162434e-09 1.75927400647797e-10 -1.64121684547962 ENSG00000188290 HES4
ENST00000484667 3.54997562866469e-09 1.58738950765131e-10 -1.64736420072064 ENSG00000188290 HES4
ENST00000379389 4.4266941367867e-17 6.96675588407265e-19 -1.43436973321002 ENSG00000187608 ISG15
ENST00000379370 2.79780214843688e-11 8.89303929047901e-13 -0.859631907147398 ENSG00000188157 AGRN
ENST00000477585 2.84785622337455e-05 2.93312594080913e-06 -0.86381289723698 ENSG00000188157 AGRN
ENST00000469403 1.52952355986945e-05 1.47067916828856e-06 -0.829396317681947 ENSG00000188157 AGRN
ENST00000479707 2.68513692675012e-07 1.73835760101971e-08 -0.904068141432873 ENSG00000188157 AGRN
ENST00000466223 1.13783623454979e-05 1.0608251050738e-06 -0.763522360508114 ENSG00000188157 AGRN
ENST00000478677 0.000181177842064363 2.31031206162904e-05 -0.788976853225729 ENSG00000188157 AGRN
ENST00000492947 3.69414082538333e-06 3.06267665067923e-07 -0.8785451836506 ENSG00000188157 AGRN
ENST00000419249 1.70217728361245e-08 8.74525222957665e-10 -0.746145328687267 ENSG00000188157 AGRN
ENST00000461111 1.50909047491846e-08 7.66675233534268e-10 -0.736716804089921 ENSG00000188157 AGRN
ENST00000418300 1.90938534876675e-05 1.88256073971146e-06 -0.663007822123403 ENSG00000242590 RP11-54O7.14
ENST00000427998 5.05384410576107e-17 8.00356797626791e-19 -1.05031323354525 ENSG00000217801 RP11-465B22.3
ENST00000394517 1.17215281705621e-16 1.94621786609674e-18 -1.05098028242973 ENSG00000217801 RP11-465B22.3
ENST00000442292 1.13218605601211e-08 5.6013230860308e-10 -0.923162245093637 ENSG00000273443 RP11-54O7.18
ENST00000456409 3.09315464437706e-15 5.99794549766238e-17 -1.05686617099415 ENSG00000217801 RP11-465B22.3
ENST00000412397 7.85951841899778e-16 1.41838207904997e-17 -1.07289743906212 ENSG00000217801 RP11-465B22.3
ENST00000433695 6.97723504999607e-17 1.12705555053218e-18 -1.12045133958938 ENSG00000217801 RP11-465B22.3
ENST00000451054 7.71155170488045e-18 1.10780688009664e-19 -1.11248681082861 ENSG00000217801 RP11-465B22.3
ENST00000453464 1.17621012716891e-10 4.09714794853383e-12 -1.49760561315416 ENSG00000237330 RNF223
ENST00000379339 1.33012179073238e-10 4.67446866545145e-12 -0.500065991535389 ENSG00000131591 C1orf159
ENST00000294576 1.39794317568115e-10 4.92068598607889e-12 -0.500049620538047 ENSG00000131591 C1orf159
ENST00000448924 1.39794317568115e-10 4.92068598607889e-12 -0.500049620538047 ENSG00000131591 C1orf159
ENST00000465822 8.68765175087644e-07 6.26460430950541e-08 -0.69966312404713 ENSG00000131591 C1orf159
ENST00000379325 1.31248241500772e-10 4.6097069532423e-12 -0.500067652971208 ENSG00000131591 C1orf159
ENST00000421241 1.31248241500772e-10 4.6097069532423e-12 -0.500067652971208 ENSG00000131591 C1orf159
ENST00000487177 1.24380388221608e-06 9.25525397870746e-08 -0.719497357211165 ENSG00000131591 C1orf159
ENST00000467751 1.31248241500772e-10 4.6097069532423e-12 -0.500067652971208 ENSG00000131591 C1orf159
ENST00000477196 1.31248241500772e-10 4.6097069532423e-12 -0.500067652971208 ENSG00000131591 C1orf159
ENST00000464905 9.95096977366232e-05 1.1747769926915e-05 -0.587323669973143 ENSG00000131591 C1orf159
ENST00000379320 2.23576749227246e-06 1.76310840560127e-07 -0.684661638470281 ENSG00000131591 C1orf159
ENST00000379319 1.33279747995029e-09 5.49625583140624e-11 -0.527743561696778 ENSG00000131591 C1orf159
ENST00000434641 1.23664028779611e-10 4.32505531550641e-12 -0.493866894703526 ENSG00000131591 C1orf159
ENST00000482816 6.31857334651603e-10 2.4580333684925e-11 -0.48158084468071 ENSG00000131591 C1orf159
ENST00000437760 6.84190398202564e-10 2.67895435203755e-11 -0.468841525323763 ENSG00000131591 C1orf159
ENST00000462097 1.65583506525882e-09 6.94379439089787e-11 -0.434782186459988 ENSG00000131591 C1orf159
ENST00000473600 0.000207808740703237 2.6997759902449e-05 -0.658766133580193 ENSG00000131591 C1orf159
ENST00000475119 1.67028953757434e-09 7.02086849178887e-11 -0.43506498357922 ENSG00000131591 C1orf159
ENST00000442117 0.000235948267532321 3.10936358921116e-05 -0.613336758526347 ENSG00000131591 C1orf159
ENST00000427787 0.00515078414146255 0.00105527340852566 -0.509994708213272 ENSG00000131591 C1orf159
ENST00000472741 1.84268859567946e-08 9.53146097134515e-10 -0.398389170396968 ENSG00000131591 C1orf159
ENST00000480643 1.36937435990104e-08 6.90961388274471e-10 -0.399603746260958 ENSG00000131591 C1orf159
ENST00000416774 0.464172125249324 0.296391785908555 -0.352227334967961 ENSG00000223823 RP11-465B22.5
ENST00000606993 0.103117874769063 0.0395274541639541 -0.746571660093917 ENSG00000272141 RP11-465B22.8
ENST00000379290 9.761919958968e-11 3.35781573520346e-12 -1.56377739683294 ENSG00000162571 TTLL10
ENST00000379289 9.761919958968e-11 3.35781573520346e-12 -1.56377739683294 ENSG00000162571 TTLL10
ENST00000486379 2.01074962360962e-10 7.2249196405636e-12 -1.57308967069464 ENSG00000162571 TTLL10
ENST00000328596 1.45025533082987e-23 1.29942779649373e-25 -1.49280569294798 ENSG00000186891 TNFRSF18
ENST00000379268 9.01874761850234e-23 8.43627043623808e-25 -1.48737622467226 ENSG00000186891 TNFRSF18
ENST00000486728 5.40982910173308e-24 4.71393368897319e-26 -1.48811379215983 ENSG00000186891 TNFRSF18
ENST00000379265 3.43309077227656e-23 3.1533710533946e-25 -1.48932123919958 ENSG00000186891 TNFRSF18
ENST00000379236 3.61860161035076e-18 4.97928302333662e-20 -1.50624581896074 ENSG00000186827 TNFRSF4
ENST00000497869 3.46675433780063e-18 4.75912048094885e-20 -1.50662881667075 ENSG00000186827 TNFRSF4
ENST00000453580 1.77358958974828e-18 2.37059505541541e-20 -1.47682988905732 ENSG00000186827 TNFRSF4
ENST00000360001 1.22973479986686e-06 9.14364032334353e-08 -0.480837382001966 ENSG00000078808 SDF4
ENST00000465727 1.2569878982525e-06 9.36751306814486e-08 -0.480586749627503 ENSG00000078808 SDF4
ENST00000263741 1.2569878982525e-06 9.36751306814486e-08 -0.480586749627503 ENSG00000078808 SDF4
ENST00000494748 1.8795275194874e-06 1.45651608924493e-07 -0.516143677695454 ENSG00000078808 SDF4
ENST00000478938 8.66756427114247e-06 7.82835839461275e-07 -0.510395419913323 ENSG00000078808 SDF4
ENST00000403997 1.00379886618332e-07 5.98989751084082e-09 -0.43326772848225 ENSG00000078808 SDF4
ENST00000545427 1.32788787229894e-06 9.95009311107751e-08 -0.417488493266095 ENSG00000078808 SDF4
ENST00000459994 5.44304384921005e-05 6.004833278845e-06 -0.434489921074767 ENSG00000078808 SDF4
ENST00000379198 0.000839746840594409 0.000131166853560567 -0.40583287002337 ENSG00000176022 B3GALT6
ENST00000462849 0.999158034072774 0.998215670995507 -0.000812762875275849 ENSG00000184163 FAM132A
ENST00000330388 0.929520730115957 0.875302547095721 -0.0472151985398973 ENSG00000184163 FAM132A
ENST00000468365 0.876232202778568 0.790741813752442 -0.0932349257175366 ENSG00000184163 FAM132A
ENST00000486627 0.809423994476317 0.692815346154706 -0.144172862014746 ENSG00000184163 FAM132A
ENST00000565563 0.900394538975803 0.828224059726272 -0.0699653550342426 ENSG00000260179 RP5-902P8.12
ENST00000450390 0.0032732862907571 0.000624056883342278 -0.267650715548592 ENSG00000160087 UBE2J2
ENST00000347370 0.0032732862907571 0.000624056883342278 -0.267650715548592 ENSG00000160087 UBE2J2
ENST00000349431 0.00509011994040098 0.00104048018883643 -0.257840976916441 ENSG00000160087 UBE2J2
ENST00000348298 0.0051939687149504 0.00106565632507112 -0.253799471151991 ENSG00000160087 UBE2J2
ENST00000339385 0.00576419742036303 0.0012057768189785 -0.261618498893637 ENSG00000160087 UBE2J2
ENST00000400929 0.00523184207031106 0.00107489984256581 -0.251561305862451 ENSG00000160087 UBE2J2
ENST00000464036 0.00585862999603706 0.00122895729079247 -0.247705405662946 ENSG00000160087 UBE2J2
ENST00000360466 0.00543902979505895 0.00112428156072307 -0.249264501775706 ENSG00000160087 UBE2J2
ENST00000400930 0.0050545781957446 0.00103150736371674 -0.251082073957176 ENSG00000160087 UBE2J2
ENST00000467339 0.00145323065202252 0.000245239576796166 -0.371006443484997 ENSG00000160087 UBE2J2
ENST00000473215 0.00610186241835646 0.00128942407856581 -0.243111165593782 ENSG00000160087 UBE2J2
ENST00000435198 0.00886527371928966 0.0020046016463435 -0.235252646060346 ENSG00000160087 UBE2J2
ENST00000509720 0.00977755197489369 0.00224638371672919 -0.234876064077373 ENSG00000160087 UBE2J2
ENST00000491779 0.0150076073561968 0.00370817067090352 -0.223096482667245 ENSG00000160087 UBE2J2
ENST00000466752 0.0180185151974203 0.00462726671283734 -0.219004012433508 ENSG00000160087 UBE2J2
ENST00000503294 0.018608781712816 0.00481094034948509 -0.217568144901686 ENSG00000160087 UBE2J2
ENST00000477894 0.0205176582638779 0.00541554793871709 -0.214733053754389 ENSG00000160087 UBE2J2
ENST00000471154 0.14619091004552 0.0619075431662542 -0.183470900880052 ENSG00000160087 UBE2J2
ENST00000422076 0.0211376615219066 0.00561232020602271 -0.213730681078473 ENSG00000160087 UBE2J2
ENST00000502382 0.0210698507669033 0.00559198891532234 -0.215237980658157 ENSG00000160087 UBE2J2
ENST00000461142 0.0235588421756656 0.00640490890704454 -0.215001009690149 ENSG00000160087 UBE2J2
ENST00000488418 0.0346240788851617 0.0101920678167687 -0.20965877188666 ENSG00000160087 UBE2J2
ENST00000434139 0.942650537978945 0.897619926184813 -0.0399261588069621 ENSG00000230415 RP5-902P8.10
ENST00000453732 0.935922772439395 0.88639859455039 -0.0504872209958567 ENSG00000230415 RP5-902P8.10
ENST00000379116 0.0124283247478947 0.00297464162175286 -0.670182100026563 ENSG00000162572 SCNN1D
ENST00000379101 0.0302202132212495 0.00863750681669318 -0.603480831230209 ENSG00000162572 SCNN1D
ENST00000338555 0.0136681619670167 0.00332574368084523 -0.668351122626035 ENSG00000162572 SCNN1D
ENST00000470022 0.128937375148947 0.0525838626606874 -0.56841123396112 ENSG00000162572 SCNN1D
ENST00000325425 0.035530150605901 0.0105102984998508 -0.637865326203448 ENSG00000162572 SCNN1D
ENST00000467651 0.336484926887331 0.187672362513062 -0.401896708750417 ENSG00000162572 SCNN1D
ENST00000400928 0.0385544666549161 0.0116464469713089 -0.636098481048968 ENSG00000162572 SCNN1D
ENST00000379099 0.443177378458806 0.276955172025271 -0.348254237618919 ENSG00000162572 SCNN1D
ENST00000354700 0.622306118230834 0.458381131077557 0.0917235174229132 ENSG00000131584 ACAP3
ENST00000353662 0.6391551904583 0.47752193193486 0.0878177956412268 ENSG00000131584 ACAP3
ENST00000492936 0.472805882818113 0.304650238945825 0.127717005849289 ENSG00000131584 ACAP3
ENST00000467278 0.581702616503298 0.413913863111299 0.129078100357701 ENSG00000131584 ACAP3
ENST00000470659 0.236922006534732 0.116449911035878 0.386674859255407 ENSG00000131584 ACAP3
ENST00000379037 0.94324808533942 0.898832915353492 0.02463878948271 ENSG00000131584 ACAP3
ENST00000476572 0.188882442645411 0.0863528687434193 0.276015168611673 ENSG00000131584 ACAP3
ENST00000493992 0.956235125417476 0.921162761059312 0.0215655497017548 ENSG00000131584 ACAP3
ENST00000472541 0.739188308224779 0.598307786461001 -0.0634850180590883 ENSG00000131584 ACAP3
ENST00000354980 0.756922262458113 0.621207309096123 -0.0621180218894014 ENSG00000131584 ACAP3
ENST00000478065 0.849396431440046 0.751331665646308 -0.0474011436060483 ENSG00000131584 ACAP3
ENST00000479108 0.734396608693534 0.592160119199038 -0.0738105482472666 ENSG00000131584 ACAP3
ENST00000438966 0.765554597346971 0.632500178076378 -0.0668326325526557 ENSG00000131584 ACAP3
ENST00000379031 0.031319568995163 0.00901366773165926 -0.326224955516564 ENSG00000169972 PUSL1
ENST00000470520 0.0635884246776614 0.0215654638833793 -0.317717702488467 ENSG00000169972 PUSL1
ENST00000463758 0.0625672739990825 0.0211274138444212 -0.421176435413931 ENSG00000169972 PUSL1
ENST00000467712 0.0736424559208797 0.0258574816018821 -0.317335344471017 ENSG00000169972 PUSL1
ENST00000493657 0.0556292567265908 0.0182667847776235 -0.318896689351592 ENSG00000169972 PUSL1
ENST00000470030 0.258792366825987 0.131181259847363 -0.148361722013298 ENSG00000127054 CPSF3L
ENST00000435064 0.109969623040115 0.042850165263033 -0.153173610267434 ENSG00000127054 CPSF3L
ENST00000497304 0.352814330813936 0.200376247070432 -0.169435281795162 ENSG00000127054 CPSF3L
ENST00000323275 0.110598369439668 0.0431620708862541 -0.15298443119683 ENSG00000127054 CPSF3L
ENST00000411962 0.110614127643397 0.0431709323026152 -0.152985090667079 ENSG00000127054 CPSF3L
ENST00000462432 0.19407846780537 0.0894223138283394 -0.156405135443902 ENSG00000127054 CPSF3L
ENST00000478641 0.22092484979073 0.106114057420134 -0.162190115594699 ENSG00000127054 CPSF3L
ENST00000458452 0.110871846934604 0.0433066326869832 -0.152879131365255 ENSG00000127054 CPSF3L
ENST00000419704 0.110871846934604 0.0433066326869832 -0.152879131365255 ENSG00000127054 CPSF3L
ENST00000540437 0.111141990923089 0.0434434420022647 -0.152875757930144 ENSG00000127054 CPSF3L
ENST00000421495 0.110871846934604 0.0433066326869832 -0.152879131365255 ENSG00000127054 CPSF3L
ENST00000532772 0.109756693838932 0.0427397244195989 -0.153239726876719 ENSG00000127054 CPSF3L
ENST00000450926 0.116865418088287 0.0463830911665617 -0.150364775284503 ENSG00000127054 CPSF3L
ENST00000545578 0.113857761888543 0.0448319545407441 -0.151513316712833 ENSG00000127054 CPSF3L
ENST00000527098 0.113857761888543 0.0448319545407441 -0.151513316712833 ENSG00000127054 CPSF3L
ENST00000485710 0.226443900000413 0.109634255956871 -0.174875839696544 ENSG00000127054 CPSF3L
ENST00000461514 0.189992398215118 0.0869846809221739 -0.191131524356203 ENSG00000127054 CPSF3L
ENST00000525164 0.151354267021084 0.0647811944139203 -0.206892005447791 ENSG00000127054 CPSF3L
ENST00000528879 0.0995955812295993 0.0378197669058681 -0.154153453271418 ENSG00000127054 CPSF3L
ENST00000525769 0.110648498254243 0.0431890193923485 -0.22299759996844 ENSG00000127054 CPSF3L
ENST00000531377 0.0651380686121762 0.0222235817438414 -0.177856965309629 ENSG00000127054 CPSF3L
ENST00000527383 0.244379496794668 0.121369278930492 -0.143247493274395 ENSG00000127054 CPSF3L
ENST00000531292 0.337842918645792 0.188712744352661 -0.130722828926149 ENSG00000127054 CPSF3L
ENST00000467408 0.403166188099921 0.241984289076294 -0.106554564032942 ENSG00000127054 CPSF3L
ENST00000434694 0.130723766018957 0.0535312699328733 -0.129970807567302 ENSG00000127054 CPSF3L
ENST00000531020 0.417678779823108 0.254227370159372 -0.118371278690452 ENSG00000127054 CPSF3L
ENST00000533916 0.177388082894587 0.0795840985747571 -0.159521995051663 ENSG00000127054 CPSF3L
ENST00000488042 0.0775488144288879 0.0275926100608769 -0.146556697894799 ENSG00000127054 CPSF3L
ENST00000526797 0.103780261085744 0.0398463726613035 -0.135528843431881 ENSG00000127054 CPSF3L
ENST00000526332 0.103814268072672 0.0398660058826043 -0.135533595541727 ENSG00000127054 CPSF3L
ENST00000430786 0.0756501561855039 0.0267376093981748 -0.144417840973065 ENSG00000127054 CPSF3L
ENST00000527719 0.0786616220051047 0.0281015040294708 -0.143366744103796 ENSG00000127054 CPSF3L
ENST00000530031 0.0787825540751535 0.0281557966561558 -0.143635968106641 ENSG00000127054 CPSF3L
ENST00000526113 0.0730287899642424 0.0255947209062719 -0.146566274877474 ENSG00000127054 CPSF3L
ENST00000526904 0.0808190597704014 0.0290844479529424 -0.143524903333062 ENSG00000127054 CPSF3L
ENST00000525603 0.0314627013832328 0.00906460454770592 -0.175898103193605 ENSG00000127054 CPSF3L
ENST00000444968 0.342738851467302 0.192484883191803 -0.128269297135411 ENSG00000240731 RP5-890O3.9
ENST00000429572 0.124469772235571 0.0502737821992329 -0.141284286378768 ENSG00000127054 CPSF3L
ENST00000498173 0.124431387928427 0.050254775406973 -0.141287391387638 ENSG00000127054 CPSF3L
ENST00000496353 0.125662422278347 0.0508942072437039 -0.14213383479758 ENSG00000127054 CPSF3L
ENST00000493534 0.247857651250836 0.123656676961357 -0.121468066206951 ENSG00000127054 CPSF3L
ENST00000534345 0.300170447455035 0.160604584195708 -0.110300432251842 ENSG00000127054 CPSF3L
ENST00000532952 0.259905121947301 0.131924588068017 -0.120187484481139 ENSG00000127054 CPSF3L
ENST00000490853 0.282929277362745 0.148078057767789 -0.115531040122498 ENSG00000127054 CPSF3L
ENST00000531019 0.282929277362745 0.148078057767789 -0.115531040122498 ENSG00000127054 CPSF3L
ENST00000498476 0.29767571093545 0.158785800761241 -0.112953644196119 ENSG00000127054 CPSF3L
ENST00000470679 0.288279520548531 0.151909309635364 -0.115337550183562 ENSG00000127054 CPSF3L
ENST00000525285 0.270895609143249 0.139463304394647 -0.13139911046877 ENSG00000127054 CPSF3L
ENST00000530233 0.710058251502108 0.562595071451845 -0.0684961937212025 ENSG00000127054 CPSF3L
ENST00000464957 0.484425971095406 0.315567671364777 0.164395350745413 ENSG00000224051 GLTPD1
ENST00000343938 0.412967402992161 0.250165070145016 0.157537919200185 ENSG00000224051 GLTPD1
ENST00000488011 0.268203526764779 0.137592207377069 0.301491178769371 ENSG00000224051 GLTPD1
ENST00000339381 0.318459743604338 0.17411550454293 -0.298246976463843 ENSG00000169962 TAS1R3
ENST00000378891 0.024422593906321 0.00669044283192165 -0.31335424621364 ENSG00000107404 DVL1
ENST00000378888 0.0322644921276583 0.00935076206550978 -0.308776848574664 ENSG00000107404 DVL1
ENST00000472445 0.0118825415294891 0.00282183731343914 -0.406092461892155 ENSG00000107404 DVL1
ENST00000474033 0.540518826069821 0.371282364887849 -0.20245039721632 ENSG00000162576 MXRA8
ENST00000309212 0.887260028867917 0.807405627074975 0.0459291507947512 ENSG00000162576 MXRA8
ENST00000477278 0.679189600233336 0.524756620451122 0.116977952877081 ENSG00000162576 MXRA8
ENST00000342753 0.887302554762989 0.807494287727626 0.0459222184355971 ENSG00000162576 MXRA8
ENST00000445648 0.887302554762989 0.807494287727626 0.0459222184355971 ENSG00000162576 MXRA8
ENST00000473097 0.978069513375602 0.961313543362678 0.0115524142425977 ENSG00000162576 MXRA8
ENST00000478517 0.911083608816441 0.845822073533037 0.0501851198746534 ENSG00000162576 MXRA8
ENST00000476718 0.449047208851136 0.282207946670156 0.260254417672608 ENSG00000162576 MXRA8
ENST00000464351 0.913880616616432 0.850401854027946 0.0632556498708438 ENSG00000162576 MXRA8
ENST00000460473 0.714565453056184 0.568067214635025 0.198894324912029 ENSG00000162576 MXRA8
ENST00000338370 0.280902637881851 0.146661482413904 -0.190943461921493 ENSG00000175756 AURKAIP1
ENST00000338338 0.216187715110434 0.103095288872697 -0.218192203440183 ENSG00000175756 AURKAIP1
ENST00000321751 0.261662245416756 0.1331516724791 -0.196711127017516 ENSG00000175756 AURKAIP1
ENST00000378853 0.260723123473686 0.132459076659352 -0.197496311952498 ENSG00000175756 AURKAIP1
ENST00000489799 0.260094223621402 0.132050843998543 -0.224099168327705 ENSG00000175756 AURKAIP1
ENST00000496905 0.225235105068764 0.108885722828226 -0.271638418049791 ENSG00000175756 AURKAIP1
ENST00000480479 0.626359307097975 0.462739249628308 -0.0518779504024446 ENSG00000221978 CCNL2
ENST00000482621 0.994363242542284 0.989450076375833 -0.000802952916479795 ENSG00000221978 CCNL2
ENST00000408952 0.994363242542284 0.989450076375833 -0.000802952916479795 ENSG00000221978 CCNL2
ENST00000463260 0.417125317855922 0.253767186920216 -0.0990074849492903 ENSG00000221978 CCNL2
ENST00000400809 0.799831102649137 0.679672912279595 -0.0267553168854941 ENSG00000221978 CCNL2
ENST00000496007 0.800731955050525 0.680931618310983 -0.0266304783460799 ENSG00000221978 CCNL2
ENST00000482365 0.715663432811658 0.569406410261857 -0.0382145322035439 ENSG00000221978 CCNL2
ENST00000481223 0.795674878391761 0.673923337975105 -0.0272463768026417 ENSG00000221978 CCNL2
ENST00000418865 0.95673791980545 0.922051153392278 -0.00643004969116934 ENSG00000221978 CCNL2
ENST00000505849 0.75165515442203 0.614475765192075 -0.0353931518731541 ENSG00000221978 CCNL2
ENST00000488340 0.892129633974778 0.815535435973536 -0.0152268239285541 ENSG00000221978 CCNL2
ENST00000492998 0.588959133643842 0.421858830445671 -0.0609074695865016 ENSG00000221978 CCNL2
ENST00000469113 0.671303084252648 0.51525190767383 0.0456199644557475 ENSG00000221978 CCNL2
ENST00000480646 0.709025185491353 0.561092487896991 0.0396385098609252 ENSG00000221978 CCNL2
ENST00000471930 0.613343329775277 0.448761689636529 0.0531561143561833 ENSG00000221978 CCNL2
ENST00000408918 0.952900556984446 0.9155284425549 -0.00773810515915461 ENSG00000221978 CCNL2
ENST00000473872 0.797202695605795 0.67605342760258 0.0284469338870312 ENSG00000221978 CCNL2
ENST00000425598 0.275292706365711 0.142624160572235 -0.11407325950301 ENSG00000221978 CCNL2
ENST00000463895 0.44606506432502 0.279523767152234 -0.0860279726646292 ENSG00000221978 CCNL2
ENST00000497013 0.636223892149994 0.47405567211058 -0.0591840435445498 ENSG00000221978 CCNL2
ENST00000448629 0.458088331183163 0.290724546315659 -0.132928197910442 ENSG00000224870 RP4-758J18.2
ENST00000444362 0.466135453406312 0.298269205764862 -0.0987154380983676 ENSG00000224870 RP4-758J18.2
ENST00000418833 0.481519896228326 0.312773059090397 -0.0973537864801834 ENSG00000224870 RP4-758J18.2
ENST00000576232 0.460136918158401 0.292707526438231 -0.153190721249453 ENSG00000224870 RP4-758J18.2
ENST00000570344 0.270319385334766 0.139071356906314 -0.216243932723316 ENSG00000224870 RP4-758J18.2
ENST00000447725 0.437157346854342 0.271526417062053 -0.110870410633636 ENSG00000224870 RP4-758J18.2
ENST00000572242 0.476474758004311 0.308077371931572 -0.0923677512935802 ENSG00000224870 RP4-758J18.2
ENST00000453521 0.657710962717324 0.498903179727813 -0.0634380418991355 ENSG00000224870 RP4-758J18.2
ENST00000344843 0.821230506995286 0.7096118662389 -0.0294712090739773 ENSG00000242485 MRPL20
ENST00000493287 0.923934185772027 0.866115139306058 0.0129734309179941 ENSG00000242485 MRPL20
ENST00000487659 0.824412870535782 0.714464849259057 -0.0289433675896663 ENSG00000242485 MRPL20
ENST00000492508 0.983508437427284 0.970390468953195 0.00292330670127365 ENSG00000242485 MRPL20
ENST00000482352 0.815590963707246 0.701204821346992 -0.0324580307551356 ENSG00000242485 MRPL20
ENST00000582431 0.427698333650398 0.263029237187868 0.1841388110901 ENSG00000264293 RN7SL657P
ENST00000477686 0.403320935714687 0.242112050166376 -0.0975937221126461 ENSG00000242485 MRPL20
ENST00000607307 0.488717188628955 0.32003312207374 -0.219227907482834 ENSG00000272455 RP4-758J18.13
ENST00000378785 0.281155732135831 0.146827595702995 0.516884887210991 ENSG00000215915 ATAD3C
ENST00000378741 0.00187046573278124 0.000326855293970168 -0.330774333297377 ENSG00000160072 ATAD3B
ENST00000308647 0.000274771889003255 3.69428518802626e-05 -0.382881663427112 ENSG00000160072 ATAD3B
ENST00000472194 0.000198776425508208 2.5645231281606e-05 -0.402855078107763 ENSG00000160072 ATAD3B
ENST00000378736 0.00875999750516298 0.00197666572832864 -0.414303453791868 ENSG00000160072 ATAD3B
ENST00000485748 0.000160885263514563 2.02459783944992e-05 -0.429554915860108 ENSG00000160072 ATAD3B
ENST00000474481 0.000274398145410003 3.68868083222053e-05 -0.436169283766399 ENSG00000160072 ATAD3B
ENST00000378756 0.00313238424268511 0.000593070864384059 -0.376346446019929 ENSG00000197785 ATAD3A
ENST00000378755 0.00312440510694111 0.000591318230528304 -0.376352082161513 ENSG00000197785 ATAD3A
ENST00000339113 0.00238205473115288 0.000432424283638528 -0.381604579248305 ENSG00000197785 ATAD3A
ENST00000536055 0.00238205473115288 0.000432424283638528 -0.381604579248305 ENSG00000197785 ATAD3A
ENST00000439513 0.31117752271145 0.168721313132083 -0.279021579122388 ENSG00000197785 ATAD3A
ENST00000429957 1.72278118197681e-05 1.67699426692329e-06 -0.609782398838462 ENSG00000197785 ATAD3A
ENST00000400830 0.0265111215203378 0.00738947410770923 -0.323912267528097 ENSG00000197785 ATAD3A
ENST00000378733 0.0721302110527479 0.0252000850673249 -0.630222237144485 ENSG00000205090 TMEM240
ENST00000425828 0.0721302110527479 0.0252000850673249 -0.630222237144485 ENSG00000205090 TMEM240
ENST00000291386 0.0134093223699873 0.00325162570941471 -0.186590726635572 ENSG00000160075 SSU72
ENST00000378726 0.709383245028634 0.561683197893735 -0.0472069481526146 ENSG00000160075 SSU72
ENST00000378725 0.00677363874372139 0.00145798478576075 -0.196858590506987 ENSG00000160075 SSU72
ENST00000359060 0.0296540817192636 0.00844438777976552 -0.167852724023167 ENSG00000160075 SSU72
ENST00000539195 0.163602014272797 0.0717218352077843 -0.141405935941813 ENSG00000215791 AL645728.2
ENST00000366221 0.881323470001358 0.798337283863811 -0.0770700860097806 ENSG00000215014 AL645728.1
ENST00000422725 0.987402404452016 0.977478063722002 -0.0100216144751465 ENSG00000228594 C1orf233
ENST00000607222 0.343042659036315 0.192724716036806 0.308912185402046 ENSG00000272106 RP11-345P4.9
ENST00000520777 0.915034245329546 0.85220501453838 -0.0236198163314407 ENSG00000197530 MIB2
ENST00000378710 0.915034245329546 0.852178050848277 -0.0236135491401265 ENSG00000197530 MIB2
ENST00000360522 0.915034245329546 0.852178050848277 -0.0236135491401265 ENSG00000197530 MIB2
ENST00000357210 0.915034245329546 0.852178050848277 -0.0236135491401265 ENSG00000197530 MIB2
ENST00000355826 0.915003753770238 0.852095474632117 -0.0236264582005382 ENSG00000197530 MIB2
ENST00000518681 0.919177666719874 0.858763743303326 -0.0225938625986596 ENSG00000197530 MIB2
ENST00000505820 0.922327030800018 0.863576364756913 -0.0218165598667184 ENSG00000197530 MIB2
ENST00000479659 0.919349599790124 0.859047937859579 -0.0225550017651865 ENSG00000197530 MIB2
ENST00000489635 0.924635827301438 0.867184159311166 -0.0212531676491894 ENSG00000197530 MIB2
ENST00000511502 0.912735177053351 0.848562427057972 -0.0242549194223889 ENSG00000197530 MIB2
ENST00000477990 0.311524120394026 0.168959670494682 -0.190979334481347 ENSG00000197530 MIB2
ENST00000514363 0.981319319575239 0.966600496761992 0.00496273755801577 ENSG00000197530 MIB2
ENST00000487053 0.91318695794831 0.849310919855386 -0.0239462315958638 ENSG00000197530 MIB2
ENST00000502470 0.823604087717023 0.713225114841431 -0.045236438896054 ENSG00000197530 MIB2
ENST00000378712 0.91318695794831 0.84930272039927 -0.0239430924240273 ENSG00000197530 MIB2
ENST00000507082 0.572168626031227 0.403815510497221 -0.134434478797727 ENSG00000197530 MIB2
ENST00000463492 0.829064178320131 0.721364274301822 -0.0641076317387475 ENSG00000197530 MIB2
ENST00000510793 0.997606813481075 0.995444956827147 -0.000701329508579032 ENSG00000197530 MIB2
ENST00000504599 0.959520633804965 0.927083222812501 -0.0115227952732014 ENSG00000197530 MIB2
ENST00000507229 0.956543905319916 0.921722787901671 -0.0120343129202804 ENSG00000197530 MIB2
ENST00000503789 0.944325584940583 0.900624039845111 -0.0173728050492781 ENSG00000197530 MIB2
ENST00000378708 0.92027110705791 0.860317072830257 -0.0232217197990036 ENSG00000197530 MIB2
ENST00000506488 0.929428332235907 0.875106218638875 -0.0207127712716021 ENSG00000197530 MIB2
ENST00000512004 0.26029697723569 0.132183700576575 0.280337021328519 ENSG00000197530 MIB2
ENST00000508455 0.153425072483557 0.0659709669690378 0.439055439912422 ENSG00000197530 MIB2
ENST00000514234 0.951129533557355 0.912549059009289 0.0177804123054801 ENSG00000197530 MIB2
ENST00000467597 0.684983521304386 0.531523618547983 0.117541054990411 ENSG00000197530 MIB2
ENST00000508148 0.914339468092268 0.851090725923211 0.0369719374564938 ENSG00000197530 MIB2
ENST00000486072 0.946250277352923 0.903984840121571 -0.0246570730711559 ENSG00000197530 MIB2
ENST00000505370 0.982074982959893 0.967890899335398 -0.00842431380094125 ENSG00000197530 MIB2
ENST00000473511 0.700715596234958 0.550581277525336 -0.109597025834418 ENSG00000197530 MIB2
ENST00000464570 0.819913540481396 0.707605075918004 -0.0689508391408208 ENSG00000197530 MIB2
ENST00000483015 0.844809057296655 0.744360048054131 -0.0715050158070599 ENSG00000197530 MIB2
ENST00000511910 0.701483796484686 0.551581530363709 -0.140318570923926 ENSG00000197530 MIB2
ENST00000470373 0.955120820205829 0.9192892198882 0.0287472631172644 ENSG00000197530 MIB2
ENST00000513088 0.277515140043304 0.144174033628032 -0.104802908018837 ENSG00000248333 CDK11B
ENST00000341832 0.243162990947152 0.120566576320224 -0.0921418741908798 ENSG00000248333 CDK11B
ENST00000317673 0.14165502509788 0.0593914984587863 -0.109004632405332 ENSG00000248333 CDK11B
ENST00000340677 0.14165502509788 0.0593914984587863 -0.109004632405332 ENSG00000248333 CDK11B
ENST00000407249 0.14165502509788 0.0593914984587863 -0.109004632405332 ENSG00000248333 CDK11B
ENST00000341028 0.139161507832045 0.0580668914440659 -0.226757551929273 ENSG00000248333 CDK11B
ENST00000607013 0.0961318450895395 0.036186458002996 0.321857191367886 ENSG00000272004 RP11-345P4.10
ENST00000378662 3.86625338537693e-07 2.58029608098089e-08 0.418151937793849 ENSG00000189339 SLC35E2B
ENST00000234800 2.89419010991423e-07 1.88592105898153e-08 0.420016207550645 ENSG00000189339 SLC35E2B
ENST00000480991 4.19357150780117e-05 4.50361173358135e-06 0.413029431172636 ENSG00000189339 SLC35E2B
ENST00000481276 0.00158035015127893 0.000269739373071553 0.36795493036855 ENSG00000189339 SLC35E2B
ENST00000596308 0.144319321497271 0.0608661121098317 0.363856150407088 ENSG00000269737 RP11-345P4.7
ENST00000597891 0.426722767288543 0.26214995195866 0.239669394989988 ENSG00000269227 RP11-345P4.6
ENST00000356200 0.903141978172629 0.832562954385003 -0.0121776693252067 ENSG00000008128 CDK11A
ENST00000598846 0.235620898831457 0.11555832252158 0.0839223426605658 ENSG00000268575 RP1-283E3.8
ENST00000463652 0.952380016288802 0.914734205796685 0.0136856999099018 ENSG00000008128 CDK11A
ENST00000358779 0.842564711176124 0.741056126126869 -0.0187985664498589 ENSG00000008128 CDK11A
ENST00000460465 0.842564711176124 0.741056126126869 -0.0187985664498589 ENSG00000008128 CDK11A
ENST00000404249 0.842564711176124 0.741056126126869 -0.0187985664498589 ENSG00000008128 CDK11A
ENST00000378633 0.842564711176124 0.741056126126869 -0.0187985664498589 ENSG00000008128 CDK11A
ENST00000357760 0.842564711176124 0.741056126126869 -0.0187985664498589 ENSG00000008128 CDK11A
ENST00000509982 0.903146391296434 0.832586640191747 -0.0121783014220134 ENSG00000008128 CDK11A
ENST00000378638 0.903146391296434 0.832586640191747 -0.0121783014220134 ENSG00000008128 CDK11A
ENST00000356937 0.477417316352166 0.309004022762822 -0.0688844791833976 ENSG00000008128 CDK11A
ENST00000478901 0.8807136799886 0.797350989819347 0.0351026332548917 ENSG00000008128 CDK11A
ENST00000468397 0.749643418833365 0.611825025157252 0.0602933747866689 ENSG00000008128 CDK11A
ENST00000491311 0.848311820298615 0.749697571417369 0.0392693967877994 ENSG00000008128 CDK11A
ENST00000495016 0.713222464263985 0.56647762998258 0.0745857605462763 ENSG00000008128 CDK11A
ENST00000468800 0.709916045580138 0.562361361252817 -0.0538857846619911 ENSG00000008128 CDK11A
ENST00000464748 0.933905025982263 0.88297526908236 -0.0210928561942501 ENSG00000008128 CDK11A
ENST00000489300 0.85633206404766 0.761461708155412 -0.0383510299490008 ENSG00000008128 CDK11A
ENST00000492390 0.670685583074605 0.514484679079459 -0.061911949784603 ENSG00000008128 CDK11A
ENST00000474916 0.56778084924798 0.398900454893054 -0.0856308365906553 ENSG00000008128 CDK11A
ENST00000378635 0.783002491683327 0.656510521265271 -0.02880837653785 ENSG00000008128 CDK11A
ENST00000479362 0.752051415798144 0.615098235178806 0.032177082362763 ENSG00000008128 CDK11A
ENST00000498810 0.916998819440464 0.855282958130392 0.0151016238484828 ENSG00000008128 CDK11A
ENST00000487462 0.319532886721923 0.174913646210649 0.126580481621417 ENSG00000008128 CDK11A
ENST00000401096 0.467335902305259 0.29937507529977 0.0922500449743549 ENSG00000008128 CDK11A
ENST00000577672 1.7473166492019e-09 7.367295612643e-11 0.610113822206632 ENSG00000227775 RP1-283E3.4
ENST00000417099 3.81848637049585e-05 4.06128744788442e-06 0.616947772315331 ENSG00000227775 RP1-283E3.4
ENST00000355439 4.98027906822148e-09 2.29390933179716e-10 0.545530217997888 ENSG00000215790 SLC35E2
ENST00000400924 2.61167427959878e-09 1.1367573513499e-10 0.553325775312438 ENSG00000215790 SLC35E2
ENST00000246421 6.43382493957728e-06 5.62703825411662e-07 0.490200589848045 ENSG00000215790 SLC35E2
ENST00000475229 0.00153724821824829 0.000261397982098739 0.533993250622117 ENSG00000215790 SLC35E2
ENST00000424604 7.39986112343432e-05 8.453204343685e-06 0.577801670804011 ENSG00000227775 RP1-283E3.4
ENST00000418950 0.183474550746962 0.0831842054980599 0.362085481580118 ENSG00000227775 RP1-283E3.4
ENST00000341426 0.199846041607758 0.09297716257688 -0.218441305859811 ENSG00000008130 NADK
ENST00000341991 0.197109030585513 0.0912667697363943 -0.21954064874547 ENSG00000008130 NADK
ENST00000378625 0.205771753910314 0.0966247887117116 -0.214793327595709 ENSG00000008130 NADK
ENST00000344463 0.199842034725378 0.0929727505339988 -0.21844250665905 ENSG00000008130 NADK
ENST00000342348 0.238540956585568 0.117517636442821 -0.211692984952021 ENSG00000008130 NADK
ENST00000498806 0.0688977583384636 0.0238185984706095 -0.338191687061979 ENSG00000008130 NADK
ENST00000469045 0.164224213797264 0.0720741976709449 -0.25936120034343 ENSG00000008130 NADK
ENST00000480499 0.122519737321216 0.0492507336769707 -0.298843707058115 ENSG00000008130 NADK
ENST00000497747 0.0352514521308288 0.0104104875454357 -0.383912069525179 ENSG00000008130 NADK
ENST00000477235 0.143432277874578 0.0603678307389434 -0.274338607859295 ENSG00000008130 NADK
ENST00000489538 0.187573677507866 0.0855895009653806 -0.259720048339951 ENSG00000008130 NADK
ENST00000497615 0.0314556233851648 0.00906123693153412 -0.38848859000552 ENSG00000008130 NADK
ENST00000497186 0.170517726485591 0.075639366791727 -0.259005581432896 ENSG00000008130 NADK
ENST00000400922 0.317479291308317 0.173400683621682 -0.191954018022442 ENSG00000008130 NADK
ENST00000492845 0.191577542634844 0.0879248095740848 -0.219685870542204 ENSG00000008130 NADK
ENST00000492768 0.179125917511002 0.080601367623514 -0.224719547814742 ENSG00000008130 NADK
ENST00000460602 0.158772824268114 0.0689890025997898 -0.23196106611131 ENSG00000008130 NADK
ENST00000464373 0.179322474167337 0.0807150554843972 -0.219718486698024 ENSG00000008130 NADK
ENST00000480542 0.770746695414803 0.640008249257021 0.0773315946268879 ENSG00000008130 NADK
ENST00000378609 0.456775270703753 0.289549919973263 -0.0728074588582198 ENSG00000078369 GNB1
ENST00000461893 0.887364961937166 0.807619784468672 0.0205900212139896 ENSG00000078369 GNB1
ENST00000471354 0.848577572085026 0.750105638535618 -0.0266582571356856 ENSG00000078369 GNB1
ENST00000439272 0.117767561207869 0.0468313698005502 -0.150306098717826 ENSG00000078369 GNB1
ENST00000434686 0.107379994599456 0.0415942919478764 -0.155057583754547 ENSG00000078369 GNB1
ENST00000437146 0.529501671117502 0.359794128971988 -0.0807787250432628 ENSG00000078369 GNB1
ENST00000472614 0.0226879425873102 0.00611655920015867 -0.215565022234635 ENSG00000078369 GNB1
ENST00000607589 0.671044626525892 0.514944898868295 -0.079652313448807 ENSG00000078369 GNB1
ENST00000412228 0.933776927491341 0.882581476250559 -0.0527834680837964 ENSG00000231050 RP1-140A9.1
ENST00000378602 0.464746302728642 0.296938331431735 -0.377540373593523 ENSG00000178821 TMEM52
ENST00000310991 0.192274561847351 0.0883286135776125 -0.602994193977695 ENSG00000178821 TMEM52
ENST00000378598 0.238521808380855 0.117501487714857 -0.5560711857833 ENSG00000178821 TMEM52
ENST00000470931 0.347646205196597 0.196246522629983 -0.461564626553386 ENSG00000178821 TMEM52
ENST00000602604 0.408451144210272 0.246454652719066 -0.421654603241775 ENSG00000178821 TMEM52
ENST00000378567 0.366578693154708 0.211480165585549 0.11179204268428 ENSG00000067606 PRKCZ
ENST00000468310 0.221875854662299 0.106732349495304 0.169581738940702 ENSG00000067606 PRKCZ
ENST00000484419 0.847551686592843 0.748596286826507 0.0631364903527989 ENSG00000067606 PRKCZ
ENST00000503297 0.405976490018446 0.244445281015412 0.233434378721075 ENSG00000067606 PRKCZ
ENST00000479566 0.709371419188459 0.561610733550911 0.0835895456200425 ENSG00000067606 PRKCZ
ENST00000466651 0.170142653256009 0.0754327730491208 0.198083321012575 ENSG00000067606 PRKCZ
ENST00000400921 0.346328310234132 0.195241743913137 0.117877711479862 ENSG00000067606 PRKCZ
ENST00000495347 0.158270524695043 0.0687117052402583 0.204457485054516 ENSG00000067606 PRKCZ
ENST00000461106 0.353496134195493 0.200907302035655 0.117890224377935 ENSG00000067606 PRKCZ
ENST00000461465 0.182610293581793 0.0826576478803253 0.191965520711341 ENSG00000067606 PRKCZ
ENST00000470596 0.178066067845769 0.0799878552041499 0.192023149618154 ENSG00000067606 PRKCZ
ENST00000496325 0.168762079201905 0.0746788473734043 0.196726688136148 ENSG00000067606 PRKCZ
ENST00000481140 0.163346893479713 0.0715757648800905 0.200898978445206 ENSG00000067606 PRKCZ
ENST00000482686 0.597926655481402 0.431754085929309 0.105595934307056 ENSG00000067606 PRKCZ
ENST00000400920 0.824753243524384 0.714957198815776 0.0354347862543682 ENSG00000067606 PRKCZ
ENST00000486681 0.512175084050084 0.342759815489973 0.124171674581407 ENSG00000067606 PRKCZ
ENST00000470986 0.831457462700318 0.724736705571717 0.0518779339823773 ENSG00000067606 PRKCZ
ENST00000470511 0.713605428910526 0.566957594597196 0.0867617020440437 ENSG00000067606 PRKCZ
ENST00000471018 0.932198399315269 0.880003529903455 -0.0291142765842906 ENSG00000067606 PRKCZ
ENST00000466352 0.890612509551031 0.813038247474545 -0.048778454812315 ENSG00000067606 PRKCZ
ENST00000497183 0.782342787473902 0.655583702165705 -0.0761398187142308 ENSG00000067606 PRKCZ
ENST00000419838 0.982866900115511 0.969167611912469 -0.00686979957155954 ENSG00000067606 PRKCZ
ENST00000606533 0.68765887562567 0.534768726151705 -0.176757389059667 ENSG00000271806 RP5-892K4.1
ENST00000479263 0.998222597446797 0.996593632039448 -0.000419119323657249 ENSG00000067606 PRKCZ
ENST00000503672 0.53670625000097 0.367285347793766 0.167393593807786 ENSG00000067606 PRKCZ
ENST00000478770 0.866576649447456 0.776378899707676 0.0286811366253787 ENSG00000067606 PRKCZ
ENST00000505322 0.670630396547863 0.514405177407793 -0.0700446940990188 ENSG00000067606 PRKCZ
ENST00000472017 0.918334228056029 0.8574815583252 0.0363376726586788 ENSG00000067606 PRKCZ
ENST00000333854 0.836395760876932 0.731643190639565 -0.0645161090413849 ENSG00000182873 RP11-181G12.2
ENST00000536678 0.699742386476945 0.549279747418478 -0.109371624802567 ENSG00000182873 RP11-181G12.2
ENST00000444529 0.841804603120179 0.739885232048467 -0.0661550829221026 ENSG00000182873 RP11-181G12.2
ENST00000469733 0.847029411630354 0.747815530681354 0.0380363904697999 ENSG00000162585 C1orf86
ENST00000414253 0.993218992337313 0.98747957967994 0.00186979969030941 ENSG00000162585 C1orf86
ENST00000428120 0.993218992337313 0.98747957967994 0.00186979969030941 ENSG00000162585 C1orf86
ENST00000400919 0.993218992337313 0.98747957967994 0.00186979969030941 ENSG00000162585 C1orf86
ENST00000400918 0.969304015973552 0.945036621165013 0.00832033066945824 ENSG00000162585 C1orf86
ENST00000497675 0.940212735155161 0.893405922774798 0.018100946522141 ENSG00000162585 C1orf86
ENST00000378543 0.904376309071808 0.834611082380269 -0.0282182971993841 ENSG00000162585 C1orf86
ENST00000378546 0.904376309071808 0.834611082380269 -0.0282182971993841 ENSG00000162585 C1orf86
ENST00000401813 0.969458041376337 0.945322383617135 -0.00906800945687429 ENSG00000162585 C1orf86
ENST00000487186 0.85107280427841 0.753533329123807 0.040778136606056 ENSG00000162585 C1orf86
ENST00000378545 0.971018092348976 0.948102021628754 -0.00863960249495204 ENSG00000162585 C1orf86
ENST00000476803 0.9386769473564 0.89109498453986 0.0182988865252911 ENSG00000162585 C1orf86
ENST00000440825 0.914594409851287 0.851431030044276 -0.025298448844386 ENSG00000162585 C1orf86
ENST00000597060 0.472134722961615 0.303922023127766 -0.185423812662768 ENSG00000269554 AL590822.2
ENST00000420515 0.984346788881985 0.972333096689627 0.00516272214408529 ENSG00000162585 C1orf86
ENST00000514625 0.07062182524099 0.024545354109069 0.658027297310786 ENSG00000162585 C1orf86
ENST00000442483 0.958709025082864 0.92554078964549 0.0343136779487693 ENSG00000234396 RP11-181G12.4
ENST00000378536 0.573760662175344 0.405488655547091 0.0657344906215048 ENSG00000157933 SKI
ENST00000508416 0.779014455697371 0.650737736258197 0.040969204725151 ENSG00000157933 SKI
ENST00000478223 0.786086978028564 0.661138273554934 0.0397265789789947 ENSG00000157933 SKI
ENST00000507179 0.875670073365173 0.789783206671687 0.0515728014094572 ENSG00000157933 SKI
ENST00000378531 0.207437961812742 0.0976787570260582 -0.354999027635399 ENSG00000116151 MORN1
ENST00000606372 0.202659262752548 0.094652585225308 -0.351800736716893 ENSG00000116151 MORN1
ENST00000602865 0.956215324049965 0.921124678190813 0.0352988752602982 ENSG00000269896 RP4-740C4.6
ENST00000378529 0.103563465382649 0.0397398083119688 -0.403090170908505 ENSG00000116151 MORN1
ENST00000607342 0.257156592946271 0.13002629102786 -0.391903702341959 ENSG00000116151 MORN1
ENST00000469374 0.0412741005759709 0.0126521694606034 -0.525105853007084 ENSG00000116151 MORN1
ENST00000419785 0.0684162176199578 0.0236160093507557 -0.513196255762265 ENSG00000116151 MORN1
ENST00000378525 0.0867580837723687 0.031781660716917 -0.39311044275122 ENSG00000116151 MORN1
ENST00000449373 0.0233954246326047 0.00635257672989543 -0.540293490885139 ENSG00000116151 MORN1
ENST00000317490 0.176228918431067 0.0788857117905162 -0.445847164595173 ENSG00000178642 AL513477.1
ENST00000607031 0.289145252266002 0.152569734744902 -0.363349475013953 ENSG00000116151 MORN1
ENST00000475812 0.162132262578064 0.0708584038138722 -0.467944152500191 ENSG00000116151 MORN1
ENST00000494279 0.196648038363294 0.0909758081138329 -0.450589437004312 ENSG00000116151 MORN1
ENST00000378518 0.915034245329546 0.852161795569084 -0.0116645269226869 ENSG00000157916 RER1
ENST00000605895 0.937625488077397 0.888974995506879 -0.00879941835374544 ENSG00000157916 RER1
ENST00000378513 0.939018870961156 0.891544473102869 -0.0086686463206202 ENSG00000157916 RER1
ENST00000306256 0.909736042769915 0.843783831239647 -0.0123347132520345 ENSG00000157916 RER1
ENST00000493207 0.939088232688599 0.891626639399431 -0.00912756767607022 ENSG00000157916 RER1
ENST00000378512 0.93787052137432 0.889404592097523 -0.00885383049187056 ENSG00000157916 RER1
ENST00000443438 0.973919771630318 0.953478396880173 -0.00380673066136158 ENSG00000157916 RER1
ENST00000488353 0.956021938188496 0.920822814067153 -0.00674328002644165 ENSG00000157916 RER1
ENST00000462129 0.614328641570166 0.449816814762465 -0.0784634462853753 ENSG00000157916 RER1
ENST00000288774 0.945208882803427 0.902231716927235 0.0124709309746798 ENSG00000157911 PEX10
ENST00000447513 0.924556604264339 0.867082206082432 0.0170201540714835 ENSG00000157911 PEX10
ENST00000507596 0.926595082108165 0.870323656107799 0.0166762139863949 ENSG00000157911 PEX10
ENST00000510434 0.998767676718951 0.997481220985121 -0.000418375622856381 ENSG00000157911 PEX10
ENST00000508384 0.337631786913428 0.188559163859011 -0.198117464079015 ENSG00000157911 PEX10
ENST00000515760 0.491505246275723 0.322870749703773 -0.227253775859956 ENSG00000157911 PEX10
ENST00000502666 0.59448216759179 0.428124570114986 -0.156545235960271 ENSG00000157911 PEX10
ENST00000504111 0.498676027764552 0.329780958333752 -0.187293872822614 ENSG00000157911 PEX10
ENST00000514502 0.257921585410156 0.130573678924308 -0.249244450048802 ENSG00000157911 PEX10
ENST00000609981 0.616136602694313 0.451742149479583 0.257945177981818 ENSG00000149527 PLCH2
ENST00000449969 0.788483477199033 0.664546900910224 0.092837219085144 ENSG00000149527 PLCH2
ENST00000288766 0.346863232587026 0.195668512778916 0.316332696807985 ENSG00000149527 PLCH2
ENST00000419816 0.753246390828425 0.616621207886559 0.103673913570729 ENSG00000149527 PLCH2
ENST00000378488 0.753246390828425 0.616621207886559 0.103673913570729 ENSG00000149527 PLCH2
ENST00000378486 0.753246390828425 0.616621207886559 0.103673913570729 ENSG00000149527 PLCH2
ENST00000343889 0.75252043813886 0.615698540295431 0.103327157000497 ENSG00000149527 PLCH2
ENST00000278878 0.697675040194061 0.546856509904074 0.127988767859599 ENSG00000149527 PLCH2
ENST00000473964 0.875291183967356 0.789207371686775 -0.0603073946290976 ENSG00000149527 PLCH2
ENST00000462379 0.70970818433851 0.562122889804026 -0.133767245092963 ENSG00000149527 PLCH2
ENST00000378466 0.496314796029132 0.327598646195106 0.0885207149536924 ENSG00000157881 PANK4
ENST00000435556 0.500533058732712 0.331497352916808 0.0878241749255885 ENSG00000157881 PANK4
ENST00000505228 0.557654084927543 0.388488755059781 0.088316550621189 ENSG00000157881 PANK4
ENST00000502512 0.36718297309404 0.211965750051057 0.161959603447535 ENSG00000157881 PANK4
ENST00000471361 0.386559697628989 0.227899453018394 0.164789805298215 ENSG00000157881 PANK4
ENST00000487804 0.700352922534448 0.55015816734523 0.0977749730784834 ENSG00000157881 PANK4
ENST00000515423 0.779933627262168 0.651988632677584 0.0743183525999741 ENSG00000157881 PANK4
ENST00000468002 0.869783404334052 0.781076222763622 0.0355539509077478 ENSG00000157881 PANK4
ENST00000486396 0.746028849363001 0.607227497323242 0.0547210785968821 ENSG00000157881 PANK4
ENST00000502770 0.675694765780783 0.520550109308169 0.0729745620379955 ENSG00000157881 PANK4
ENST00000491212 0.780154561264699 0.652283145486024 0.0547342776977799 ENSG00000157881 PANK4
ENST00000514922 0.719629633708818 0.574159863444191 0.0691912474988099 ENSG00000157881 PANK4
ENST00000378453 0.112019258360708 0.043881752324978 -0.674014880773724 ENSG00000197921 HES5
ENST00000606645 0.0443428295800687 0.0138206958210015 -0.54229913403675 ENSG00000272449 RP3-395M20.12
ENST00000416860 2.46563676501526e-08 1.31025349642904e-09 -0.654311209898084 ENSG00000238164 RP3-395M20.8
ENST00000443892 0.000258793078273266 3.4521669810841e-05 -0.680298427309566 ENSG00000238164 RP3-395M20.8
ENST00000449660 0.0548223255862448 0.0179308162368536 -0.533435977509105 ENSG00000238164 RP3-395M20.8
ENST00000448624 0.315254878464404 0.171748628219416 -0.321817589852954 ENSG00000238164 RP3-395M20.8
ENST00000432521 0.000416272828332128 5.90996313261027e-05 -0.676236009976784 ENSG00000238164 RP3-395M20.8
ENST00000452793 4.00662444945849e-08 2.21459090920335e-09 -0.646459523472209 ENSG00000238164 RP3-395M20.8
ENST00000426449 2.53391004305725e-07 1.63082247766797e-08 -0.531553205137177 ENSG00000157873 TNFRSF14
ENST00000434817 1.50918464690737e-06 1.14456097936505e-07 -0.505803028523648 ENSG00000157873 TNFRSF14
ENST00000435221 1.51552133521644e-06 1.14979338328064e-07 -0.505736705216835 ENSG00000157873 TNFRSF14
ENST00000451778 1.58804279811523e-06 1.20962014423287e-07 -0.507169149240947 ENSG00000157873 TNFRSF14
ENST00000409119 2.45135692189402e-06 1.95140958266149e-07 -0.509354947462025 ENSG00000157873 TNFRSF14
ENST00000355716 5.38092551417363e-06 4.62815041127296e-07 -0.492891740942609 ENSG00000157873 TNFRSF14
ENST00000475523 5.68764926884939e-06 4.91398228941737e-07 -0.492332515327112 ENSG00000157873 TNFRSF14
ENST00000442392 4.05986328846209e-07 2.71992940502189e-08 -0.507756040356275 ENSG00000157873 TNFRSF14
ENST00000482074 1.50400139593861e-07 9.29123866955237e-09 -0.517392239703585 ENSG00000157873 TNFRSF14
ENST00000496064 1.31128411893817e-05 1.24154635321632e-06 -0.476909420519405 ENSG00000157873 TNFRSF14
ENST00000463471 1.37492264769714e-05 1.30809069997201e-06 -0.474435953829824 ENSG00000157873 TNFRSF14
ENST00000466750 2.03665343487565e-05 2.02466941032853e-06 -0.487662234150491 ENSG00000157873 TNFRSF14
ENST00000471768 0.000635769369290862 9.5747203223318e-05 -0.436867172059395 ENSG00000157873 TNFRSF14
ENST00000463835 0.000222915882477282 2.91675318509296e-05 -0.44497188143497 ENSG00000157873 TNFRSF14
ENST00000482602 0.000228857317294406 3.00480334244338e-05 -0.437417107558089 ENSG00000157873 TNFRSF14
ENST00000480305 8.65661163388329e-05 1.0057623260826e-05 -0.453230884801365 ENSG00000157873 TNFRSF14
ENST00000456687 0.0236579105297776 0.00643733750366476 -0.515258603013977 ENSG00000225931 RP3-395M20.7
ENST00000424215 0.217461221751091 0.103878615655023 -0.418424194894789 ENSG00000228037 RP3-395M20.9
ENST00000493183 0.872036041427496 0.784319040765619 -0.0422583628776336 ENSG00000157870 FAM213B
ENST00000474659 0.837356561677367 0.733061242866008 -0.0523220645022182 ENSG00000157870 FAM213B
ENST00000419916 0.48532706964731 0.316568980342164 -0.128859189996664 ENSG00000157870 FAM213B
ENST00000378424 0.48532706964731 0.316568980342164 -0.128859189996664 ENSG00000157870 FAM213B
ENST00000537325 0.754758494987694 0.618560275059666 -0.0694746445184619 ENSG00000157870 FAM213B
ENST00000378427 0.48532706964731 0.316568980342164 -0.128859189996664 ENSG00000157870 FAM213B
ENST00000378425 0.48532706964731 0.316568980342164 -0.128859189996664 ENSG00000157870 FAM213B
ENST00000464043 0.695719777921053 0.544354353392507 -0.0883736669745242 ENSG00000157870 FAM213B
ENST00000444521 0.48532706964731 0.316568980342164 -0.128859189996664 ENSG00000157870 FAM213B
ENST00000465233 0.753933525880084 0.617486182550073 -0.088283672086088 ENSG00000157870 FAM213B
ENST00000498083 0.744551078839034 0.605216327831319 -0.0911542828631243 ENSG00000157870 FAM213B
ENST00000481683 0.930622464066972 0.877300390172081 -0.0247313956841672 ENSG00000157870 FAM213B
ENST00000484099 0.478380296529233 0.309977762311157 -0.130249234115797 ENSG00000157870 FAM213B
ENST00000477045 0.763944297847685 0.630373953082669 -0.0900725665760036 ENSG00000157870 FAM213B
ENST00000476686 0.617338176975546 0.452983771276484 -0.0992344586610759 ENSG00000157870 FAM213B
ENST00000471840 0.233126662795571 0.113953797303519 -0.290341807479759 ENSG00000142606 MMEL1
ENST00000288709 0.346818220415498 0.195610690451273 -0.269283894138282 ENSG00000142606 MMEL1
ENST00000378412 0.346501814090457 0.19536412112255 -0.269343451162794 ENSG00000142606 MMEL1
ENST00000502556 0.207265923569481 0.0975826223226988 -0.38678386928909 ENSG00000142606 MMEL1
ENST00000504800 0.207265923569481 0.0975826223226988 -0.38678386928909 ENSG00000142606 MMEL1
ENST00000579787 0.725963563133941 0.582002855349365 -0.15006618759443 ENSG00000215912 TTC34
ENST00000401094 0.00810775679287044 0.00180278262932212 -0.609957391630118 ENSG00000215912 TTC34
ENST00000401095 0.00239601370291717 0.000435485807305739 -0.855981313847486 ENSG00000215912 TTC34
ENST00000511072 2.24726903209449e-18 3.03060859363512e-20 -1.85923276443957 ENSG00000142611 PRDM16
ENST00000378398 1.10012759394883e-17 1.60594655666676e-19 -1.81143723727943 ENSG00000142611 PRDM16
ENST00000441472 1.10012759394883e-17 1.60594655666676e-19 -1.81143723727943 ENSG00000142611 PRDM16
ENST00000442529 1.10012759394883e-17 1.60594655666676e-19 -1.81143723727943 ENSG00000142611 PRDM16
ENST00000607632 7.07761393102591e-10 2.78419889780848e-11 -1.74738691828065 ENSG00000142611 PRDM16
ENST00000378391 5.03666339852917e-18 7.05819197223429e-20 -1.83426022902267 ENSG00000142611 PRDM16
ENST00000514189 2.32879385360744e-18 3.14546820368865e-20 -1.85906222711828 ENSG00000142611 PRDM16
ENST00000270722 1.1122819947789e-17 1.62603796781706e-19 -1.8113758747019 ENSG00000142611 PRDM16
ENST00000512462 0.509621866243653 0.340378021294652 -0.343259632175894 ENSG00000142611 PRDM16
ENST00000463591 0.539677930002212 0.370381879562528 -0.321410871241853 ENSG00000142611 PRDM16
ENST00000294599 4.95815849372769e-08 2.79183450757492e-09 1.0049777009085 ENSG00000162591 MEGF6
ENST00000356575 1.13624574739921e-05 1.05918231640496e-06 0.953823480998227 ENSG00000162591 MEGF6
ENST00000494257 0.192636259722634 0.0885517196605003 0.538072530515611 ENSG00000162591 MEGF6
ENST00000485002 3.99827814688926e-05 4.27212110149375e-06 0.91170188136817 ENSG00000162591 MEGF6
ENST00000491842 0.0576734986501533 0.0191101614343962 0.647280240347931 ENSG00000162591 MEGF6
ENST00000475790 0.0732561333065624 0.0256903829077358 0.645439700705784 ENSG00000162591 MEGF6
ENST00000461795 0.554124100376982 0.385034625503296 0.298280118093236 ENSG00000162591 MEGF6
ENST00000435049 0.0897382136569272 0.0331563232896952 0.7823562829736 ENSG00000238260 RP11-46F15.2
ENST00000378344 0.150803047599832 0.0644794584278455 0.140631528077546 ENSG00000158109 TPRG1L
ENST00000344579 0.150791134717011 0.0644694856463099 0.14063053147717 ENSG00000158109 TPRG1L
ENST00000378322 0.142198480667179 0.0596834074660409 0.17396443637141 ENSG00000116213 WRAP73
ENST00000270708 0.142198480667179 0.0596834074660409 0.17396443637141 ENSG00000116213 WRAP73
ENST00000471223 0.116416469545295 0.0461557427927091 0.198205181641684 ENSG00000116213 WRAP73
ENST00000424367 0.110773487555019 0.0432468641459833 0.183828762153556 ENSG00000116213 WRAP73
ENST00000497940 0.028228737904069 0.0079677696967044 0.25833515963111 ENSG00000116213 WRAP73
ENST00000469643 0.210508831283332 0.0995648429832709 0.222877574505418 ENSG00000116213 WRAP73
ENST00000494884 0.911632062803197 0.84670339896479 0.0332742701200579 ENSG00000116213 WRAP73
ENST00000465916 0.101924723035765 0.0389420586826903 0.203621939553777 ENSG00000116213 WRAP73
ENST00000419924 0.0737874653132685 0.0259239781425231 0.23082288730145 ENSG00000116213 WRAP73
ENST00000479331 0.867744258199038 0.778096814423555 0.0443383890929181 ENSG00000116213 WRAP73
ENST00000378295 0.517958503185006 0.348352211878409 0.321758132336753 ENSG00000078900 TP73
ENST00000604074 0.517958503185006 0.348352211878409 0.321758132336753 ENSG00000078900 TP73
ENST00000354437 0.29474610147334 0.15665477658833 0.515083859780864 ENSG00000078900 TP73
ENST00000346387 0.231315033894372 0.112785534910884 0.573995721771562 ENSG00000078900 TP73
ENST00000357733 0.231315033894372 0.112785534910884 0.573995721771562 ENSG00000078900 TP73
ENST00000603362 0.379691112095654 0.222174162988951 0.448838722849886 ENSG00000078900 TP73
ENST00000604479 0.379691112095654 0.222174162988951 0.448838722849886 ENSG00000078900 TP73
ENST00000378288 0.759932789031218 0.624995218034332 0.165187090759919 ENSG00000078900 TP73
ENST00000378285 0.53966551325107 0.370367676528474 0.329051672121471 ENSG00000078900 TP73
ENST00000378280 0.53966551325107 0.370367676528474 0.329051672121471 ENSG00000078900 TP73
ENST00000603364 0.487157431695747 0.318571115610097 0.365925033218512 ENSG00000078900 TP73
ENST00000378290 0.554646453943183 0.385546354003693 0.319457490165313 ENSG00000078900 TP73
ENST00000418088 0.382949950734169 0.2248061438317 0.128805525549629 ENSG00000227372 TP73-AS1
ENST00000452079 0.441989192309853 0.275824824444442 0.117716424691765 ENSG00000227372 TP73-AS1
ENST00000419973 0.15482550330684 0.0667374876455861 0.397921015007573 ENSG00000227372 TP73-AS1
ENST00000423764 0.401018821839136 0.240106690929501 0.128063149166063 ENSG00000227372 TP73-AS1
ENST00000587071 0.893726955315747 0.818184520236024 0.0334379423115478 ENSG00000227372 TP73-AS1
ENST00000608600 0.972553849527785 0.951080121199505 0.00828783892040597 ENSG00000227372 TP73-AS1
ENST00000544565 0.358343949301407 0.204787427993317 0.205620558675117 ENSG00000227372 TP73-AS1
ENST00000444870 0.106680949675098 0.0412589376301927 -0.672839499368419 ENSG00000235169 SMIM1
ENST00000452264 0.0405710276046181 0.0123946722400578 -0.84937960994973 ENSG00000235169 SMIM1
ENST00000561886 0.0881849167289704 0.0324502071532652 -0.731354177628528 ENSG00000235169 SMIM1
ENST00000378251 0.159023428000174 0.0691370683587849 -0.132357663470792 ENSG00000130764 LRRC47
ENST00000462356 0.0146861919187598 0.00361355821599711 -0.271150046694094 ENSG00000130764 LRRC47
ENST00000479239 0.0315609722741295 0.00910002554414337 -0.263341342600296 ENSG00000130764 LRRC47
ENST00000607459 0.529624084269231 0.359921905067448 -0.101405435415332 ENSG00000272153 RP1-286D6.5
ENST00000378230 0.74225301519684 0.602208553269749 -0.0312104399988345 ENSG00000116198 CEP104
ENST00000484420 0.647564196527143 0.487106565694533 -0.142102017074987 ENSG00000116198 CEP104
ENST00000438539 0.736798267778245 0.595189405201401 -0.0471781957820979 ENSG00000116198 CEP104
ENST00000461667 0.449919718684542 0.28296212269024 -0.10725972035235 ENSG00000116198 CEP104
ENST00000495701 0.372796724459403 0.216543021476842 -0.178990091392633 ENSG00000116198 CEP104
ENST00000460038 0.780063779850359 0.652174300810589 -0.0457324303769722 ENSG00000116198 CEP104
ENST00000494653 0.874816664160254 0.788509333377144 -0.0181290730412324 ENSG00000116198 CEP104
ENST00000443466 0.469451170077302 0.30133216663173 -0.115351539295697 ENSG00000116198 CEP104
ENST00000428079 0.973626316846144 0.952991334583495 0.00506198190287172 ENSG00000116198 CEP104
ENST00000494951 0.724258317578027 0.579948027928006 -0.0590940004285545 ENSG00000116198 CEP104
ENST00000378223 0.601358545470005 0.43563321192083 0.0727107937224963 ENSG00000116198 CEP104
ENST00000378212 0.0595394363854992 0.0198738578728703 0.277673064022097 ENSG00000169598 DFFB
ENST00000378209 0.00263343697612329 0.000485164368718341 0.296744240626016 ENSG00000169598 DFFB
ENST00000491998 0.00263343697612329 0.000485164368718341 0.296744240626016 ENSG00000169598 DFFB
ENST00000338895 0.0150443762047231 0.00371937353381923 0.29760692469198 ENSG00000169598 DFFB
ENST00000341385 0.147986892803935 0.0628814654273084 0.334164176438308 ENSG00000169598 DFFB
ENST00000468793 0.00274616480646081 0.000508503221714934 0.293605917300636 ENSG00000169598 DFFB
ENST00000339350 0.00301387227326811 0.000566941287588076 0.291941805292599 ENSG00000169598 DFFB
ENST00000477548 0.00301387227326811 0.000566941287588076 0.291941805292599 ENSG00000169598 DFFB
ENST00000378206 0.00317670615111501 0.000602625244128859 0.289580854464192 ENSG00000169598 DFFB
ENST00000475969 0.00262144331533196 0.000482530375169356 0.294596130208416 ENSG00000169598 DFFB
ENST00000481945 0.281747096613232 0.14723722994906 0.38664524615553 ENSG00000169598 DFFB
ENST00000461150 0.380411707640761 0.222788626915628 0.19362053170022 ENSG00000169598 DFFB
ENST00000579705 0.358968614214589 0.205331381373288 0.41863444680947 ENSG00000264428 AL691523.1
ENST00000486765 0.75168172721133 0.614555866009839 -0.0310247976688898 ENSG00000198912 C1orf174
ENST00000361605 0.75168172721133 0.614555866009839 -0.0310247976688898 ENSG00000198912 C1orf174
ENST00000474140 0.75168172721133 0.614555866009839 -0.0310247976688898 ENSG00000198912 C1orf174
ENST00000413332 0.909657568063076 0.843601815299015 -0.0547615175988764 ENSG00000236423 LINC01134
ENST00000442673 0.780498485381157 0.652746445944226 -0.0917098622708263 ENSG00000236423 LINC01134
ENST00000439488 0.894789846339154 0.81985316889516 -0.0481195625068989 ENSG00000236423 LINC01134
ENST00000378190 0.349014129605437 0.197315957179942 -0.440845908975422 ENSG00000196581 AJAP1
ENST00000378191 0.313489692944092 0.170453787195755 -0.450983194043178 ENSG00000196581 AJAP1
ENST00000478423 0.0125105014706112 0.00299782834399746 -0.222511350661378 ENSG00000131697 NPHP4
ENST00000460696 0.325375573185197 0.179158556619541 -0.207317132857566 ENSG00000131697 NPHP4
ENST00000378161 0.295664458272422 0.157319434432124 -0.212639815552393 ENSG00000131697 NPHP4
ENST00000489180 0.0125105014706112 0.00299792036000752 -0.222503250082002 ENSG00000131697 NPHP4
ENST00000378156 0.0125105014706112 0.00299792036000752 -0.222503250082002 ENSG00000131697 NPHP4
ENST00000378169 0.0139230554848845 0.00339717222781473 -0.217485872723877 ENSG00000131697 NPHP4
ENST00000468253 0.273908123611735 0.141631143845636 -0.237779655411025 ENSG00000131697 NPHP4
ENST00000506941 0.416175364715997 0.252949064369214 -0.26805729984389 ENSG00000131697 NPHP4
ENST00000470763 0.156526306964741 0.0676999744009074 -0.342449742959437 ENSG00000131697 NPHP4
ENST00000466897 0.210744943412006 0.0997076518990654 -0.277284969720188 ENSG00000131697 NPHP4
ENST00000378111 7.71241317045969e-09 3.67935023996845e-10 0.86227061666168 ENSG00000069424 KCNAB2
ENST00000378097 4.89162185261833e-09 2.25119547513483e-10 0.861665686666547 ENSG00000069424 KCNAB2
ENST00000493807 8.83056822636998e-14 2.02435039790584e-15 1.48459268961624 ENSG00000069424 KCNAB2
ENST00000378092 2.14639869749998e-08 1.12837156674085e-09 0.884769103432681 ENSG00000069424 KCNAB2
ENST00000478098 4.48828986987752e-07 3.02987050184376e-08 0.86318626620358 ENSG00000069424 KCNAB2
ENST00000445501 5.42668482333973e-07 3.7366802012115e-08 0.859713704784088 ENSG00000069424 KCNAB2
ENST00000428161 7.07583586066286e-07 5.00870528806317e-08 0.776082896703702 ENSG00000069424 KCNAB2
ENST00000389632 6.15056450777734e-07 4.29356814579068e-08 0.779588155006398 ENSG00000069424 KCNAB2
ENST00000602612 2.3150812538131e-07 1.47939290966589e-08 0.791591453798608 ENSG00000069424 KCNAB2
ENST00000378087 5.24382818292025e-08 2.97409608223566e-09 0.786195911690058 ENSG00000069424 KCNAB2
ENST00000341524 3.56456588962939e-08 1.95243755124693e-09 0.785365469947439 ENSG00000069424 KCNAB2
ENST00000352527 3.56456588962939e-08 1.95243755124693e-09 0.785365469947439 ENSG00000069424 KCNAB2
ENST00000435937 5.0897269350077e-06 4.35189636578124e-07 0.751467842010012 ENSG00000069424 KCNAB2
ENST00000164247 2.00509696044147e-08 1.04618540554017e-09 0.788179451104781 ENSG00000069424 KCNAB2
ENST00000459822 0.000542237114652041 7.98371094549228e-05 0.704419551122467 ENSG00000069424 KCNAB2
ENST00000594544 0.0114274740256186 0.00269477857638409 0.601077878199417 ENSG00000268332 AL035406.1
ENST00000472700 2.89404888760379e-06 2.34312933599668e-07 0.750417768270761 ENSG00000069424 KCNAB2
ENST00000378083 3.93930338390411e-09 1.77783814983482e-10 0.798103429138943 ENSG00000069424 KCNAB2
ENST00000458166 1.75264764589689e-08 9.03703262276945e-10 0.805621052829966 ENSG00000069424 KCNAB2
ENST00000462676 2.14779410774214e-05 2.14951747078926e-06 0.843620246485001 ENSG00000069424 KCNAB2
ENST00000481789 1.67385659881121e-07 1.04277321687534e-08 0.816349674091038 ENSG00000069424 KCNAB2
ENST00000378021 0.777278297101832 0.64840665399159 -0.122138033632335 ENSG00000116254 CHD5
ENST00000262450 0.777278297101832 0.64840665399159 -0.122138033632335 ENSG00000116254 CHD5
ENST00000462991 0.972301376292674 0.950641603664177 -0.0196400720091396 ENSG00000116254 CHD5
ENST00000377999 0.923485169932675 0.865492724437734 -0.0578188597891028 ENSG00000116254 CHD5
ENST00000496404 0.770254773235548 0.639338135210181 -0.130304735385757 ENSG00000116254 CHD5
ENST00000484532 0.464926800399821 0.29714855507127 -0.0590963435787369 ENSG00000116251 RPL22
ENST00000234875 0.381750226024287 0.2238406325588 -0.0690993218652396 ENSG00000116251 RPL22
ENST00000480661 0.318695976957895 0.174316443772171 -0.0801188579787828 ENSG00000116251 RPL22
ENST00000497965 0.31717097451161 0.173176477214756 -0.0802932512469448 ENSG00000116251 RPL22
ENST00000471204 0.321894391076106 0.176549289678857 -0.0791645254200045 ENSG00000116251 RPL22
ENST00000465387 0.317536398397795 0.173458694051432 -0.0802606880531069 ENSG00000116251 RPL22
ENST00000462296 0.430028994568312 0.265137531083328 -0.0679978535515286 ENSG00000116251 RPL22
ENST00000465335 0.435459923558881 0.269905095361065 -0.0668555800366525 ENSG00000116251 RPL22
ENST00000466994 0.0758882078890019 0.0268493103841634 0.748172721972189 ENSG00000158286 RNF207
ENST00000377948 0.635201035720054 0.472935378688917 -0.135370524491362 ENSG00000158286 RNF207
ENST00000484435 0.379240459208404 0.221779700961383 0.44257203977845 ENSG00000158286 RNF207
ENST00000377939 0.629991936497828 0.466880268207106 -0.135994804769394 ENSG00000158286 RNF207
ENST00000485539 0.379407762201971 0.221922937457912 -0.412767669454663 ENSG00000158286 RNF207
ENST00000496676 0.0403668152305166 0.0123097191685131 -0.555314800917407 ENSG00000158286 RNF207
ENST00000463453 0.563689227066672 0.394540687253856 -0.297769461226192 ENSG00000158286 RNF207
ENST00000496329 0.419357146916601 0.255747764236998 -0.401039901410797 ENSG00000158286 RNF207
ENST00000492476 0.309220894367515 0.167310411754304 -0.458085823934421 ENSG00000158286 RNF207
ENST00000483336 0.0193508960966119 0.00504515817738886 -0.761257615601247 ENSG00000158286 RNF207
ENST00000343813 0.182610293581793 0.0826568695933893 0.158407916705537 ENSG00000116237 ICMT
ENST00000495791 0.611579872570025 0.4467525625347 0.104616278736794 ENSG00000116237 ICMT
ENST00000489498 0.270201101330772 0.138984040128191 0.143047712549564 ENSG00000116237 ICMT
ENST00000474756 0.50546944582739 0.336270454409705 0.101571424677865 ENSG00000116237 ICMT
ENST00000362035 0.546244478594816 0.377039653688854 -0.187156353877636 ENSG00000116237 ICMT
ENST00000377893 0.889758120848926 0.811639066262159 0.0425802403895307 ENSG00000158292 GPR153
ENST00000608083 0.421071948647946 0.257232176517848 -0.167381677025662 ENSG00000097021 ACOT7
ENST00000377845 0.42823331449767 0.263484394332584 -0.159603563147218 ENSG00000097021 ACOT7
ENST00000377855 0.382378259821929 0.224346736832655 -0.17726368914539 ENSG00000097021 ACOT7
ENST00000377860 0.421071948647946 0.257232176517848 -0.167381677025662 ENSG00000097021 ACOT7
ENST00000418124 0.421071948647946 0.257232176517848 -0.167381677025662 ENSG00000097021 ACOT7
ENST00000545482 0.421071948647946 0.257232176517848 -0.167381677025662 ENSG00000097021 ACOT7
ENST00000361521 0.402571351498029 0.241473106971012 -0.17177742245906 ENSG00000097021 ACOT7
ENST00000377842 0.418397024121057 0.254911911969248 -0.161919973564982 ENSG00000097021 ACOT7
ENST00000473466 0.422949969607736 0.258793533432939 -0.172918385628632 ENSG00000097021 ACOT7
ENST00000481175 0.642821151822835 0.481704135462498 -0.150372314309815 ENSG00000097021 ACOT7
ENST00000541130 0.360568179743819 0.206538192038706 -0.21187538533286 ENSG00000097021 ACOT7
ENST00000377828 0.999376967728899 0.998561177589777 -0.000483809470479072 ENSG00000187017 ESPN
ENST00000461727 0.948346515688261 0.90766285333065 0.0325601728832254 ENSG00000187017 ESPN
ENST00000475228 0.907530799567616 0.840180521685388 -0.0613096727784409 ENSG00000187017 ESPN
ENST00000416731 0.967849659019195 0.942501793888558 -0.0202449803556608 ENSG00000187017 ESPN
ENST00000434576 0.183385195371681 0.0831206989663994 -0.292955277479562 ENSG00000187017 ESPN
ENST00000477679 0.723693710517828 0.579220859991228 -0.171998612720481 ENSG00000187017 ESPN
ENST00000468561 0.205441774870613 0.0964018711610265 -0.309051406233933 ENSG00000187017 ESPN
ENST00000356876 0.00031764930742403 4.35841070900366e-05 -0.45552218332375 ENSG00000215788 TNFRSF25
ENST00000485036 0.000317090507294327 4.35029714250191e-05 -0.455525362581031 ENSG00000215788 TNFRSF25
ENST00000480393 0.000317090507294327 4.35029714250191e-05 -0.455525362581031 ENSG00000215788 TNFRSF25
ENST00000513135 0.000318532403926574 4.37209691219637e-05 -0.454844566541961 ENSG00000215788 TNFRSF25
ENST00000473343 0.0069117526664796 0.00149335617277319 -0.375547867741507 ENSG00000215788 TNFRSF25
ENST00000377782 0.000317090507294327 4.35029714250191e-05 -0.455525362581031 ENSG00000215788 TNFRSF25
ENST00000351959 0.000319127666618475 4.38161504598004e-05 -0.455616207088982 ENSG00000215788 TNFRSF25
ENST00000510563 0.000308589217899796 4.21867759457455e-05 -0.457124491730937 ENSG00000215788 TNFRSF25
ENST00000502730 0.000308589217899796 4.21867759457455e-05 -0.457124491730937 ENSG00000215788 TNFRSF25
ENST00000502588 0.000308589217899796 4.21867759457455e-05 -0.457124491730937 ENSG00000215788 TNFRSF25
ENST00000414040 0.000308589217899796 4.21867759457455e-05 -0.457124491730937 ENSG00000215788 TNFRSF25
ENST00000351748 0.000308589217899796 4.21867759457455e-05 -0.457124491730937 ENSG00000215788 TNFRSF25
ENST00000348333 0.000308589217899796 4.21867759457455e-05 -0.457124491730937 ENSG00000215788 TNFRSF25
ENST00000453260 0.0101875494671167 0.00235565032161461 -0.385743712015211 ENSG00000215788 TNFRSF25
ENST00000475730 0.0275154255569758 0.00772499679882007 -0.398030741456567 ENSG00000215788 TNFRSF25
ENST00000469691 0.000479038900428309 6.92279252202627e-05 -0.402756901870187 ENSG00000215788 TNFRSF25
ENST00000481401 0.000294477960095215 4.00027072118982e-05 -0.440752117597734 ENSG00000215788 TNFRSF25
ENST00000461703 4.79650522869928e-05 5.21931718486521e-06 -0.508525133378222 ENSG00000215788 TNFRSF25
ENST00000453341 4.99256999088686e-05 5.45691175064628e-06 -0.549783030746832 ENSG00000215788 TNFRSF25
ENST00000515145 0.000651657292471052 9.84806281613077e-05 -0.543321666982021 ENSG00000215788 TNFRSF25
ENST00000377748 0.00023601328885884 3.1103865681698e-05 -0.729808296820782 ENSG00000171680 PLEKHG5
ENST00000400913 0.000828197583532018 0.000129147199126889 -0.7304876852774 ENSG00000171680 PLEKHG5
ENST00000489097 0.00119987384845292 0.000197256774390571 -0.743087443524962 ENSG00000171680 PLEKHG5
ENST00000340850 0.000615076499246412 9.21477576177978e-05 -0.732988847882949 ENSG00000171680 PLEKHG5
ENST00000487949 0.83627409597365 0.731457790633395 -0.11161559827079 ENSG00000171680 PLEKHG5
ENST00000377725 0.940606672588217 0.894170855127606 0.0363577594434469 ENSG00000171680 PLEKHG5
ENST00000377728 0.932305154464459 0.880212892151436 0.0412024447843806 ENSG00000171680 PLEKHG5
ENST00000377732 0.960541139961281 0.929036017968688 -0.0242420627223161 ENSG00000171680 PLEKHG5
ENST00000400915 0.961734938635399 0.93144821833592 -0.0234224021452085 ENSG00000171680 PLEKHG5
ENST00000377740 0.817773010299988 0.70450296420006 -0.104884282628663 ENSG00000171680 PLEKHG5
ENST00000377737 0.831778791817452 0.725309514050678 -0.0969325833300035 ENSG00000171680 PLEKHG5
ENST00000535355 0.912702860441885 0.848404576916428 0.0529514834514141 ENSG00000171680 PLEKHG5
ENST00000537245 0.924268126294854 0.866649367358837 -0.0465530099720448 ENSG00000171680 PLEKHG5
ENST00000544978 0.966790514452888 0.940557800134187 -0.02116773840617 ENSG00000171680 PLEKHG5
ENST00000377705 0.00691766278676719 0.00149492525508962 -0.215452295434679 ENSG00000162408 NOL9
ENST00000464383 0.25851970964019 0.131003019618057 -0.135951512155575 ENSG00000162408 NOL9
ENST00000462798 0.372945630314858 0.216681001717181 -0.155843186704389 ENSG00000162408 NOL9
ENST00000456162 0.843194189437931 0.741961485397913 -0.0596007868525308 ENSG00000229519 RP11-58A11.2
ENST00000460777 0.0855560208107092 0.0312184692056983 -0.28952443969266 ENSG00000162408 NOL9
ENST00000464665 0.0240445682597045 0.00656302512114179 -0.332781623843096 ENSG00000162408 NOL9
ENST00000333172 0.438142005441344 0.27242788902199 0.400163927773154 ENSG00000173662 TAS1R1
ENST00000328191 0.438201758071948 0.272486631946158 0.40013050594528 ENSG00000173662 TAS1R1
ENST00000351136 0.378015664759474 0.220706913364171 0.447238614218456 ENSG00000173662 TAS1R1
ENST00000411823 0.465273925642606 0.297514988314865 0.381367404306568 ENSG00000173662 TAS1R1
ENST00000415267 0.465273925642606 0.297514988314865 0.381367404306568 ENSG00000173662 TAS1R1
ENST00000319084 0.924432410522215 0.86687498278298 -0.0172708990584119 ENSG00000204859 ZBTB48
ENST00000435905 0.998855744770632 0.997646510360172 -0.000310054298804694 ENSG00000204859 ZBTB48
ENST00000377674 0.857145007295539 0.762607842226695 -0.0246457761249691 ENSG00000204859 ZBTB48
ENST00000488936 0.925368316493196 0.868345317458187 0.0139991623647728 ENSG00000204859 ZBTB48
ENST00000482360 0.672548577995052 0.516709648575761 -0.0610581215495684 ENSG00000204859 ZBTB48
ENST00000498342 0.70384277752839 0.554539496140143 -0.069797751574907 ENSG00000204859 ZBTB48
ENST00000466813 0.421197102353836 0.257332349436342 -0.153987201046347 ENSG00000204859 ZBTB48
ENST00000466941 0.162814837055095 0.0712683085352228 -0.356372433568234 ENSG00000204859 ZBTB48
ENST00000377658 0.229031835961177 0.11130312729764 -0.163081642048376 ENSG00000162413 KLHL21
ENST00000377663 0.231606277474854 0.11295362317515 -0.162240303935341 ENSG00000162413 KLHL21
ENST00000467612 0.299937342718324 0.160429196241403 -0.16678072553203 ENSG00000162413 KLHL21
ENST00000496707 0.41895604045652 0.255367501221421 -0.139697854933695 ENSG00000162413 KLHL21
ENST00000463043 0.343461753544929 0.193045140983951 -0.163121925899348 ENSG00000162413 KLHL21
ENST00000377648 0.875211719582853 0.789086441200242 0.0325700077389853 ENSG00000116273 PHF13
ENST00000495385 0.549803706968137 0.380721149966541 0.110134599866965 ENSG00000116273 PHF13
ENST00000054650 0.678320688222887 0.523655588593249 -0.0668901457805385 ENSG00000041988 THAP3
ENST00000484676 0.994566117965302 0.98984196855875 0.00230680616077896 ENSG00000041988 THAP3
ENST00000307896 0.81241180134126 0.69668700805377 -0.0419068640345738 ENSG00000041988 THAP3
ENST00000377627 0.0598629558921855 0.0200096552219931 -0.177405555786688 ENSG00000041988 THAP3
ENST00000484669 0.859860423288882 0.766518639255095 -0.0320100354565237 ENSG00000041988 THAP3
ENST00000487819 0.787161305054229 0.662673514271384 -0.0500139799061365 ENSG00000041988 THAP3
ENST00000472925 0.56164192199035 0.392441039702514 -0.100981844450333 ENSG00000041988 THAP3
ENST00000480647 0.371969792241578 0.215860084747078 -0.184854388878911 ENSG00000041988 THAP3
ENST00000465508 0.00293773312711624 0.00054976525510126 -0.254274216043794 ENSG00000007923 DNAJC11
ENST00000349363 2.58949698211043e-07 1.6696966308957e-08 -0.259253885004741 ENSG00000007923 DNAJC11
ENST00000451196 2.58949698211043e-07 1.6696966308957e-08 -0.259253885004741 ENSG00000007923 DNAJC11
ENST00000377577 1.05427306097218e-08 5.18766221547376e-10 -0.258243110621991 ENSG00000007923 DNAJC11
ENST00000294401 5.21341357683413e-08 2.95647915119743e-09 -0.245795969842845 ENSG00000007923 DNAJC11
ENST00000542246 4.85951451193366e-07 3.3122792402352e-08 -0.249730526490513 ENSG00000007923 DNAJC11
ENST00000377573 4.32657386186845e-08 2.40696808779866e-09 -0.25084419580543 ENSG00000007923 DNAJC11
ENST00000472414 0.0238138806989895 0.0064881578027055 -0.212457793986931 ENSG00000007923 DNAJC11
ENST00000426784 1.73952484103965e-07 1.08796825202556e-08 -0.262488187180673 ENSG00000007923 DNAJC11
ENST00000473993 3.00806841776892e-07 1.96457296436258e-08 -0.260667962675343 ENSG00000007923 DNAJC11
ENST00000469318 9.57928677035715e-06 8.76710112017188e-07 -0.319589565431648 ENSG00000007923 DNAJC11
ENST00000485073 6.12222117672967e-08 3.516804567663e-09 -0.34816747953794 ENSG00000007923 DNAJC11
ENST00000460594 2.4020294433835e-06 1.90863485807353e-07 -0.326071581028163 ENSG00000007923 DNAJC11
ENST00000465911 0.00117329306473209 0.000192143709965944 -0.312276680860825 ENSG00000007923 DNAJC11
ENST00000442889 0.953182391121022 0.916061517406185 -0.0386608031865645 ENSG00000237436 RP11-312B8.1
ENST00000303635 0.728299062804255 0.58474198593108 -0.0423509643366191 ENSG00000171735 CAMTA1
ENST00000490738 0.698691868923909 0.548066617275 -0.0455248269257819 ENSG00000171735 CAMTA1
ENST00000476163 0.87602525064685 0.790405676401501 -0.01771044080694 ENSG00000171735 CAMTA1
ENST00000473578 0.698792429431637 0.548179927854624 -0.0455257844886001 ENSG00000171735 CAMTA1
ENST00000557126 0.857115039692623 0.762563081465319 -0.020158373256068 ENSG00000171735 CAMTA1
ENST00000467404 0.700486846795668 0.550291163925436 -0.0452969636498263 ENSG00000171735 CAMTA1
ENST00000439411 0.760396917730466 0.625637817027072 -0.0376552564247186 ENSG00000171735 CAMTA1
ENST00000461311 0.856466179607208 0.761691537377277 -0.0202334982226075 ENSG00000171735 CAMTA1
ENST00000486138 0.822298560799889 0.711266608954503 -0.0284452537567963 ENSG00000171735 CAMTA1
ENST00000482934 0.895045784402363 0.820245138895942 0.015222572100021 ENSG00000171735 CAMTA1
ENST00000433407 0.957667586888254 0.923853263462025 0.0328153153366908 ENSG00000227950 RP11-312B8.2
ENST00000470648 0.660892874370398 0.502871120838803 0.0480907196400175 ENSG00000171735 CAMTA1
ENST00000461580 0.666574499482437 0.509581651276678 0.0474330248436256 ENSG00000171735 CAMTA1
ENST00000472283 0.982402481548915 0.968338131148632 0.00391518668217167 ENSG00000171735 CAMTA1
ENST00000467267 0.419141687674997 0.255521961036926 0.0897279783327634 ENSG00000171735 CAMTA1
ENST00000495233 0.961414103074455 0.930793879979689 -0.0167833053676574 ENSG00000171735 CAMTA1
ENST00000490905 0.882571190454112 0.800157046026097 0.0529862852098779 ENSG00000171735 CAMTA1
ENST00000476864 0.770451771064573 0.639615529331452 0.102096765215333 ENSG00000171735 CAMTA1
ENST00000054666 0.000311293962588022 4.25850210933641e-05 0.334431666770671 ENSG00000049245 VAMP3
ENST00000470357 0.00193708487727002 0.000340471885154333 0.308506252969089 ENSG00000049245 VAMP3
ENST00000602406 0.017968866104753 0.00461186057117189 0.754050367381326 ENSG00000269925 RP3-467L1.6
ENST00000487194 0.590921841264292 0.424171802990407 0.219269613368823 ENSG00000049245 VAMP3
ENST00000377541 0.000990079812805472 0.000158167751845814 -0.550614814253141 ENSG00000049246 PER3
ENST00000377532 4.69230787479745e-06 3.98071361911467e-07 -0.571811924996113 ENSG00000049246 PER3
ENST00000361923 5.2113721069051e-06 4.46544413056833e-07 -0.570602789832515 ENSG00000049246 PER3
ENST00000473653 0.0789084759219833 0.0282119073097009 -0.4682202478715 ENSG00000049246 PER3
ENST00000602883 0.376802933027475 0.219757508893758 -0.378558599362177 ENSG00000049246 PER3
ENST00000463106 0.0243861662539199 0.00667772036169904 -0.562675231754517 ENSG00000049246 PER3
ENST00000451646 8.49645567134748e-05 9.85001839598274e-06 -0.659548617053724 ENSG00000236266 RP3-467L1.4
ENST00000494684 0.0522094974466641 0.0168800027113131 -0.52938418092944 ENSG00000049246 PER3
ENST00000377516 0.0254305352394484 0.00703082451790263 -0.452961107476461 ENSG00000049247 UTS2
ENST00000054668 0.314791459739325 0.171380946893471 -0.498186758847415 ENSG00000049247 UTS2
ENST00000377507 1.46528687773332e-54 2.47521643807537e-57 -1.62377460393269 ENSG00000049249 TNFRSF9
ENST00000474475 4.0502683000197e-41 1.24008749578294e-43 -1.52304992318749 ENSG00000049249 TNFRSF9
ENST00000492571 1.60179971178989e-45 3.99865161711253e-48 -1.64155288216825 ENSG00000049249 TNFRSF9
ENST00000493373 1.34647704707137e-06 1.00998098838928e-07 -0.31334386603909 ENSG00000116288 PARK7
ENST00000460192 4.48479678461347e-05 4.8466714878625e-06 -0.321571603834431 ENSG00000116288 PARK7
ENST00000338639 9.08098749713248e-06 8.25288652291553e-07 -0.307676747219278 ENSG00000116288 PARK7
ENST00000493678 9.34010147360072e-06 8.51992701778381e-07 -0.307322149278767 ENSG00000116288 PARK7
ENST00000377493 9.25394649876404e-06 8.42765940394633e-07 -0.30737888915294 ENSG00000116288 PARK7
ENST00000465354 5.64036139153163e-05 6.24673319179525e-06 -0.318961235897103 ENSG00000116288 PARK7
ENST00000377491 9.74277633583375e-06 8.92770102735294e-07 -0.306916833757755 ENSG00000116288 PARK7
ENST00000377488 1.03244319284802e-05 9.51731819636843e-07 -0.3066729335883 ENSG00000116288 PARK7
ENST00000497113 7.05433232305595e-05 8.02075539476378e-06 -0.314572351849537 ENSG00000116288 PARK7
ENST00000469225 2.21226024235115e-05 2.22197652371625e-06 -0.297255724312298 ENSG00000116288 PARK7
ENST00000363474 0.500155745806525 0.331172412166749 0.332514812583988 ENSG00000200344 Y_RNA
ENST00000474874 6.62825601927518e-05 7.47799176025239e-06 -0.618730493901327 ENSG00000116285 ERRFI1
ENST00000377482 1.91023437643074e-05 1.88366674271479e-06 -0.737072300774893 ENSG00000116285 ERRFI1
ENST00000467067 0.0156489146794227 0.00390103620341315 -0.547722576079216 ENSG00000116285 ERRFI1
ENST00000469499 0.00505085689823227 0.00103057019217078 -0.604386902551827 ENSG00000116285 ERRFI1
ENST00000487559 0.00986837361237623 0.00227094284225795 -0.576127494505921 ENSG00000116285 ERRFI1
ENST00000445300 0.635987196477042 0.473825591564338 0.259419072710877 ENSG00000238290 RP11-431K24.1
ENST00000471889 0.782342787473902 0.655609025398317 -0.15538160236671 ENSG00000162426 SLC45A1
ENST00000377479 0.779313083983741 0.651107864861919 -0.157420803490437 ENSG00000162426 SLC45A1
ENST00000289877 0.588219158427776 0.420972747184157 -0.283140199628473 ENSG00000162426 SLC45A1
ENST00000497660 0.834354676337881 0.728865268900613 -0.126036700853161 ENSG00000162426 SLC45A1
ENST00000337907 0.0527542204913872 0.01709770538984 -0.173690255285245 ENSG00000142599 RERE
ENST00000377464 0.0612354172537979 0.0205748691787814 -0.186750290680034 ENSG00000142599 RERE
ENST00000467350 0.287509915611338 0.151367871334554 -0.168572171819794 ENSG00000142599 RERE
ENST00000400907 0.0947331007626004 0.0354901061340012 -0.163812453601955 ENSG00000142599 RERE
ENST00000476556 0.0723071625563836 0.0252746298240035 -0.209563565698272 ENSG00000142599 RERE
ENST00000400908 0.0628196460775238 0.0212336204818613 -0.172957072539126 ENSG00000142599 RERE
ENST00000505225 0.0364133327959667 0.0108315286932567 -0.347891624954499 ENSG00000142599 RERE
ENST00000464367 0.087027018231738 0.0319083549208008 -0.340132440973112 ENSG00000142599 RERE
ENST00000488215 0.116333185225504 0.0461085297785411 -0.197167628249835 ENSG00000142599 RERE
ENST00000460659 0.186585766350534 0.0850034510600287 -0.176439228570365 ENSG00000142599 RERE
ENST00000492766 0.183181973434086 0.0830012784736424 -0.177989395106805 ENSG00000142599 RERE
ENST00000465125 0.167238472665947 0.0737821638079213 -0.180621439997063 ENSG00000142599 RERE
ENST00000464972 0.372367070308152 0.216171879550497 -0.0899211174888289 ENSG00000142599 RERE
ENST00000449895 0.014009733549296 0.00342226563643309 -0.40852637970958 ENSG00000232912 RP5-1115A15.1
ENST00000444276 0.108876992535314 0.0423090371200956 -0.40709586594936 ENSG00000232912 RP5-1115A15.1
ENST00000480342 0.479122322860473 0.310699745010445 -0.0982399586970496 ENSG00000142599 RERE
ENST00000507012 0.898468617943101 0.825296147590025 -0.0293221194916122 ENSG00000142599 RERE
ENST00000469251 0.538895511714378 0.369568014924257 -0.12068464384799 ENSG00000142599 RERE
ENST00000514428 0.736798267778245 0.595215469037583 -0.0591408749711287 ENSG00000142599 RERE
ENST00000468247 0.110885862749259 0.0433144486813987 -0.255693402873049 ENSG00000142599 RERE
ENST00000437586 0.644106327589889 0.483161349298209 -0.241147766590871 ENSG00000234619 RPL7P11
ENST00000428803 0.995282897205357 0.991408974500928 -0.0033913705883995 ENSG00000224315 RPL7P7
ENST00000445254 0.628439174645995 0.465185471995059 -0.243355012989727 ENSG00000226545 RP4-633I8.3
ENST00000433876 0.51034012788039 0.341048127634023 -0.288566000929839 ENSG00000228423 RP4-633I8.4
ENST00000234590 0.155073385691412 0.06688687510998 -0.146278871897125 ENSG00000074800 ENO1
ENST00000464920 0.166359473146287 0.0732854718972931 -0.145381209695769 ENSG00000074800 ENO1
ENST00000497492 0.235780954298061 0.115663373059191 -0.124982159989871 ENSG00000074800 ENO1
ENST00000486051 0.17938161938064 0.0807568283089647 -0.144891247403019 ENSG00000074800 ENO1
ENST00000492343 0.144114914755407 0.0607515025375915 -0.154868149080873 ENSG00000074800 ENO1
ENST00000489867 0.24208243988779 0.119857013633737 -0.135942775988829 ENSG00000074800 ENO1
ENST00000414948 0.15817726068175 0.0686545155916607 -0.250391096955737 ENSG00000236269 ENO1-IT1
ENST00000442636 0.36718920959689 0.21197968805672 -0.384904673757776 ENSG00000230679 ENO1-AS1
ENST00000424862 0.00832586368628346 0.00186071415134767 0.858378901257692 ENSG00000232208 RP3-477M7.5
ENST00000549778 0.000862239325586354 0.000135093208199928 0.52432208831697 ENSG00000131686 CA6
ENST00000476083 0.000854423390243092 0.000133729925735773 0.522789846696488 ENSG00000131686 CA6
ENST00000480186 0.00557224723881871 0.00115785835035056 1.00789914215108 ENSG00000131686 CA6
ENST00000377443 0.000831253494467926 0.000129682238413818 0.524081525577079 ENSG00000131686 CA6
ENST00000377436 0.000585198012744623 8.70366508580382e-05 0.538859775032127 ENSG00000131686 CA6
ENST00000377442 0.000662637640313708 0.000100368549364784 0.536907407551192 ENSG00000131686 CA6
ENST00000377424 0.506760706736613 0.337486166206853 0.279881482487633 ENSG00000142583 SLC2A5
ENST00000536305 0.381777792188121 0.223865451358374 0.397057131018332 ENSG00000142583 SLC2A5
ENST00000535586 0.293545183331112 0.155799442829536 0.413748985400081 ENSG00000142583 SLC2A5
ENST00000377414 0.182613115650903 0.0826617349449281 0.545297175390818 ENSG00000142583 SLC2A5
ENST00000484798 0.361832541917663 0.20751964784446 0.406386508674048 ENSG00000142583 SLC2A5
ENST00000474145 0.359170385398845 0.205497355558302 0.407584088308756 ENSG00000142583 SLC2A5
ENST00000479813 0.351501440038107 0.19923181582272 0.411641337063307 ENSG00000142583 SLC2A5
ENST00000486632 0.533268858419236 0.363728303756166 0.279578932593242 ENSG00000142583 SLC2A5
ENST00000487835 0.65370703024173 0.494228023405891 0.210480482864176 ENSG00000142583 SLC2A5
ENST00000464985 0.572753247462447 0.404413555272796 0.26109286978605 ENSG00000142583 SLC2A5
ENST00000473209 0.853844958515289 0.757649811642702 0.113346980665779 ENSG00000142583 SLC2A5
ENST00000377411 2.02591168932833e-06 1.58264547424302e-07 -0.609544116128815 ENSG00000180758 GPR157
ENST00000414642 8.47304842343994e-05 9.82014680492046e-06 -0.596123007388991 ENSG00000180758 GPR157
ENST00000465853 0.000834818659584822 0.000130314819056506 -0.686192567499615 ENSG00000180758 GPR157
ENST00000466131 2.68244737955956e-05 2.74407290566448e-06 -0.610240355391253 ENSG00000180758 GPR157
ENST00000437157 0.312338558831279 0.169577264369551 0.466165549564628 ENSG00000228526 RP3-510D11.1
ENST00000412639 0.281947403050617 0.147375643600263 0.494121628110238 ENSG00000234546 RP3-510D11.2
ENST00000377403 0.497948359543795 0.329181591355555 0.0740012589866364 ENSG00000049239 H6PD
ENST00000602477 0.634198424761025 0.47172067719721 0.0560255309196386 ENSG00000049239 H6PD
ENST00000495451 0.36906820079876 0.213500711481682 0.110570318140273 ENSG00000049239 H6PD
ENST00000328089 8.93338939254844e-09 4.32786108765104e-10 -0.885472462621709 ENSG00000171621 SPSB1
ENST00000450402 2.42524057352456e-08 1.28690902642259e-09 -0.911659044193697 ENSG00000171621 SPSB1
ENST00000357898 1.41960447331395e-07 8.72289975226692e-09 -0.909748831025757 ENSG00000171621 SPSB1
ENST00000377399 2.81044459693053e-07 1.82571881243765e-08 -0.896425137980456 ENSG00000171621 SPSB1
ENST00000302692 2.6917992168034e-08 1.43839491919616e-09 -0.346935526468437 ENSG00000171612 SLC25A33
ENST00000435277 0.215976373018153 0.102958020834951 -0.370984641091247 ENSG00000231181 RP13-15M17.1
ENST00000377376 0.0656794222358719 0.022453120428477 -0.212911127638386 ENSG00000188807 TMEM201
ENST00000340381 0.0663311503258143 0.0227151368841477 -0.212298999140778 ENSG00000188807 TMEM201
ENST00000340305 0.0446098905221515 0.0139171203264721 -0.276400625434673 ENSG00000188807 TMEM201
ENST00000416541 0.0982539988288196 0.0371782354305959 -0.199364516391295 ENSG00000188807 TMEM201
ENST00000510900 0.464797792716515 0.296997401489175 -0.232202168913722 ENSG00000188807 TMEM201
ENST00000508400 0.679992743735258 0.525755250002239 0.0972540290272989 ENSG00000188807 TMEM201
ENST00000536656 0.00207987255199777 0.000369711853519973 0.302917004183913 ENSG00000171608 PIK3CD
ENST00000377346 0.00196199234112766 0.000345626386115173 0.304742552675933 ENSG00000171608 PIK3CD
ENST00000377320 0.215759813054148 0.102806188690044 0.281716788259118 ENSG00000179840 C1orf200
ENST00000426570 0.18989576842838 0.0869391040935304 0.422816339858472 ENSG00000233268 RP11-558F24.2
ENST00000415330 0.0215606504275184 0.00575285549323458 0.343322082496538 ENSG00000231789 RP11-558F24.4
ENST00000484851 0.485794525594268 0.317119100173431 0.135479595176391 ENSG00000171608 PIK3CD
ENST00000361110 0.00954089524188284 0.00218309189038521 0.312887770516807 ENSG00000171608 PIK3CD
ENST00000481137 0.491205894959371 0.322598043630656 0.151673443048699 ENSG00000171608 PIK3CD
ENST00000479223 0.218129484686342 0.10430377263673 0.245615736756549 ENSG00000171608 PIK3CD
ENST00000543390 0.0404937332035017 0.0123650730686444 0.294715234118456 ENSG00000171608 PIK3CD
ENST00000377298 0.345290502975801 0.19442094130647 0.080658989395514 ENSG00000171603 CLSTN1
ENST00000377288 0.34526309042703 0.194395785745797 0.0806599522119072 ENSG00000171603 CLSTN1
ENST00000477264 0.578527673845286 0.410457558287668 0.0851046316601335 ENSG00000171603 CLSTN1
ENST00000435891 0.451682893093254 0.284649836774761 0.0827249322236165 ENSG00000171603 CLSTN1
ENST00000361311 0.345717696546955 0.194792878768946 0.0806564863328218 ENSG00000171603 CLSTN1
ENST00000464286 0.237382738386072 0.116729832164507 0.200606196565926 ENSG00000171603 CLSTN1
ENST00000377263 0.440313436452353 0.274366877791653 0.145567554724312 ENSG00000178585 CTNNBIP1
ENST00000454104 0.197379713353525 0.091443505534754 0.563945457515118 ENSG00000223989 RP11-84A14.5
ENST00000537447 0.0993016573725245 0.037681594737499 0.383106503349718 ENSG00000178585 CTNNBIP1
ENST00000400904 0.514460587534694 0.344954698112827 0.125563032832491 ENSG00000178585 CTNNBIP1
ENST00000377258 0.154443704800779 0.0665198459125682 0.269518387742039 ENSG00000178585 CTNNBIP1
ENST00000377256 0.592793226712597 0.426278228508305 0.139796172214496 ENSG00000178585 CTNNBIP1
ENST00000488540 0.290140632803129 0.153336943288491 0.110261997201858 ENSG00000162441 LZIC
ENST00000377223 0.390758317367132 0.231452711504502 0.0951443935014434 ENSG00000162441 LZIC
ENST00000400903 0.624832034449495 0.461116858667401 0.0624418460302001 ENSG00000162441 LZIC
ENST00000541052 0.566733689834929 0.397905480365536 0.069346817484313 ENSG00000162441 LZIC
ENST00000377213 0.640572769373973 0.479162642796731 0.058635843354188 ENSG00000162441 LZIC
ENST00000471853 0.685578964028749 0.532351998012188 0.0933964548234479 ENSG00000162441 LZIC
ENST00000445884 0.587032962270557 0.419586681202843 0.121072039693959 ENSG00000228150 RP11-84A14.4
ENST00000403197 0.326520466232106 0.180009586686674 0.175706525568333 ENSG00000173614 NMNAT1
ENST00000377205 0.0541766057846716 0.017668141363967 0.263401423212033 ENSG00000173614 NMNAT1
ENST00000462686 0.139676077849443 0.0583435380785849 0.234122871376881 ENSG00000173614 NMNAT1
ENST00000492735 0.275659396239863 0.142913087419662 0.195144617248261 ENSG00000173614 NMNAT1
ENST00000496751 0.0103350966752359 0.00239551415166668 0.449822621596744 ENSG00000173614 NMNAT1
ENST00000413148 0.443068956347675 0.276838575078801 0.245980030498505 ENSG00000241326 RP11-807G9.2
ENST00000315901 0.0495340409682603 0.0158211467460985 0.893829865770219 ENSG00000162444 RBP7
ENST00000294435 0.0495340409682603 0.0158211467460985 0.893829865770219 ENSG00000162444 RBP7
ENST00000253251 0.0182573254961175 0.00470208759557164 0.218693519828146 ENSG00000130939 UBE4B
ENST00000377157 0.0161722965563802 0.00406083138354728 0.22055431831908 ENSG00000130939 UBE4B
ENST00000377153 0.225527005394055 0.109061758724936 0.18075972346028 ENSG00000130939 UBE4B
ENST00000343090 0.0247324243476061 0.00679345072018912 0.215848677517509 ENSG00000130939 UBE4B
ENST00000456484 0.824609065446723 0.714710330584862 -0.134214353661712 ENSG00000224340 RP11-496H15.2
ENST00000416729 0.265729677572003 0.135889170049789 0.485023368352567 ENSG00000233623 PGAM1P11
ENST00000462658 0.135954788547589 0.0563355549943246 0.339192734271967 ENSG00000130939 UBE4B
ENST00000475795 0.0505026150143441 0.0161933991777241 0.2328779430552 ENSG00000130939 UBE4B
ENST00000470736 0.0604701457806891 0.0202564518155096 0.239034924578155 ENSG00000130939 UBE4B
ENST00000466379 0.0469141649571888 0.0148123230640613 0.263255674908432 ENSG00000130939 UBE4B
ENST00000488228 0.141882878952122 0.0595169896378597 0.201826189495223 ENSG00000130939 UBE4B
ENST00000487244 0.704768471362246 0.555635899196401 0.066058122449391 ENSG00000130939 UBE4B
ENST00000465408 0.346349471430368 0.195256111262189 -0.223313113254837 ENSG00000130939 UBE4B
ENST00000377093 0.704198087956077 0.555005848832047 -0.0655748081511939 ENSG00000054523 KIF1B
ENST00000263934 0.852073085445513 0.75487476556168 -0.0364881651799466 ENSG00000054523 KIF1B
ENST00000377086 0.904020035437135 0.834045386847927 -0.0240111380196255 ENSG00000054523 KIF1B
ENST00000377083 0.703658413833198 0.554275371813174 -0.0645729632382971 ENSG00000054523 KIF1B
ENST00000377081 0.964656393967534 0.936465472575087 -0.00899933291803621 ENSG00000054523 KIF1B
ENST00000495136 0.266304332442069 0.136237565944778 -0.289187269835363 ENSG00000054523 KIF1B
ENST00000497835 0.215082650739091 0.102382103025738 -0.205509570258319 ENSG00000054523 KIF1B
ENST00000584329 0.982696787706961 0.968872768297626 0.0123757483281979 ENSG00000264501 RN7SL731P
ENST00000465635 0.951710532330718 0.913448119532827 0.0185618501695965 ENSG00000054523 KIF1B
ENST00000483340 0.942383209638684 0.89719291143724 0.0220568884813214 ENSG00000054523 KIF1B
ENST00000470616 0.41858412424643 0.255070670896856 0.201435015455339 ENSG00000054523 KIF1B
ENST00000491493 0.514720579850394 0.345228986564259 -0.0834477556671038 ENSG00000142657 PGD
ENST00000487775 0.833192584368681 0.727287119116887 0.0304961515609017 ENSG00000142657 PGD
ENST00000541529 0.498209937326704 0.329410620390026 -0.0839870599684102 ENSG00000142657 PGD
ENST00000477958 0.844036133823114 0.743233710340537 -0.0279523201597539 ENSG00000142657 PGD
ENST00000270776 0.562164767198974 0.392954391589655 -0.0734421447589602 ENSG00000142657 PGD
ENST00000483936 0.504423463387812 0.335287777412763 -0.082248925888148 ENSG00000142657 PGD
ENST00000538557 0.555094329294592 0.385968886099037 -0.0747440688969978 ENSG00000142657 PGD
ENST00000465632 0.73469746670324 0.592485446152226 -0.0453496916919504 ENSG00000142657 PGD
ENST00000460189 0.576469275941798 0.408360129845198 -0.0721841181528269 ENSG00000142657 PGD
ENST00000493288 0.367463325455952 0.212216283589828 -0.12878418076911 ENSG00000142657 PGD
ENST00000498356 0.542011550613373 0.372761695303804 -0.0824243321837764 ENSG00000142657 PGD
ENST00000496718 0.745079368860199 0.60589499931468 -0.0499087281416493 ENSG00000142657 PGD
ENST00000607572 0.0120251418293145 0.00286282269514016 -1.059581883231 ENSG00000271989 RP4-736L20.3
ENST00000400900 0.0213149276463621 0.00567018407063061 -0.481501353260187 ENSG00000251503 APITD1-CORT
ENST00000602296 0.0213149276463621 0.00567018407063061 -0.481501353260187 ENSG00000175279 APITD1
ENST00000602787 0.0213149276463621 0.00567018407063061 -0.481501353260187 ENSG00000175279 APITD1
ENST00000470413 0.0141134542928964 0.00345187380855216 -0.51413326463741 ENSG00000251503 APITD1-CORT
ENST00000309048 0.0140425470408216 0.00343206033000287 -0.531185983992735 ENSG00000175279 APITD1
ENST00000602486 0.00605386558263205 0.00127766237432939 -0.703072047335564 ENSG00000175279 APITD1
ENST00000477755 0.0267308095845709 0.00746218481476993 -0.498848442481097 ENSG00000175279 APITD1
ENST00000462462 0.0253078297870725 0.00699084354728066 -0.513931422744526 ENSG00000175279 APITD1
ENST00000465026 0.0254895986691252 0.00705163909238693 -0.494106760596127 ENSG00000251503 APITD1-CORT
ENST00000602446 0.0713028088024291 0.0248482830979607 -0.429034548222975 ENSG00000251503 APITD1-CORT
ENST00000464507 0.125702863603292 0.0509160477113816 -0.414299652977192 ENSG00000175279 APITD1
ENST00000377049 0.15446109705427 0.0665316855516074 -0.477586644032895 ENSG00000241563 CORT
ENST00000320498 0.240060173395391 0.118507702788878 -0.411748607960467 ENSG00000241563 CORT
ENST00000377038 0.000139263341950946 1.71574758404611e-05 -0.201052002379088 ENSG00000160049 DFFA
ENST00000424487 0.121855342135595 0.0489095464701763 -0.256733669955522 ENSG00000203469 RP5-1113E3.3
ENST00000476658 0.0171485843535245 0.0043628250376031 -0.183367290792091 ENSG00000160049 DFFA
ENST00000377036 0.0530842764021585 0.0172330730066778 -0.164315811096389 ENSG00000160049 DFFA
ENST00000472851 0.201939698132948 0.0942170160346486 -0.12566959177195 ENSG00000142655 PEX14
ENST00000356607 0.251885404919412 0.126407200165785 -0.0909294242635661 ENSG00000142655 PEX14
ENST00000538836 0.243338394549758 0.120693667928685 -0.0933108823234511 ENSG00000142655 PEX14
ENST00000491661 0.378575017932131 0.221188041882839 -0.0782577747950424 ENSG00000142655 PEX14
ENST00000492696 0.636382489835922 0.474232073758962 -0.180158028756423 ENSG00000142655 PEX14
ENST00000461850 0.647890912494358 0.487506088076791 0.24890882765313 ENSG00000243267 RN7SL614P
ENST00000377022 0.136542006168471 0.0566576264661071 -0.168886418291097 ENSG00000130940 CASZ1
ENST00000478524 0.467987074664109 0.299983944253848 -0.188966491114693 ENSG00000130940 CASZ1
ENST00000606802 0.755386127705461 0.619367072375294 -0.0580933294410155 ENSG00000272078 RP4-734G22.3
ENST00000447850 0.853634027765644 0.757255023293469 -0.0619356391963263 ENSG00000130940 CASZ1
ENST00000344008 0.0839749578482525 0.0304902458934652 -0.185804722366893 ENSG00000130940 CASZ1
ENST00000490176 0.762618921965402 0.628738173973756 -0.115289771188682 ENSG00000130940 CASZ1
ENST00000496432 0.0735463304455188 0.0258159650162481 -0.186692858704984 ENSG00000130940 CASZ1
ENST00000492173 0.336659914355757 0.18779602601732 -0.181278045142389 ENSG00000130940 CASZ1
ENST00000478728 0.0803242199829693 0.0288628063752537 -0.213248292014282 ENSG00000130940 CASZ1
ENST00000473118 0.597448135040022 0.431240389512898 -0.0542737032792629 ENSG00000120948 TARDBP
ENST00000240185 0.902608398837428 0.83168354056002 -0.0141861866579769 ENSG00000120948 TARDBP
ENST00000476201 0.693297657875337 0.541440365242906 -0.0430316416450956 ENSG00000120948 TARDBP
ENST00000472476 0.580655338474979 0.412824952233267 -0.0561015013003429 ENSG00000120948 TARDBP
ENST00000439080 0.777786228711247 0.649032925457638 -0.0297264666473966 ENSG00000120948 TARDBP
ENST00000473869 0.912283491761777 0.847796434779855 -0.0124828122829289 ENSG00000120948 TARDBP
ENST00000315091 0.882951132056116 0.800745965773726 -0.0167405274622717 ENSG00000120948 TARDBP
ENST00000477447 0.953602216015472 0.916778843767674 0.00806345399389899 ENSG00000120948 TARDBP
ENST00000496840 0.759034108441829 0.623816101596062 0.0378809576690443 ENSG00000120948 TARDBP
ENST00000480464 0.432695349728987 0.267433761419494 0.126689840145628 ENSG00000120948 TARDBP
ENST00000400897 0.493849781074475 0.32517738945962 -0.0976372454510225 ENSG00000009724 MASP2
ENST00000607145 0.511145285024578 0.341830837800369 -0.166536073814699 ENSG00000271895 RP4-635E18.8
ENST00000475189 0.00372244427199342 0.000723104109510026 -0.553182799234929 ENSG00000116649 SRM
ENST00000376957 0.00365838770524253 0.000708909822299558 -0.389254850386576 ENSG00000116649 SRM
ENST00000490101 0.00242953432884141 0.000442075519223572 -0.515468500459517 ENSG00000116649 SRM
ENST00000465788 0.00198756958013667 0.000350800239248762 -0.35270827014365 ENSG00000116649 SRM
ENST00000459997 0.00610109821254378 0.0012891073520427 -0.348265950464158 ENSG00000116649 SRM
ENST00000487300 0.00340380594040569 0.000652382292432154 -0.35573487221677 ENSG00000116649 SRM
ENST00000304457 0.69771681715514 0.546918721034874 0.0411135068715683 ENSG00000171824 EXOSC10
ENST00000376936 0.700175647146625 0.549930321021458 0.0408166869879104 ENSG00000171824 EXOSC10
ENST00000474216 0.847904934019675 0.749093298046226 0.025255697784554 ENSG00000171824 EXOSC10
ENST00000544779 0.697735649862125 0.546947760314683 0.0411127818258688 ENSG00000171824 EXOSC10
ENST00000490565 0.855144613720581 0.759606236699925 -0.0534680772767623 ENSG00000171824 EXOSC10
ENST00000452378 0.863344762328066 0.771429499546356 0.0255231283156544 ENSG00000226849 RP4-635E18.7
ENST00000469634 0.666780101808418 0.509889257125577 0.0615938411705386 ENSG00000171824 EXOSC10
ENST00000478271 0.533166297557739 0.363620991463223 0.0864386232816408 ENSG00000171824 EXOSC10
ENST00000470611 0.969361059697676 0.945112705252411 0.0072468029200825 ENSG00000171824 EXOSC10
ENST00000498576 0.943860132488929 0.899941067936156 -0.0144264957179345 ENSG00000171824 EXOSC10
ENST00000472078 0.603479963997832 0.437811384956984 0.0935856725055548 ENSG00000171824 EXOSC10
ENST00000485606 0.813167364489759 0.697745809396134 0.04513962694041 ENSG00000171824 EXOSC10
ENST00000460196 0.787560234267945 0.663225539776054 -0.0471739638580821 ENSG00000171824 EXOSC10
ENST00000447600 0.376800148074552 0.219751560580981 -0.275280792264337 ENSG00000230337 RP4-635E18.6
ENST00000435388 0.38637253805608 0.227733208194227 -0.269907324198263 ENSG00000230337 RP4-635E18.6
ENST00000376838 0.903290724317011 0.832897703243139 0.0142160209697128 ENSG00000198793 MTOR
ENST00000361445 0.804747842588808 0.686428227144696 0.0181380288853037 ENSG00000198793 MTOR
ENST00000473471 0.719652700367432 0.574188397817023 0.0615614173706469 ENSG00000198793 MTOR
ENST00000490931 0.843417943400999 0.742303721921288 0.0338920660533008 ENSG00000198793 MTOR
ENST00000455339 0.968878094817861 0.944314488737074 0.0072880942413664 ENSG00000198793 MTOR
ENST00000495435 0.953552916710694 0.916679555098539 -0.00942670277914828 ENSG00000198793 MTOR
ENST00000476768 0.923333493474782 0.865233593198419 0.023330837683027 ENSG00000198793 MTOR
ENST00000445982 0.929686885228694 0.875669561841473 0.0185547449644724 ENSG00000225602 MTOR-AS1
ENST00000420480 0.885716360553855 0.80483492170052 0.0292209243864543 ENSG00000225602 MTOR-AS1
ENST00000376819 0.913442511784109 0.849767192682291 0.0390171986382909 ENSG00000171819 ANGPTL7
ENST00000476934 0.926608354670287 0.870350536141635 0.0497103092611496 ENSG00000171819 ANGPTL7
ENST00000376810 0.221826374728785 0.106702917050782 -0.11878327455638 ENSG00000120942 UBIAD1
ENST00000376804 0.27275084189695 0.140744779011466 -0.107104819059751 ENSG00000120942 UBIAD1
ENST00000486588 0.301182481471101 0.161328376273229 -0.0949285078195653 ENSG00000120942 UBIAD1
ENST00000483738 0.229089616967759 0.111335697128702 -0.102816170676248 ENSG00000120942 UBIAD1
ENST00000433562 0.790880281531084 0.667541122222796 -0.118563887525421 ENSG00000238199 UBE2V2P3
ENST00000294484 0.420304562075099 0.256556299736767 -0.328543979256561 ENSG00000204624 PTCHD2
ENST00000389575 0.420304562075099 0.256556299736767 -0.328543979256561 ENSG00000204624 PTCHD2
ENST00000354287 0.705627167869821 0.556680415677924 -0.183091223452141 ENSG00000116661 FBXO2
ENST00000471501 0.304830284494604 0.164042266770963 -0.481390612100151 ENSG00000116661 FBXO2
ENST00000466919 0.353739366233979 0.201120235125203 -0.438002260502619 ENSG00000116661 FBXO2
ENST00000465901 0.776885319241627 0.647925724595138 -0.138436416056454 ENSG00000116661 FBXO2
ENST00000251546 0.478454889650455 0.310042437325905 -0.140183102390387 ENSG00000132879 FBXO44
ENST00000425796 0.417362452925195 0.253967267555356 -0.185362737464438 ENSG00000132879 FBXO44
ENST00000376770 0.415078895167 0.252022620377024 -0.158857902139891 ENSG00000132879 FBXO44
ENST00000376768 0.505235266418803 0.336053178358605 -0.13779837514366 ENSG00000132879 FBXO44
ENST00000251547 0.415192346800092 0.252112488237156 -0.158850705823311 ENSG00000132879 FBXO44
ENST00000376760 0.471541740025848 0.303371042884109 -0.146370353538568 ENSG00000132879 FBXO44
ENST00000376762 0.513289481476909 0.343817534866642 -0.132520932396171 ENSG00000132879 FBXO44
ENST00000475435 0.3813039945625 0.223476289590452 -0.171699405471494 ENSG00000132879 FBXO44
ENST00000471895 0.526910918269545 0.357291856936344 -0.148338201542579 ENSG00000132879 FBXO44
ENST00000376753 0.00240763258579314 0.000437768325324434 -0.42382408756249 ENSG00000116663 FBXO6
ENST00000474239 0.000898576373155432 0.000141741005509631 -0.459264481084409 ENSG00000116663 FBXO6
ENST00000449067 0.0108822455779421 0.00254362801175341 -0.372660421264774 ENSG00000116663 FBXO6
ENST00000235310 0.851541171047721 0.754181766345314 -0.0344701172649303 ENSG00000116670 MAD2L2
ENST00000376692 0.831752156278003 0.725262870806165 -0.039216954985682 ENSG00000116670 MAD2L2
ENST00000376672 0.846035540333862 0.746274613736736 -0.035623938222855 ENSG00000116670 MAD2L2
ENST00000376669 0.886583318301338 0.806452850169441 -0.0274821486208292 ENSG00000116670 MAD2L2
ENST00000376667 0.903049733333752 0.832388932878563 -0.0234847969118114 ENSG00000116670 MAD2L2
ENST00000445656 0.915681947737464 0.853237020964008 0.0204489835769021 ENSG00000116670 MAD2L2
ENST00000456915 0.915681947737464 0.853225646884783 0.0204599692170684 ENSG00000116670 MAD2L2
ENST00000376664 0.927328586545232 0.871521704070782 0.0174722647763366 ENSG00000116670 MAD2L2
ENST00000376655 0.968923781040901 0.944408122357264 0.0079537567835946 ENSG00000116670 MAD2L2
ENST00000294485 0.192421277290142 0.0884258086817856 0.487359017037222 ENSG00000162490 DRAXIN
ENST00000376637 0.000270159293124512 3.62200105256039e-05 0.5215291724817 ENSG00000177674 AGTRAP
ENST00000476512 0.000583805741150105 8.68049232931386e-05 0.498747580148304 ENSG00000177674 AGTRAP
ENST00000400895 0.000601794126570676 8.99073885145216e-05 0.497497113445693 ENSG00000177674 AGTRAP
ENST00000494437 0.00596167342062492 0.00125501939462767 0.432407701073422 ENSG00000177674 AGTRAP
ENST00000491346 0.000315898819691979 4.3312797429543e-05 0.516139710664378 ENSG00000177674 AGTRAP
ENST00000376629 0.000280328270983797 3.77806648047365e-05 0.520774266670509 ENSG00000177674 AGTRAP
ENST00000376627 0.000260512447712955 3.47928129687865e-05 0.52192345940632 ENSG00000177674 AGTRAP
ENST00000314340 0.000285059906265386 3.85206870997856e-05 0.520058585906417 ENSG00000177674 AGTRAP
ENST00000452018 0.000399719650310786 5.64203515536227e-05 0.510265920915624 ENSG00000177674 AGTRAP
ENST00000510878 0.000268882249184764 3.6033658214462e-05 0.521168963618602 ENSG00000177674 AGTRAP
ENST00000476309 7.43567923426997e-06 6.59956045666715e-07 0.600645503226634 ENSG00000177674 AGTRAP
ENST00000514733 2.10456210891852e-06 1.64853118824814e-07 0.615149827295736 ENSG00000177674 AGTRAP
ENST00000513739 4.29229554029847e-06 3.61326717123016e-07 0.624159708075787 ENSG00000177674 AGTRAP
ENST00000471765 1.40956143882618e-05 1.34412134162118e-06 0.678216428149424 ENSG00000177674 AGTRAP
ENST00000433342 0.140765830099114 0.0589176275561947 0.232929783389859 ENSG00000215910 C1orf167
ENST00000484153 0.463716438194662 0.295938796413787 0.358598962357894 ENSG00000215910 C1orf167
ENST00000312793 0.0981299862414102 0.0371119712036055 0.234852774244913 ENSG00000215910 C1orf167
ENST00000444493 0.0494539585197894 0.0157920876438267 0.245794714736748 ENSG00000215910 C1orf167
ENST00000449278 0.045140939465983 0.0141161547308072 0.246119001680693 ENSG00000215910 C1orf167
ENST00000475041 0.117524259056987 0.0466917306704206 0.200978786708023 ENSG00000215910 C1orf167
ENST00000376592 0.00781937111287576 0.00172776202417374 0.276805486565454 ENSG00000177000 MTHFR
ENST00000376583 0.00732592637558129 0.00160130242682562 0.274730438741916 ENSG00000177000 MTHFR
ENST00000376590 0.0221435365910071 0.0059386185895376 0.243443418050344 ENSG00000177000 MTHFR
ENST00000482358 0.0506727458874332 0.0162643835549898 0.271592266314227 ENSG00000215910 C1orf167
ENST00000376585 0.017408337184438 0.00444152998816614 0.263307132279734 ENSG00000177000 MTHFR
ENST00000418034 0.804457021427322 0.685890382656918 0.0502180534812766 ENSG00000177000 MTHFR
ENST00000413656 0.989770996761752 0.981512904842939 -0.00305367162422463 ENSG00000177000 MTHFR
ENST00000423400 0.981458122375977 0.966854653312216 0.00561900202551645 ENSG00000177000 MTHFR
ENST00000431243 0.981458122375977 0.966854653312216 0.00561900202551645 ENSG00000177000 MTHFR
ENST00000376486 0.62454286884637 0.46078916695256 -0.0936554221697401 ENSG00000177000 MTHFR
ENST00000312413 0.287851451580964 0.151586297769819 -0.0971197494395818 ENSG00000011021 CLCN6
ENST00000346436 0.287433880849757 0.151309632750318 -0.0972224062960677 ENSG00000011021 CLCN6
ENST00000376497 0.222262199436979 0.106966694928791 -0.159102054830968 ENSG00000011021 CLCN6
ENST00000376487 0.304767122799887 0.163997128806392 -0.0970810320457245 ENSG00000011021 CLCN6
ENST00000376496 0.278521729497778 0.14488124960256 -0.102949871151018 ENSG00000011021 CLCN6
ENST00000376491 0.047828519568747 0.0151683425401095 -0.196578028262101 ENSG00000011021 CLCN6
ENST00000376492 0.0582833806441418 0.0193594224172861 -0.187377096920477 ENSG00000011021 CLCN6
ENST00000376490 0.047828519568747 0.0151683425401095 -0.196578028262101 ENSG00000011021 CLCN6
ENST00000494028 0.431335800691264 0.266228631396002 0.104281127755193 ENSG00000011021 CLCN6
ENST00000446542 0.506526123174668 0.337254471414388 -0.100092797122561 ENSG00000242349 NPPA-AS1
ENST00000400892 0.177457343937483 0.0796282313036854 -0.262316780809076 ENSG00000242349 NPPA-AS1
ENST00000376480 0.829577903372858 0.722167204645386 -0.0602641564265958 ENSG00000175206 NPPA
ENST00000376476 0.750778206313434 0.613306043265178 -0.0870835598992511 ENSG00000175206 NPPA
ENST00000364931 0.273555519413522 0.14135062464248 -0.516143104521995 ENSG00000201801 RNU5E-4P
ENST00000376572 0.0936026034712821 0.0349499885816329 0.234679812618141 ENSG00000116685 KIAA2013
ENST00000376576 0.136250887050136 0.0564908798161444 0.234750235294085 ENSG00000116685 KIAA2013
ENST00000485046 0.00245049077517857 0.000446337173625884 0.407740888628582 ENSG00000083444 PLOD1
ENST00000449038 0.00804360632270514 0.00178551800589455 0.374944265166307 ENSG00000083444 PLOD1
ENST00000358133 0.0066627325959959 0.00143054884597578 0.366575907522834 ENSG00000083444 PLOD1
ENST00000376369 3.85334370397367e-05 4.1005309454361e-06 0.494813074471235 ENSG00000083444 PLOD1
ENST00000429000 0.0016433726411272 0.000281996273437408 0.417862967976262 ENSG00000083444 PLOD1
ENST00000196061 3.14600909881735e-05 3.27430646585012e-06 0.492276415109581 ENSG00000083444 PLOD1
ENST00000465920 0.0227896792731526 0.00615008230110607 0.556343596886547 ENSG00000083444 PLOD1
ENST00000491536 8.50784012771124e-05 9.86501296939067e-06 0.591840581893795 ENSG00000083444 PLOD1
ENST00000470133 0.0846610423268005 0.0307998547538547 0.453292424541176 ENSG00000083444 PLOD1
ENST00000481933 0.000147036335553608 1.82776029886277e-05 0.749795644250091 ENSG00000083444 PLOD1
ENST00000444836 0.184269634035941 0.0836655420506664 -0.11735150984735 ENSG00000116688 MFN2
ENST00000490079 0.328565427302271 0.181546297330374 -0.137083138738784 ENSG00000116688 MFN2
ENST00000235329 0.183595698782407 0.0832600472159215 -0.11745321222497 ENSG00000116688 MFN2
ENST00000484391 0.269683148819196 0.138609424366002 -0.146013688466652 ENSG00000116688 MFN2
ENST00000497302 0.212547143721995 0.100813134668331 -0.149464557039771 ENSG00000116688 MFN2
ENST00000412236 0.164096247429527 0.071991558093351 -0.173116598382188 ENSG00000116688 MFN2
ENST00000478749 0.0362490180313438 0.0107716805953525 0.267859811405686 ENSG00000116691 MIIP
ENST00000235332 0.049065060468906 0.0156388923064726 0.259842616907258 ENSG00000116691 MIIP
ENST00000436478 0.0488243367836633 0.0155464139133174 0.260125873462864 ENSG00000116691 MIIP
ENST00000466860 0.0375342637679848 0.0112531989882956 0.294855077724899 ENSG00000116691 MIIP
ENST00000498685 0.0601931404133222 0.0201429000521622 0.274840962529682 ENSG00000116691 MIIP
ENST00000365591 0.574976142614308 0.40675608208298 -0.236073869098297 ENSG00000202461 Y_RNA
ENST00000492256 0.371075909124711 0.215088137280792 0.195995207312745 ENSG00000116691 MIIP
ENST00000460823 0.474456501343068 0.306254799017217 0.151683096295766 ENSG00000116691 MIIP
ENST00000478299 0.594750236646372 0.428397160447083 0.160069003943075 ENSG00000116691 MIIP
ENST00000263932 0.00153194147959961 0.000260405801207726 -0.741430363820642 ENSG00000120949 TNFRSF8
ENST00000417814 0.0024753138670968 0.00045172962320227 -0.74075112338029 ENSG00000120949 TNFRSF8
ENST00000514649 0.0024753138670968 0.00045172962320227 -0.74075112338029 ENSG00000120949 TNFRSF8
ENST00000413146 0.00017154956972796 2.174637746707e-05 -0.902900621001562 ENSG00000120949 TNFRSF8
ENST00000479933 0.000169416097263145 2.14371212303893e-05 -0.903116708498403 ENSG00000120949 TNFRSF8
ENST00000536782 5.89041493821923e-09 2.74545508888818e-10 -0.810605004431779 ENSG00000028137 TNFRSF1B
ENST00000376259 6.20771567178797e-07 4.33739642683066e-08 -0.669345628785456 ENSG00000028137 TNFRSF1B
ENST00000492361 6.20771567178797e-07 4.33739642683066e-08 -0.669345628785456 ENSG00000028137 TNFRSF1B
ENST00000584158 0.000427717449398759 6.09261644537577e-05 -0.976377332559297 ENSG00000263676 MIR4632
ENST00000489921 2.93666059997909e-05 3.03657766788851e-06 -0.596994546531238 ENSG00000028137 TNFRSF1B
ENST00000356315 0.0530697538602955 0.0172276114036902 0.11142682119159 ENSG00000048707 VPS13D
ENST00000358136 0.0530697538602955 0.0172276114036902 0.11142682119159 ENSG00000048707 VPS13D
ENST00000476169 0.311958176102906 0.169313625071771 -0.158504345079049 ENSG00000048707 VPS13D
ENST00000489961 0.957777523360032 0.924068045135047 -0.0101616222133501 ENSG00000048707 VPS13D
ENST00000011700 0.0442008816983698 0.0137664983188777 0.125034536639822 ENSG00000048707 VPS13D
ENST00000460333 0.0610744046692157 0.0205044344457679 0.129105107871938 ENSG00000048707 VPS13D
ENST00000487188 0.486729820846021 0.318099637201326 0.0766210624283112 ENSG00000048707 VPS13D
ENST00000469054 0.0757457782634485 0.0267830673397049 0.314200451919555 ENSG00000048707 VPS13D
ENST00000496628 0.102029806701953 0.038996189106742 0.128611393751603 ENSG00000048707 VPS13D
ENST00000466732 0.183533553076984 0.0832189463580927 -0.325524646470944 ENSG00000048707 VPS13D
ENST00000476045 0.46797704065322 0.299972494168295 0.135306514236743 ENSG00000048707 VPS13D
ENST00000481484 0.345072817033545 0.19426227827883 0.165811137475815 ENSG00000048707 VPS13D
ENST00000543766 0.0699570766545223 0.0242685213341552 0.149881451973916 ENSG00000048707 VPS13D
ENST00000471923 0.178194651853873 0.0800567054971358 0.12098975430145 ENSG00000048707 VPS13D
ENST00000543710 0.426095154859384 0.26157244866498 0.093324829796527 ENSG00000048707 VPS13D
ENST00000473099 0.990391600895666 0.982591160805082 0.00244973803453528 ENSG00000048707 VPS13D
ENST00000376223 0.000865308605416418 0.000135689422703851 1.13363238929095 ENSG00000162496 DHRS3
ENST00000464917 0.000631662375308877 9.50054428473169e-05 1.15986061584684 ENSG00000162496 DHRS3
ENST00000430996 0.00116899624687816 0.000191324852393493 1.10965420145298 ENSG00000162496 DHRS3
ENST00000482265 0.000905735776501468 0.000143010576552391 1.14378008080835 ENSG00000162496 DHRS3
ENST00000606790 0.00637707501462645 0.00135881751025642 1.18089240118609 ENSG00000272482 RP11-474O21.5
ENST00000294489 0.0067785001091816 0.00145931742757072 -1.00386591264474 ENSG00000162493 PDPN
ENST00000376057 0.00715539513565921 0.00155732937572042 -1.00091539356723 ENSG00000162493 PDPN
ENST00000506205 0.0390791650771537 0.0118404292004014 -0.859044454658861 ENSG00000162493 PDPN
ENST00000510906 0.00135247677117728 0.000226133095662296 -1.21794031045432 ENSG00000162493 PDPN
ENST00000509009 0.00803949160232617 0.00178454803529492 -1.01585419176848 ENSG00000162493 PDPN
ENST00000376061 0.00758022509259568 0.0016664373331325 -1.00448525480229 ENSG00000162493 PDPN
ENST00000513143 0.00789855656889293 0.00174837203704435 -1.00295379056015 ENSG00000162493 PDPN
ENST00000487038 0.00785466128607647 0.00173702184734824 -1.01364532471641 ENSG00000162493 PDPN
ENST00000475043 0.00875421716413812 0.00197511494690481 -0.996279358515441 ENSG00000162493 PDPN
ENST00000488631 0.008624260858188 0.00193990630722974 -0.997458773423883 ENSG00000162493 PDPN
ENST00000484063 0.446013749437921 0.279479053965553 -0.095152976009154 ENSG00000116731 PRDM2
ENST00000376048 0.699762324488887 0.549318560440166 0.0256491581564284 ENSG00000116731 PRDM2
ENST00000311066 0.953538737901271 0.91665921310632 0.00439971472593499 ENSG00000116731 PRDM2
ENST00000235372 0.688115805176747 0.535397066129806 0.0267311426318535 ENSG00000116731 PRDM2
ENST00000491134 0.932018962069671 0.879768539529025 0.0064390830254877 ENSG00000116731 PRDM2
ENST00000502727 0.594678461281499 0.428328718279792 0.0445344082507775 ENSG00000116731 PRDM2
ENST00000502724 0.582873137626438 0.415194071620758 0.0461506322400181 ENSG00000116731 PRDM2
ENST00000413440 0.762752384828778 0.628901893130313 0.0217363797523867 ENSG00000116731 PRDM2
ENST00000343137 0.77325495811796 0.643350202719782 0.0206530962916336 ENSG00000116731 PRDM2
ENST00000491815 0.369166018223062 0.21358861358677 0.0747060366390235 ENSG00000116731 PRDM2
ENST00000503842 0.482741410808518 0.313889532224759 0.0462388499753885 ENSG00000116731 PRDM2
ENST00000407521 0.471847138338215 0.303694909189631 0.058878508388565 ENSG00000116731 PRDM2
ENST00000505823 0.486378988285959 0.317764227953203 0.045892473979588 ENSG00000116731 PRDM2
ENST00000487453 0.557774034038204 0.388591946825428 0.0697971637906722 ENSG00000116731 PRDM2
ENST00000491547 0.000397396136901835 5.60560262088578e-05 -0.677455873915203 ENSG00000189337 KAZN
ENST00000376030 0.000276286960527756 3.71719377121377e-05 -0.64133721181885 ENSG00000189337 KAZN
ENST00000503743 0.000286250035546486 3.87177773381628e-05 -0.690471343090363 ENSG00000189337 KAZN
ENST00000422387 0.00051841926295978 7.57764353858902e-05 -0.639719246109912 ENSG00000189337 KAZN
ENST00000361144 0.0167634356944904 0.00424112232916508 -0.539076345280401 ENSG00000189337 KAZN
ENST00000376028 0.00946602553761878 0.00216209630564815 -0.636304367163103 ENSG00000189337 KAZN
ENST00000400798 0.0520434994118522 0.0168168094153743 -0.454310295149151 ENSG00000189337 KAZN
ENST00000400797 0.018370629761553 0.00473695783464128 -0.584458106528681 ENSG00000189337 KAZN
ENST00000404665 0.656108599953834 0.497023925841308 -0.229526837889605 ENSG00000175147 TMEM51-AS1
ENST00000310916 0.658197399299393 0.499548274784369 -0.228338314661554 ENSG00000175147 TMEM51-AS1
ENST00000428417 0.0170299867320504 0.00432558019088025 0.42706219614531 ENSG00000171729 TMEM51
ENST00000376014 0.0171345598654826 0.00435853341548567 0.425049999539644 ENSG00000171729 TMEM51
ENST00000451326 0.0416348513072267 0.0127873699403287 0.381058879462023 ENSG00000171729 TMEM51
ENST00000400796 0.0160289042518477 0.00401625160098487 0.426682885831606 ENSG00000171729 TMEM51
ENST00000434578 0.0159164132041862 0.00398291223463803 0.426466350996405 ENSG00000171729 TMEM51
ENST00000376008 0.0157816567435959 0.00394141534272512 0.428300368110838 ENSG00000171729 TMEM51
ENST00000424792 0.818039774329888 0.704934300309389 0.0948885368420837 ENSG00000204464 C1orf195
ENST00000376005 0.630305819234891 0.46730808489194 0.20912146128034 ENSG00000204464 C1orf195
ENST00000400795 0.299194875709053 0.159905715935243 0.509924418876222 ENSG00000215720 RP1-21O18.3
ENST00000417793 0.905222639751656 0.836194921635511 0.0534382341831132 ENSG00000142621 FHAD1
ENST00000358897 0.905222639751656 0.836194921635511 0.0534382341831132 ENSG00000142621 FHAD1
ENST00000375999 0.86183912180897 0.769288081417046 0.0767157573660829 ENSG00000142621 FHAD1
ENST00000433640 0.909076732642227 0.84270484050212 -0.0578119668089706 ENSG00000142621 FHAD1
ENST00000375998 0.841008019185363 0.738708541528605 0.0866528736733769 ENSG00000142621 FHAD1
ENST00000375996 0.655754963957051 0.496630212856349 0.218674271265248 ENSG00000142621 FHAD1
ENST00000375997 0.655754963957051 0.496630212856349 0.218674271265248 ENSG00000142621 FHAD1
ENST00000524761 0.642625244870889 0.481466868545895 0.231779681535479 ENSG00000142621 FHAD1
ENST00000375995 0.578609819182353 0.410535337556956 0.269613074994148 ENSG00000142621 FHAD1
ENST00000401090 0.578609819182353 0.410535337556956 0.269613074994148 ENSG00000142621 FHAD1
ENST00000428747 0.583795280916227 0.416255343122262 -0.29548249814905 ENSG00000233485 RP3-467K16.2
ENST00000471347 0.974816381035611 0.955351066183011 0.0176703747205286 ENSG00000142621 FHAD1
ENST00000444385 0.789003431802836 0.665223923008575 0.148021416610424 ENSG00000142621 FHAD1
ENST00000314740 0.764315260333385 0.630917443333739 0.157092586991593 ENSG00000142621 FHAD1
ENST00000529606 0.764315260333385 0.630917443333739 0.157092586991593 ENSG00000142621 FHAD1
ENST00000314668 0.752163664805796 0.615279576590906 0.165236121104695 ENSG00000142621 FHAD1
ENST00000532408 0.804442995998662 0.685862449916284 0.148329093083365 ENSG00000142621 FHAD1
ENST00000481324 0.824882771402607 0.715208825403316 0.124602866066485 ENSG00000142621 FHAD1
ENST00000477846 0.670485236546354 0.514247675646968 0.228302471269945 ENSG00000142621 FHAD1
ENST00000495195 0.901805541407446 0.830569276371721 0.0766094884861205 ENSG00000142621 FHAD1
ENST00000472086 0.712939738870151 0.56610310926344 0.20976690928207 ENSG00000142621 FHAD1
ENST00000472449 0.785013155411267 0.659616370858924 0.15871244338875 ENSG00000142621 FHAD1
ENST00000427824 0.235228968580969 0.115313122580361 -0.439710770744029 ENSG00000228140 RP3-467K16.4
ENST00000375980 0.96302673847307 0.93357523942562 -0.00843285755787256 ENSG00000142634 EFHD2
ENST00000445566 0.827001589534487 0.718300930225723 -0.0366294113859661 ENSG00000142634 EFHD2
ENST00000375949 0.655330836090293 0.496092214124971 0.233270456457814 ENSG00000162438 CTRC
ENST00000375943 0.680355811493227 0.526141316762746 0.2156514513229 ENSG00000162438 CTRC
ENST00000476813 0.785100106735198 0.659761269627117 0.151683451726606 ENSG00000162438 CTRC
ENST00000483406 0.714112514084335 0.56749137478463 0.207912767429906 ENSG00000162438 CTRC
ENST00000459653 0.546553426415133 0.377389858822109 0.30726566914558 ENSG00000142615 CELA2A
ENST00000359621 0.676340241981178 0.521303156190172 0.234278454744384 ENSG00000142615 CELA2A
ENST00000494280 0.263715825627813 0.134541920555241 0.53955223999697 ENSG00000215704 CELA2B
ENST00000375910 0.0942731897790813 0.0352645270418583 0.629183675995275 ENSG00000215704 CELA2B
ENST00000422901 0.567888272541796 0.39903188530167 0.310878755608819 ENSG00000215704 CELA2B
ENST00000488764 0.0241948097532059 0.00661391101378848 0.84612295057083 ENSG00000215704 CELA2B
ENST00000546424 0.0759658921274697 0.0268935811975807 0.394131494890912 ENSG00000132906 CASP9
ENST00000333868 0.120224797496283 0.0480802723115887 0.353474054330986 ENSG00000132906 CASP9
ENST00000348549 0.120224797496283 0.0480802723115887 0.353474054330986 ENSG00000132906 CASP9
ENST00000400777 0.124027335785127 0.0500448684766507 0.349741112361203 ENSG00000132906 CASP9
ENST00000424908 0.287115507723494 0.151093459472285 0.292781584363325 ENSG00000132906 CASP9
ENST00000375890 0.175735779180303 0.0785965711412192 0.325431638724014 ENSG00000132906 CASP9
ENST00000474305 0.18654096037939 0.084972534937874 0.320956509888209 ENSG00000132906 CASP9
ENST00000447522 0.201236136481899 0.0937966963463522 0.331936912562729 ENSG00000132906 CASP9
ENST00000440484 0.34409813949929 0.19351677621777 0.272761659677179 ENSG00000132906 CASP9
ENST00000546969 0.164512776051953 0.0722403718596332 0.374208847236961 ENSG00000132906 CASP9
ENST00000469637 0.408597103726461 0.246568606133983 0.274074276908718 ENSG00000132906 CASP9
ENST00000375849 0.588682903578974 0.421540813095907 0.038818809066323 ENSG00000116138 DNAJC16
ENST00000375847 0.113514655833287 0.0446435660849793 0.101806933873124 ENSG00000116138 DNAJC16
ENST00000475133 0.113514655833287 0.0446435660849793 0.101806933873124 ENSG00000116138 DNAJC16
ENST00000375838 0.392941821569422 0.233313220552888 0.0760318177435902 ENSG00000116138 DNAJC16
ENST00000483270 0.435221869873705 0.269653393531439 -0.0625647772107156 ENSG00000116138 DNAJC16
ENST00000472665 0.612310264679884 0.447518831991993 0.0962911480546812 ENSG00000116138 DNAJC16
ENST00000606186 0.897200749423104 0.823447880136136 0.0481567405100051 ENSG00000272510 RP4-680D5.8
ENST00000479655 0.853624664278655 0.757229483904369 0.0579099204991428 ENSG00000116138 DNAJC16
ENST00000490811 0.230047349047771 0.111932650076884 0.256135807747756 ENSG00000116138 DNAJC16
ENST00000495523 0.0614797720539843 0.0206729822778446 0.245322937491417 ENSG00000116138 DNAJC16
ENST00000375826 0.000294732717065383 4.00476864702499e-05 -0.401924876791785 ENSG00000116771 AGMAT
ENST00000428945 0.400845043053683 0.23996927797046 0.206791616160781 ENSG00000237301 RP4-680D5.2
ENST00000480945 0.893914625871277 0.818545082082657 -0.0185757677930684 ENSG00000197312 DDI2
ENST00000486680 0.665637308692775 0.508378410591661 -0.0687545327711913 ENSG00000197312 DDI2
ENST00000546927 0.651422406800837 0.491501222879511 -0.0927985821844954 ENSG00000197312 DDI2
ENST00000320153 0.86422268076664 0.77280601358618 -0.023680220527757 ENSG00000197312 DDI2
ENST00000483899 0.813614965482377 0.69840007541407 0.0329407904128111 ENSG00000197312 DDI2
ENST00000548451 0.454105402183332 0.286946568680235 -0.130060351814793 ENSG00000197312 DDI2
ENST00000345034 0.47042747000647 0.302299878826267 -0.108476115488944 ENSG00000215695 RSC1A1
ENST00000375799 0.0533231999944773 0.0173279007048694 -0.182072950421005 ENSG00000116786 PLEKHM2
ENST00000375793 0.0535007138638076 0.017398765332381 -0.181932480904935 ENSG00000116786 PLEKHM2
ENST00000584345 0.130044522027632 0.0531663608263401 -0.498304280855386 ENSG00000264048 AL121992.1
ENST00000462455 0.0691874974055142 0.0239450606360437 -0.181101052302074 ENSG00000116786 PLEKHM2
ENST00000453804 0.129853164585228 0.0530641690549688 -0.162550196738596 ENSG00000237938 RP11-288I21.1
ENST00000477849 0.262651535369753 0.133801135838964 -0.152672207692351 ENSG00000116786 PLEKHM2
ENST00000294454 0.0729362867725709 0.0255496034367355 -0.355708963875612 ENSG00000162461 SLC25A34
ENST00000489568 0.369090049118425 0.213518681741409 -0.273414807001145 ENSG00000162461 SLC25A34
ENST00000465495 0.601869442376143 0.436155818351889 -0.214769969236694 ENSG00000162461 SLC25A34
ENST00000418525 0.094965444343925 0.0356056917055417 -0.459891900077837 ENSG00000224459 RP11-169K16.4
ENST00000375771 0.402992367426496 0.241830592514205 -0.42716795116641 ENSG00000162458 FBLIM1
ENST00000375766 0.393826954247656 0.234037571358785 -0.434025350293211 ENSG00000162458 FBLIM1
ENST00000400773 0.393706385279433 0.233924929050287 -0.434132654407761 ENSG00000162458 FBLIM1
ENST00000332305 0.378796558885985 0.221378802007235 -0.443837649479635 ENSG00000162458 FBLIM1
ENST00000538385 0.860947544435258 0.76803312751174 0.108403297763128 ENSG00000233954 RP11-169K16.7
ENST00000395968 0.290511853238942 0.153584249335779 0.479251163588204 ENSG00000178715 RP11-169K16.8
ENST00000321418 0.290511853238942 0.153584249335779 0.479251163588204 ENSG00000178715 RP11-169K16.8
ENST00000535249 0.760660002598377 0.625945293672307 -0.0884781437569066 ENSG00000179743 RP11-169K16.9
ENST00000317122 0.0183713076787472 0.00473726194514614 -0.404527045583284 ENSG00000179743 RP11-169K16.9
ENST00000375759 0.000656873739973491 9.93567996848892e-05 -0.210262508640456 ENSG00000065526 SPEN
ENST00000438066 0.0160780161454817 0.00403104685603623 -0.19017134911268 ENSG00000065526 SPEN
ENST00000471538 0.154769117539132 0.0667024874374008 -0.165995767341418 ENSG00000065526 SPEN
ENST00000442985 0.048818899770205 0.0155439382366111 -0.162886166560443 ENSG00000065526 SPEN
ENST00000604816 0.956356929798442 0.921401165442928 0.0356092313278523 ENSG00000270620 RP1-134O19.3
ENST00000487496 0.0712849115416024 0.0248400391382194 -0.231654872299202 ENSG00000065526 SPEN
ENST00000462525 0.137742660924003 0.0573371907268397 -0.237786498250394 ENSG00000116809 ZBTB17
ENST00000440560 0.161836128837604 0.0706959479446004 -0.215265777444393 ENSG00000116809 ZBTB17
ENST00000375743 0.0029793404011754 0.000559208244025342 -0.266968513484408 ENSG00000116809 ZBTB17
ENST00000537142 0.00300027478399048 0.000563813286253567 -0.26696277502891 ENSG00000116809 ZBTB17
ENST00000375733 0.0029793404011754 0.000559208244025342 -0.266968513484408 ENSG00000116809 ZBTB17
ENST00000444358 0.135481281380461 0.0560916687784105 -0.218791854879957 ENSG00000116809 ZBTB17
ENST00000488008 0.369853661276843 0.214150465886414 -0.178178123224805 ENSG00000116809 ZBTB17
ENST00000471805 0.0937584335180529 0.0350277590353383 -0.285047456948091 ENSG00000116809 ZBTB17
ENST00000472658 0.187140560613535 0.0853246940751678 -0.242496765780529 ENSG00000116809 ZBTB17
ENST00000474511 0.0936176038871642 0.0349586725177342 -0.294801489520101 ENSG00000116809 ZBTB17
ENST00000487785 0.11761395348701 0.0467430944258286 -0.275194447773253 ENSG00000116809 ZBTB17
ENST00000448462 0.0041643931264082 0.000824196699804838 -0.267326277137633 ENSG00000116809 ZBTB17
ENST00000492834 0.00516884720608148 0.00105973809979129 -0.429744284146685 ENSG00000116809 ZBTB17
ENST00000490899 0.00497043912546853 0.00101129313747515 -0.371597620254897 ENSG00000116809 ZBTB17
ENST00000464719 0.0566483769678168 0.0186867555628725 -0.260083273136183 ENSG00000116809 ZBTB17
ENST00000479282 0.0416902578909114 0.0128080584958356 -0.227829574621025 ENSG00000116809 ZBTB17
ENST00000494020 0.0284453705810245 0.00804233009705491 -0.220358449805836 ENSG00000116809 ZBTB17
ENST00000416882 0.0214661401749984 0.00572099015826961 -0.776404483775858 ENSG00000234607 RP11-5P18.1
ENST00000358432 0.26375279696648 0.134573777449373 0.483330197506308 ENSG00000142627 EPHA2
ENST00000480202 0.470222441714652 0.302088694554357 0.376020442488882 ENSG00000142627 EPHA2
ENST00000461614 0.767434551022297 0.635274876914998 0.170502611641309 ENSG00000142627 EPHA2
ENST00000457809 0.367618887462806 0.212339004340971 -0.375017946478541 ENSG00000234166 ARHGEF19-AS1
ENST00000478117 0.999269189206232 0.998368921348055 -0.000228400819566569 ENSG00000142632 ARHGEF19
ENST00000270747 0.98880957418628 0.98004189460597 -0.00278805927882262 ENSG00000142632 ARHGEF19
ENST00000449495 0.407421144900259 0.245590388674117 0.183676037213154 ENSG00000142632 ARHGEF19
ENST00000478210 0.433173848693063 0.267826540475474 0.181189749065126 ENSG00000142632 ARHGEF19
ENST00000471928 0.590143844461764 0.423268165590939 0.151441005241819 ENSG00000142632 ARHGEF19
ENST00000441785 0.448886663815507 0.282053339424941 0.231029961656847 ENSG00000142632 ARHGEF19
ENST00000442385 0.0041124055415676 0.000811997189233902 -1.14811849986814 ENSG00000237276 ANO7P1
ENST00000475369 0.000892332273546145 0.00014057392484663 -1.21519132909035 ENSG00000237276 ANO7P1
ENST00000602586 0.042621463688642 0.0131668871783988 -0.722243571749613 ENSG00000237276 ANO7P1
ENST00000375605 0.329091659021952 0.181934347517379 0.416830881281399 ENSG00000204377 C1orf134
ENST00000375599 0.407129931649095 0.245336503689133 -0.280553926606734 ENSG00000132881 RSG1
ENST00000434014 0.539066318322168 0.369719299925864 -0.270675227255601 ENSG00000132881 RSG1
ENST00000375592 0.761239987154775 0.626835125828601 -0.0362675509030466 ENSG00000037637 FBXO42
ENST00000456164 0.939803639726362 0.892787950990967 -0.0133200240486336 ENSG00000037637 FBXO42
ENST00000444116 0.900746341942573 0.828784981503177 -0.0211631109521807 ENSG00000037637 FBXO42
ENST00000478089 0.759104062686755 0.623879501729668 0.0471546453562871 ENSG00000037637 FBXO42
ENST00000475078 1.67627358330696e-06 1.28307914204111e-07 -0.475518022674532 ENSG00000055070 SZRD1
ENST00000401088 0.000140771605188897 1.74047271653774e-05 -0.335375278351016 ENSG00000055070 SZRD1
ENST00000471507 2.20759671699207e-06 1.73809629186304e-07 -0.451274028140621 ENSG00000055070 SZRD1
ENST00000401089 0.000141084662122305 1.7445418960026e-05 -0.335374866916517 ENSG00000055070 SZRD1
ENST00000486763 3.8139160714522e-06 3.1708364984933e-07 -0.439045553633769 ENSG00000055070 SZRD1
ENST00000476423 3.67995140648594e-06 3.04987667244094e-07 -0.467663003999445 ENSG00000055070 SZRD1
ENST00000475554 2.34119405138283e-06 1.85580445723932e-07 -0.44856801643468 ENSG00000055070 SZRD1
ENST00000375590 8.7090112714806e-06 7.87069629816513e-07 -0.384534320480117 ENSG00000055070 SZRD1
ENST00000472351 2.03946847974768e-06 1.59366670388797e-07 -0.453739540176022 ENSG00000055070 SZRD1
ENST00000492354 0.000142231310722753 1.76072263647047e-05 -0.335205556072564 ENSG00000055070 SZRD1
ENST00000472461 1.68010767420656e-06 1.28613214509633e-07 -0.461795663920423 ENSG00000055070 SZRD1
ENST00000445689 0.12958771715899 0.0529383647055643 -0.46344823029951 ENSG00000226457 RP11-430L17.1
ENST00000491418 0.000400561124177772 5.65701382121329e-05 -0.320653268790861 ENSG00000187144 SPATA21
ENST00000466212 0.000806345414044749 0.000125348016657228 -0.248039826764259 ENSG00000187144 SPATA21
ENST00000335496 0.145750798380109 0.0616544876168007 -0.356548700151616 ENSG00000187144 SPATA21
ENST00000540400 0.145121799864506 0.0613008974530154 -0.356698996328745 ENSG00000187144 SPATA21
ENST00000375577 0.523084629056418 0.353522826984334 0.339856562455652 ENSG00000187144 SPATA21
ENST00000337132 0.0558088538192058 0.0183418636520876 0.202648533400814 ENSG00000157191 NECAP2
ENST00000504551 0.113019793109809 0.0443941555470875 0.179644544102798 ENSG00000157191 NECAP2
ENST00000406746 0.0557455213496079 0.0183136551537649 0.202719596198359 ENSG00000157191 NECAP2
ENST00000457722 0.112592913938672 0.0441797923261194 0.179916547375044 ENSG00000157191 NECAP2
ENST00000486390 0.152350299136916 0.0653533413891048 0.19611762339444 ENSG00000157191 NECAP2
ENST00000443980 0.0558130192830798 0.018343625492155 0.202718922949069 ENSG00000157191 NECAP2
ENST00000504858 0.121422146079208 0.0486864552622564 0.179623691491772 ENSG00000157191 NECAP2
ENST00000508680 0.164557437809246 0.0722634583065166 0.175011429884923 ENSG00000157191 NECAP2
ENST00000492095 0.0557408566742138 0.0183104090369958 0.202720707512058 ENSG00000157191 NECAP2
ENST00000459640 0.11006858745826 0.042903011802493 0.181452984391615 ENSG00000157191 NECAP2
ENST00000496239 0.0557845111691603 0.0183311148466637 0.202719709332362 ENSG00000157191 NECAP2
ENST00000513161 0.113198328627633 0.0444846580862821 0.179642792348258 ENSG00000157191 NECAP2
ENST00000509727 0.110531761121761 0.043129335374509 0.236931975765933 ENSG00000157191 NECAP2
ENST00000457898 1.39254861118456e-08 7.03056898281683e-10 0.68060230734666 ENSG00000226029 RP4-798A10.2
ENST00000263511 9.60849606743474e-07 6.99489532542284e-08 0.551722268422681 ENSG00000080947 CROCCP3
ENST00000591348 5.29374089874393e-06 4.5427298796057e-07 0.53015570373263 ENSG00000080947 CROCCP3
ENST00000420820 0.00262650070181214 0.000483646156710557 0.520022249231892 ENSG00000080947 CROCCP3
ENST00000591316 0.0574996962346215 0.0190432635112467 0.438846909972904 ENSG00000080947 CROCCP3
ENST00000590118 0.0802889480218277 0.0288473065800715 0.434554615226944 ENSG00000080947 CROCCP3
ENST00000589964 0.0704888740783231 0.0244892228420425 0.450713121954524 ENSG00000080947 CROCCP3
ENST00000383925 0.72924434731722 0.585870502659347 -0.143577033338095 ENSG00000206652 RNU1-1
ENST00000430580 0.821218872691725 0.709569728959403 0.0381827183985701 ENSG00000219481 NBPF1
ENST00000392963 0.835731540038218 0.730679810164471 -0.0410270375114383 ENSG00000219481 NBPF1
ENST00000420031 0.108113356356399 0.0419559814188631 -0.314150770992549 ENSG00000219481 NBPF1
ENST00000432949 0.168156297478104 0.074326749945997 -0.264109107537299 ENSG00000219481 NBPF1
ENST00000287968 0.965401876663577 0.937907234609685 -0.0133012938012958 ENSG00000219481 NBPF1
ENST00000420513 0.00144432919044408 0.000243525997587823 0.454817761542255 ENSG00000219481 NBPF1
ENST00000599069 0.00835569292994256 0.0018685567989677 0.405822227337227 ENSG00000219481 NBPF1
ENST00000599908 0.316995175718942 0.172999602633376 0.26672645834528 ENSG00000219481 NBPF1
ENST00000449853 0.0467614531120011 0.0147504977634871 0.382410499537739 ENSG00000219481 NBPF1
ENST00000607700 0.790947584670117 0.667648032984584 -0.150382407725061 ENSG00000271732 RP5-1182A14.5
ENST00000540383 2.22667121206908e-07 1.41882193212516e-08 0.379715645027471 ENSG00000215908 CROCCP2
ENST00000412962 6.55603044935474e-07 4.60060978490856e-08 0.37067209888987 ENSG00000215908 CROCCP2
ENST00000362058 0.00283157631202043 0.000526578607335003 0.290687817066505 ENSG00000215908 CROCCP2
ENST00000334429 0.29530996770396 0.15710099231864 0.497487117041224 ENSG00000186301 MST1P2
ENST00000418421 0.533422107985657 0.363914651896406 0.328818805260096 ENSG00000186301 MST1P2
ENST00000457982 0.298336448859271 0.159296353793166 0.494748640412524 ENSG00000186301 MST1P2
ENST00000419267 0.960304528756626 0.928597635654361 -0.0163874421433631 ENSG00000236698 EIF1AXP1
ENST00000414828 0.0791355436157777 0.0283125849371716 0.808052632350172 ENSG00000268869 ESPNP
ENST00000270691 0.153228372120928 0.0658577049243082 0.5926834865836 ENSG00000268869 ESPNP
ENST00000492551 0.153228372120928 0.0658577049243082 0.5926834865836 ENSG00000268869 ESPNP
ENST00000466256 0.0973210981395094 0.0367413608119804 0.367481848049919 ENSG00000058453 CROCC
ENST00000455405 0.516825072884745 0.347251622072537 0.335637104663724 ENSG00000186715 MST1L
ENST00000389184 0.702261964339652 0.552527866492436 0.21550847077732 ENSG00000186715 MST1L
ENST00000438002 0.533544052357164 0.364049087947347 0.295494370294001 ENSG00000228549 U1
ENST00000451828 0.632930349362613 0.470211262915178 0.243893521145312 ENSG00000228549 U1
ENST00000453554 0.633836763065168 0.471304449711821 0.243287780741001 ENSG00000228549 U1
ENST00000422124 0.474588864089466 0.306413725773014 0.292347135506424 ENSG00000238142 RP11-108M9.4
ENST00000457075 0.380599052180158 0.222935849274226 0.335646483419505 ENSG00000238142 RP11-108M9.4
ENST00000416869 0.380599052180158 0.222935849274226 0.335646483419505 ENSG00000238142 RP11-108M9.4
ENST00000453917 0.0854707079530597 0.031177714113399 0.684785921902428 ENSG00000235241 RP11-108M9.5
ENST00000384278 0.721583089456301 0.576515817122196 -0.196082864868774 ENSG00000207005 RNU1-2
ENST00000606899 0.100310200092771 0.0381661540127507 0.765665257142358 ENSG00000272426 RP11-108M9.6
ENST00000375541 3.11566029330476e-05 3.23943057607886e-06 0.475534086633251 ENSG00000058453 CROCC
ENST00000445545 0.000202024097013859 2.61267966337217e-05 0.462391793284382 ENSG00000058453 CROCC
ENST00000467938 5.34617252657095e-05 5.88855639716129e-06 0.523004413747057 ENSG00000058453 CROCC
ENST00000492631 0.00297007063755974 0.000557154780766929 0.471603490382514 ENSG00000058453 CROCC
ENST00000467715 0.0248863286005596 0.00684827004134863 0.564856416732148 ENSG00000058453 CROCC
ENST00000494191 0.000566457999294983 8.38826392013229e-05 0.506016623174519 ENSG00000058453 CROCC
ENST00000486318 0.00746472604968994 0.00163694786455235 0.447870770196493 ENSG00000058453 CROCC
ENST00000498688 0.0277897918909815 0.00781981538056779 0.42486722331134 ENSG00000058453 CROCC
ENST00000477773 0.132978981822986 0.0547515313268395 0.444457970284562 ENSG00000058453 CROCC
ENST00000497654 0.000722912724683472 0.00011092300879881 0.969600314660767 ENSG00000058453 CROCC
ENST00000465021 0.0809057352112957 0.029122442949132 0.391363101722818 ENSG00000058453 CROCC
ENST00000465291 0.539062680319227 0.369713010611687 0.219475606149924 ENSG00000058453 CROCC
ENST00000446261 0.318689118950382 0.174308206484665 0.178980283517708 ENSG00000226526 RP1-37C10.3
ENST00000326735 0.375067120281732 0.218375525078017 0.165479764162355 ENSG00000159363 ATP13A2
ENST00000341676 0.390639570557077 0.231343882616856 0.16107372597107 ENSG00000159363 ATP13A2
ENST00000452699 0.390639570557077 0.231343882616856 0.16107372597107 ENSG00000159363 ATP13A2
ENST00000466561 0.718967336006634 0.573282275642498 0.0921253048718494 ENSG00000159363 ATP13A2
ENST00000502418 0.832087107604603 0.725707210771007 0.0582451124979744 ENSG00000159363 ATP13A2
ENST00000503552 0.335409089633463 0.186814996832434 0.193275625487428 ENSG00000159363 ATP13A2
ENST00000463860 0.512874713198152 0.343460292992752 0.142112932044988 ENSG00000159363 ATP13A2
ENST00000502860 0.351457277540308 0.199201836963937 0.196108735577201 ENSG00000159363 ATP13A2
ENST00000509392 0.305858590466039 0.164799732659677 0.277294289578164 ENSG00000159363 ATP13A2
ENST00000506174 0.401861264572124 0.240829383644873 0.177189201590582 ENSG00000159363 ATP13A2
ENST00000510069 0.227777651298857 0.110501199778956 0.252452919946504 ENSG00000159363 ATP13A2
ENST00000511957 0.266982994180528 0.13673304150988 0.243450309090967 ENSG00000159363 ATP13A2
ENST00000508222 0.217372480737555 0.103828575271634 0.262845939537797 ENSG00000159363 ATP13A2
ENST00000509619 0.349382301207567 0.197627387007983 0.215270660068565 ENSG00000159363 ATP13A2
ENST00000375499 0.846256181763061 0.746528801690009 0.0208852236843424 ENSG00000117118 SDHB
ENST00000485092 0.74654744754055 0.607895264918203 -0.057697251426437 ENSG00000117118 SDHB
ENST00000475049 0.761333796266722 0.626998110164844 -0.0537295147209196 ENSG00000117118 SDHB
ENST00000485515 0.765214549951185 0.632089968521926 0.0334558515190089 ENSG00000117118 SDHB
ENST00000491274 0.745077457058746 0.605861796877172 0.0356167460898646 ENSG00000117118 SDHB
ENST00000475506 0.410015572235743 0.24774203112524 0.0866657719845958 ENSG00000117118 SDHB
ENST00000463045 0.483807310875285 0.314926291029928 0.0763798710360248 ENSG00000117118 SDHB
ENST00000466613 0.627434342972249 0.464000053122331 0.0638947479808253 ENSG00000117118 SDHB
ENST00000375486 0.285506652653663 0.149917666501994 0.329313176976543 ENSG00000117115 PADI2
ENST00000479534 0.888818686466255 0.809875001364495 0.0837030715070404 ENSG00000117115 PADI2
ENST00000466151 0.254891096501808 0.128450990879864 0.345434313895171 ENSG00000117115 PADI2
ENST00000444885 0.246858813401063 0.122944640737674 0.347311448756298 ENSG00000117115 PADI2
ENST00000375481 0.132791797509336 0.0546342220474305 0.469487514021758 ENSG00000117115 PADI2
ENST00000375453 0.539808415491282 0.370551220093709 0.298359401495038 ENSG00000159339 PADI4
ENST00000375448 0.314949372174521 0.171515687546715 0.425897146538971 ENSG00000159339 PADI4
ENST00000602074 0.312353935482971 0.16959443057583 0.45573254530156 ENSG00000269468 AC004824.2
ENST00000468945 0.190158490291347 0.0871022145272973 0.630052015229655 ENSG00000159339 PADI4
ENST00000487048 0.600520286024282 0.43462732034546 0.250836654841051 ENSG00000159339 PADI4
ENST00000467001 0.912942962520186 0.84885979435569 0.0633496783130809 ENSG00000159339 PADI4
ENST00000434762 0.93133206823543 0.878543299227998 0.0563230159840931 ENSG00000256049 PADI6
ENST00000358481 0.93133206823543 0.878543299227998 0.0563230159840931 ENSG00000256049 PADI6
ENST00000439577 0.684247775899674 0.530668161287321 0.0550530223355947 ENSG00000227751 RP1-20B21.4
ENST00000375436 0.896295155986315 0.822093857915486 -0.0147807528844959 ENSG00000179051 RCC2
ENST00000474892 0.781031396902839 0.653538136396969 0.0343008669729064 ENSG00000179051 RCC2
ENST00000375433 0.772339613161262 0.64216128102654 -0.0304826090510562 ENSG00000179051 RCC2
ENST00000583469 0.647497983307976 0.486988725186565 0.0905266814683149 ENSG00000266727 AC004824.1
ENST00000361221 0.0030141552193096 0.000567153811234673 0.494274192681755 ENSG00000074964 ARHGEF10L
ENST00000452522 0.00301640449020114 0.00056765116454931 0.4942714997469 ENSG00000074964 ARHGEF10L
ENST00000434513 0.00319334011865182 0.000606185302232887 0.496069612824426 ENSG00000074964 ARHGEF10L
ENST00000375415 0.00217763102603674 0.000389618096524775 0.509654507429184 ENSG00000074964 ARHGEF10L
ENST00000375420 0.000508840002581881 7.41506194815117e-05 0.584216393499689 ENSG00000074964 ARHGEF10L
ENST00000482892 0.564234168083356 0.395191044888703 -0.307206845700153 ENSG00000074964 ARHGEF10L
ENST00000469726 0.00165165592013349 0.000283595724623839 0.518733612986546 ENSG00000074964 ARHGEF10L
ENST00000375408 0.00170424946353275 0.000293609857533229 0.51767224611156 ENSG00000074964 ARHGEF10L
ENST00000167825 0.00170376608742787 0.000293502597129685 0.517718632255866 ENSG00000074964 ARHGEF10L
ENST00000475356 0.00212107056533878 0.000378065197476275 0.516570124004164 ENSG00000074964 ARHGEF10L
ENST00000482359 0.000468944561748476 6.75942149275532e-05 0.628578346408675 ENSG00000074964 ARHGEF10L
ENST00000466782 0.0104764966720345 0.00243374512697781 0.498345868995326 ENSG00000074964 ARHGEF10L
ENST00000495593 0.00647040712549934 0.00138201367317776 0.454834357054483 ENSG00000074964 ARHGEF10L
ENST00000494072 0.520084477085895 0.350444602391263 -0.10044017646903 ENSG00000255275 RP13-279N23.2
ENST00000538309 0.883612276776183 0.80167309108313 -0.0485615207554648 ENSG00000159423 ALDH4A1
ENST00000538839 0.773587856677643 0.64380665216517 -0.07997017315799 ENSG00000159423 ALDH4A1
ENST00000290597 0.773777739632832 0.644026895936411 -0.0799052847868385 ENSG00000159423 ALDH4A1
ENST00000375341 0.73426741421479 0.591999097408963 -0.0921677442720923 ENSG00000159423 ALDH4A1
ENST00000454547 0.997252371401047 0.994808231964637 0.00216083233961366 ENSG00000159423 ALDH4A1
ENST00000432718 0.871137892740963 0.78316515111019 -0.0630534865662853 ENSG00000159423 ALDH4A1
ENST00000455833 0.602473217228693 0.436754493944695 -0.0762285463795216 ENSG00000169991 IFFO2
ENST00000355609 0.772276137035331 0.642081325566326 -0.0763391290186577 ENSG00000169991 IFFO2
ENST00000416166 0.784130608069098 0.658060743529607 -0.0485687887193772 ENSG00000169991 IFFO2
ENST00000606379 0.038547587314476 0.011643554925538 -0.31354109880531 ENSG00000272084 RP5-1126H10.2
ENST00000375254 0.00027301292779662 3.66736938469445e-05 -0.276732302419508 ENSG00000127481 UBR4
ENST00000375226 0.000272956547004373 3.66641990415796e-05 -0.276732857758246 ENSG00000127481 UBR4
ENST00000375267 0.000272956547004373 3.66641990415796e-05 -0.276732857758246 ENSG00000127481 UBR4
ENST00000375217 0.000272956547004373 3.66641990415796e-05 -0.276732857758246 ENSG00000127481 UBR4
ENST00000375225 0.00774069506920579 0.00170727230981047 -0.25269764905298 ENSG00000127481 UBR4
ENST00000429347 4.04591327818637e-05 4.32624190730365e-06 -0.326534203985782 ENSG00000127481 UBR4
ENST00000375224 8.11544130919817e-05 9.36546466015465e-06 -0.310021097465458 ENSG00000127481 UBR4
ENST00000459947 0.00718863057902017 0.00156532182932478 -0.266178739428679 ENSG00000127481 UBR4
ENST00000486515 0.0132092661680285 0.00319335190372249 -0.300227062668642 ENSG00000127481 UBR4
ENST00000543981 5.07302560144022e-05 5.55520512311769e-06 -0.316091605985323 ENSG00000127481 UBR4
ENST00000582644 0.525983180512682 0.356355492881339 -0.295630727891969 ENSG00000266098 AL137127.1
ENST00000492606 0.272834736684404 0.140801512770892 -0.145341361810352 ENSG00000127481 UBR4
ENST00000467272 8.83324477958625e-05 1.02939295740033e-05 -0.350193403786263 ENSG00000127481 UBR4
ENST00000483922 0.00401337729901656 0.000789454897439926 -0.344933811047166 ENSG00000127481 UBR4
ENST00000494503 0.028081320800909 0.00791687058110032 -0.23318738092124 ENSG00000127481 UBR4
ENST00000466969 0.0077278946078861 0.00170406831674923 -0.335498443196137 ENSG00000127481 UBR4
ENST00000375218 0.00968154578831864 0.0022214076350221 -0.244107654219746 ENSG00000127481 UBR4
ENST00000425413 0.000999024427879117 0.000159806687934876 -0.282575882883388 ENSG00000127481 UBR4
ENST00000417040 0.000987763592039054 0.000157700396676581 -0.274317863050313 ENSG00000127481 UBR4
ENST00000475973 0.130723766018957 0.0535306477534512 -0.202271953125362 ENSG00000127481 UBR4
ENST00000465036 0.115014893557496 0.0454235809876731 -0.190649121281726 ENSG00000127481 UBR4
ENST00000419533 0.00297475014039684 0.000558179171660516 -0.24309919803433 ENSG00000127481 UBR4
ENST00000497018 0.0563469657477776 0.0185685626643486 -0.243905646854771 ENSG00000127481 UBR4
ENST00000437898 7.28728892663466e-06 6.45605913170067e-07 -0.22592077653203 ENSG00000230424 RP1-43E13.2
ENST00000477853 0.000182202984898037 2.32530794938709e-05 -0.207283320044363 ENSG00000127463 EMC1
ENST00000480380 0.0794333880884511 0.0284515730062304 -0.157550422248946 ENSG00000127463 EMC1
ENST00000375199 0.000168803932660163 2.13458392281068e-05 -0.209049861167772 ENSG00000127463 EMC1
ENST00000375208 0.000143254120251939 1.77630833953547e-05 -0.207822520068862 ENSG00000127463 EMC1
ENST00000461353 0.210931290866708 0.0998284786253013 -0.162249150829654 ENSG00000127463 EMC1
ENST00000486405 0.040344571141118 0.0123013515430701 -0.205360936590319 ENSG00000127463 EMC1
ENST00000486238 0.0720367230997294 0.025158296710813 -0.199753728672365 ENSG00000127463 EMC1
ENST00000494770 0.00964798775191784 0.00221178476390978 -0.205735979113717 ENSG00000127463 EMC1
ENST00000462505 0.0504262251072738 0.0161612423825697 -0.218911570771665 ENSG00000127463 EMC1
ENST00000496654 0.14820774962281 0.0629973690663525 -0.182708077405161 ENSG00000127463 EMC1
ENST00000467423 3.02245967652034e-05 3.13401812793841e-06 -0.484555524692328 ENSG00000127463 EMC1
ENST00000475079 0.372646049159876 0.216401440994499 -0.127769771135729 ENSG00000127463 EMC1
ENST00000488681 0.357677860919167 0.204235579161352 -0.15000630724142 ENSG00000127463 EMC1
ENST00000356068 0.347755077256525 0.196334905346277 -0.152752849013419 ENSG00000127463 EMC1
ENST00000330263 5.75922384172229e-08 3.29640532397349e-09 -0.41942102147963 ENSG00000053372 MRTO4
ENST00000493700 0.000185789736749885 2.37631344929398e-05 -0.33592617017473 ENSG00000053372 MRTO4
ENST00000479559 0.000637213585520022 9.59838955468482e-05 -0.408072492404847 ENSG00000053372 MRTO4
ENST00000457194 0.439499647047913 0.273677280286437 0.395842004060188 ENSG00000211454 AKR7L
ENST00000420396 0.442739382089319 0.276541405377399 0.393859688472917 ENSG00000211454 AKR7L
ENST00000429712 0.423105109289316 0.258953692236919 0.415557026608117 ENSG00000211454 AKR7L
ENST00000361640 0.608296210865092 0.442989518542099 0.27626733834917 ENSG00000162482 AKR7A3
ENST00000235835 0.108348577793272 0.04206404215998 0.357911857273699 ENSG00000053371 AKR7A2
ENST00000330072 0.107936039722044 0.0418712156119292 0.357784098750405 ENSG00000053371 AKR7A2
ENST00000489286 0.114228851035431 0.045031136276665 0.359144618076492 ENSG00000053371 AKR7A2
ENST00000481966 0.152192491048439 0.0652642227372477 0.368103781316857 ENSG00000053371 AKR7A2
ENST00000492217 0.0520342420433938 0.0168127193561477 0.526477288132161 ENSG00000053371 AKR7A2
ENST00000375155 0.291851493100052 0.154571843951826 0.235034443565459 ENSG00000040487 PQLC2
ENST00000375153 0.291423244283953 0.154254780820731 0.23508781550085 ENSG00000040487 PQLC2
ENST00000469076 0.291423244283953 0.154254780820731 0.23508781550085 ENSG00000040487 PQLC2
ENST00000400548 0.291851493100052 0.154571843951826 0.235034443565459 ENSG00000040487 PQLC2
ENST00000497827 0.212866164308529 0.101012393350609 0.278174967730533 ENSG00000040487 PQLC2
ENST00000432465 0.14476350777774 0.0611166187359187 0.355356148959864 ENSG00000040487 PQLC2
ENST00000401084 0.0428769668623922 0.013260002885778 0.154384745323987 ENSG00000077549 CAPZB
ENST00000264203 0.0429595496251542 0.0132915895888294 0.154336529777463 ENSG00000077549 CAPZB
ENST00000375144 0.00794354041514561 0.00175955939359954 0.199171500832255 ENSG00000077549 CAPZB
ENST00000375142 0.0429171476554376 0.0132754497956106 0.154390248879721 ENSG00000077549 CAPZB
ENST00000433834 0.0440866432777977 0.0137216412134383 0.153967921473765 ENSG00000077549 CAPZB
ENST00000264202 0.0681819547166636 0.0235111884207751 0.144383336328773 ENSG00000077549 CAPZB
ENST00000413711 0.0850236108074909 0.030967945409964 0.140192893062679 ENSG00000077549 CAPZB
ENST00000459967 0.117962143830968 0.0469412548619854 0.129883845768646 ENSG00000077549 CAPZB
ENST00000457768 0.0695531510896818 0.0241000033432384 0.186289969073287 ENSG00000077549 CAPZB
ENST00000489607 0.0494366091779873 0.0157855036175608 0.175248908193577 ENSG00000077549 CAPZB
ENST00000482808 0.253538317206504 0.127540073838993 0.102455837435049 ENSG00000077549 CAPZB
ENST00000481521 0.664113921486395 0.506438516776387 0.22262545976665 ENSG00000240490 RN7SL277P
ENST00000416470 0.0399221619447394 0.0121472666803055 -0.90619867063719 ENSG00000235185 RP5-1056L3.1
ENST00000602662 0.00513486245096674 0.00105146752979808 -0.207518973979029 ENSG00000270136 MINOS1-NBL1
ENST00000486890 0.00738011368399443 0.00161501671323145 -0.206510000669538 ENSG00000173436 MINOS1
ENST00000322753 0.00834029776955234 0.00186464440406586 -0.200485692673655 ENSG00000173436 MINOS1
ENST00000498067 0.00377641291099861 0.000735848931437434 -0.424285999164072 ENSG00000173436 MINOS1
ENST00000462646 0.00651256204502874 0.00139271356607807 -0.209246059578044 ENSG00000173436 MINOS1
ENST00000467029 0.00620420554815812 0.00131454432568628 -0.210670598417088 ENSG00000173436 MINOS1
ENST00000481464 0.00640893528189579 0.00136676377506518 -0.209579883193679 ENSG00000173436 MINOS1
ENST00000498642 0.00596987649649439 0.00125707927549778 -0.211224222361047 ENSG00000173436 MINOS1
ENST00000479642 8.01115219305316e-05 9.23214299789263e-06 -0.37525658487326 ENSG00000173436 MINOS1
ENST00000602293 0.00510454293659455 0.00104393141393121 -0.207575388114814 ENSG00000270136 MINOS1-NBL1
ENST00000602384 0.0053903057377705 0.00111265446923897 -0.205762620994401 ENSG00000270136 MINOS1-NBL1
ENST00000602450 0.00510619690711427 0.00104441278452023 -0.207573690935152 ENSG00000270136 MINOS1-NBL1
ENST00000485362 0.00598323095047124 0.00126048673840727 -0.21151264193302 ENSG00000173436 MINOS1
ENST00000457263 0.103212611494832 0.0395724864576565 -0.408175130608347 ENSG00000226396 RPS14P3
ENST00000428975 0.28309054341734 0.148218079379486 -0.259133406007591 ENSG00000158747 NBL1
ENST00000289749 0.218923085269227 0.104820390484842 -0.284510837504805 ENSG00000158747 NBL1
ENST00000451758 0.250123039872197 0.125220083497011 -0.275645099989704 ENSG00000158747 NBL1
ENST00000439664 0.401770104146613 0.24076061331216 -0.210934985937751 ENSG00000158747 NBL1
ENST00000375136 0.224259176041901 0.108238720675704 -0.274134208742092 ENSG00000158747 NBL1
ENST00000548815 0.224259176041901 0.108238720675704 -0.274134208742092 ENSG00000158747 NBL1
ENST00000425400 0.333242759217176 0.185141623274578 -0.23634313383496 ENSG00000158747 NBL1
ENST00000439278 0.521279216896729 0.3516752508485 -0.164008527941328 ENSG00000158747 NBL1
ENST00000427894 0.226240896665444 0.109502530336552 -0.27855863759966 ENSG00000158747 NBL1
ENST00000289753 0.639589920227714 0.478017874048278 0.224667434526554 ENSG00000158748 HTR6
ENST00000294543 0.00238533307172527 0.000433142880693716 0.302379161409885 ENSG00000162542 TMCO4
ENST00000375127 0.00219938622640837 0.000394152133543278 0.305622913910327 ENSG00000162542 TMCO4
ENST00000489814 0.0142387589859058 0.00348683030657983 0.270941098966876 ENSG00000162542 TMCO4
ENST00000375122 0.00247098017891167 0.000450817007922305 0.301651461766439 ENSG00000162542 TMCO4
ENST00000494342 0.332193592783627 0.184395080810889 0.320122909349771 ENSG00000162542 TMCO4
ENST00000489135 0.00217601419576816 0.000389252236728566 0.343842074558871 ENSG00000162542 TMCO4
ENST00000496528 0.0151055127727161 0.00373650821309956 0.281798342239966 ENSG00000162542 TMCO4
ENST00000462171 0.0321655254185554 0.00931554150171246 0.27132214205297 ENSG00000162542 TMCO4
ENST00000488449 0.214163671716097 0.10180487707883 0.223855818426448 ENSG00000162542 TMCO4
ENST00000375120 0.568376271494283 0.399559599405212 0.0663751867293436 ENSG00000169914 OTUD3
ENST00000466697 0.916947000295226 0.855204752967206 0.0299092243928128 ENSG00000169914 OTUD3
ENST00000481686 0.682862857719866 0.529060586773079 0.153848013262112 ENSG00000169914 OTUD3
ENST00000375078 0.729697400091323 0.586437074254463 0.138523849842254 ENSG00000162545 CAMK2N1
ENST00000489020 0.683137052194107 0.529311490003492 0.187385456972727 ENSG00000162545 CAMK2N1
ENST00000264198 0.159412570337488 0.0693497864833861 -0.153788694694292 ENSG00000090432 MUL1
ENST00000375071 0.0221362521099324 0.00593619756600991 0.815505287865811 ENSG00000158825 CDA
ENST00000461985 0.021993604480612 0.00588865617305162 0.815487895894349 ENSG00000158825 CDA
ENST00000321556 0.0149080335124923 0.00367842579192777 0.305368000501804 ENSG00000158828 PINK1
ENST00000492302 0.0178007478453126 0.0045590642514938 0.301402174320722 ENSG00000158828 PINK1
ENST00000451424 0.565921990047233 0.397028874390875 0.0772150270359815 ENSG00000117242 PINK1-AS
ENST00000400490 0.0944313046019212 0.0353416182859734 0.234162258173831 ENSG00000158828 PINK1
ENST00000535128 0.674996482371182 0.519640299950944 0.131006857473983 ENSG00000257033 AL391357.1
ENST00000602624 0.145717917384038 0.0616292965574021 -0.130658655119428 ENSG00000244038 DDOST
ENST00000375048 0.146844369363296 0.0622746549439468 -0.130428895353582 ENSG00000244038 DDOST
ENST00000415136 0.157297972291994 0.0681703088819615 -0.126939892960108 ENSG00000244038 DDOST
ENST00000475210 0.626236660301372 0.462581004452885 -0.0807845306155217 ENSG00000244038 DDOST
ENST00000464364 0.0922419962516355 0.0343112490350688 -0.147524264672528 ENSG00000244038 DDOST
ENST00000477229 0.131611545524321 0.0540141090208577 -0.190507236748836 ENSG00000244038 DDOST
ENST00000477167 0.372785853432098 0.216522575319337 0.455611027134748 ENSG00000117245 KIF17
ENST00000490034 0.448298883159999 0.281551488952157 0.39638583621667 ENSG00000117245 KIF17
ENST00000375044 0.640458250187769 0.479018377767553 0.259459649898507 ENSG00000117245 KIF17
ENST00000400463 0.635594367126219 0.473345032214385 0.262833398712938 ENSG00000117245 KIF17
ENST00000247986 0.635594367126219 0.473345032214385 0.262833398712938 ENSG00000117245 KIF17
ENST00000462858 0.594057885456892 0.427689398137118 0.291272362583955 ENSG00000117245 KIF17
ENST00000498225 0.655162230540108 0.495891131639669 0.249496499986811 ENSG00000117245 KIF17
ENST00000375031 0.041661482218543 0.0127973085319241 -0.627013920459782 ENSG00000189410 SH2D5
ENST00000460804 0.0501594930314069 0.0160586918270966 -0.604608803230144 ENSG00000189410 SH2D5
ENST00000444387 0.221489505545027 0.106476345256942 -0.441463724405106 ENSG00000189410 SH2D5
ENST00000447746 0.311921857234255 0.169287357242736 -0.409759950990056 ENSG00000189410 SH2D5
ENST00000518294 0.273426168371225 0.141256843747568 -0.433253367541914 ENSG00000189410 SH2D5
ENST00000517430 0.43699380179533 0.27133563876361 -0.338216709485637 ENSG00000189410 SH2D5
ENST00000519434 0.446520698582999 0.279908552835619 -0.352689358712315 ENSG00000189410 SH2D5
ENST00000312239 0.0899530312861597 0.033254054606288 0.114351718222429 ENSG00000127483 HP1BP3
ENST00000375003 0.114288967823744 0.045059661960127 0.111721646935966 ENSG00000127483 HP1BP3
ENST00000413451 0.77487743248048 0.645373050077759 0.0445819446083839 ENSG00000203394 RP5-930J4.4
ENST00000488722 0.219659998890575 0.105326286103356 0.110780251437427 ENSG00000127483 HP1BP3
ENST00000491748 0.441993218212281 0.275830447785507 0.0757119172203581 ENSG00000127483 HP1BP3
ENST00000419948 0.038811214843811 0.011741411140121 0.154887453220604 ENSG00000127483 HP1BP3
ENST00000438032 0.0778847588946808 0.0277488827268544 0.120385534709718 ENSG00000127483 HP1BP3
ENST00000424732 0.0725922124008753 0.0253972599299692 0.121918093750014 ENSG00000127483 HP1BP3
ENST00000417710 0.077150096732174 0.0274206245476016 0.137598534854676 ENSG00000127483 HP1BP3
ENST00000487117 0.327288042233625 0.180610126800043 0.105755392034036 ENSG00000127483 HP1BP3
ENST00000375000 0.316373014659134 0.172571436197594 0.0910216583602301 ENSG00000127483 HP1BP3
ENST00000437575 0.828521421628125 0.720502558905567 0.0224875511552602 ENSG00000127483 HP1BP3
ENST00000419490 0.795299901688877 0.673376232957455 0.0265017407489799 ENSG00000127483 HP1BP3
ENST00000414993 0.790470425962207 0.667039400314163 0.0270018428607911 ENSG00000127483 HP1BP3
ENST00000443615 0.718076531061003 0.572187858314896 0.0368929916852326 ENSG00000127483 HP1BP3
ENST00000264211 0.044785776304322 0.0139820792657064 -0.160965682767229 ENSG00000075151 EIF4G3
ENST00000400422 0.0172039750212647 0.00437861241004063 -0.204852307175662 ENSG00000075151 EIF4G3
ENST00000602326 0.0172039750212647 0.00437861241004063 -0.204852307175662 ENSG00000075151 EIF4G3
ENST00000374935 0.0467295343749865 0.0147346237961726 -0.160373553092847 ENSG00000075151 EIF4G3
ENST00000537738 0.139706805338607 0.058366050700563 -0.143330974359324 ENSG00000075151 EIF4G3
ENST00000374937 0.0515746590823808 0.0166271973071411 -0.158333651980803 ENSG00000075151 EIF4G3
ENST00000536266 0.069709844612907 0.0241641103165986 -0.160466354688248 ENSG00000075151 EIF4G3
ENST00000435383 0.560866854687501 0.391615147658362 -0.0755969552688348 ENSG00000075151 EIF4G3
ENST00000496705 0.0862394423176054 0.0315400747646689 -0.25469659932133 ENSG00000075151 EIF4G3
ENST00000374933 0.0255631964779342 0.00707667783913981 -0.239061687000409 ENSG00000075151 EIF4G3
ENST00000544689 0.0197020298421649 0.0051547330533866 -0.244402152793135 ENSG00000075151 EIF4G3
ENST00000485722 0.247464477718799 0.123342081176124 -0.190726600120856 ENSG00000075151 EIF4G3
ENST00000356916 0.0415743207195902 0.0127652676530266 -0.216035281700686 ENSG00000075151 EIF4G3
ENST00000374927 0.0615181431221708 0.020693678707838 -0.183318339076452 ENSG00000075151 EIF4G3
ENST00000438975 0.0365865111272061 0.0108956605781639 -0.22598449088954 ENSG00000075151 EIF4G3
ENST00000411888 0.029463731227044 0.00838354682412567 -0.235741619068123 ENSG00000075151 EIF4G3
ENST00000476088 0.303024213680079 0.162649754604879 -0.186979433318091 ENSG00000075151 EIF4G3
ENST00000420703 0.10104404924234 0.0385070596172279 -0.703174381128856 ENSG00000233072 RPS15AP6
ENST00000463775 0.220801474241564 0.106028198634205 -0.179124625155486 ENSG00000075151 EIF4G3
ENST00000430808 0.487540554678903 0.318930093690929 -0.238857038404425 ENSG00000235112 HSPE1P27
ENST00000584440 0.837974843515927 0.734196099816355 -0.11749971120697 ENSG00000266867 AL031005.1
ENST00000415912 8.63153199265321e-13 2.2253794933056e-14 -0.721844317932419 ENSG00000117298 ECE1
ENST00000357071 1.59901709162985e-09 6.69202090911278e-11 -0.561783921331106 ENSG00000117298 ECE1
ENST00000531334 1.48491318117821e-05 1.42349992452259e-06 -0.544358370545739 ENSG00000117298 ECE1
ENST00000374893 4.24265496518371e-10 1.60567272078274e-11 -0.599045731972038 ENSG00000117298 ECE1
ENST00000436918 3.85252132651351e-10 1.45205746948674e-11 -0.599020321681872 ENSG00000117298 ECE1
ENST00000264205 2.71052461514342e-10 9.94344878383929e-12 -0.601884977489863 ENSG00000117298 ECE1
ENST00000526194 7.42023093047476e-10 2.92733426935661e-11 -0.600659854468663 ENSG00000117298 ECE1
ENST00000470394 0.000105710186161017 1.25854317331118e-05 -0.481252772028984 ENSG00000117298 ECE1
ENST00000528294 5.11335823759801e-08 2.89340388721281e-09 -0.547062197172354 ENSG00000117298 ECE1
ENST00000473505 9.97157397608344e-11 3.43554538507056e-12 -0.66267001628445 ENSG00000117298 ECE1
ENST00000416959 3.28918535712608e-05 3.44763002465734e-06 -1.00778349187056 ENSG00000236936 RP3-329E20.2
ENST00000481130 2.55855185246933e-09 1.11201453370014e-10 -0.737720936296538 ENSG00000117298 ECE1
ENST00000527991 5.34513698806562e-08 3.0383264109081e-09 -0.682366950635787 ENSG00000117298 ECE1
ENST00000463334 1.59078982081319e-16 2.66818614192251e-18 -0.985675845031564 ENSG00000117298 ECE1
ENST00000449034 8.75512861288764e-12 2.59493838430628e-13 -1.17584471458704 ENSG00000231105 RP5-1071N3.1
ENST00000454000 0.000142949330106411 1.7716235004601e-05 0.546066533458816 ENSG00000142794 NBPF3
ENST00000475869 0.754591049981909 0.618364622992227 0.141772364944867 ENSG00000142794 NBPF3
ENST00000318220 1.78808138647239e-05 1.74688602886133e-06 0.601628146693642 ENSG00000142794 NBPF3
ENST00000478653 0.112525143503992 0.0441353652052668 0.36521892125055 ENSG00000142794 NBPF3
ENST00000318249 1.60841811704087e-05 1.55548192010906e-06 0.604874480740525 ENSG00000142794 NBPF3
ENST00000485941 0.532063354547573 0.362373507414633 0.226531497322302 ENSG00000142794 NBPF3
ENST00000342104 1.60841811704087e-05 1.55548192010906e-06 0.604874480740525 ENSG00000142794 NBPF3
ENST00000486229 0.00198114314181941 0.000349456827874773 0.49091517277611 ENSG00000142794 NBPF3
ENST00000434838 9.2109791196449e-05 1.0787936917628e-05 0.595250130629396 ENSG00000142794 NBPF3
ENST00000467103 0.0866294380104117 0.0317241689676209 0.522214925969717 ENSG00000142794 NBPF3
ENST00000469876 0.102010394619295 0.0389851797393217 0.532252959061829 ENSG00000142794 NBPF3
ENST00000477050 0.208495446851714 0.0983317439893018 0.464890624172885 ENSG00000142794 NBPF3
ENST00000539907 0.00503036959878888 0.00102557564823417 1.11247254048262 ENSG00000162551 ALPL
ENST00000540617 0.00503036959878888 0.00102557564823417 1.11247254048262 ENSG00000162551 ALPL
ENST00000374840 0.00503036959878888 0.00102557564823417 1.11247254048262 ENSG00000162551 ALPL
ENST00000468526 0.150786137516063 0.0644658602790105 0.670181019409932 ENSG00000162551 ALPL
ENST00000374832 0.0079273014499459 0.00175568334851768 1.08882371405825 ENSG00000162551 ALPL
ENST00000425315 0.00240771622190646 0.000437800479157152 1.21979123698568 ENSG00000162551 ALPL
ENST00000374830 0.0015389435736071 0.000261751256061654 1.31079748305938 ENSG00000162551 ALPL
ENST00000374829 0.00353836604392401 0.000682290296315649 1.23550095234834 ENSG00000162551 ALPL
ENST00000374761 0.607596729825658 0.442196443199224 0.267584034828031 ENSG00000076864 RAP1GAP
ENST00000290101 0.331535710371676 0.183833886533128 0.453664810023626 ENSG00000076864 RAP1GAP
ENST00000374763 0.609977664263197 0.44491670195948 0.266132495449826 ENSG00000076864 RAP1GAP
ENST00000471600 0.331535710371676 0.183833886533128 0.453664810023626 ENSG00000076864 RAP1GAP
ENST00000374765 0.453238302020914 0.28607007161958 0.345398278894101 ENSG00000076864 RAP1GAP
ENST00000495204 0.453238302020914 0.28607007161958 0.345398278894101 ENSG00000076864 RAP1GAP
ENST00000542643 0.453238302020914 0.28607007161958 0.345398278894101 ENSG00000076864 RAP1GAP
ENST00000359708 0.318689118950382 0.17430568481055 0.502161381494637 ENSG00000076864 RAP1GAP
ENST00000374757 0.1842359629133 0.0836437703468325 0.64074271901852 ENSG00000076864 RAP1GAP
ENST00000317967 0.568518145871133 0.39981775659275 0.296111022315939 ENSG00000076864 RAP1GAP
ENST00000447293 0.26899902041421 0.138125267717826 0.5443490773947 ENSG00000076864 RAP1GAP
ENST00000482984 0.308977605808702 0.167121836718244 0.502053256491378 ENSG00000076864 RAP1GAP
ENST00000464457 0.541424124210863 0.372162258362925 0.318163742322221 ENSG00000076864 RAP1GAP
ENST00000400301 1.91524288215771e-11 5.9475573609053e-13 0.386183749531128 ENSG00000090686 USP48
ENST00000308271 4.21643106211154e-11 1.37198124948208e-12 0.380779376203532 ENSG00000090686 USP48
ENST00000374732 7.19403050422061e-10 2.83455212440011e-11 0.408225778692665 ENSG00000090686 USP48
ENST00000479177 0.0067584782452395 0.00145434102446372 0.527683218252495 ENSG00000090686 USP48
ENST00000529637 5.23241290517674e-11 1.72908714982156e-12 0.388634448058635 ENSG00000090686 USP48
ENST00000464577 1.73701531960185e-08 8.94573403919503e-10 0.471253104770639 ENSG00000090686 USP48
ENST00000471752 0.0260530988180442 0.0072339360291184 0.347809073010687 ENSG00000090686 USP48
ENST00000487880 2.6819355241938e-05 2.74336052345987e-06 0.395056075808199 ENSG00000090686 USP48
ENST00000526044 1.44829388076893e-06 1.09420215350754e-07 0.458385008201664 ENSG00000090686 USP48
ENST00000534705 2.15066845398602e-06 1.68752301057435e-07 0.45162765276465 ENSG00000090686 USP48
ENST00000421625 6.63641080127008e-05 7.48859328570356e-06 0.292215368921661 ENSG00000090686 USP48
ENST00000374730 0.000717524373956583 0.000109990169630342 0.368060331515177 ENSG00000090686 USP48
ENST00000527823 0.00463342257056465 0.000931993793614661 0.29843083647323 ENSG00000090686 USP48
ENST00000532737 0.0214395562603484 0.00571209439400722 0.232537534919412 ENSG00000090686 USP48
ENST00000489108 0.0941370777401841 0.0351996013183963 0.206024680061655 ENSG00000090686 USP48
ENST00000434488 0.909736042769915 0.84378381280804 -0.0641374678618738 ENSG00000231978 RP11-132G19.3
ENST00000374695 0.0366099315193391 0.0109039236899431 0.747835041520114 ENSG00000142798 HSPG2
ENST00000434233 0.572753247462447 0.404409542916014 0.152093231166851 ENSG00000218510 LINC00339
ENST00000420503 0.586684290350233 0.41922597207992 0.147278908947299 ENSG00000218510 LINC00339
ENST00000404210 0.599860786895348 0.43386664318393 0.141476507997431 ENSG00000218510 LINC00339
ENST00000416769 0.599745269292986 0.433729547460666 0.141549123955502 ENSG00000218510 LINC00339
ENST00000452322 0.854577440292149 0.758771607716814 0.0735980071335282 ENSG00000218510 LINC00339
ENST00000400259 0.837512489623625 0.733368699298865 -0.0190574892339001 ENSG00000070831 CDC42
ENST00000344548 0.837974843515927 0.734175689013761 -0.019017321651495 ENSG00000070831 CDC42
ENST00000315554 0.953842709193221 0.917266376451317 -0.00538385544310411 ENSG00000070831 CDC42
ENST00000498236 0.927977781765251 0.872762796589311 -0.00840986441708518 ENSG00000070831 CDC42
ENST00000421089 0.880601640950728 0.797180247932937 -0.0133090793695349 ENSG00000070831 CDC42
ENST00000411827 0.890619926432877 0.813058337214755 -0.0128228030065418 ENSG00000070831 CDC42
ENST00000431803 0.836204371843197 0.731358059446911 -0.0342349516111841 ENSG00000230068 CDC42-IT1
ENST00000604049 0.951314598677394 0.912833750408869 -0.0247267373889051 ENSG00000271428 RP1-224A6.8
ENST00000606754 0.892973498789874 0.816930255413315 0.048065712846361 ENSG00000271840 RP1-224A6.9
ENST00000290167 0.948096570559736 0.907270147950115 -0.0250068971600504 ENSG00000162552 WNT4
ENST00000542383 0.883046800206558 0.800855501986369 -0.0543263592193913 ENSG00000162552 WNT4
ENST00000415567 0.612604181695891 0.447940613642283 0.229187293995257 ENSG00000162552 WNT4
ENST00000441048 0.583375260808455 0.41581850056879 -0.204767102543752 ENSG00000162552 WNT4
ENST00000404138 0.986042961290822 0.975001023515169 0.00150747535850991 ENSG00000184677 ZBTB40
ENST00000400239 0.683626870083674 0.529897916056933 -0.0372306945312247 ENSG00000184677 ZBTB40
ENST00000375647 0.98383049166748 0.971098246007932 0.00174202710148392 ENSG00000184677 ZBTB40
ENST00000374651 0.805654776185851 0.687734852547906 -0.0203286041855299 ENSG00000184677 ZBTB40
ENST00000438551 0.790311203972222 0.666833284569687 0.0745456102034308 ENSG00000237200 ZBTB40-IT1
ENST00000374644 0.883304273991088 0.801250656151802 0.0818686832098865 ENSG00000070886 EPHA8
ENST00000166244 0.949743377346195 0.910069351159157 0.0376027591523367 ENSG00000070886 EPHA8
ENST00000538803 0.883304273991088 0.801250656151802 0.0818686832098865 ENSG00000070886 EPHA8
ENST00000374642 9.9260532305734e-14 2.29015474040792e-15 2.1899111104895 ENSG00000173372 C1QA
ENST00000438241 9.78608974587838e-14 2.25510697288816e-15 2.18653935768629 ENSG00000173372 C1QA
ENST00000402322 2.7750978337625e-12 7.73486543941237e-14 2.13316513817663 ENSG00000173372 C1QA
ENST00000374640 5.0875098266431e-12 1.46492037365895e-13 1.88089082230894 ENSG00000159189 C1QC
ENST00000374639 5.0875098266431e-12 1.46492037365895e-13 1.88089082230894 ENSG00000159189 C1QC
ENST00000374637 5.0875098266431e-12 1.46492037365895e-13 1.88089082230894 ENSG00000159189 C1QC
ENST00000510260 0.156017982175219 0.0674197191337565 0.658206233242716 ENSG00000173369 C1QB
ENST00000509305 0.156702027545376 0.0678148635563163 0.657190001401382 ENSG00000173369 C1QB
ENST00000432749 0.155025964713868 0.0668590118097186 0.65939807037374 ENSG00000173369 C1QB
ENST00000314933 0.156702027545376 0.0678148635563163 0.657190001401382 ENSG00000173369 C1QB
ENST00000544305 0.00417693750476817 0.000827184646520026 -0.921806100450259 ENSG00000133216 EPHB2
ENST00000374630 0.00804785273267407 0.00178663055717555 -0.857451157948317 ENSG00000133216 EPHB2
ENST00000400191 0.0116257976761099 0.00274966693396717 -0.816663915011832 ENSG00000133216 EPHB2
ENST00000374632 0.0111875708063772 0.00262775152298498 -0.820817652637615 ENSG00000133216 EPHB2
ENST00000374627 0.0589416500192868 0.0196261970995272 -0.680163134792309 ENSG00000133216 EPHB2
ENST00000465676 0.0587446668351132 0.0195477886058423 -0.722783922353564 ENSG00000133216 EPHB2
ENST00000490436 0.429495384290328 0.264648310887812 -0.401051970033728 ENSG00000133216 EPHB2
ENST00000440767 0.88185893236581 0.799157502040899 0.0892070264926701 ENSG00000227868 C1orf234
ENST00000566855 0.825048356586293 0.715455725662687 0.129529334439083 ENSG00000227868 C1orf234
ENST00000356634 0.0335011642970266 0.00978630325895645 0.221145347818229 ENSG00000004487 KDM1A
ENST00000400181 0.0334084087044639 0.00975191854084876 0.22115058138298 ENSG00000004487 KDM1A
ENST00000542151 0.0334890182017628 0.00978110517821693 0.221145786163925 ENSG00000004487 KDM1A
ENST00000427154 0.00301344760566979 0.00056679777278579 0.271562618828729 ENSG00000240553 RP1-184J9.2
ENST00000481879 0.493152813885056 0.324456342224624 0.132291648185597 ENSG00000004487 KDM1A
ENST00000465864 0.00704569439524902 0.00152834518843417 0.257972591754668 ENSG00000004487 KDM1A
ENST00000494920 0.0164145512946237 0.00413668043233201 0.222355698122112 ENSG00000004487 KDM1A
ENST00000602503 0.0492962586095324 0.0157302794301765 0.232255587362053 ENSG00000004487 KDM1A
ENST00000374623 1.04317034183265e-05 9.63315048624984e-07 0.368342981897143 ENSG00000169641 LUZP1
ENST00000418342 2.85715416213654e-06 2.31124699354115e-07 0.395673894312084 ENSG00000169641 LUZP1
ENST00000302291 3.01388199640268e-06 2.44736314314154e-07 0.39661965320465 ENSG00000169641 LUZP1
ENST00000314174 3.8593803789824e-05 4.10749814962364e-06 0.399335557011349 ENSG00000169641 LUZP1
ENST00000471849 0.000140198051448127 1.72982899426058e-05 0.411477137075794 ENSG00000169641 LUZP1
ENST00000475164 0.00695276583407249 0.00150402816200051 0.341388162399188 ENSG00000169641 LUZP1
ENST00000450968 0.583980897709656 0.416435152105606 0.281925607138636 ENSG00000229010 RP5-979D14.1
ENST00000384208 0.0686590553801342 0.0237171270750377 0.825019142204143 ENSG00000206935 RNU6-514P
ENST00000566551 0.973705349274848 0.95312015472694 0.00759908390114026 ENSG00000261326 RP5-1057J7.6
ENST00000604481 0.92848305229435 0.873660343812402 0.0343281317007433 ENSG00000261326 RP5-1057J7.6
ENST00000464516 0.972862868817167 0.951687152129666 0.00707807968514929 ENSG00000125944 HNRNPR
ENST00000478691 0.104688929104555 0.0402763089111107 -0.129853576832425 ENSG00000125944 HNRNPR
ENST00000374616 0.0770685458732256 0.0273897216051746 -0.149429521993507 ENSG00000125944 HNRNPR
ENST00000476660 0.0707960825704697 0.0246251593905792 -0.168931180704842 ENSG00000125944 HNRNPR
ENST00000374612 0.0770685458732256 0.0273897216051746 -0.149429521993507 ENSG00000125944 HNRNPR
ENST00000302271 0.0774425573163263 0.0275460815094588 -0.149295365892574 ENSG00000125944 HNRNPR
ENST00000427764 0.0745675619277415 0.0262657566138815 -0.152136685986323 ENSG00000125944 HNRNPR
ENST00000606561 0.0592605533118856 0.0197579763622498 -0.159967245196938 ENSG00000125944 HNRNPR
ENST00000426846 0.0621877462822826 0.0209683830179112 -0.15885122133533 ENSG00000125944 HNRNPR
ENST00000463552 0.089679535321973 0.0331289620440733 -0.155528540069131 ENSG00000125944 HNRNPR
ENST00000470941 0.167758314994063 0.0740917995126727 -0.134948580750569 ENSG00000125944 HNRNPR
ENST00000476451 0.116668924631814 0.0462886807945799 -0.150714406282937 ENSG00000125944 HNRNPR
ENST00000490652 0.285935315291145 0.150220894478741 -0.117061428080478 ENSG00000125944 HNRNPR
ENST00000314011 4.74646830771752e-05 5.15985831616157e-06 0.586537390905002 ENSG00000125945 ZNF436
ENST00000374608 3.40367661251204e-05 3.58081268667597e-06 0.60246711929059 ENSG00000125945 ZNF436
ENST00000458053 0.962201261967627 0.932226440143612 -0.0252130361242864 ENSG00000249087 C1orf213
ENST00000454117 0.823592089937579 0.713197035454266 0.111662561092249 ENSG00000249087 C1orf213
ENST00000335648 0.77253434640154 0.64237212910826 0.142040843851341 ENSG00000249087 C1orf213
ENST00000518821 0.824640722197442 0.714760985212168 0.111139491294776 ENSG00000249087 C1orf213
ENST00000437367 0.772715237574028 0.642582368620554 0.142008257580087 ENSG00000249087 C1orf213
ENST00000450454 0.013449651686518 0.00326377179253413 0.991608187172929 ENSG00000204219 TCEA3
ENST00000374601 0.0242903941761732 0.00664739164928483 0.985640426459913 ENSG00000204219 TCEA3
ENST00000461794 0.0360375991226891 0.0106893247432949 0.945087149540084 ENSG00000204219 TCEA3
ENST00000495646 0.948133142262724 0.907324500332005 0.0378344702369716 ENSG00000088280 ASAP3
ENST00000336689 0.299803585146615 0.160340771258802 0.349793538686223 ENSG00000088280 ASAP3
ENST00000465372 0.339826093003196 0.190241476105713 0.476473811226767 ENSG00000088280 ASAP3
ENST00000492982 0.164318681325674 0.0721331670063976 0.45242190816832 ENSG00000088280 ASAP3
ENST00000437606 0.165296081210361 0.0726902070577871 0.451663869103929 ENSG00000088280 ASAP3
ENST00000475814 0.720133571346583 0.574770708119419 0.199709610325867 ENSG00000088280 ASAP3
ENST00000478858 0.135600360823454 0.0561552861128521 0.534685714946857 ENSG00000088280 ASAP3
ENST00000608765 0.42284041283424 0.258675619540956 0.337309808785604 ENSG00000088280 ASAP3
ENST00000449467 0.288367302168108 0.151979611046523 0.461239193368334 ENSG00000088280 ASAP3
ENST00000361729 0.823573897973822 0.713152383608929 0.0969441573167298 ENSG00000007968 E2F2
ENST00000374561 0.00228734734210474 0.00041235555247423 -0.667238023924417 ENSG00000117318 ID3
ENST00000463312 0.095674813100581 0.0359686280029092 -0.525459696675837 ENSG00000117318 ID3
ENST00000486541 0.0117299189532679 0.00277944907082692 -0.586863549299253 ENSG00000117318 ID3
ENST00000477916 0.750255997469037 0.612668227444151 -0.158053264763123 ENSG00000197880 MDS2
ENST00000374555 0.724254576704337 0.579937552193976 0.197496795943557 ENSG00000197880 MDS2
ENST00000374550 0.511237752076658 0.341925060640645 -0.0786400872638671 ENSG00000142676 RPL11
ENST00000467075 0.913055892055923 0.849009078940201 0.0130406396268716 ENSG00000142676 RPL11
ENST00000482370 0.517471361031018 0.347867969903942 -0.0777975429088339 ENSG00000142676 RPL11
ENST00000443624 0.558977402249172 0.389772310197448 -0.0716868689783947 ENSG00000142676 RPL11
ENST00000458455 0.526198234592454 0.356613557227952 -0.0766877283019732 ENSG00000142676 RPL11
ENST00000366398 0.575362382061991 0.407162959382842 -0.223457772394703 ENSG00000203589 RP5-886K2.1
ENST00000466184 0.874585375157327 0.788189321352792 0.0949210329495313 ENSG00000244609 RN7SL532P
ENST00000418390 0.00400961698855909 0.000788657428261451 -0.216613853618641 ENSG00000011007 TCEB3
ENST00000609199 0.00156945369955339 0.000267625459465919 -0.245318582999882 ENSG00000011007 TCEB3
ENST00000487554 0.0865641706067696 0.0316886913571475 -0.188201780378673 ENSG00000011007 TCEB3
ENST00000427796 0.62250961266023 0.458587981780669 0.0733621811212389 ENSG00000236810 RP5-886K2.3
ENST00000447961 0.05551751978016 0.0182188509724007 0.774252220213309 ENSG00000236810 RP5-886K2.3
ENST00000246151 0.109462309861159 0.0425827153497159 -0.189128569345317 ENSG00000057757 PITHD1
ENST00000415372 0.256130306241834 0.129289939987564 -0.176805258406565 ENSG00000057757 PITHD1
ENST00000374524 0.255645731971242 0.128960060885575 -0.147235915671632 ENSG00000057757 PITHD1
ENST00000374514 0.467338299017169 0.299383912249529 0.0713715410676352 ENSG00000011009 LYPLA2
ENST00000400061 0.466818888865847 0.298883556868731 0.0717019744273737 ENSG00000011009 LYPLA2
ENST00000420982 0.356417998313628 0.203219795698988 0.0934664129463513 ENSG00000011009 LYPLA2
ENST00000374505 0.315920599087298 0.172230683624459 0.0934696978777449 ENSG00000011009 LYPLA2
ENST00000495365 0.403254004243958 0.242058554885677 0.0794124680356225 ENSG00000011009 LYPLA2
ENST00000374503 0.478063550085092 0.309592755249823 0.0694479801664733 ENSG00000011009 LYPLA2
ENST00000374502 0.3933325859446 0.233626451556429 0.0810429620467511 ENSG00000011009 LYPLA2
ENST00000492577 0.219853661452715 0.105433073632558 0.110951430088262 ENSG00000011009 LYPLA2
ENST00000421070 0.369871532761325 0.214168623734311 0.0942757111164876 ENSG00000011009 LYPLA2
ENST00000374501 0.595439957362341 0.429107705414112 0.0627601531729021 ENSG00000011009 LYPLA2
ENST00000472213 0.839227752333176 0.735927218545159 0.0292216256086776 ENSG00000011009 LYPLA2
ENST00000481736 0.918558577814912 0.857765718308777 0.0202109554278691 ENSG00000117308 GALE
ENST00000374497 0.868503954698641 0.7792480780839 0.0316075135929725 ENSG00000117308 GALE
ENST00000456977 0.785466626013849 0.660257244091767 -0.0749131772344452 ENSG00000117308 GALE
ENST00000459934 0.92030428804011 0.86036104722869 0.0199303095251882 ENSG00000117308 GALE
ENST00000469556 0.856887885649134 0.762291215893657 0.0537051244563702 ENSG00000117308 GALE
ENST00000429356 0.572810873231889 0.404490529566821 0.0921368477070746 ENSG00000117308 GALE
ENST00000418277 0.591099343859022 0.424419447092334 0.0971226819656499 ENSG00000117308 GALE
ENST00000470949 0.470982291789322 0.302855311210765 0.13000602100938 ENSG00000117308 GALE
ENST00000425913 0.632740556148797 0.469963821674019 0.0946651994176378 ENSG00000117308 GALE
ENST00000445705 0.469540341168788 0.301402623346613 0.130905494195132 ENSG00000117308 GALE
ENST00000467493 0.477246962064689 0.308798361268932 0.132335900704705 ENSG00000117308 GALE
ENST00000486382 0.722845507618457 0.578109528278316 0.0804719919753726 ENSG00000117308 GALE
ENST00000470383 0.564598769708521 0.39562765785285 0.125538018990204 ENSG00000117308 GALE
ENST00000466250 0.531487060409337 0.361831374975596 0.134097860447329 ENSG00000117308 GALE
ENST00000467070 0.682501554071326 0.528617331661342 0.0998285350093614 ENSG00000117308 GALE
ENST00000374490 0.375445572066927 0.218677834255486 0.158292879560016 ENSG00000117305 HMGCL
ENST00000374487 0.438495342451992 0.272764867924366 0.156471473289956 ENSG00000117305 HMGCL
ENST00000374483 0.438495342451992 0.272764867924366 0.156471473289956 ENSG00000117305 HMGCL
ENST00000436439 0.375445572066927 0.218677834255486 0.158292879560016 ENSG00000117305 HMGCL
ENST00000235958 0.373637866559309 0.21722257200324 0.158836578318456 ENSG00000117305 HMGCL
ENST00000509389 0.473348983688334 0.305257062974988 0.135828456572131 ENSG00000117305 HMGCL
ENST00000496907 0.758779338340883 0.623559216241072 0.0737026050905646 ENSG00000117305 HMGCL
ENST00000513148 0.631095071435893 0.468155310952691 0.0998582615784742 ENSG00000117305 HMGCL
ENST00000479458 0.660659724076948 0.502614011205475 -0.125529810678962 ENSG00000117305 HMGCL
ENST00000498698 0.735990198242192 0.594201382987771 -0.0890826060235862 ENSG00000117305 HMGCL
ENST00000374479 0.0247221323746784 0.00678972947760319 0.469461932276708 ENSG00000179163 FUCA1
ENST00000374472 2.95427012697683e-08 1.59174933289279e-09 0.866075313465249 ENSG00000188822 CNR2
ENST00000536471 3.0034215612358e-07 1.96132670156436e-08 0.862506251448003 ENSG00000188822 CNR2
ENST00000412176 0.124034034508751 0.0500506435458572 0.617279325238578 ENSG00000229106 RP11-4M23.2
ENST00000411815 0.222010529123117 0.106815885436449 0.593482118298596 ENSG00000232557 RP11-4M23.3
ENST00000471915 0.000454126441169498 6.51706411287261e-05 -0.271873386874796 ENSG00000189266 PNRC2
ENST00000334351 0.00150580819987978 0.000255426515506508 -0.246917092978097 ENSG00000189266 PNRC2
ENST00000374468 0.000996197313346185 0.000159271248998132 -0.255695394283322 ENSG00000189266 PNRC2
ENST00000579103 0.000361846989670838 5.04603993216817e-05 -0.296179635220965 ENSG00000189266 PNRC2
ENST00000344989 5.61048267416156e-07 3.877849873326e-08 -0.468849424374326 ENSG00000188529 SRSF10
ENST00000453840 4.86230514324613e-07 3.31452358683654e-08 -0.470219837214308 ENSG00000188529 SRSF10
ENST00000341154 4.97418552237034e-07 3.39954259848363e-08 -0.470423614516212 ENSG00000188529 SRSF10
ENST00000484146 4.43219921978282e-07 2.99013411988079e-08 -0.470287566339485 ENSG00000188529 SRSF10
ENST00000473858 4.40789737828682e-07 2.97187765608614e-08 -0.470378899408017 ENSG00000188529 SRSF10
ENST00000374452 4.28767989768423e-07 2.88690179208644e-08 -0.470358726635545 ENSG00000188529 SRSF10
ENST00000374453 4.25854616317107e-07 2.86548757847317e-08 -0.470084766410417 ENSG00000188529 SRSF10
ENST00000343255 4.52679269020366e-07 3.05809258710653e-08 -0.482222955009419 ENSG00000188529 SRSF10
ENST00000492112 5.24496181707708e-07 3.60047528097305e-08 -0.477959232394768 ENSG00000188529 SRSF10
ENST00000485841 2.53039405558325e-06 2.0209170689422e-07 -0.45568614111116 ENSG00000188529 SRSF10
ENST00000338597 1.84357488801535e-06 1.4252812980349e-07 -0.467605722069863 ENSG00000188529 SRSF10
ENST00000495785 2.79228476752965e-07 1.81283501053616e-08 -0.491468112254787 ENSG00000188529 SRSF10
ENST00000473754 3.40209519915532e-07 2.24394226408996e-08 -0.485469130344436 ENSG00000188529 SRSF10
ENST00000497214 0.296821064953193 0.158185763781785 -0.216695916127758 ENSG00000188529 SRSF10
ENST00000485292 1.47372490548656e-06 1.1156975902625e-07 -0.503402433965924 ENSG00000188529 SRSF10
ENST00000469303 2.83061259379573e-07 1.83971090762055e-08 -0.502127278185523 ENSG00000188529 SRSF10
ENST00000327535 0.591523080755127 0.424980822638936 0.222642716354121 ENSG00000185436 IFNLR1
ENST00000327575 0.0108057981193769 0.00252271684043478 0.30347460754135 ENSG00000185436 IFNLR1
ENST00000374421 0.61153044306754 0.446694933567593 0.213067514891591 ENSG00000185436 IFNLR1
ENST00000374419 0.0111151987604995 0.00260848388941534 0.308474387026499 ENSG00000185436 IFNLR1
ENST00000374418 0.014613620495025 0.00359313047068266 0.308207204391756 ENSG00000185436 IFNLR1
ENST00000350501 0.863234469425323 0.771306645426864 0.0742395117175504 ENSG00000158055 GRHL3
ENST00000374409 0.890076151772893 0.812128131954765 0.041508857983236 ENSG00000001460 STPG1
ENST00000440416 0.565076023586226 0.396168899443796 0.150147244512501 ENSG00000001460 STPG1
ENST00000003583 0.86356835492131 0.771781242899106 0.0506458491368082 ENSG00000001460 STPG1
ENST00000468303 0.876158950572103 0.790624978300677 0.044143837490733 ENSG00000001460 STPG1
ENST00000337248 0.862923451081794 0.770828316866633 0.0508105423688591 ENSG00000001460 STPG1
ENST00000497384 0.643668333612595 0.482583623528348 0.148846032759934 ENSG00000001460 STPG1
ENST00000438866 0.495595390648238 0.326904034671515 0.309836062733123 ENSG00000001460 STPG1
ENST00000435187 0.59795828039669 0.431789547981489 -0.218406034807771 ENSG00000001460 STPG1
ENST00000483261 0.961214869928184 0.930341163489103 0.0319988342635623 ENSG00000001460 STPG1
ENST00000498488 0.771295585033658 0.640767911606482 -0.101051502056828 ENSG00000001460 STPG1
ENST00000483528 0.774516487636482 0.644911514743658 0.124054686011237 ENSG00000001460 STPG1
ENST00000475760 0.936544508822731 0.887309937632685 -0.043276717335349 ENSG00000001460 STPG1
ENST00000492753 0.795435101755337 0.673579976887814 0.133630373913377 ENSG00000001460 STPG1
ENST00000374399 0.000970990307273745 0.000154694428370317 0.364254292071283 ENSG00000001461 NIPAL3
ENST00000003912 0.000507437813419961 7.39105697719015e-05 0.366259801886192 ENSG00000001461 NIPAL3
ENST00000488155 0.336771067096136 0.187876992237301 0.216776914305017 ENSG00000001461 NIPAL3
ENST00000358028 0.00191761822011079 0.000336447283190173 0.389314424248186 ENSG00000001461 NIPAL3
ENST00000339255 0.00107404649501108 0.000173804182034965 0.368814294342933 ENSG00000001461 NIPAL3
ENST00000475663 0.186357468769712 0.0848705879900578 0.255888338250498 ENSG00000001461 NIPAL3
ENST00000428131 0.0013118580870683 0.000218316764341922 0.435080605131355 ENSG00000001461 NIPAL3
ENST00000432012 0.197810848599097 0.091685013668373 0.259947758943888 ENSG00000001461 NIPAL3
ENST00000374395 2.16648215136992e-18 2.91708687995907e-20 0.700897971369909 ENSG00000117602 RCAN3
ENST00000436717 4.32861297240458e-14 9.57878824378502e-16 0.671181938836252 ENSG00000117602 RCAN3
ENST00000425530 3.31043377796192e-06 2.71566666306387e-07 0.6513338793069 ENSG00000117602 RCAN3
ENST00000412742 3.30877938826582e-09 1.46789299278129e-10 0.591513345184386 ENSG00000117602 RCAN3
ENST00000538532 5.11388940404972e-09 2.35940940366747e-10 0.591537333176515 ENSG00000117602 RCAN3
ENST00000374393 9.73701704831254e-09 4.75008200975916e-10 0.612439850205702 ENSG00000117602 RCAN3
ENST00000482807 0.0226928369604029 0.00611883703874035 0.388294129137086 ENSG00000117602 RCAN3
ENST00000577528 3.38415601123928e-09 1.50514385505089e-10 0.864856323094878 ENSG00000264443 RP4-594I10.3
ENST00000374392 0.00193504778597615 0.000340045736594967 1.24543687812356 ENSG00000184454 NCMAP
ENST00000478890 0.901315975184759 0.829794843507115 -0.0135993943247281 ENSG00000133226 SRRM1
ENST00000593639 0.889569294784869 0.811228892349917 -0.0157482265678199 ENSG00000133226 SRRM1
ENST00000323848 0.217187188847475 0.103714082706057 -0.084534094727981 ENSG00000133226 SRRM1
ENST00000466910 0.859078504081783 0.76538019825074 -0.0223813343643346 ENSG00000133226 SRRM1
ENST00000468822 0.697514520143403 0.546642043717483 -0.0380423207095713 ENSG00000133226 SRRM1
ENST00000447431 0.221403795756399 0.106413325241571 -0.0865718376451141 ENSG00000133226 SRRM1
ENST00000600523 0.986854549388278 0.976503398169635 0.00205503442738506 ENSG00000133226 SRRM1
ENST00000462710 0.776261663766679 0.647105089329191 -0.0302536700781846 ENSG00000133226 SRRM1
ENST00000374389 0.227750275164805 0.110471932015137 -0.0855660617060992 ENSG00000133226 SRRM1
ENST00000490543 0.776242727845609 0.647078376871496 -0.0302541613613156 ENSG00000133226 SRRM1
ENST00000479034 0.155569165148519 0.0671502197549062 -0.0961017910692538 ENSG00000133226 SRRM1
ENST00000596378 0.205946153084141 0.0967366331222272 -0.0911191089586822 ENSG00000133226 SRRM1
ENST00000494934 0.490116572734141 0.321472122642261 -0.0771263149410001 ENSG00000133226 SRRM1
ENST00000495561 0.707606537498281 0.559213165044374 -0.0502777640286239 ENSG00000133226 SRRM1
ENST00000537199 0.18779479951633 0.0857207997003931 -0.102530166379445 ENSG00000133226 SRRM1
ENST00000485441 0.274855138744331 0.14229838430679 -0.120590335772115 ENSG00000133226 SRRM1
ENST00000470243 0.396581350174572 0.236275127163468 -0.0862651910284503 ENSG00000133226 SRRM1
ENST00000496882 0.117700902285752 0.0467925621766248 -0.128595045927333 ENSG00000133226 SRRM1
ENST00000461768 0.286257188035569 0.150454469856753 -0.0981378378610465 ENSG00000133226 SRRM1
ENST00000485541 0.309141050118401 0.167251583366656 -0.101016696707087 ENSG00000133226 SRRM1
ENST00000488317 0.237476249576193 0.116794690671298 -0.124968061934365 ENSG00000133226 SRRM1
ENST00000489130 0.0230259349322084 0.00622907323629205 -0.291012196162215 ENSG00000133226 SRRM1
ENST00000474843 0.157042527695429 0.0680260443844125 -0.147246250893029 ENSG00000133226 SRRM1
ENST00000374379 0.857490586445078 0.763011873360453 -0.0395229310831748 ENSG00000169504 CLIC4
ENST00000497755 0.341067233132285 0.191159546822291 -0.183712469890922 ENSG00000169504 CLIC4
ENST00000488683 0.860190943966036 0.766982804784492 -0.0388408420018166 ENSG00000169504 CLIC4
ENST00000489758 0.214216975215976 0.101843378247827 -0.231857867637472 ENSG00000169504 CLIC4
ENST00000459588 0.967274037734101 0.941539248870148 0.0257589804113341 ENSG00000238482 RNU6-1208P
ENST00000399916 2.76058086334073e-05 2.83507667565279e-06 -0.415949531661325 ENSG00000020633 RUNX3
ENST00000308873 0.000200001555917322 2.58314462054313e-05 -0.387283872861807 ENSG00000020633 RUNX3
ENST00000338888 2.15735400708773e-05 2.16062491231938e-06 -0.429817842717881 ENSG00000020633 RUNX3
ENST00000540420 0.00018451560102191 2.35809777765534e-05 -0.397421781901691 ENSG00000020633 RUNX3
ENST00000496967 0.000139937646471846 1.72592653166344e-05 -0.388958431926182 ENSG00000020633 RUNX3
ENST00000479341 3.33830123884296e-07 2.19787084293878e-08 -0.567541940560635 ENSG00000020633 RUNX3
ENST00000456316 0.517910535950939 0.348277368365245 -0.174129753898139 ENSG00000229162 RP11-84D1.1
ENST00000424084 0.986439379195285 0.975667628953021 -0.0102060559664313 ENSG00000233755 RP4-799D16.1
ENST00000236273 0.394516150217751 0.234578221079529 0.0722694978292402 ENSG00000117614 SYF2
ENST00000354361 0.424509748041788 0.260210767036398 0.0676046171450165 ENSG00000117614 SYF2
ENST00000474160 0.678976224738137 0.524529635369861 0.0478767501507126 ENSG00000117614 SYF2
ENST00000476231 0.973120156889401 0.952101742089078 -0.00502358548294792 ENSG00000117614 SYF2
ENST00000243189 0.931474364941857 0.878886804165758 0.0109428323914671 ENSG00000117616 C1orf63
ENST00000569495 0.056887662091365 0.0187841077429841 0.169332209050972 ENSG00000117616 C1orf63
ENST00000498238 0.934111907496484 0.883313674841023 0.0105471915504564 ENSG00000117616 C1orf63
ENST00000566395 0.109649734343651 0.0426857504751693 0.140128187255567 ENSG00000117616 C1orf63
ENST00000565733 0.119763601520481 0.0478418818399653 0.134867475676003 ENSG00000117616 C1orf63
ENST00000568254 0.93492358559368 0.884596327065706 0.0104305454658475 ENSG00000117616 C1orf63
ENST00000473314 0.062768070948338 0.0212095607286791 0.137658963886755 ENSG00000117616 C1orf63
ENST00000417642 0.934111907496484 0.883308015813487 0.0105473305188618 ENSG00000117616 C1orf63
ENST00000570063 0.121341295736923 0.0486454962314792 0.136045964760326 ENSG00000117616 C1orf63
ENST00000564223 0.458415979715567 0.29103178294258 0.0972843400463809 ENSG00000117616 C1orf63
ENST00000475766 0.103682138509261 0.0397984818388823 0.141113845057546 ENSG00000117616 C1orf63
ENST00000491378 0.0902772274631423 0.033403768741641 0.171968927664301 ENSG00000117616 C1orf63
ENST00000431849 0.588151495442858 0.420841528665791 -0.0733319280019731 ENSG00000117616 C1orf63
ENST00000568212 0.471817783096962 0.303630080351796 -0.0995949197259698 ENSG00000117616 C1orf63
ENST00000568701 0.662689844335794 0.504993393512651 0.0580515922228135 ENSG00000117616 C1orf63
ENST00000561867 0.17860802187115 0.0803117590390946 0.134392979138124 ENSG00000117616 C1orf63
ENST00000568996 0.179120699995897 0.0805952376800985 0.134346005690222 ENSG00000117616 C1orf63
ENST00000607698 0.142535021446132 0.0598792003521838 0.691067937769276 ENSG00000272432 RP3-465N24.6
ENST00000450820 1.89842711796163e-08 9.84516104418853e-10 0.631395816730183 ENSG00000117616 C1orf63
ENST00000566714 0.326889900313294 0.180294551446955 0.265209830817823 ENSG00000261349 RP3-465N24.5
ENST00000564398 0.0799676757954805 0.0287059843551712 0.397785133787813 ENSG00000187010 RHD
ENST00000328664 0.0384129935577136 0.0115945185374658 0.332439325429181 ENSG00000187010 RHD
ENST00000454452 0.063504936769536 0.0215273850945578 0.314636808974362 ENSG00000187010 RHD
ENST00000342055 0.063504936769536 0.0215273850945578 0.314636808974362 ENSG00000187010 RHD
ENST00000423810 0.063504936769536 0.0215273850945578 0.314636808974362 ENSG00000187010 RHD
ENST00000568195 0.063504936769536 0.0215273850945578 0.314636808974362 ENSG00000187010 RHD
ENST00000417538 0.063504936769536 0.0215273850945578 0.314636808974362 ENSG00000187010 RHD
ENST00000357542 0.063504936769536 0.0215273850945578 0.314636808974362 ENSG00000187010 RHD
ENST00000423253 0.0304998271361146 0.00873288217501298 0.371878082279052 ENSG00000187010 RHD
ENST00000568399 0.000411854389534358 5.83795683354855e-05 0.434151087337377 ENSG00000117616 C1orf63
ENST00000562018 0.000229287301351269 3.01125577572097e-05 0.445141996266791 ENSG00000117616 C1orf63
ENST00000567741 0.000280677212086031 3.78355947934322e-05 0.439987587583933 ENSG00000117616 C1orf63
ENST00000566599 0.00455530914841638 0.000913684540685418 0.425746150194796 ENSG00000117616 C1orf63
ENST00000564413 0.00903295516138453 0.00204766735326664 0.549908145657987 ENSG00000117616 C1orf63
ENST00000570165 0.0117944621508931 0.00279823270021456 0.493073178012199 ENSG00000259984 RP11-335G20.7
ENST00000374358 0.799138277357183 0.67872981214571 -0.0337177008048391 ENSG00000183726 TMEM50A
ENST00000498135 0.580655338474979 0.412816501239588 -0.0695470231473805 ENSG00000183726 TMEM50A
ENST00000491936 0.636504446095497 0.47437223584045 -0.0602073815556475 ENSG00000183726 TMEM50A
ENST00000480937 0.634400128184034 0.471982335857631 -0.0605746067767398 ENSG00000183726 TMEM50A
ENST00000468704 0.797639076903411 0.676601903468281 -0.0362094473757324 ENSG00000183726 TMEM50A
ENST00000487234 0.346912632721675 0.195722542168074 0.113125002513016 ENSG00000183726 TMEM50A
ENST00000459565 0.968889927927557 0.944343747086074 -0.0233737770184197 ENSG00000238889 snoU13
ENST00000294413 0.680105567805514 0.525885565285805 0.105587177177817 ENSG00000188672 RHCE
ENST00000374352 0.597491562705495 0.431309543280185 0.131944140343806 ENSG00000188672 RHCE
ENST00000243186 0.620260923592811 0.456202354603719 0.126641482408863 ENSG00000188672 RHCE
ENST00000413854 0.620260923592811 0.456202354603719 0.126641482408863 ENSG00000188672 RHCE
ENST00000425135 0.620260923592811 0.456202354603719 0.126641482408863 ENSG00000188672 RHCE
ENST00000455194 0.620260923592811 0.456202354603719 0.126641482408863 ENSG00000188672 RHCE
ENST00000340849 0.772140708968464 0.641866515930357 0.101160814773174 ENSG00000188672 RHCE
ENST00000349320 0.830256649590523 0.723152396418312 0.0762990176354487 ENSG00000188672 RHCE
ENST00000527747 0.899537441256065 0.827036784988833 -0.0559271035635954 ENSG00000188672 RHCE
ENST00000346452 0.764343020934525 0.630982712747738 -0.131535499787643 ENSG00000188672 RHCE
ENST00000349438 0.738914354183839 0.59786839614126 -0.144730221840411 ENSG00000188672 RHCE
ENST00000527187 0.398130875581476 0.237632649991447 -0.406619312433284 ENSG00000188672 RHCE
ENST00000533771 0.440520399666221 0.274533537484174 -0.377842493530301 ENSG00000188672 RHCE
ENST00000399763 0.00216529484082954 0.000387136599754722 0.253418336634127 ENSG00000204178 TMEM57
ENST00000399766 0.00216529484082954 0.000387136599754722 0.253418336634127 ENSG00000204178 TMEM57
ENST00000374343 0.00216529484082954 0.000387136599754722 0.253418336634127 ENSG00000204178 TMEM57
ENST00000470035 0.0552570689475772 0.0181098897717309 0.248664378055322 ENSG00000204178 TMEM57
ENST00000374338 2.17832324111175e-15 4.1549987213976e-17 1.15761379380948 ENSG00000157978 LDLRAP1
ENST00000485476 6.21187917949739e-06 5.4132489738842e-07 0.924029657673073 ENSG00000157978 LDLRAP1
ENST00000488127 1.46874020038381e-13 3.4631321766419e-15 1.21273222228277 ENSG00000157978 LDLRAP1
ENST00000462394 2.85702390339206e-05 2.94377466438781e-06 1.0927583811018 ENSG00000157978 LDLRAP1
ENST00000484476 1.06240522165436e-11 3.17728524649438e-13 1.49745132616013 ENSG00000157978 LDLRAP1
ENST00000474283 1.34818809193687e-11 4.1107230033718e-13 1.47068408422915 ENSG00000157978 LDLRAP1
ENST00000470950 1.76782860891504e-09 7.46196976805616e-11 1.39062075456793 ENSG00000157978 LDLRAP1
ENST00000412797 0.0684968782992046 0.0236501194076937 0.832074850820131 ENSG00000225643 RP11-70P17.1
ENST00000374332 0.0087095324072622 0.00196288766350781 -0.368708696773829 ENSG00000117643 MAN1C1
ENST00000263979 0.00906692094162983 0.00205632426716121 -0.372946019366388 ENSG00000117643 MAN1C1
ENST00000436991 0.117767561207869 0.0468314963338086 -0.376036100074636 ENSG00000233478 RP1-187B23.1
ENST00000473891 0.0213301405118673 0.00567551927111366 -0.389590192502718 ENSG00000117643 MAN1C1
ENST00000374329 0.0282969477099605 0.00799160327474144 -0.325525955904521 ENSG00000117643 MAN1C1
ENST00000496532 0.0758408212177805 0.0268279511864299 -0.354554755432593 ENSG00000117643 MAN1C1
ENST00000475314 0.00700770111091785 0.00151847663504545 -0.544718948906045 ENSG00000117643 MAN1C1
ENST00000487493 0.00733667638237371 0.00160411691729818 -0.679965488796339 ENSG00000117643 MAN1C1
ENST00000354177 1.43353594610578e-07 8.81354802305383e-09 0.483466247945631 ENSG00000162430 SEPN1
ENST00000361547 1.43353594610578e-07 8.81354802305383e-09 0.483466247945631 ENSG00000162430 SEPN1
ENST00000374315 1.43353594610578e-07 8.81354802305383e-09 0.483466247945631 ENSG00000162430 SEPN1
ENST00000559265 7.05001130933424e-05 8.01465403159689e-06 0.365277163575522 ENSG00000255054 RP1-317E23.6
ENST00000494537 8.06620989019145e-05 9.30637915763522e-06 0.576620762920104 ENSG00000162430 SEPN1
ENST00000527604 0.000498535325583381 7.2473525539846e-05 0.355461529642324 ENSG00000255054 RP1-317E23.6
ENST00000442055 0.000442729111349492 6.33275156383234e-05 0.567240938224672 ENSG00000228172 RP1-317E23.3
ENST00000453649 0.000482751893608226 6.98426558540294e-05 0.564453977000332 ENSG00000228172 RP1-317E23.3
ENST00000424294 0.10290812678054 0.0394264180473872 0.1893018034092 ENSG00000117640 MTFR1L
ENST00000536896 0.995181822851242 0.991178609535306 0.00236608443356843 ENSG00000223474 AL020996.1
ENST00000374303 0.0448306110333329 0.0139993990555242 0.178759903303443 ENSG00000117640 MTFR1L
ENST00000533762 0.132731544643515 0.0545982216001034 0.184582985843883 ENSG00000117640 MTFR1L
ENST00000529116 0.114080380453996 0.0449485178174654 0.190729195151358 ENSG00000117640 MTFR1L
ENST00000474295 0.0451813192236716 0.0141360961888753 0.178763411939314 ENSG00000117640 MTFR1L
ENST00000488327 0.0814599016790291 0.0293798268661618 0.201166341182893 ENSG00000117640 MTFR1L
ENST00000472643 0.0995949442223499 0.037818824015286 0.162055933166381 ENSG00000117640 MTFR1L
ENST00000494293 0.335958528835593 0.187269993874149 0.141189083125373 ENSG00000117640 MTFR1L
ENST00000469815 0.0389432511109382 0.01178828514688 0.184960736161843 ENSG00000117640 MTFR1L
ENST00000526894 0.0996684163228352 0.0378572460293209 0.162038151569378 ENSG00000117640 MTFR1L
ENST00000478284 0.0538331942833352 0.0175307610005002 0.205299225244829 ENSG00000117640 MTFR1L
ENST00000524618 0.0363609777360344 0.0108118603102319 0.187767489797713 ENSG00000117640 MTFR1L
ENST00000374307 0.045212706224037 0.0141497351385567 0.178749999520664 ENSG00000117640 MTFR1L
ENST00000528624 0.131368594803945 0.0538831671936141 0.200442697572134 ENSG00000117640 MTFR1L
ENST00000525713 0.130505125110918 0.0534112105269814 0.188893561022121 ENSG00000117640 MTFR1L
ENST00000374301 0.0432228272350739 0.01339343005873 0.181558335845224 ENSG00000117640 MTFR1L
ENST00000464008 0.0589621552651439 0.0196359298992813 0.190261344894211 ENSG00000117640 MTFR1L
ENST00000526158 0.0668094673823464 0.0229245498490721 0.203121699385032 ENSG00000117640 MTFR1L
ENST00000530599 0.120382853300983 0.0481689013437006 0.191691389535378 ENSG00000117640 MTFR1L
ENST00000374300 0.063596857102946 0.0215733165916586 0.169548282525322 ENSG00000117640 MTFR1L
ENST00000466284 0.0206447444959382 0.00545383594108821 0.209116584750123 ENSG00000117640 MTFR1L
ENST00000531361 0.1420305902234 0.0595949464059924 0.172355410663718 ENSG00000117640 MTFR1L
ENST00000497956 0.0727918186078999 0.0254901500561688 0.201647370708711 ENSG00000117640 MTFR1L
ENST00000606617 0.851421184570424 0.754051527436916 0.0508212652665966 ENSG00000272478 RP1-317E23.7
ENST00000538789 0.297070204474415 0.158352403343666 0.197129892406801 ENSG00000127423 AUNIP
ENST00000481602 0.218181682044761 0.10433948171999 0.567947805276348 ENSG00000127423 AUNIP
ENST00000374298 0.426227213278664 0.261698516962314 0.37501055948355 ENSG00000127423 AUNIP
ENST00000455431 0.879334978213942 0.795199165734422 -0.0388617955767243 ENSG00000236528 RP1-125I3.2
ENST00000374296 0.762326753970785 0.628363156555397 0.0699513047406104 ENSG00000182749 PAQR7
ENST00000426559 5.12096506949307e-05 5.61166595110628e-06 0.590048689309461 ENSG00000117632 STMN1
ENST00000455785 1.7602315572244e-05 1.71716612116966e-06 0.59057053559006 ENSG00000117632 STMN1
ENST00000399728 1.85341852198257e-05 1.82033573972697e-06 0.590645427099506 ENSG00000117632 STMN1
ENST00000465604 1.71187292654229e-05 1.66565298407335e-06 0.586803153882122 ENSG00000117632 STMN1
ENST00000357865 1.99800163152845e-05 1.98090113613205e-06 0.585020645849894 ENSG00000117632 STMN1
ENST00000374291 1.26534466183956e-05 1.19430951851604e-06 0.587660194428012 ENSG00000117632 STMN1
ENST00000485226 2.04646232063194e-05 2.03586097861791e-06 0.593466268602195 ENSG00000117632 STMN1
ENST00000446334 6.13382479345019e-05 6.86059642675167e-06 0.581406347137088 ENSG00000117632 STMN1
ENST00000580971 0.059482040302769 0.0198513501435576 0.400884460058139 ENSG00000264021 MIR3917
ENST00000374282 5.46505246145015e-08 3.11456753993369e-09 0.633721218647307 ENSG00000158006 PAFAH2
ENST00000374284 7.11194538642741e-07 5.03576751791012e-08 0.592885975561671 ENSG00000158006 PAFAH2
ENST00000493892 0.00285530098962118 0.000531766548786399 0.496255040047797 ENSG00000158006 PAFAH2
ENST00000464540 0.00285768603861868 0.000532331419086136 0.496207464624076 ENSG00000158006 PAFAH2
ENST00000476611 0.110826499071349 0.0432826793685911 0.477236681321045 ENSG00000158006 PAFAH2
ENST00000439092 0.0133923673641647 0.00324600609921715 0.458353207699363 ENSG00000158006 PAFAH2
ENST00000441420 0.0101774332100923 0.00235270529221839 0.46505257059042 ENSG00000158006 PAFAH2
ENST00000444713 0.00233399550818165 0.000422276489609851 0.489933222230989 ENSG00000175087 PDIK1L
ENST00000374271 1.90415975284372e-06 1.47841903161822e-07 0.540983545254683 ENSG00000175087 PDIK1L
ENST00000374269 3.60155038185157e-05 3.810531359272e-06 0.509005318417024 ENSG00000175087 PDIK1L
ENST00000374266 0.00267772941805062 0.000494229134614865 -0.570143347334493 ENSG00000142684 ZNF593
ENST00000270812 0.00267030504503007 0.000492689662225979 -0.570176543910223 ENSG00000142684 ZNF593
ENST00000407889 0.00203488371478188 0.000360497361278893 -0.586346865314184 ENSG00000236782 RP11-96L14.7
ENST00000414762 0.0049674838667426 0.0010105129554173 -0.540149748761867 ENSG00000236782 RP11-96L14.7
ENST00000433939 0.00383422957380906 0.000748462252597346 -0.51675092195981 ENSG00000236782 RP11-96L14.7
ENST00000444682 0.00385614512626621 0.000753445963464273 -0.525335576773491 ENSG00000236782 RP11-96L14.7
ENST00000448923 0.00245739397224583 0.000447853980428513 -0.495397415456703 ENSG00000236782 RP11-96L14.7
ENST00000361530 0.371699564614098 0.215639879332042 -0.225783896870343 ENSG00000142675 CNKSR1
ENST00000481077 0.311522649669508 0.168956680177747 -0.359289435028966 ENSG00000142675 CNKSR1
ENST00000480348 0.506032950703006 0.336787801969192 -0.261135357886642 ENSG00000142675 CNKSR1
ENST00000465415 0.912735177053351 0.84857377168406 0.0573449183031159 ENSG00000142675 CNKSR1
ENST00000374253 0.36486945944947 0.210018164092681 -0.229085577011068 ENSG00000142675 CNKSR1
ENST00000525687 0.227578249613422 0.110342037380488 -0.385596270418296 ENSG00000142675 CNKSR1
ENST00000482227 0.36585980085228 0.210856851777832 -0.228993376690351 ENSG00000142675 CNKSR1
ENST00000531191 0.182887518231256 0.0828217497888383 -0.333252020111515 ENSG00000142675 CNKSR1
ENST00000524529 0.101631908361423 0.0387906592838689 -0.707075962028268 ENSG00000142675 CNKSR1
ENST00000531150 0.125210637181931 0.050660669369053 -0.63559472782918 ENSG00000142675 CNKSR1
ENST00000528001 0.179406055947072 0.0807716177866384 -0.565979854518391 ENSG00000142675 CNKSR1
ENST00000528281 0.585799083456381 0.418374960318688 -0.188264250853741 ENSG00000142675 CNKSR1
ENST00000480617 0.504256376886638 0.335161045932631 -0.331544379944337 ENSG00000142675 CNKSR1
ENST00000484874 0.742514846445476 0.602599537251535 -0.172078876652402 ENSG00000142675 CNKSR1
ENST00000451429 0.884063698598835 0.802336711013371 0.0204102298441293 ENSG00000130695 CEP85
ENST00000476272 0.991874294220809 0.985346784542211 0.0014227680527438 ENSG00000130695 CEP85
ENST00000252992 0.991874294220809 0.985346784542211 0.0014227680527438 ENSG00000130695 CEP85
ENST00000480446 0.783561605826867 0.657365368147524 -0.110345075351064 ENSG00000130695 CEP85
ENST00000453146 0.963520554280782 0.934555632725912 -0.00745177499914708 ENSG00000130695 CEP85
ENST00000469609 0.916710484726291 0.854852722563287 0.0193800611801143 ENSG00000130695 CEP85
ENST00000468163 0.778873804894486 0.650513796057683 0.0751234149039657 ENSG00000130695 CEP85
ENST00000491670 0.579469275987072 0.411480449307298 0.105800457938254 ENSG00000130695 CEP85
ENST00000270792 0.00618816775794239 0.00131044936043535 0.333025314984197 ENSG00000142669 SH3BGRL3
ENST00000319041 0.00655293846376004 0.0014028285930015 0.332858742929458 ENSG00000142669 SH3BGRL3
ENST00000314675 0.0118926278508649 0.00282524828417461 0.351220357904022 ENSG00000158062 UBXN11
ENST00000472155 0.156313860095056 0.0675838832590944 0.307374092355524 ENSG00000158062 UBXN11
ENST00000374223 0.16266119436095 0.0711702474149524 0.303470174269541 ENSG00000158062 UBXN11
ENST00000475591 0.156702027545376 0.0678124262453533 0.307339613041682 ENSG00000158062 UBXN11
ENST00000357089 0.159140720241443 0.0692115846710124 0.305734010048527 ENSG00000158062 UBXN11
ENST00000494942 0.159064595390804 0.069159444600609 0.305731545458735 ENSG00000158062 UBXN11
ENST00000374221 0.156526342509053 0.0677010914828951 0.307347674362146 ENSG00000158062 UBXN11
ENST00000374217 0.262581847993907 0.133758242664933 0.234052699621335 ENSG00000158062 UBXN11
ENST00000374222 0.259943830702365 0.131947895370036 0.234943834450696 ENSG00000158062 UBXN11
ENST00000496466 0.168208726475964 0.0743618790159983 0.295751691091306 ENSG00000158062 UBXN11
ENST00000535108 0.15685078579715 0.0679076598804054 0.348576124691283 ENSG00000158062 UBXN11
ENST00000436301 0.229814390424926 0.111785449708332 0.30885733142689 ENSG00000158062 UBXN11
ENST00000374215 0.324554083407138 0.178513006195664 0.266934054374158 ENSG00000158062 UBXN11
ENST00000452980 0.545857854980792 0.376571073214951 0.178432061981823 ENSG00000158062 UBXN11
ENST00000442942 0.573510778414267 0.405231003290151 0.170004645330497 ENSG00000158062 UBXN11
ENST00000450041 0.365812569050327 0.210798384125738 0.245444750233793 ENSG00000158062 UBXN11
ENST00000423664 0.389257442523828 0.230226724800246 0.237599449573089 ENSG00000158062 UBXN11
ENST00000421827 0.284315288222313 0.149088294856424 0.285464201563238 ENSG00000158062 UBXN11
ENST00000374213 0.526080570068253 0.356458502764439 0.108920847046883 ENSG00000169442 CD52
ENST00000492808 0.606588000702644 0.441103676064883 0.0901194787684874 ENSG00000169442 CD52
ENST00000470468 0.522635808903299 0.353082527122283 0.108584748978461 ENSG00000169442 CD52
ENST00000308182 0.275258585951497 0.142602608596525 0.531890017667032 ENSG00000176092 AIM1L
ENST00000527815 0.276537640627885 0.143492975184893 0.531156673208542 ENSG00000176092 AIM1L
ENST00000520372 0.932214447772618 0.880053082096808 0.0531939092887642 ENSG00000176092 AIM1L
ENST00000403843 0.273405721108851 0.141242431601582 -0.536176652514032 ENSG00000176083 ZNF683
ENST00000374204 0.273405721108851 0.141242431601582 -0.536176652514032 ENSG00000176083 ZNF683
ENST00000436292 0.273405721108851 0.141242431601582 -0.536176652514032 ENSG00000176083 ZNF683
ENST00000349618 0.273405721108851 0.141242431601582 -0.536176652514032 ENSG00000176083 ZNF683
ENST00000326279 0.718712646541294 0.572986884732901 0.205131290744377 ENSG00000131914 LIN28A
ENST00000254231 0.718712646541294 0.572986884732901 0.205131290744377 ENSG00000131914 LIN28A
ENST00000434391 0.96121714517673 0.930366536546066 -0.00745476508813633 ENSG00000117682 DHDDS
ENST00000427245 0.75767728219418 0.622194925187063 -0.0437059049820937 ENSG00000117682 DHDDS
ENST00000527611 0.766810496966837 0.634390555927665 -0.0480770140312934 ENSG00000117682 DHDDS
ENST00000374186 0.841351665513421 0.739158433076098 -0.0289223961557703 ENSG00000117682 DHDDS
ENST00000525682 0.965377805489381 0.937852076372306 -0.0067104415083893 ENSG00000117682 DHDDS
ENST00000236342 0.949413600063114 0.909552876757444 -0.00975523207680359 ENSG00000117682 DHDDS
ENST00000526219 0.995803609081071 0.992383241381871 -0.000830587194523318 ENSG00000117682 DHDDS
ENST00000374185 0.749057064363575 0.611116779816677 -0.0450225007943213 ENSG00000117682 DHDDS
ENST00000487944 0.6814782864602 0.527345123525489 -0.0588439597218952 ENSG00000117682 DHDDS
ENST00000360009 0.961213526601562 0.930329072162135 -0.00745782157047358 ENSG00000117682 DHDDS
ENST00000533087 0.739391961040059 0.598559702143753 -0.0475404326133138 ENSG00000117682 DHDDS
ENST00000531312 0.728568551312974 0.585137835497326 -0.0488683903490096 ENSG00000117682 DHDDS
ENST00000525165 0.756555195608078 0.620762495387309 -0.0442775521549236 ENSG00000117682 DHDDS
ENST00000525546 0.899434804330126 0.826847460468747 -0.0189406306698633 ENSG00000117682 DHDDS
ENST00000528557 0.852062998604753 0.754853834886852 -0.0270884007157449 ENSG00000117682 DHDDS
ENST00000525326 0.844840665919869 0.744435385438294 -0.0284194040856998 ENSG00000117682 DHDDS
ENST00000526278 0.733813016445135 0.591369330104441 -0.0484914335692771 ENSG00000117682 DHDDS
ENST00000436153 0.70463148469131 0.555508061441089 -0.0530743542624521 ENSG00000117682 DHDDS
ENST00000529688 0.728582537324473 0.585154196250483 -0.0488797974296506 ENSG00000117682 DHDDS
ENST00000530781 0.590769131260999 0.424028460888684 -0.0767441436916093 ENSG00000117682 DHDDS
ENST00000531955 0.75687364608721 0.621130118848632 -0.0452333386967202 ENSG00000117682 DHDDS
ENST00000525410 0.646478255253539 0.485937095579453 -0.0671484170966202 ENSG00000117682 DHDDS
ENST00000430232 0.823433663448154 0.712862789892706 -0.0343825897992954 ENSG00000117682 DHDDS
ENST00000431933 0.971459655565089 0.948964733965143 0.00620783076349119 ENSG00000117682 DHDDS
ENST00000416052 0.905855943582249 0.837143356628886 -0.0229412755485603 ENSG00000117682 DHDDS
ENST00000446498 0.336078220457095 0.187348539784498 -0.412357197251026 ENSG00000223583 RP3-476K8.4
ENST00000423060 0.949244857793984 0.909244231624803 -0.0187583611173191 ENSG00000225891 RP3-476K8.3
ENST00000468388 0.126975926182958 0.0515710050764381 -0.241488354761267 ENSG00000198830 HMGN2
ENST00000479815 0.167068375968355 0.0736879931383987 -0.178507750435213 ENSG00000198830 HMGN2
ENST00000460563 0.136568638776034 0.0566716210782863 -0.18563722343005 ENSG00000198830 HMGN2
ENST00000464888 0.177875321720165 0.0798771319650628 -0.177820919052658 ENSG00000198830 HMGN2
ENST00000463817 0.128642618576184 0.0524345705238523 -0.181949220658038 ENSG00000198830 HMGN2
ENST00000467700 0.128642618576184 0.0524340508901032 -0.17978042745194 ENSG00000198830 HMGN2
ENST00000361427 0.141613759024111 0.0593652261727316 -0.173991315401609 ENSG00000198830 HMGN2
ENST00000466194 0.0986189063359455 0.0373440775421174 -0.190239277875138 ENSG00000198830 HMGN2
ENST00000493418 0.109498399192086 0.0426075445602022 -0.193957752844151 ENSG00000198830 HMGN2
ENST00000525525 0.0184537757594571 0.00476281358796371 0.415876939419228 ENSG00000117676 RPS6KA1
ENST00000526040 1.05143732252559e-05 9.71837250443849e-07 0.523531338173877 ENSG00000117676 RPS6KA1
ENST00000374168 1.01562850866813e-09 4.09751302942491e-11 0.603807378895375 ENSG00000117676 RPS6KA1
ENST00000524436 0.00018557274732759 2.37301562082805e-05 0.493074057873498 ENSG00000117676 RPS6KA1
ENST00000374166 9.73993982346481e-10 3.91846974148471e-11 0.604451528367383 ENSG00000117676 RPS6KA1
ENST00000526792 1.43365165567209e-10 5.05747775713598e-12 0.618877025465225 ENSG00000117676 RPS6KA1
ENST00000529454 8.1569992518045e-06 7.31440711084134e-07 0.533512390295637 ENSG00000117676 RPS6KA1
ENST00000374162 1.55811979924391e-10 5.52397972127002e-12 0.618620505293273 ENSG00000117676 RPS6KA1
ENST00000530003 2.05632488383671e-10 7.40380073629915e-12 0.611611983157881 ENSG00000117676 RPS6KA1
ENST00000366866 3.52633246751212e-06 2.90741986855183e-07 0.541355242609453 ENSG00000117676 RPS6KA1
ENST00000531113 8.31744470877007e-11 2.83285811437107e-12 0.617370466518485 ENSG00000117676 RPS6KA1
ENST00000374163 3.04422692674311e-11 9.72560180501069e-13 0.626159705945096 ENSG00000117676 RPS6KA1
ENST00000530607 4.33280473026423e-06 3.65194238611125e-07 0.565652722063895 ENSG00000117676 RPS6KA1
ENST00000531382 3.73215221073603e-12 1.05600185021811e-13 0.63778995787791 ENSG00000117676 RPS6KA1
ENST00000525582 3.61720497995973e-05 3.82913109171108e-06 0.71766891127902 ENSG00000117676 RPS6KA1
ENST00000527264 3.79553998186529e-09 1.7076136408741e-10 0.592766372929847 ENSG00000117676 RPS6KA1
ENST00000474934 2.79344764892456e-07 1.81378660444615e-08 0.659721238637076 ENSG00000117676 RPS6KA1
ENST00000488985 9.76336772921197e-06 8.95074132657829e-07 0.779377855797679 ENSG00000117676 RPS6KA1
ENST00000403732 4.70325540865234e-10 1.79278470685088e-11 0.620910070841411 ENSG00000117676 RPS6KA1
ENST00000530305 1.55212064838095e-05 1.49415482614279e-06 0.641231865525925 ENSG00000117676 RPS6KA1
ENST00000438977 1.5490863288773e-05 1.49112479473844e-06 0.605171375598648 ENSG00000117676 RPS6KA1
ENST00000569378 0.787175665885126 0.662702225544919 0.140929821564331 ENSG00000260063 RP5-968P14.2
ENST00000324856 7.23864861953026e-17 1.1718299941524e-18 0.41481112522116 ENSG00000117713 ARID1A
ENST00000457599 2.31453209408749e-15 4.42295295155237e-17 0.406656336521399 ENSG00000117713 ARID1A
ENST00000524572 0.00772144734795511 0.0017022118611539 0.273516500419025 ENSG00000117713 ARID1A
ENST00000374152 6.78454743643874e-11 2.27733795464233e-12 0.393046991905303 ENSG00000117713 ARID1A
ENST00000578818 0.850753883215647 0.75307543279627 -0.111464470975005 ENSG00000266138 RN7SL501P
ENST00000430291 3.96745482683187e-05 4.23676234076784e-06 0.406223606204004 ENSG00000117713 ARID1A
ENST00000430799 2.32696944356521e-07 1.48780866756851e-08 0.394107263641202 ENSG00000117713 ARID1A
ENST00000466382 1.98817243432538e-07 1.25705629223408e-08 0.400148243635396 ENSG00000117713 ARID1A
ENST00000540690 2.00094956216505e-07 1.26612070749907e-08 0.399557305282285 ENSG00000117713 ARID1A
ENST00000532781 1.9698597696976e-06 1.53469817497556e-07 0.386014734606612 ENSG00000117713 ARID1A
ENST00000430292 3.17920653681516e-10 1.18060007941079e-11 0.712989372060243 ENSG00000060642 PIGV
ENST00000472757 5.86433367955735e-19 7.52462083521007e-21 0.778342798680854 ENSG00000060642 PIGV
ENST00000078527 4.97280769116023e-19 6.34568846538015e-21 0.765791364219336 ENSG00000060642 PIGV
ENST00000431541 1.19093177518728e-08 5.93219415876039e-10 0.649475865447678 ENSG00000060642 PIGV
ENST00000449950 1.85194757898854e-19 2.25634256259267e-21 0.779798705899878 ENSG00000060642 PIGV
ENST00000374145 3.60405904315869e-19 4.50266392748013e-21 0.778978495703663 ENSG00000060642 PIGV
ENST00000455364 3.05449939584406e-10 1.1312801473107e-11 0.682736057101054 ENSG00000060642 PIGV
ENST00000374142 0.463948757151321 0.296166073936324 -0.091232680620236 ENSG00000204160 ZDHHC18
ENST00000374141 0.847503077150838 0.748535457334616 -0.0316579427557591 ENSG00000204160 ZDHHC18
ENST00000534643 0.904141892700098 0.834242018341179 -0.0214587642430589 ENSG00000204160 ZDHHC18
ENST00000488397 0.429566973651363 0.264710564135748 -0.0972793252658604 ENSG00000204160 ZDHHC18
ENST00000478902 0.61483761704424 0.450322379780002 -0.0956005074245529 ENSG00000204160 ZDHHC18
ENST00000374135 0.409291578004074 0.247153722262098 -0.0810711527551604 ENSG00000142751 GPN2
ENST00000448791 0.460886977144861 0.293375278596584 0.118077091690037 ENSG00000226698 RP1-50O24.6
ENST00000374133 0.298320204174814 0.159241374629727 -0.119664778058264 ENSG00000142751 GPN2
ENST00000477418 0.282948898157583 0.148110233649451 -0.122172093464294 ENSG00000142751 GPN2
ENST00000431781 0.0963360382797608 0.0362877316409384 -0.231260870750635 ENSG00000142751 GPN2
ENST00000461282 0.48297553514369 0.314167297832917 -0.134098832727638 ENSG00000142751 GPN2
ENST00000445019 0.759229404354269 0.624057328964047 -0.0548981174681786 ENSG00000198746 GPATCH3
ENST00000361720 0.057014754896033 0.0188393161642302 -0.208922945881736 ENSG00000198746 GPATCH3
ENST00000450844 0.903848501490405 0.833774095933401 -0.0270058201451945 ENSG00000198746 GPATCH3
ENST00000435827 1.86639221323604e-07 1.17467265201418e-08 -0.525029338903046 ENSG00000090273 NUDC
ENST00000321265 4.26101752363119e-06 3.58483786564681e-07 -0.454373757797784 ENSG00000090273 NUDC
ENST00000452707 1.92318214058536e-06 1.49508338795893e-07 -0.506387887837601 ENSG00000090273 NUDC
ENST00000484772 0.00264129098032156 0.000486760056151352 -0.323217455134759 ENSG00000090273 NUDC
ENST00000320567 0.910538363492999 0.844976217468805 0.0596039670415816 ENSG00000175707 C1orf172
ENST00000522111 0.942060308554707 0.896648073029474 0.035630990596575 ENSG00000253368 TRNP1
ENST00000531285 0.796534617253675 0.675021291256797 -0.147775507011491 ENSG00000253368 TRNP1
ENST00000289166 0.658119983410841 0.499394094790976 -0.24409034659751 ENSG00000158246 FAM46B
ENST00000374089 0.877867363350705 0.793062543662732 -0.0405047601223889 ENSG00000090020 SLC9A1
ENST00000263980 0.229426830087029 0.111545142846727 -0.190215698216818 ENSG00000090020 SLC9A1
ENST00000490329 0.750946653539944 0.613544071784937 0.105725883264478 ENSG00000090020 SLC9A1
ENST00000545949 0.163379736392593 0.0715967916294043 -0.216432616424685 ENSG00000090020 SLC9A1
ENST00000447808 0.808551348709321 0.691652975628448 -0.0727418506492826 ENSG00000090020 SLC9A1
ENST00000374086 0.152677299881486 0.0655462703501733 -0.224388337401913 ENSG00000090020 SLC9A1
ENST00000374084 0.0525695601886504 0.0170271264728829 -0.273124380644731 ENSG00000090020 SLC9A1
ENST00000449818 0.780861566149064 0.653302963086241 -0.139377111769291 ENSG00000225159 NPM1P39
ENST00000319394 8.25112272185435e-05 9.54179075424892e-06 0.384377480163239 ENSG00000142784 WDTC1
ENST00000361771 8.10643883667883e-05 9.35450496405792e-06 0.383662283047339 ENSG00000142784 WDTC1
ENST00000447062 2.25520761252424e-05 2.26892209897671e-06 0.425512612048904 ENSG00000142784 WDTC1
ENST00000491239 0.000301962651052603 4.11703490634588e-05 0.403705616025554 ENSG00000142784 WDTC1
ENST00000472249 0.00675847806520322 0.00145420622624963 0.367997184906282 ENSG00000142784 WDTC1
ENST00000428741 0.778401239488181 0.649825545575707 0.166447950937045 ENSG00000243659 RP11-4K3__A.3
ENST00000374076 0.158809969750951 0.0690207917746963 -0.116040323978537 ENSG00000186501 TMEM222
ENST00000464720 0.158805186182161 0.0690120062871913 -0.116059026865387 ENSG00000186501 TMEM222
ENST00000608611 0.158805186182161 0.0690120062871913 -0.116059026865387 ENSG00000186501 TMEM222
ENST00000466759 0.270647038214987 0.139297235440417 -0.106253596148839 ENSG00000186501 TMEM222
ENST00000486082 0.25555281973075 0.128886210885771 -0.0956205046422217 ENSG00000186501 TMEM222
ENST00000464813 0.42890489921963 0.264067106685427 -0.0762515590089557 ENSG00000186501 TMEM222
ENST00000478104 0.236370173590821 0.11605556581934 -0.100862724649779 ENSG00000186501 TMEM222
ENST00000498220 0.333861132777314 0.185636307906361 -0.0869940005396643 ENSG00000186501 TMEM222
ENST00000384161 0.365106598908164 0.210219743074717 0.395086586054214 ENSG00000206888 RNU6-48P
ENST00000486001 0.558917067638955 0.389706927781735 0.238373219034215 ENSG00000241547 RP11-4K3__A.5
ENST00000471456 0.168692429314665 0.0746349658935398 -0.152050115549625 ENSG00000186501 TMEM222
ENST00000470223 0.125873821757371 0.0510038996364626 -0.165836960347134 ENSG00000186501 TMEM222
ENST00000318074 0.0209812074471561 0.00556310049369222 0.427810864460102 ENSG00000142765 SYTL1
ENST00000483926 0.019739530549978 0.00516648964660802 0.430239762155258 ENSG00000142765 SYTL1
ENST00000473280 0.044620787454464 0.0139214620730738 0.498034121203513 ENSG00000142765 SYTL1
ENST00000543823 0.113735511969746 0.0447670070974135 0.324725141153015 ENSG00000142765 SYTL1
ENST00000490170 0.209060497225733 0.0986723286302121 0.276980292821444 ENSG00000142765 SYTL1
ENST00000496001 0.358418686640267 0.204858430998307 0.268275019733048 ENSG00000142765 SYTL1
ENST00000485269 0.434081657912036 0.268662803758812 0.232246168646857 ENSG00000142765 SYTL1
ENST00000475199 0.0915304391024367 0.0339686186446281 0.484068780417881 ENSG00000142765 SYTL1
ENST00000472410 0.000377842737382233 5.29547888929519e-05 1.23116088245348 ENSG00000142733 MAP3K6
ENST00000374040 0.000177872311683966 2.26404404754983e-05 1.24676374895523 ENSG00000142733 MAP3K6
ENST00000493901 0.000174400213478733 2.21357516375883e-05 1.24713662278535 ENSG00000142733 MAP3K6
ENST00000470890 0.456776992939298 0.289557516742607 0.377157010617264 ENSG00000142733 MAP3K6
ENST00000357582 0.000153297183146327 1.91637663635091e-05 1.25963841255383 ENSG00000142733 MAP3K6
ENST00000476509 0.54298158284622 0.373728070853485 0.325953809938825 ENSG00000142733 MAP3K6
ENST00000374024 0.276526441804676 0.143484315921912 0.534823387482499 ENSG00000181773 GPR3
ENST00000430629 1.04130313445571e-41 3.09292155424075e-44 0.789761051551402 ENSG00000158195 WASF2
ENST00000536657 9.59028018744075e-34 4.48882029663567e-36 0.752090351839549 ENSG00000158195 WASF2
ENST00000492975 0.000287527951825648 3.89250304443715e-05 0.765885118215608 ENSG00000241169 RP4-752I6.1
ENST00000443579 0.00181941146207698 0.000316536308170407 1.32910766796771 ENSG00000237429 RP1-159A19.4
ENST00000247087 3.22970944926475e-10 1.20230955806479e-11 1.01925151956047 ENSG00000126705 AHDC1
ENST00000374011 2.83115455183638e-10 1.04098872285208e-11 1.02092804441799 ENSG00000126705 AHDC1
ENST00000487743 0.139830145379973 0.0584325046686452 0.556326792095891 ENSG00000126705 AHDC1
ENST00000490295 1.4668840923076e-07 9.04255598396277e-09 0.97647386635107 ENSG00000126705 AHDC1
ENST00000480033 3.21706724847383e-07 2.11012765622115e-08 0.972284484043804 ENSG00000126705 AHDC1
ENST00000374005 6.2612211827218e-25 5.16054084079453e-27 1.36433909393894 ENSG00000000938 FGR
ENST00000399173 5.02621134074784e-24 4.36904966765927e-26 1.39355982202627 ENSG00000000938 FGR
ENST00000545953 7.26995680376933e-25 6.00729840903826e-27 1.36434076009337 ENSG00000000938 FGR
ENST00000374004 2.41767288388754e-23 2.20707348912001e-25 1.40590787509638 ENSG00000000938 FGR
ENST00000374003 3.57375060306126e-24 3.0838552882634e-26 1.3924893897048 ENSG00000000938 FGR
ENST00000457296 5.03924163230252e-22 5.00462424560014e-24 1.36223647431651 ENSG00000000938 FGR
ENST00000475472 5.62316908116247e-25 4.61090682420274e-27 1.29111965436439 ENSG00000000938 FGR
ENST00000468038 3.17851854411286e-22 3.10746520015538e-24 1.34108936050224 ENSG00000000938 FGR
ENST00000440492 0.361029440183864 0.206862523373312 -0.435239165782257 ENSG00000233975 RP11-288L9.1
ENST00000361157 2.5575013284023e-12 7.08336927226487e-14 -1.1069628823123 ENSG00000126709 IFI6
ENST00000339145 2.57706505494738e-12 7.15025088445802e-14 -1.10691664186842 ENSG00000126709 IFI6
ENST00000362020 2.56428715841113e-12 7.10577334853501e-14 -1.10692977755195 ENSG00000126709 IFI6
ENST00000430683 2.04442379793411e-08 1.06886314163227e-09 -1.23676779311431 ENSG00000225886 RP11-288L9.4
ENST00000373954 0.0170643724678062 0.00433527495302138 0.235502937007815 ENSG00000009780 FAM76A
ENST00000419687 0.0153599368660701 0.00381447008956862 0.248267531754546 ENSG00000009780 FAM76A
ENST00000373949 0.023566564586799 0.00640783775270019 0.232678391631622 ENSG00000009780 FAM76A
ENST00000530324 0.107016168746826 0.0414202195964694 0.182035693865805 ENSG00000009780 FAM76A
ENST00000234549 0.053236422767136 0.017292582214472 0.213933734548777 ENSG00000009780 FAM76A
ENST00000010299 0.053236422767136 0.017292582214472 0.213933734548777 ENSG00000009780 FAM76A
ENST00000446647 0.125245943917907 0.0506763164226528 0.211774107867284 ENSG00000009780 FAM76A
ENST00000373943 0.186192542134371 0.0847561619837152 -0.172527471007011 ENSG00000117758 STX12
ENST00000440806 0.0546439211286256 0.017860157700456 -0.228838516089867 ENSG00000117758 STX12
ENST00000468761 0.0173770618459919 0.00443226454115395 -0.272509627695835 ENSG00000117758 STX12
ENST00000602607 0.431423405792222 0.266320194749287 -0.320430589940938 ENSG00000269971 RP3-426I6.5
ENST00000481874 0.678196322722551 0.523516618609952 -0.0781126182739571 ENSG00000117758 STX12
ENST00000472285 0.141176427710905 0.0591332048556827 -0.21362949614802 ENSG00000117758 STX12
ENST00000602843 0.576517106395082 0.408458936975485 -0.25587330704031 ENSG00000270031 RP3-426I6.6
ENST00000311772 0.456186028536266 0.289018560792072 -0.0535497579391392 ENSG00000117751 PPP1R8
ENST00000236412 0.478733276830493 0.310312675350872 -0.0515757253980129 ENSG00000117751 PPP1R8
ENST00000373931 0.459066545801941 0.291636580494613 -0.0532256546462656 ENSG00000117751 PPP1R8
ENST00000431586 0.338571111931547 0.189286311494093 -0.0763185221383198 ENSG00000117751 PPP1R8
ENST00000486634 0.467863207852295 0.299881493166117 -0.0615682531003101 ENSG00000117751 PPP1R8
ENST00000601459 0.391361197872388 0.231994847182954 -0.117432753927972 ENSG00000268552 AL109927.1
ENST00000328928 1.21678512152811e-05 1.1432518220726e-06 0.66301483439036 ENSG00000130775 THEMIS2
ENST00000373925 1.21678512152811e-05 1.1432518220726e-06 0.66301483439036 ENSG00000130775 THEMIS2
ENST00000373927 1.04327270679767e-05 9.63483008100751e-07 0.665589243114898 ENSG00000130775 THEMIS2
ENST00000427466 4.9781576041998e-05 5.44080853050582e-06 0.649803997066232 ENSG00000130775 THEMIS2
ENST00000442118 2.12863496837302e-05 2.12809560311174e-06 0.658671388763079 ENSG00000130775 THEMIS2
ENST00000467258 1.82824520421578e-05 1.79303813983662e-06 0.649895752172826 ENSG00000130775 THEMIS2
ENST00000373921 1.21780869468849e-05 1.14438496880444e-06 0.663011902609135 ENSG00000130775 THEMIS2
ENST00000466068 1.45505154352891e-05 1.39221055510657e-06 0.664020928359088 ENSG00000130775 THEMIS2
ENST00000482828 4.31445682734882e-06 3.63374464343422e-07 0.695305608160086 ENSG00000130775 THEMIS2
ENST00000456990 3.37392974202039e-06 2.77274160785988e-07 0.686028469446356 ENSG00000130775 THEMIS2
ENST00000492877 1.69084143457426e-05 1.64304716107803e-06 0.689304834227476 ENSG00000130775 THEMIS2
ENST00000373912 0.107115153350642 0.0414683322992297 0.140513749862858 ENSG00000117748 RPA2
ENST00000419958 0.0418821054796282 0.0128830601634069 0.169179847644823 ENSG00000117748 RPA2
ENST00000373909 0.0914406439727063 0.0339288579936735 0.146358310145804 ENSG00000117748 RPA2
ENST00000313433 0.131032223844668 0.0536981629630055 0.142128636712941 ENSG00000117748 RPA2
ENST00000444045 0.277670016579426 0.144287720387704 0.116160303148755 ENSG00000117748 RPA2
ENST00000373894 0.879950871219414 0.795991483214048 0.0762974205779792 ENSG00000130768 SMPDL3B
ENST00000548116 0.880158264126299 0.796372980827294 0.0763943228051226 ENSG00000130768 SMPDL3B
ENST00000411604 0.858108295846317 0.763884687603504 0.0865226186091016 ENSG00000130768 SMPDL3B
ENST00000373888 0.862335207669835 0.769956890003693 0.0831458222490791 ENSG00000130768 SMPDL3B
ENST00000466793 0.759333129601998 0.624185343570256 -0.178868816956465 ENSG00000130768 SMPDL3B
ENST00000549094 0.880488664027175 0.796924169350084 0.0759549843520739 ENSG00000130768 SMPDL3B
ENST00000448015 0.937265107561079 0.888401663688046 0.0396911756955452 ENSG00000227050 RP11-460I13.2
ENST00000373884 2.17295962674904e-05 2.17837382554313e-06 0.647870218049023 ENSG00000158156 XKR8
ENST00000481387 2.59248514981688e-06 2.07744048471699e-07 0.903830851781001 ENSG00000158156 XKR8
ENST00000373871 9.00589417049728e-07 6.51690630133749e-08 -0.382423335556893 ENSG00000158161 EYA3
ENST00000436342 9.1274864812085e-07 6.61196056086868e-08 -0.382422141134737 ENSG00000158161 EYA3
ENST00000373864 1.19278969437792e-06 8.84542936172598e-08 -0.420787916482811 ENSG00000158161 EYA3
ENST00000540618 1.17551853778105e-06 8.70294825481934e-08 -0.403697677873982 ENSG00000158161 EYA3
ENST00000545175 1.20927763135853e-06 8.97853768872599e-08 -0.403673243114498 ENSG00000158161 EYA3
ENST00000373863 1.7376442889515e-06 1.33543582245146e-07 -0.402998372921194 ENSG00000158161 EYA3
ENST00000495923 6.14039323041048e-06 5.34274199121135e-07 -0.432256962183531 ENSG00000158161 EYA3
ENST00000471498 6.20368411742112e-06 5.4052342189783e-07 -0.393808857418257 ENSG00000158161 EYA3
ENST00000426041 0.316379211456717 0.172579386299555 -0.431450406893329 ENSG00000238231 RP11-460I13.6
ENST00000468665 0.000126762815274154 1.54300274269014e-05 -0.414261622652345 ENSG00000158161 EYA3
ENST00000476501 0.538100398018935 0.368693970538982 -0.206980448481398 ENSG00000240750 RN7SL559P
ENST00000543748 0.956935996072711 0.922444109787284 -0.0186247652446297 ENSG00000228589 SPCS2P4
ENST00000436160 0.958543069033943 0.925295368900217 -0.0186459065585434 ENSG00000228589 SPCS2P4
ENST00000443484 0.827635712252559 0.719244304147859 -0.13082653489668 ENSG00000228943 RP5-1053E7.2
ENST00000399029 0.32600319112781 0.179618864561819 -0.446871581866521 ENSG00000214812 RP5-1053E7.3
ENST00000373857 0.638505518606083 0.476651821108328 -0.0856312218070923 ENSG00000169403 PTAFR
ENST00000539896 0.614051172607838 0.449461116896446 -0.0925158501332866 ENSG00000169403 PTAFR
ENST00000305392 0.471718582889586 0.303541259632271 -0.132850435289891 ENSG00000169403 PTAFR
ENST00000603289 0.0733827826958676 0.0257471939990308 -0.158882099514771 ENSG00000126698 DNAJC8
ENST00000321830 0.0949356629960373 0.0355878436576617 -0.693864727485154 ENSG00000215902 AL353354.1
ENST00000263697 0.0713485045232284 0.0248692294335378 -0.138911387338692 ENSG00000126698 DNAJC8
ENST00000596102 0.415517562612311 0.252408874414085 0.103564200186031 ENSG00000269804 AL353354.2
ENST00000489277 0.0713485045232284 0.0248692294335378 -0.138911387338692 ENSG00000126698 DNAJC8
ENST00000470967 0.0539711772437687 0.0175893706179666 -0.199587566087971 ENSG00000126698 DNAJC8
ENST00000482674 0.392591946942486 0.233019607124116 -0.0855561595486238 ENSG00000126698 DNAJC8
ENST00000488868 0.382284621824215 0.224262200337727 -0.0873338564880818 ENSG00000126698 DNAJC8
ENST00000497986 0.0424014450110364 0.0130810111227705 0.305283596412172 ENSG00000130770 ATPIF1
ENST00000335514 0.042295942738274 0.0130392345782286 0.305282106547878 ENSG00000130770 ATPIF1
ENST00000468425 0.00868449575832012 0.00195602258133847 0.34185199350026 ENSG00000130770 ATPIF1
ENST00000465645 0.042295942738274 0.0130392345782286 0.305282106547878 ENSG00000130770 ATPIF1
ENST00000604716 0.0368993710736621 0.0110137646690559 0.644126607569154 ENSG00000270605 RP5-1092A3.4
ENST00000253063 0.257647260953482 0.13037775434451 -0.176230268705861 ENSG00000130766 SESN2
ENST00000479574 0.865243208927674 0.774332394708674 -0.0314211303612407 ENSG00000130772 MED18
ENST00000373842 0.873590358619258 0.786677722290229 -0.0284557069297396 ENSG00000130772 MED18
ENST00000398997 0.873590358619258 0.786677722290229 -0.0284557069297396 ENSG00000130772 MED18
ENST00000475655 0.184318160594517 0.0836901696271873 -0.227181530332444 ENSG00000130772 MED18
ENST00000474683 0.357510494495731 0.204097234564981 -0.149395141536743 ENSG00000130772 MED18
ENST00000373839 0.437146672628109 0.271509083825078 0.067729591791519 ENSG00000204138 PHACTR4
ENST00000463428 0.158729543545438 0.0689690793074869 0.127154456836291 ENSG00000204138 PHACTR4
ENST00000493669 0.386254048144966 0.227621177644257 0.0769362051134746 ENSG00000204138 PHACTR4
ENST00000373836 0.941073134620596 0.895072481771404 -0.0096823564291276 ENSG00000204138 PHACTR4
ENST00000438601 0.839770513112736 0.736717225463023 -0.103532181715084 ENSG00000229820 RP1-308E4.1
ENST00000398958 2.83669298223975e-06 2.29269866233981e-07 -0.337357565259746 ENSG00000180198 RCC1
ENST00000413987 6.38377370428678e-06 5.57921943791555e-07 -0.386015865609321 ENSG00000242125 SNHG3
ENST00000427469 1.30134039232752e-06 9.73559716634003e-08 -0.347998894115467 ENSG00000180198 RCC1
ENST00000447507 7.46372098359483e-06 6.62760099728542e-07 -0.4100202489246 ENSG00000242125 SNHG3
ENST00000434290 1.28396377723487e-06 9.59294708138468e-08 -0.347784162398987 ENSG00000180198 RCC1
ENST00000373833 2.91520280560739e-06 2.36128226350192e-07 -0.336682519026884 ENSG00000180198 RCC1
ENST00000437681 1.03244319284802e-05 9.51737696495575e-07 -0.379091125745931 ENSG00000242125 SNHG3
ENST00000364938 0.000394430127665231 5.5576569763579e-05 -0.573892830903218 ENSG00000242125 SNHG3
ENST00000363217 0.00398741857605032 0.000783640379292509 -0.517106211737896 ENSG00000200087 SNORA73B
ENST00000419074 0.000400071330184853 5.64840705831947e-05 -0.273151969634544 ENSG00000180198 RCC1
ENST00000459072 0.778119070145315 0.649444085341583 -0.131652904840668 ENSG00000238821 snoU13
ENST00000373832 0.00655714507784391 0.00140400145283573 -0.245702178538766 ENSG00000180198 RCC1
ENST00000373831 0.00959528587735583 0.00219756332641179 -0.239194162868923 ENSG00000180198 RCC1
ENST00000411533 0.00654811003452215 0.00140155991265111 -0.252910474302476 ENSG00000180198 RCC1
ENST00000486790 0.0401746686892019 0.0122371052267371 -0.223896381000006 ENSG00000180198 RCC1
ENST00000430407 0.0152787013376645 0.00379053228377768 -0.227573579347058 ENSG00000180198 RCC1
ENST00000447051 0.784161485002927 0.658184520143403 -0.0953781635939946 ENSG00000231468 PRDX3P2
ENST00000429051 0.0259260792614221 0.00719355817002536 -0.264444883035421 ENSG00000180198 RCC1
ENST00000478232 0.196668820659924 0.0909881911849818 -0.219960014531723 ENSG00000180198 RCC1
ENST00000373830 0.0184039179432978 0.00474813207164883 0.171702445714376 ENSG00000180098 TRNAU1AP
ENST00000495995 0.152711383544 0.0655759508899173 0.149828743722274 ENSG00000180098 TRNAU1AP
ENST00000411406 0.712492659630566 0.565523936713307 0.0798754795339158 ENSG00000180098 TRNAU1AP
ENST00000480930 0.00513722833184686 0.00105201297841589 0.202684246359564 ENSG00000180098 TRNAU1AP
ENST00000491577 0.00547386576843937 0.00113333170587863 0.201868701324374 ENSG00000180098 TRNAU1AP
ENST00000464880 0.269333944530067 0.138375849857241 0.159465288174122 ENSG00000180098 TRNAU1AP
ENST00000497790 0.329660603069154 0.182355615697288 0.145415455389404 ENSG00000180098 TRNAU1AP
ENST00000495215 0.013610812306809 0.00330958594529218 0.206166780795315 ENSG00000180098 TRNAU1AP
ENST00000464093 0.0569158810974351 0.0187950279670624 0.190162005394449 ENSG00000180098 TRNAU1AP
ENST00000484775 0.00188334121373756 0.000329461432798173 0.230206458716421 ENSG00000180098 TRNAU1AP
ENST00000464612 0.0826208324303963 0.0298944869840746 -0.192898968358595 ENSG00000197989 SNHG12
ENST00000475441 0.0789728568621128 0.0282427071226945 -0.198438647997188 ENSG00000197989 SNHG12
ENST00000531126 0.0448485466121196 0.0140067267538006 -0.282226552138272 ENSG00000197989 SNHG12
ENST00000461448 0.0448485466121196 0.0140067267538006 -0.282226552138272 ENSG00000197989 SNHG12
ENST00000470977 0.0449452702246009 0.0140426289117798 -0.282217029356227 ENSG00000197989 SNHG12
ENST00000474814 0.0449454123866377 0.0140429896763368 -0.282218704697955 ENSG00000197989 SNHG12
ENST00000481368 0.082043517966735 0.0296405567000376 -0.220545769617424 ENSG00000197989 SNHG12
ENST00000481220 0.0451546072120872 0.0141216801340623 -0.281941636008613 ENSG00000197989 SNHG12
ENST00000488745 0.0424002462831859 0.013080044443437 -0.28262655429685 ENSG00000197989 SNHG12
ENST00000483436 0.0451876529857656 0.0141387139687859 -0.281946879271649 ENSG00000197989 SNHG12
ENST00000408612 0.245451608037849 0.122043398931683 -0.35239774271234 ENSG00000221539 SNORD99
ENST00000384581 0.133414714256109 0.0549693864067406 -0.240855543243125 ENSG00000197989 SNHG12
ENST00000464115 0.0835450503126086 0.0302982820276272 -0.302263171150412 ENSG00000197989 SNHG12
ENST00000461832 0.0835469106973332 0.0303001327986535 -0.302265297699105 ENSG00000197989 SNHG12
ENST00000384584 0.153885013491993 0.0662228920430892 -0.278545902978225 ENSG00000197989 SNHG12
ENST00000384342 0.534887211175252 0.365418666707201 -0.136305103150139 ENSG00000197989 SNHG12
ENST00000471683 0.612332845664569 0.447571842993487 0.0855740228986009 ENSG00000120656 TAF12
ENST00000373826 0.907085586497837 0.839265117512437 -0.0709937510857962 ENSG00000188060 RAB42
ENST00000465518 0.684607060748149 0.531109057236652 -0.229275288306361 ENSG00000188060 RAB42
ENST00000373824 0.142535021446132 0.0598808409589003 0.165902645097001 ENSG00000120656 TAF12
ENST00000263974 0.138261901552635 0.0576039354894922 0.166498574352248 ENSG00000120656 TAF12
ENST00000495422 0.125147378149642 0.05062498426472 0.185778013853806 ENSG00000120656 TAF12
ENST00000420776 0.917835230630381 0.856619739887442 -0.0610695645447454 ENSG00000229388 RP11-442N24__B.1
ENST00000602813 0.0361398283234585 0.0107288048581522 -0.725350967403993 ENSG00000270103 RNU11
ENST00000387069 0.0398042527908536 0.0121043859753148 -0.709773136502283 ENSG00000270103 RNU11
ENST00000373816 7.70728740778703e-06 6.86503858114987e-07 -0.336813014162229 ENSG00000162419 GMEB1
ENST00000361872 2.24546295282506e-05 2.25802351411415e-06 -0.329122666884415 ENSG00000162419 GMEB1
ENST00000294409 2.1815397762822e-05 2.18795743864798e-06 -0.330135525868007 ENSG00000162419 GMEB1
ENST00000480454 0.000229176810635692 3.0096433830068e-05 -0.286198561527848 ENSG00000162419 GMEB1
ENST00000516968 0.890802718941923 0.813406848723078 -0.0859908449912805 ENSG00000252777 SCARNA24
ENST00000474884 0.000172125817635059 2.18289013073882e-05 -0.257947863388899 ENSG00000198492 YTHDF2
ENST00000542507 0.000649567523705237 9.81328115150286e-05 -0.174807969180676 ENSG00000198492 YTHDF2
ENST00000373812 0.000647878443053349 9.78365944685211e-05 -0.174842539040188 ENSG00000198492 YTHDF2
ENST00000541996 0.000654287547244618 9.89195678004335e-05 -0.174744724316533 ENSG00000198492 YTHDF2
ENST00000478283 0.000183256747366434 2.33978813960635e-05 -0.193108542397572 ENSG00000198492 YTHDF2
ENST00000496288 7.32428296816174e-05 8.35913513392428e-06 -0.253035687977773 ENSG00000198492 YTHDF2
ENST00000475796 0.00751077641905431 0.00164916087987287 -0.225018272779576 ENSG00000198492 YTHDF2
ENST00000476976 0.00546177532479182 0.0011302491571801 -0.196919089558304 ENSG00000198492 YTHDF2
ENST00000468863 0.194157540038762 0.0894765121064636 -0.124131560866119 ENSG00000198492 YTHDF2
ENST00000443593 0.899741733346463 0.827299728725627 0.0768400138500269 ENSG00000226852 RP1-212P9.2
ENST00000418471 0.837892969210674 0.733996741567832 0.113030136015707 ENSG00000233427 RP1-212P9.3
ENST00000343067 0.236165541135115 0.115918523723911 0.103769872590884 ENSG00000159023 EPB41
ENST00000356093 0.236165541135115 0.115918523723911 0.103769872590884 ENSG00000159023 EPB41
ENST00000398863 0.236165541135115 0.115918523723911 0.103769872590884 ENSG00000159023 EPB41
ENST00000482464 0.992762641634825 0.986746364188616 -0.00135959287754246 ENSG00000159023 EPB41
ENST00000373800 0.222464827074152 0.107087699459644 0.125497977427256 ENSG00000159023 EPB41
ENST00000349460 0.222464827074152 0.107087699459644 0.125497977427256 ENSG00000159023 EPB41
ENST00000347529 0.222124634537456 0.106879287609168 0.125555559303027 ENSG00000159023 EPB41
ENST00000373798 0.169062625014901 0.0748344507486284 0.119623540014781 ENSG00000159023 EPB41
ENST00000373797 0.0618690914775022 0.0208373447907354 0.18736063320255 ENSG00000159023 EPB41
ENST00000488277 0.0620203251438494 0.0208997093591604 0.215895789841218 ENSG00000159023 EPB41
ENST00000490308 0.162664106283898 0.0711770726809473 0.173497011667441 ENSG00000159023 EPB41
ENST00000460378 0.491814603515436 0.323212432291423 0.0833219929100161 ENSG00000159023 EPB41
ENST00000462032 0.221202963045472 0.106293444987735 0.203227964854198 ENSG00000159023 EPB41
ENST00000521452 0.696371150018949 0.545187500969606 -0.0790738014295819 ENSG00000253304 TMEM200B
ENST00000420504 0.693156774706818 0.541290280132972 -0.0796903001799029 ENSG00000253304 TMEM200B
ENST00000413004 0.0370841913843534 0.0110801537505687 -0.592401624065877 ENSG00000225750 RP11-242O24.3
ENST00000373795 0.00711779037328099 0.00154759186928843 -0.155326097061488 ENSG00000116350 SRSF4
ENST00000546138 0.00639611534245903 0.00136357961659775 -0.158727936963024 ENSG00000116350 SRSF4
ENST00000466448 0.00600482637758609 0.00126591795701919 -0.161820508984742 ENSG00000116350 SRSF4
ENST00000450108 0.902489756337823 0.831526553575466 -0.0593948992295722 ENSG00000227637 RP11-242O24.5
ENST00000497015 0.154037379969519 0.0662995999315826 -0.125614463211351 ENSG00000116350 SRSF4
ENST00000605204 0.0290588808633398 0.00824748945587795 -0.138199611689244 ENSG00000116350 SRSF4
ENST00000477193 0.510363254302405 0.341069574731088 -0.0931456883465889 ENSG00000116350 SRSF4
ENST00000489898 0.165172420166105 0.0726230379721856 -0.166005742813469 ENSG00000116350 SRSF4
ENST00000472353 0.178375656297551 0.0801670991692299 -0.115663861771561 ENSG00000116350 SRSF4
ENST00000373791 0.0118257617281682 0.00280653336207647 -0.273178526883641 ENSG00000116353 MECR
ENST00000475773 0.0471751022068281 0.0149146318936788 -0.343208320587601 ENSG00000116353 MECR
ENST00000483435 0.143880862041425 0.0606133424066372 -0.271774195677036 ENSG00000116353 MECR
ENST00000263702 0.0116404641316157 0.0027536273473315 -0.278684574674212 ENSG00000116353 MECR
ENST00000473030 0.024751172774092 0.00679975311052812 -0.294172372184324 ENSG00000116353 MECR
ENST00000463412 0.0619187532015272 0.0208572010101543 -0.263081554724213 ENSG00000116353 MECR
ENST00000453185 0.341808870338569 0.19170122595835 -0.182372921056689 ENSG00000116353 MECR
ENST00000478505 0.0233296236284003 0.00633158983563367 -0.28708707403296 ENSG00000116353 MECR
ENST00000490529 0.0241063907349304 0.00658329317066429 -0.261729528920039 ENSG00000116353 MECR
ENST00000464511 0.00998467627941085 0.00230136120190509 -0.728064532832397 ENSG00000116353 MECR
ENST00000463052 0.0462423944486003 0.0145484725742418 -0.287357911824963 ENSG00000116353 MECR
ENST00000489248 0.0826235105351764 0.029896208453407 -0.253003728325405 ENSG00000116353 MECR
ENST00000475861 0.0941370777401841 0.0351996977318286 -0.244356192998445 ENSG00000116353 MECR
ENST00000474946 0.0724421635811204 0.0253315065800955 -0.265874544417874 ENSG00000116353 MECR
ENST00000464915 0.0181602627798231 0.00467108197743359 -0.445637605998599 ENSG00000116353 MECR
ENST00000482610 0.0343117568113838 0.0100781548149994 -0.3352701614397 ENSG00000116353 MECR
ENST00000484012 0.0757301904519656 0.0267749579575941 -0.30115809589053 ENSG00000116353 MECR
ENST00000493928 0.215077355127742 0.102378068427701 -0.238400061972383 ENSG00000116353 MECR
ENST00000427046 0.0745861924766291 0.0262796190558197 -0.687219780178527 ENSG00000237934 RP11-467D18.2
ENST00000345512 0.0308131258855059 0.00884015473562815 -0.936026193931934 ENSG00000060656 PTPRU
ENST00000373779 0.0451706798276259 0.0141311777238836 -0.862423020234131 ENSG00000060656 PTPRU
ENST00000323874 0.0451706798276259 0.0141311777238836 -0.862423020234131 ENSG00000060656 PTPRU
ENST00000356870 0.0451706798276259 0.0141311777238836 -0.862423020234131 ENSG00000060656 PTPRU
ENST00000428026 0.0451706798276259 0.0141311777238836 -0.862423020234131 ENSG00000060656 PTPRU
ENST00000460170 0.0456742534082999 0.0143285787090102 -0.861064131676737 ENSG00000060656 PTPRU
ENST00000373765 0.752556931967906 0.615744289468124 0.110788571342614 ENSG00000162510 MATN1
ENST00000494561 0.643593872409045 0.482515880510292 0.231785208392463 ENSG00000162510 MATN1
ENST00000477320 0.763717657310542 0.630101958540903 -0.147137983592268 ENSG00000162510 MATN1
ENST00000414532 0.335116842664092 0.186594834813763 0.234627290535803 ENSG00000186056 MATN1-AS1
ENST00000454613 0.32717795611355 0.18053325718262 0.239605426646568 ENSG00000186056 MATN1-AS1
ENST00000414763 0.598344017209224 0.432202856992834 0.198657744485388 ENSG00000186056 MATN1-AS1
ENST00000443076 0.812297612028955 0.696544230366055 0.125454589192222 ENSG00000186056 MATN1-AS1
ENST00000294507 1.06410858812151e-12 2.79740813130568e-14 0.90092834438893 ENSG00000162511 LAPTM5
ENST00000464569 5.75247535061122e-12 1.664896157107e-13 0.851831981554203 ENSG00000162511 LAPTM5
ENST00000583944 0.00492787726984951 0.0010016622629859 1.02289964801528 ENSG00000264773 MIR4420
ENST00000476492 4.88926049539477e-11 1.60743093654023e-12 0.838500815404811 ENSG00000162511 LAPTM5
ENST00000336798 1.30416356045342e-06 9.75855373967473e-08 1.0604640943274 ENSG00000162512 SDC3
ENST00000339394 0.000101407798095357 1.20089684602212e-05 1.02755482001188 ENSG00000162512 SDC3
ENST00000471567 0.0186447023595349 0.00482245785571234 0.887781044468973 ENSG00000162512 SDC3
ENST00000487984 0.0802073803941675 0.0288140480821413 0.809009270388405 ENSG00000162512 SDC3
ENST00000424085 0.00113227750372678 0.000184574079973481 -0.14617246844168 ENSG00000134644 PUM1
ENST00000257075 0.00113227750372678 0.000184574079973481 -0.14617246844168 ENSG00000134644 PUM1
ENST00000373747 0.00113171902648305 0.000184451179490143 -0.146171958430532 ENSG00000134644 PUM1
ENST00000525843 0.00132911257302081 0.00022161854820563 -0.146732599714352 ENSG00000134644 PUM1
ENST00000426105 0.00085757461191017 0.000134259354801078 -0.149055620768155 ENSG00000134644 PUM1
ENST00000440538 0.000872360889398778 0.000136930376660957 -0.149198263412128 ENSG00000134644 PUM1
ENST00000498419 0.00293427318236016 0.000548973193645058 -0.135350614349832 ENSG00000134644 PUM1
ENST00000373741 0.000905551383171162 0.0001429750881732 -0.148843663516951 ENSG00000134644 PUM1
ENST00000423018 0.000895421479946288 0.000141148817990914 -0.148792842167462 ENSG00000134644 PUM1
ENST00000373742 0.000802598711629238 0.000124675198947446 -0.150933739715323 ENSG00000134644 PUM1
ENST00000530669 0.0124883746517145 0.00299129957045873 -0.167200477718993 ENSG00000134644 PUM1
ENST00000529846 0.109214969060581 0.0424665091273878 -0.111095884641759 ENSG00000134644 PUM1
ENST00000525997 0.104059760820176 0.0399819307040812 -0.111967817451884 ENSG00000134644 PUM1
ENST00000527498 0.0502980010133174 0.016113656170797 -0.137555216834969 ENSG00000134644 PUM1
ENST00000365237 0.941013594252695 0.894974228186553 -0.0442267047557746 ENSG00000202107 SNORD103B
ENST00000498627 0.00235883625045132 0.000427434888847302 -0.391279751318172 ENSG00000134644 PUM1
ENST00000471894 0.0339587065216481 0.00995294418668846 -0.187475107083729 ENSG00000134644 PUM1
ENST00000490546 0.0240404530240543 0.00656139423205718 -0.173999746718922 ENSG00000134644 PUM1
ENST00000532678 0.170622060003079 0.0757066333227541 -0.105552706049318 ENSG00000134644 PUM1
ENST00000363311 0.282713793458911 0.147897623094918 -0.478713797935645 ENSG00000200181 SNORD85
ENST00000526128 0.277832785429757 0.144408028680004 -0.118118613490864 ENSG00000134644 PUM1
ENST00000526215 0.0166197837386442 0.00419799388375746 -0.14260574234485 ENSG00000134644 PUM1
ENST00000525948 0.00360657302314092 0.000697447801252827 -0.16318727890594 ENSG00000134644 PUM1
ENST00000480602 0.00700934894451817 0.00151903103973728 -0.162565274394402 ENSG00000134644 PUM1
ENST00000524516 0.00442244843362593 0.000883020476119122 -0.183242675563932 ENSG00000134644 PUM1
ENST00000417263 0.984210308251102 0.971976606539543 0.00849967509560107 ENSG00000237329 RP11-201O14.1
ENST00000429616 0.317966779242756 0.173776601781029 -0.470193778831344 ENSG00000232768 RP11-201O14.2
ENST00000531867 0.191615847397913 0.087950428528759 -0.137868131179507 ENSG00000134644 PUM1
ENST00000373736 0.0285208184780858 0.00806707404037526 -0.936396758994173 ENSG00000084628 NKAIN1
ENST00000263694 0.710664428136521 0.563332436986885 -0.0313031413722951 ENSG00000060688 SNRNP40
ENST00000486941 0.33999153767 0.190408279155709 -0.153450664655543 ENSG00000060688 SNRNP40
ENST00000489853 0.537566275873539 0.368181808629871 0.0613204875433403 ENSG00000060688 SNRNP40
ENST00000373720 0.679372704972927 0.524960491592495 0.0478161260355231 ENSG00000060688 SNRNP40
ENST00000491106 0.538335179257549 0.36894124556088 -0.124074250577603 ENSG00000060688 SNRNP40
ENST00000446633 0.746783033985682 0.608250040068859 -0.0278633859278772 ENSG00000060688 SNRNP40
ENST00000452686 0.930234997259436 0.876578673865329 0.0496630125943366 ENSG00000229447 RP11-490K7.4
ENST00000474025 0.646042285599145 0.48551844789101 0.0599905676907977 ENSG00000060688 SNRNP40
ENST00000463988 0.0522822512908255 0.0169105167362439 -0.276252978132184 ENSG00000060688 SNRNP40
ENST00000344147 8.71721663140543e-06 7.88179318442482e-07 0.415126324300901 ENSG00000121766 ZCCHC17
ENST00000479629 0.000347851856434092 4.82569898527264e-05 0.44503055213595 ENSG00000121766 ZCCHC17
ENST00000373714 8.71721663140543e-06 7.88179318442482e-07 0.415126324300901 ENSG00000121766 ZCCHC17
ENST00000546109 1.60739081970517e-05 1.55403588920508e-06 0.424673811604693 ENSG00000121766 ZCCHC17
ENST00000422613 6.52520418789995e-06 5.71522571822313e-07 0.430146624095612 ENSG00000121766 ZCCHC17
ENST00000490049 0.00305853295458201 0.000576803718253196 0.397559893274234 ENSG00000121766 ZCCHC17
ENST00000430143 0.00184476675597934 0.000321674678430081 0.507629648615376 ENSG00000229044 RP11-266K22.2
ENST00000373713 0.65102483356142 0.491068367374576 0.172369674672438 ENSG00000121769 FABP3
ENST00000497275 0.975780138549253 0.957071664933666 0.0145319125923801 ENSG00000121769 FABP3
ENST00000498148 0.71691000030162 0.570900063586568 0.143657663248787 ENSG00000121769 FABP3
ENST00000482018 0.598129497238913 0.431980543594167 0.192321534555752 ENSG00000121769 FABP3
ENST00000373710 3.20038449891384e-05 3.33855814200864e-06 1.02367263959072 ENSG00000168528 SERINC2
ENST00000536859 3.27984395505849e-05 3.43599182318552e-06 1.02363371093876 ENSG00000168528 SERINC2
ENST00000487207 0.00777108584816303 0.0017149597798594 0.777269717649407 ENSG00000168528 SERINC2
ENST00000373709 1.10934983568623e-05 1.03129963046143e-06 1.04503259112074 ENSG00000168528 SERINC2
ENST00000536384 1.16579292875271e-05 1.08935125722296e-06 1.06406363084164 ENSG00000168528 SERINC2
ENST00000491976 1.16579292875271e-05 1.08935125722296e-06 1.06406363084164 ENSG00000168528 SERINC2
ENST00000596131 0.0189174776823775 0.00490855336146869 1.01485235964476 ENSG00000268950 AC114494.1
ENST00000418618 0.496338981554093 0.327632077522376 0.330721288563571 ENSG00000228682 RP11-439L8.3
ENST00000412068 0.0339963397932036 0.0099666062182671 0.878074445693659 ENSG00000223907 RP11-439L8.4
ENST00000485464 0.351902306923157 0.199590301644766 -0.382061260707058 ENSG00000121764 HCRTR1
ENST00000468521 0.33656692751697 0.187727573538175 -0.297955432992975 ENSG00000121764 HCRTR1
ENST00000403528 0.333083887249689 0.185022899473752 -0.30349163156388 ENSG00000121764 HCRTR1
ENST00000373706 0.241715135020235 0.119610457724405 -0.364663526787143 ENSG00000121764 HCRTR1
ENST00000373705 0.234370487995086 0.114727319878672 -0.111410254400283 ENSG00000121764 HCRTR1
ENST00000373703 0.0754650242347023 0.0266525239030441 -0.132285806015913 ENSG00000162517 PEF1
ENST00000461006 0.214009880210711 0.101677137054134 -0.121572786338655 ENSG00000162517 PEF1
ENST00000478502 0.174134493893278 0.0776947528251694 -0.108977251672813 ENSG00000162517 PEF1
ENST00000489164 0.155783879133248 0.0672670219957384 -0.118502108205849 ENSG00000162517 PEF1
ENST00000492061 0.162275072607394 0.0709402345198715 -0.119143619842008 ENSG00000162517 PEF1
ENST00000496805 0.15002339894734 0.064016220622642 -0.124790849829897 ENSG00000162517 PEF1
ENST00000472443 0.0855455468448185 0.031210432590312 -0.145862441406076 ENSG00000162517 PEF1
ENST00000471219 0.409217837360375 0.247092963142768 -0.103709255264403 ENSG00000162517 PEF1
ENST00000440872 0.104836877589967 0.0403413450176038 -0.141793158942284 ENSG00000162517 PEF1
ENST00000609625 0.636624767703599 0.474502236661875 -0.171577459914126 ENSG00000235790 RP11-73M7.6
ENST00000609549 0.636624767703599 0.474502236661875 -0.171577459914126 ENSG00000235790 RP11-73M7.6
ENST00000610043 0.637006980174722 0.474908171359462 -0.171662666091271 ENSG00000235790 RP11-73M7.6
ENST00000581333 0.533426858315694 0.363927103650553 -0.267978172479001 ENSG00000264078 RP11-73M7.9
ENST00000608332 0.229089616967759 0.111335619150898 -0.451319968210357 ENSG00000235790 RP11-73M7.6
ENST00000585660 0.822341034455418 0.711372223112349 -0.117940569864569 ENSG00000235790 RP11-73M7.6
ENST00000591592 0.819453183876557 0.706965533287123 -0.119491893396694 ENSG00000235790 RP11-73M7.6
ENST00000608246 0.816390729439537 0.702320078862968 -0.121164219148455 ENSG00000235790 RP11-73M7.6
ENST00000608888 0.816428157698532 0.702396228580527 -0.121288021300483 ENSG00000235790 RP11-73M7.6
ENST00000607926 0.78174722747626 0.654676456667535 -0.141962021509188 ENSG00000235790 RP11-73M7.6
ENST00000610216 0.78174722747626 0.654676456667535 -0.141962021509188 ENSG00000235790 RP11-73M7.6
ENST00000585413 0.545581112821252 0.376257274954615 -0.291234664533578 ENSG00000235790 RP11-73M7.6
ENST00000609033 0.53235549055586 0.362763568922025 -0.299306064770055 ENSG00000235790 RP11-73M7.6
ENST00000589462 0.53235549055586 0.362763568922025 -0.299306064770055 ENSG00000235790 RP11-73M7.6
ENST00000593188 0.532869672312953 0.363286475758784 -0.299514247131454 ENSG00000235790 RP11-73M7.6
ENST00000609373 0.52976270261292 0.360116782958791 -0.30164491173461 ENSG00000235790 RP11-73M7.6
ENST00000587445 0.52976270261292 0.360116782958791 -0.30164491173461 ENSG00000235790 RP11-73M7.6
ENST00000591929 0.545454419703337 0.376112314078921 -0.291350416851254 ENSG00000235790 RP11-73M7.6
ENST00000609338 0.545454419703337 0.376112314078921 -0.291350416851254 ENSG00000235790 RP11-73M7.6
ENST00000373672 0.969518724643435 0.945443848798521 0.025132778809872 ENSG00000084636 COL16A1
ENST00000271069 0.969518724643435 0.945443848798521 0.025132778809872 ENSG00000084636 COL16A1
ENST00000488128 0.681896165956333 0.527903665571265 -0.231456432212164 ENSG00000084636 COL16A1
ENST00000488897 0.617882412447881 0.453517932197485 -0.274138557047623 ENSG00000084636 COL16A1
ENST00000398556 0.435753102218326 0.270215628007131 0.380288249241608 ENSG00000121753 BAI2
ENST00000398547 0.484969341416785 0.316184472578728 0.340732678673114 ENSG00000121753 BAI2
ENST00000373655 0.484969341416785 0.316184472578728 0.340732678673114 ENSG00000121753 BAI2
ENST00000373658 0.484969341416785 0.316184472578728 0.340732678673114 ENSG00000121753 BAI2
ENST00000398542 0.484599000561814 0.315775890875396 0.341048076184286 ENSG00000121753 BAI2
ENST00000257070 0.484969341416785 0.316184472578728 0.340732678673114 ENSG00000121753 BAI2
ENST00000527361 0.394621306335243 0.234651856765492 0.41028822422924 ENSG00000121753 BAI2
ENST00000440175 0.552080642861386 0.382966213556152 0.310738030776734 ENSG00000121753 BAI2
ENST00000398538 0.399343940135704 0.238649013466187 0.407593329224989 ENSG00000121753 BAI2
ENST00000420125 0.381230069524618 0.223410115632617 0.44780703491956 ENSG00000121753 BAI2
ENST00000533175 0.640805319202843 0.479413270320306 0.260041220923757 ENSG00000121753 BAI2
ENST00000257100 0.929843481685585 0.875934864053866 -0.055689739976275 ENSG00000134668 SPOCD1
ENST00000373648 0.929843481685585 0.875934864053866 -0.055689739976275 ENSG00000134668 SPOCD1
ENST00000360482 0.929843481685585 0.875934864053866 -0.055689739976275 ENSG00000134668 SPOCD1
ENST00000473361 0.638425130792933 0.476527408781464 -0.257829990768636 ENSG00000134668 SPOCD1
ENST00000452755 0.637406545285704 0.475367568944668 -0.25849660911785 ENSG00000134668 SPOCD1
ENST00000533231 0.924907862605782 0.86766585948145 -0.0594298458579368 ENSG00000134668 SPOCD1
ENST00000453837 0.622826987961811 0.458931378577199 -0.253982102173417 ENSG00000203620 RP11-84A19.2
ENST00000602889 0.169931013823937 0.0753205021576381 0.117510668598857 ENSG00000269967 RP11-84A19.4
ENST00000602725 0.115905683395623 0.0458744632391739 0.12777732237896 ENSG00000184007 PTP4A2
ENST00000344035 0.406389170265942 0.2447671251865 0.0663669625190462 ENSG00000184007 PTP4A2
ENST00000356536 0.661438137308975 0.503513473792301 0.0389801854086984 ENSG00000184007 PTP4A2
ENST00000457805 0.247586114146045 0.123418391298779 0.104669809039158 ENSG00000184007 PTP4A2
ENST00000489313 0.64275450640963 0.481643344112754 0.0580136676692767 ENSG00000184007 PTP4A2
ENST00000602683 0.205601682852222 0.0965232146614713 0.110331846007308 ENSG00000184007 PTP4A2
ENST00000470404 0.195409692933691 0.090217231610494 0.112404305492661 ENSG00000184007 PTP4A2
ENST00000532001 0.349060632916901 0.197352075370336 0.0892937466863432 ENSG00000184007 PTP4A2
ENST00000528253 0.403293662932546 0.242090876269498 0.0835225982720833 ENSG00000184007 PTP4A2
ENST00000391369 0.697688997606091 0.546887092798204 0.0944239086610194 ENSG00000212673 AL136115.1
ENST00000484483 0.305262359669241 0.164383939677175 0.107363725154637 ENSG00000184007 PTP4A2
ENST00000468531 0.96635542078155 0.939726551610866 0.00468265291485912 ENSG00000184007 PTP4A2
ENST00000534796 0.843234605130906 0.742017489249952 0.0234920938669469 ENSG00000184007 PTP4A2
ENST00000532289 0.904552376783794 0.834934722390176 0.0153574209391478 ENSG00000184007 PTP4A2
ENST00000526960 0.715241480423047 0.568901812960439 -0.0367685566191702 ENSG00000184007 PTP4A2
ENST00000524384 0.964195240137093 0.935678471653633 0.00600716062057773 ENSG00000184007 PTP4A2
ENST00000528840 0.957441991286174 0.923415659821567 0.00714915985284735 ENSG00000184007 PTP4A2
ENST00000494444 0.950524447803417 0.911422502184497 0.00825269016999648 ENSG00000184007 PTP4A2
ENST00000529477 0.755085382563117 0.618973752745111 -0.0322123991063201 ENSG00000184007 PTP4A2
ENST00000533408 0.854445338451174 0.758579679609396 -0.0218961531382619 ENSG00000184007 PTP4A2
ENST00000475464 0.96048559246064 0.928907928376744 0.00673210966037395 ENSG00000184007 PTP4A2
ENST00000447478 0.838925770635331 0.735421098252475 -0.0582141237008572 ENSG00000228634 RP4-534N18.2
ENST00000327300 0.53847949450939 0.369100791493929 -0.0357938558934562 ENSG00000121774 KHDRBS1
ENST00000307714 0.548181512424584 0.379064482068103 -0.0351138631603098 ENSG00000121774 KHDRBS1
ENST00000492989 0.3975825592028 0.237159860285186 -0.0521767479654568 ENSG00000121774 KHDRBS1
ENST00000484270 0.630458035406551 0.467509687211473 -0.0282720114038473 ENSG00000121774 KHDRBS1
ENST00000366152 0.692138707697679 0.540120151617087 -0.0617363021454219 ENSG00000203325 RP11-277A4.4
ENST00000487305 0.733681460032862 0.591185850583365 0.062456776530331 ENSG00000121775 TMEM39B
ENST00000336294 0.740200048593894 0.59960674842854 0.0613308732776742 ENSG00000121775 TMEM39B
ENST00000438825 0.992182749286803 0.985835399999007 -0.00235508596397484 ENSG00000121775 TMEM39B
ENST00000441402 0.743722157951917 0.604104745009674 0.0606293177276008 ENSG00000121775 TMEM39B
ENST00000472503 0.980032457193628 0.964553468244456 -0.00560434135707841 ENSG00000121775 TMEM39B
ENST00000456834 0.937956497338648 0.889664373559598 0.0165982487263058 ENSG00000121775 TMEM39B
ENST00000468135 0.74814034868598 0.609934799602305 0.0597052402472591 ENSG00000121775 TMEM39B
ENST00000466321 0.9928315910112 0.986839889355282 -0.00219390491494124 ENSG00000121775 TMEM39B
ENST00000373634 0.745261183632712 0.606218430496698 0.0603338232730096 ENSG00000121775 TMEM39B
ENST00000427288 0.882951132056116 0.800762523695505 0.0300911510827017 ENSG00000121775 TMEM39B
ENST00000476968 0.790934308554299 0.667619521825733 0.0506772071915429 ENSG00000121775 TMEM39B
ENST00000498613 0.696052390264634 0.544835062370351 0.082530805091669 ENSG00000121775 TMEM39B
ENST00000373625 0.037523708313247 0.0112487137924034 -0.0941254572696458 ENSG00000025800 KPNA6
ENST00000471599 0.102246925739712 0.0390993234285774 -0.0839364258876555 ENSG00000025800 KPNA6
ENST00000537234 0.0776022815146839 0.0276176423901782 -0.096078388613799 ENSG00000025800 KPNA6
ENST00000469790 0.26822840339628 0.137614281346442 -0.0882843071027294 ENSG00000025800 KPNA6
ENST00000545542 0.294463233870903 0.156450432669691 -0.0669105843992851 ENSG00000025800 KPNA6
ENST00000446515 0.317254456852086 0.173234522686999 -0.0839145807499262 ENSG00000025800 KPNA6
ENST00000515055 0.157266936311227 0.0681487105558786 -0.092423622543594 ENSG00000250135 RP4-622L5.2
ENST00000373610 0.0248886853174441 0.0068493109830425 -0.169875304618111 ENSG00000084652 TXLNA
ENST00000373609 0.0259536560915823 0.00720248847362614 -0.169344189153127 ENSG00000084652 TXLNA
ENST00000373602 0.93544941232401 0.885429639910474 0.0201881721037941 ENSG00000160050 CCDC28B
ENST00000469003 0.818248344967069 0.705217699268121 0.0648536262946786 ENSG00000160050 CCDC28B
ENST00000421922 0.899248158968002 0.826549291081051 0.0306249226642268 ENSG00000160050 CCDC28B
ENST00000461819 0.895016680735078 0.820167178351044 0.0317802260055901 ENSG00000160050 CCDC28B
ENST00000483009 0.781839362747569 0.654885942756955 0.0627232543441852 ENSG00000160050 CCDC28B
ENST00000373604 0.989068108978449 0.980505411731598 -0.00532275080024218 ENSG00000224066 RP4-622L5.7
ENST00000421616 0.974880415903381 0.955465646257262 -0.0161810496471414 ENSG00000224066 RP4-622L5.7
ENST00000537469 0.76743504000497 0.635400658176728 -0.10642194171427 ENSG00000160051 IQCC
ENST00000291358 0.762487872821802 0.628540998604948 -0.108884783314388 ENSG00000160051 IQCC
ENST00000409358 0.0169684208580505 0.00430504587860924 -0.425387974989533 ENSG00000222046 DCDC2B
ENST00000487056 0.0185855506016676 0.00480297218313318 -0.421239692100328 ENSG00000222046 DCDC2B
ENST00000466796 0.00165006446950186 0.000283252782642254 -0.38665457723057 ENSG00000160055 TMEM234
ENST00000491434 0.000543336443959924 8.00151216037438e-05 -0.414810652074272 ENSG00000160055 TMEM234
ENST00000489170 0.000542237114652041 7.98314095784291e-05 -0.414817607653035 ENSG00000160055 TMEM234
ENST00000495091 0.0181056816119738 0.00465398443417104 -0.525801228158541 ENSG00000160055 TMEM234
ENST00000461402 0.000542237114652041 7.98314095784291e-05 -0.414817607653035 ENSG00000160055 TMEM234
ENST00000483001 0.00343337764399219 0.000659025041029526 -0.377357648373092 ENSG00000160055 TMEM234
ENST00000545122 0.0067069950392086 0.00144132698370673 -0.359494642554705 ENSG00000160055 TMEM234
ENST00000309777 0.00498535774043549 0.00101471448476811 -0.366742409936653 ENSG00000160055 TMEM234
ENST00000373593 0.00496646896334551 0.00101024066725334 -0.366756623701866 ENSG00000160055 TMEM234
ENST00000344461 0.00500816602449819 0.0010202028567881 -0.365935749727316 ENSG00000160055 TMEM234
ENST00000484490 0.00486809739503535 0.000987900729846414 -0.367501983479304 ENSG00000160055 TMEM234
ENST00000485689 0.22633176054245 0.109564032594021 -0.272078718620819 ENSG00000160055 TMEM234
ENST00000487174 0.00623954177030102 0.00132290968739814 -0.358587433048718 ENSG00000160055 TMEM234
ENST00000355082 0.00041652741471057 5.91445709646319e-05 -0.318275968064483 ENSG00000084623 EIF3I
ENST00000373586 0.00033592699299163 4.64158816367204e-05 -0.297876058258841 ENSG00000084623 EIF3I
ENST00000489353 0.000356116796658422 4.95539645678158e-05 -0.308745961350006 ENSG00000084623 EIF3I
ENST00000471486 0.000755150975638675 0.000116592470238534 -0.28656154448136 ENSG00000084623 EIF3I
ENST00000483517 0.000523161371828341 7.6572684529198e-05 -0.293362246641141 ENSG00000084623 EIF3I
ENST00000474371 0.000346989405008356 4.81129203993961e-05 -0.297060561574774 ENSG00000084623 EIF3I
ENST00000423995 0.645722384852148 0.485126083724826 -0.121847500087336 ENSG00000220785 MTMR9LP
ENST00000403496 0.656092601055112 0.4970059846924 -0.118089156361416 ENSG00000220785 MTMR9LP
ENST00000441044 0.667511216609283 0.510734690052826 -0.115022144204895 ENSG00000220785 MTMR9LP
ENST00000426597 0.729085167507162 0.58570669696921 -0.096415209477489 ENSG00000220785 MTMR9LP
ENST00000336890 1.71606373885244e-09 7.22656138232647e-11 0.672818393562965 ENSG00000182866 LCK
ENST00000482949 1.75033715976287e-08 9.01927021215683e-10 0.68941659254369 ENSG00000182866 LCK
ENST00000495610 4.37407469084412e-09 1.99344953568623e-10 0.667521042252229 ENSG00000182866 LCK
ENST00000355928 2.79936849618154e-08 1.50060463884953e-09 0.691665847328793 ENSG00000182866 LCK
ENST00000476457 1.33996151983988e-08 6.74715273018277e-10 0.690869701346114 ENSG00000182866 LCK
ENST00000469765 1.68388755196489e-09 7.08039657326942e-11 0.67320630358753 ENSG00000182866 LCK
ENST00000461712 0.0233846099990074 0.00634914644775832 0.464332298924812 ENSG00000182866 LCK
ENST00000373562 0.00761168908790878 0.00167442587596428 0.498668725618306 ENSG00000182866 LCK
ENST00000477031 0.0328591104291362 0.00955804257372752 0.449014347641452 ENSG00000182866 LCK
ENST00000373557 0.000308234520150974 4.21252687137269e-05 0.568270917508576 ENSG00000182866 LCK
ENST00000333070 3.02289796913009e-06 2.45596098269015e-07 0.612121988426265 ENSG00000182866 LCK
ENST00000373564 8.0308374101487e-06 7.18601565325744e-07 0.605575571171453 ENSG00000182866 LCK
ENST00000469956 9.30504289682947e-05 1.09046541451203e-05 0.590377335026022 ENSG00000182866 LCK
ENST00000373548 0.0123174214654411 0.00294436968811981 0.223108317200137 ENSG00000116478 HDAC1
ENST00000481281 0.131182013324237 0.0537881710225752 0.199108214960765 ENSG00000116478 HDAC1
ENST00000463172 0.144384872277666 0.06090493665695 0.198756344112932 ENSG00000116478 HDAC1
ENST00000428704 0.0477980263661283 0.0151529526841745 0.226203022664235 ENSG00000116478 HDAC1
ENST00000472928 0.12843097909489 0.0523259706670291 0.199939031813642 ENSG00000116478 HDAC1
ENST00000373541 0.011839510840809 0.0028100463488761 0.222180538400889 ENSG00000116478 HDAC1
ENST00000490081 0.00305362541785029 0.000575644370381235 0.256804336729924 ENSG00000116478 HDAC1
ENST00000482310 0.00375077568701091 0.000729716424763287 0.257052831057018 ENSG00000116478 HDAC1
ENST00000476391 0.00889402604939262 0.0020123550873038 0.221197544590049 ENSG00000116478 HDAC1
ENST00000484305 0.051585601878756 0.0166325405871782 0.238107202826231 ENSG00000116478 HDAC1
ENST00000471488 0.091704651292126 0.0340494085205258 0.179205378713956 ENSG00000116478 HDAC1
ENST00000329421 0.251411651460098 0.126087015626119 -0.140798318206485 ENSG00000175130 MARCKSL1
ENST00000421153 0.352601413386728 0.200200250676262 0.459210443470492 ENSG00000162526 TSSK3
ENST00000574792 0.579522928237633 0.411595992438849 0.293826467357717 ENSG00000162526 TSSK3
ENST00000574315 0.252906343733737 0.127093999900767 0.208996939771929 ENSG00000162526 TSSK3
ENST00000432622 0.845533029282504 0.745337401020164 -0.0982036671498288 ENSG00000225828 FAM229A
ENST00000416512 0.514958266161569 0.345463331393508 0.137238100321401 ENSG00000225828 FAM229A
ENST00000428500 0.308613747858415 0.16687941519307 -0.477575494925827 ENSG00000225828 FAM229A
ENST00000415596 0.29525717461945 0.157034355858443 0.196885962396648 ENSG00000225828 FAM229A
ENST00000373534 0.418275198238034 0.254767887937126 0.1602468215173 ENSG00000162526 TSSK3
ENST00000455895 0.677747118839979 0.522969513770284 0.0418688052666093 ENSG00000160058 BSDC1
ENST00000413080 0.679957136312586 0.525684646314021 0.0415862636724721 ENSG00000160058 BSDC1
ENST00000444377 0.677644384682119 0.522837014427655 0.0418589977301515 ENSG00000160058 BSDC1
ENST00000341071 0.705395426450992 0.556426940233037 0.0386251995560708 ENSG00000160058 BSDC1
ENST00000526031 0.864997664497742 0.773996228004261 0.0198625521271776 ENSG00000160058 BSDC1
ENST00000419121 0.865577542951388 0.774883564697107 0.0198133093596527 ENSG00000160058 BSDC1
ENST00000446293 0.802728784829145 0.683717276033563 0.0285862440202943 ENSG00000160058 BSDC1
ENST00000463967 0.724550378873896 0.580355286369466 -0.0569736793045952 ENSG00000160058 BSDC1
ENST00000373520 0.846763459243256 0.747369654450048 0.0231923582881608 ENSG00000160058 BSDC1
ENST00000449308 0.810235465943252 0.69401746599634 0.0281794505431865 ENSG00000160058 BSDC1
ENST00000527513 0.628789410196466 0.465550942012631 0.0539889390363106 ENSG00000160058 BSDC1
ENST00000527163 0.537671607285822 0.368274548772576 0.0669023320390433 ENSG00000160058 BSDC1
ENST00000530485 0.608543410423228 0.443240925566788 0.054584264523 ENSG00000160058 BSDC1
ENST00000474414 0.592124617632102 0.425589047965437 0.0592895531498119 ENSG00000160058 BSDC1
ENST00000530876 0.689782596974565 0.537294669667934 0.0472566860275666 ENSG00000160058 BSDC1
ENST00000530753 0.728290737527039 0.584730175608191 0.0421752625639129 ENSG00000160058 BSDC1
ENST00000533084 0.740463438116807 0.599998633625457 0.0438605874562675 ENSG00000160058 BSDC1
ENST00000531222 0.840958768223642 0.738653443256882 0.0333285167531429 ENSG00000160058 BSDC1
ENST00000480336 0.179076908467375 0.0805667106987429 -0.508307009547457 ENSG00000254553 RP1-27O5.3
ENST00000373510 0.16865689790731 0.0746168714755469 -0.45638986056333 ENSG00000160062 ZBTB8A
ENST00000316459 0.217853573510176 0.104122771680006 -0.474448242726422 ENSG00000160062 ZBTB8A
ENST00000341885 0.96503800229856 0.93721630375388 -0.00528071112022464 ENSG00000176261 ZBTB8OS
ENST00000468695 0.96713347352066 0.941274123959608 0.00507761480493859 ENSG00000176261 ZBTB8OS
ENST00000492007 0.951985026999749 0.913963183997526 0.0075230556643755 ENSG00000176261 ZBTB8OS
ENST00000373506 0.994485982564195 0.989667862222781 0.000909412712712146 ENSG00000176261 ZBTB8OS
ENST00000467652 0.928233729953558 0.87327538518597 -0.0155536726966264 ENSG00000176261 ZBTB8OS
ENST00000498691 0.954740450380317 0.918593959188309 0.00816425540320812 ENSG00000176261 ZBTB8OS
ENST00000478041 0.977174661016139 0.959525452116756 -0.00360077753695064 ENSG00000176261 ZBTB8OS
ENST00000473294 0.977353838630323 0.959911504847479 -0.0035674703248207 ENSG00000176261 ZBTB8OS
ENST00000436661 0.980133495348245 0.964718345009351 -0.00313926906111801 ENSG00000176261 ZBTB8OS
ENST00000373501 0.980206761013363 0.964885214753753 -0.00312823680612143 ENSG00000176261 ZBTB8OS
ENST00000476493 0.977323587756751 0.959823720029244 -0.00356982829273048 ENSG00000176261 ZBTB8OS
ENST00000465588 0.980883705251159 0.965929778440339 -0.00303138353011966 ENSG00000176261 ZBTB8OS
ENST00000483138 0.990116353109213 0.982060280977436 0.00158983522347346 ENSG00000176261 ZBTB8OS
ENST00000479075 0.8600259640043 0.766738849141338 0.0205241616304007 ENSG00000176261 ZBTB8OS
ENST00000473383 0.443177378458806 0.276954132388617 0.0958740941260901 ENSG00000176261 ZBTB8OS
ENST00000466361 0.851168966316891 0.753670996485186 -0.0243946390606958 ENSG00000176261 ZBTB8OS
ENST00000363721 0.877489595982953 0.792531525731188 -0.0809634123930549 ENSG00000200591 Y_RNA
ENST00000414241 0.528659098861374 0.359032410740899 0.0546619882345819 ENSG00000162521 RBBP4
ENST00000373493 0.385215212503154 0.226743276775907 0.0668542161312575 ENSG00000162521 RBBP4
ENST00000527118 0.947562692758394 0.906211612283204 -0.00739089121072008 ENSG00000162521 RBBP4
ENST00000401893 0.917590238290529 0.856163954073763 -0.0119684657745446 ENSG00000162521 RBBP4
ENST00000524393 0.936655603681058 0.887467933285887 -0.00886890363637013 ENSG00000162521 RBBP4
ENST00000526193 0.954891496075498 0.91890477131419 -0.00653993750915078 ENSG00000162521 RBBP4
ENST00000492348 0.607779313366445 0.442444825611302 0.0449972841532712 ENSG00000162521 RBBP4
ENST00000544435 0.607779313366445 0.442444825611302 0.0449972841532712 ENSG00000162521 RBBP4
ENST00000525506 0.918743005360228 0.858039959783404 -0.0138570694661037 ENSG00000162521 RBBP4
ENST00000465780 0.733217467788089 0.590673616302234 0.0487815456966852 ENSG00000162521 RBBP4
ENST00000373485 0.660080413730723 0.501992093127558 0.0391274965968047 ENSG00000162521 RBBP4
ENST00000477563 0.999654833062728 0.999169090832637 7.17037026197915e-05 ENSG00000162521 RBBP4
ENST00000458695 0.493216265895161 0.324532803691046 0.0596852532189877 ENSG00000162521 RBBP4
ENST00000490500 0.934098685246933 0.883276710832121 -0.011676918012219 ENSG00000162521 RBBP4
ENST00000445722 0.740410779838067 0.599906999922992 -0.037285388650156 ENSG00000162521 RBBP4
ENST00000475321 0.533618514802247 0.364138786614963 0.0818826922207893 ENSG00000162521 RBBP4
ENST00000531983 0.678028388927049 0.523310629636142 0.0696416631064753 ENSG00000162521 RBBP4
ENST00000463378 0.31863129066231 0.174263400905017 0.0899060268762469 ENSG00000162521 RBBP4
ENST00000460669 0.446725918445459 0.280089630376405 0.0677967594952305 ENSG00000162521 RBBP4
ENST00000482190 0.40412532514634 0.242866019855359 0.0730457616735175 ENSG00000162521 RBBP4
ENST00000373484 0.0637174684533879 0.021620957474435 0.146402844588023 ENSG00000162520 SYNC
ENST00000409190 0.143341696994662 0.0603206268470175 0.150850362784928 ENSG00000162520 SYNC
ENST00000417633 0.696195132862453 0.544985995429885 0.22294728777979 ENSG00000162520 SYNC
ENST00000426909 0.713916570921676 0.56730026903851 0.210714928863754 ENSG00000162520 SYNC
ENST00000401073 0.392009072874522 0.232574317764712 -0.178436008006463 ENSG00000162522 KIAA1522
ENST00000468130 0.513031863005763 0.343602009010511 -0.240352461866245 ENSG00000162522 KIAA1522
ENST00000373481 0.634317171107643 0.471871506317308 -0.101009813977354 ENSG00000162522 KIAA1522
ENST00000294521 0.714724506052021 0.568284358728234 -0.0827354031354214 ENSG00000162522 KIAA1522
ENST00000373480 0.743738175256699 0.604157706317226 -0.0632174381637911 ENSG00000162522 KIAA1522
ENST00000469100 0.353496134195493 0.200906589369998 -0.0898904429962779 ENSG00000134684 YARS
ENST00000373477 0.339713233517481 0.190142346997589 -0.0673597340678268 ENSG00000134684 YARS
ENST00000490826 0.364977504340711 0.21010944902747 -0.0961977250696386 ENSG00000134684 YARS
ENST00000487404 0.326858832410741 0.180274346882694 -0.0914547845807248 ENSG00000134684 YARS
ENST00000478828 0.284498526828085 0.149215748779867 -0.0883149824156598 ENSG00000134684 YARS
ENST00000481895 0.339848838728035 0.190268561748248 -0.0631669087334752 ENSG00000134684 YARS
ENST00000466052 0.585804818106091 0.418387246986551 -0.0482583321944959 ENSG00000134684 YARS
ENST00000470377 0.120358330963934 0.0481548534961138 -0.111716153056057 ENSG00000134684 YARS
ENST00000472692 0.751038813376204 0.613648882098864 -0.0423501994068111 ENSG00000134684 YARS
ENST00000530710 0.84703134072443 0.747844564522733 0.0379975566167894 ENSG00000116497 S100PBP
ENST00000373476 0.00143574886984046 0.000241915539535958 0.439772217639601 ENSG00000116497 S100PBP
ENST00000373475 0.00120609013507435 0.000198389076668034 0.445108895436733 ENSG00000116497 S100PBP
ENST00000529027 0.194993760945406 0.0899593249734477 0.233812033853906 ENSG00000116497 S100PBP
ENST00000531123 0.00239346340113981 0.000434921150413144 0.419094430732193 ENSG00000116497 S100PBP
ENST00000398243 0.0118988466213094 0.00282714438325643 0.381021252187178 ENSG00000116497 S100PBP
ENST00000356689 0.00550762647473299 0.00114175597961873 0.41182137975057 ENSG00000116497 S100PBP
ENST00000526230 0.0635856536613633 0.0215623554136576 0.308464425794229 ENSG00000116497 S100PBP
ENST00000531256 0.0610816943577457 0.0205077416492499 0.308937567988058 ENSG00000116497 S100PBP
ENST00000477248 0.103488176861247 0.0396999922820782 0.37866909177619 ENSG00000116497 S100PBP
ENST00000482212 0.0551350787038477 0.0180594974354638 0.315128286502653 ENSG00000116497 S100PBP
ENST00000474103 0.431634494698592 0.266507170658272 0.271191969062019 ENSG00000116497 S100PBP
ENST00000530552 0.0822706435464906 0.0297434584712794 0.4175427611013 ENSG00000116497 S100PBP
ENST00000525203 0.103996158342128 0.0399503525073656 0.405685284504522 ENSG00000116497 S100PBP
ENST00000524535 0.073281467734989 0.025704425410155 0.442147986661094 ENSG00000116497 S100PBP
ENST00000527692 0.253827849659757 0.127731469135017 0.325320768633058 ENSG00000116497 S100PBP
ENST00000475486 0.25823981359049 0.130781337367136 0.317774886857843 ENSG00000116497 S100PBP
ENST00000481487 0.699814656703149 0.549469224997807 0.21503824407041 ENSG00000160097 FNDC5
ENST00000373471 0.292420939478926 0.154978405225965 0.454646400914696 ENSG00000160097 FNDC5
ENST00000609187 0.292420939478926 0.154978405225965 0.454646400914696 ENSG00000160097 FNDC5
ENST00000497068 0.782394620879606 0.655675944811441 0.163786167621609 ENSG00000160097 FNDC5
ENST00000496770 0.463716438194662 0.295944146797662 0.346209084889592 ENSG00000160097 FNDC5
ENST00000470166 0.495231212549877 0.326531360182208 -0.347547567764852 ENSG00000121905 HPCA
ENST00000480118 0.572462943951609 0.404119931772928 -0.297172001077918 ENSG00000121905 HPCA
ENST00000373467 0.323063221890439 0.177416909434244 -0.470348009615855 ENSG00000121905 HPCA
ENST00000459874 0.531482127116121 0.361820534776637 -0.323673596075716 ENSG00000121905 HPCA
ENST00000470896 2.97694475251146e-07 1.94319840330466e-08 -1.54517110815802 ENSG00000121905 HPCA
ENST00000482771 0.0633263689401548 0.0214503611112711 -0.802965627903611 ENSG00000121900 TMEM54
ENST00000329151 1.40404446693536e-09 5.81482288494007e-11 -1.72728395425332 ENSG00000121900 TMEM54
ENST00000373463 1.41815080830287e-09 5.87818499260651e-11 -1.72720006791055 ENSG00000121900 TMEM54
ENST00000474144 1.29157014524893e-09 5.31351354132999e-11 -1.72949057507716 ENSG00000121900 TMEM54
ENST00000475208 1.66151102388501e-09 6.96876614722457e-11 -1.71535265563187 ENSG00000121900 TMEM54
ENST00000463914 0.000156431770924965 1.96062709033254e-05 -1.25988506511035 ENSG00000121900 TMEM54
ENST00000408496 0.121417361101825 0.0486836820426225 -0.70515278870611 ENSG00000221423 AL031602.1
ENST00000373456 1.56293829775788e-13 3.69514185518223e-15 -0.8919471042163 ENSG00000116514 RNF19B
ENST00000356990 1.58388108515957e-13 3.74688499621421e-15 -0.891846839675724 ENSG00000116514 RNF19B
ENST00000235150 1.44887845867436e-13 3.41222115116163e-15 -0.893431049669665 ENSG00000116514 RNF19B
ENST00000594612 0.343442761737661 0.193010920332476 -0.470405034945502 ENSG00000267885 FKSG48
ENST00000395888 0.409984241848962 0.247705786482691 -0.404626517248061 ENSG00000217644 RP4-803A2.1
ENST00000401937 0.424004611596771 0.259739979769372 -0.396292505858161 ENSG00000217644 RP4-803A2.1
ENST00000447420 0.00483019893289312 0.000979098644046064 -0.969501495689612 ENSG00000239670 RP4-803A2.2
ENST00000427524 4.86642616341342e-12 1.39559074801043e-13 -0.407955808618759 ENSG00000236065 RP1-117O3.2
ENST00000373449 7.1747825500169e-08 4.1823776766829e-09 -0.375963476146746 ENSG00000004455 AK2
ENST00000548033 2.10435402611494e-08 1.10345431280134e-09 -0.416107601721007 ENSG00000004455 AK2
ENST00000482191 0.0011744354404211 0.00019238865424393 -0.34366892744784 ENSG00000004455 AK2
ENST00000491241 1.5181912185312e-05 1.45850051674684e-06 -0.366154765250099 ENSG00000004455 AK2
ENST00000467905 6.96987019571942e-10 2.73494653151382e-11 -0.44667818351263 ENSG00000004455 AK2
ENST00000354858 3.80948066508855e-09 1.71522620390294e-10 -0.456953651743726 ENSG00000004455 AK2
ENST00000480134 3.75691835595243e-09 1.68833139080796e-10 -0.456960660812338 ENSG00000004455 AK2
ENST00000550338 4.71513886145888e-09 2.16348927601076e-10 -0.457126616204143 ENSG00000004455 AK2
ENST00000469238 1.93119551631649e-07 1.21858496887421e-08 -0.479817524604047 ENSG00000004455 AK2
ENST00000466029 5.01563217773912e-07 3.42998692523109e-08 -0.467674187643645 ENSG00000004455 AK2
ENST00000487289 6.35334756580522e-08 3.66284734307769e-09 -0.462441102294677 ENSG00000004455 AK2
ENST00000548559 4.2645263397489e-09 1.93812090541391e-10 -0.480997999507054 ENSG00000004455 AK2
ENST00000551979 6.56489728077009e-09 3.08431327945187e-10 -0.493505071252508 ENSG00000004455 AK2
ENST00000478635 0.00697879111860036 0.00151093509676615 -0.814585251128666 ENSG00000142920 ADC
ENST00000358680 0.000211750046781739 2.75694161249515e-05 -1.00165475246738 ENSG00000142920 ADC
ENST00000294517 0.000407415744042821 5.76888361931588e-05 -0.838828991543436 ENSG00000142920 ADC
ENST00000481886 0.000403633922788675 5.70666024314882e-05 -0.838806683542201 ENSG00000142920 ADC
ENST00000475935 0.000403633922788675 5.70666024314882e-05 -0.838806683542201 ENSG00000142920 ADC
ENST00000462920 0.00576522134319806 0.00120603158549783 -0.819796781300398 ENSG00000142920 ADC
ENST00000471119 0.000403633922788675 5.70666024314882e-05 -0.838806683542201 ENSG00000142920 ADC
ENST00000495135 0.0707960825704697 0.0246253526601963 -0.653840307933318 ENSG00000142920 ADC
ENST00000477570 0.000985102007866215 0.00015720612787769 -0.942589585736661 ENSG00000142920 ADC
ENST00000483027 0.00275085986283007 0.000509450045826071 -0.881378430538311 ENSG00000142920 ADC
ENST00000492420 0.00736589115730935 0.00161159327842113 -0.808511519094246 ENSG00000142920 ADC
ENST00000398167 0.000405652955982458 5.73920300979996e-05 -0.838731098256556 ENSG00000142920 ADC
ENST00000373443 0.000403633922788675 5.70666024314882e-05 -0.838806683542201 ENSG00000142920 ADC
ENST00000497710 0.00653123799146002 0.00139730503384399 -0.810362019172838 ENSG00000142920 ADC
ENST00000473089 0.000985102007866215 0.00015720612787769 -0.942589585736661 ENSG00000142920 ADC
ENST00000484656 0.000426679352516209 6.07572706210438e-05 -0.844162560263149 ENSG00000142920 ADC
ENST00000373440 0.000791896348905264 0.000122862209091745 -0.966523916296379 ENSG00000142920 ADC
ENST00000373441 0.00104899446545772 0.000169248149804945 -0.810309804081783 ENSG00000142920 ADC
ENST00000478204 0.000836655991267099 0.000130636958460749 -0.822301507386243 ENSG00000142920 ADC
ENST00000497280 0.126025616006444 0.0510795989310728 -0.696285952815785 ENSG00000142920 ADC
ENST00000492521 0.296251136631833 0.157756920550653 -0.506162749378241 ENSG00000142920 ADC
ENST00000291416 0.00147435515375333 0.000249261034890868 0.400476851607764 ENSG00000116525 TRIM62
ENST00000543586 0.0146205433359349 0.00359503844027763 0.364378983613905 ENSG00000116525 TRIM62
ENST00000485148 0.0506695625293895 0.0162630051585256 0.30356685646584 ENSG00000116525 TRIM62
ENST00000486583 0.814579820346639 0.699791238297876 0.0985480640993875 ENSG00000116525 TRIM62
ENST00000483388 0.000154376607491471 1.93183607976119e-05 0.791277972763467 ENSG00000160094 ZNF362
ENST00000539719 8.04653016180923e-05 9.27970921909712e-06 0.740380908207538 ENSG00000160094 ZNF362
ENST00000490959 2.43624441315458e-05 2.47026500013408e-06 0.886853301534397 ENSG00000160094 ZNF362
ENST00000373428 0.013902340170989 0.00339113925621354 0.571014157933742 ENSG00000160094 ZNF362
ENST00000477934 0.557500084833796 0.388334383678993 0.275590655081433 ENSG00000160094 ZNF362
ENST00000543783 0.0412883293893297 0.0126588560221234 0.575063569878951 ENSG00000256142 AL513327.1
ENST00000330379 0.518347684947895 0.348771983926407 0.343463345393638 ENSG00000184389 A3GALT2
ENST00000442999 0.347950231070242 0.196486718648931 0.407957689753165 ENSG00000184389 A3GALT2
ENST00000588828 6.68218041006382e-18 9.50055211881592e-20 1.20833162242379 ENSG00000225313 RP11-415J8.3
ENST00000457957 2.59245795952048e-18 3.51984248142895e-20 1.21259529454712 ENSG00000225313 RP11-415J8.3
ENST00000587696 4.71143949199178e-19 5.98231710039217e-21 1.21461789987314 ENSG00000225313 RP11-415J8.3
ENST00000431992 3.80226580656712e-28 2.52367511444071e-30 1.24328069532882 ENSG00000134686 PHC2
ENST00000485928 3.15233766737132e-28 2.0834237096073e-30 1.25775463116228 ENSG00000134686 PHC2
ENST00000373418 3.38452174303673e-28 2.23925957829227e-30 1.25700297282053 ENSG00000134686 PHC2
ENST00000373422 2.8004928915379e-28 1.84891349155561e-30 1.2564378504141 ENSG00000134686 PHC2
ENST00000257118 3.80226580656712e-28 2.52367511444071e-30 1.24328069532882 ENSG00000134686 PHC2
ENST00000419414 1.2355130880523e-24 1.04353705457837e-26 1.1767245319827 ENSG00000134686 PHC2
ENST00000467894 3.66342194162337e-28 2.42636338795264e-30 1.26584670815418 ENSG00000134686 PHC2
ENST00000373416 7.56047377985524e-29 4.84250059099937e-31 1.24930346047131 ENSG00000134686 PHC2
ENST00000486897 6.43467387710835e-29 4.11236512881442e-31 1.26749264301268 ENSG00000134686 PHC2
ENST00000493483 3.38743770326584e-29 2.13389787467477e-31 1.27024338867256 ENSG00000134686 PHC2
ENST00000473158 1.00605202113749e-18 1.31495720829157e-20 1.15119287802041 ENSG00000134686 PHC2
ENST00000583214 2.58055587481179e-09 1.12230459405262e-10 1.1026891662612 ENSG00000266239 MIR3605
ENST00000410180 0.000494032490744494 7.1735481601811e-05 1.30118700861592 ENSG00000222112 RN7SKP16
ENST00000432703 0.0761688762144073 0.0269831337365025 0.665872179292475 ENSG00000233246 RP11-415J8.5
ENST00000459964 0.431910379233446 0.266780871860057 0.404423405207297 ENSG00000134686 PHC2
ENST00000468406 0.845671695056061 0.745701378700503 -0.0911514346702911 ENSG00000134686 PHC2
ENST00000484692 0.805159516000657 0.68709209117549 -0.0844748503673497 ENSG00000134686 PHC2
ENST00000361328 0.107582145641071 0.0417006133520047 0.286774190384311 ENSG00000121903 ZSCAN20
ENST00000373413 0.0825278915716526 0.029850983613469 0.326649958714829 ENSG00000121903 ZSCAN20
ENST00000480917 0.111157418430965 0.0434533842426292 0.34663431925457 ENSG00000121903 ZSCAN20
ENST00000241312 0.958270498626939 0.924890612525805 0.0345894949577066 ENSG00000121904 CSMD2
ENST00000373381 0.958270498626939 0.924890612525805 0.0345894949577066 ENSG00000121904 CSMD2
ENST00000426886 0.816779802902446 0.702946289818481 -0.0240957319168516 ENSG00000163866 SMIM12
ENST00000542839 0.855368225674039 0.760028649635439 0.0873058390023652 ENSG00000255811 RP1-34M23.5
ENST00000373366 0.447083035026594 0.28049523137733 0.376993584144835 ENSG00000188910 GJB3
ENST00000373362 0.519151462503058 0.349556900437987 0.327056792637121 ENSG00000188910 GJB3
ENST00000342280 0.326896057369565 0.18030178034046 -0.425117760614163 ENSG00000187513 GJA4
ENST00000450137 0.494937863993033 0.32621949756302 -0.324231493801864 ENSG00000187513 GJA4
ENST00000429293 0.706948764612944 0.558388307597732 0.106419516668761 ENSG00000230163 RP5-997D16.2
ENST00000521580 0.503153478727982 0.334021761928369 -0.0712146432802514 ENSG00000163866 SMIM12
ENST00000446026 0.487321114918348 0.318738615466682 -0.0787478261405913 ENSG00000163866 SMIM12
ENST00000456842 0.334159857420658 0.185858134048645 -0.104415807763998 ENSG00000163866 SMIM12
ENST00000423898 0.42823331449767 0.263484836660962 -0.0898362581866427 ENSG00000163866 SMIM12
ENST00000417239 0.943158911802435 0.898606104135619 -0.0118556745178018 ENSG00000163866 SMIM12
ENST00000235180 0.930754055067946 0.87754139546322 -0.0297834416234732 ENSG00000116544 DLGAP3
ENST00000373347 0.898766478232719 0.825796579541776 -0.0399801231724078 ENSG00000116544 DLGAP3
ENST00000495979 0.91744431611465 0.855913625014061 -0.0418609032821628 ENSG00000116544 DLGAP3
ENST00000417456 0.0142801489137976 0.00349887569919064 0.23676141906058 ENSG00000241014 RP11-244H3.1
ENST00000311990 0.684972716145418 0.531510016409891 0.0906205610867043 ENSG00000241014 RP11-244H3.1
ENST00000487874 0.0292248146055256 0.00830466398314202 0.17446137255329 ENSG00000271741 RP11-244H3.4
ENST00000373337 0.105294911809862 0.0405798508977519 0.205897595322456 ENSG00000243749 ZMYM6NB
ENST00000373340 0.0374549036142029 0.0112214971370405 0.169741544868279 ENSG00000163867 ZMYM6
ENST00000493328 0.0752608770952246 0.02656347266827 0.167699935594283 ENSG00000163867 ZMYM6
ENST00000357182 0.0842528744987524 0.0306178394890417 0.163835083306471 ENSG00000163867 ZMYM6
ENST00000466345 0.739828641454759 0.599070821645899 0.0639033574866177 ENSG00000163867 ZMYM6
ENST00000472971 0.108037540461777 0.0419212362968924 0.303124741329575 ENSG00000163867 ZMYM6
ENST00000415531 0.724517006657882 0.580297958646314 0.0532488725691536 ENSG00000163867 ZMYM6
ENST00000317538 0.918743005360228 0.85804140486953 0.018443869452191 ENSG00000163867 ZMYM6
ENST00000460607 0.924182658545887 0.866549713117267 0.0173487044653632 ENSG00000163867 ZMYM6
ENST00000373333 0.881935601302336 0.799247717026562 0.0256123404820151 ENSG00000163867 ZMYM6
ENST00000471566 0.722379881630275 0.577562604742562 -0.0672592984076481 ENSG00000163867 ZMYM6
ENST00000417119 0.0795932040454902 0.0285256226019336 0.24994674448697 ENSG00000197056 ZMYM1
ENST00000359858 0.0352187228531077 0.0103988388164635 0.27908108734527 ENSG00000197056 ZMYM1
ENST00000466390 0.66041311479127 0.502370617093536 0.0971895911173336 ENSG00000197056 ZMYM1
ENST00000488455 0.0297283320328031 0.00846762395269767 0.285297398587803 ENSG00000197056 ZMYM1
ENST00000475654 0.0733800052898529 0.0257457030299881 0.250227417968535 ENSG00000197056 ZMYM1
ENST00000373329 0.0352187228531077 0.0103988388164635 0.27908108734527 ENSG00000197056 ZMYM1
ENST00000373330 0.0352187228531077 0.0103988388164635 0.27908108734527 ENSG00000197056 ZMYM1
ENST00000476269 0.998806999315841 0.997562673469963 -0.000637495491108776 ENSG00000197056 ZMYM1
ENST00000463393 0.563654812178846 0.394498065918523 0.198445223888023 ENSG00000197056 ZMYM1
ENST00000471991 0.0071896033853767 0.00156572357926212 -0.380098670895031 ENSG00000116560 SFPQ
ENST00000468598 0.0017872460300807 0.000310336436569799 -0.2086686941244 ENSG00000116560 SFPQ
ENST00000460428 4.15550143254344e-05 4.45863226989022e-06 -0.288775710207519 ENSG00000116560 SFPQ
ENST00000470472 3.34540553762432e-05 3.5129159897391e-06 -0.279442735879558 ENSG00000116560 SFPQ
ENST00000466745 2.15430017370149e-06 1.69097916165425e-07 -0.303174840540209 ENSG00000116560 SFPQ
ENST00000466213 5.39519474999259e-06 4.64270186473503e-07 -0.283170125279155 ENSG00000116560 SFPQ
ENST00000490668 0.00540348187627915 0.00111583064534583 -0.20408253828055 ENSG00000116560 SFPQ
ENST00000485365 0.0169370675928613 0.00429494546042686 -0.195895970517334 ENSG00000116560 SFPQ
ENST00000485454 0.00312578585565021 0.000591645550481049 -0.343566490351544 ENSG00000116560 SFPQ
ENST00000357214 1.09280293103455e-11 3.2774242582408e-13 -0.338226297764094 ENSG00000116560 SFPQ
ENST00000373297 0.963139098067618 0.933718058021351 0.00555733228652627 ENSG00000146463 ZMYM4
ENST00000314607 0.963139098067618 0.933718058021351 0.00555733228652627 ENSG00000146463 ZMYM4
ENST00000441447 0.586312988268162 0.41887681533172 -0.0642544186170836 ENSG00000146463 ZMYM4
ENST00000434805 0.67799224323617 0.523235011556301 0.20876060901731 ENSG00000229994 RPL5P4
ENST00000432683 0.577123989716051 0.409054360177343 0.0968756215671845 ENSG00000227409 ZMYM4-AS1
ENST00000457946 0.563413234586526 0.394253641497212 0.0585403276534231 ENSG00000146463 ZMYM4
ENST00000482131 0.849753505012257 0.751719285998096 0.0350342097518451 ENSG00000146463 ZMYM4
ENST00000470175 0.86156470125316 0.768941462655925 -0.0420892807698564 ENSG00000146463 ZMYM4
ENST00000492456 0.53750038158671 0.36808866216954 0.131989392770753 ENSG00000146463 ZMYM4
ENST00000325722 0.0100901066088462 0.00232970985385703 0.196706600105313 ENSG00000142687 KIAA0319L
ENST00000373266 0.021804681909227 0.00582983034363902 0.200473823960934 ENSG00000142687 KIAA0319L
ENST00000426982 0.00865838496050628 0.00194904465079895 0.202400798996072 ENSG00000142687 KIAA0319L
ENST00000461312 0.0224292654039622 0.00603261295983564 0.220080098192003 ENSG00000142687 KIAA0319L
ENST00000485551 0.00184029428950318 0.000320778231929012 0.271596667577895 ENSG00000142687 KIAA0319L
ENST00000473423 0.660076672093381 0.501975309784914 0.107988227687652 ENSG00000142687 KIAA0319L
ENST00000473844 0.0448911152090724 0.0140228651151063 0.299081307148852 ENSG00000142687 KIAA0319L
ENST00000474856 0.179797605391139 0.080991197621728 0.243874401661298 ENSG00000142687 KIAA0319L
ENST00000492544 0.16326876575164 0.0715272608097072 0.255423803934133 ENSG00000142687 KIAA0319L
ENST00000440579 0.0299396734189372 0.00853793609224401 0.196981243884804 ENSG00000142687 KIAA0319L
ENST00000467109 0.204657571335504 0.0959143302695355 0.340895879494111 ENSG00000142687 KIAA0319L
ENST00000431916 0.00220336515898828 0.000395070218819528 0.3199623739989 ENSG00000142687 KIAA0319L
ENST00000482929 0.0448122878807343 0.0139928794415728 0.189150777896039 ENSG00000142687 KIAA0319L
ENST00000478463 0.178397518710997 0.0801806917059139 0.146235503517875 ENSG00000142687 KIAA0319L
ENST00000470388 0.180595704734422 0.0814470408855689 0.14596044778546 ENSG00000142687 KIAA0319L
ENST00000492888 0.193440074221624 0.0890437572432658 0.142299901604927 ENSG00000142687 KIAA0319L
ENST00000469892 0.221056203957623 0.106202696935016 0.13656859633264 ENSG00000142687 KIAA0319L
ENST00000494948 0.408890790400082 0.246820659128155 0.10091597330856 ENSG00000142687 KIAA0319L
ENST00000442276 0.516028918927011 0.346484239068957 0.320679063142116 ENSG00000236274 RP4-728D4.3
ENST00000476329 0.396478895333184 0.23619176175575 0.109826312366497 ENSG00000142687 KIAA0319L
ENST00000473465 0.818274126452759 0.705271470437842 0.0984555965132862 ENSG00000142687 KIAA0319L
ENST00000373253 0.0218302261334433 0.00583815191986199 -0.27990713802406 ENSG00000020129 NCDN
ENST00000356090 0.0200093717173728 0.0052528896246697 -0.282712519919485 ENSG00000020129 NCDN
ENST00000373243 0.0204126858341705 0.00538103777236962 -0.281487163272028 ENSG00000020129 NCDN
ENST00000459931 0.327101342172006 0.180472564051488 -0.17291808393819 ENSG00000020129 NCDN
ENST00000437806 0.207635546078811 0.0978039475367568 -0.23563063214625 ENSG00000020129 NCDN
ENST00000423723 0.0732826666219331 0.0257058775334137 -0.262960181047877 ENSG00000020129 NCDN
ENST00000425881 0.0508257557998848 0.0163260157763404 0.59922136110459 ENSG00000239636 RP4-728D4.2
ENST00000444348 0.125258207321491 0.0506821600009188 0.455941873198915 ENSG00000239636 RP4-728D4.2
ENST00000373235 0.587874262202954 0.420528220936201 0.127875411122509 ENSG00000116819 TFAP2E
ENST00000373237 0.332430803565826 0.184550150626784 -0.106686324410492 ENSG00000126067 PSMB2
ENST00000270815 0.0990549779081753 0.0375559172202179 0.188453056234918 ENSG00000142686 C1orf216
ENST00000503824 0.314366499454541 0.171067718491011 0.234759329890634 ENSG00000142686 C1orf216
ENST00000453178 0.367168359254835 0.21195472952958 0.201859070952398 ENSG00000142686 C1orf216
ENST00000251195 0.971787031485459 0.949695975418008 0.0145240725863805 ENSG00000092853 CLSPN
ENST00000466308 0.986049672957244 0.97504604737615 0.0114544381208813 ENSG00000092853 CLSPN
ENST00000318121 0.813179003173549 0.697792247465486 0.0910554313778864 ENSG00000092853 CLSPN
ENST00000373220 0.813179003173549 0.697792247465486 0.0910554313778864 ENSG00000092853 CLSPN
ENST00000520551 0.813179003173549 0.697792247465486 0.0910554313778864 ENSG00000092853 CLSPN
ENST00000373226 0.890709903576735 0.813184363248813 -0.0836916029495094 ENSG00000232335 RP11-435D7.3
ENST00000373210 1.0912706193738e-05 1.01211133136409e-06 0.465699038766286 ENSG00000134698 AGO4
ENST00000488778 0.0730263870631899 0.0255923379053211 0.301717020735068 ENSG00000134698 AGO4
ENST00000496257 0.000508712170017862 7.41176688488537e-05 0.492407490658163 ENSG00000134698 AGO4
ENST00000373206 0.00295836785479493 0.000554430872104734 0.254049569195601 ENSG00000092847 AGO1
ENST00000373204 0.014544323117364 0.00357363506647189 0.209300382265397 ENSG00000092847 AGO1
ENST00000606838 0.67266581576264 0.516842331652868 -0.226046663875827 ENSG00000271914 RP4-789D17.5
ENST00000324350 0.348985342026403 0.197292313068785 -0.108224663959103 ENSG00000126070 AGO3
ENST00000373191 0.547144577357092 0.378046460613525 -0.0586314299122782 ENSG00000126070 AGO3
ENST00000397828 0.377247451539779 0.220106069922591 -0.101875290289894 ENSG00000126070 AGO3
ENST00000246314 0.392963534219712 0.233340372318244 -0.0885527147811433 ENSG00000126070 AGO3
ENST00000491443 0.405660724601585 0.244197043359013 -0.10891539645422 ENSG00000126070 AGO3
ENST00000466576 0.478319092546342 0.309872504266382 -0.0972697041813729 ENSG00000271554 RP4-665N4.8
ENST00000479395 0.260805865525997 0.132534155558374 -0.249120335927128 ENSG00000271554 RP4-665N4.8
ENST00000471099 0.332083332175022 0.184290637141082 -0.15654099461609 ENSG00000126070 AGO3
ENST00000207457 0.520417003189774 0.350792885829117 -0.337755669388324 ENSG00000092850 TEKT2
ENST00000469024 0.515026768876656 0.345524976273377 -0.341846263589363 ENSG00000092850 TEKT2
ENST00000473120 0.837288760091877 0.73295669762625 -0.120342273613187 ENSG00000092850 TEKT2
ENST00000373178 4.54368948127609e-06 3.84344014372421e-07 -0.561027705658284 ENSG00000116863 ADPRHL2
ENST00000303143 0.56485709734861 0.395888188895979 -0.213940977768219 ENSG00000171812 COL8A2
ENST00000397799 0.486487836250656 0.317896975685625 -0.267376473477417 ENSG00000171812 COL8A2
ENST00000481785 0.201703460912303 0.0940684656103013 -0.530820191800126 ENSG00000171812 COL8A2
ENST00000373166 0.759542010481904 0.624518329112323 -0.032074080919468 ENSG00000054116 TRAPPC3
ENST00000462715 0.930939899817412 0.877865396111501 -0.0111081849058724 ENSG00000054116 TRAPPC3
ENST00000373163 0.678452447611786 0.523861006723877 -0.0417894106857511 ENSG00000054116 TRAPPC3
ENST00000373162 0.740576406008494 0.600166296991835 -0.0340182335769073 ENSG00000054116 TRAPPC3
ENST00000469757 0.591084301910879 0.424404339085282 -0.0531006035215905 ENSG00000054116 TRAPPC3
ENST00000373159 0.621359703582641 0.457386623214219 -0.0520588251879552 ENSG00000054116 TRAPPC3
ENST00000497251 0.476540053883517 0.308146423676994 -0.0799285178121376 ENSG00000054116 TRAPPC3
ENST00000429533 0.685833298830116 0.532626724614413 0.0508918729183779 ENSG00000116871 MAP7D1
ENST00000316156 0.385134766327512 0.22666881732857 0.104928040692625 ENSG00000116871 MAP7D1
ENST00000527764 0.927436826733104 0.871813855924573 0.0142680605687372 ENSG00000116871 MAP7D1
ENST00000373150 0.386698252528538 0.228041280010988 0.104614026435997 ENSG00000116871 MAP7D1
ENST00000373151 0.386584865589865 0.227933131602786 0.10461455761272 ENSG00000116871 MAP7D1
ENST00000530729 0.53655626900259 0.367140504007403 0.0724799057529597 ENSG00000116871 MAP7D1
ENST00000462118 0.284176496921589 0.14899084348653 0.141222435815466 ENSG00000116871 MAP7D1
ENST00000474796 0.577569920359933 0.409481284228268 0.0805845050137101 ENSG00000116871 MAP7D1
ENST00000530975 0.901590454840173 0.830262479432378 0.0303013218252699 ENSG00000116871 MAP7D1
ENST00000487131 0.818912339019389 0.706179812780086 0.0496687885161523 ENSG00000116871 MAP7D1
ENST00000373148 0.219563665739278 0.105261549906384 0.165050878622427 ENSG00000116871 MAP7D1
ENST00000532131 0.186440748674334 0.0849216377833756 0.197231300937731 ENSG00000116871 MAP7D1
ENST00000487114 0.0545266496150143 0.01780877925959 0.229688251680643 ENSG00000116871 MAP7D1
ENST00000354618 0.301377961070843 0.161471267312379 -0.0697626258156208 ENSG00000054118 THRAP3
ENST00000469141 0.293731016533519 0.155919914145438 -0.0705525101610929 ENSG00000054118 THRAP3
ENST00000478853 0.220698046790315 0.105973151342113 -0.139641054095236 ENSG00000054118 THRAP3
ENST00000447495 0.751468475296214 0.614193720234095 -0.149905983521027 ENSG00000231849 UBE2V2P4
ENST00000466743 0.93329236818517 0.881753907575623 -0.0119089568520062 ENSG00000054118 THRAP3
ENST00000373139 0.0792908399037842 0.0283837722533472 -0.380873669740452 ENSG00000214193 SH3D21
ENST00000453908 0.0528045095228925 0.0171206940733976 -0.400121921401642 ENSG00000214193 SH3D21
ENST00000426732 0.0528045095228925 0.0171206940733976 -0.400121921401642 ENSG00000214193 SH3D21
ENST00000312808 0.0720867715843206 0.0251813569760539 -0.376048390298144 ENSG00000214193 SH3D21
ENST00000505871 0.0806956783957258 0.0290320645372725 -0.367749549018089 ENSG00000214193 SH3D21
ENST00000480549 0.223600149030123 0.107849685733212 -0.25275709565325 ENSG00000214193 SH3D21
ENST00000496636 0.474556134210531 0.306379233414477 -0.227407975368998 ENSG00000214193 SH3D21
ENST00000508854 0.48985343996802 0.321230574821788 -0.238274817362568 ENSG00000214193 SH3D21
ENST00000474766 0.447314421787529 0.280675033598318 -0.206613845609447 ENSG00000214193 SH3D21
ENST00000270824 0.637603918475487 0.475546181066859 -0.157940680394518 ENSG00000142694 EVA1B
ENST00000490466 0.785923793539897 0.660929184747227 -0.101580052422248 ENSG00000142694 EVA1B
ENST00000373137 0.191126291001224 0.0876650554102245 -0.435183314829144 ENSG00000116883 RP11-268J15.5
ENST00000359297 0.00131765384183732 0.000219457493590729 -0.296499427893041 ENSG00000196182 STK40
ENST00000373129 0.000253212395407195 3.36948784282246e-05 -0.329398885342737 ENSG00000196182 STK40
ENST00000373130 0.000253212395407195 3.36948784282246e-05 -0.329398885342737 ENSG00000196182 STK40
ENST00000373132 0.000253212395407195 3.36948784282246e-05 -0.329398885342737 ENSG00000196182 STK40
ENST00000460417 0.00211710237903761 0.000377253589136062 -0.280717556673309 ENSG00000196182 STK40
ENST00000473733 0.00361017017029399 0.000698233455685782 -0.274721102221486 ENSG00000196182 STK40
ENST00000482458 0.0003298275366663 4.54709589281991e-05 -0.348247475718165 ENSG00000196182 STK40
ENST00000460017 0.000202423401442122 2.61869852649723e-05 -0.406672642085532 ENSG00000196182 STK40
ENST00000476041 0.291047902110122 0.153992601828754 0.145100904487599 ENSG00000181817 LSM10
ENST00000315732 0.378903727953401 0.22149743954955 0.136625314883759 ENSG00000181817 LSM10
ENST00000489912 0.358940373827819 0.205307648576239 0.1377878832235 ENSG00000181817 LSM10
ENST00000468441 0.294065569298531 0.15617344554556 0.508925182955642 ENSG00000116885 OSCP1
ENST00000495222 0.0697451155007421 0.0241802637617898 0.800834281341648 ENSG00000116885 OSCP1
ENST00000235532 0.0953519793391518 0.0357989381030554 0.672089139028817 ENSG00000116885 OSCP1
ENST00000356637 0.0956655792181775 0.0359644832146267 0.671695467491002 ENSG00000116885 OSCP1
ENST00000433045 0.0370657419889006 0.0110734185072489 0.816445495468361 ENSG00000116885 OSCP1
ENST00000445843 0.0981333943537495 0.0371146415454009 0.668806060147648 ENSG00000116885 OSCP1
ENST00000315643 0.0864330277344578 0.0316285165116871 0.689605732743117 ENSG00000116885 OSCP1
ENST00000528112 0.114478944896122 0.0451547809223235 0.68532547383042 ENSG00000116885 OSCP1
ENST00000354267 0.542073435931966 0.37282333304378 0.320230381265349 ENSG00000116885 OSCP1
ENST00000524789 0.424053174048812 0.259798127546079 0.413612277033783 ENSG00000116885 OSCP1
ENST00000373116 0.00305791508302594 0.000576646730654235 -0.259689820842956 ENSG00000116898 MRPS15
ENST00000488606 0.0357611831519236 0.0105897160503374 -0.280977052631384 ENSG00000116898 MRPS15
ENST00000477040 0.0502625545417564 0.0160977013662655 -0.329126383835406 ENSG00000116898 MRPS15
ENST00000462067 0.00299479932027519 0.000562678939830978 -0.261078424268299 ENSG00000116898 MRPS15
ENST00000373106 0.20440716678241 0.0957494986042891 0.231652675071106 ENSG00000119535 CSF3R
ENST00000373104 0.20440716678241 0.0957494986042891 0.231652675071106 ENSG00000119535 CSF3R
ENST00000373103 0.20440716678241 0.0957494986042891 0.231652675071106 ENSG00000119535 CSF3R
ENST00000480825 0.0549046918724757 0.0179674170438279 0.337087305632531 ENSG00000119535 CSF3R
ENST00000361632 0.198582988071202 0.0921910577944225 0.23363225875278 ENSG00000119535 CSF3R
ENST00000464465 0.0254343338312962 0.00703241177887054 0.436354514309066 ENSG00000119535 CSF3R
ENST00000331941 0.16218773477178 0.0708933448804544 0.247573594975428 ENSG00000119535 CSF3R
ENST00000487540 0.0155026492972997 0.00385711274254798 0.452267653827433 ENSG00000119535 CSF3R
ENST00000338937 0.161010180467871 0.0702342825987241 0.248489602652799 ENSG00000119535 CSF3R
ENST00000418048 0.161010180467871 0.0702342825987241 0.248489602652799 ENSG00000119535 CSF3R
ENST00000440588 0.155922066302862 0.0673486399171855 0.249717904031459 ENSG00000119535 CSF3R
ENST00000484762 0.0764712730000003 0.0271241682730511 0.404925629416935 ENSG00000119535 CSF3R
ENST00000466138 0.547211275728655 0.378150064071079 0.205979106923748 ENSG00000119535 CSF3R
ENST00000464365 0.0316414431285821 0.00912857282297822 0.396976497160959 ENSG00000119535 CSF3R
ENST00000469380 0.203314196435446 0.0950494087880709 0.344219191219586 ENSG00000119535 CSF3R
ENST00000526980 0.601542123249012 0.435846643411811 0.122672259649203 ENSG00000119535 CSF3R
ENST00000489551 0.543745123631694 0.37442084996945 0.152506789278516 ENSG00000119535 CSF3R
ENST00000533491 0.471769628145204 0.303584067842587 0.177850376693462 ENSG00000119535 CSF3R
ENST00000424989 2.44561378194186e-07 1.57026997875066e-08 0.920142358505549 ENSG00000233621 LINC01137
ENST00000373087 0.900654444160522 0.828608935011304 0.0190400129066317 ENSG00000163874 ZC3H12A
ENST00000472312 0.920879088525944 0.861174427661725 0.0168813074461352 ENSG00000163874 ZC3H12A
ENST00000471012 0.946230478276685 0.903925965213159 -0.0126259158652173 ENSG00000163874 ZC3H12A
ENST00000373075 0.00617480448885394 0.00130710947965133 0.230873889605043 ENSG00000163875 MEAF6
ENST00000296214 0.00517533164047373 0.00106139540344691 0.23325133074852 ENSG00000163875 MEAF6
ENST00000373074 0.00444595474213074 0.0008883084916866 0.235976780172589 ENSG00000163875 MEAF6
ENST00000475828 0.00462885839879726 0.000930833571263931 0.234444974268642 ENSG00000163875 MEAF6
ENST00000487788 0.00495365423697798 0.00100745966368337 0.233497578062968 ENSG00000163875 MEAF6
ENST00000373073 0.0126982239524824 0.00305039605162012 0.21062567195506 ENSG00000163875 MEAF6
ENST00000487792 0.049224559872248 0.0157035894606382 0.181627636331027 ENSG00000163875 MEAF6
ENST00000448519 0.248119970432313 0.123842479906747 0.113888319484481 ENSG00000163875 MEAF6
ENST00000580821 0.305192516548406 0.164334517590955 0.398341972487643 ENSG00000263675 MIR5581
ENST00000485039 0.69289534802658 0.540983714846592 0.0499486413244205 ENSG00000163875 MEAF6
ENST00000296215 0.0135277979695609 0.00328654383932073 -0.235796185740294 ENSG00000163877 SNIP1
ENST00000468040 0.00518412303293867 0.00106330787256726 -0.323307029475074 ENSG00000163877 SNIP1
ENST00000437933 0.892233235157134 0.815715758968709 -0.0677684111228355 ENSG00000232273 FTH1P1
ENST00000493916 0.00616294533454764 0.00130419715102135 -0.448108549458211 ENSG00000163877 SNIP1
ENST00000296218 0.072964654109015 0.0255614581559729 -0.347474226184498 ENSG00000163879 DNALI1
ENST00000466723 0.365351558359472 0.210431520752892 -0.413665098835754 ENSG00000163879 DNALI1
ENST00000541606 0.27656151239941 0.143509255188309 -0.346145782497513 ENSG00000163879 DNALI1
ENST00000497858 0.0546223096057425 0.0178496339309624 -0.355700881902112 ENSG00000163879 DNALI1
ENST00000467277 0.257715549542895 0.130415938409623 -0.383119037631016 ENSG00000163879 DNALI1
ENST00000490029 0.0098636110749272 0.00226949974689159 -0.384688149027436 ENSG00000134697 GNL2
ENST00000373062 4.82403130826396e-06 4.10366581207792e-07 -0.333274023907129 ENSG00000134697 GNL2
ENST00000462812 0.000405519685592942 5.73703206763855e-05 -0.352820371189725 ENSG00000134697 GNL2
ENST00000479255 0.00195864760703319 0.000344896012224137 -0.392663921275555 ENSG00000134697 GNL2
ENST00000538069 5.1335626517724e-05 5.62944523456559e-06 -0.332816196613118 ENSG00000134697 GNL2
ENST00000469191 0.000100977254782224 1.19423464350468e-05 -0.35719958378203 ENSG00000134697 GNL2
ENST00000489146 0.00617679368509559 0.00130773638086429 -0.340149522476849 ENSG00000134697 GNL2
ENST00000463351 0.0275565682434322 0.00774138706255883 -0.27312984672306 ENSG00000134697 GNL2
ENST00000488496 0.00674658837093046 0.00145111766960826 -0.300277440694132 ENSG00000134697 GNL2
ENST00000358011 0.00242976651465514 0.000442134869389477 -0.295483464857391 ENSG00000116922 C1orf109
ENST00000494120 0.00196640921906609 0.000346484194305164 -0.295164459388163 ENSG00000116922 C1orf109
ENST00000609516 0.0598633897163398 0.0200102215787233 -0.252303280587579 ENSG00000116922 C1orf109
ENST00000464178 0.0118619348532659 0.00281645394253831 -0.267907620951483 ENSG00000116922 C1orf109
ENST00000464085 0.00716261276812152 0.00155909539692593 -0.310411219224881 ENSG00000116922 C1orf109
ENST00000491981 0.00800287700444403 0.0017754630140212 -0.301022000425908 ENSG00000116922 C1orf109
ENST00000461359 0.0175405917326613 0.00447947077505102 -0.298483054690025 ENSG00000116922 C1orf109
ENST00000477060 0.01597289864531 0.00399985773813199 -0.295269318082377 ENSG00000116922 C1orf109
ENST00000486637 0.0296383353888623 0.00843927797908461 -0.28515434715383 ENSG00000116922 C1orf109
ENST00000491797 0.195792625515656 0.0904450139729303 -0.226850036109203 ENSG00000116922 C1orf109
ENST00000488137 0.216369944304836 0.103203510907583 -0.223300888964556 ENSG00000116922 C1orf109
ENST00000472584 0.226118573019138 0.109421043189643 -0.228346823126384 ENSG00000116922 C1orf109
ENST00000498448 0.923941617649456 0.86612860925322 0.0599738899482678 ENSG00000116922 C1orf109
ENST00000373055 0.0464287157023338 0.014619509659445 0.631974678335213 ENSG00000134690 CDCA8
ENST00000327331 0.0464287157023338 0.014619509659445 0.631974678335213 ENSG00000134690 CDCA8
ENST00000437645 0.651708307827148 0.491836199570302 0.252419606563789 ENSG00000183317 EPHA10
ENST00000540011 0.651708307827148 0.491836199570302 0.252419606563789 ENSG00000183317 EPHA10
ENST00000330210 0.56267035580908 0.39350014466335 0.313491380467491 ENSG00000183317 EPHA10
ENST00000427468 0.543787471095499 0.374472617045784 0.326136619727017 ENSG00000183317 EPHA10
ENST00000446149 0.564930439514196 0.396006756236611 0.31185404946871 ENSG00000183317 EPHA10
ENST00000373048 0.506994708375486 0.337731918804373 0.35186908386585 ENSG00000183317 EPHA10
ENST00000373045 0.640935867192663 0.479596651883403 0.111124802753642 ENSG00000185090 MANEAL
ENST00000397631 0.640935867192663 0.479596651883403 0.111124802753642 ENSG00000185090 MANEAL
ENST00000532512 0.762308755301637 0.628338754189899 0.096633209096389 ENSG00000185090 MANEAL
ENST00000525897 0.63881203246012 0.477130665619602 0.139704166863837 ENSG00000185090 MANEAL
ENST00000329006 0.488460794975671 0.319805056087143 0.173505812303496 ENSG00000185090 MANEAL
ENST00000433474 0.21418657982871 0.101824404976003 0.355908461280739 ENSG00000233728 RP11-109P14.9
ENST00000373044 2.069007771689e-15 3.93483698802309e-17 -0.898744206395466 ENSG00000196449 YRDC
ENST00000373043 4.41847164886155e-06 3.7306783622669e-07 -0.876777919270537 ENSG00000197982 C1orf122
ENST00000419397 6.04522764632712e-05 6.74831150023566e-06 -0.944374390190859 ENSG00000197982 C1orf122
ENST00000468084 5.40531422352141e-06 4.65217083287958e-07 -0.887845632250534 ENSG00000197982 C1orf122
ENST00000373042 0.000233235077859419 3.06950469172515e-05 -0.69201022131023 ENSG00000197982 C1orf122
ENST00000446260 0.000473337080853775 6.83173103127024e-05 -0.665379759006304 ENSG00000197982 C1orf122
ENST00000373036 0.0119038676633454 0.00282850494416282 -0.278029410695384 ENSG00000188786 MTF1
ENST00000448796 0.190447943179739 0.0872696560668816 -0.364287583633609 ENSG00000230610 AL929472.1
ENST00000447422 0.13349067391258 0.0550053810838154 -0.407882495227937 ENSG00000235673 RP11-109P14.8
ENST00000468190 0.00198040709437351 0.000349313056286777 -0.37141527854753 ENSG00000188786 MTF1
ENST00000419993 0.361619075759764 0.207329574866782 0.186675947076376 ENSG00000230955 RP11-109P14.10
ENST00000373027 0.00031681423223675 4.34561485249429e-05 0.249309723197632 ENSG00000204084 INPP5B
ENST00000373023 0.000119838272435074 1.44791786411532e-05 0.265088415943908 ENSG00000204084 INPP5B
ENST00000373026 0.00018400166799485 2.35007620388704e-05 0.274547250287386 ENSG00000204084 INPP5B
ENST00000373024 0.000189420657045699 2.42848705487726e-05 0.27410466110802 ENSG00000204084 INPP5B
ENST00000487328 0.583795280916227 0.41625758990017 0.16646223504736 ENSG00000204084 INPP5B
ENST00000470364 0.0147947145847716 0.00364432153441294 0.325040874767888 ENSG00000204084 INPP5B
ENST00000474758 0.0249353369341723 0.00686443099587084 0.318156899638806 ENSG00000204084 INPP5B
ENST00000458109 0.00593473190776131 0.00124830040493496 0.263290345632224 ENSG00000204084 INPP5B
ENST00000516639 0.153682456497561 0.0661121800516234 0.569304744254668 ENSG00000252448 SNORA63
ENST00000467066 0.360325017490491 0.206339732625671 0.171209482221097 ENSG00000204084 INPP5B
ENST00000373021 0.0100873443859826 0.00232900108317653 0.388354399230213 ENSG00000204084 INPP5B
ENST00000491406 0.0909696897870888 0.0337156941011764 0.396073290165436 ENSG00000204084 INPP5B
ENST00000373019 0.188767122755058 0.0862895179653848 -0.0986211805956621 ENSG00000183431 SF3A3
ENST00000448721 0.175861744116366 0.0786820267075435 -0.102945884769426 ENSG00000183431 SF3A3
ENST00000487062 0.113523839752021 0.0446500160160107 -0.197047993221125 ENSG00000183431 SF3A3
ENST00000460925 0.114084428229619 0.04495171863455 -0.13993776734287 ENSG00000183431 SF3A3
ENST00000489537 0.376243080598608 0.219332557832546 -0.0868480253506134 ENSG00000183431 SF3A3
ENST00000461869 0.459739400969615 0.292302567417349 -0.0735227880233223 ENSG00000183431 SF3A3
ENST00000470585 0.476311289637725 0.307948209556595 -0.0729398137534031 ENSG00000183431 SF3A3
ENST00000488934 0.298131006245157 0.159093713931199 -0.128909350511425 ENSG00000183431 SF3A3
ENST00000462258 0.658365348889605 0.499761004760797 -0.0543838269570145 ENSG00000183431 SF3A3
ENST00000485803 0.106426159370013 0.0411446666271343 -0.250002476094466 ENSG00000183386 FHL3
ENST00000373016 0.106426159370013 0.0411446666271343 -0.250002476094466 ENSG00000183386 FHL3
ENST00000475084 0.106344882944835 0.0411042628376053 -0.249675545349723 ENSG00000183386 FHL3
ENST00000477194 0.145353205763034 0.061435147428631 -0.232035867873726 ENSG00000183386 FHL3
ENST00000483132 0.74442402255682 0.605013496020534 -0.0863458809863952 ENSG00000183386 FHL3
ENST00000483182 0.0133957400928907 0.00324729500083933 -0.215322016645094 ENSG00000183520 UTP11L
ENST00000486563 0.0753882718328764 0.0266158655588353 -0.168078864421773 ENSG00000183520 UTP11L
ENST00000373014 0.00362208937089744 0.00070090728253951 -0.214115035824566 ENSG00000183520 UTP11L
ENST00000537711 0.0067095480439645 0.00144201729723849 -0.202264709913142 ENSG00000183520 UTP11L
ENST00000488453 0.00537856307535434 0.00111006861421432 -0.249005293262113 ENSG00000183520 UTP11L
ENST00000373012 0.876605244287257 0.791305351960113 0.0763771806000444 ENSG00000185668 POU3F1
ENST00000432922 0.308047871785924 0.166475880039971 0.458297959341999 ENSG00000224592 RP5-884C9.2
ENST00000428151 0.4153757461955 0.252288600978082 0.363804580520643 ENSG00000224592 RP5-884C9.2
ENST00000373001 0.329685484611143 0.182378727725097 -0.139501903423837 ENSG00000116954 RRAGC
ENST00000474456 0.277800395001774 0.144380887463935 -0.169402420881863 ENSG00000116954 RRAGC
ENST00000493015 0.594353481326715 0.428015161522435 -0.0888330807126309 ENSG00000116954 RRAGC
ENST00000496778 0.611440068366941 0.44657297203069 -0.0951604356179087 ENSG00000116954 RRAGC
ENST00000433671 0.305940246442762 0.164865263296762 -0.225521886357131 ENSG00000228436 RP5-864K19.4
ENST00000456813 0.331428708225832 0.183730232330406 -0.168420620982553 ENSG00000228436 RP5-864K19.4
ENST00000397572 0.318518014336946 0.174166592671348 -0.156158420127458 ENSG00000214114 MYCBP
ENST00000494695 0.339189756778849 0.189741462712391 -0.166528758740331 ENSG00000214114 MYCBP
ENST00000495043 0.351252188852163 0.199043566291897 -0.165534504906406 ENSG00000214114 MYCBP
ENST00000489803 0.203374228670867 0.0950848262273221 -0.248394934855793 ENSG00000214114 MYCBP
ENST00000454994 0.203395263052567 0.0951073406255765 -0.248407310754007 ENSG00000131233 GJA9
ENST00000489575 0.203395263052567 0.0951073406255765 -0.248407310754007 ENSG00000214114 MYCBP
ENST00000465771 0.319377874425302 0.174790576901192 -0.185202376694239 ENSG00000214114 MYCBP
ENST00000462027 0.194769190399267 0.0898200776694162 -0.229965167135818 ENSG00000214114 MYCBP
ENST00000443161 0.154808521182869 0.0667238281142077 -0.481438071533817 ENSG00000228436 RP5-864K19.4
ENST00000357771 0.0894684891580378 0.0330308473057135 -0.491624805767477 ENSG00000131233 GJA9
ENST00000360786 0.259372502773969 0.131577562466082 -0.417696532001516 ENSG00000131233 GJA9
ENST00000372990 0.337138894301413 0.188162874965726 -0.315685061930829 ENSG00000158315 RHBDL2
ENST00000289248 0.32710787153833 0.180478468861864 -0.319941652155837 ENSG00000158315 RHBDL2
ENST00000538156 0.32719040220293 0.180542427725324 -0.319935839008391 ENSG00000158315 RHBDL2
ENST00000372985 0.350901843362325 0.19877971231435 -0.307046680189736 ENSG00000158315 RHBDL2
ENST00000540558 0.489358398568435 0.320637283433755 -0.285011342395644 ENSG00000158315 RHBDL2
ENST00000432648 1.01794659964874e-05 9.36511444861104e-07 -0.261052450907597 ENSG00000174574 AKIRIN1
ENST00000446189 1.20444839685095e-06 8.93697387285873e-08 -0.272088242487614 ENSG00000174574 AKIRIN1
ENST00000372984 1.07539891458666e-06 7.90146771401935e-08 -0.272505522450473 ENSG00000174574 AKIRIN1
ENST00000531822 9.5549419641858e-05 1.12250863146644e-05 -0.250687568947918 ENSG00000174574 AKIRIN1
ENST00000372967 0.977874857284067 0.960933663577475 0.00387071226280514 ENSG00000168653 NDUFS5
ENST00000372969 0.977874857284067 0.960933663577475 0.00387071226280514 ENSG00000168653 NDUFS5
ENST00000484793 0.72159226147365 0.576528224111883 0.202891498487732 ENSG00000127603 MACF1
ENST00000602421 0.73236511274052 0.589661237482851 0.197260746721017 ENSG00000127603 MACF1
ENST00000545844 0.123247401906724 0.0496395315134751 0.123043186461233 ENSG00000127603 MACF1
ENST00000567887 0.122996183995103 0.0495123789467039 0.123089894517642 ENSG00000127603 MACF1
ENST00000372915 0.122934457788104 0.0494753072273278 0.123121265422575 ENSG00000127603 MACF1
ENST00000539005 0.123186859939263 0.0496066261386589 0.123043654080375 ENSG00000127603 MACF1
ENST00000317713 0.123186859939263 0.0496066261386589 0.123043654080375 ENSG00000127603 MACF1
ENST00000361689 0.122927961857639 0.0494702071227537 0.123121327871931 ENSG00000127603 MACF1
ENST00000524432 0.43092912396768 0.265878490559496 0.0963913919229744 ENSG00000127603 MACF1
ENST00000467673 0.82164463697633 0.710197849347379 0.044507814028243 ENSG00000127603 MACF1
ENST00000410446 0.847586878061737 0.748645266722356 0.11217258200267 ENSG00000222378 RNA5SP44
ENST00000564288 0.0693036533560695 0.023991602287965 0.133124159320685 ENSG00000127603 MACF1
ENST00000494012 0.941633004782633 0.895948467619659 -0.0105500608165478 ENSG00000127603 MACF1
ENST00000536367 0.748220437504947 0.610021158801965 0.0400943483197326 ENSG00000127603 MACF1
ENST00000602528 0.799351488669492 0.67900654411418 -0.150143055206289 ENSG00000270040 RP11-416A14.1
ENST00000480624 0.888311077275442 0.809159746952827 -0.0213994773753655 ENSG00000127603 MACF1
ENST00000469366 0.945207855037052 0.902186315211314 -0.0114120486086304 ENSG00000127603 MACF1
ENST00000289890 0.792189568060255 0.669401366074455 -0.0578503128369965 ENSG00000226438 RP11-420K8.1
ENST00000496804 0.0468383625491583 0.0147841040606225 0.161107452086817 ENSG00000127603 MACF1
ENST00000530262 0.0231720579750569 0.00627953469368216 0.177090839808829 ENSG00000127603 MACF1
ENST00000485063 0.612700978957481 0.4480631423513 0.0729670293452066 ENSG00000127603 MACF1
ENST00000472385 0.0706422528111551 0.0245544427829196 0.192919090877277 ENSG00000127603 MACF1
ENST00000484393 0.0216910171494461 0.00579420509344139 0.253394286607959 ENSG00000127603 MACF1
ENST00000476350 0.023946773590447 0.0065307697028988 0.181425461724687 ENSG00000127603 MACF1
ENST00000372925 0.0613783707532861 0.0206319732427393 0.141845517444024 ENSG00000127603 MACF1
ENST00000406997 0.44979260154532 0.282847352120439 -0.382245595891975 ENSG00000217897 HSPE1P8
ENST00000528611 0.177051448134959 0.0793713282652369 0.226727156726417 ENSG00000127603 MACF1
ENST00000289893 0.0800195813284574 0.0287291226103162 0.133354106411368 ENSG00000127603 MACF1
ENST00000530275 0.166634770099372 0.0734419327267273 0.201048617404272 ENSG00000255103 KIAA0754
ENST00000482035 0.159440901201494 0.0693690691381312 0.153072430542988 ENSG00000127603 MACF1
ENST00000473843 0.202192488107382 0.0943705359904329 0.183664065914002 ENSG00000127603 MACF1
ENST00000469490 0.333019284764525 0.18497763799489 0.106700820127779 ENSG00000127603 MACF1
ENST00000487656 0.047728681918725 0.0151272737605238 0.270487505994991 ENSG00000127603 MACF1
ENST00000360115 0.108166807454114 0.0419805310525867 0.141142258540217 ENSG00000127603 MACF1
ENST00000497964 0.45145900247098 0.284416375279217 0.0815939920410779 ENSG00000127603 MACF1
ENST00000446276 0.147868100749381 0.0628238560033707 0.1332738709263 ENSG00000127603 MACF1
ENST00000442046 0.168201077126685 0.0743571979234551 0.129625800138369 ENSG00000127603 MACF1
ENST00000422234 0.223777973025621 0.107948190822405 0.13848749991887 ENSG00000127603 MACF1
ENST00000462496 0.252966134048368 0.127127607555488 0.128726150687913 ENSG00000127603 MACF1
ENST00000462103 0.721480707681063 0.576393393151123 0.0521998760245894 ENSG00000127603 MACF1
ENST00000496360 0.241965691029921 0.119790694949623 0.134268678755921 ENSG00000127603 MACF1
ENST00000497807 0.234718824897739 0.114947397158809 0.12924083560117 ENSG00000127603 MACF1
ENST00000331593 0.267843841641615 0.137329937086492 0.268026580346672 ENSG00000183682 BMP8A
ENST00000441741 0.297254784461902 0.15849222731033 0.286503197872761 ENSG00000182109 RP11-69E11.4
ENST00000331856 0.168099147535496 0.0742813753242879 0.327582006178041 ENSG00000182109 RP11-69E11.4
ENST00000458207 0.00820844113163904 0.00182967652663277 0.421678972918638 ENSG00000182109 RP11-69E11.4
ENST00000450157 0.0245017952025704 0.00671679889319599 0.352489538915492 ENSG00000182109 RP11-69E11.4
ENST00000431553 0.0258500515225984 0.00716878174387567 0.349573249728763 ENSG00000182109 RP11-69E11.4
ENST00000417869 0.0432762655283247 0.0134116470958234 0.320070032141073 ENSG00000182109 RP11-69E11.4
ENST00000440190 0.0288569140738181 0.00817838693443199 0.330177607862755 ENSG00000182109 RP11-69E11.4
ENST00000427240 0.129118686887152 0.0526913225810848 0.226556236820209 ENSG00000243970 PPIEL
ENST00000482028 0.470566021473625 0.302421419534174 0.101756772678018 ENSG00000090621 PABPC4
ENST00000372856 0.685152420080935 0.531766043535872 0.0469709351600861 ENSG00000090621 PABPC4
ENST00000372857 0.68261293168397 0.528737228799299 0.0473152950581118 ENSG00000090621 PABPC4
ENST00000372858 0.247276249544604 0.123225637996618 0.105567687001661 ENSG00000090621 PABPC4
ENST00000372862 0.229554505556243 0.111628221757196 0.108333453308665 ENSG00000090621 PABPC4
ENST00000468476 0.256208542631723 0.129344951656295 0.114460898757953 ENSG00000090621 PABPC4
ENST00000437136 0.211958871942804 0.100461010147783 0.122723100692186 ENSG00000090621 PABPC4
ENST00000492468 0.230054303862958 0.111938840429997 0.120686549035995 ENSG00000090621 PABPC4
ENST00000530186 0.50775506094038 0.338500512636459 0.0885979931753263 ENSG00000090621 PABPC4
ENST00000421687 0.113523839752021 0.0446509311156191 0.139852460037228 ENSG00000090621 PABPC4
ENST00000484555 0.206701479833911 0.0972301204903017 0.127228935894766 ENSG00000090621 PABPC4
ENST00000525045 0.259543782771369 0.131697532278301 0.118736744586127 ENSG00000090621 PABPC4
ENST00000527718 0.166088265567752 0.0731367729856925 0.1306072144941 ENSG00000090621 PABPC4
ENST00000477556 0.285248418581185 0.149727636262044 0.117741405181409 ENSG00000090621 PABPC4
ENST00000461578 0.473690746669949 0.305537133052597 0.0919494086716376 ENSG00000090621 PABPC4
ENST00000483770 0.374433590105956 0.217877570886283 0.104942203798496 ENSG00000090621 PABPC4
ENST00000525669 0.185795445558807 0.0845257075025975 0.1297314276661 ENSG00000090621 PABPC4
ENST00000470443 0.129260433796122 0.0527664534425764 0.13790779767489 ENSG00000090621 PABPC4
ENST00000415255 0.139523879757379 0.0582612935624764 0.137363890586688 ENSG00000228060 RP11-69E11.8
ENST00000513632 0.263724285200941 0.13455180509981 0.125213603534675 ENSG00000090621 PABPC4
ENST00000364587 0.683420320963344 0.5296319887924 -0.16653061653247 ENSG00000201457 SNORA55
ENST00000525751 0.248048225863099 0.123790164465478 0.137431572433212 ENSG00000090621 PABPC4
ENST00000474378 0.180430314096283 0.0813521318920424 0.147884378521533 ENSG00000090621 PABPC4
ENST00000529216 0.248954909626072 0.124405611917018 0.138559381345579 ENSG00000090621 PABPC4
ENST00000492519 0.283579953745529 0.148572295370099 0.134577326782228 ENSG00000090621 PABPC4
ENST00000451091 0.569773545888726 0.401230844707207 -0.109974293113261 ENSG00000090621 PABPC4
ENST00000531243 0.218018383692343 0.104235301874136 -0.296044085823202 ENSG00000090621 PABPC4
ENST00000372844 0.867459637062156 0.777695063284123 0.0928584550468777 ENSG00000116983 HPCAL4
ENST00000470018 0.587195490005965 0.419764843762886 0.0911846153216858 ENSG00000084072 PPIE
ENST00000485507 0.400670050065413 0.239809659149381 0.143515399934146 ENSG00000084072 PPIE
ENST00000324379 0.526099259177486 0.356507493839425 0.087654994341814 ENSG00000084072 PPIE
ENST00000356511 0.387710303799142 0.228915978381253 0.100425896416486 ENSG00000084072 PPIE
ENST00000456578 0.449492934109937 0.282601961903278 0.130199053137449 ENSG00000084072 PPIE
ENST00000495526 0.525983180512682 0.356351036610915 0.087663304286471 ENSG00000084072 PPIE
ENST00000482751 0.525983180512682 0.356351036610915 0.087663304286471 ENSG00000084072 PPIE
ENST00000372830 0.387710303799142 0.228915978381253 0.100425896416486 ENSG00000084072 PPIE
ENST00000497370 0.52395595054602 0.354344038065992 0.0905168607764211 ENSG00000084072 PPIE
ENST00000372835 0.518890089285016 0.349322055588867 0.0886781075872788 ENSG00000084072 PPIE
ENST00000470213 0.491948300504059 0.323362622029569 0.0950292693710145 ENSG00000084072 PPIE
ENST00000474804 0.479040735060589 0.310608538660423 0.0992575772276143 ENSG00000084072 PPIE
ENST00000475350 0.525983180512682 0.356351036610915 0.087663304286471 ENSG00000084072 PPIE
ENST00000480169 0.459781894668979 0.292358710452787 0.115094483468476 ENSG00000084072 PPIE
ENST00000372827 0.379424572563419 0.221946991432687 0.215102810706066 ENSG00000116985 BMP8B
ENST00000467741 0.819255505749677 0.706683045885321 0.112508630835242 ENSG00000084072 PPIE
ENST00000397360 0.504324557803061 0.335214178440638 0.253309503806966 ENSG00000116985 BMP8B
ENST00000441669 3.6079090580273e-06 2.98407467417993e-07 -0.415203198853758 ENSG00000043514 TRIT1
ENST00000462797 3.6079090580273e-06 2.98407467417993e-07 -0.415203198853758 ENSG00000043514 TRIT1
ENST00000316891 3.6079090580273e-06 2.98407467417993e-07 -0.415203198853758 ENSG00000043514 TRIT1
ENST00000372818 3.6079090580273e-06 2.98407467417993e-07 -0.415203198853758 ENSG00000043514 TRIT1
ENST00000495175 1.19247905614206e-05 1.1176448599051e-06 -0.400063149687976 ENSG00000043514 TRIT1
ENST00000491865 1.30168308904358e-05 1.23163136391881e-06 -0.398687978917899 ENSG00000043514 TRIT1
ENST00000537223 1.72496239515975e-05 1.67996738800539e-06 -0.405715099276085 ENSG00000043514 TRIT1
ENST00000537440 1.72496239515975e-05 1.67996738800539e-06 -0.405715099276085 ENSG00000043514 TRIT1
ENST00000541099 1.72496239515975e-05 1.67996738800539e-06 -0.405715099276085 ENSG00000043514 TRIT1
ENST00000545233 1.72496239515975e-05 1.67996738800539e-06 -0.405715099276085 ENSG00000043514 TRIT1
ENST00000465417 0.00326154798890909 0.000621412809816444 -0.440003135128957 ENSG00000043514 TRIT1
ENST00000492612 1.29691908162319e-05 1.22648475327918e-06 -0.403522008434922 ENSG00000043514 TRIT1
ENST00000467774 0.137957671829617 0.0574478568437519 -0.364233657367378 ENSG00000043514 TRIT1
ENST00000489945 1.44176357813413e-05 1.37817725404992e-06 -0.393618651956317 ENSG00000043514 TRIT1
ENST00000486825 2.09837772147175e-05 2.09371059007739e-06 -0.390944727516644 ENSG00000043514 TRIT1
ENST00000469476 0.000557750981081394 8.24244742165105e-05 -0.388619917652019 ENSG00000043514 TRIT1
ENST00000544981 3.02119345424654e-05 3.13206723074954e-06 -0.43618974558729 ENSG00000043514 TRIT1
ENST00000462243 2.15370956932398e-05 2.15604403308757e-06 -0.58527902166609 ENSG00000043514 TRIT1
ENST00000397332 0.00260007513325167 0.000478176209611285 0.991315885229481 ENSG00000116990 MYCL
ENST00000372816 0.0157948635900031 0.00394515839563642 0.858740539999004 ENSG00000116990 MYCL
ENST00000372815 0.661309499624948 0.503317802605257 0.221130259323438 ENSG00000116990 MYCL
ENST00000429311 0.661309499624948 0.503317802605257 0.221130259323438 ENSG00000116990 MYCL
ENST00000450953 0.545633741622479 0.37630805448149 0.314241264021023 ENSG00000116990 MYCL
ENST00000372811 0.000381378236616062 5.35227671097698e-05 -0.408795682893194 ENSG00000168389 MFSD2A
ENST00000420632 0.000421947212881133 6.0012157793639e-05 -0.40286722259148 ENSG00000168389 MFSD2A
ENST00000434861 0.00038520930951102 5.41227810218402e-05 -0.430284789836713 ENSG00000168389 MFSD2A
ENST00000372809 0.000380989136730494 5.34541610665494e-05 -0.408797391982003 ENSG00000168389 MFSD2A
ENST00000483824 0.000380989136730494 5.34541610665494e-05 -0.408797391982003 ENSG00000168389 MFSD2A
ENST00000469745 0.00114453893322747 0.000186830618397277 -0.384423904123307 ENSG00000168389 MFSD2A
ENST00000438210 0.0116826767269285 0.00276624338280849 -0.46863004001912 ENSG00000228477 RP3-342P20.2
ENST00000480630 0.00082043776195742 0.000127781235371166 -0.38113903106267 ENSG00000168389 MFSD2A
ENST00000491515 0.0121605251289387 0.00290010327531624 -0.317931341717577 ENSG00000168389 MFSD2A
ENST00000459917 0.0276844971327702 0.00778473032004913 -0.299704571174235 ENSG00000168389 MFSD2A
ENST00000481612 0.0255342565670252 0.00706615026778436 -0.310753585343917 ENSG00000168389 MFSD2A
ENST00000372797 5.47099106567326e-08 3.11833706254555e-09 0.435747059347751 ENSG00000131236 CAP1
ENST00000372802 5.36492225823815e-08 3.05108335303389e-09 0.436029163611732 ENSG00000131236 CAP1
ENST00000449311 2.76643530519892e-06 2.22832045051215e-07 0.394591045257036 ENSG00000131236 CAP1
ENST00000421589 2.61716345902176e-06 2.09979491746594e-07 0.392504917428581 ENSG00000131236 CAP1
ENST00000414893 1.78400036348344e-06 1.3755823630987e-07 0.383676681672198 ENSG00000131236 CAP1
ENST00000414281 2.75422101629142e-06 2.21790046506026e-07 0.392174091933368 ENSG00000131236 CAP1
ENST00000420216 3.07049736376743e-06 2.49895556021022e-07 0.394312814622025 ENSG00000131236 CAP1
ENST00000372792 7.48877042218561e-08 4.37806013166711e-09 0.429810659678518 ENSG00000131236 CAP1
ENST00000372798 2.58966984563697e-08 1.38126904545715e-09 0.437712252925935 ENSG00000131236 CAP1
ENST00000340450 5.73204185865951e-08 3.27963683303606e-09 0.435924824746839 ENSG00000131236 CAP1
ENST00000372805 5.25359084447792e-08 2.98074240528566e-09 0.436318502188151 ENSG00000131236 CAP1
ENST00000435719 2.21044999040046e-06 1.74096507450809e-07 0.387477386204688 ENSG00000131236 CAP1
ENST00000427843 2.13530391922309e-06 1.67471575578584e-07 0.385666939176575 ENSG00000131236 CAP1
ENST00000417287 2.54467626105077e-06 2.03321918659367e-07 0.39578954588291 ENSG00000131236 CAP1
ENST00000424977 2.43151947218469e-06 1.93424878759476e-07 0.392585891755245 ENSG00000131236 CAP1
ENST00000446031 6.7628750984317e-06 5.94386253513026e-07 0.375776533996155 ENSG00000131236 CAP1
ENST00000479759 1.62029136204753e-08 8.28529571868246e-10 0.483552214109581 ENSG00000131236 CAP1
ENST00000461993 5.16633734138023e-09 2.38702120505832e-10 0.50863915818494 ENSG00000131236 CAP1
ENST00000494114 2.10810064497084e-09 9.02585674101018e-11 0.512154331613244 ENSG00000131236 CAP1
ENST00000433473 0.0515037565863913 0.0165985263249244 0.206277000673608 ENSG00000131238 PPT1
ENST00000529905 0.0463528394167994 0.01459039761507 0.209047449323508 ENSG00000131238 PPT1
ENST00000530704 0.06769028301065 0.0233020640485929 0.208443052367442 ENSG00000131238 PPT1
ENST00000372775 0.0169962889604623 0.00431498735045945 0.280143454251313 ENSG00000131238 PPT1
ENST00000449045 0.0769339825223094 0.027324029097636 0.208174075717658 ENSG00000131238 PPT1
ENST00000439754 0.0930154577741758 0.0346650769565925 0.217449112414719 ENSG00000131238 PPT1
ENST00000530076 0.0381427909790855 0.0114885304651595 0.259034576954755 ENSG00000131238 PPT1
ENST00000527311 0.073983972629399 0.0260091604558165 0.211162672688274 ENSG00000131238 PPT1
ENST00000372779 0.116739207255871 0.046321495601296 0.196385360698208 ENSG00000131238 PPT1
ENST00000526547 0.403348567250122 0.242140868252889 0.137312831737311 ENSG00000131238 PPT1
ENST00000372771 0.00296766577068208 0.000556599213036441 -0.242313015854421 ENSG00000117000 RLF
ENST00000384777 0.48610935747739 0.317495691229444 -0.329715956808958 ENSG00000207508 RNU6-1237P
ENST00000468258 0.968457578336977 0.943495644921974 0.0254941222729486 ENSG00000188800 TMCO2
ENST00000372766 0.944837575072375 0.9015649113132 0.0447278468911128 ENSG00000188800 TMCO2
ENST00000567508 0.68544043034937 0.532162410749791 0.148288160858169 ENSG00000259943 RP1-39G22.7
ENST00000372759 0.549514530224169 0.380405755080562 0.052162496163803 ENSG00000084073 ZMPSTE24
ENST00000479131 0.256158586195331 0.129316129650848 0.128239923624981 ENSG00000084073 ZMPSTE24
ENST00000472583 0.224728337161057 0.108545830466373 0.122085802391404 ENSG00000084073 ZMPSTE24
ENST00000447743 0.36486945944947 0.210021194643527 0.409466991195761 ENSG00000231296 RP1-39G22.4
ENST00000474142 0.789915343561691 0.666278968727251 -0.0474239577287686 ENSG00000084073 ZMPSTE24
ENST00000372748 1.95963108419882e-11 6.09781315862143e-13 1.84924886035618 ENSG00000049089 COL9A2
ENST00000482722 4.87801380113823e-11 1.60304671003649e-12 1.83954785359932 ENSG00000049089 COL9A2
ENST00000466267 3.32342027261047e-06 2.72702170233486e-07 1.53569250208064 ENSG00000049089 COL9A2
ENST00000427563 7.6114056993621e-05 8.7211121779833e-06 1.41743568096546 ENSG00000049089 COL9A2
ENST00000488463 2.09770968451568e-09 8.97989125624621e-11 1.98442030625825 ENSG00000049089 COL9A2
ENST00000417105 2.08635201263963e-09 8.92392886962684e-11 2.03846953243161 ENSG00000049089 COL9A2
ENST00000496215 2.64439189759185e-09 1.15267314829994e-10 2.11928921730433 ENSG00000049089 COL9A2
ENST00000372736 2.1991465124352e-09 9.44662797755571e-11 2.12416194990901 ENSG00000049089 COL9A2
ENST00000461118 1.56910994991775e-07 9.7256314764929e-09 1.93565320198143 ENSG00000049089 COL9A2
ENST00000435168 5.54610785551079e-103 1.79566542803497e-106 1.68339084859596 ENSG00000084070 SMAP2
ENST00000392713 0.0509397450122087 0.0163696396047072 0.879806593323068 ENSG00000213172 RP1-228H13.2
ENST00000372718 3.1645734226891e-122 4.45476142724893e-126 1.72731032976722 ENSG00000084070 SMAP2
ENST00000372708 3.77676141791491e-127 4.78488312751403e-131 1.7673843252592 ENSG00000084070 SMAP2
ENST00000539317 9.29613812256023e-114 1.43947632743268e-117 1.7938186770455 ENSG00000084070 SMAP2
ENST00000487871 1.91444666880183e-85 1.05723644898578e-88 1.68688183033916 ENSG00000084070 SMAP2
ENST00000469416 6.53691756705984e-08 3.77788156642419e-09 0.808503325420756 ENSG00000187801 ZFP69B
ENST00000361584 6.57170752965741e-08 3.80076302621097e-09 0.809203469311787 ENSG00000187801 ZFP69B
ENST00000484445 6.57170752965741e-08 3.80076302621097e-09 0.809203469311787 ENSG00000187801 ZFP69B
ENST00000411995 5.43715739094236e-08 3.09623557917893e-09 0.813284710025597 ENSG00000187801 ZFP69B
ENST00000565390 0.000598070312438412 8.92837025734023e-05 0.737318767869516 ENSG00000260920 RP1-228H13.5
ENST00000372706 0.00147117214023359 0.000248598642576706 0.453461154974795 ENSG00000187815 ZFP69
ENST00000372705 0.00124379455615096 0.000205510270599143 0.469077687869313 ENSG00000187815 ZFP69
ENST00000482712 0.0888322547917541 0.0327471870317163 0.456642228681856 ENSG00000187815 ZFP69
ENST00000450713 0.0179210103247768 0.00459667683673185 0.32463890332938 ENSG00000238287 RP11-656D10.3
ENST00000358527 0.912153728094737 0.847533019855749 -0.0205975219131051 ENSG00000164002 EXO5
ENST00000372703 0.912153728094737 0.847533019855749 -0.0205975219131051 ENSG00000164002 EXO5
ENST00000420209 0.747618215202947 0.609330209519134 -0.0576689080144783 ENSG00000164002 EXO5
ENST00000296380 0.956685402940465 0.921913003514914 -0.0103203524694328 ENSG00000164002 EXO5
ENST00000432259 0.489522417318971 0.320780420819749 -0.123530135440719 ENSG00000164002 EXO5
ENST00000418186 0.75437265096122 0.618090078026864 -0.0560508818706985 ENSG00000164002 EXO5
ENST00000415550 0.658113267615187 0.49938436659482 -0.0844134182695343 ENSG00000164002 EXO5
ENST00000443729 0.709701739827861 0.562112790216709 -0.064592088306369 ENSG00000164002 EXO5
ENST00000419161 0.709701739827861 0.562112790216709 -0.064592088306369 ENSG00000164002 EXO5
ENST00000471429 0.206378224288257 0.0970199609957837 -0.233093349842986 ENSG00000164002 EXO5
ENST00000453437 0.446582522763717 0.279954900123529 -0.161973839378382 ENSG00000227278 RP11-656D10.5
ENST00000437060 0.143507324812575 0.0604115374145902 0.409111045135422 ENSG00000238186 RP11-656D10.6
ENST00000372699 0.842398368247677 0.740717080537691 0.0511043129944847 ENSG00000117010 ZNF684
ENST00000465152 0.941452408238923 0.895657357749472 0.0207426339714155 ENSG00000117010 ZNF684
ENST00000372696 0.850349850373772 0.75256404661095 0.0505348639640209 ENSG00000117010 ZNF684
ENST00000372697 0.850349850373772 0.75256404661095 0.0505348639640209 ENSG00000117010 ZNF684
ENST00000493756 0.881361186556534 0.798390059341567 0.0394121848741537 ENSG00000117010 ZNF684
ENST00000472043 0.539731036510216 0.370456315544967 -0.200377161902386 ENSG00000117010 ZNF684
ENST00000372684 0.288806768327043 0.152323026956127 0.322923617863978 ENSG00000117016 RIMS3
ENST00000372683 0.266004788017135 0.136042962265978 0.386521232960971 ENSG00000117016 RIMS3
ENST00000440100 0.659548980654331 0.501207485406112 0.160222104729429 ENSG00000237899 RP4-739H11.3
ENST00000606277 0.0608215122008464 0.0203994108744245 -0.348910447659836 ENSG00000272145 NFYC-AS1
ENST00000467203 0.359670890176556 0.205869788922393 -0.0974858433436759 ENSG00000066136 NFYC
ENST00000424419 0.291699826623174 0.154446726424607 -0.10747027940554 ENSG00000066136 NFYC
ENST00000427410 0.213452088176966 0.101340013118337 -0.1158599793814 ENSG00000066136 NFYC
ENST00000447388 0.215924222478099 0.102924041491063 -0.115647035988577 ENSG00000066136 NFYC
ENST00000425457 0.2168243482689 0.103485874152666 -0.115203906450818 ENSG00000066136 NFYC
ENST00000453631 0.428209034997205 0.263463612004267 -0.0883582076662806 ENSG00000066136 NFYC
ENST00000456393 0.216358950236179 0.103196744148941 -0.115634903533351 ENSG00000066136 NFYC
ENST00000372654 0.230866904666395 0.112502036076981 -0.113241303055961 ENSG00000066136 NFYC
ENST00000534399 0.605053053512469 0.43949770267538 -0.0651830792925409 ENSG00000066136 NFYC
ENST00000372653 0.281994099158361 0.147406006378234 -0.105602845847972 ENSG00000066136 NFYC
ENST00000372669 0.403396453690673 0.242190506973477 -0.0915417821021068 ENSG00000066136 NFYC
ENST00000372652 0.111812635782024 0.0437803748694862 -0.149416735767816 ENSG00000066136 NFYC
ENST00000372651 0.106234513649739 0.0410488916519567 -0.151341982890425 ENSG00000066136 NFYC
ENST00000531464 0.0424714375407178 0.0131085827838482 -0.232561659635473 ENSG00000066136 NFYC
ENST00000440226 0.0236479135861759 0.00643411799028138 -0.206811175308804 ENSG00000066136 NFYC
ENST00000525290 0.0301698904281945 0.0086186642558147 -0.220082179798619 ENSG00000066136 NFYC
ENST00000530965 0.121310811008099 0.048631567272286 -0.18355084322612 ENSG00000066136 NFYC
ENST00000416859 0.0344912138709501 0.0101427610259882 -0.208436609698472 ENSG00000066136 NFYC
ENST00000308733 0.0421655867420838 0.0129865828476316 -0.195039791176474 ENSG00000066136 NFYC
ENST00000414185 0.0594532235359321 0.0198404775437734 -0.197200285098978 ENSG00000066136 NFYC
ENST00000525349 0.0911911578419173 0.0338106127821636 -0.219003851071415 ENSG00000066136 NFYC
ENST00000483091 0.211250263771117 0.100018099419267 -0.241900031632023 ENSG00000066136 NFYC
ENST00000488635 0.239858331741779 0.118365433178158 -0.164723776090151 ENSG00000066136 NFYC
ENST00000496608 0.298560202581218 0.15944252942543 -0.147663712054061 ENSG00000066136 NFYC
ENST00000347132 0.13536142592401 0.0560242814539827 -0.47199215180608 ENSG00000117013 KCNQ4
ENST00000509682 0.168390742917697 0.0744730449283022 -0.446468005316915 ENSG00000117013 KCNQ4
ENST00000443478 0.602405127726652 0.436683933315237 -0.220295713914945 ENSG00000117013 KCNQ4
ENST00000506017 0.634435474736936 0.472053287714962 -0.203959097635937 ENSG00000117013 KCNQ4
ENST00000372638 0.573228728174343 0.404979261736674 -0.24284521007828 ENSG00000179862 CITED4
ENST00000372621 0.00200301427117599 0.000353935029687443 -0.322722347346824 ENSG00000171793 CTPS1
ENST00000541520 0.00143298211766882 0.000241398611134098 -0.331233589407357 ENSG00000171793 CTPS1
ENST00000470271 0.0245048829950498 0.00671816279695504 -0.334686370622362 ENSG00000171793 CTPS1
ENST00000475060 0.201751292620292 0.0941063931504223 -0.235417857653004 ENSG00000171793 CTPS1
ENST00000479480 0.00689421432630265 0.00148879043431186 -0.352062140571108 ENSG00000171793 CTPS1
ENST00000543104 0.00311925345701253 0.000590233466161244 -0.356735508458329 ENSG00000171793 CTPS1
ENST00000372616 0.00222159353225382 0.000398661514891613 -0.320587645062744 ENSG00000171793 CTPS1
ENST00000480420 4.05798756320451e-05 4.3417233697649e-06 -0.393795714217142 ENSG00000171793 CTPS1
ENST00000463285 0.000429671738952839 6.123780963749e-05 -0.35558123824417 ENSG00000171793 CTPS1
ENST00000486889 0.00112470208184333 0.000183141596508923 -0.338111187524568 ENSG00000171793 CTPS1
ENST00000497210 0.00334894512339399 0.000640343500817317 -0.353532867782203 ENSG00000171793 CTPS1
ENST00000464283 0.00962524944436925 0.00220578068540231 -0.303782660305499 ENSG00000171793 CTPS1
ENST00000463423 0.0232432950660113 0.00630325259437449 -0.279670975398405 ENSG00000171793 CTPS1
ENST00000498694 0.0152089740421913 0.00376820219642429 -0.273546429921025 ENSG00000171793 CTPS1
ENST00000302946 0.00364275204178931 0.000705367207844152 -0.354510765987224 ENSG00000171790 SLFNL1
ENST00000372613 0.00372424299430384 0.000723584585818598 -0.353923513734601 ENSG00000171790 SLFNL1
ENST00000397197 0.00372424299430384 0.000723584585818598 -0.353923513734601 ENSG00000171790 SLFNL1
ENST00000439569 0.00372424299430384 0.000723584585818598 -0.353923513734601 ENSG00000171790 SLFNL1
ENST00000372611 0.00452390432745957 0.000906079996214628 -0.346335687114769 ENSG00000171790 SLFNL1
ENST00000359345 0.00162495405849495 0.000278393301738687 -0.354989446744051 ENSG00000171790 SLFNL1
ENST00000456518 0.811836244082163 0.695954328558174 0.024200713436999 ENSG00000010803 SCMH1
ENST00000397174 0.818188723884123 0.705128064630446 0.0230900968656046 ENSG00000010803 SCMH1
ENST00000402904 0.818188723884123 0.705128064630446 0.0230900968656046 ENSG00000010803 SCMH1
ENST00000361191 0.821307732053405 0.709722825201757 0.0226582067795724 ENSG00000010803 SCMH1
ENST00000361705 0.821307732053405 0.709722825201757 0.0226582067795724 ENSG00000010803 SCMH1
ENST00000397171 0.821307732053405 0.709722825201757 0.0226582067795724 ENSG00000010803 SCMH1
ENST00000372597 0.326816633966006 0.180234970868679 0.0761000630633453 ENSG00000010803 SCMH1
ENST00000372596 0.326816633966006 0.180234970868679 0.0761000630633453 ENSG00000010803 SCMH1
ENST00000337495 0.326816633966006 0.180234970868679 0.0761000630633453 ENSG00000010803 SCMH1
ENST00000326197 0.815960095128051 0.701710209300884 0.0237024210379513 ENSG00000010803 SCMH1
ENST00000372595 0.805574078453295 0.687620605987404 0.0242779605263693 ENSG00000010803 SCMH1
ENST00000472037 0.102471774030067 0.0392105492493073 -0.164406875863909 ENSG00000010803 SCMH1
ENST00000460215 0.0557381421374363 0.018308031469972 -0.19639858390228 ENSG00000010803 SCMH1
ENST00000498793 0.046546336527118 0.0146653918205743 -0.199361426191653 ENSG00000010803 SCMH1
ENST00000489421 0.330155822004098 0.182752713095036 -0.120373242551619 ENSG00000010803 SCMH1
ENST00000482530 0.465168859945075 0.29740803324158 -0.0937467048576367 ENSG00000010803 SCMH1
ENST00000401064 0.121625066751254 0.0487849411865515 0.627389826326925 ENSG00000215893 RP4-635E8.1
ENST00000488592 0.657896341595451 0.499141040381605 0.0650331714800305 ENSG00000010803 SCMH1
ENST00000425554 0.313892630316203 0.170754621553807 0.491441344458118 ENSG00000235358 RP11-399E6.1
ENST00000445073 0.369856101616344 0.214154482104427 0.442783114385353 ENSG00000235358 RP11-399E6.1
ENST00000372591 0.976509935525267 0.958247970811377 0.0191517574589492 ENSG00000204060 FOXO6
ENST00000372583 0.000553841837247532 8.1761020119019e-05 -0.352204510868016 ENSG00000127124 HIVEP3
ENST00000372584 0.000558131173591967 8.24924442851553e-05 -0.352064169673449 ENSG00000127124 HIVEP3
ENST00000247584 0.000659244898454128 9.97479347818659e-05 -0.376934632931168 ENSG00000127124 HIVEP3
ENST00000460604 0.00164710287025859 0.000282709610308047 -0.368557956288352 ENSG00000127124 HIVEP3
ENST00000429157 0.00067334464007033 0.000102260461293938 -0.377006702422018 ENSG00000127124 HIVEP3
ENST00000440249 0.113910145989717 0.0448573915226968 -0.567348659348041 ENSG00000230881 RP11-486B10.3
ENST00000434240 0.0540012383328635 0.0175999875116518 -0.375728150948054 ENSG00000230638 RP11-486B10.4
ENST00000455975 0.0400304989025554 0.0121855841031323 -0.404290118709749 ENSG00000230638 RP11-486B10.4
ENST00000491442 0.92498848918351 0.867845119039852 -0.0227738911488258 ENSG00000127124 HIVEP3
ENST00000489103 0.714927193806217 0.568545537546255 -0.0703766090237151 ENSG00000127124 HIVEP3
ENST00000479350 0.788230069153486 0.664177981916571 0.0740928305958178 ENSG00000127124 HIVEP3
ENST00000372571 0.876834218730129 0.791672490690304 -0.0143886609676633 ENSG00000198815 FOXJ3
ENST00000372572 0.969922604250456 0.946234601420305 -0.00359508348103422 ENSG00000198815 FOXJ3
ENST00000372573 0.959823061924516 0.927595158490466 -0.00482909830667002 ENSG00000198815 FOXJ3
ENST00000361346 0.961414103074455 0.9307933886 -0.00461508176366296 ENSG00000198815 FOXJ3
ENST00000361776 0.961414103074455 0.9307933886 -0.00461508176366296 ENSG00000198815 FOXJ3
ENST00000545068 0.946686166735334 0.904691557836519 0.00619118264788594 ENSG00000198815 FOXJ3
ENST00000445886 0.932755411277356 0.880942960857856 -0.0107287624485992 ENSG00000198815 FOXJ3
ENST00000422278 0.190982611552695 0.08758052092185 -0.179659274997094 ENSG00000198815 FOXJ3
ENST00000454417 0.427497205117022 0.26285150296263 0.114123821928772 ENSG00000198815 FOXJ3
ENST00000436207 0.489269147973884 0.320551254968137 -0.333943456248912 ENSG00000227527 RP11-223A3.1
ENST00000431473 0.990357087327802 0.982517413120541 -0.00767518809626852 ENSG00000177181 RIMKLA
ENST00000372565 0.929326304392463 0.874963632894069 -0.0576938505615298 ENSG00000066185 ZMYND12
ENST00000433602 0.929326304392463 0.874963632894069 -0.0576938505615298 ENSG00000066185 ZMYND12
ENST00000372562 0.0959126928751963 0.0360830360805431 0.158340266694748 ENSG00000127125 PPCS
ENST00000455780 0.0891881969236321 0.032907278294249 0.169742226765705 ENSG00000127125 PPCS
ENST00000372560 0.749629907878723 0.611808721867714 0.0645871783500651 ENSG00000127125 PPCS
ENST00000472013 0.0898656663466311 0.033214799622697 0.169753654317875 ENSG00000127125 PPCS
ENST00000372561 0.0898720380712698 0.0332203174595912 0.169743795402951 ENSG00000127125 PPCS
ENST00000372556 0.0898720380712698 0.0332203174595912 0.169743795402951 ENSG00000127125 PPCS
ENST00000471420 0.00717427818065609 0.00156189362317262 0.240511735729217 ENSG00000127125 PPCS
ENST00000482168 0.00656174096503967 0.00140512565863203 0.272951084474604 ENSG00000127125 PPCS
ENST00000469615 0.16819449981646 0.0743522784638539 0.189477823448743 ENSG00000127125 PPCS
ENST00000475614 0.213364918891597 0.10128961741942 0.391213120459183 ENSG00000186409 CCDC30
ENST00000428554 0.0979302076382247 0.0370178059715283 0.315976388764627 ENSG00000186409 CCDC30
ENST00000477155 0.0979302076382247 0.0370178059715283 0.315976388764627 ENSG00000186409 CCDC30
ENST00000468651 0.168762079201905 0.0746787033433697 0.495445410668327 ENSG00000186409 CCDC30
ENST00000492422 0.145446470507691 0.0614858277623414 0.528686500268628 ENSG00000186409 CCDC30
ENST00000462063 0.1159857773531 0.0459188603603507 0.611901544246827 ENSG00000186409 CCDC30
ENST00000495044 0.391230603761319 0.231861877215764 0.265991995283954 ENSG00000186409 CCDC30
ENST00000507855 0.186569680622073 0.0849882438262658 0.274075613342084 ENSG00000186409 CCDC30
ENST00000509712 0.048184408062732 0.0153049492317842 0.435561660928519 ENSG00000186409 CCDC30
ENST00000471390 0.211734855350408 0.100311615710155 0.276724164498788 ENSG00000186409 CCDC30
ENST00000342022 0.214113439092178 0.101756479074178 0.271952249192761 ENSG00000186409 CCDC30
ENST00000340612 0.229582537054846 0.111648316624416 0.265119251195143 ENSG00000186409 CCDC30
ENST00000514642 0.077001108155512 0.0273559991423567 0.432185921025894 ENSG00000186409 CCDC30
ENST00000390640 0.238133292534113 0.117235850148933 0.26413015793078 ENSG00000186409 CCDC30
ENST00000471699 0.523313386273979 0.353762147521735 0.292739905877714 ENSG00000186409 CCDC30
ENST00000304979 0.800156069552136 0.680095488660835 -0.0283571625449191 ENSG00000171960 PPIH
ENST00000372550 0.189357303164696 0.0866339383168978 -0.142554424465279 ENSG00000171960 PPIH
ENST00000440068 0.168642120861958 0.0746088016724684 -0.15302275570317 ENSG00000171960 PPIH
ENST00000372549 0.537245219788956 0.367800990652838 -0.0983282073667175 ENSG00000171960 PPIH
ENST00000455203 0.434130437805348 0.268708272826969 -0.0959700084332026 ENSG00000171960 PPIH
ENST00000436387 0.983115384889365 0.969582500940412 0.00429227435610335 ENSG00000171960 PPIH
ENST00000461351 0.967600993464063 0.942129923645405 0.00527380719921046 ENSG00000171960 PPIH
ENST00000414339 0.536864161279806 0.367441869442047 -0.252219368686141 ENSG00000234917 RP5-994D16.3
ENST00000321358 0.000242612771364953 3.20828904839997e-05 -0.251583951295839 ENSG00000065978 YBX1
ENST00000332220 0.00022075091327704 2.88485191504181e-05 -0.267584992110675 ENSG00000065978 YBX1
ENST00000436427 0.000885206275146899 0.000139214568342875 -0.222611760516288 ENSG00000065978 YBX1
ENST00000467957 0.000594194474524201 8.86005373377291e-05 -0.226791423261726 ENSG00000065978 YBX1
ENST00000296387 0.389855094272921 0.230697978325823 0.429640063910091 ENSG00000164007 CLDN19
ENST00000539749 0.389855094272921 0.230697978325823 0.429640063910091 ENSG00000164007 CLDN19
ENST00000372539 0.824218991693386 0.714168375928621 0.133927906233909 ENSG00000164007 CLDN19
ENST00000397054 0.0215738839523988 0.00575836447610372 0.23616521880679 ENSG00000117385 LEPRE1
ENST00000460031 0.0221464838785196 0.00593987664823664 0.235339858072744 ENSG00000117385 LEPRE1
ENST00000236040 0.0223061348070878 0.00599054646597063 0.235331884010374 ENSG00000117385 LEPRE1
ENST00000495874 0.0223061348070878 0.00599054646597063 0.235331884010374 ENSG00000117385 LEPRE1
ENST00000296388 0.0223061348070878 0.00599054646597063 0.235331884010374 ENSG00000117385 LEPRE1
ENST00000462474 0.460420086921424 0.292965434823316 0.158869653774385 ENSG00000117385 LEPRE1
ENST00000472802 0.47457822093131 0.30640351380816 0.183062042557415 ENSG00000117385 LEPRE1
ENST00000431412 0.0178811417791062 0.0045838077137365 0.283420917918486 ENSG00000117385 LEPRE1
ENST00000460831 0.787508061071607 0.66312617468371 0.0907492774019378 ENSG00000117385 LEPRE1
ENST00000481465 0.0278863131745565 0.0078524714320116 0.3424629647897 ENSG00000117385 LEPRE1
ENST00000447502 0.0764963346608346 0.027137903346871 0.317450026933968 ENSG00000117385 LEPRE1
ENST00000463465 0.0398613925949613 0.0121251288308824 0.29174140246308 ENSG00000117385 LEPRE1
ENST00000372526 0.418108243821166 0.254618831478263 0.162512099665917 ENSG00000117385 LEPRE1
ENST00000492956 0.706735856759639 0.558057487276483 0.0901769815912481 ENSG00000117385 LEPRE1
ENST00000372525 0.600250579269665 0.434327826660797 -0.0829822542225634 ENSG00000164008 C1orf50
ENST00000464081 0.665233057789089 0.507858610635957 -0.0553991041613067 ENSG00000164008 C1orf50
ENST00000603943 0.575213193798875 0.406988557579267 -0.0660925752480243 ENSG00000164008 C1orf50
ENST00000536543 0.705971922027872 0.557106435865304 -0.0503045262669633 ENSG00000164008 C1orf50
ENST00000468913 0.828521712635118 0.720530643556532 -0.0482301543698277 ENSG00000164008 C1orf50
ENST00000494155 0.949117866304364 0.908993044324587 0.0213294575722012 ENSG00000164008 C1orf50
ENST00000447572 0.862647145105038 0.770314343396007 -0.069136414294798 ENSG00000228452 RP5-994D16.9
ENST00000421630 0.279581682018363 0.145692039394839 0.491701419988809 ENSG00000164008 C1orf50
ENST00000438946 0.699392518830846 0.548941115687267 0.219848179953123 ENSG00000164008 C1orf50
ENST00000372522 0.937987947837805 0.889720612843562 -0.0166561561576833 ENSG00000177868 CCDC23
ENST00000372521 0.637938868698629 0.475903761046897 -0.0824641396607786 ENSG00000177868 CCDC23
ENST00000537227 0.585501544846266 0.418023769900849 -0.0913322176205321 ENSG00000177868 CCDC23
ENST00000497437 0.654789304481871 0.495493311350649 -0.0836609006288847 ENSG00000177868 CCDC23
ENST00000487556 0.484275763228175 0.315412291262397 -0.109325518682412 ENSG00000164010 ERMAP
ENST00000372517 0.484275763228175 0.315412291262397 -0.109325518682412 ENSG00000164010 ERMAP
ENST00000470938 0.723427194415025 0.578895528873551 0.124600538220675 ENSG00000164010 ERMAP
ENST00000372514 0.481339985572722 0.312622279794736 -0.130486523459426 ENSG00000164010 ERMAP
ENST00000328249 0.461378644664018 0.293845879366843 -0.15228058901808 ENSG00000164010 ERMAP
ENST00000414798 0.471836130582392 0.303679998400258 -0.15286538506923 ENSG00000228192 RP11-342M1.3
ENST00000416809 0.522957710819326 0.353418646091024 -0.148697961041617 ENSG00000228192 RP11-342M1.3
ENST00000425076 0.668281217486229 0.511615471612092 -0.100003565663316 ENSG00000228192 RP11-342M1.3
ENST00000444563 0.668281217486229 0.511615471612092 -0.100003565663316 ENSG00000228192 RP11-342M1.3
ENST00000372508 0.376301401626739 0.219369658420385 -0.126285953815311 ENSG00000164011 ZNF691
ENST00000372507 0.375754650626246 0.2189477779973 -0.12630763863868 ENSG00000164011 ZNF691
ENST00000372506 0.375754650626246 0.2189477779973 -0.12630763863868 ENSG00000164011 ZNF691
ENST00000397044 0.328583275978355 0.181563097665733 -0.144888230424887 ENSG00000164011 ZNF691
ENST00000372504 0.375754650626246 0.2189477779973 -0.12630763863868 ENSG00000164011 ZNF691
ENST00000397034 0.219145821600378 0.10496559803012 -0.2147326862806 ENSG00000164011 ZNF691
ENST00000372503 0.293068916103098 0.1554744667961 -0.198232859102309 ENSG00000164011 ZNF691
ENST00000372502 0.991251306447152 0.984197651566538 0.00283147670961655 ENSG00000164011 ZNF691
ENST00000426263 0.597517947297105 0.431340693264205 -0.0742768263783177 ENSG00000117394 SLC2A1
ENST00000475162 0.988867792166602 0.980118905551316 -0.00279197679658498 ENSG00000117394 SLC2A1
ENST00000439722 0.926061194921032 0.869429547205529 -0.0218177765693273 ENSG00000117394 SLC2A1
ENST00000415851 0.353438314012793 0.200854538932634 -0.13019644985064 ENSG00000117394 SLC2A1
ENST00000372500 0.310394993338405 0.168146278486798 -0.136726341465146 ENSG00000117394 SLC2A1
ENST00000460369 0.40562373462429 0.244157646506583 -0.203049795252805 ENSG00000117394 SLC2A1
ENST00000431759 0.916420666227574 0.854350252708697 0.064486231925437 ENSG00000227533 SLC2A1-AS1
ENST00000416689 0.901472379173033 0.830021321556915 0.0774888198948995 ENSG00000227533 SLC2A1-AS1
ENST00000431635 0.000483789082503916 7.00063328584561e-05 -0.39713577829889 ENSG00000117395 EBNA1BP2
ENST00000236051 0.000462209160395737 6.65225154971426e-05 -0.397178979953444 ENSG00000117395 EBNA1BP2
ENST00000463906 0.0349412836764708 0.0103011811148446 -0.253959615707153 ENSG00000117395 EBNA1BP2
ENST00000491223 3.05021963147202e-05 3.16516428015935e-06 -0.464233263584027 ENSG00000117395 EBNA1BP2
ENST00000472982 1.86079678912049e-05 1.82876105510356e-06 -0.486950620504197 ENSG00000117395 EBNA1BP2
ENST00000483082 1.65724483369117e-05 1.60725080685201e-06 -0.491275490826736 ENSG00000117395 EBNA1BP2
ENST00000461557 2.56073361924785e-06 2.04785152889257e-07 -0.518037279632148 ENSG00000117395 EBNA1BP2
ENST00000372492 0.0010418842425957 0.000168005630774145 -0.782516550629554 ENSG00000243710 WDR65
ENST00000372476 0.83439582663992 0.728912962241432 0.121871552486791 ENSG00000066056 TIE1
ENST00000433781 0.983250925234792 0.969854154827251 0.0134204124196537 ENSG00000066056 TIE1
ENST00000473014 0.763354483866807 0.629575638081456 0.177645145472417 ENSG00000066056 TIE1
ENST00000372470 0.765004647022441 0.631825046390011 0.144570264990542 ENSG00000117400 MPL
ENST00000413998 0.906267927934947 0.837830270633122 0.0662138193227968 ENSG00000117400 MPL
ENST00000424948 0.140158341713437 0.0586091052643445 0.509807784887736 ENSG00000234694 RP1-92O14.3
ENST00000310955 0.963206142712328 0.933823731731479 -0.020955523612284 ENSG00000117399 CDC20
ENST00000372462 0.938339459062875 0.8904767232044 -0.0348669040591799 ENSG00000117399 CDC20
ENST00000478882 0.13076686391189 0.0535507592846193 -0.675882144215986 ENSG00000117399 CDC20
ENST00000482046 0.901182934977511 0.829577215834509 0.0569051339404642 ENSG00000117399 CDC20
ENST00000372458 0.0338901821080821 0.00992689700308248 0.224378460906057 ENSG00000066322 ELOVL1
ENST00000413844 0.0330178573009493 0.00961328222297269 0.225165046603876 ENSG00000066322 ELOVL1
ENST00000468865 0.0171456546032363 0.00436183831174422 0.26480770205821 ENSG00000066322 ELOVL1
ENST00000464204 0.0236425755144622 0.00643249920121299 0.23079214043699 ENSG00000066322 ELOVL1
ENST00000470968 0.0246011490772949 0.00675078830398166 0.22969075573086 ENSG00000066322 ELOVL1
ENST00000487209 0.0316204794397679 0.00912074430530934 0.221131222906842 ENSG00000066322 ELOVL1
ENST00000470769 0.0202547136769883 0.00533098315857218 0.24028230705292 ENSG00000066322 ELOVL1
ENST00000497569 0.0131265243491361 0.00317094683258748 0.254526132739059 ENSG00000066322 ELOVL1
ENST00000482302 0.014886512418392 0.00367112485995664 0.249324393815017 ENSG00000066322 ELOVL1
ENST00000497050 0.0147351578289888 0.00362788803779687 0.248083975777065 ENSG00000066322 ELOVL1
ENST00000478481 0.00459594112073181 0.000923095919234796 0.316435776591719 ENSG00000066322 ELOVL1
ENST00000479439 0.0184961497555407 0.00477544247679231 0.256797328800718 ENSG00000066322 ELOVL1
ENST00000465321 0.0338507195386366 0.0099124787837878 0.231619147147001 ENSG00000066322 ELOVL1
ENST00000479686 0.03682705759617 0.0109849226742595 0.235453401526035 ENSG00000066322 ELOVL1
ENST00000496932 0.0474853304678929 0.0150310943940746 0.22575466622348 ENSG00000066322 ELOVL1
ENST00000290663 0.200453011323062 0.0933202196566719 0.141362547439727 ENSG00000159479 MED8
ENST00000372457 0.188769727015868 0.086292037082263 0.143467398661877 ENSG00000159479 MED8
ENST00000372455 0.228068773694958 0.110701869221766 0.130865306685964 ENSG00000159479 MED8
ENST00000436713 0.391186335124384 0.231816367996441 0.102326849027677 ENSG00000229431 RP1-92O14.6
ENST00000460803 0.291293397833403 0.154163498197368 0.152015465658973 ENSG00000159479 MED8
ENST00000473560 0.472906636251805 0.304748160358101 0.0951356746959785 ENSG00000159479 MED8
ENST00000310739 0.263968835722501 0.134732312706499 0.131415308995309 ENSG00000198198 SZT2
ENST00000372450 0.263968835722501 0.134732312706499 0.131415308995309 ENSG00000198198 SZT2
ENST00000357658 0.116966091328293 0.0464345733916333 0.15767970619968 ENSG00000198198 SZT2
ENST00000406439 0.280089765181441 0.14606950548547 0.107130809483388 ENSG00000198198 SZT2
ENST00000562955 0.0759389140769469 0.0268776164396052 0.122465569636878 ENSG00000198198 SZT2
ENST00000470139 0.46585952995437 0.298059469103734 0.0898300527123913 ENSG00000198198 SZT2
ENST00000372442 0.279373153047385 0.145524711686547 0.0956509917855009 ENSG00000198198 SZT2
ENST00000478140 0.746283472631274 0.607574219160631 -0.0900891658211894 ENSG00000198198 SZT2
ENST00000470897 0.966176705330943 0.939441208845631 0.013124345233786 ENSG00000198198 SZT2
ENST00000471177 0.905068116563159 0.835894283343849 0.0282276156199451 ENSG00000198198 SZT2
ENST00000460536 0.455245444645761 0.288083505952916 0.1025713189451 ENSG00000198198 SZT2
ENST00000396885 0.919677804653781 0.859516443717013 0.0279450347443586 ENSG00000229372 SZT2-AS1
ENST00000583037 0.109971218663246 0.0428534485069398 0.327904860053592 ENSG00000178922 HYI
ENST00000483618 0.436391721288006 0.270825910246038 -0.300980230227636 ENSG00000178922 HYI
ENST00000372425 0.109971218663246 0.0428534485069398 0.327904860053592 ENSG00000178922 HYI
ENST00000372433 0.18346800640177 0.0831788950727585 0.285934310448857 ENSG00000178922 HYI
ENST00000372434 0.168126220383344 0.07430043867669 0.291261305566581 ENSG00000178922 HYI
ENST00000470662 0.160012866482486 0.0697003132204228 0.307838917512589 ENSG00000178922 HYI
ENST00000487366 0.150495047653435 0.0642990398283934 0.312029874622996 ENSG00000178922 HYI
ENST00000372430 0.166757850693963 0.0735102634432478 0.296782635817374 ENSG00000178922 HYI
ENST00000372432 0.124881846227605 0.0504815323667884 0.316283701787077 ENSG00000178922 HYI
ENST00000372427 0.131370505949892 0.0538858003831885 0.311707936632171 ENSG00000178922 HYI
ENST00000372426 0.164602746537024 0.072289147871028 0.303376592959469 ENSG00000178922 HYI
ENST00000486909 0.0935066220124015 0.0349073575052491 0.342871784522984 ENSG00000178922 HYI
ENST00000496142 0.852771191017703 0.756012117245135 -0.0802337682479347 ENSG00000178922 HYI
ENST00000469587 0.20691284792976 0.0973601291548209 0.472154848004144 ENSG00000178922 HYI
ENST00000444386 0.855405512544051 0.760141473549438 -0.108353334940818 ENSG00000229348 HYI-AS1
ENST00000496043 0.600776386002503 0.434942441543064 -0.282096434467148 ENSG00000142949 PTPRF
ENST00000481019 0.58520684335191 0.417667720957284 -0.294436481339495 ENSG00000142949 PTPRF
ENST00000359947 0.132710991323978 0.0545888330468524 -0.462158255109229 ENSG00000142949 PTPRF
ENST00000438120 0.101691061356813 0.0388209112437769 -0.513215723365364 ENSG00000142949 PTPRF
ENST00000436724 0.180422524887682 0.0813473500046112 -0.576852312616583 ENSG00000142949 PTPRF
ENST00000372405 0.351877001370653 0.199568299538085 -0.432837423570717 ENSG00000142949 PTPRF
ENST00000372413 0.163866175796766 0.0718664757868782 -0.435401641440759 ENSG00000142949 PTPRF
ENST00000372414 0.163866175796766 0.0718664757868782 -0.435401641440759 ENSG00000142949 PTPRF
ENST00000437607 0.256146710146218 0.129306528513662 -0.518640183963838 ENSG00000142949 PTPRF
ENST00000412568 0.391525911071992 0.232144364626711 -0.329198383282813 ENSG00000142949 PTPRF
ENST00000429895 0.497580792486929 0.328823028566385 -0.260760112203037 ENSG00000142949 PTPRF
ENST00000414879 0.36583232819994 0.210825725108849 -0.341351860082594 ENSG00000142949 PTPRF
ENST00000422171 0.36583232819994 0.210825725108849 -0.341351860082594 ENSG00000142949 PTPRF
ENST00000496447 0.41836329560593 0.254882528654087 -0.336737296649227 ENSG00000142949 PTPRF
ENST00000372407 0.436450152586248 0.270875201333073 -0.328972958086061 ENSG00000142949 PTPRF
ENST00000477970 0.952268246258503 0.914401071047544 0.0382062791393948 ENSG00000142949 PTPRF
ENST00000372396 0.135818506772751 0.0562657005520324 0.0979023813828687 ENSG00000066135 KDM4A
ENST00000463151 0.502815227284375 0.333659113079507 0.0793046866363452 ENSG00000066135 KDM4A
ENST00000485249 0.313097394647229 0.170158704282753 0.124499448558694 ENSG00000066135 KDM4A
ENST00000472265 0.953529894338711 0.916633664216049 0.0170537953163971 ENSG00000066135 KDM4A
ENST00000481296 0.180444598515165 0.0813649227123197 -0.28015286289517 ENSG00000066135 KDM4A
ENST00000398804 0.994830183790904 0.990439867866773 -0.00104081589323437 ENSG00000236200 KDM4A-AS1
ENST00000439057 0.886021359007105 0.805455253985759 0.0223276357582933 ENSG00000236200 KDM4A-AS1
ENST00000434346 0.92756783531904 0.872122894784219 0.0205236586146287 ENSG00000236200 KDM4A-AS1
ENST00000453015 0.966178878804605 0.939453161627164 0.00930788315196511 ENSG00000236200 KDM4A-AS1
ENST00000418149 0.957667586888254 0.923857086762748 0.0100723622515361 ENSG00000236200 KDM4A-AS1
ENST00000532911 0.802310228167021 0.683180068439752 -0.0455217061860065 ENSG00000126091 ST3GAL3
ENST00000489897 0.0228976331082661 0.00618485576848181 -0.217427921233512 ENSG00000126091 ST3GAL3
ENST00000372374 0.0172153574309473 0.00438369042721369 -0.223346453271775 ENSG00000126091 ST3GAL3
ENST00000372375 0.0172153574309473 0.00438369042721369 -0.223346453271775 ENSG00000126091 ST3GAL3
ENST00000545417 0.0172153574309473 0.00438369042721369 -0.223346453271775 ENSG00000126091 ST3GAL3
ENST00000372377 0.0172153574309473 0.00438369042721369 -0.223346453271775 ENSG00000126091 ST3GAL3
ENST00000361392 0.0172153574309473 0.00438369042721369 -0.223346453271775 ENSG00000126091 ST3GAL3
ENST00000361400 0.0172153574309473 0.00438369042721369 -0.223346453271775 ENSG00000126091 ST3GAL3
ENST00000353126 0.0172153574309473 0.00438369042721369 -0.223346453271775 ENSG00000126091 ST3GAL3
ENST00000530154 0.0307884610178275 0.00883134485669306 -0.210844339549891 ENSG00000126091 ST3GAL3
ENST00000262915 0.0172153574309473 0.00438369042721369 -0.223346453271775 ENSG00000126091 ST3GAL3
ENST00000330208 0.0172153574309473 0.00438369042721369 -0.223346453271775 ENSG00000126091 ST3GAL3
ENST00000335430 0.0172153574309473 0.00438369042721369 -0.223346453271775 ENSG00000126091 ST3GAL3
ENST00000351035 0.0172153574309473 0.00438369042721369 -0.223346453271775 ENSG00000126091 ST3GAL3
ENST00000479383 0.822814081981397 0.71206000315167 -0.0409268245690654 ENSG00000126091 ST3GAL3
ENST00000347631 0.0227680263867275 0.00614295697712791 -0.217605304832112 ENSG00000126091 ST3GAL3
ENST00000484868 0.620260923592811 0.456151842148904 -0.0854284261775504 ENSG00000126091 ST3GAL3
ENST00000461066 0.82469965929156 0.714880637356077 -0.0405531391944308 ENSG00000126091 ST3GAL3
ENST00000437753 0.378268651840726 0.220895308452032 0.18645150207803 ENSG00000229444 RP11-184I16.4
ENST00000533997 0.0117336891758462 0.00278203956739741 -0.239650352663991 ENSG00000126091 ST3GAL3
ENST00000469715 0.0117336891758462 0.00278203956739741 -0.239650352663991 ENSG00000126091 ST3GAL3
ENST00000490541 0.0117336891758462 0.00278203956739741 -0.239650352663991 ENSG00000126091 ST3GAL3
ENST00000528371 0.0117336891758462 0.00278203956739741 -0.239650352663991 ENSG00000126091 ST3GAL3
ENST00000530581 0.0117336891758462 0.00278203956739741 -0.239650352663991 ENSG00000126091 ST3GAL3
ENST00000531816 0.0117336891758462 0.00278203956739741 -0.239650352663991 ENSG00000126091 ST3GAL3
ENST00000531993 0.0117336891758462 0.00278203956739741 -0.239650352663991 ENSG00000126091 ST3GAL3
ENST00000533212 0.0117336891758462 0.00278203956739741 -0.239650352663991 ENSG00000126091 ST3GAL3
ENST00000533933 0.0117336891758462 0.00278203956739741 -0.239650352663991 ENSG00000126091 ST3GAL3
ENST00000372369 0.0117336891758462 0.00278203956739741 -0.239650352663991 ENSG00000126091 ST3GAL3
ENST00000372372 0.0117336891758462 0.00278203956739741 -0.239650352663991 ENSG00000126091 ST3GAL3
ENST00000372368 0.0117336891758462 0.00278203956739741 -0.239650352663991 ENSG00000126091 ST3GAL3
ENST00000372367 0.0117336891758462 0.00278203956739741 -0.239650352663991 ENSG00000126091 ST3GAL3
ENST00000372366 0.0117336891758462 0.00278203956739741 -0.239650352663991 ENSG00000126091 ST3GAL3
ENST00000372365 0.0117336891758462 0.00278203956739741 -0.239650352663991 ENSG00000126091 ST3GAL3
ENST00000361746 0.0117336891758462 0.00278203956739741 -0.239650352663991 ENSG00000126091 ST3GAL3
ENST00000332628 0.0117336891758462 0.00278203956739741 -0.239650352663991 ENSG00000126091 ST3GAL3
ENST00000531451 0.0116008485174177 0.00274294957801186 -0.239661991690212 ENSG00000126091 ST3GAL3
ENST00000372362 0.0116008485174177 0.00274294957801186 -0.239661991690212 ENSG00000126091 ST3GAL3
ENST00000361812 0.0116008485174177 0.00274294957801186 -0.239661991690212 ENSG00000126091 ST3GAL3
ENST00000427515 0.784347691237613 0.658580497189504 -0.155158794225649 ENSG00000233674 RP11-184I16.3
ENST00000461375 0.00148676592572862 0.000251756909268133 -0.313958008648242 ENSG00000126091 ST3GAL3
ENST00000419974 0.57957654018752 0.411666759713278 -0.283763861444065 ENSG00000224751 SHMT1P1
ENST00000490502 1.37166670685699e-06 1.03032370671878e-07 -0.605178725693253 ENSG00000126091 ST3GAL3
ENST00000495482 0.0529470809366291 0.0171807083908646 -0.420263654901806 ENSG00000126091 ST3GAL3
ENST00000414809 0.715700051738507 0.569463020135922 -0.197977655809584 ENSG00000117407 ARTN
ENST00000372359 0.715700051738507 0.569463020135922 -0.197977655809584 ENSG00000117407 ARTN
ENST00000477048 0.985520487238646 0.974241620207972 0.0117827448677601 ENSG00000117407 ARTN
ENST00000471394 0.993651252324415 0.988273019455827 0.00536142835252952 ENSG00000117407 ARTN
ENST00000498139 0.784937420244375 0.659524164975439 -0.156425925418364 ENSG00000117407 ARTN
ENST00000491846 0.87403015246862 0.787291638978805 -0.0985771274722152 ENSG00000117407 ARTN
ENST00000479128 0.84443527151144 0.743869894256446 -0.11970627043016 ENSG00000117407 ARTN
ENST00000472435 0.84443527151144 0.743869894256446 -0.11970627043016 ENSG00000117407 ARTN
ENST00000474592 0.546168130987163 0.376941823061146 -0.322939696605297 ENSG00000117407 ARTN
ENST00000446167 0.892403910724229 0.816031130307438 -0.0390348515441259 ENSG00000237950 RP11-7O11.3
ENST00000445226 0.935715893356881 0.885912382661446 -0.0240199423490181 ENSG00000237950 RP11-7O11.3
ENST00000412378 0.965546289445416 0.938135512082009 0.0120487765291508 ENSG00000237950 RP11-7O11.3
ENST00000372343 0.0230583352965802 0.00624108423540915 0.214389167655452 ENSG00000117408 IPO13
ENST00000489061 0.397548828221981 0.237111758176627 0.177288688677134 ENSG00000117408 IPO13
ENST00000489773 0.156014628459629 0.0674160711876577 0.207401795193757 ENSG00000117408 IPO13
ENST00000492152 0.060297650312312 0.0201850878860882 0.309922013682418 ENSG00000117408 IPO13
ENST00000480902 0.0476866175937245 0.0151101425832006 0.442770242367389 ENSG00000117408 IPO13
ENST00000372339 0.0195077039273138 0.00509373011835559 0.381147976069568 ENSG00000117408 IPO13
ENST00000486876 0.542735947787061 0.37346999261909 0.170694273959154 ENSG00000117408 IPO13
ENST00000471934 0.0898753164679122 0.033222161872954 -0.197429860960752 ENSG00000132768 DPH2
ENST00000476260 0.130720513000812 0.0535261522179066 -0.174002756652921 ENSG00000132768 DPH2
ENST00000255108 0.0764565521759031 0.0271173324185361 -0.19346774440657 ENSG00000132768 DPH2
ENST00000412950 0.0985668822951922 0.0373195212372623 -0.188999629539839 ENSG00000132768 DPH2
ENST00000524776 0.0985668822951922 0.0373195212372623 -0.188999629539839 ENSG00000132768 DPH2
ENST00000495421 0.0764565521759031 0.0271173324185361 -0.19346774440657 ENSG00000132768 DPH2
ENST00000530988 0.0794182685378624 0.0284422445715217 -0.203868942835043 ENSG00000132768 DPH2
ENST00000527567 0.144269036433281 0.0608366666979488 -0.168913684273731 ENSG00000132768 DPH2
ENST00000492306 0.111376392121975 0.043559366850486 -0.18289740775187 ENSG00000132768 DPH2
ENST00000490861 0.204296681917119 0.0956776135406492 -0.152757709676852 ENSG00000132768 DPH2
ENST00000396758 0.0756614488102213 0.0267442633467251 -0.193836572012427 ENSG00000132768 DPH2
ENST00000477294 0.120004292294136 0.0479633698719174 -0.176934140309916 ENSG00000132768 DPH2
ENST00000529729 0.154625560624625 0.0666260346320285 -0.167982510025332 ENSG00000132768 DPH2
ENST00000532140 0.140078102816214 0.0585676735798352 -0.171323064146577 ENSG00000132768 DPH2
ENST00000534786 0.422005532172708 0.257974777444917 -0.107813648527115 ENSG00000132768 DPH2
ENST00000534655 0.508063817195185 0.338772387468579 -0.108559846445678 ENSG00000132768 DPH2
ENST00000459879 0.237906598926566 0.117081752894181 -0.170313803535732 ENSG00000132768 DPH2
ENST00000527319 0.187146512526067 0.0853300422410445 -0.191018326738981 ENSG00000132768 DPH2
ENST00000472505 0.26346906953724 0.134343708596986 -0.141427002156535 ENSG00000117410 ATP6V0B
ENST00000472174 0.275797617412931 0.143021629678007 -0.127411806296854 ENSG00000117410 ATP6V0B
ENST00000532642 0.279249058452913 0.145414864865145 -0.127207789223952 ENSG00000117410 ATP6V0B
ENST00000236067 0.277610588504621 0.14424316037895 -0.12733728097989 ENSG00000117410 ATP6V0B
ENST00000471859 0.266817594292844 0.136613338158263 -0.129627800643028 ENSG00000117410 ATP6V0B
ENST00000472277 0.307177283768821 0.165765381532106 -0.127312692762939 ENSG00000117410 ATP6V0B
ENST00000461670 0.229798376157824 0.111775359429835 -0.153626419839431 ENSG00000117410 ATP6V0B
ENST00000468183 0.276582133850326 0.14352774264842 -0.127575654095965 ENSG00000117410 ATP6V0B
ENST00000473485 0.276582133850326 0.14352774264842 -0.127575654095965 ENSG00000117410 ATP6V0B
ENST00000496131 0.316964798996771 0.172979128459512 -0.125972017246079 ENSG00000117410 ATP6V0B
ENST00000498208 0.218592313451429 0.104614321582322 -0.159998301371948 ENSG00000117410 ATP6V0B
ENST00000532072 0.944691535540673 0.901330575673635 -0.00949009732405488 ENSG00000117410 ATP6V0B
ENST00000498664 0.860876239411384 0.76790892514797 -0.0216519467564349 ENSG00000117410 ATP6V0B
ENST00000498543 0.0466431568727421 0.0147014906959515 -0.449634337500945 ENSG00000117411 B4GALT2
ENST00000372324 0.096115492471755 0.0361769199260929 -0.309120410852052 ENSG00000117411 B4GALT2
ENST00000497866 0.0422308215201768 0.0130132138162205 -0.430680644433083 ENSG00000117411 B4GALT2
ENST00000434555 0.0987045203874452 0.0373855285594301 -0.312069797028121 ENSG00000117411 B4GALT2
ENST00000356836 0.134612059489532 0.055634206489244 -0.292466267561024 ENSG00000117411 B4GALT2
ENST00000309519 0.186289814339004 0.084822731350858 -0.263798334099851 ENSG00000117411 B4GALT2
ENST00000485678 0.122556139621319 0.0492722676255646 -0.330901766293549 ENSG00000117411 B4GALT2
ENST00000481924 0.208440346901701 0.0982945381490687 -0.296132610895428 ENSG00000117411 B4GALT2
ENST00000486064 0.969547251270897 0.94549670280157 0.00903225571880698 ENSG00000159214 CCDC24
ENST00000372307 0.326810324892703 0.18022229049958 -0.385009192501236 ENSG00000196517 SLC6A9
ENST00000372318 0.907830147862917 0.840673873375746 0.0264710401108363 ENSG00000159214 CCDC24
ENST00000460543 0.612835711471772 0.448204805479605 0.121763541872735 ENSG00000159214 CCDC24
ENST00000463846 0.908626371663817 0.842052812322625 0.0262496270320873 ENSG00000159214 CCDC24
ENST00000490563 0.908626371663817 0.842052812322625 0.0262496270320873 ENSG00000159214 CCDC24
ENST00000490064 0.876666785919041 0.791391757192154 0.0366324024239438 ENSG00000159214 CCDC24
ENST00000486504 0.848354367204861 0.749753085738225 0.0439807643076038 ENSG00000159214 CCDC24
ENST00000485811 0.875173301929829 0.789018400495818 0.0378915621473146 ENSG00000159214 CCDC24
ENST00000372306 0.314402719351539 0.171094066903514 -0.39952767639991 ENSG00000196517 SLC6A9
ENST00000466180 0.90982140071106 0.843933056501509 0.0276418953627573 ENSG00000159214 CCDC24
ENST00000479055 0.846709329667782 0.747273846581625 0.0463415355843623 ENSG00000159214 CCDC24
ENST00000472562 0.364315038934745 0.209535765411137 -0.318382522911144 ENSG00000159214 CCDC24
ENST00000372310 2.30942288983762e-09 9.96909441663204e-11 -0.541545442807469 ENSG00000196517 SLC6A9
ENST00000475075 0.277787385174254 0.14436811376075 -0.443065963745069 ENSG00000196517 SLC6A9
ENST00000357730 0.274627901637452 0.142130899007586 -0.444760546160984 ENSG00000196517 SLC6A9
ENST00000360584 0.274627901637452 0.142130899007586 -0.444760546160984 ENSG00000196517 SLC6A9
ENST00000537678 0.310922408479844 0.168537032604087 -0.421176343606046 ENSG00000196517 SLC6A9
ENST00000492434 0.323103502342284 0.177447053472678 -0.415355002987638 ENSG00000196517 SLC6A9
ENST00000528803 0.341354210711747 0.191346819274855 -0.405989179228357 ENSG00000196517 SLC6A9
ENST00000489764 0.311545226688391 0.168975503416346 -0.42544603065542 ENSG00000196517 SLC6A9
ENST00000466926 1.37176134131872e-05 1.30450375028557e-06 -0.54460970117519 ENSG00000196517 SLC6A9
ENST00000533007 0.00157956352486696 0.000269582873609716 -0.667979688259173 ENSG00000196517 SLC6A9
ENST00000607988 0.450240622410801 0.283262183860677 0.387358486684724 ENSG00000230615 RP5-1198O20.4
ENST00000361745 0.31004964006754 0.167906819986744 0.107983941313045 ENSG00000178028 DMAP1
ENST00000446292 0.222827852750845 0.107325183645324 0.12780398927596 ENSG00000178028 DMAP1
ENST00000440641 0.290443687920019 0.153537991109835 0.111329128265259 ENSG00000178028 DMAP1
ENST00000436069 0.355534709679477 0.202523857576718 0.139247198918673 ENSG00000178028 DMAP1
ENST00000437511 0.22522340404636 0.108878480954673 0.127979781191849 ENSG00000178028 DMAP1
ENST00000475794 0.160189910978749 0.0697952930777718 0.184957058222272 ENSG00000178028 DMAP1
ENST00000471829 0.254852276058643 0.128418095211818 0.120250775539283 ENSG00000178028 DMAP1
ENST00000487922 0.177633343598638 0.0797359616543478 0.134540116404557 ENSG00000178028 DMAP1
ENST00000315913 0.310075899777851 0.167927588280266 0.107986903439901 ENSG00000178028 DMAP1
ENST00000372289 0.310075899777851 0.167927588280266 0.107986903439901 ENSG00000178028 DMAP1
ENST00000463950 0.275084736759145 0.142470313696104 0.156266572937945 ENSG00000178028 DMAP1
ENST00000372290 0.33137573945751 0.183689206739461 0.113718343278682 ENSG00000178028 DMAP1
ENST00000488433 0.375454636952692 0.218695505251564 0.101112418937216 ENSG00000178028 DMAP1
ENST00000483741 0.72603034279479 0.582088171686135 0.0769595885296603 ENSG00000178028 DMAP1
ENST00000494092 0.952845242805732 0.915388947012846 -0.0154731883277598 ENSG00000178028 DMAP1
ENST00000372257 0.254146592795837 0.127948023191164 -0.0857038443714181 ENSG00000117419 ERI3
ENST00000372259 0.291724902555885 0.154467839004312 -0.0828848881971763 ENSG00000117419 ERI3
ENST00000456170 0.305511682213402 0.164559056453905 -0.0791151298947457 ENSG00000117419 ERI3
ENST00000537474 0.237765968962359 0.116993588812956 -0.0880798581917064 ENSG00000117419 ERI3
ENST00000489710 0.57117756082679 0.402693929554162 -0.0681740649931387 ENSG00000117419 ERI3
ENST00000479101 0.612463148102155 0.44773834014529 -0.0614274018382585 ENSG00000117419 ERI3
ENST00000462341 0.52516596292367 0.355543078885519 -0.0672206262864957 ENSG00000117419 ERI3
ENST00000414156 0.912198833552947 0.847595771366443 0.0471086638219026 ENSG00000233602 ERI3-IT1
ENST00000452396 0.264587588309226 0.135141244973364 -0.0918974421870093 ENSG00000117419 ERI3
ENST00000495828 0.418828971023239 0.255260568997595 -0.0781322798570541 ENSG00000117419 ERI3
ENST00000457571 0.38899468088032 0.229991914069292 -0.0903779355550882 ENSG00000117419 ERI3
ENST00000355387 0.291747925586739 0.15449090114383 0.0874687059710506 ENSG00000187147 RNF220
ENST00000361799 0.291747925586739 0.15449090114383 0.0874687059710506 ENSG00000187147 RNF220
ENST00000372247 0.291029286756796 0.153968413659412 0.0874615844532112 ENSG00000187147 RNF220
ENST00000443020 0.329477476556729 0.182214893739748 0.0834381246922114 ENSG00000187147 RNF220
ENST00000453863 0.673813424982506 0.518278983751747 0.059562938829561 ENSG00000187147 RNF220
ENST00000335497 0.758076705324839 0.622629640622349 0.0361422080851822 ENSG00000187147 RNF220
ENST00000440132 0.764858405405873 0.631639662619099 0.0344384246602422 ENSG00000187147 RNF220
ENST00000474064 0.744236187323096 0.604773684772637 0.0360475591900894 ENSG00000187147 RNF220
ENST00000471494 0.583648270264432 0.416091148389199 0.0610366811352081 ENSG00000187147 RNF220
ENST00000488865 0.72232239755365 0.577467462511147 0.0525190303322115 ENSG00000187147 RNF220
ENST00000497469 0.415848723536941 0.252694921716815 0.0811723171191355 ENSG00000187147 RNF220
ENST00000475378 0.663143846701852 0.505474717914523 0.0466228856277772 ENSG00000187147 RNF220
ENST00000484745 0.665233057789089 0.507888639831441 0.0447563587793634 ENSG00000187147 RNF220
ENST00000372242 0.627288538202507 0.463786263738733 0.0482464646759965 ENSG00000126106 TMEM53
ENST00000372243 0.627288538202507 0.463786263738733 0.0482464646759965 ENSG00000126106 TMEM53
ENST00000372244 0.627368199729077 0.463884538595636 0.0482467897664621 ENSG00000126106 TMEM53
ENST00000495630 0.598063658195437 0.431907736602133 0.0510565806108949 ENSG00000126106 TMEM53
ENST00000474394 0.921822640738108 0.862746053732258 0.013257128094571 ENSG00000187147 RNF220
ENST00000480686 0.90435093657808 0.834554571387218 0.0150063437937218 ENSG00000187147 RNF220
ENST00000474956 0.887491322701226 0.807815995263417 0.0188933154565659 ENSG00000187147 RNF220
ENST00000476724 0.700705013112337 0.550568030024653 0.139689373578207 ENSG00000126106 TMEM53
ENST00000468117 0.669137071654147 0.512675722394438 0.152459926035519 ENSG00000126106 TMEM53
ENST00000372237 0.669137071654147 0.512675722394438 0.152459926035519 ENSG00000126106 TMEM53
ENST00000372235 0.682446451748935 0.528565046527583 0.158783295881862 ENSG00000126106 TMEM53
ENST00000420706 0.704329866231402 0.555187228050957 0.155574462894468 ENSG00000126106 TMEM53
ENST00000424484 0.52908684599403 0.359433917681366 0.095168984100821 ENSG00000198520 C1orf228
ENST00000455805 0.604493873991169 0.438877231598751 0.160139659716097 ENSG00000198520 C1orf228
ENST00000458657 0.647127128777278 0.486616134533976 0.0679488108837976 ENSG00000198520 C1orf228
ENST00000418644 0.510989759129084 0.341683669984947 0.216900896635369 ENSG00000198520 C1orf228
ENST00000441519 0.604493873991169 0.438877231598751 0.160139659716097 ENSG00000198520 C1orf228
ENST00000357508 0.647127128777278 0.486616134533976 0.0679488108837976 ENSG00000198520 C1orf228
ENST00000535358 0.647127128777278 0.486616134533976 0.0679488108837976 ENSG00000198520 C1orf228
ENST00000445071 0.383513356214982 0.225304244135813 0.265065302143833 ENSG00000198520 C1orf228
ENST00000453711 0.349190827152711 0.19746161654938 0.297188594419881 ENSG00000198520 C1orf228
ENST00000421398 0.445551496967735 0.278998102981725 0.119408783410537 ENSG00000198520 C1orf228
ENST00000444751 0.506994708375486 0.337732294890844 0.104962204045012 ENSG00000198520 C1orf228
ENST00000434068 0.569366160621837 0.40079569002584 0.0976990752493151 ENSG00000198520 C1orf228
ENST00000434520 0.585956784241935 0.418531572885828 0.0935105521194502 ENSG00000198520 C1orf228
ENST00000427321 0.986936482639304 0.976627818683135 -0.00432583603300885 ENSG00000198520 C1orf228
ENST00000446792 0.906434853524869 0.838067529765948 0.0304900046162978 ENSG00000198520 C1orf228
ENST00000444525 0.99495182778574 0.990729045949577 -0.00170697949694641 ENSG00000198520 C1orf228
ENST00000440383 0.92252580889484 0.863872865176358 0.0254084138193187 ENSG00000198520 C1orf228
ENST00000427336 0.874816664160254 0.788514752754597 0.0399504675149451 ENSG00000198520 C1orf228
ENST00000418779 0.974302140125301 0.954284769513616 -0.00840916644447903 ENSG00000198520 C1orf228
ENST00000568406 0.98160603348908 0.967076759800996 0.00605042226286496 ENSG00000198520 C1orf228
ENST00000452259 0.657822144515063 0.499069540200098 -0.136048008909859 ENSG00000142945 KIF2C
ENST00000372224 0.831892046840889 0.725469229822553 -0.0582096533693349 ENSG00000142945 KIF2C
ENST00000493027 0.657279848264034 0.498441998730705 -0.136358511573076 ENSG00000142945 KIF2C
ENST00000372218 0.823604087717023 0.713230612744951 -0.0613056544194032 ENSG00000142945 KIF2C
ENST00000455186 0.868251393264854 0.778918227446942 -0.0658423621403988 ENSG00000142945 KIF2C
ENST00000372222 0.438867992567664 0.273072210816346 -0.192264366204325 ENSG00000142945 KIF2C
ENST00000480574 0.690837249122114 0.538657194885123 -0.19418172849085 ENSG00000142945 KIF2C
ENST00000372217 0.649061404595904 0.488732789563452 -0.11762876294506 ENSG00000142945 KIF2C
ENST00000440985 0.806248959613877 0.688531481516027 -0.117401831111383 ENSG00000225721 RP11-269F19.2
ENST00000428791 0.497710320253831 0.328957669930993 -0.128637969926857 ENSG00000225721 RP11-269F19.2
ENST00000423289 0.533998705623014 0.364514741880661 -0.277723064483221 ENSG00000142945 KIF2C
ENST00000472235 0.798140253025006 0.677348481574911 -0.11492111855399 ENSG00000142945 KIF2C
ENST00000497035 0.817117656593196 0.703426520612916 -0.0234839619452208 ENSG00000142937 RPS8
ENST00000396651 0.766844241441798 0.634461652476435 -0.0296967667558708 ENSG00000142937 RPS8
ENST00000372209 0.768816856212182 0.637362298678395 -0.0294408805598081 ENSG00000142937 RPS8
ENST00000470475 0.853481507221737 0.757029614713838 -0.0202734138709947 ENSG00000142937 RPS8
ENST00000485390 0.769509978953984 0.638378710474756 -0.0293384626776944 ENSG00000142937 RPS8
ENST00000581525 0.389848804361228 0.230668552813697 -0.357263565133569 ENSG00000264294 SNORD55
ENST00000364043 0.0792798284778177 0.028377040438997 -0.574220651512038 ENSG00000200913 SNORD46
ENST00000464658 0.535808603296233 0.366415105451322 -0.0565106608530813 ENSG00000142937 RPS8
ENST00000484599 0.560081490751494 0.390879885432105 -0.0543158898843725 ENSG00000142937 RPS8
ENST00000365161 0.724983736386003 0.58093202548355 -0.136456029023474 ENSG00000202031 SNORD38A
ENST00000474582 0.358355471760943 0.204801579721933 -0.103467618047405 ENSG00000142937 RPS8
ENST00000384690 0.248601083630192 0.124169308663316 -0.346269155236326 ENSG00000207421 SNORD38B
ENST00000455333 0.741668551726239 0.601391775810373 0.178662617014195 ENSG00000234093 RPS15AP11
ENST00000594193 0.714204569671236 0.567614579411214 0.198540364005491 ENSG00000234093 RPS15AP11
ENST00000372207 0.0574171309000979 0.0190051536499483 -0.679924408058079 ENSG00000142959 BEST4
ENST00000372201 0.942813093666715 0.897934489051514 0.012203738980655 ENSG00000173846 PLK3
ENST00000465443 0.942822125335534 0.897969125918723 0.0121889980085547 ENSG00000173846 PLK3
ENST00000476731 0.49983006537436 0.330900477835677 0.100966536809703 ENSG00000173846 PLK3
ENST00000492398 0.741973128619075 0.601790438086075 0.0506276572356184 ENSG00000173846 PLK3
ENST00000461358 0.546770562326149 0.377616354039855 0.0872344164746109 ENSG00000173846 PLK3
ENST00000461769 0.768989210953404 0.637651814290609 0.0496324501943115 ENSG00000173846 PLK3
ENST00000493100 0.722197421545049 0.5773370502002 0.0571920816248677 ENSG00000173846 PLK3
ENST00000339355 0.764409400759522 0.631059031958143 -0.0645994008995217 ENSG00000188396 TCTEX1D4
ENST00000372200 0.766590195408736 0.634033953348085 0.0627896813227468 ENSG00000188396 TCTEX1D4
ENST00000450269 0.787668412528771 0.663383167504488 -0.0511210049202153 ENSG00000222009 BTBD19
ENST00000453418 0.787668412528771 0.663383167504488 -0.0511210049202153 ENSG00000222009 BTBD19
ENST00000409335 0.748493025118704 0.610364568337916 -0.0598096036748727 ENSG00000222009 BTBD19
ENST00000439563 0.971787031485459 0.949727135379293 0.00753300027558755 ENSG00000222009 BTBD19
ENST00000485668 0.823866225368591 0.713631583738358 -0.0435398147021757 ENSG00000222009 BTBD19
ENST00000482715 0.878857702810517 0.794483008517776 -0.0311883005103684 ENSG00000222009 BTBD19
ENST00000475105 0.280698842472368 0.14652939518853 -0.165218010675186 ENSG00000222009 BTBD19
ENST00000495433 0.137221370121261 0.0570409984655507 -0.243860461691802 ENSG00000222009 BTBD19
ENST00000489976 0.0642829749855575 0.0218653329848254 -0.406659599484347 ENSG00000222009 BTBD19
ENST00000464114 0.381916838297991 0.223987306449929 -0.190176790662842 ENSG00000222009 BTBD19
ENST00000438067 0.875904069685284 0.790247018922261 -0.0738345580471887 ENSG00000117425 PTCH2
ENST00000447098 0.781438798086578 0.654116858225836 -0.112589442475713 ENSG00000117425 PTCH2
ENST00000365574 0.711859867574884 0.564774094660892 0.195486610461475 ENSG00000202444 RNU5E-6P
ENST00000372192 0.926473816106978 0.870152168891994 -0.0425603121888002 ENSG00000117425 PTCH2
ENST00000447970 0.514897551575418 0.345402045018148 -0.343958766100108 ENSG00000226499 RP5-882O7.1
ENST00000439363 0.292241233415175 0.154850252920699 -0.156610426843637 ENSG00000070785 EIF2B3
ENST00000360403 0.16218773477178 0.0708926209263093 -0.174276885392804 ENSG00000070785 EIF2B3
ENST00000486491 0.160995189157695 0.0702254769114405 -0.222224459459879 ENSG00000070785 EIF2B3
ENST00000372183 0.170438916989614 0.0755984098007508 -0.167998604615264 ENSG00000070785 EIF2B3
ENST00000480675 0.0333446890400042 0.00972872679230661 -0.205014020750249 ENSG00000070785 EIF2B3
ENST00000477953 0.0289944990262209 0.00822595136932988 -0.215749263243716 ENSG00000070785 EIF2B3
ENST00000372182 0.00462906833092319 0.000930939584359283 -0.263777898436648 ENSG00000070785 EIF2B3
ENST00000428976 0.47010174822154 0.301987994852639 0.360036084413566 ENSG00000229815 CCNB1IP1P1
ENST00000487532 0.0020718294601478 0.000368005069514132 -0.280862623837879 ENSG00000070785 EIF2B3
ENST00000497010 0.00345890757603898 0.000664680133456856 -0.314916053574201 ENSG00000070785 EIF2B3
ENST00000372168 0.0136520969908753 0.00332087384220172 0.268094140783501 ENSG00000126107 HECTD3
ENST00000372172 0.0283413610816984 0.00800753763156013 0.234133700659783 ENSG00000126107 HECTD3
ENST00000486132 0.0164053420799891 0.0041337822465695 0.298440544786748 ENSG00000126107 HECTD3
ENST00000486296 0.00964900437537859 0.00221237905439577 0.328196271742074 ENSG00000126107 HECTD3
ENST00000466423 0.006975115386355 0.00150982534346268 0.319063129930456 ENSG00000126107 HECTD3
ENST00000487488 0.155531857008174 0.0671264530243264 0.20995588687545 ENSG00000126107 HECTD3
ENST00000484564 0.0500252965015117 0.0160076301053537 0.336405764589137 ENSG00000126107 HECTD3
ENST00000246337 0.967712612741711 0.942293094520814 0.00659583564711138 ENSG00000126088 UROD
ENST00000491773 0.880934714317273 0.797836323024725 -0.0239584833537263 ENSG00000126088 UROD
ENST00000463092 0.840001593944881 0.737076524039379 -0.0313502541544593 ENSG00000126088 UROD
ENST00000461035 0.811452841109515 0.695505355205088 -0.039946127867122 ENSG00000126088 UROD
ENST00000491300 0.930042365950453 0.876338238791344 0.0136901457944687 ENSG00000126088 UROD
ENST00000434478 0.972415278047532 0.950835100032358 -0.00550772690198095 ENSG00000126088 UROD
ENST00000494399 0.96753202603438 0.941987862138614 0.00662053502145931 ENSG00000126088 UROD
ENST00000460334 0.931098976507168 0.878133367057782 -0.0139499363655478 ENSG00000126088 UROD
ENST00000462688 0.909390767293739 0.843111160637255 0.0174004244783247 ENSG00000126088 UROD
ENST00000460906 0.918897015812911 0.858308656757779 -0.0160421888841664 ENSG00000126088 UROD
ENST00000490385 0.914738353146371 0.851738868465374 -0.0167939340256353 ENSG00000126088 UROD
ENST00000469548 0.948544842637868 0.908026256458856 0.00977360077439898 ENSG00000126088 UROD
ENST00000486699 0.956063919240573 0.920903624904922 0.00841255814776316 ENSG00000126088 UROD
ENST00000478467 0.942822125335534 0.897966790374774 0.0108657682093243 ENSG00000126088 UROD
ENST00000428106 0.933262341575306 0.881691051253874 0.0125583457338805 ENSG00000126088 UROD
ENST00000496439 0.904177694378055 0.834294144292429 -0.0183525849958595 ENSG00000126088 UROD
ENST00000473012 0.940858414840112 0.894608835958082 -0.012033340341934 ENSG00000126088 UROD
ENST00000472254 0.768731389990828 0.63726747924864 0.0674992540460435 ENSG00000126088 UROD
ENST00000466193 0.656513203737548 0.497545919281074 0.116353161533181 ENSG00000126088 UROD
ENST00000465678 0.670211689770358 0.513890601228942 0.114823543771025 ENSG00000126088 UROD
[truncated: 13,116,622 more chars]
