# Supplementary material for: High-throughput allele-specific expression across 250 environmental conditions
Source: Genome Res. 2016 Dec;26(12):1627–38. doi: 10.1101/gr.209759.116 (PMC5131815; doi:10.1101/gr.209759.116)
Supplement: Supplemental Material [file supp_gr.209759.116_Supplemental_Table_S6.tar.gz › DEG_results/DP6_DEG_stats_T3C1.txt]

t.id padj pval logFC ensg g.id
ENST00000541675 0.983791821977501 0.77348864603377 -0.0227217715680712 ENSG00000227232 WASH7P
ENST00000423562 0.983229931801027 0.767420220475727 -0.0232217849405201 ENSG00000227232 WASH7P
ENST00000438504 0.983229931801027 0.767420220475727 -0.0232217849405201 ENSG00000227232 WASH7P
ENST00000488147 0.982729734205615 0.763731219974157 -0.0236181925248384 ENSG00000227232 WASH7P
ENST00000538476 0.982296527377956 0.76042196789524 -0.0240050205867288 ENSG00000227232 WASH7P
ENST00000466430 0.956816083980538 0.501517223135962 0.203916747514012 ENSG00000238009 RP11-34P13.7
ENST00000477740 0.927889260696711 0.349108000907179 0.276187411079571 ENSG00000238009 RP11-34P13.7
ENST00000471248 0.822040938707937 0.107030705976151 0.510068598587572 ENSG00000238009 RP11-34P13.7
ENST00000423372 0.985923984145167 0.79268608564677 -0.0371390846608797 ENSG00000237683 AL627309.1
ENST00000494149 0.966904447663711 0.603596200900286 -0.14332043478149 ENSG00000268903 RP11-34P13.15
ENST00000595919 0.97592124710541 0.701284982339984 0.102831584840772 ENSG00000269981 RP11-34P13.16
ENST00000484859 0.980104869990503 0.734719274077954 -0.0892018585015942 ENSG00000241860 RP11-34P13.13
ENST00000490997 0.993026291000447 0.881403737244499 0.0412421313360683 ENSG00000241860 RP11-34P13.13
ENST00000466557 0.942651714713926 0.415028498779185 -0.150991693778559 ENSG00000241860 RP11-34P13.13
ENST00000442116 0.901892182862231 0.261491324117417 0.391897719854694 ENSG00000228463 AP006222.2
ENST00000448958 0.94567694833245 0.430023593200986 0.228252471730523 ENSG00000228463 AP006222.2
ENST00000424587 0.993026291000447 0.880907998626104 0.0377094679194905 ENSG00000228463 AP006222.2
ENST00000440038 0.98190900783499 0.750723042090015 0.110794331469491 ENSG00000237094 RP4-669L17.10
ENST00000440200 0.389507133715371 0.00424380812529794 -0.402431367190195 ENSG00000230021 RP5-857K21.4
ENST00000416931 0.850216814395758 0.140249945721563 -0.495025066614921 ENSG00000225972 MTND1P23
ENST00000414273 0.472297693328513 0.0072370796106474 -0.417038022544416 ENSG00000237973 hsa-mir-6723
ENST00000427426 0.765571169260704 0.0621313587515578 -0.619068719701976 ENSG00000229344 RP5-857K21.7
ENST00000467115 0.752207547361428 0.0541815717564373 -0.479754936683422 ENSG00000240409 MTATP8P1
ENST00000514057 0.398778635396377 0.00461050239923121 -0.703029750416285 ENSG00000248527 MTATP6P1
ENST00000416718 0.0843366477434946 0.000163362984569309 -0.724329889941872 ENSG00000198744 RP5-857K21.11
ENST00000441245 0.887676852527912 0.219600676275473 0.303304834891342 ENSG00000230021 RP5-857K21.4
ENST00000419394 0.873042396612162 0.187079905482697 0.327443911937852 ENSG00000230021 RP5-857K21.4
ENST00000414688 0.867981719395698 0.176788810446831 0.338309378345689 ENSG00000230021 RP5-857K21.4
ENST00000447954 0.854316525360697 0.147168174767113 0.443011460913287 ENSG00000230021 RP5-857K21.4
ENST00000440782 0.973265369367652 0.679431416481132 0.119960011171069 ENSG00000229376 CICP3
ENST00000506640 0.995867942864754 0.935193877313361 0.0181159237916227 ENSG00000224956 RP11-206L10.1
ENST00000416385 0.942651714713926 0.411619442603428 0.24326234997749 ENSG00000235373 RP11-206L10.3
ENST00000417659 0.983229931801027 0.766856767473262 0.0885756136130327 ENSG00000240618 RP11-206L10.5
ENST00000428504 0.94070045220239 0.403848763100559 0.124390825981972 ENSG00000228327 RP11-206L10.2
ENST00000434264 0.89958955456248 0.255052213942619 0.228529088448683 ENSG00000237491 RP11-206L10.9
ENST00000457084 0.933398697094172 0.374998636417213 0.211875947683406 ENSG00000237491 RP11-206L10.9
ENST00000589899 0.881376609081736 0.203084212549804 0.256605523658867 ENSG00000237491 RP11-206L10.9
ENST00000609830 0.88627655520811 0.215892838420329 0.256144706734526 ENSG00000237491 RP11-206L10.9
ENST00000429505 0.357468248157485 0.00344930843818609 0.324417014074364 ENSG00000237491 RP11-206L10.9
ENST00000591440 0.397171445168676 0.00447913857056655 0.334123406582966 ENSG00000237491 RP11-206L10.9
ENST00000587530 0.397171445168676 0.00447913857056655 0.334123406582966 ENSG00000237491 RP11-206L10.9
ENST00000593022 0.476816241142329 0.00750674396027726 0.306236991355445 ENSG00000237491 RP11-206L10.9
ENST00000589531 0.444201920607435 0.00638470293232443 0.306815982535375 ENSG00000237491 RP11-206L10.9
ENST00000588951 0.396579411776844 0.00443975335913323 0.312312694787627 ENSG00000237491 RP11-206L10.9
ENST00000585768 0.577285764263131 0.0152598205271235 0.31437390003766 ENSG00000237491 RP11-206L10.9
ENST00000585745 0.816502467237039 0.101255932187388 0.257611022879877 ENSG00000237491 RP11-206L10.9
ENST00000586928 0.956627773106137 0.500777428469432 0.16750691834825 ENSG00000237491 RP11-206L10.9
ENST00000590848 0.395373921722774 0.0043976023442881 0.340186498514149 ENSG00000237491 RP11-206L10.9
ENST00000586288 0.441710525971785 0.0063191635906941 0.308008262089205 ENSG00000237491 RP11-206L10.9
ENST00000591702 0.93222059377042 0.371620260662768 0.260762153251747 ENSG00000237491 RP11-206L10.9
ENST00000358533 0.975347982832044 0.697533655996614 0.12027046608196 ENSG00000237491 RP11-206L10.9
ENST00000447500 0.816502467237039 0.100883433436585 0.260267666938166 ENSG00000230092 RP11-206L10.8
ENST00000590817 0.816502467237039 0.100883433436585 0.260267666938166 ENSG00000230092 RP11-206L10.8
ENST00000443772 0.97445979358358 0.691446593253645 0.091527775231522 ENSG00000237491 RP11-206L10.9
ENST00000412115 0.958788219482675 0.521609188465671 0.124386630419522 ENSG00000237491 RP11-206L10.9
ENST00000435300 0.877806532788837 0.195919329563561 0.193591207726265 ENSG00000240453 RP11-206L10.10
ENST00000326734 0.98335111255866 0.771503544308067 -0.0663736970079931 ENSG00000177757 FAM87B
ENST00000473798 0.961619380699594 0.542163062268478 -0.133550731124018 ENSG00000225880 LINC00115
ENST00000536430 0.961619380699594 0.542163062268478 -0.133550731124018 ENSG00000225880 LINC00115
ENST00000445118 0.913113007068299 0.295662166095469 0.106169188809947 ENSG00000228794 LINC01128
ENST00000610067 0.899267262855945 0.252966295102407 0.120227427229252 ENSG00000228794 LINC01128
ENST00000441765 0.970997442209469 0.65049019859868 0.0512693214673708 ENSG00000228794 LINC01128
ENST00000609139 0.89958955456248 0.255640562291225 0.118963348659257 ENSG00000228794 LINC01128
ENST00000449005 0.902034680887587 0.261950523498903 0.115861307608253 ENSG00000228794 LINC01128
ENST00000416570 0.894514010052626 0.239056174988152 0.121848853563935 ENSG00000228794 LINC01128
ENST00000448975 0.894514010052626 0.239056174988152 0.121848853563935 ENSG00000228794 LINC01128
ENST00000609009 0.905457349340787 0.271335416495061 0.118382072043907 ENSG00000228794 LINC01128
ENST00000608189 0.905457349340787 0.271335416495061 0.118382072043907 ENSG00000228794 LINC01128
ENST00000415295 0.972916971266451 0.67247733396819 0.0561194086683263 ENSG00000228794 LINC01128
ENST00000425657 0.847758104877592 0.137905383657446 0.298823672709029 ENSG00000228794 LINC01128
ENST00000446136 0.949782931966193 0.450593273311139 0.274146819478273 ENSG00000230368 FAM41C
ENST00000427857 0.973416283073289 0.683788006220988 0.148215390568405 ENSG00000230368 FAM41C
ENST00000607769 0.965689042712875 0.578410138592617 0.189726208888832 ENSG00000272438 RP11-54O7.16
ENST00000342066 0.977163967563361 0.707467028912004 -0.0429389632230223 ENSG00000187634 SAMD11
ENST00000341065 0.977885587723718 0.714822744286379 -0.0424126980951526 ENSG00000187634 SAMD11
ENST00000455979 0.827406598983639 0.110819553576116 0.339670603191504 ENSG00000187634 SAMD11
ENST00000483767 0.965368545709881 0.573977725292482 -0.0599057236705377 ENSG00000188976 NOC2L
ENST00000327044 0.881049167677647 0.202365474368759 -0.113706527738217 ENSG00000188976 NOC2L
ENST00000477976 0.90641512915692 0.274988694478298 -0.0950244388841302 ENSG00000188976 NOC2L
ENST00000496938 0.82294493110605 0.107794210318645 -0.206162851014083 ENSG00000188976 NOC2L
ENST00000487214 0.856354817904351 0.15283783180116 -0.12720905651921 ENSG00000188976 NOC2L
ENST00000469563 0.797668734418079 0.0825431558637745 -0.220208903946138 ENSG00000188976 NOC2L
ENST00000338591 0.787322082122258 0.0765606999999744 -0.305369146012043 ENSG00000187961 KLHL17
ENST00000463212 0.760055097279552 0.0591292811728336 -0.476196336945505 ENSG00000187961 KLHL17
ENST00000466300 0.930080262544082 0.356489177813487 -0.182314654517891 ENSG00000187961 KLHL17
ENST00000481067 0.92844975422883 0.351016483605791 -0.253172043791745 ENSG00000187961 KLHL17
ENST00000379410 0.972916971266451 0.675076477686391 -0.0783499001803734 ENSG00000187583 PLEKHN1
ENST00000379407 0.967493980400356 0.613234711493122 -0.0973504864610152 ENSG00000187583 PLEKHN1
ENST00000379409 0.967493980400356 0.613234711493122 -0.0973504864610152 ENSG00000187583 PLEKHN1
ENST00000491024 0.994580590755175 0.92302068538145 -0.0210094324380337 ENSG00000187583 PLEKHN1
ENST00000433179 0.982296527377956 0.759562272679638 0.0749104933812995 ENSG00000187642 C1orf170
ENST00000341290 0.982296527377956 0.759002140021435 0.0748288033759587 ENSG00000187642 C1orf170
ENST00000479361 0.997367912109562 0.968003068893749 0.00957446544688054 ENSG00000187642 C1orf170
ENST00000606034 0.921834727007062 0.323658780675571 0.32125407679649 ENSG00000272512 RP11-54O7.17
ENST00000428771 0.998848176747782 0.987027266013533 0.00406675574004213 ENSG00000188290 HES4
ENST00000304952 0.998592998705684 0.981168055923378 0.00591162031614287 ENSG00000188290 HES4
ENST00000481869 0.99861990314257 0.985358787405406 0.00460065160834293 ENSG00000188290 HES4
ENST00000484667 0.995902479523092 0.936175008203056 0.0200994947510241 ENSG00000188290 HES4
ENST00000379389 0.982296527377956 0.759355638842933 -0.049439972427417 ENSG00000187608 ISG15
ENST00000379370 0.987169786591518 0.804292484536873 -0.0297248067971545 ENSG00000188157 AGRN
ENST00000477585 0.924487199003693 0.334943036150133 -0.176921185059857 ENSG00000188157 AGRN
ENST00000469403 0.90641512915692 0.276757052058905 -0.186096303582232 ENSG00000188157 AGRN
ENST00000479707 0.993026291000447 0.880680756976683 -0.0234946887299469 ENSG00000188157 AGRN
ENST00000466223 0.969531247035987 0.638537032396548 0.0719032104312092 ENSG00000188157 AGRN
ENST00000478677 0.841406302959911 0.129560149587705 0.279982051691473 ENSG00000188157 AGRN
ENST00000492947 0.996252014140476 0.938742654027249 -0.0128819523529563 ENSG00000188157 AGRN
ENST00000419249 0.994029771896692 0.904524868009514 0.0143388487931185 ENSG00000188157 AGRN
ENST00000461111 0.956399848144534 0.497910235162677 0.0804078708505243 ENSG00000188157 AGRN
ENST00000418300 0.905331096456901 0.270441990314546 0.151715513853005 ENSG00000242590 RP11-54O7.14
ENST00000427998 0.738774687000171 0.0457815159063594 -0.234729199198501 ENSG00000217801 RP11-465B22.3
ENST00000394517 0.668791893866939 0.0264649893035308 -0.263719398065342 ENSG00000217801 RP11-465B22.3
ENST00000442292 0.930258512361227 0.358444410395078 -0.133010371965331 ENSG00000273443 RP11-54O7.18
ENST00000456409 0.672782604462905 0.027293414288007 -0.275490084365141 ENSG00000217801 RP11-465B22.3
ENST00000412397 0.69784376488501 0.0329835609780374 -0.264800538344582 ENSG00000217801 RP11-465B22.3
ENST00000433695 0.69784376488501 0.0329116402771149 -0.2648891911912 ENSG00000217801 RP11-465B22.3
ENST00000451054 0.634805337005337 0.0214640913423832 -0.275108685231941 ENSG00000217801 RP11-465B22.3
ENST00000453464 0.946223940453824 0.433577037622134 -0.158018883406088 ENSG00000237330 RNF223
ENST00000379339 0.946979104354758 0.437004082316944 -0.0558507379370571 ENSG00000131591 C1orf159
ENST00000294576 0.94701948972885 0.437485428827722 -0.0558498248416642 ENSG00000131591 C1orf159
ENST00000448924 0.94701948972885 0.437485428827722 -0.0558498248416642 ENSG00000131591 C1orf159
ENST00000465822 0.911516747021252 0.291309897501127 -0.135316831892337 ENSG00000131591 C1orf159
ENST00000379325 0.946959064516314 0.436874457651783 -0.0558505433738408 ENSG00000131591 C1orf159
ENST00000421241 0.946959064516314 0.436874457651783 -0.0558505433738408 ENSG00000131591 C1orf159
ENST00000487177 0.951947117194629 0.471537182965615 -0.0957864575390203 ENSG00000131591 C1orf159
ENST00000467751 0.946959064516314 0.436874457651783 -0.0558505433738408 ENSG00000131591 C1orf159
ENST00000477196 0.946959064516314 0.436874457651783 -0.0558505433738408 ENSG00000131591 C1orf159
ENST00000464905 0.931702821622433 0.369863607732554 -0.119103847568388 ENSG00000131591 C1orf159
ENST00000379320 0.924633751445899 0.336010649697798 -0.125085504303527 ENSG00000131591 C1orf159
ENST00000379319 0.98809791417339 0.827014296315138 -0.0174152109882942 ENSG00000131591 C1orf159
ENST00000434641 0.977845479617636 0.714589881424011 -0.0258839950202441 ENSG00000131591 C1orf159
ENST00000482816 0.970357908287676 0.644415371238152 -0.0330561884218665 ENSG00000131591 C1orf159
ENST00000437760 0.967493980400356 0.617095165352729 -0.0349278887718047 ENSG00000131591 C1orf159
ENST00000462097 0.9643391844483 0.56635045774316 -0.037977681906419 ENSG00000131591 C1orf159
ENST00000473600 0.900975610215792 0.259406001425262 -0.175647412533766 ENSG00000131591 C1orf159
ENST00000475119 0.964675756750152 0.569051182644422 -0.0377474311312519 ENSG00000131591 C1orf159
ENST00000442117 0.892617693742467 0.233272193110195 -0.17329625100771 ENSG00000131591 C1orf159
ENST00000427787 0.85602024077341 0.151545287333564 -0.220100818845335 ENSG00000131591 C1orf159
ENST00000472741 0.962755790661758 0.556060015331307 -0.0380971027424164 ENSG00000131591 C1orf159
ENST00000480643 0.958170153601557 0.513798137401511 -0.0420598723481292 ENSG00000131591 C1orf159
ENST00000379290 0.89958955456248 0.25564517691238 0.240432141851914 ENSG00000162571 TTLL10
ENST00000379289 0.89958955456248 0.25564517691238 0.240432141851914 ENSG00000162571 TTLL10
ENST00000486379 0.851989314614539 0.141749439241051 0.317261406494862 ENSG00000162571 TTLL10
ENST00000328596 0.733209787098811 0.0429285566050613 -0.285453564548817 ENSG00000186891 TNFRSF18
ENST00000379268 0.739778887745154 0.046099208078521 -0.285267574501773 ENSG00000186891 TNFRSF18
ENST00000486728 0.652842036445693 0.0244890827392636 -0.311426163643179 ENSG00000186891 TNFRSF18
ENST00000379265 0.718551962674697 0.0376385715211227 -0.294780619205993 ENSG00000186891 TNFRSF18
ENST00000379236 0.383568678194388 0.00410472313810186 -0.470248873820756 ENSG00000186827 TNFRSF4
ENST00000497869 0.382865331499745 0.0040844662409265 -0.470372863553587 ENSG00000186827 TNFRSF4
ENST00000453580 0.48391926880005 0.0080590529933307 -0.419416856989298 ENSG00000186827 TNFRSF4
ENST00000360001 0.786113236750779 0.0761977898265249 -0.159534091188047 ENSG00000078808 SDF4
ENST00000465727 0.785679289507038 0.0759385094133585 -0.159723144252108 ENSG00000078808 SDF4
ENST00000263741 0.785679289507038 0.0759385094133585 -0.159723144252108 ENSG00000078808 SDF4
ENST00000494748 0.79861862046848 0.0841128012989903 -0.169494355746087 ENSG00000078808 SDF4
ENST00000478938 0.737659917790594 0.0454221917322338 -0.206743509237722 ENSG00000078808 SDF4
ENST00000403997 0.775075059083783 0.0692883167795935 -0.1353107759996 ENSG00000078808 SDF4
ENST00000545427 0.791814475479063 0.0785799311236884 -0.137821834587272 ENSG00000078808 SDF4
ENST00000459994 0.76973159722895 0.0651916058062543 -0.176804128702446 ENSG00000078808 SDF4
ENST00000379198 0.875835649186895 0.192968067997852 -0.137775724423569 ENSG00000176022 B3GALT6
ENST00000330388 0.998592998705684 0.983894844750976 0.00608698529928821 ENSG00000184163 FAM132A
ENST00000565563 0.993437817336489 0.897124707484274 0.0425794440875532 ENSG00000260179 RP5-902P8.12
ENST00000450390 0.766967258373178 0.0627532029507751 -0.145913515151613 ENSG00000160087 UBE2J2
ENST00000347370 0.766967258373178 0.0627532029507751 -0.145913515151613 ENSG00000160087 UBE2J2
ENST00000349431 0.773934702032484 0.0681569400329842 -0.143742543019996 ENSG00000160087 UBE2J2
ENST00000348298 0.781251094408396 0.0730654006047892 -0.139329260659477 ENSG00000160087 UBE2J2
ENST00000339385 0.797996286284782 0.0832740370487233 -0.140770118773851 ENSG00000160087 UBE2J2
ENST00000400929 0.762429052169101 0.0606318508370956 -0.144684670559955 ENSG00000160087 UBE2J2
ENST00000464036 0.769195293874794 0.0638573518737901 -0.142387639740852 ENSG00000160087 UBE2J2
ENST00000360466 0.766419837616665 0.0623696444484985 -0.142985671805664 ENSG00000160087 UBE2J2
ENST00000400930 0.766555610908101 0.0624962705814405 -0.142874529444517 ENSG00000160087 UBE2J2
ENST00000467339 0.642111322659796 0.0226260335760067 -0.233216463944598 ENSG00000160087 UBE2J2
ENST00000473215 0.781255758332896 0.0734473622072921 -0.135576571109659 ENSG00000160087 UBE2J2
ENST00000435198 0.785679289507038 0.0758135668269251 -0.135538523702607 ENSG00000160087 UBE2J2
ENST00000509720 0.790640107692508 0.0782219804435377 -0.135700343183053 ENSG00000160087 UBE2J2
ENST00000491779 0.841406302959911 0.129617957716558 -0.116790613525222 ENSG00000160087 UBE2J2
ENST00000466752 0.84147786587651 0.129857368124142 -0.117445926055995 ENSG00000160087 UBE2J2
ENST00000503294 0.843055603471178 0.131811960168502 -0.116592270676646 ENSG00000160087 UBE2J2
ENST00000477894 0.84487854405081 0.134833741777711 -0.115743776434396 ENSG00000160087 UBE2J2
ENST00000471154 0.862579557871517 0.16109329073392 -0.138957097618128 ENSG00000160087 UBE2J2
ENST00000422076 0.851989314614539 0.141628051864715 -0.113691982662332 ENSG00000160087 UBE2J2
ENST00000502382 0.849498461575474 0.139490664501315 -0.115076271527538 ENSG00000160087 UBE2J2
ENST00000461142 0.939344617536589 0.399523781909556 -0.0665206521014196 ENSG00000160087 UBE2J2
ENST00000488418 0.897425375598125 0.245612144814067 -0.0948247401825222 ENSG00000160087 UBE2J2
ENST00000434139 0.995739558310013 0.932368701858577 0.0263394795028741 ENSG00000230415 RP5-902P8.10
ENST00000379116 0.979659518559714 0.730607764028492 0.076489078155672 ENSG00000162572 SCNN1D
ENST00000379101 0.949873899707232 0.453999361931278 0.170084882563933 ENSG00000162572 SCNN1D
ENST00000338555 0.970365380685097 0.646444089122702 0.102393996364518 ENSG00000162572 SCNN1D
ENST00000470022 0.995423980794735 0.930090107951503 0.0258192874474194 ENSG00000162572 SCNN1D
ENST00000325425 0.986580808471622 0.801674996575897 -0.0620400247152403 ENSG00000162572 SCNN1D
ENST00000467651 0.983229931801027 0.767033623976006 0.0909492431352138 ENSG00000162572 SCNN1D
ENST00000400928 0.99637124337225 0.940858638218293 -0.0185831685433899 ENSG00000162572 SCNN1D
ENST00000379099 0.914234111517519 0.300369036721028 0.336440826705194 ENSG00000162572 SCNN1D
ENST00000354700 0.647820379235159 0.0234258138568337 -0.284181489621363 ENSG00000131584 ACAP3
ENST00000353662 0.651552607739554 0.0242847927143782 -0.282280306759835 ENSG00000131584 ACAP3
ENST00000492936 0.614958460329 0.0186168318455962 -0.297352920816148 ENSG00000131584 ACAP3
ENST00000467278 0.700084452940628 0.033905893166739 -0.341122722767025 ENSG00000131584 ACAP3
ENST00000470659 0.76973159722895 0.0644508820089082 -0.459766033382475 ENSG00000131584 ACAP3
ENST00000379037 0.925476390083311 0.341130552000302 -0.193853714511407 ENSG00000131584 ACAP3
ENST00000476572 0.760055097279552 0.0592445907756789 -0.315988932164768 ENSG00000131584 ACAP3
ENST00000493992 0.961510041203949 0.538801326329041 -0.140609012277756 ENSG00000131584 ACAP3
ENST00000472541 0.609044541199361 0.0179519691779468 -0.290214852765498 ENSG00000131584 ACAP3
ENST00000354980 0.755716662792479 0.0563806973643339 -0.245807178552256 ENSG00000131584 ACAP3
ENST00000478065 0.85331344811183 0.145225468030909 -0.225010066162098 ENSG00000131584 ACAP3
ENST00000479108 0.8752305116422 0.191977443439019 -0.183246634049751 ENSG00000131584 ACAP3
ENST00000438966 0.879136045435438 0.197826788289893 -0.184169064088742 ENSG00000131584 ACAP3
ENST00000379031 0.876375344889216 0.193424012696142 -0.166819564966014 ENSG00000169972 PUSL1
ENST00000470520 0.783000892268911 0.0745002440964766 -0.253834741944208 ENSG00000169972 PUSL1
ENST00000463758 0.880704146417902 0.200094463641521 -0.236935956926575 ENSG00000169972 PUSL1
ENST00000467712 0.852077749190876 0.141897148908416 -0.214902225065167 ENSG00000169972 PUSL1
ENST00000493657 0.974098686201646 0.687561181679009 -0.0562199206202356 ENSG00000169972 PUSL1
ENST00000470030 0.874134544811438 0.190164254208936 -0.129542418614751 ENSG00000127054 CPSF3L
ENST00000435064 0.889613001623312 0.225670037276453 -0.0920656586196051 ENSG00000127054 CPSF3L
ENST00000497304 0.965974750949528 0.579386647762642 -0.0739443050680342 ENSG00000127054 CPSF3L
ENST00000323275 0.889708992148338 0.227021478455149 -0.0918218556968956 ENSG00000127054 CPSF3L
ENST00000411962 0.889708992148338 0.227043128252288 -0.0918218274453158 ENSG00000127054 CPSF3L
ENST00000462432 0.902034680887587 0.262280749951727 -0.103765721298157 ENSG00000127054 CPSF3L
ENST00000478641 0.872781916295485 0.186125052275479 -0.133421270381083 ENSG00000127054 CPSF3L
ENST00000458452 0.889708992148338 0.227020191374391 -0.0918222486935486 ENSG00000127054 CPSF3L
ENST00000419704 0.889708992148338 0.227020191374391 -0.0918222486935486 ENSG00000127054 CPSF3L
ENST00000540437 0.889708992148338 0.227320310261208 -0.0918203031409379 ENSG00000127054 CPSF3L
ENST00000421495 0.889708992148338 0.227020191374391 -0.0918222486935486 ENSG00000127054 CPSF3L
ENST00000532772 0.889220771183315 0.222486789041621 -0.0926925982396696 ENSG00000127054 CPSF3L
ENST00000450926 0.881049167677647 0.201647537387967 -0.0968445034802014 ENSG00000127054 CPSF3L
ENST00000545578 0.881701238706492 0.203672399303052 -0.0964512853301754 ENSG00000127054 CPSF3L
ENST00000527098 0.881701238706492 0.203672399303052 -0.0964512853301754 ENSG00000127054 CPSF3L
ENST00000485710 0.832075851376962 0.116228444755754 -0.1731266894103 ENSG00000127054 CPSF3L
ENST00000461514 0.831069685629329 0.114758870668478 -0.177763126227666 ENSG00000127054 CPSF3L
ENST00000525164 0.823761278750104 0.108457418452452 -0.181470166834655 ENSG00000127054 CPSF3L
ENST00000528879 0.88627655520811 0.215088621931008 -0.0924797581890544 ENSG00000127054 CPSF3L
ENST00000525769 0.778591504836286 0.0708402474844722 -0.20122458931179 ENSG00000127054 CPSF3L
ENST00000531377 0.90564314144064 0.271937393317147 -0.0859416817344429 ENSG00000127054 CPSF3L
ENST00000527383 0.84487854405081 0.134606587381555 -0.139953959822404 ENSG00000127054 CPSF3L
ENST00000531292 0.858523288540895 0.155597274118028 -0.142829772753486 ENSG00000127054 CPSF3L
ENST00000467408 0.954566074690576 0.489774569996452 -0.0637458022613286 ENSG00000127054 CPSF3L
ENST00000434694 0.947286262032015 0.438585049598761 -0.0525273491002451 ENSG00000127054 CPSF3L
ENST00000531020 0.981158573583717 0.745787678848328 -0.0338434373703505 ENSG00000127054 CPSF3L
ENST00000533916 0.957233482393975 0.504707258809745 -0.0616280343808006 ENSG00000127054 CPSF3L
ENST00000488042 0.940135265070966 0.402422845808581 -0.0561453985087369 ENSG00000127054 CPSF3L
ENST00000526797 0.958775531916525 0.519521120876023 -0.0428762985864035 ENSG00000127054 CPSF3L
ENST00000526332 0.958788219482675 0.521188029417549 -0.0427111443796437 ENSG00000127054 CPSF3L
ENST00000430786 0.966407009798479 0.587140734548106 -0.0357422390803843 ENSG00000127054 CPSF3L
ENST00000527719 0.964675756750152 0.570429348574977 -0.037409647950487 ENSG00000127054 CPSF3L
ENST00000530031 0.965689042712875 0.578050394697983 -0.0367536818033856 ENSG00000127054 CPSF3L
ENST00000526113 0.963145162183144 0.560077237883126 -0.0386557267811412 ENSG00000127054 CPSF3L
ENST00000526904 0.958788219482675 0.521921903454815 -0.0425500993889398 ENSG00000127054 CPSF3L
ENST00000525603 0.939257799187456 0.399011517633821 -0.0574801443684142 ENSG00000127054 CPSF3L
ENST00000444968 0.961804370487909 0.545681647204988 -0.0601642615226581 ENSG00000240731 RP5-890O3.9
ENST00000429572 0.924301162169852 0.334175860225835 -0.0709746889745241 ENSG00000127054 CPSF3L
ENST00000498173 0.925456229698821 0.340547957364307 -0.0700433168791189 ENSG00000127054 CPSF3L
ENST00000496353 0.92965561357811 0.354659435638293 -0.0685863677805876 ENSG00000127054 CPSF3L
ENST00000493534 0.883109126243177 0.206725161492861 -0.10143759237317 ENSG00000127054 CPSF3L
ENST00000534345 0.90564314144064 0.271812116933983 -0.0880489000316424 ENSG00000127054 CPSF3L
ENST00000532952 0.897284400613141 0.244899003307252 -0.094627723352142 ENSG00000127054 CPSF3L
ENST00000490853 0.922980375565919 0.327329317291967 -0.0799112938344784 ENSG00000127054 CPSF3L
ENST00000531019 0.922980375565919 0.327329317291967 -0.0799112938344784 ENSG00000127054 CPSF3L
ENST00000498476 0.923720579179065 0.331475023904615 -0.079508377138146 ENSG00000127054 CPSF3L
ENST00000470679 0.900975610215792 0.258747071322753 -0.092983890191993 ENSG00000127054 CPSF3L
ENST00000525285 0.882186492807308 0.205155181005468 -0.114726791916951 ENSG00000127054 CPSF3L
ENST00000530233 0.954345102924314 0.488324007209262 -0.0830130249165493 ENSG00000127054 CPSF3L
ENST00000464957 0.920711029499149 0.320000139499047 -0.169386376710119 ENSG00000224051 GLTPD1
ENST00000343938 0.926616975462563 0.345393752137913 -0.135912238671421 ENSG00000224051 GLTPD1
ENST00000488011 0.942651714713926 0.412999437432468 -0.174736836980592 ENSG00000224051 GLTPD1
ENST00000339381 0.95064277094186 0.458252437687023 -0.164385522971793 ENSG00000169962 TAS1R3
ENST00000378891 0.627828230406321 0.020468682778268 -0.269143900871937 ENSG00000107404 DVL1
ENST00000378888 0.639218941220221 0.0222739401679283 -0.272865098722509 ENSG00000107404 DVL1
ENST00000472445 0.867435893252598 0.168824232748382 -0.188315815916701 ENSG00000107404 DVL1
ENST00000474033 0.999365290420957 0.994497972071302 -0.00161436843099338 ENSG00000162576 MXRA8
ENST00000309212 0.99926230965346 0.994013774319091 0.00147017607110164 ENSG00000162576 MXRA8
ENST00000477278 0.989277450140045 0.837208183963175 -0.0392004287194378 ENSG00000162576 MXRA8
ENST00000342753 0.999129673859578 0.993352689002127 0.00163298149992684 ENSG00000162576 MXRA8
ENST00000445648 0.999129673859578 0.993352689002127 0.00163298149992684 ENSG00000162576 MXRA8
ENST00000473097 0.934529666229128 0.38042602160415 0.2162675958465 ENSG00000162576 MXRA8
ENST00000478517 0.957266596212609 0.505507272108626 0.179747380540853 ENSG00000162576 MXRA8
ENST00000476718 0.985279156305334 0.786618564865763 -0.069410180506825 ENSG00000162576 MXRA8
ENST00000338370 0.512069814097322 0.00992855377851379 -0.341931260870022 ENSG00000175756 AURKAIP1
ENST00000338338 0.55308528506381 0.0132667933138929 -0.333607658271797 ENSG00000175756 AURKAIP1
ENST00000321751 0.501254195171811 0.00919522686197514 -0.343927794311944 ENSG00000175756 AURKAIP1
ENST00000378853 0.506349689583639 0.00946288765448077 -0.3433200237143 ENSG00000175756 AURKAIP1
ENST00000489799 0.731900503320493 0.0408585520379288 -0.306320931415477 ENSG00000175756 AURKAIP1
ENST00000496905 0.762429052169101 0.0606293122155915 -0.3197367872644 ENSG00000175756 AURKAIP1
ENST00000480479 0.99861990314257 0.98538046102522 -0.00130143233206205 ENSG00000221978 CCNL2
ENST00000482621 0.987875665290774 0.812232475826342 -0.0144971411543658 ENSG00000221978 CCNL2
ENST00000408952 0.987875665290774 0.812232475826342 -0.0144971411543658 ENSG00000221978 CCNL2
ENST00000463260 0.991931066750704 0.870569817300482 -0.0142417053601058 ENSG00000221978 CCNL2
ENST00000400809 0.973265369367652 0.677760848417543 -0.0270268936459247 ENSG00000221978 CCNL2
ENST00000496007 0.973265369367652 0.677590702981383 -0.02702817950233 ENSG00000221978 CCNL2
ENST00000482365 0.998822875785473 0.986753807254357 0.00112079788163877 ENSG00000221978 CCNL2
ENST00000481223 0.973239701979494 0.676960934119005 -0.0270806008441884 ENSG00000221978 CCNL2
ENST00000418865 0.997590685942642 0.970296033150489 -0.00245907673829413 ENSG00000221978 CCNL2
ENST00000505849 0.973450785676393 0.683971378418608 -0.0287694737856762 ENSG00000221978 CCNL2
ENST00000488340 0.967242115812682 0.606490248116566 -0.0337684424790316 ENSG00000221978 CCNL2
ENST00000492998 0.967493980400356 0.61831784177219 -0.0381711003825654 ENSG00000221978 CCNL2
ENST00000469113 0.982415681659657 0.762423864041918 -0.0213335252051814 ENSG00000221978 CCNL2
ENST00000480646 0.993437817336489 0.892633417374703 -0.00932174166473374 ENSG00000221978 CCNL2
ENST00000471930 0.987216645656991 0.80531825303011 -0.0174283117880918 ENSG00000221978 CCNL2
ENST00000408918 0.936836635203473 0.389485886239057 -0.0633491341978757 ENSG00000221978 CCNL2
ENST00000473872 0.950438032051133 0.455890890219871 -0.0519744777197026 ENSG00000221978 CCNL2
ENST00000425598 0.885220456045879 0.213256842864978 -0.0979335462146531 ENSG00000221978 CCNL2
ENST00000463895 0.908067927671056 0.284399042397417 -0.0872425106355845 ENSG00000221978 CCNL2
ENST00000497013 0.981954973265094 0.751275133989181 -0.0266937182456933 ENSG00000221978 CCNL2
ENST00000448629 0.788852840918256 0.0771076380467051 -0.2260481155386 ENSG00000224870 RP4-758J18.2
ENST00000444362 0.779907149952274 0.0717649287972417 -0.173325399995395 ENSG00000224870 RP4-758J18.2
ENST00000418833 0.764793523085431 0.0618325202706915 -0.182619170444288 ENSG00000224870 RP4-758J18.2
ENST00000576232 0.764525286836316 0.0617441985702723 -0.277295939222041 ENSG00000224870 RP4-758J18.2
ENST00000570344 0.76973159722895 0.0650262179184187 -0.274959772863527 ENSG00000224870 RP4-758J18.2
ENST00000447725 0.768017068415715 0.0632073814335655 -0.189616950346392 ENSG00000224870 RP4-758J18.2
ENST00000572242 0.766555610908101 0.0624718913215921 -0.171732424014869 ENSG00000224870 RP4-758J18.2
ENST00000453521 0.870422673602189 0.181708256136812 -0.127569826400401 ENSG00000224870 RP4-758J18.2
ENST00000344843 0.814125864888369 0.0985838154292316 -0.131708317845809 ENSG00000242485 MRPL20
ENST00000493287 0.887676852527912 0.21987933357161 -0.0958009128687868 ENSG00000242485 MRPL20
ENST00000487659 0.815685524984237 0.0997184307143179 -0.131210722477847 ENSG00000242485 MRPL20
ENST00000492508 0.867981719395698 0.173795537771952 -0.108141906823609 ENSG00000242485 MRPL20
ENST00000482352 0.840016574416322 0.127549538770385 -0.130002659627738 ENSG00000242485 MRPL20
ENST00000582431 0.983307975445848 0.767777915019265 0.0501748211166136 ENSG00000264293 RN7SL657P
ENST00000477686 0.806325095512682 0.0934403224391977 -0.141340980632558 ENSG00000242485 MRPL20
ENST00000607307 0.938161374370886 0.394250621409055 0.192237913542082 ENSG00000272455 RP4-758J18.13
ENST00000378741 0.874693880613125 0.191170640200047 -0.120444164158475 ENSG00000160072 ATAD3B
ENST00000308647 0.906540452073464 0.278877120916529 -0.100488911428544 ENSG00000160072 ATAD3B
ENST00000472194 0.913366487655865 0.297618317642263 -0.0996918195044929 ENSG00000160072 ATAD3B
ENST00000378736 0.835411415864757 0.122601228134596 -0.20698687241511 ENSG00000160072 ATAD3B
ENST00000485748 0.934459970213176 0.379713791014797 -0.0884892939256553 ENSG00000160072 ATAD3B
ENST00000474481 0.931702652736558 0.365746687693239 -0.0955364453536862 ENSG00000160072 ATAD3B
ENST00000378756 0.840016574416322 0.127839400218317 -0.166690310805971 ENSG00000197785 ATAD3A
ENST00000378755 0.840016574416322 0.127752231009153 -0.166691931159755 ENSG00000197785 ATAD3A
ENST00000339113 0.849158848440722 0.138614607620264 -0.160411963308886 ENSG00000197785 ATAD3A
ENST00000536055 0.849158848440722 0.138614607620264 -0.160411963308886 ENSG00000197785 ATAD3A
ENST00000439513 0.996983038051854 0.965347567400983 0.00880570298496624 ENSG00000197785 ATAD3A
ENST00000429957 0.84487854405081 0.13469692907609 -0.188631593636658 ENSG00000197785 ATAD3A
ENST00000400830 0.846137658505823 0.136684588660536 -0.180044147625208 ENSG00000197785 ATAD3A
ENST00000378733 0.963662329483615 0.562408929905767 0.163362641591207 ENSG00000205090 TMEM240
ENST00000425828 0.963662329483615 0.562408929905767 0.163362641591207 ENSG00000205090 TMEM240
ENST00000291386 0.925918495911839 0.342596966235379 -0.0604298363367444 ENSG00000160075 SSU72
ENST00000378726 0.867981719395698 0.172669009142329 -0.112582195576813 ENSG00000160075 SSU72
ENST00000378725 0.96409909473732 0.565596849988542 -0.0357000465803316 ENSG00000160075 SSU72
ENST00000359060 0.972688047575623 0.667678727911116 -0.0276146361808557 ENSG00000160075 SSU72
ENST00000539195 0.993437817336489 0.893307790236947 0.0106230105208731 ENSG00000215791 AL645728.2
ENST00000366221 0.802766711990598 0.0897035005265688 -0.535604997452308 ENSG00000215014 AL645728.1
ENST00000607222 0.90678117832626 0.28127866685776 -0.261161122212659 ENSG00000272106 RP11-345P4.9
ENST00000520777 0.79471839939249 0.0799286095947402 -0.223843841267331 ENSG00000197530 MIB2
ENST00000378710 0.794394378370059 0.0797882337081408 -0.223849515219285 ENSG00000197530 MIB2
ENST00000360522 0.794394378370059 0.0797882337081408 -0.223849515219285 ENSG00000197530 MIB2
ENST00000357210 0.794394378370059 0.0797882337081408 -0.223849515219285 ENSG00000197530 MIB2
ENST00000355826 0.794394378370059 0.0797716510943956 -0.223857746724198 ENSG00000197530 MIB2
ENST00000518681 0.795241569292417 0.0809936877496349 -0.223380372735015 ENSG00000197530 MIB2
ENST00000505820 0.796548702402965 0.0817712962062609 -0.222813288909129 ENSG00000197530 MIB2
ENST00000479659 0.796548702402965 0.0818460601140917 -0.222816465085325 ENSG00000197530 MIB2
ENST00000489635 0.795334684198359 0.0810787912129762 -0.223502390416855 ENSG00000197530 MIB2
ENST00000511502 0.796548702402965 0.0817611246330834 -0.222875789760519 ENSG00000197530 MIB2
ENST00000477990 0.962000807062216 0.546779818222217 -0.0863064627258804 ENSG00000197530 MIB2
ENST00000514363 0.897992962980951 0.248138881434582 -0.140174718438445 ENSG00000197530 MIB2
ENST00000487053 0.79471839939249 0.0803682801053303 -0.222243998184961 ENSG00000197530 MIB2
ENST00000502470 0.917441768894462 0.309663962274827 -0.128093225670844 ENSG00000197530 MIB2
ENST00000378712 0.79471839939249 0.0803090921375903 -0.222247100251271 ENSG00000197530 MIB2
ENST00000507082 0.985923984145167 0.792633668157003 -0.0431201778109672 ENSG00000197530 MIB2
ENST00000463492 0.914951073411053 0.302718394549965 -0.188840449376161 ENSG00000197530 MIB2
ENST00000510793 0.934037324651679 0.378528232040317 -0.110985443844994 ENSG00000197530 MIB2
ENST00000504599 0.805137434784249 0.0915195440346239 -0.214314262260465 ENSG00000197530 MIB2
ENST00000507229 0.815401759301267 0.0992136832563541 -0.20403333959057 ENSG00000197530 MIB2
ENST00000503789 0.95205121496936 0.472483111741646 -0.102686585357222 ENSG00000197530 MIB2
ENST00000378708 0.806803368896934 0.0935927868016455 -0.223265675692944 ENSG00000197530 MIB2
ENST00000506488 0.802766711990598 0.0897201099622536 -0.225681746412656 ENSG00000197530 MIB2
ENST00000512004 0.971875571300171 0.660655851549419 -0.0850345704511248 ENSG00000197530 MIB2
ENST00000508455 0.98809791417339 0.827156308585122 0.0527260415584439 ENSG00000197530 MIB2
ENST00000514234 0.830538297513298 0.113479970764373 -0.257695981643843 ENSG00000197530 MIB2
ENST00000467597 0.938161374370886 0.394475678677751 -0.167381161589334 ENSG00000197530 MIB2
ENST00000508148 0.896196237368266 0.242954891217419 -0.242835621996707 ENSG00000197530 MIB2
ENST00000486072 0.867249330124351 0.168489671230719 -0.284823485968392 ENSG00000197530 MIB2
ENST00000505370 0.880630193540471 0.199732568467265 -0.271501054898314 ENSG00000197530 MIB2
ENST00000473511 0.894230353247475 0.23778913871964 -0.216823917213733 ENSG00000197530 MIB2
ENST00000464570 0.870822555588156 0.182024742997683 -0.245565963549795 ENSG00000197530 MIB2
ENST00000483015 0.936667061890084 0.386820935117754 -0.189420675935701 ENSG00000197530 MIB2
ENST00000511910 0.949439879095082 0.446998543216641 -0.178429486302747 ENSG00000197530 MIB2
ENST00000470373 0.957472092395286 0.508673769861341 -0.188047036668618 ENSG00000197530 MIB2
ENST00000513088 0.733209787098811 0.0436436645648859 -0.14687042276279 ENSG00000248333 CDK11B
ENST00000341832 0.683963193050236 0.030132046831482 -0.131168310682045 ENSG00000248333 CDK11B
ENST00000317673 0.674238791398485 0.0278816233396128 -0.129395661731895 ENSG00000248333 CDK11B
ENST00000340677 0.674238791398485 0.0278816233396128 -0.129395661731895 ENSG00000248333 CDK11B
ENST00000407249 0.674238791398485 0.0278816233396128 -0.129395661731895 ENSG00000248333 CDK11B
ENST00000341028 0.966904447663711 0.603415849526005 -0.0638755075665402 ENSG00000248333 CDK11B
ENST00000607013 0.991276468590296 0.86415776479052 -0.0279946923533706 ENSG00000272004 RP11-345P4.10
ENST00000378662 0.975977441047504 0.702599376783292 0.029510133678837 ENSG00000189339 SLC35E2B
ENST00000234800 0.980242973556295 0.736359972875438 0.0258899519198357 ENSG00000189339 SLC35E2B
ENST00000480991 0.909426813791778 0.287717037824871 0.0999857091646254 ENSG00000189339 SLC35E2B
ENST00000481276 0.962755790661758 0.555603526275185 -0.0617177745895783 ENSG00000189339 SLC35E2B
ENST00000596308 0.98890474103261 0.836119725545021 0.0421522025655692 ENSG00000269737 RP11-345P4.7
ENST00000597891 0.887336699129241 0.217999161553538 -0.288940212109317 ENSG00000269227 RP11-345P4.6
ENST00000356200 0.498589476245695 0.00895804084558787 -0.152699794585325 ENSG00000008128 CDK11A
ENST00000598846 0.639824159946572 0.0223595622120292 -0.123952993174753 ENSG00000268575 RP1-283E3.8
ENST00000463652 0.978340910038536 0.717916103655188 0.0473935209278043 ENSG00000008128 CDK11A
ENST00000358779 0.529201738161861 0.0113502614806054 -0.146033467883324 ENSG00000008128 CDK11A
ENST00000460465 0.529201738161861 0.0113502614806054 -0.146033467883324 ENSG00000008128 CDK11A
ENST00000404249 0.529201738161861 0.0113502614806054 -0.146033467883324 ENSG00000008128 CDK11A
ENST00000378633 0.529201738161861 0.0113502614806054 -0.146033467883324 ENSG00000008128 CDK11A
ENST00000357760 0.529201738161861 0.0113502614806054 -0.146033467883324 ENSG00000008128 CDK11A
ENST00000509982 0.498589476245695 0.00897109819731782 -0.152699673224581 ENSG00000008128 CDK11A
ENST00000378638 0.498589476245695 0.00897109819731782 -0.152699673224581 ENSG00000008128 CDK11A
ENST00000356937 0.422680441782828 0.00564133736727904 -0.189752998844963 ENSG00000008128 CDK11A
ENST00000478901 0.966904447663711 0.598933543418809 0.073841498590141 ENSG00000008128 CDK11A
ENST00000468397 0.98190900783499 0.751025132825905 0.038681840105159 ENSG00000008128 CDK11A
ENST00000491311 0.967493980400356 0.615901881607877 0.0630310943359468 ENSG00000008128 CDK11A
ENST00000495016 0.999674807814941 0.996986560954172 -0.0005085061803896 ENSG00000008128 CDK11A
ENST00000468800 0.32099992470449 0.00268931300917088 -0.287163958898084 ENSG00000008128 CDK11A
ENST00000464748 0.986666361716627 0.802108440385238 -0.0368117044234026 ENSG00000008128 CDK11A
ENST00000489300 0.925918495911839 0.342158975290288 -0.1215959233084 ENSG00000008128 CDK11A
ENST00000492390 0.123180154800736 0.000292975887168017 -0.352978571800596 ENSG00000008128 CDK11A
ENST00000474916 0.156282019417374 0.000495299132767603 -0.363333263132996 ENSG00000008128 CDK11A
ENST00000378635 0.50016435537392 0.00904225284088388 -0.171181519588327 ENSG00000008128 CDK11A
ENST00000479362 0.726385155000789 0.0397398531056153 -0.134663296199606 ENSG00000008128 CDK11A
ENST00000498810 0.930326379465901 0.358864294212584 -0.0772561657332374 ENSG00000008128 CDK11A
ENST00000487462 0.993414413778019 0.891583208894977 -0.0129323599146716 ENSG00000008128 CDK11A
ENST00000401096 0.994111384844302 0.907502616622054 -0.0105018424220309 ENSG00000008128 CDK11A
ENST00000577672 0.986397598877381 0.798145442933816 0.0258100518913412 ENSG00000227775 RP1-283E3.4
ENST00000417099 0.98890474103261 0.836065048980325 -0.0292022702347558 ENSG00000227775 RP1-283E3.4
ENST00000355439 0.946843552473529 0.43601845573097 0.0712765153574458 ENSG00000215790 SLC35E2
ENST00000400924 0.944612824086259 0.426360097732036 0.0726737279199668 ENSG00000215790 SLC35E2
ENST00000246421 0.816088130324427 0.100310127089362 0.174179677630274 ENSG00000215790 SLC35E2
ENST00000475229 0.960540606249681 0.5309739633701 0.100568403877083 ENSG00000215790 SLC35E2
ENST00000424604 0.996504608032831 0.942355864698465 0.0104180474288328 ENSG00000227775 RP1-283E3.4
ENST00000418950 0.985788060582532 0.791883114777343 0.0591488997214369 ENSG00000227775 RP1-283E3.4
ENST00000341426 0.988255523144669 0.831590871302966 0.0276771384000858 ENSG00000008130 NADK
ENST00000341991 0.988883366487115 0.835532503079289 0.0270134039633329 ENSG00000008130 NADK
ENST00000378625 0.98832478306332 0.831954786856758 0.0274572844525161 ENSG00000008130 NADK
ENST00000344463 0.98809791417339 0.830593513994239 0.0278433525617738 ENSG00000008130 NADK
ENST00000342348 0.993026291000447 0.886528707863683 -0.0193312130002654 ENSG00000008130 NADK
ENST00000498806 0.992814862663024 0.878564119400167 -0.0228985576957396 ENSG00000008130 NADK
ENST00000469045 0.971532975706291 0.655936883566283 -0.0643781267233616 ENSG00000008130 NADK
ENST00000480499 0.965689042712875 0.577241257622391 -0.0848899900754578 ENSG00000008130 NADK
ENST00000497747 0.96246396676529 0.550412545533886 -0.089703155130746 ENSG00000008130 NADK
ENST00000477235 0.966206922374528 0.586119266029468 -0.0797066282672219 ENSG00000008130 NADK
ENST00000489538 0.972570903541933 0.666144367667861 -0.0653180543460393 ENSG00000008130 NADK
ENST00000497615 0.966501491442078 0.595484447169185 -0.0792430480529144 ENSG00000008130 NADK
ENST00000497186 0.967242115812682 0.606264134850151 -0.0753183416041064 ENSG00000008130 NADK
ENST00000400922 0.982296527377956 0.758922206967426 -0.0433942635172477 ENSG00000008130 NADK
ENST00000492845 0.97974549421057 0.731731409644951 0.0441950418187852 ENSG00000008130 NADK
ENST00000492768 0.968341514652644 0.630234056376372 0.0620018561598226 ENSG00000008130 NADK
ENST00000460602 0.962755790661758 0.555067251326761 0.0754023314509071 ENSG00000008130 NADK
ENST00000464373 0.933681876451894 0.376529666826189 0.111507787789994 ENSG00000008130 NADK
ENST00000480542 0.98190900783499 0.750267166472991 0.0534913523159911 ENSG00000008130 NADK
ENST00000378609 0.923031781239854 0.327499584088766 0.0674082330967158 ENSG00000078369 GNB1
ENST00000461893 0.927048318806461 0.347444667887919 0.0799748416830816 ENSG00000078369 GNB1
ENST00000471354 0.979146627633459 0.728148854787007 0.0291862336970228 ENSG00000078369 GNB1
ENST00000439272 0.892617693742467 0.232848830788717 0.0903376850352673 ENSG00000078369 GNB1
ENST00000434686 0.893666658882502 0.23576437870797 0.0903544757990445 ENSG00000078369 GNB1
ENST00000437146 0.984818324462216 0.78032746366655 -0.0247243397160185 ENSG00000078369 GNB1
ENST00000472614 0.867981719395698 0.176653112972434 0.106399684607288 ENSG00000078369 GNB1
ENST00000607589 0.926730170933756 0.345596764622158 -0.116038866545828 ENSG00000078369 GNB1
ENST00000378567 0.967242115812682 0.607998036754139 0.0464854095116424 ENSG00000067606 PRKCZ
ENST00000468310 0.957233482393975 0.504549394971665 0.0710936245599482 ENSG00000067606 PRKCZ
ENST00000484419 0.962755790661758 0.5550524058068 -0.117086551947722 ENSG00000067606 PRKCZ
ENST00000503297 0.982296527377956 0.759308768863899 -0.0645758304118196 ENSG00000067606 PRKCZ
ENST00000479566 0.996728457747872 0.946424017578757 -0.00984860227497708 ENSG00000067606 PRKCZ
ENST00000466651 0.914586132491843 0.301881886764514 0.116588745234112 ENSG00000067606 PRKCZ
ENST00000400921 0.949439879095082 0.449079643793839 0.0700852767578456 ENSG00000067606 PRKCZ
ENST00000495347 0.90641512915692 0.275125899330191 0.12500553804343 ENSG00000067606 PRKCZ
ENST00000461106 0.95064277094186 0.459829503915165 0.0693007106910878 ENSG00000067606 PRKCZ
ENST00000461465 0.911089230724648 0.290707404584335 0.119110142357977 ENSG00000067606 PRKCZ
ENST00000470596 0.913113007068299 0.294854300982176 0.117122989082958 ENSG00000067606 PRKCZ
ENST00000496325 0.923705701678656 0.330516689840239 0.109481138920126 ENSG00000067606 PRKCZ
ENST00000481140 0.902034680887587 0.262344158654055 0.127591266412644 ENSG00000067606 PRKCZ
ENST00000482686 0.977163967563361 0.707467833564138 -0.0519559850840637 ENSG00000067606 PRKCZ
ENST00000400920 0.98809791417339 0.82125262949691 -0.0224252322081582 ENSG00000067606 PRKCZ
ENST00000486681 0.992083003924085 0.871412833253213 -0.0217737796169778 ENSG00000067606 PRKCZ
ENST00000470986 0.999674807814941 0.997496640195956 0.000475529141434218 ENSG00000067606 PRKCZ
ENST00000470511 0.981718294840859 0.749005179091436 -0.0501745319878084 ENSG00000067606 PRKCZ
ENST00000471018 0.935706552520472 0.383844085223177 -0.175852547802249 ENSG00000067606 PRKCZ
ENST00000466352 0.878430630755847 0.19651024251925 -0.279899638529877 ENSG00000067606 PRKCZ
ENST00000497183 0.951665503265524 0.468398867898444 -0.129385035857026 ENSG00000067606 PRKCZ
ENST00000419838 0.90219168997321 0.262707017843434 -0.209182746529317 ENSG00000067606 PRKCZ
ENST00000606533 0.805137434784249 0.0914250252722613 -0.50729364224907 ENSG00000271806 RP5-892K4.1
ENST00000479263 0.996810173451557 0.951471602649753 -0.00616562083891538 ENSG00000067606 PRKCZ
ENST00000503672 0.967493980400356 0.613496569588793 0.0971114747089306 ENSG00000067606 PRKCZ
ENST00000478770 0.997925767017169 0.974801057559953 0.00328814860239069 ENSG00000067606 PRKCZ
ENST00000505322 0.966425575828785 0.590893939118553 -0.0596206493071778 ENSG00000067606 PRKCZ
ENST00000472017 0.964675756750152 0.56990735537002 -0.119251237669187 ENSG00000067606 PRKCZ
ENST00000333854 0.996983038051854 0.961909660859817 -0.0092221164051615 ENSG00000182873 RP11-181G12.2
ENST00000536678 0.990099799354954 0.850015706874025 0.0356609797968031 ENSG00000182873 RP11-181G12.2
ENST00000444529 0.994464197521441 0.917848767288808 -0.0214286937118115 ENSG00000182873 RP11-181G12.2
ENST00000469733 0.795188105713185 0.0809405840857163 -0.210278337304448 ENSG00000162585 C1orf86
ENST00000414253 0.794733871797657 0.0805491009714651 -0.211798951112445 ENSG00000162585 C1orf86
ENST00000428120 0.794733871797657 0.0805491009714651 -0.211798951112445 ENSG00000162585 C1orf86
ENST00000400919 0.794733871797657 0.0805491009714651 -0.211798951112445 ENSG00000162585 C1orf86
ENST00000400918 0.782007844308639 0.0740082506579157 -0.219846766904505 ENSG00000162585 C1orf86
ENST00000497675 0.714385708478195 0.0365964733992728 -0.289306285451314 ENSG00000162585 C1orf86
ENST00000378543 0.714120877353484 0.0365414694818944 -0.288797233790599 ENSG00000162585 C1orf86
ENST00000378546 0.714120877353484 0.0365414694818944 -0.288797233790599 ENSG00000162585 C1orf86
ENST00000401813 0.686982182933769 0.0306217506443321 -0.292492060335493 ENSG00000162585 C1orf86
ENST00000487186 0.719788882872603 0.0380616745300886 -0.276167638703662 ENSG00000162585 C1orf86
ENST00000378545 0.686822219518508 0.0304606479720585 -0.29398633446733 ENSG00000162585 C1orf86
ENST00000476803 0.68026842451374 0.0291201834583577 -0.299001526253399 ENSG00000162585 C1orf86
ENST00000440825 0.697696558455679 0.0328148521396865 -0.294673169660729 ENSG00000162585 C1orf86
ENST00000597060 0.699414556394514 0.033300052462915 -0.390416577307633 ENSG00000269554 AL590822.2
ENST00000420515 0.798990635664849 0.0845039932713409 -0.264010496880354 ENSG00000162585 C1orf86
ENST00000514625 0.996983038051854 0.959743053958757 0.0155762086792818 ENSG00000162585 C1orf86
ENST00000378536 0.872391255053369 0.185234523330445 0.105096667259895 ENSG00000157933 SKI
ENST00000508416 0.84754290620515 0.137740436494898 0.134838333507014 ENSG00000157933 SKI
ENST00000478223 0.832121918669134 0.116417509037 0.143000635084136 ENSG00000157933 SKI
ENST00000507179 0.98190900783499 0.750495058601698 -0.0622706425004628 ENSG00000157933 SKI
ENST00000378531 0.994464197521441 0.92000759445484 0.0215918745151109 ENSG00000116151 MORN1
ENST00000606372 0.985279156305334 0.786744546980044 0.0571520841650708 ENSG00000116151 MORN1
ENST00000378529 0.98809791417339 0.8201158478423 0.0447148086025806 ENSG00000116151 MORN1
ENST00000607342 0.912533295325125 0.293642083597248 0.272461522187081 ENSG00000116151 MORN1
ENST00000469374 0.982246553704616 0.753994616102254 0.0665222556721486 ENSG00000116151 MORN1
ENST00000419785 0.978371066209645 0.719359141677046 0.0819189588208401 ENSG00000116151 MORN1
ENST00000378525 0.991179186056361 0.863112874841274 -0.0318850887932739 ENSG00000116151 MORN1
ENST00000449373 0.9808741961171 0.740772026953548 -0.0666895370846556 ENSG00000116151 MORN1
ENST00000317490 0.972177807073595 0.663097683880526 -0.113014266836269 ENSG00000178642 AL513477.1
ENST00000607031 0.986397598877381 0.799078613615088 -0.0663111481446994 ENSG00000116151 MORN1
ENST00000475812 0.936527625809327 0.386399764357936 -0.237597638744468 ENSG00000116151 MORN1
ENST00000494279 0.967242115812682 0.608976762561774 -0.137988609142477 ENSG00000116151 MORN1
ENST00000378518 0.977996815195522 0.715681829100062 -0.0230506712782617 ENSG00000157916 RER1
ENST00000605895 0.999282226184333 0.994086827244423 0.000470829397245584 ENSG00000157916 RER1
ENST00000378513 0.98809791417339 0.830277114751889 -0.0137465670031521 ENSG00000157916 RER1
ENST00000306256 0.979834720499683 0.732951203178185 -0.0215890370804173 ENSG00000157916 RER1
ENST00000493207 0.906540452073464 0.27886973855518 -0.073694964532737 ENSG00000157916 RER1
ENST00000378512 0.98809791417339 0.830515515750637 -0.0137469018916778 ENSG00000157916 RER1
ENST00000443438 0.997925767017169 0.974959610373009 -0.00207280098911441 ENSG00000157916 RER1
ENST00000488353 0.977668749339582 0.710415913913418 0.0254689740153423 ENSG00000157916 RER1
ENST00000462129 0.955548073157405 0.49428735859796 0.0717525838637111 ENSG00000157916 RER1
ENST00000288774 0.971532975706291 0.65611470076295 -0.0463358495943251 ENSG00000157911 PEX10
ENST00000447513 0.981120426171046 0.745331879294431 -0.033853486065949 ENSG00000157911 PEX10
ENST00000507596 0.980245371328437 0.737425465050838 -0.0350934027222671 ENSG00000157911 PEX10
ENST00000510434 0.947052067091422 0.437639754580389 -0.105395409758761 ENSG00000157911 PEX10
ENST00000508384 0.892930158874064 0.23460876114661 -0.181723303091584 ENSG00000157911 PEX10
ENST00000515760 0.97930119784131 0.72855661844952 -0.0824398290758873 ENSG00000157911 PEX10
ENST00000502666 0.97138506620689 0.653232020551827 0.0901359892676996 ENSG00000157911 PEX10
ENST00000504111 0.994464197521441 0.920701359518303 0.0194856018202839 ENSG00000157911 PEX10
ENST00000514502 0.931702821622433 0.37036648194845 -0.150468412882 ENSG00000157911 PEX10
ENST00000609981 0.992558346500201 0.877825403822993 0.0529125776646407 ENSG00000149527 PLCH2
ENST00000449969 0.995423980794735 0.930097349922194 0.0190636063948252 ENSG00000149527 PLCH2
ENST00000288766 0.960540606249681 0.530542735063091 0.156569858774833 ENSG00000149527 PLCH2
ENST00000419816 0.994464197521441 0.917606096748057 0.0217936951533401 ENSG00000149527 PLCH2
ENST00000378488 0.994464197521441 0.917606096748057 0.0217936951533401 ENSG00000149527 PLCH2
ENST00000378486 0.994464197521441 0.917606096748057 0.0217936951533401 ENSG00000149527 PLCH2
ENST00000343889 0.993026291000447 0.886434752695768 0.0298892124389109 ENSG00000149527 PLCH2
ENST00000278878 0.997960745983139 0.975470473203193 0.00665212928401628 ENSG00000149527 PLCH2
ENST00000473964 0.994245332182863 0.911788126743754 0.0248125185971797 ENSG00000149527 PLCH2
ENST00000462379 0.996728457747872 0.948461915723142 0.0147217275119256 ENSG00000149527 PLCH2
ENST00000378466 0.869879774811861 0.18054832446483 -0.12321938864493 ENSG00000157881 PANK4
ENST00000435556 0.868181176940418 0.177435990097278 -0.124126968475467 ENSG00000157881 PANK4
ENST00000505228 0.876738968320641 0.193860350213629 -0.135373339450347 ENSG00000157881 PANK4
ENST00000502512 0.876738968320641 0.193827929305079 -0.174522647744126 ENSG00000157881 PANK4
ENST00000471361 0.838787538329328 0.126090799324613 -0.220250508740922 ENSG00000157881 PANK4
ENST00000487804 0.834985094475724 0.120583009899579 -0.267269697646456 ENSG00000157881 PANK4
ENST00000515423 0.976473212491876 0.704589256976971 -0.0645342886399497 ENSG00000157881 PANK4
ENST00000468002 0.867981719395698 0.169971514856047 -0.180580499276282 ENSG00000157881 PANK4
ENST00000486396 0.91257891811159 0.294058275453916 -0.115033102609444 ENSG00000157881 PANK4
ENST00000502770 0.913167685480732 0.296904056268098 -0.122517820854823 ENSG00000157881 PANK4
ENST00000491212 0.95064277094186 0.460613476370654 -0.0932940783724532 ENSG00000157881 PANK4
ENST00000514922 0.930258512361227 0.358041262294308 -0.118988859947509 ENSG00000157881 PANK4
ENST00000378453 0.909433758231572 0.287839300600211 -0.355077177750543 ENSG00000197921 HES5
ENST00000606645 0.931702652736558 0.368231179035996 -0.1962560832662 ENSG00000272449 RP3-395M20.12
ENST00000416860 0.848759624131036 0.138359262982884 -0.159418133471072 ENSG00000238164 RP3-395M20.8
ENST00000443892 0.949439879095082 0.447487047345609 -0.123114879306353 ENSG00000238164 RP3-395M20.8
ENST00000449660 0.942651714713926 0.415076571658761 -0.181728911952638 ENSG00000238164 RP3-395M20.8
ENST00000448624 0.90564314144064 0.271803673174147 -0.25842455787502 ENSG00000238164 RP3-395M20.8
ENST00000432521 0.960540606249681 0.531224384956053 -0.103910836202275 ENSG00000238164 RP3-395M20.8
ENST00000452793 0.841406302959911 0.129443841571357 -0.163419580102268 ENSG00000238164 RP3-395M20.8
ENST00000426449 0.905457349340787 0.271318326514275 -0.103504777974943 ENSG00000157873 TNFRSF14
ENST00000434817 0.947487161711465 0.438963400653671 -0.0738159330031699 ENSG00000157873 TNFRSF14
ENST00000435221 0.948030930138415 0.4405275681817 -0.0735658829412276 ENSG00000157873 TNFRSF14
ENST00000451778 0.949849800572223 0.453810155563158 -0.0717731893772167 ENSG00000157873 TNFRSF14
ENST00000409119 0.938161374370886 0.394755403049253 -0.0832775425941452 ENSG00000157873 TNFRSF14
ENST00000355716 0.940137231172701 0.402464987483081 -0.0818598029921575 ENSG00000157873 TNFRSF14
ENST00000475523 0.940806042845885 0.40398038682702 -0.0816900942159702 ENSG00000157873 TNFRSF14
ENST00000442392 0.898747077349617 0.251695497392495 -0.104728643399256 ENSG00000157873 TNFRSF14
ENST00000482074 0.866247177270873 0.167593253642793 -0.124358213742575 ENSG00000157873 TNFRSF14
ENST00000496064 0.957472092395286 0.50852984939093 -0.0650232105253492 ENSG00000157873 TNFRSF14
ENST00000463471 0.944612824086259 0.426966612429611 -0.0779008302243635 ENSG00000157873 TNFRSF14
ENST00000466750 0.958775531916525 0.518770190621094 -0.0662288971530426 ENSG00000157873 TNFRSF14
ENST00000471768 0.989850539382792 0.846264879062209 -0.0216931808817395 ENSG00000157873 TNFRSF14
ENST00000463835 0.967657323010978 0.622886134272749 -0.0523580762151174 ENSG00000157873 TNFRSF14
ENST00000482602 0.966849871068006 0.596843601002907 -0.0554585166490142 ENSG00000157873 TNFRSF14
ENST00000480305 0.939257799187456 0.398672843291701 -0.0866825094900972 ENSG00000157873 TNFRSF14
ENST00000456687 0.898747077349617 0.251994266664531 -0.214262568730423 ENSG00000225931 RP3-395M20.7
ENST00000424215 0.973265369367652 0.677483542225166 0.107813740272132 ENSG00000228037 RP3-395M20.9
ENST00000493183 0.248500190353773 0.00142909120156486 -0.498797722925865 ENSG00000157870 FAM213B
ENST00000474659 0.231290660102905 0.0012331159540363 -0.502130584630796 ENSG00000157870 FAM213B
ENST00000419916 0.444480070522674 0.0064121494302669 -0.354304901761618 ENSG00000157870 FAM213B
ENST00000378424 0.444480070522674 0.0064121494302669 -0.354304901761618 ENSG00000157870 FAM213B
ENST00000537325 0.210694259492909 0.0010211118487805 -0.46566084966424 ENSG00000157870 FAM213B
ENST00000378427 0.444480070522674 0.0064121494302669 -0.354304901761618 ENSG00000157870 FAM213B
ENST00000378425 0.444480070522674 0.0064121494302669 -0.354304901761618 ENSG00000157870 FAM213B
ENST00000464043 0.189533522549899 0.000726248119951492 -0.498794365754818 ENSG00000157870 FAM213B
ENST00000444521 0.444480070522674 0.0064121494302669 -0.354304901761618 ENSG00000157870 FAM213B
ENST00000465233 0.32099992470449 0.00273318065139189 -0.533919676833961 ENSG00000157870 FAM213B
ENST00000498083 0.288394774066778 0.0020296232861798 -0.548831593931044 ENSG00000157870 FAM213B
ENST00000481683 0.397390505560249 0.0045112421379195 -0.460170217146953 ENSG00000157870 FAM213B
ENST00000484099 0.510261388720166 0.00973823513497605 -0.334844447265474 ENSG00000157870 FAM213B
ENST00000477045 0.32099992470449 0.00270300831662978 -0.564853954798772 ENSG00000157870 FAM213B
ENST00000476686 0.830538297513298 0.113481390928761 -0.212822655915347 ENSG00000157870 FAM213B
ENST00000471840 0.855434165233399 0.149835541062447 -0.262945701137277 ENSG00000142606 MMEL1
ENST00000288709 0.899092524418821 0.252490090989131 -0.238549995773118 ENSG00000142606 MMEL1
ENST00000378412 0.898747077349617 0.252029411452299 -0.238704165005062 ENSG00000142606 MMEL1
ENST00000502556 0.876738968320641 0.194094359658657 -0.302585322252494 ENSG00000142606 MMEL1
ENST00000504800 0.876738968320641 0.194094359658657 -0.302585322252494 ENSG00000142606 MMEL1
ENST00000579787 0.989382912642212 0.838052754534372 0.0561205829833992 ENSG00000215912 TTC34
ENST00000401094 0.987987309110048 0.812476884503229 -0.0448868235022533 ENSG00000215912 TTC34
ENST00000401095 0.98609828367179 0.796198130451999 -0.0593605710063791 ENSG00000215912 TTC34
ENST00000511072 0.909426813791778 0.287706351880574 -0.188628559428419 ENSG00000142611 PRDM16
ENST00000378398 0.922423091243793 0.325817685003977 -0.174235412577483 ENSG00000142611 PRDM16
ENST00000441472 0.922423091243793 0.325817685003977 -0.174235412577483 ENSG00000142611 PRDM16
ENST00000442529 0.922423091243793 0.325817685003977 -0.174235412577483 ENSG00000142611 PRDM16
ENST00000607632 0.996728457747872 0.945007325571981 0.0168422907840723 ENSG00000142611 PRDM16
ENST00000378391 0.908067927671056 0.28439236464396 -0.189773472224932 ENSG00000142611 PRDM16
ENST00000514189 0.909511470617084 0.288051789743167 -0.188591785738204 ENSG00000142611 PRDM16
ENST00000270722 0.922423091243793 0.325946779108014 -0.174218807650059 ENSG00000142611 PRDM16
ENST00000512462 0.97719784705678 0.708227074230431 -0.134699021416844 ENSG00000142611 PRDM16
ENST00000463591 0.978889213707476 0.723785487307491 -0.126775048946822 ENSG00000142611 PRDM16
ENST00000294599 0.919333357089514 0.315211845504644 -0.1779215371161 ENSG00000162591 MEGF6
ENST00000356575 0.942198545188538 0.409488537249826 -0.165823290276929 ENSG00000162591 MEGF6
ENST00000494257 0.97684874505068 0.705923698879261 0.118525132728748 ENSG00000162591 MEGF6
ENST00000485002 0.931506750564775 0.363347323914558 -0.18551558069694 ENSG00000162591 MEGF6
ENST00000491842 0.996728457747872 0.945167605367613 -0.0200379042472805 ENSG00000162591 MEGF6
ENST00000475790 0.996983038051854 0.959514431166405 -0.0154332518324439 ENSG00000162591 MEGF6
ENST00000461795 0.960540606249681 0.534799046835317 0.217170013689168 ENSG00000162591 MEGF6
ENST00000378344 0.825053086742102 0.109077318350187 -0.12823595134078 ENSG00000158109 TPRG1L
ENST00000344579 0.825053086742102 0.109045793402746 -0.128242345396601 ENSG00000158109 TPRG1L
ENST00000378322 0.898406460290775 0.250631876021754 -0.110006538196269 ENSG00000116213 WRAP73
ENST00000270708 0.898406460290775 0.250631876021754 -0.110006538196269 ENSG00000116213 WRAP73
ENST00000471223 0.872781916295485 0.185827490119784 -0.138185283373798 ENSG00000116213 WRAP73
ENST00000424367 0.838159316933554 0.12492558318725 -0.145844869393444 ENSG00000116213 WRAP73
ENST00000497940 0.85602024077341 0.151346177826428 -0.148810274335788 ENSG00000116213 WRAP73
ENST00000469643 0.994111384844302 0.907932857040476 -0.0163075430059187 ENSG00000116213 WRAP73
ENST00000494884 0.882484093447993 0.205659495496468 0.225827929121984 ENSG00000116213 WRAP73
ENST00000465916 0.884363898021003 0.212296003985851 -0.129679895473509 ENSG00000116213 WRAP73
ENST00000419924 0.867981719395698 0.174545429929874 -0.14843894095158 ENSG00000116213 WRAP73
ENST00000479331 0.842635951582851 0.131207767028239 -0.251514588287233 ENSG00000116213 WRAP73
ENST00000378295 0.993499085872724 0.899230385078124 0.0435466800626801 ENSG00000078900 TP73
ENST00000604074 0.993499085872724 0.899230385078124 0.0435466800626801 ENSG00000078900 TP73
ENST00000354437 0.998973241015796 0.990740259331352 0.00418923421147065 ENSG00000078900 TP73
ENST00000346387 0.996728457747872 0.947205117248339 -0.0238102575445084 ENSG00000078900 TP73
ENST00000357733 0.996728457747872 0.947205117248339 -0.0238102575445084 ENSG00000078900 TP73
ENST00000378288 0.985923984145167 0.792677628923298 -0.0894981070634546 ENSG00000078900 TP73
ENST00000418088 0.969776090729449 0.641242695019728 -0.0512454144295389 ENSG00000227372 TP73-AS1
ENST00000452079 0.953816119710464 0.484208727293178 -0.0780051084841126 ENSG00000227372 TP73-AS1
ENST00000419973 0.948426756560641 0.44282450026895 -0.178928044661941 ENSG00000227372 TP73-AS1
ENST00000423764 0.956655589299013 0.500879981595692 -0.0757793082133128 ENSG00000227372 TP73-AS1
ENST00000587071 0.982415681659657 0.76178782741205 0.0453904040865163 ENSG00000227372 TP73-AS1
ENST00000608600 0.972570903541933 0.666775381456046 -0.0603902084799698 ENSG00000227372 TP73-AS1
ENST00000544565 0.829406455837711 0.113028032008257 -0.273518489477734 ENSG00000227372 TP73-AS1
ENST00000444870 0.841406302959911 0.129615051176994 0.521094083772114 ENSG00000235169 SMIM1
ENST00000378251 0.614118327469636 0.0184834034235761 -0.173861847080083 ENSG00000130764 LRRC47
ENST00000462356 0.935382425923077 0.383208022777439 -0.0835155934032977 ENSG00000130764 LRRC47
ENST00000479239 0.964352577433525 0.566803331787949 -0.0599815723601593 ENSG00000130764 LRRC47
ENST00000607459 0.230235714769504 0.00120697310070687 -0.37207939339459 ENSG00000272153 RP1-286D6.5
ENST00000378230 0.939898174858248 0.402066780009639 -0.050916859380603 ENSG00000116198 CEP104
ENST00000484420 0.967493980400356 0.620799992626424 -0.103570613567579 ENSG00000116198 CEP104
ENST00000438539 0.932218420086261 0.371349461054412 -0.0806206450175572 ENSG00000116198 CEP104
ENST00000461667 0.896040416558681 0.241831436445272 -0.11837382817182 ENSG00000116198 CEP104
ENST00000495701 0.734949123322647 0.0446753028843649 -0.302659066267441 ENSG00000116198 CEP104
ENST00000460038 0.956822828457342 0.501608476076467 -0.0709582267637818 ENSG00000116198 CEP104
ENST00000494653 0.966114991829387 0.581797469559698 -0.0382444538641388 ENSG00000116198 CEP104
ENST00000443466 0.98809791417339 0.830917966388053 -0.0246136046952645 ENSG00000116198 CEP104
ENST00000428079 0.996983038051854 0.963994735919706 -0.0039415297259313 ENSG00000116198 CEP104
ENST00000494951 0.962755790661758 0.555451587471258 0.0648679610252772 ENSG00000116198 CEP104
ENST00000378223 0.977996815195522 0.715395042571879 -0.0346232075240017 ENSG00000116198 CEP104
ENST00000378212 0.877806532788837 0.195659363836815 0.15948874010482 ENSG00000169598 DFFB
ENST00000378209 0.852277678490663 0.14300387258968 0.13054619621754 ENSG00000169598 DFFB
ENST00000491998 0.852277678490663 0.14300387258968 0.13054619621754 ENSG00000169598 DFFB
ENST00000338895 0.841406302959911 0.129104454999935 0.16116439317578 ENSG00000169598 DFFB
ENST00000341385 0.897050548038846 0.24436858274057 0.215493641335274 ENSG00000169598 DFFB
ENST00000468793 0.84487854405081 0.134730810295377 0.132356058855091 ENSG00000169598 DFFB
ENST00000339350 0.850620681089132 0.140479175422955 0.130826088927129 ENSG00000169598 DFFB
ENST00000477548 0.850620681089132 0.140479175422955 0.130826088927129 ENSG00000169598 DFFB
ENST00000378206 0.845319289032736 0.135921602478909 0.131915516820063 ENSG00000169598 DFFB
ENST00000475969 0.855434165233399 0.149331282517131 0.12746298681624 ENSG00000169598 DFFB
ENST00000481945 0.994014958728105 0.90362928812109 0.0324050278445737 ENSG00000169598 DFFB
ENST00000461150 0.899418930947644 0.253516815906952 0.192485975078171 ENSG00000169598 DFFB
ENST00000486765 0.993499085872724 0.898559123128726 -0.00808461596979142 ENSG00000198912 C1orf174
ENST00000361605 0.993499085872724 0.898559123128726 -0.00808461596979142 ENSG00000198912 C1orf174
ENST00000474140 0.993499085872724 0.898559123128726 -0.00808461596979142 ENSG00000198912 C1orf174
ENST00000413332 0.977705745862245 0.713509784824366 0.103934360488714 ENSG00000236423 LINC01134
ENST00000442673 0.996983038051854 0.961171909533802 0.0101228824618433 ENSG00000236423 LINC01134
ENST00000439488 0.98335111255866 0.768648837234737 -0.0634538520081183 ENSG00000236423 LINC01134
ENST00000378190 0.988306605382844 0.83178710347939 0.0729612274264229 ENSG00000196581 AJAP1
ENST00000378191 0.98335111255866 0.771206475026332 0.0962390492669051 ENSG00000196581 AJAP1
ENST00000478423 0.95271338559044 0.475649252137433 -0.053798422487513 ENSG00000131697 NPHP4
ENST00000460696 0.867981719395698 0.169742807236442 -0.215792557854864 ENSG00000131697 NPHP4
ENST00000378161 0.923705701678656 0.330130116197785 -0.148815866504146 ENSG00000131697 NPHP4
ENST00000489180 0.953673513837714 0.482767581728519 -0.052929406091009 ENSG00000131697 NPHP4
ENST00000378156 0.953673513837714 0.482767581728519 -0.052929406091009 ENSG00000131697 NPHP4
ENST00000378169 0.958788219482675 0.521595553079928 -0.0478687908988936 ENSG00000131697 NPHP4
ENST00000468253 0.94932072106249 0.446376469087118 0.127954675273593 ENSG00000131697 NPHP4
ENST00000506941 0.971543839816235 0.656313735578671 0.105511346709358 ENSG00000131697 NPHP4
ENST00000470763 0.997786757804259 0.972177800567186 0.00641785039285876 ENSG00000131697 NPHP4
ENST00000466897 0.952397054283588 0.473695011825491 -0.12301838718685 ENSG00000131697 NPHP4
ENST00000378111 0.971875571300171 0.66073090970435 -0.0606326075886586 ENSG00000069424 KCNAB2
ENST00000378097 0.968341514652644 0.629443154277214 -0.0658085498030933 ENSG00000069424 KCNAB2
ENST00000493807 0.978108226029516 0.716675175329758 0.0702318596482908 ENSG00000069424 KCNAB2
ENST00000378092 0.98809791417339 0.829516560042898 -0.0314181520984128 ENSG00000069424 KCNAB2
ENST00000478098 0.985709748858439 0.790527144065749 -0.0416224364734821 ENSG00000069424 KCNAB2
ENST00000445501 0.984966047701915 0.783072586350288 -0.0432583629940293 ENSG00000069424 KCNAB2
ENST00000428161 0.977996815195522 0.715672468907056 -0.0521536204704933 ENSG00000069424 KCNAB2
ENST00000389632 0.977529271570351 0.710062970681281 -0.053206071139635 ENSG00000069424 KCNAB2
ENST00000602612 0.980242973556295 0.736258681889099 -0.0473242699536283 ENSG00000069424 KCNAB2
ENST00000378087 0.963418180034531 0.561052055218697 -0.077401889401964 ENSG00000069424 KCNAB2
ENST00000341524 0.960595663533362 0.5351411743659 -0.0815471965671702 ENSG00000069424 KCNAB2
ENST00000352527 0.960595663533362 0.5351411743659 -0.0815471965671702 ENSG00000069424 KCNAB2
ENST00000435937 0.98335111255866 0.771364640328798 -0.043487799377944 ENSG00000069424 KCNAB2
ENST00000164247 0.960540606249681 0.534306287538547 -0.0806901719619195 ENSG00000069424 KCNAB2
ENST00000459822 0.89778817049325 0.246517298179273 -0.212994959771821 ENSG00000069424 KCNAB2
ENST00000594544 0.917441768894462 0.309471648082118 -0.211519593647748 ENSG00000268332 AL035406.1
ENST00000472700 0.994464197521441 0.919278881181469 -0.0148337744938884 ENSG00000069424 KCNAB2
ENST00000378083 0.964352577433525 0.566867928351772 -0.0721159307552875 ENSG00000069424 KCNAB2
ENST00000458166 0.989526619794491 0.840413071915707 -0.0266850946742516 ENSG00000069424 KCNAB2
ENST00000462676 0.989526619794491 0.840393710284147 0.0374072437457489 ENSG00000069424 KCNAB2
ENST00000481789 0.985624347865116 0.790222785918764 -0.038990899040445 ENSG00000069424 KCNAB2
ENST00000378021 0.950286359296688 0.455284827468812 -0.201050712468144 ENSG00000116254 CHD5
ENST00000262450 0.950286359296688 0.455284827468812 -0.201050712468144 ENSG00000116254 CHD5
ENST00000462991 0.918354757717096 0.312499929769849 -0.322724823134755 ENSG00000116254 CHD5
ENST00000377999 0.964515984500067 0.567569297797738 -0.195760589649997 ENSG00000116254 CHD5
ENST00000496404 0.931414205474992 0.362156576414844 -0.25329328435598 ENSG00000116254 CHD5
ENST00000484532 0.210694259492909 0.00101951760942628 -0.18713231163564 ENSG00000116251 RPL22
ENST00000234875 0.234554646279726 0.00129465298743361 -0.183587632249447 ENSG00000116251 RPL22
ENST00000480661 0.154940378642536 0.000470432726305683 -0.207269308222014 ENSG00000116251 RPL22
ENST00000497965 0.148271562433518 0.000440344466107533 -0.208219847786767 ENSG00000116251 RPL22
ENST00000471204 0.137728362848992 0.000361332526021575 -0.20999123190646 ENSG00000116251 RPL22
ENST00000465387 0.143325488053748 0.000396581118463994 -0.209916403547896 ENSG00000116251 RPL22
ENST00000462296 0.123564624551356 0.000304016343806011 -0.221520127893724 ENSG00000116251 RPL22
ENST00000465335 0.116489317656033 0.000269185374970754 -0.221908847349925 ENSG00000116251 RPL22
ENST00000466994 0.89958955456248 0.255519529333708 -0.380073922859777 ENSG00000158286 RNF207
ENST00000377948 0.994575626169203 0.922939828807346 0.0188564148544592 ENSG00000158286 RNF207
ENST00000377939 0.997457754842492 0.969415237323787 0.00740740045299224 ENSG00000158286 RNF207
ENST00000485539 0.977163967563361 0.707467838910079 -0.130497760145978 ENSG00000158286 RNF207
ENST00000496676 0.962755790661758 0.552493955449569 0.131874365530176 ENSG00000158286 RNF207
ENST00000492476 0.992339181610627 0.876840624860087 0.0504405703416449 ENSG00000158286 RNF207
ENST00000483336 0.964659618412789 0.568599389795461 0.14982197793025 ENSG00000158286 RNF207
ENST00000343813 0.853756607706617 0.146414270453214 -0.136778495807368 ENSG00000116237 ICMT
ENST00000495791 0.844163485422936 0.132828955062156 -0.216953133002942 ENSG00000116237 ICMT
ENST00000489498 0.816829589361956 0.10172901930888 -0.164504874845264 ENSG00000116237 ICMT
ENST00000474756 0.797996286284782 0.0834619728053104 -0.190625116399546 ENSG00000116237 ICMT
ENST00000362035 0.95064277094186 0.459491405950634 -0.156697783773336 ENSG00000116237 ICMT
ENST00000377893 0.868915473207172 0.178813900730001 -0.246016535516576 ENSG00000158292 GPR153
ENST00000608083 0.985533583760052 0.788963637764359 -0.039766569496066 ENSG00000097021 ACOT7
ENST00000377845 0.967362902688907 0.612269647243381 -0.072814446369308 ENSG00000097021 ACOT7
ENST00000377855 0.970628568508093 0.648518398773696 -0.0669312559593167 ENSG00000097021 ACOT7
ENST00000377860 0.985533583760052 0.788963637764359 -0.039766569496066 ENSG00000097021 ACOT7
ENST00000418124 0.985533583760052 0.788963637764359 -0.039766569496066 ENSG00000097021 ACOT7
ENST00000545482 0.985533583760052 0.788963637764359 -0.039766569496066 ENSG00000097021 ACOT7
ENST00000361521 0.9806736183724 0.739405106040493 -0.0490500463352437 ENSG00000097021 ACOT7
ENST00000377842 0.967362902688907 0.612395170145865 -0.0725377602675904 ENSG00000097021 ACOT7
ENST00000473466 0.984323225370688 0.777163759131835 -0.0437514384154515 ENSG00000097021 ACOT7
ENST00000481175 0.972916971266451 0.675683204960633 -0.092034149178334 ENSG00000097021 ACOT7
ENST00000541130 0.970382763078335 0.646563810335871 0.0773843835775846 ENSG00000097021 ACOT7
ENST00000377828 0.966079426919969 0.581480442696769 -0.150617797857354 ENSG00000187017 ESPN
ENST00000461727 0.953816119710464 0.484537377788075 -0.200157168428964 ENSG00000187017 ESPN
ENST00000475228 0.997900060519678 0.972772167300113 0.0104826422817856 ENSG00000187017 ESPN
ENST00000416731 0.933800575900265 0.37667387864404 -0.253616844060343 ENSG00000187017 ESPN
ENST00000434576 0.979979548658168 0.733685658547152 -0.0576806497995395 ENSG00000187017 ESPN
ENST00000477679 0.997925767017169 0.973068630294629 0.0106174018007977 ENSG00000187017 ESPN
ENST00000468561 0.984323225370688 0.776778185150639 -0.0526237906551892 ENSG00000187017 ESPN
ENST00000356876 0.802766711990598 0.0900467305182487 -0.18866328614564 ENSG00000215788 TNFRSF25
ENST00000485036 0.802766711990598 0.0900118140018832 -0.188665117431334 ENSG00000215788 TNFRSF25
ENST00000480393 0.802766711990598 0.0900118140018832 -0.188665117431334 ENSG00000215788 TNFRSF25
ENST00000513135 0.802766711990598 0.0892280796366984 -0.188896375173497 ENSG00000215788 TNFRSF25
ENST00000473343 0.892410496459436 0.232001043597769 -0.141121444755449 ENSG00000215788 TNFRSF25
ENST00000377782 0.802766711990598 0.0900118140018832 -0.188665117431334 ENSG00000215788 TNFRSF25
ENST00000351959 0.804861688037726 0.0911011508522804 -0.188142078391579 ENSG00000215788 TNFRSF25
ENST00000510563 0.802766711990598 0.0886887005644781 -0.189777218919858 ENSG00000215788 TNFRSF25
ENST00000502730 0.802766711990598 0.0886887005644781 -0.189777218919858 ENSG00000215788 TNFRSF25
ENST00000502588 0.802766711990598 0.0886887005644781 -0.189777218919858 ENSG00000215788 TNFRSF25
ENST00000414040 0.802766711990598 0.0886887005644781 -0.189777218919858 ENSG00000215788 TNFRSF25
ENST00000351748 0.802766711990598 0.0886887005644781 -0.189777218919858 ENSG00000215788 TNFRSF25
ENST00000348333 0.802766711990598 0.0886887005644781 -0.189777218919858 ENSG00000215788 TNFRSF25
ENST00000453260 0.862802939574077 0.161319873915306 -0.177401910966434 ENSG00000215788 TNFRSF25
ENST00000475730 0.90114709194418 0.260650492130446 -0.166497456132154 ENSG00000215788 TNFRSF25
ENST00000469691 0.750869032554815 0.0528920821105839 -0.195640423890234 ENSG00000215788 TNFRSF25
ENST00000481401 0.749496186276531 0.0493128072802652 -0.210683337122997 ENSG00000215788 TNFRSF25
ENST00000461703 0.779501299419966 0.0712716518002022 -0.200766680212025 ENSG00000215788 TNFRSF25
ENST00000453341 0.819020058892917 0.103005734927933 -0.196449183645961 ENSG00000215788 TNFRSF25
ENST00000515145 0.89958955456248 0.254992937731425 -0.157904141431035 ENSG00000215788 TNFRSF25
ENST00000377748 0.956921689415246 0.502924564659529 -0.115729081727921 ENSG00000171680 PLEKHG5
ENST00000400913 0.964663501539329 0.56861209639701 -0.107459587358003 ENSG00000171680 PLEKHG5
ENST00000489097 0.966201116105607 0.582983838345635 -0.108399299320928 ENSG00000171680 PLEKHG5
ENST00000340850 0.962755790661758 0.555188351491905 -0.109137197457195 ENSG00000171680 PLEKHG5
ENST00000487949 0.973709191161069 0.685504552501163 -0.132694656028633 ENSG00000171680 PLEKHG5
ENST00000377725 0.941839909338401 0.407338599431867 -0.230443656546278 ENSG00000171680 PLEKHG5
ENST00000377728 0.94567694833245 0.429856078142567 -0.219457930560744 ENSG00000171680 PLEKHG5
ENST00000377732 0.943561051769333 0.420505720592449 -0.223774361526262 ENSG00000171680 PLEKHG5
ENST00000400915 0.943986956797487 0.423124722607124 -0.222558266059458 ENSG00000171680 PLEKHG5
ENST00000377740 0.924487199003693 0.335297406434369 -0.271359516476114 ENSG00000171680 PLEKHG5
ENST00000377737 0.923964404879667 0.332207663985442 -0.27241256987861 ENSG00000171680 PLEKHG5
ENST00000535355 0.938701620075087 0.396819539013049 -0.24134652436396 ENSG00000171680 PLEKHG5
ENST00000537245 0.949439879095082 0.446921358822094 -0.21326278251485 ENSG00000171680 PLEKHG5
ENST00000544978 0.948417154385765 0.442146388715447 -0.219164975756877 ENSG00000171680 PLEKHG5
ENST00000377705 0.969710192318886 0.640284024113227 0.0317576958121496 ENSG00000162408 NOL9
ENST00000464383 0.953790571359536 0.483514599292836 0.0646066706440567 ENSG00000162408 NOL9
ENST00000462798 0.963727809768853 0.562691405400709 0.0754902727156088 ENSG00000162408 NOL9
ENST00000456162 0.814839811022354 0.0989787410977269 0.300813928799375 ENSG00000229519 RP11-58A11.2
ENST00000460777 0.966425575828785 0.590023372708044 0.0731731021586788 ENSG00000162408 NOL9
ENST00000464665 0.980165525769452 0.734959781316862 -0.0413840536798936 ENSG00000162408 NOL9
ENST00000333172 0.974242670802257 0.68870077489926 -0.144636947162161 ENSG00000173662 TAS1R1
ENST00000328191 0.974227520799906 0.688552395924422 -0.144714494281933 ENSG00000173662 TAS1R1
ENST00000351136 0.973265369367652 0.678785439588018 -0.149544257759586 ENSG00000173662 TAS1R1
ENST00000411823 0.994111384844302 0.909866034157311 -0.0409928027451258 ENSG00000173662 TAS1R1
ENST00000415267 0.994111384844302 0.909866034157311 -0.0409928027451258 ENSG00000173662 TAS1R1
ENST00000319084 0.993026291000447 0.881240611453387 -0.0157766928552206 ENSG00000204859 ZBTB48
ENST00000435905 0.994111384844302 0.910045474914139 -0.0121608758664318 ENSG00000204859 ZBTB48
ENST00000377674 0.880984458569752 0.20104227509762 -0.105750226178717 ENSG00000204859 ZBTB48
ENST00000488936 0.928357911179317 0.350705583224697 -0.0799236656520146 ENSG00000204859 ZBTB48
ENST00000482360 0.721861829530212 0.0388337219987541 -0.200034317496321 ENSG00000204859 ZBTB48
ENST00000498342 0.834985094475724 0.121451923240145 -0.188747847940335 ENSG00000204859 ZBTB48
ENST00000466813 0.794906239989691 0.0806482741816804 -0.242660458949086 ENSG00000204859 ZBTB48
ENST00000466941 0.913113007068299 0.295897275125241 -0.211713770439844 ENSG00000204859 ZBTB48
ENST00000377658 0.996232147631308 0.937146420725942 -0.00809801753344089 ENSG00000162413 KLHL21
ENST00000377663 0.996232734467997 0.937775137090542 -0.00801230490614074 ENSG00000162413 KLHL21
ENST00000467612 0.990099799354954 0.848179209743889 -0.0228288525497697 ENSG00000162413 KLHL21
ENST00000496707 0.985013849463367 0.783607003517359 0.0339056745828431 ENSG00000162413 KLHL21
ENST00000463043 0.98335111255866 0.770359865842326 -0.0367606349784562 ENSG00000162413 KLHL21
ENST00000377648 0.982551613290472 0.763042659334852 -0.0373524457562716 ENSG00000116273 PHF13
ENST00000495385 0.887519902630715 0.218619277746103 -0.158882531465134 ENSG00000116273 PHF13
ENST00000054650 0.633002852371787 0.0212122868214538 -0.251357283558938 ENSG00000041988 THAP3
ENST00000484676 0.638253915792128 0.0220002101734251 -0.436430124904177 ENSG00000041988 THAP3
ENST00000307896 0.621975111947975 0.0197646320071373 -0.26092464291505 ENSG00000041988 THAP3
ENST00000377627 0.887676852527912 0.21968322021687 -0.0949424346357709 ENSG00000041988 THAP3
ENST00000484669 0.592171929655588 0.0163673276580992 -0.270168027055686 ENSG00000041988 THAP3
ENST00000487819 0.611176397258884 0.0182487058575522 -0.281163106664569 ENSG00000041988 THAP3
ENST00000472925 0.65650449069588 0.0249359439647518 -0.275090863323632 ENSG00000041988 THAP3
ENST00000480647 0.819020058892917 0.103527544992681 -0.254502264939016 ENSG00000041988 THAP3
ENST00000465508 0.905331096456901 0.269821267245193 -0.08161660507336 ENSG00000007923 DNAJC11
ENST00000349363 0.914621512481303 0.302358690314704 -0.0476098505485618 ENSG00000007923 DNAJC11
ENST00000451196 0.914621512481303 0.302358690314704 -0.0476098505485618 ENSG00000007923 DNAJC11
ENST00000377577 0.914619440976688 0.302093301295548 -0.0431527325493374 ENSG00000007923 DNAJC11
ENST00000294401 0.929902975289163 0.355362703188667 -0.0385472680296222 ENSG00000007923 DNAJC11
ENST00000542246 0.903599745131591 0.264932669311236 -0.0506951943349996 ENSG00000007923 DNAJC11
ENST00000377573 0.900407525258555 0.257108755562106 -0.0479838878032973 ENSG00000007923 DNAJC11
ENST00000472414 0.95431749666825 0.487491081609293 -0.0545425314671739 ENSG00000007923 DNAJC11
ENST00000426784 0.962625091583526 0.550856223692106 -0.0276009216856143 ENSG00000007923 DNAJC11
ENST00000473993 0.966201116105607 0.583370483878644 -0.0256552292929381 ENSG00000007923 DNAJC11
ENST00000469318 0.907418232436221 0.282578860014474 -0.0709945649980719 ENSG00000007923 DNAJC11
ENST00000485073 0.881006113493864 0.201225674213675 -0.0761948552127893 ENSG00000007923 DNAJC11
ENST00000460594 0.904160332687288 0.268133010213316 -0.0701215647216735 ENSG00000007923 DNAJC11
ENST00000465911 0.913167685480732 0.296774305340779 -0.0883378821468942 ENSG00000007923 DNAJC11
ENST00000303635 0.867981719395698 0.174180942367173 0.105736075409881 ENSG00000171735 CAMTA1
ENST00000490738 0.853742419103316 0.146335047718335 0.110875659176532 ENSG00000171735 CAMTA1
ENST00000476163 0.838159316933554 0.124846240527416 0.102992294774104 ENSG00000171735 CAMTA1
ENST00000473578 0.854702484886178 0.147742566569785 0.110524491620465 ENSG00000171735 CAMTA1
ENST00000557126 0.832727846270318 0.117817994254666 0.105090880892624 ENSG00000171735 CAMTA1
ENST00000467404 0.854746490522497 0.147849002908839 0.110521950606516 ENSG00000171735 CAMTA1
ENST00000439411 0.864867900802315 0.164591075655889 0.107708243759631 ENSG00000171735 CAMTA1
ENST00000461311 0.833932996293721 0.119245698553935 0.104682408317958 ENSG00000171735 CAMTA1
ENST00000486138 0.924273833874609 0.333202456253566 0.0750748254398675 ENSG00000171735 CAMTA1
ENST00000482934 0.922794272100571 0.326656782146125 0.066418452628109 ENSG00000171735 CAMTA1
ENST00000470648 0.901015855091316 0.260110851358373 0.082276943834893 ENSG00000171735 CAMTA1
ENST00000461580 0.900235077384709 0.256884254166356 0.0829858421733197 ENSG00000171735 CAMTA1
ENST00000472283 0.917441768894462 0.308067670722177 0.103148946378315 ENSG00000171735 CAMTA1
ENST00000467267 0.935332197277808 0.382648298686668 0.0707394885744725 ENSG00000171735 CAMTA1
ENST00000495233 0.951760365213501 0.469884889923508 -0.140251478048881 ENSG00000171735 CAMTA1
ENST00000490905 0.832264172381253 0.117126113876479 -0.334880153913247 ENSG00000171735 CAMTA1
ENST00000476864 0.807392924748015 0.0937232900311818 -0.375434158028014 ENSG00000171735 CAMTA1
ENST00000054666 0.92954782098712 0.353725011083571 0.0768259521889223 ENSG00000049245 VAMP3
ENST00000470357 0.919333357089514 0.315327544689336 0.0884387678504375 ENSG00000049245 VAMP3
ENST00000602406 0.953673513837714 0.48165241015274 -0.190630133913567 ENSG00000269925 RP3-467L1.6
ENST00000487194 0.999016480933255 0.991186545365356 0.00303597544429314 ENSG00000049245 VAMP3
ENST00000377541 0.844760632759983 0.133385014898438 -0.21562283451855 ENSG00000049246 PER3
ENST00000377532 0.955548073157405 0.494424032831908 -0.0762427367647793 ENSG00000049246 PER3
ENST00000361923 0.957855324988599 0.512264704562666 -0.0732828640270537 ENSG00000049246 PER3
ENST00000473653 0.939561244225942 0.400609369944003 -0.17731457262584 ENSG00000049246 PER3
ENST00000602883 0.915621744854446 0.304541519869988 -0.312285749952139 ENSG00000049246 PER3
ENST00000463106 0.972349647899411 0.665146210292535 -0.0870524147589293 ENSG00000049246 PER3
ENST00000451646 0.993437817336489 0.89272168151407 0.0197076449760265 ENSG00000236266 RP3-467L1.4
ENST00000494684 0.982296527377956 0.759406895315791 -0.0663564964896175 ENSG00000049246 PER3
ENST00000377516 0.957780255961337 0.510432770564618 -0.110170468183638 ENSG00000049247 UTS2
ENST00000377507 0.993437817336489 0.895270104053121 -0.0131705544644213 ENSG00000049249 TNFRSF9
ENST00000474475 0.997083969816884 0.966127747011959 0.00448089333014413 ENSG00000049249 TNFRSF9
ENST00000492571 0.967242115812682 0.609058614055092 -0.0547432380442185 ENSG00000049249 TNFRSF9
ENST00000493373 0.805706242001431 0.09279519759821 -0.0990359896407591 ENSG00000116288 PARK7
ENST00000460192 0.809890209218969 0.0954468684860172 -0.117437883939002 ENSG00000116288 PARK7
ENST00000338639 0.82190347333734 0.106741172181805 -0.100806101147805 ENSG00000116288 PARK7
ENST00000493678 0.820564250679582 0.104777591209253 -0.101386578289374 ENSG00000116288 PARK7
ENST00000377493 0.821313493460868 0.105382253150633 -0.101186261064532 ENSG00000116288 PARK7
ENST00000465354 0.8213971253273 0.106101666786507 -0.114230385953906 ENSG00000116288 PARK7
ENST00000377491 0.822040938707937 0.106946895075719 -0.100816211908213 ENSG00000116288 PARK7
ENST00000377488 0.82190347333734 0.106630031815239 -0.101084752117942 ENSG00000116288 PARK7
ENST00000497113 0.827433082639246 0.111663139413307 -0.112230731134868 ENSG00000116288 PARK7
ENST00000469225 0.802766711990598 0.0888754558316204 -0.107078770848701 ENSG00000116288 PARK7
ENST00000474874 0.972916971266451 0.671712838810532 -0.0577979479802044 ENSG00000116285 ERRFI1
ENST00000377482 0.932777715804183 0.373508975560256 -0.135636015394743 ENSG00000116285 ERRFI1
ENST00000467067 0.836943268018887 0.123923329325505 -0.294648197166419 ENSG00000116285 ERRFI1
ENST00000469499 0.996810173451557 0.953012700558943 0.0107414884070039 ENSG00000116285 ERRFI1
ENST00000487559 0.99361566434032 0.89989333034519 0.0234837722252112 ENSG00000116285 ERRFI1
ENST00000337907 0.879500287622445 0.198361051038943 0.0938737975613824 ENSG00000142599 RERE
ENST00000377464 0.910104040121428 0.289307406067599 0.0856597660036802 ENSG00000142599 RERE
ENST00000467350 0.973302300184181 0.683133839945359 -0.0483378919376134 ENSG00000142599 RERE
ENST00000400907 0.880792145149589 0.20088092155219 0.0998970467371665 ENSG00000142599 RERE
ENST00000476556 0.915621744854446 0.304252980808271 0.0964586669852847 ENSG00000142599 RERE
ENST00000400908 0.86396717224561 0.16297390761764 0.104956335946969 ENSG00000142599 RERE
ENST00000505225 0.98809791417339 0.816383881361709 0.0317382451137607 ENSG00000142599 RERE
ENST00000464367 0.967493980400356 0.619669527004978 -0.0791341289231953 ENSG00000142599 RERE
ENST00000488215 0.906313138437326 0.274084735823077 0.108475497063063 ENSG00000142599 RERE
ENST00000460659 0.879500287622445 0.198613624306764 0.132167797542619 ENSG00000142599 RERE
ENST00000492766 0.883216915746566 0.208093694157082 0.129713647965049 ENSG00000142599 RERE
ENST00000465125 0.893956073211021 0.237444073563621 0.119776237752145 ENSG00000142599 RERE
ENST00000464972 0.867981719395698 0.171413790219156 0.10128513732725 ENSG00000142599 RERE
ENST00000449895 0.977845324896119 0.714306817043651 0.0516656801263583 ENSG00000232912 RP5-1115A15.1
ENST00000444276 0.968813257501057 0.63259109766453 -0.098174891997059 ENSG00000232912 RP5-1115A15.1
ENST00000480342 0.784979500878312 0.075518093578641 0.172919405023399 ENSG00000142599 RERE
ENST00000507012 0.741626592511008 0.0463401490690671 0.271404960866824 ENSG00000142599 RERE
ENST00000469251 0.852299024207278 0.143678344914937 0.199371635254154 ENSG00000142599 RERE
ENST00000514428 0.864817367187872 0.1640655925547 0.157413145545461 ENSG00000142599 RERE
ENST00000468247 0.916320549834386 0.305718348873879 0.130551771821051 ENSG00000142599 RERE
ENST00000428803 0.76046203329742 0.0595575413654509 -0.615616717718618 ENSG00000224315 RPL7P7
ENST00000445254 0.957472092395286 0.508626029653668 -0.22330836052743 ENSG00000226545 RP4-633I8.3
ENST00000433876 0.983229931801027 0.766738736860959 -0.0937259269947076 ENSG00000228423 RP4-633I8.4
ENST00000234590 0.948426756560641 0.442702681688723 -0.0613045749156599 ENSG00000074800 ENO1
ENST00000464920 0.924301162169852 0.334177722402289 -0.0784335161439422 ENSG00000074800 ENO1
ENST00000497492 0.994111384844302 0.90904003352203 0.00908309541964754 ENSG00000074800 ENO1
ENST00000486051 0.981179472867523 0.746257558296981 0.0268710610823761 ENSG00000074800 ENO1
ENST00000492343 0.977157168814272 0.707215345047674 0.0310465204633752 ENSG00000074800 ENO1
ENST00000489867 0.993414413778019 0.891777874930342 0.01190380593017 ENSG00000074800 ENO1
ENST00000414948 0.945270956679639 0.428546791134429 0.109444021113748 ENSG00000236269 ENO1-IT1
ENST00000442636 0.943696038900921 0.421070260648391 -0.246922083304336 ENSG00000230679 ENO1-AS1
ENST00000424862 0.955707538796817 0.495121423609332 -0.194867546637578 ENSG00000232208 RP3-477M7.5
ENST00000549778 0.867981719395698 0.171037596517653 0.199298252166036 ENSG00000131686 CA6
ENST00000476083 0.86206682079138 0.160533102285585 0.199015614822307 ENSG00000131686 CA6
ENST00000480186 0.514653047324047 0.0101879557918716 0.818719804684656 ENSG00000131686 CA6
ENST00000377443 0.862087480041546 0.160543396435769 0.19910578875138 ENSG00000131686 CA6
ENST00000377436 0.872391255053369 0.185325593719527 0.188461255016798 ENSG00000131686 CA6
ENST00000377442 0.864190579464764 0.163620074802842 0.199013937247697 ENSG00000131686 CA6
ENST00000377424 0.928413679117294 0.350857355071714 0.27542367995416 ENSG00000142583 SLC2A5
ENST00000536305 0.99485330239166 0.924539371603431 0.0313386602714268 ENSG00000142583 SLC2A5
ENST00000535586 0.893666658882502 0.23573076080263 0.348076314901814 ENSG00000142583 SLC2A5
ENST00000377414 0.632434546281142 0.0211648650872958 0.732468725809694 ENSG00000142583 SLC2A5
ENST00000484798 0.76973159722895 0.0652761906674513 0.597418057215095 ENSG00000142583 SLC2A5
ENST00000474145 0.769195293874794 0.0638016621317628 0.599833214728759 ENSG00000142583 SLC2A5
ENST00000479813 0.826243365993647 0.109731455607759 0.513016482852698 ENSG00000142583 SLC2A5
ENST00000486632 0.857436420818943 0.154364200565165 0.434081484863808 ENSG00000142583 SLC2A5
ENST00000487835 0.840016574416322 0.127593946697921 0.46173584629154 ENSG00000142583 SLC2A5
ENST00000464985 0.846914455267434 0.137301677717323 0.460312481636312 ENSG00000142583 SLC2A5
ENST00000377411 0.945841327258934 0.431283428058252 0.0907951432907087 ENSG00000180758 GPR157
ENST00000414642 0.966904447663711 0.601065028961096 0.0699566255631142 ENSG00000180758 GPR157
ENST00000465853 0.994672881291386 0.923746469302131 -0.016887452468611 ENSG00000180758 GPR157
ENST00000466131 0.925406261710163 0.33926689922776 0.122807989553752 ENSG00000180758 GPR157
ENST00000437157 0.957604927612528 0.50995075720509 -0.224582408227149 ENSG00000228526 RP3-510D11.1
ENST00000412639 0.990099799354954 0.850577123635161 -0.0646710954017281 ENSG00000234546 RP3-510D11.2
ENST00000377403 0.525347014220821 0.0108257563984542 0.195285276901456 ENSG00000049239 H6PD
ENST00000602477 0.654320132495473 0.0247373530709733 0.177216175058093 ENSG00000049239 H6PD
ENST00000495451 0.523936662397979 0.0106182992327083 0.231438016476616 ENSG00000049239 H6PD
ENST00000328089 0.955403230324474 0.492794720425528 0.0968336862611119 ENSG00000171621 SPSB1
ENST00000450402 0.943373006735954 0.420203479069202 0.120428919615779 ENSG00000171621 SPSB1
ENST00000357898 0.98809791417339 0.821296007989888 0.0350348359942216 ENSG00000171621 SPSB1
ENST00000377399 0.996810173451557 0.953826224501704 0.00898988295606346 ENSG00000171621 SPSB1
ENST00000302692 0.970997442209469 0.650490715629273 0.0260074234889126 ENSG00000171612 SLC25A33
ENST00000435277 0.993026291000447 0.879737556357581 -0.0343397883906616 ENSG00000231181 RP13-15M17.1
ENST00000377376 0.963842757023576 0.563935166667721 -0.0544762916326609 ENSG00000188807 TMEM201
ENST00000340381 0.963936896907238 0.565086219379151 -0.0542816180180972 ENSG00000188807 TMEM201
ENST00000340305 0.991699864134395 0.869083001360938 -0.0186902852375807 ENSG00000188807 TMEM201
ENST00000416541 0.934078371784387 0.378554927230512 -0.0856042875179994 ENSG00000188807 TMEM201
ENST00000510900 0.966425575828785 0.587834740094444 -0.120855482604898 ENSG00000188807 TMEM201
ENST00000508400 0.914621512481303 0.302337504706747 -0.171977964925822 ENSG00000188807 TMEM201
ENST00000536656 0.9664888725655 0.593393640298441 0.045605803957095 ENSG00000171608 PIK3CD
ENST00000377346 0.966904447663711 0.603138711792162 0.044454905974386 ENSG00000171608 PIK3CD
ENST00000377320 0.963461764407171 0.561631315581773 0.101950133937966 ENSG00000179840 C1orf200
ENST00000426570 0.834985094475724 0.120324282160669 0.391392825482282 ENSG00000233268 RP11-558F24.2
ENST00000415330 0.775410762363867 0.0694435826352134 0.229230814027383 ENSG00000231789 RP11-558F24.4
ENST00000484851 0.97918501687651 0.728310810796873 0.0488113974228791 ENSG00000171608 PIK3CD
ENST00000361110 0.964675756750152 0.569053624139838 -0.0584897686326632 ENSG00000171608 PIK3CD
ENST00000481137 0.993026291000447 0.881094761103744 -0.0233900514955877 ENSG00000171608 PIK3CD
ENST00000479223 0.916996955703557 0.307194905942286 0.157229670060301 ENSG00000171608 PIK3CD
ENST00000543390 0.859269758702369 0.156863372760736 -0.168597707366198 ENSG00000171608 PIK3CD
ENST00000377298 0.990099799354954 0.850403710030664 0.0119312299558024 ENSG00000171603 CLSTN1
ENST00000377288 0.990099799354954 0.850388658963839 0.0119319318512504 ENSG00000171603 CLSTN1
ENST00000477264 0.967493980400356 0.620165922660984 -0.0522425170036818 ENSG00000171603 CLSTN1
ENST00000435891 0.98539985779823 0.788070455626957 -0.0211079834686293 ENSG00000171603 CLSTN1
ENST00000361311 0.990099799354954 0.850478690339058 0.0119344085075874 ENSG00000171603 CLSTN1
ENST00000464286 0.923505069641206 0.328829074856237 -0.130727164748177 ENSG00000171603 CLSTN1
ENST00000377263 0.779820706671053 0.0716201743852945 0.247477556212474 ENSG00000178585 CTNNBIP1
ENST00000454104 0.958167391173057 0.513768439392369 0.215621788789496 ENSG00000223989 RP11-84A14.5
ENST00000537447 0.873282883620378 0.187628946010798 0.251082426184191 ENSG00000178585 CTNNBIP1
ENST00000400904 0.791765464821213 0.0785263165819256 0.241788477050592 ENSG00000178585 CTNNBIP1
ENST00000377258 0.84095732559548 0.128487418119869 0.230191804897714 ENSG00000178585 CTNNBIP1
ENST00000377256 0.967493980400356 0.615977110307478 0.0924839321189237 ENSG00000178585 CTNNBIP1
ENST00000488540 0.990601662087961 0.855398333396122 0.0144287994996209 ENSG00000162441 LZIC
ENST00000377223 0.966479735097388 0.592865107324875 -0.0435070387355092 ENSG00000162441 LZIC
ENST00000400903 0.913167685480732 0.296903829930735 -0.0904895000173069 ENSG00000162441 LZIC
ENST00000541052 0.886685727074116 0.216711892294187 -0.104107636016691 ENSG00000162441 LZIC
ENST00000377213 0.867981719395698 0.172135024460934 -0.116314049338616 ENSG00000162441 LZIC
ENST00000471853 0.997668176388404 0.970669375228008 -0.00554549409800597 ENSG00000162441 LZIC
ENST00000445884 0.989526619794491 0.840348915151686 -0.0314528789128016 ENSG00000228150 RP11-84A14.4
ENST00000403197 0.970357908287676 0.645161568115612 0.0631076049232362 ENSG00000173614 NMNAT1
ENST00000377205 0.973265369367652 0.678502772681794 0.0484140831558717 ENSG00000173614 NMNAT1
ENST00000462686 0.97445979358358 0.690992361213958 0.051430118758325 ENSG00000173614 NMNAT1
ENST00000492735 0.95064277094186 0.45955061204264 0.103468813909253 ENSG00000173614 NMNAT1
ENST00000496751 0.996810173451557 0.955167305395783 0.00893254613031532 ENSG00000173614 NMNAT1
ENST00000413148 0.98809791417339 0.827873978620803 -0.0525060550843521 ENSG00000241326 RP11-807G9.2
ENST00000253251 0.924633751445899 0.336332968355141 0.0751395952742379 ENSG00000130939 UBE4B
ENST00000377157 0.918649596517316 0.313211568577954 0.0781938049027052 ENSG00000130939 UBE4B
ENST00000377153 0.996730284017963 0.948950825190428 0.00733830499711428 ENSG00000130939 UBE4B
ENST00000343090 0.89958955456248 0.255143952212231 0.0916695504567243 ENSG00000130939 UBE4B
ENST00000416729 0.841487354871625 0.130152367278607 0.49923647443967 ENSG00000233623 PGAM1P11
ENST00000462658 0.982296527377956 0.756246819072205 0.0571027704961792 ENSG00000130939 UBE4B
ENST00000475795 0.872391255053369 0.184796522461031 0.133138520811989 ENSG00000130939 UBE4B
ENST00000470736 0.963842757023576 0.56321041965459 0.0617592899159085 ENSG00000130939 UBE4B
ENST00000466379 0.960540606249681 0.533674860520156 0.0695778968881806 ENSG00000130939 UBE4B
ENST00000488228 0.968341514652644 0.629621897718404 0.0541967055856467 ENSG00000130939 UBE4B
ENST00000487244 0.994029771896692 0.904625413431206 0.0138718812297248 ENSG00000130939 UBE4B
ENST00000465408 0.980215458361194 0.735392800664911 -0.0602075841598869 ENSG00000130939 UBE4B
ENST00000377093 0.994950063211907 0.925617863906401 0.0104299224191526 ENSG00000054523 KIF1B
ENST00000263934 0.987178753900877 0.804541489167321 0.0290114884638192 ENSG00000054523 KIF1B
ENST00000377086 0.98190900783499 0.750453368254841 0.0365518721184747 ENSG00000054523 KIF1B
ENST00000377083 0.98778158336827 0.81052716904601 0.0263541118003593 ENSG00000054523 KIF1B
ENST00000377081 0.977539012406354 0.710092158485189 0.0420978995481215 ENSG00000054523 KIF1B
ENST00000495136 0.957780255961337 0.511579012808933 0.129743128840521 ENSG00000054523 KIF1B
ENST00000497835 0.966206922374528 0.584486957371955 -0.0712185586887284 ENSG00000054523 KIF1B
ENST00000584329 0.956862007601271 0.502208240293976 -0.214402720917842 ENSG00000264501 RN7SL731P
ENST00000465635 0.963019339753463 0.558940946702999 0.100734045546067 ENSG00000054523 KIF1B
ENST00000483340 0.959544891368821 0.523950446744186 0.109850968513305 ENSG00000054523 KIF1B
ENST00000470616 0.98335111255866 0.768083514438852 0.0531553574966171 ENSG00000054523 KIF1B
ENST00000491493 0.717429361493268 0.0374738055299629 -0.184558178820408 ENSG00000142657 PGD
ENST00000487775 0.666623353182558 0.0261302451666659 -0.197692732116932 ENSG00000142657 PGD
ENST00000541529 0.737249200674049 0.0452950145355612 -0.172741492566189 ENSG00000142657 PGD
ENST00000477958 0.399309259776813 0.00462559578963561 -0.243136567033028 ENSG00000142657 PGD
ENST00000270776 0.733209787098811 0.0434148551743768 -0.173964267232528 ENSG00000142657 PGD
ENST00000483936 0.742841680639357 0.0467973759727933 -0.170117867238416 ENSG00000142657 PGD
ENST00000538557 0.734730196870285 0.0442690124858173 -0.173754654305859 ENSG00000142657 PGD
ENST00000465632 0.371518173108325 0.00371636763945127 -0.247131624579919 ENSG00000142657 PGD
ENST00000460189 0.750869032554815 0.0530222701727224 -0.169415765506037 ENSG00000142657 PGD
ENST00000493288 0.971334632068058 0.651493121648106 -0.0467811099332603 ENSG00000142657 PGD
ENST00000498356 0.794733871797657 0.0805305756934331 -0.162359703715099 ENSG00000142657 PGD
ENST00000496718 0.659611754661866 0.0252273821567822 -0.218385663867489 ENSG00000142657 PGD
ENST00000400900 0.957467507822696 0.507701903064365 -0.115386161037694 ENSG00000251503 APITD1-CORT
ENST00000602296 0.957467507822696 0.507701903064365 -0.115386161037694 ENSG00000175279 APITD1
ENST00000602787 0.957467507822696 0.507701903064365 -0.115386161037694 ENSG00000175279 APITD1
ENST00000470413 0.958775531916525 0.520026853399949 -0.112996040043012 ENSG00000251503 APITD1-CORT
ENST00000309048 0.940810088970664 0.404289825042474 -0.149982995891636 ENSG00000175279 APITD1
ENST00000602486 0.865710581208122 0.166747304380485 -0.300679487699492 ENSG00000175279 APITD1
ENST00000477755 0.938701620075087 0.396802147952516 -0.156350997066628 ENSG00000175279 APITD1
ENST00000462462 0.942198545188538 0.409367536931781 -0.155638115986277 ENSG00000175279 APITD1
ENST00000465026 0.964675756750152 0.569802242151069 -0.104158031134062 ENSG00000251503 APITD1-CORT
ENST00000602446 0.973265369367652 0.67810028928195 -0.0794756990796162 ENSG00000251503 APITD1-CORT
ENST00000464507 0.920276564041042 0.319275776993735 -0.210146633951403 ENSG00000175279 APITD1
ENST00000377049 0.978631043266958 0.722209553545935 -0.0953803319076119 ENSG00000241563 CORT
ENST00000320498 0.967493980400356 0.614972912059063 -0.137647851682991 ENSG00000241563 CORT
ENST00000377038 0.89778817049325 0.246614328972933 -0.0552477796517603 ENSG00000160049 DFFA
ENST00000424487 0.968251450589296 0.628284739234806 -0.0641158500193525 ENSG00000203469 RP5-1113E3.3
ENST00000476658 0.79880619715163 0.0843806124280794 -0.114715326408468 ENSG00000160049 DFFA
ENST00000377036 0.763762481133101 0.0613827272862556 -0.133502718057555 ENSG00000160049 DFFA
ENST00000472851 0.975015288474481 0.696142895679732 -0.0297010257883942 ENSG00000142655 PEX14
ENST00000356607 0.941066708753487 0.405379453861895 0.0498999000089227 ENSG00000142655 PEX14
ENST00000538836 0.945702568237229 0.430293643062612 0.0477989889465502 ENSG00000142655 PEX14
ENST00000491661 0.894511023659615 0.238230601850065 0.0760096982314545 ENSG00000142655 PEX14
ENST00000492696 0.995867942864754 0.934159747273768 -0.0216035765262684 ENSG00000142655 PEX14
ENST00000377022 0.887676852527912 0.219595410766196 -0.109272636029514 ENSG00000130940 CASZ1
ENST00000478524 0.993026291000447 0.88425668471026 -0.0269846407056416 ENSG00000130940 CASZ1
ENST00000606802 0.984323225370688 0.776964529348963 -0.0334014042691008 ENSG00000272078 RP4-734G22.3
ENST00000447850 0.974832172639128 0.694608655876785 0.0793528185931264 ENSG00000130940 CASZ1
ENST00000344008 0.866013241453596 0.167414071983603 -0.119222869601942 ENSG00000130940 CASZ1
ENST00000490176 0.98809791417339 0.830842156276296 -0.0518639759797043 ENSG00000130940 CASZ1
ENST00000496432 0.773248312859283 0.0678088308588843 -0.154298525762534 ENSG00000130940 CASZ1
ENST00000492173 0.961619380699594 0.541939680715622 -0.0855858533416054 ENSG00000130940 CASZ1
ENST00000478728 0.743862132246539 0.0472698047079905 -0.195188558513864 ENSG00000130940 CASZ1
ENST00000473118 0.891334620017226 0.230278534436339 -0.0833947020668187 ENSG00000120948 TARDBP
ENST00000240185 0.949782931966193 0.450424843273635 -0.0505324844578957 ENSG00000120948 TARDBP
ENST00000476201 0.867981719395698 0.174321033917555 -0.0966519716147923 ENSG00000120948 TARDBP
ENST00000472476 0.899230343044505 0.252844858757023 -0.0789490095030114 ENSG00000120948 TARDBP
ENST00000439080 0.863233895328674 0.162098860984178 -0.091787559906388 ENSG00000120948 TARDBP
ENST00000473869 0.957233482393975 0.504422088060661 -0.0435591909227051 ENSG00000120948 TARDBP
ENST00000315091 0.951522815813227 0.467666849471267 -0.0483274593136446 ENSG00000120948 TARDBP
ENST00000477447 0.983217706528929 0.765273399053508 -0.0231156454701003 ENSG00000120948 TARDBP
ENST00000496840 0.95064277094186 0.46064736996064 0.0573310893228951 ENSG00000120948 TARDBP
ENST00000480464 0.925456229698821 0.339680821474958 0.112918724742044 ENSG00000120948 TARDBP
ENST00000400897 0.978916377656718 0.723948420638805 0.0356830916656998 ENSG00000009724 MASP2
ENST00000607145 0.949964416654016 0.454147106708429 0.131743439885816 ENSG00000271895 RP4-635E18.8
ENST00000475189 0.931702652736558 0.367762740362704 -0.147090945598724 ENSG00000116649 SRM
ENST00000376957 0.924487199003693 0.335305931161461 -0.110744627068487 ENSG00000116649 SRM
ENST00000490101 0.867981719395698 0.174294826103674 -0.199044696308548 ENSG00000116649 SRM
ENST00000465788 0.942164009607333 0.408335460742319 -0.0816084200652848 ENSG00000116649 SRM
ENST00000459997 0.941839909338401 0.406993090643899 -0.0897365047825648 ENSG00000116649 SRM
ENST00000487300 0.951418827916509 0.46733835746731 -0.075905720104059 ENSG00000116649 SRM
ENST00000304457 0.999973737908902 0.999043883447359 -8.26548955871529e-05 ENSG00000171824 EXOSC10
ENST00000376936 0.999973737908902 0.999026403775489 -8.41899181319863e-05 ENSG00000171824 EXOSC10
ENST00000474216 0.990601662087961 0.855557627339185 0.01459970823729 ENSG00000171824 EXOSC10
ENST00000544779 0.999973737908902 0.99902805135138 -8.40280632986528e-05 ENSG00000171824 EXOSC10
ENST00000490565 0.97445979358358 0.691521071191585 -0.0705829874881773 ENSG00000171824 EXOSC10
ENST00000452378 0.972916971266451 0.675661423762998 -0.0382386159859276 ENSG00000226849 RP4-635E18.7
ENST00000469634 0.960540606249681 0.528884400374057 -0.0612833429049141 ENSG00000171824 EXOSC10
ENST00000478271 0.956399848144534 0.49991912772852 -0.066975669260138 ENSG00000171824 EXOSC10
ENST00000470611 0.978709170924724 0.72283466650435 0.0379438516361658 ENSG00000171824 EXOSC10
ENST00000498576 0.980487203138382 0.738342455883838 -0.0390350592338826 ENSG00000171824 EXOSC10
ENST00000472078 0.975788940489942 0.700483674186614 0.047724274767692 ENSG00000171824 EXOSC10
ENST00000485606 0.996983038051854 0.961924815423594 0.00570168059242324 ENSG00000171824 EXOSC10
ENST00000460196 0.982296527377956 0.754663752424449 0.0345561857939404 ENSG00000171824 EXOSC10
ENST00000447600 0.751967097160344 0.0535813630243817 -0.45177438074774 ENSG00000230337 RP4-635E18.6
ENST00000435388 0.750869032554815 0.0529792581566852 -0.452051532645499 ENSG00000230337 RP4-635E18.6
ENST00000376838 0.78425491760033 0.0748911124674036 0.12282354323361 ENSG00000198793 MTOR
ENST00000361445 0.902013816993383 0.261743570354774 0.0513605859932738 ENSG00000198793 MTOR
ENST00000473471 0.96246396676529 0.550256296849954 0.0679503972638362 ENSG00000198793 MTOR
ENST00000490931 0.965689042712875 0.577704700688473 0.0593807070798494 ENSG00000198793 MTOR
ENST00000455339 0.967051090158972 0.605188861113733 0.0565022126402685 ENSG00000198793 MTOR
ENST00000495435 0.956399848144534 0.499781610887439 -0.0639407960930155 ENSG00000198793 MTOR
ENST00000476768 0.98809791417339 0.828570809029314 0.0316773305819802 ENSG00000198793 MTOR
ENST00000445982 0.849376597741591 0.138910826554273 0.181099874077459 ENSG00000225602 MTOR-AS1
ENST00000420480 0.852749897822444 0.14423101471574 0.178290923050029 ENSG00000225602 MTOR-AS1
ENST00000376819 0.952493504484177 0.474450379337188 0.152480809615272 ENSG00000171819 ANGPTL7
ENST00000476934 0.994286957612646 0.91421970763975 0.0334053339394505 ENSG00000171819 ANGPTL7
ENST00000376810 0.995328106126851 0.928378659938991 -0.00673108053846872 ENSG00000120942 UBIAD1
ENST00000376804 0.99409947858167 0.906204180116285 0.00871012846665543 ENSG00000120942 UBIAD1
ENST00000486588 0.966671721839333 0.596500983561416 -0.0368543365639778 ENSG00000120942 UBIAD1
ENST00000483738 0.965117005791943 0.572132759693912 -0.0374931781805391 ENSG00000120942 UBIAD1
ENST00000433562 0.960406258188937 0.527802468075102 -0.184165608389179 ENSG00000238199 UBE2V2P3
ENST00000294484 0.991931066750704 0.870462335083961 0.0481915883680422 ENSG00000204624 PTCHD2
ENST00000389575 0.991931066750704 0.870462335083961 0.0481915883680422 ENSG00000204624 PTCHD2
ENST00000354287 0.799885227872402 0.0858418810627505 -0.539343637573711 ENSG00000116661 FBXO2
ENST00000471501 0.993026291000447 0.881019459558306 -0.0521616926612087 ENSG00000116661 FBXO2
ENST00000466919 0.883392505404303 0.209625614826494 -0.428481214034761 ENSG00000116661 FBXO2
ENST00000465901 0.610383482816698 0.0181947858008761 -0.725776292758504 ENSG00000116661 FBXO2
ENST00000251546 0.750424982239964 0.0520968423067501 -0.277151951699848 ENSG00000132879 FBXO44
ENST00000425796 0.480662373914076 0.00781082756703778 -0.453049087891297 ENSG00000132879 FBXO44
ENST00000376770 0.784359870498758 0.0751584647921202 -0.255097751333961 ENSG00000132879 FBXO44
ENST00000376768 0.634125438353809 0.0213826875876826 -0.343655517508265 ENSG00000132879 FBXO44
ENST00000251547 0.784378092679308 0.0752190806852364 -0.255077669963172 ENSG00000132879 FBXO44
ENST00000376760 0.621975111947975 0.0195506546089374 -0.346480777682177 ENSG00000132879 FBXO44
ENST00000376762 0.775687308339377 0.069574461457124 -0.262214976176142 ENSG00000132879 FBXO44
ENST00000475435 0.900975610215792 0.259202657008072 -0.164993241492976 ENSG00000132879 FBXO44
ENST00000471895 0.953463142620729 0.480253650754648 -0.117400468867315 ENSG00000132879 FBXO44
ENST00000376753 0.889377318995158 0.223765243797733 -0.146780453031152 ENSG00000116663 FBXO6
ENST00000474239 0.855434165233399 0.14929710868818 -0.174239344867562 ENSG00000116663 FBXO6
ENST00000449067 0.894691079915472 0.239681353469747 -0.145468155580484 ENSG00000116663 FBXO6
ENST00000235310 0.970357908287676 0.646374343131447 -0.0514242287514111 ENSG00000116670 MAD2L2
ENST00000376692 0.968341514652644 0.629184448113343 -0.0548761819957651 ENSG00000116670 MAD2L2
ENST00000376672 0.96889734944328 0.633129734736626 -0.0535160477168673 ENSG00000116670 MAD2L2
ENST00000376669 0.963842757023576 0.56333307988388 -0.0660043712973275 ENSG00000116670 MAD2L2
ENST00000376667 0.964470868094109 0.567117844797956 -0.0646369701966443 ENSG00000116670 MAD2L2
ENST00000445656 0.946959064516314 0.436749897785231 -0.0878356773906138 ENSG00000116670 MAD2L2
ENST00000456915 0.949439879095082 0.448647086814276 -0.0855992324501993 ENSG00000116670 MAD2L2
ENST00000376664 0.951418827916509 0.466580186927192 -0.0805660103720059 ENSG00000116670 MAD2L2
ENST00000376655 0.962518110045955 0.550653733781484 -0.0694253476581459 ENSG00000116670 MAD2L2
ENST00000294485 0.965689042712875 0.577169117196557 0.164160203651646 ENSG00000162490 DRAXIN
ENST00000376637 0.948653473720518 0.443460108897017 0.0977755672765243 ENSG00000177674 AGTRAP
ENST00000476512 0.961145082949186 0.53654337311526 0.0793750063120734 ENSG00000177674 AGTRAP
ENST00000400895 0.959571806207847 0.523980891866273 0.081806873924841 ENSG00000177674 AGTRAP
ENST00000494437 0.957851275373526 0.51217346854585 0.0889845582810763 ENSG00000177674 AGTRAP
ENST00000491346 0.946862546684012 0.436261725476182 0.0992941289420441 ENSG00000177674 AGTRAP
ENST00000376629 0.94991290604178 0.454053524297014 0.0956023851669123 ENSG00000177674 AGTRAP
ENST00000376627 0.946546958744066 0.434599589972333 0.0995413490502253 ENSG00000177674 AGTRAP
ENST00000314340 0.949439879095082 0.44872363659094 0.0967081893529695 ENSG00000177674 AGTRAP
ENST00000452018 0.956399848144534 0.499151117914513 0.0865207490884627 ENSG00000177674 AGTRAP
ENST00000510878 0.947286262032015 0.438556728692873 0.0987341551329509 ENSG00000177674 AGTRAP
ENST00000476309 0.969068544986573 0.634580528290536 0.058817937945762 ENSG00000177674 AGTRAP
ENST00000514733 0.956399848144534 0.499958288954334 0.0813751494826648 ENSG00000177674 AGTRAP
ENST00000513739 0.974657432715747 0.693787996577282 0.0497317378580276 ENSG00000177674 AGTRAP
ENST00000471765 0.916935577178452 0.306711080104336 0.14763925340096 ENSG00000177674 AGTRAP
ENST00000433342 0.962625220104021 0.550889487344031 -0.0754381174488705 ENSG00000215910 C1orf167
ENST00000312793 0.958775531916525 0.520088178785565 -0.0747249783775216 ENSG00000215910 C1orf167
ENST00000444493 0.942651714713926 0.411609279247843 -0.0869263217426642 ENSG00000215910 C1orf167
ENST00000449278 0.94133837262787 0.405866472156097 -0.0867609427813805 ENSG00000215910 C1orf167
ENST00000475041 0.985013849463367 0.783994981755447 0.0301020152035205 ENSG00000215910 C1orf167
ENST00000376592 0.95064277094186 0.458366482616376 -0.0668161707125312 ENSG00000177000 MTHFR
ENST00000376583 0.948426756560641 0.442392448229381 -0.0682382601124857 ENSG00000177000 MTHFR
ENST00000376590 0.945053409733407 0.427885701973598 -0.071398796424519 ENSG00000177000 MTHFR
ENST00000482358 0.863233895328674 0.162173707362101 -0.164907451018747 ENSG00000215910 C1orf167
ENST00000376585 0.95064277094186 0.457584022699707 -0.0700021420462658 ENSG00000177000 MTHFR
ENST00000418034 0.963842757023576 0.563537163707655 -0.0735456355032586 ENSG00000177000 MTHFR
ENST00000413656 0.994464197521441 0.917210471423228 0.0140218937797919 ENSG00000177000 MTHFR
ENST00000423400 0.996983038051854 0.961370836242078 -0.00669732268671279 ENSG00000177000 MTHFR
ENST00000431243 0.996983038051854 0.961370836242078 -0.00669732268671279 ENSG00000177000 MTHFR
ENST00000376486 0.897992962980951 0.248833003932855 -0.149104238031571 ENSG00000177000 MTHFR
ENST00000312413 0.993437817336489 0.897319177231814 0.00878209125259433 ENSG00000011021 CLCN6
ENST00000346436 0.993437817336489 0.89490410849273 0.00899320303016396 ENSG00000011021 CLCN6
ENST00000376497 0.930258512361227 0.357419103893091 -0.09181791141022 ENSG00000011021 CLCN6
ENST00000376487 0.996946172121273 0.957703471382442 0.0037180740599831 ENSG00000011021 CLCN6
ENST00000376496 0.994632914734939 0.923331778075853 0.00683389735343948 ENSG00000011021 CLCN6
ENST00000376491 0.962293562210965 0.548692168206055 -0.0490056074405047 ENSG00000011021 CLCN6
ENST00000376492 0.967362902688907 0.61205441770018 -0.0409751810917385 ENSG00000011021 CLCN6
ENST00000376490 0.962293562210965 0.548692168206055 -0.0490056074405047 ENSG00000011021 CLCN6
ENST00000494028 0.894856298283507 0.240439219116417 0.110643895793988 ENSG00000011021 CLCN6
ENST00000446542 0.962293562210965 0.548801998001227 0.063057174612718 ENSG00000242349 NPPA-AS1
ENST00000400892 0.862802939574077 0.161581199107174 0.207885239848181 ENSG00000242349 NPPA-AS1
ENST00000376480 0.834010761756198 0.119576532313208 0.263161226670278 ENSG00000175206 NPPA
ENST00000376476 0.692243674045557 0.0319834570298062 0.36932075025171 ENSG00000175206 NPPA
ENST00000364931 0.843432510690903 0.13231486113522 -0.531301988990061 ENSG00000201801 RNU5E-4P
ENST00000376572 0.881982440828573 0.20402097577539 -0.144393413924152 ENSG00000116685 KIAA2013
ENST00000376576 0.919065192225343 0.314628216084064 -0.126652390217262 ENSG00000116685 KIAA2013
ENST00000485046 0.919666333428758 0.317955837928015 -0.120829848849052 ENSG00000083444 PLOD1
ENST00000449038 0.905918499028842 0.273720809363452 -0.136832438186136 ENSG00000083444 PLOD1
ENST00000358133 0.905331096456901 0.270031506151315 -0.132486329651535 ENSG00000083444 PLOD1
ENST00000376369 0.922277669457577 0.325365331620725 -0.109801683190933 ENSG00000083444 PLOD1
ENST00000429000 0.927889260696711 0.349448369889949 -0.112336095714253 ENSG00000083444 PLOD1
ENST00000196061 0.923674487063141 0.3295216195863 -0.10731003693059 ENSG00000083444 PLOD1
ENST00000465920 0.983348030748659 0.76785462491462 -0.0649490062343009 ENSG00000083444 PLOD1
ENST00000491536 0.956042151101812 0.496713450977471 -0.0994583149301264 ENSG00000083444 PLOD1
ENST00000470133 0.931702652736558 0.366615455207013 -0.204378733588622 ENSG00000083444 PLOD1
ENST00000481933 0.986453141469919 0.800063769363937 0.0477027809737062 ENSG00000083444 PLOD1
ENST00000444836 0.95064277094186 0.45760652726349 -0.0506346700898809 ENSG00000116688 MFN2
ENST00000490079 0.970628568508093 0.647898654678876 -0.0473059795442093 ENSG00000116688 MFN2
ENST00000235329 0.95064277094186 0.457395192751554 -0.0506358126216367 ENSG00000116688 MFN2
ENST00000484391 0.977391532395123 0.709639168369912 -0.0370763558257783 ENSG00000116688 MFN2
ENST00000497302 0.98809791417339 0.828702874538814 -0.0199282211339072 ENSG00000116688 MFN2
ENST00000412236 0.986397598877381 0.798953365265891 -0.0247531110842127 ENSG00000116688 MFN2
ENST00000478749 0.873582747679612 0.188681188471987 -0.141197121889272 ENSG00000116691 MIIP
ENST00000235332 0.887656081462612 0.219047969070239 -0.134608933555359 ENSG00000116691 MIIP
ENST00000436478 0.88627655520811 0.216156491370555 -0.135486457461934 ENSG00000116691 MIIP
ENST00000466860 0.957649690742291 0.510039191927878 -0.0782753797414435 ENSG00000116691 MIIP
ENST00000498685 0.976965107012014 0.706339657159473 -0.0455163150120238 ENSG00000116691 MIIP
ENST00000365591 0.919456650626561 0.316686761071069 -0.306496753245307 ENSG00000202461 Y_RNA
ENST00000492256 0.90678117832626 0.280244213458358 -0.177018196799631 ENSG00000116691 MIIP
ENST00000460823 0.924273833874609 0.332903386965944 -0.147398815500558 ENSG00000116691 MIIP
ENST00000478299 0.98335111255866 0.770731982213963 -0.0609279800396129 ENSG00000116691 MIIP
ENST00000263932 0.967313537528273 0.61153569719644 -0.102485348589616 ENSG00000120949 TNFRSF8
ENST00000417814 0.98809791417339 0.83023201115218 -0.0449659335533911 ENSG00000120949 TNFRSF8
ENST00000514649 0.98809791417339 0.83023201115218 -0.0449659335533911 ENSG00000120949 TNFRSF8
ENST00000413146 0.974227520799906 0.688492587958223 -0.0844984403433102 ENSG00000120949 TNFRSF8
ENST00000479933 0.972916971266451 0.669867923447042 -0.089821663318696 ENSG00000120949 TNFRSF8
ENST00000536782 0.925376681378388 0.339212743074091 0.122650300134281 ENSG00000028137 TNFRSF1B
ENST00000376259 0.960406258188937 0.527224811996229 0.0772637806306806 ENSG00000028137 TNFRSF1B
ENST00000492361 0.960406258188937 0.527224811996229 0.0772637806306806 ENSG00000028137 TNFRSF1B
ENST00000584158 0.825983074464376 0.109438649192524 -0.382640122186851 ENSG00000263676 MIR4632
ENST00000489921 0.977996815195522 0.715549414133829 0.0465907669248866 ENSG00000028137 TNFRSF1B
ENST00000356315 0.820564250679582 0.104849644768199 0.0767479888612052 ENSG00000048707 VPS13D
ENST00000358136 0.820564250679582 0.104849644768199 0.0767479888612052 ENSG00000048707 VPS13D
ENST00000476169 0.957780255961337 0.511350141331183 0.0797784570320922 ENSG00000048707 VPS13D
ENST00000489961 0.998592998705684 0.981837550364849 0.00257155803229131 ENSG00000048707 VPS13D
ENST00000011700 0.817875405133184 0.102414273740489 0.0839640354513358 ENSG00000048707 VPS13D
ENST00000460333 0.966904447663711 0.602356107207011 0.0298860485730678 ENSG00000048707 VPS13D
ENST00000487188 0.861295130771052 0.159439854773678 0.111527020734875 ENSG00000048707 VPS13D
ENST00000469054 0.974073236028658 0.687378974442756 0.0599128410323037 ENSG00000048707 VPS13D
ENST00000496628 0.731912893205327 0.041460240513791 0.129069863172332 ENSG00000048707 VPS13D
ENST00000466732 0.948426756560641 0.442898799264375 -0.1506537627096 ENSG00000048707 VPS13D
ENST00000476045 0.848695395785278 0.138342446039319 0.199135165764223 ENSG00000048707 VPS13D
ENST00000481484 0.781760791208523 0.0736244265388258 0.235576862357036 ENSG00000048707 VPS13D
ENST00000543766 0.638313206857248 0.0220546688624404 0.155326314237762 ENSG00000048707 VPS13D
ENST00000471923 0.721717873148252 0.0387915171642919 0.146957022003766 ENSG00000048707 VPS13D
ENST00000543710 0.864767797503606 0.164030320417304 0.11971859401621 ENSG00000048707 VPS13D
ENST00000473099 0.985223782460868 0.786284004907365 -0.032355762016592 ENSG00000048707 VPS13D
ENST00000376223 0.950286359296688 0.455198892027527 0.222118258208699 ENSG00000162496 DHRS3
ENST00000464917 0.938375060470454 0.396019412256517 0.252568204846558 ENSG00000162496 DHRS3
ENST00000430996 0.925983309120169 0.34332430126066 0.282887466227169 ENSG00000162496 DHRS3
ENST00000482265 0.936705074122562 0.386922285252169 0.260636542187105 ENSG00000162496 DHRS3
ENST00000606790 0.967242115812682 0.606767826243256 -0.186597612049213 ENSG00000272482 RP11-474O21.5
ENST00000294489 0.963842757023576 0.563328799768745 0.183381235352492 ENSG00000162493 PDPN
ENST00000376057 0.964675756750152 0.569368339207309 0.181174616333806 ENSG00000162493 PDPN
ENST00000506205 0.962755790661758 0.553976375210018 0.203736915556519 ENSG00000162493 PDPN
ENST00000510906 0.980759630668764 0.740095998882572 0.11075208914408 ENSG00000162493 PDPN
ENST00000509009 0.979481710957104 0.730028701716891 0.11334689431424 ENSG00000162493 PDPN
ENST00000376061 0.954492498560836 0.489627191695137 0.221215090011421 ENSG00000162493 PDPN
ENST00000513143 0.956399848144534 0.5002602580853 0.216832439888902 ENSG00000162493 PDPN
ENST00000487038 0.980245371328437 0.737529799866868 0.108782640644471 ENSG00000162493 PDPN
ENST00000475043 0.963551038785133 0.562165060642663 0.187512959470305 ENSG00000162493 PDPN
ENST00000488631 0.966904447663711 0.598235815359631 0.170459432171265 ENSG00000162493 PDPN
ENST00000484063 0.864569479920696 0.163979772132223 0.123629043368662 ENSG00000116731 PRDM2
ENST00000376048 0.651454874067925 0.0241585902133635 0.0974520898620297 ENSG00000116731 PRDM2
ENST00000311066 0.749496186276531 0.0494038293163911 0.083439685289205 ENSG00000116731 PRDM2
ENST00000235372 0.682776396129192 0.0299177717790425 0.0944972582273237 ENSG00000116731 PRDM2
ENST00000491134 0.822040938707937 0.106979120585961 0.0693529555608549 ENSG00000116731 PRDM2
ENST00000502727 0.748392465224077 0.048966200798899 0.112776453228407 ENSG00000116731 PRDM2
ENST00000502724 0.743588752350196 0.0471190137045315 0.114549776250381 ENSG00000116731 PRDM2
ENST00000413440 0.814125864888369 0.0979461106264348 0.0752036287522417 ENSG00000116731 PRDM2
ENST00000343137 0.826194587580929 0.109543004668805 0.0721408771895359 ENSG00000116731 PRDM2
ENST00000491815 0.732074799862735 0.0419124614523224 0.124736523206957 ENSG00000116731 PRDM2
ENST00000503842 0.760782322143157 0.0598412227454716 0.0872465443543067 ENSG00000116731 PRDM2
ENST00000407521 0.802766711990598 0.0899090539026872 0.0989372409771749 ENSG00000116731 PRDM2
ENST00000505823 0.759184203395598 0.0586765436631556 0.0876884722740005 ENSG00000116731 PRDM2
ENST00000487453 0.966425575828785 0.591736828938652 -0.0448047687286418 ENSG00000116731 PRDM2
ENST00000491547 0.996728457747872 0.945132448086542 0.011384152575239 ENSG00000189337 KAZN
ENST00000376030 0.98809791417339 0.825308672584905 0.0336648593029545 ENSG00000189337 KAZN
ENST00000503743 0.991175814213255 0.862850955306159 0.0284942070219588 ENSG00000189337 KAZN
ENST00000422387 0.98512847811662 0.786078611220615 0.0431430895684266 ENSG00000189337 KAZN
ENST00000361144 0.914234111517519 0.30028436788435 -0.194422943149418 ENSG00000189337 KAZN
ENST00000376028 0.911087665210496 0.290678003578434 -0.218713611474237 ENSG00000189337 KAZN
ENST00000400798 0.916598957478716 0.306055324170948 -0.194765315772209 ENSG00000189337 KAZN
ENST00000400797 0.89733057954602 0.245151059532618 -0.240659343397142 ENSG00000189337 KAZN
ENST00000404665 0.978916377656718 0.724099538640795 0.120997977851065 ENSG00000175147 TMEM51-AS1
ENST00000310916 0.980583232898444 0.738989804737725 0.114187425889761 ENSG00000175147 TMEM51-AS1
ENST00000428417 0.986397598877381 0.797426880833159 0.0392059133625315 ENSG00000171729 TMEM51
ENST00000376014 0.986397598877381 0.797640594225169 0.0390183727936532 ENSG00000171729 TMEM51
ENST00000451326 0.992271380582785 0.875315755508074 0.0245201085571953 ENSG00000171729 TMEM51
ENST00000400796 0.980783220405748 0.740193484260243 0.0502196009031623 ENSG00000171729 TMEM51
ENST00000434578 0.980759630668764 0.740115297614084 0.05016738352029 ENSG00000171729 TMEM51
ENST00000376008 0.980242973556295 0.73686969429177 0.0509718163740799 ENSG00000171729 TMEM51
ENST00000424792 0.98809791417339 0.827489555299327 -0.0566370679740585 ENSG00000204464 C1orf195
ENST00000376005 0.991175814213255 0.862310593894573 0.0514323563878017 ENSG00000204464 C1orf195
ENST00000417793 0.975886101764994 0.701056693007918 0.100094321966093 ENSG00000142621 FHAD1
ENST00000358897 0.975886101764994 0.701056693007918 0.100094321966093 ENSG00000142621 FHAD1
ENST00000375999 0.991175814213255 0.862231012758999 0.0458420697160204 ENSG00000142621 FHAD1
ENST00000433640 0.991175814213255 0.860912315070227 -0.0508526229107171 ENSG00000142621 FHAD1
ENST00000375998 0.978545273796574 0.721906013743795 0.0932901825577546 ENSG00000142621 FHAD1
ENST00000375996 0.989526619794491 0.839474246545984 -0.0664636081201779 ENSG00000142621 FHAD1
ENST00000375997 0.989526619794491 0.839474246545984 -0.0664636081201779 ENSG00000142621 FHAD1
ENST00000524761 0.992135375530561 0.873507260792896 -0.052765943406582 ENSG00000142621 FHAD1
ENST00000375995 0.991346952282226 0.865989406861304 -0.0560351088362353 ENSG00000142621 FHAD1
ENST00000401090 0.991346952282226 0.865989406861304 -0.0560351088362353 ENSG00000142621 FHAD1
ENST00000471347 0.929593064482417 0.354016637836537 0.295975660867106 ENSG00000142621 FHAD1
ENST00000444385 0.942708686112883 0.418321512199089 0.276894721663915 ENSG00000142621 FHAD1
ENST00000314740 0.887060051370427 0.217613936128415 0.403773865563473 ENSG00000142621 FHAD1
ENST00000529606 0.887060051370427 0.217613936128415 0.403773865563473 ENSG00000142621 FHAD1
ENST00000314668 0.884232037736087 0.210824055865313 0.412348435460135 ENSG00000142621 FHAD1
ENST00000481324 0.915867281024084 0.305124331230402 0.350249719867173 ENSG00000142621 FHAD1
ENST00000477846 0.951760365213501 0.469409611069381 0.252461541612172 ENSG00000142621 FHAD1
ENST00000495195 0.90641512915692 0.276302255161135 0.391341221626089 ENSG00000142621 FHAD1
ENST00000427824 0.98832478306332 0.832026967662598 -0.0599437881835147 ENSG00000228140 RP3-467K16.4
ENST00000375980 0.813114050340765 0.0968848567823525 -0.168617051386288 ENSG00000142634 EFHD2
ENST00000445566 0.761886355011681 0.060430673031388 -0.19195379723264 ENSG00000142634 EFHD2
ENST00000375949 0.933960716836457 0.378418980367784 -0.302905228463692 ENSG00000162438 CTRC
ENST00000375943 0.961619380699594 0.543369519539279 -0.20723928146117 ENSG00000162438 CTRC
ENST00000476813 0.985319334429123 0.786927018056491 -0.0937315628862584 ENSG00000162438 CTRC
ENST00000483406 0.943850606872236 0.422025778319058 -0.290190285694035 ENSG00000162438 CTRC
ENST00000359621 0.953790571359536 0.483475032349911 0.253883289262209 ENSG00000142615 CELA2A
ENST00000494280 0.949782931966193 0.452518953247587 0.268216161745942 ENSG00000215704 CELA2B
ENST00000375910 0.9913407788371 0.865505939963756 0.0510918019557656 ENSG00000215704 CELA2B
ENST00000488764 0.973272836630247 0.682329626625529 -0.129268677273143 ENSG00000215704 CELA2B
ENST00000546424 0.998957483684164 0.988824278305077 -0.00252013322622672 ENSG00000132906 CASP9
ENST00000333868 0.994247227914687 0.912125400335319 0.0199245249086126 ENSG00000132906 CASP9
ENST00000348549 0.994247227914687 0.912125400335319 0.0199245249086126 ENSG00000132906 CASP9
ENST00000400777 0.994247227914687 0.913162811693921 0.0196491806412532 ENSG00000132906 CASP9
ENST00000424908 0.989608395181403 0.843725651514259 -0.0410069306033567 ENSG00000132906 CASP9
ENST00000375890 0.991281492811344 0.864741796246363 0.031795193229817 ENSG00000132906 CASP9
ENST00000474305 0.994247227914687 0.912359716401132 0.0206827134157314 ENSG00000132906 CASP9
ENST00000447522 0.996728457747872 0.946931517761344 0.0132528468277903 ENSG00000132906 CASP9
ENST00000440484 0.959966869796657 0.524573688776966 0.134099844937092 ENSG00000132906 CASP9
ENST00000546969 0.993947583089674 0.902515920548946 0.0257287800905884 ENSG00000132906 CASP9
ENST00000469637 0.98890474103261 0.836141307842904 0.0496202233130522 ENSG00000132906 CASP9
ENST00000375849 0.719765246422995 0.0379908846854486 0.103689625010769 ENSG00000116138 DNAJC16
ENST00000375847 0.808201835268533 0.0941237010494908 0.0887884105631467 ENSG00000116138 DNAJC16
ENST00000475133 0.808201835268533 0.0941237010494908 0.0887884105631467 ENSG00000116138 DNAJC16
ENST00000375838 0.935048099806053 0.381411103232821 0.0590194065450503 ENSG00000116138 DNAJC16
ENST00000483270 0.821313493460868 0.10573985266968 0.0937492776552349 ENSG00000116138 DNAJC16
ENST00000472665 0.855434165233399 0.149894962897494 0.189183607621376 ENSG00000116138 DNAJC16
ENST00000606186 0.640934403452868 0.0224319132521139 0.504866658852041 ENSG00000272510 RP4-680D5.8
ENST00000479655 0.923287699903654 0.328534687390102 0.190806820725362 ENSG00000116138 DNAJC16
ENST00000490811 0.957180244418607 0.503979890612214 0.111883177759658 ENSG00000116138 DNAJC16
ENST00000495523 0.798749271616922 0.0843085185090796 0.187407265772439 ENSG00000116138 DNAJC16
ENST00000375826 0.994574903133257 0.922896844357054 0.00940889597248005 ENSG00000116771 AGMAT
ENST00000428945 0.90641512915692 0.275554788712981 0.206324706168187 ENSG00000237301 RP4-680D5.2
ENST00000480945 0.92532400402181 0.338879082348271 0.0777226463660142 ENSG00000197312 DDI2
ENST00000486680 0.994111384844302 0.910397157559742 -0.0119588882942417 ENSG00000197312 DDI2
ENST00000546927 0.949849800572223 0.453276860144569 -0.103200602912183 ENSG00000197312 DDI2
ENST00000320153 0.901143930056519 0.260595947234349 0.0931165146747547 ENSG00000197312 DDI2
ENST00000483899 0.926735682463456 0.346191900674404 0.0825799209948967 ENSG00000197312 DDI2
ENST00000548451 0.944311279823792 0.424680730207294 0.0978279910370035 ENSG00000197312 DDI2
ENST00000345034 0.90564314144064 0.272643190924107 0.116217447645779 ENSG00000215695 RSC1A1
ENST00000375799 0.925918495911839 0.342620622628375 -0.072812696922942 ENSG00000116786 PLEKHM2
ENST00000375793 0.925983309120169 0.343327778057107 -0.0726959959710947 ENSG00000116786 PLEKHM2
ENST00000584345 0.865710581208122 0.16719105853549 -0.355461418976572 ENSG00000264048 AL121992.1
ENST00000462455 0.855751180313155 0.150883453705003 -0.116147634414407 ENSG00000116786 PLEKHM2
ENST00000453804 0.960540606249681 0.53104332037829 -0.0528175098984366 ENSG00000237938 RP11-288I21.1
ENST00000477849 0.97936767833619 0.728899968619354 -0.0354437821250606 ENSG00000116786 PLEKHM2
ENST00000294454 0.940654995572609 0.403690623849632 0.133200321923794 ENSG00000162461 SLC25A34
ENST00000489568 0.924273833874609 0.333629807905251 0.212429024352073 ENSG00000162461 SLC25A34
ENST00000465495 0.932591968622616 0.373158139689596 0.243428296306267 ENSG00000162461 SLC25A34
ENST00000418525 0.966064942731971 0.580764656487099 0.121571462012717 ENSG00000224459 RP11-169K16.4
ENST00000375771 0.832489101257384 0.117673385169706 0.574660610829454 ENSG00000162458 FBLIM1
ENST00000395968 0.901892182862231 0.261424372961354 -0.376798891561671 ENSG00000178715 RP11-169K16.8
ENST00000321418 0.901892182862231 0.261424372961354 -0.376798891561671 ENSG00000178715 RP11-169K16.8
ENST00000535249 0.948778611023773 0.443708321678483 -0.138453655364235 ENSG00000179743 RP11-169K16.9
ENST00000317122 0.849719540266841 0.139897423415195 -0.210948280929019 ENSG00000179743 RP11-169K16.9
ENST00000375759 0.996810173451557 0.952049130597519 0.00325251859858118 ENSG00000065526 SPEN
ENST00000438066 0.755716662792479 0.0566705120696283 0.126925097973709 ENSG00000065526 SPEN
ENST00000471538 0.962755790661758 0.555484528001929 -0.0539500112905669 ENSG00000065526 SPEN
ENST00000442985 0.750869032554815 0.0526897452303172 0.131363829532109 ENSG00000065526 SPEN
ENST00000487496 0.804861688037726 0.0911404937239079 -0.17450694987383 ENSG00000065526 SPEN
ENST00000462525 0.873709803737098 0.189822532614158 0.162573053594884 ENSG00000116809 ZBTB17
ENST00000440560 0.863853932573519 0.162798851875658 0.164583060179905 ENSG00000116809 ZBTB17
ENST00000375743 0.993026291000447 0.882159385156882 -0.0115189172128093 ENSG00000116809 ZBTB17
ENST00000537142 0.993026291000447 0.882242526884984 -0.01151781351907 ENSG00000116809 ZBTB17
ENST00000375733 0.993026291000447 0.882159385156882 -0.0115189172128093 ENSG00000116809 ZBTB17
ENST00000444358 0.921827414038018 0.323475225078923 0.113292913473615 ENSG00000116809 ZBTB17
ENST00000488008 0.892410496459436 0.232027129505943 0.170505658176461 ENSG00000116809 ZBTB17
ENST00000471805 0.95064277094186 0.459829612546692 0.101126985595295 ENSG00000116809 ZBTB17
ENST00000472658 0.954345102924314 0.488592799184381 0.0991870536403489 ENSG00000116809 ZBTB17
ENST00000474511 0.957266596212609 0.505047425618604 0.0942647806009586 ENSG00000116809 ZBTB17
ENST00000487785 0.977705745862245 0.711012079792053 0.0518514576126955 ENSG00000116809 ZBTB17
ENST00000448462 0.957780255961337 0.510959332544305 -0.0528566100603235 ENSG00000116809 ZBTB17
ENST00000492834 0.773561628426824 0.0679203643384865 -0.241026679525647 ENSG00000116809 ZBTB17
ENST00000490899 0.663339963322229 0.0257948127968129 -0.254285397101985 ENSG00000116809 ZBTB17
ENST00000464719 0.84487854405081 0.133987093709765 -0.167624321706527 ENSG00000116809 ZBTB17
ENST00000479282 0.994464197521441 0.91874976177763 0.00939706284066163 ENSG00000116809 ZBTB17
ENST00000494020 0.960540606249681 0.529574608889369 -0.0530979968316653 ENSG00000116809 ZBTB17
ENST00000416882 0.931506750564775 0.363084481011635 -0.268506272804615 ENSG00000234607 RP11-5P18.1
ENST00000358432 0.991199309414434 0.863475160795819 0.0559426450960603 ENSG00000142627 EPHA2
ENST00000457809 0.923505069641206 0.328879700026498 -0.300530991203936 ENSG00000234166 ARHGEF19-AS1
ENST00000478117 0.550969967331297 0.0131412728329305 -0.284941733691386 ENSG00000142632 ARHGEF19
ENST00000270747 0.554062238602555 0.0134143396101828 -0.283373314147823 ENSG00000142632 ARHGEF19
ENST00000449495 0.877483977718765 0.195059609601482 -0.213287372023638 ENSG00000142632 ARHGEF19
ENST00000478210 0.85876153052512 0.156221175178407 -0.241347726773485 ENSG00000142632 ARHGEF19
ENST00000471928 0.612095367967619 0.0183276154702938 -0.470910582010205 ENSG00000142632 ARHGEF19
ENST00000441785 0.826243365993647 0.109751739066143 -0.361439099206113 ENSG00000142632 ARHGEF19
ENST00000442385 0.972886634092345 0.668535123163421 0.14589286973089 ENSG00000237276 ANO7P1
ENST00000475369 0.990921990752839 0.858585636825093 0.0568513952084627 ENSG00000237276 ANO7P1
ENST00000602586 0.954550743846671 0.489735229064692 0.205765365909117 ENSG00000237276 ANO7P1
ENST00000375605 0.990724937825082 0.856703419564268 0.0595729613555977 ENSG00000204377 C1orf134
ENST00000375599 0.766967258373178 0.0626791090625727 -0.468774672087582 ENSG00000132881 RSG1
ENST00000434014 0.831057772494217 0.11452742330943 -0.490680751516867 ENSG00000132881 RSG1
ENST00000375592 0.919609209418242 0.317236097689073 0.0750167255135175 ENSG00000037637 FBXO42
ENST00000456164 0.97138506620689 0.653451046260206 -0.0466285002344927 ENSG00000037637 FBXO42
ENST00000444116 0.966425575828785 0.588654415420279 -0.0556458457905642 ENSG00000037637 FBXO42
ENST00000478089 0.909729312744971 0.288545479111951 0.104566401259644 ENSG00000037637 FBXO42
ENST00000475078 0.85602024077341 0.151559372480505 -0.12912262987816 ENSG00000055070 SZRD1
ENST00000401088 0.733209787098811 0.0433613472678242 -0.157845530778863 ENSG00000055070 SZRD1
ENST00000471507 0.805447901527895 0.0923946347769374 -0.145289338802403 ENSG00000055070 SZRD1
ENST00000401089 0.733209787098811 0.0433861152265183 -0.157845678562876 ENSG00000055070 SZRD1
ENST00000486763 0.833593620225025 0.118910630868649 -0.133899038986939 ENSG00000055070 SZRD1
ENST00000476423 0.85801733802821 0.154998667484871 -0.129892100063225 ENSG00000055070 SZRD1
ENST00000475554 0.818503628623946 0.102623359187609 -0.14040912211442 ENSG00000055070 SZRD1
ENST00000375590 0.762429052169101 0.0607212049428645 -0.146178076166956 ENSG00000055070 SZRD1
ENST00000472351 0.80891184472427 0.0944834918625588 -0.1447085525658 ENSG00000055070 SZRD1
ENST00000492354 0.733209787098811 0.0434459865636726 -0.157796105594474 ENSG00000055070 SZRD1
ENST00000472461 0.80891184472427 0.0944585617833749 -0.146173975515597 ENSG00000055070 SZRD1
ENST00000445689 0.97138506620689 0.652943901925428 0.11022629448485 ENSG00000226457 RP11-430L17.1
ENST00000491418 0.55866564173003 0.0137905756300296 -0.196323468566531 ENSG00000187144 SPATA21
ENST00000466212 0.564139696099747 0.0141120355630363 -0.159348548131331 ENSG00000187144 SPATA21
ENST00000335496 0.996983038051854 0.963184395192242 0.00892160353330814 ENSG00000187144 SPATA21
ENST00000540400 0.996810173451557 0.950992927097694 0.0118700684815204 ENSG00000187144 SPATA21
ENST00000337132 0.924301162169852 0.334036910789931 -0.0835059300340855 ENSG00000157191 NECAP2
ENST00000504551 0.918821980469801 0.314129536115025 -0.0905960101606672 ENSG00000157191 NECAP2
ENST00000406746 0.924301162169852 0.334088579920572 -0.0835058982684202 ENSG00000157191 NECAP2
ENST00000457722 0.923705701678656 0.329970503047597 -0.0877093378102185 ENSG00000157191 NECAP2
ENST00000486390 0.867981719395698 0.175692539453292 -0.146446507589268 ENSG00000157191 NECAP2
ENST00000443980 0.924301162169852 0.334206814502927 -0.083506394840016 ENSG00000157191 NECAP2
ENST00000504858 0.892821857059381 0.234464304492983 -0.109352707210076 ENSG00000157191 NECAP2
ENST00000508680 0.90641512915692 0.277011791341646 -0.106915911540818 ENSG00000157191 NECAP2
ENST00000492095 0.924301162169852 0.334072779892264 -0.0835067793206939 ENSG00000157191 NECAP2
ENST00000459640 0.913167685480732 0.296504789747949 -0.0942426075880201 ENSG00000157191 NECAP2
ENST00000496239 0.924301162169852 0.334155561855239 -0.0835067209760125 ENSG00000157191 NECAP2
ENST00000513161 0.918913104903657 0.314323162366805 -0.0905968251784887 ENSG00000157191 NECAP2
ENST00000509727 0.967242115812682 0.607898035844948 0.0617315791944518 ENSG00000157191 NECAP2
ENST00000457898 0.84487854405081 0.133958434263566 0.172228849793482 ENSG00000226029 RP4-798A10.2
ENST00000263511 0.980960223019819 0.744390909151413 0.035335285313709 ENSG00000080947 CROCCP3
ENST00000591348 0.994111384844302 0.908357055529723 0.0129614867964935 ENSG00000080947 CROCCP3
ENST00000420820 0.931702652736558 0.366861728093886 -0.146666378973524 ENSG00000080947 CROCCP3
ENST00000591316 0.980586752071662 0.739134443028688 -0.0672773378124403 ENSG00000080947 CROCCP3
ENST00000590118 0.993437817336489 0.895455100323905 0.0278865218148731 ENSG00000080947 CROCCP3
ENST00000589964 0.994245332182863 0.91133832604576 0.0237851983056789 ENSG00000080947 CROCCP3
ENST00000383925 0.93629999842181 0.385843972991996 -0.228006225565073 ENSG00000206652 RNU1-1
ENST00000430580 0.931702652736558 0.366880398590057 -0.0931684014512618 ENSG00000219481 NBPF1
ENST00000392963 0.967493980400356 0.616322460768547 -0.0600528053963467 ENSG00000219481 NBPF1
ENST00000420031 0.962755790661758 0.5560234981401 -0.0909921135372073 ENSG00000219481 NBPF1
ENST00000432949 0.958775531916525 0.520846338514086 -0.095220329175624 ENSG00000219481 NBPF1
ENST00000287968 0.990099799354954 0.850854111939506 -0.0321008094355069 ENSG00000219481 NBPF1
ENST00000420513 0.987578398101466 0.808213856623338 -0.0314934427868753 ENSG00000219481 NBPF1
ENST00000599069 0.78078389448801 0.0720711440868205 -0.242482422941113 ENSG00000219481 NBPF1
ENST00000599908 0.986916435370039 0.802972999433226 -0.0496472530670983 ENSG00000219481 NBPF1
ENST00000449853 0.741626592511008 0.0464635612248227 -0.32384247533515 ENSG00000219481 NBPF1
ENST00000540383 0.936990430875551 0.390604236885711 -0.0584611516790381 ENSG00000215908 CROCCP2
ENST00000412962 0.915122402333856 0.303417483446806 -0.0708842632348785 ENSG00000215908 CROCCP2
ENST00000362058 0.736429046491042 0.0450244429871042 -0.172803446965138 ENSG00000215908 CROCCP2
ENST00000334429 0.915122402333856 0.30342433349865 -0.360600451823538 ENSG00000186301 MST1P2
ENST00000457982 0.912303854867393 0.292657013412712 -0.368668036272204 ENSG00000186301 MST1P2
ENST00000419267 0.0291627651959508 3.48943862229909e-05 -0.833388543709901 ENSG00000236698 EIF1AXP1
ENST00000270691 0.971681646439387 0.657414459623779 0.15008021016437 ENSG00000268869 ESPNP
ENST00000492551 0.971681646439387 0.657414459623779 0.15008021016437 ENSG00000268869 ESPNP
ENST00000466256 0.95064277094186 0.460845276423239 -0.131629415502819 ENSG00000058453 CROCC
ENST00000438002 0.977908733942318 0.715142283722824 0.12183307871694 ENSG00000228549 U1
ENST00000422124 0.867981719395698 0.171545122135712 -0.416139290753902 ENSG00000238142 RP11-108M9.4
ENST00000457075 0.958788219482675 0.521884722775362 -0.184720443947508 ENSG00000238142 RP11-108M9.4
ENST00000416869 0.958788219482675 0.521884722775362 -0.184720443947508 ENSG00000238142 RP11-108M9.4
ENST00000453917 0.978371066209645 0.718964229610957 0.116322707007836 ENSG00000235241 RP11-108M9.5
ENST00000384278 0.920276564041042 0.319363551942434 -0.345268077911311 ENSG00000207005 RNU1-2
ENST00000375541 0.918354757717096 0.3125250722339 -0.107198556776531 ENSG00000058453 CROCC
ENST00000445545 0.903999099942691 0.267560447381682 -0.127345391438528 ENSG00000058453 CROCC
ENST00000467938 0.89778817049325 0.246248274984829 -0.14031158768703 ENSG00000058453 CROCC
ENST00000492631 0.978542979300873 0.721294447874014 0.052001281409141 ENSG00000058453 CROCC
ENST00000467715 0.987863980704185 0.8111277142377 0.0524333097228997 ENSG00000058453 CROCC
ENST00000494191 0.969531247035987 0.638538112489364 -0.0636837426912681 ENSG00000058453 CROCC
ENST00000486318 0.942164009607333 0.408954008428274 -0.124952509824588 ENSG00000058453 CROCC
ENST00000498688 0.827433082639246 0.111208790292752 -0.271370357868084 ENSG00000058453 CROCC
ENST00000477773 0.853756607706617 0.146401847583563 -0.356389911041249 ENSG00000058453 CROCC
ENST00000497654 0.991175814213255 0.862134674305046 0.0463254748493898 ENSG00000058453 CROCC
ENST00000465021 0.949782931966193 0.452028685152542 0.141493042816801 ENSG00000058453 CROCC
ENST00000465291 0.955435400079182 0.49293935357958 0.168031791425073 ENSG00000058453 CROCC
ENST00000446261 0.99690958642323 0.957128332052839 -0.00713012556996557 ENSG00000226526 RP1-37C10.3
ENST00000326735 0.995882575917987 0.935927357067766 0.0108695747217707 ENSG00000159363 ATP13A2
ENST00000341676 0.999805897084154 0.998286436174953 0.000290624007393084 ENSG00000159363 ATP13A2
ENST00000452699 0.999805897084154 0.998286436174953 0.000290624007393084 ENSG00000159363 ATP13A2
ENST00000466561 0.971959111772917 0.661443857114625 0.0721407953969753 ENSG00000159363 ATP13A2
ENST00000502418 0.95064277094186 0.461213379498616 0.123343431037781 ENSG00000159363 ATP13A2
ENST00000503552 0.966425575828785 0.591327592428996 -0.0797223445617535 ENSG00000159363 ATP13A2
ENST00000463860 0.980002331699182 0.734059270753353 -0.0519457066695117 ENSG00000159363 ATP13A2
ENST00000502860 0.979659518559714 0.731327830629477 -0.0536663659910652 ENSG00000159363 ATP13A2
ENST00000509392 0.989785716802659 0.845925193957621 -0.040027442493743 ENSG00000159363 ATP13A2
ENST00000506174 0.996946172121273 0.95822739229885 0.00811341942669217 ENSG00000159363 ATP13A2
ENST00000510069 0.998009211372509 0.976814549075784 -0.00465243657788798 ENSG00000159363 ATP13A2
ENST00000511957 0.990099799354954 0.847955497059533 0.0318704763833031 ENSG00000159363 ATP13A2
ENST00000508222 0.997710675133215 0.971328185654451 0.00590899547335295 ENSG00000159363 ATP13A2
ENST00000509619 0.999482894154618 0.995426354675364 0.000972672255705492 ENSG00000159363 ATP13A2
ENST00000375499 0.774719193492945 0.0691406546764727 -0.120218878510492 ENSG00000117118 SDHB
ENST00000485092 0.883964473522287 0.210030666508998 -0.147388199157449 ENSG00000117118 SDHB
ENST00000475049 0.897992962980951 0.24828564289142 -0.133443238152917 ENSG00000117118 SDHB
ENST00000485515 0.781251094408396 0.073096770686605 -0.127939853668025 ENSG00000117118 SDHB
ENST00000491274 0.849158848440722 0.138695079017236 -0.104774186728899 ENSG00000117118 SDHB
ENST00000475506 0.853585174931102 0.145845818497975 -0.112238026157189 ENSG00000117118 SDHB
ENST00000463045 0.841406302959911 0.129412608094648 -0.118420990380382 ENSG00000117118 SDHB
ENST00000466613 0.607090690160335 0.01768231020661 -0.212790858438212 ENSG00000117118 SDHB
ENST00000375486 0.947866258032005 0.43957140569355 0.180162132691773 ENSG00000117115 PADI2
ENST00000479534 0.98190900783499 0.750229052186218 0.110650123409338 ENSG00000117115 PADI2
ENST00000466151 0.966425575828785 0.589735770571272 0.126453231718189 ENSG00000117115 PADI2
ENST00000444885 0.95356466814941 0.480761871429922 0.162502272310197 ENSG00000117115 PADI2
ENST00000375481 0.953241756448142 0.478584823679725 0.177263774336636 ENSG00000117115 PADI2
ENST00000375453 0.875651488462563 0.192445695398095 0.440497823994381 ENSG00000159339 PADI4
ENST00000375448 0.98778158336827 0.810392268354556 -0.07485362119897 ENSG00000159339 PADI4
ENST00000602074 0.953673513837714 0.481794090997187 0.234136767416538 ENSG00000269468 AC004824.2
ENST00000487048 0.891334620017226 0.230289481908814 -0.386264851852057 ENSG00000159339 PADI4
ENST00000467001 0.867981719395698 0.174151587015243 -0.450457593677541 ENSG00000159339 PADI4
ENST00000439577 0.894698520098915 0.240141152236636 -0.105204305534782 ENSG00000227751 RP1-20B21.4
ENST00000375436 0.945716625308652 0.43066964699404 -0.051935530117311 ENSG00000179051 RCC2
ENST00000474892 0.90641512915692 0.277570653417617 -0.0836646600876397 ENSG00000179051 RCC2
ENST00000375433 0.967199558171697 0.605835230772713 -0.0339636265338034 ENSG00000179051 RCC2
ENST00000583469 0.914586132491843 0.301775850698624 -0.137962060481988 ENSG00000266727 AC004824.1
ENST00000361221 0.994029771896692 0.904138174609622 0.0173341968543518 ENSG00000074964 ARHGEF10L
ENST00000452522 0.994029771896692 0.903898671350701 0.0173787973241845 ENSG00000074964 ARHGEF10L
ENST00000434513 0.99107158908562 0.859848515135819 0.0256501461090591 ENSG00000074964 ARHGEF10L
ENST00000375415 0.994184294563423 0.910892505430232 0.0161403480371811 ENSG00000074964 ARHGEF10L
ENST00000375420 0.996232734467997 0.937638628925897 -0.0116639517472176 ENSG00000074964 ARHGEF10L
ENST00000469726 0.996232734467997 0.937458145138373 0.0112559632761285 ENSG00000074964 ARHGEF10L
ENST00000375408 0.995587428044616 0.931616809196439 0.012314893053623 ENSG00000074964 ARHGEF10L
ENST00000167825 0.995530288814945 0.931358103027298 0.012362367556435 ENSG00000074964 ARHGEF10L
ENST00000475356 0.994111384844302 0.906803099188677 0.0170818576593002 ENSG00000074964 ARHGEF10L
ENST00000482359 0.960498637427985 0.52862520934646 0.103034750300389 ENSG00000074964 ARHGEF10L
ENST00000466782 0.996810173451557 0.954814951882397 0.00945191402561365 ENSG00000074964 ARHGEF10L
ENST00000495593 0.963842757023576 0.563876029521573 -0.0849287983798971 ENSG00000074964 ARHGEF10L
ENST00000494072 0.759806920630058 0.0588610436124019 -0.205409064029308 ENSG00000255275 RP13-279N23.2
ENST00000538309 0.878698289808034 0.197236867512447 -0.260205696065186 ENSG00000159423 ALDH4A1
ENST00000538839 0.802766711990598 0.0889867837888162 -0.307435320796873 ENSG00000159423 ALDH4A1
ENST00000290597 0.802766711990598 0.0889679710343714 -0.307413623950758 ENSG00000159423 ALDH4A1
ENST00000375341 0.797996286284782 0.0837095100678961 -0.311201918632164 ENSG00000159423 ALDH4A1
ENST00000454547 0.877806532788837 0.195858087446345 -0.423805199087734 ENSG00000159423 ALDH4A1
ENST00000432718 0.834985094475724 0.120421698279673 -0.365428176450813 ENSG00000159423 ALDH4A1
ENST00000455833 0.831057772494217 0.114618411468738 -0.155906534285341 ENSG00000169991 IFFO2
ENST00000355609 0.69784376488501 0.0329353722816645 -0.361993209058367 ENSG00000169991 IFFO2
ENST00000416166 0.951665503265524 0.468348815012935 -0.0804015217735474 ENSG00000169991 IFFO2
ENST00000606379 0.998451878170246 0.979421762948907 0.00319693325191136 ENSG00000272084 RP5-1126H10.2
ENST00000375254 0.926735682463456 0.345968645623352 0.0631825219451841 ENSG00000127481 UBR4
ENST00000375226 0.926735682463456 0.34595964821169 0.0631829147509553 ENSG00000127481 UBR4
ENST00000375267 0.926735682463456 0.34595964821169 0.0631829147509553 ENSG00000127481 UBR4
ENST00000375217 0.926735682463456 0.34595964821169 0.0631829147509553 ENSG00000127481 UBR4
ENST00000375225 0.867981719395698 0.174127741854632 0.10917895054666 ENSG00000127481 UBR4
ENST00000429347 0.968960126646006 0.63374176262316 0.0338443662024747 ENSG00000127481 UBR4
ENST00000375224 0.946996479957658 0.437369473367473 0.0543076524380181 ENSG00000127481 UBR4
ENST00000459947 0.787420063185903 0.076695948183367 0.148287007538625 ENSG00000127481 UBR4
ENST00000486515 0.895927634773794 0.241421613985202 0.118193708163971 ENSG00000127481 UBR4
ENST00000543981 0.969710192318886 0.640434471132239 0.0324942574138019 ENSG00000127481 UBR4
ENST00000582644 0.983659516263438 0.772890571984914 -0.0916071367373864 ENSG00000266098 AL137127.1
ENST00000492606 0.930025646582692 0.355920840621104 -0.0923401928679086 ENSG00000127481 UBR4
ENST00000467272 0.972916971266451 0.674942635152216 -0.0332823948820378 ENSG00000127481 UBR4
ENST00000483922 0.98809791417339 0.821157651359047 0.023058190252488 ENSG00000127481 UBR4
ENST00000494503 0.871774552804432 0.183190071412826 0.116185726285271 ENSG00000127481 UBR4
ENST00000466969 0.967493980400356 0.621768209492612 -0.0525532301305564 ENSG00000127481 UBR4
ENST00000375218 0.964675756750152 0.569528334244261 0.0452530221992814 ENSG00000127481 UBR4
ENST00000425413 0.953673513837714 0.482218083548922 0.0526126721758665 ENSG00000127481 UBR4
ENST00000417040 0.913113007068299 0.296142448483335 0.0758430564728746 ENSG00000127481 UBR4
ENST00000475973 0.967861859352063 0.626675143396215 0.0510156992809065 ENSG00000127481 UBR4
ENST00000465036 0.827406598983639 0.110981131379489 0.150746867111618 ENSG00000127481 UBR4
ENST00000419533 0.902082005696874 0.262516715969417 0.07889194881736 ENSG00000127481 UBR4
ENST00000497018 0.993890402680359 0.901813775295223 0.0129075440324318 ENSG00000127481 UBR4
ENST00000437898 0.993798256784803 0.901365051147289 0.00567373422867273 ENSG00000230424 RP1-43E13.2
ENST00000477853 0.967899404166552 0.627373170280452 0.0239342056402343 ENSG00000127463 EMC1
ENST00000480380 0.94387895408346 0.422957180552109 0.0580315156207918 ENSG00000127463 EMC1
ENST00000375199 0.973882233317895 0.687039288342048 0.0199461852454757 ENSG00000127463 EMC1
ENST00000375208 0.993414413778019 0.890773399525977 -0.0067079481900668 ENSG00000127463 EMC1
ENST00000461353 0.997707005607564 0.971249516081884 -0.00359080139918621 ENSG00000127463 EMC1
ENST00000486405 0.978371066209645 0.719677145726569 0.0297819185739782 ENSG00000127463 EMC1
ENST00000486238 0.982693979582101 0.763502827459949 0.0270450009727429 ENSG00000127463 EMC1
ENST00000494770 0.985616811979673 0.789639884499916 -0.0182829071804522 ENSG00000127463 EMC1
ENST00000462505 0.974551148650515 0.693002749846491 0.03609325678353 ENSG00000127463 EMC1
ENST00000496654 0.996810173451557 0.956098145111116 0.0054390410466522 ENSG00000127463 EMC1
ENST00000467423 0.88627655520811 0.215886776386131 -0.128504268834786 ENSG00000127463 EMC1
ENST00000475079 0.98809791417339 0.829087571702508 0.0226932279620523 ENSG00000127463 EMC1
ENST00000488681 0.996810173451557 0.95545752469225 0.00668001540728719 ENSG00000127463 EMC1
ENST00000356068 0.996252014140476 0.938795418458371 0.00919139197636803 ENSG00000127463 EMC1
ENST00000330263 0.644921671088305 0.0230792277018077 -0.16109003836546 ENSG00000053372 MRTO4
ENST00000493700 0.733209787098811 0.0430514103917928 -0.162421771536547 ENSG00000053372 MRTO4
ENST00000479559 0.953241756448142 0.478771617368786 -0.0737835305112083 ENSG00000053372 MRTO4
ENST00000235835 0.964515984500067 0.567882268938957 -0.107473534100122 ENSG00000053371 AKR7A2
ENST00000330072 0.9643391844483 0.566294879114919 -0.107765378507297 ENSG00000053371 AKR7A2
ENST00000489286 0.951763270102704 0.470830263481852 -0.138986585564959 ENSG00000053371 AKR7A2
ENST00000481966 0.889377318995158 0.224280734539724 -0.263858732080747 ENSG00000053371 AKR7A2
ENST00000492217 0.993026291000447 0.885174144227667 -0.0336091009417988 ENSG00000053371 AKR7A2
ENST00000375155 0.967242115812682 0.60632231830522 -0.0870248190099198 ENSG00000040487 PQLC2
ENST00000375153 0.966425575828785 0.587325605965297 -0.0916390823126014 ENSG00000040487 PQLC2
ENST00000469076 0.966425575828785 0.587325605965297 -0.0916390823126014 ENSG00000040487 PQLC2
ENST00000400548 0.967242115812682 0.60632231830522 -0.0870248190099198 ENSG00000040487 PQLC2
ENST00000497827 0.955403230324474 0.492856322828495 -0.119233459178168 ENSG00000040487 PQLC2
ENST00000432465 0.799869629944538 0.0856225830579435 -0.35201886595639 ENSG00000040487 PQLC2
ENST00000401084 0.985516159402124 0.788534919869317 0.016801579081391 ENSG00000077549 CAPZB
ENST00000264203 0.985516587595886 0.788544849409228 0.0168012754116731 ENSG00000077549 CAPZB
ENST00000375144 0.960540606249681 0.528969890496459 -0.040379494214409 ENSG00000077549 CAPZB
ENST00000375142 0.985923984145167 0.792676930808174 0.016468059752493 ENSG00000077549 CAPZB
ENST00000433834 0.985927350917556 0.793525346016943 0.0164345301722936 ENSG00000077549 CAPZB
ENST00000264202 0.979783407798917 0.732597467698202 0.0218919489128062 ENSG00000077549 CAPZB
ENST00000413711 0.973004093766458 0.676233768590115 0.0272805007371933 ENSG00000077549 CAPZB
ENST00000459967 0.974183708035803 0.687884354119716 0.0264169183513727 ENSG00000077549 CAPZB
ENST00000457768 0.854872016887792 0.14847696778538 -0.12063224676523 ENSG00000077549 CAPZB
ENST00000489607 0.9512846948063 0.465601925167949 -0.0534907024217086 ENSG00000077549 CAPZB
ENST00000482808 0.939898174858248 0.401933592304046 0.0567241304213746 ENSG00000077549 CAPZB
ENST00000602662 0.979146627633459 0.725204926263972 0.0223727538351086 ENSG00000270136 MINOS1-NBL1
ENST00000486890 0.997365199396878 0.96793781704423 0.00264784016275078 ENSG00000173436 MINOS1
ENST00000322753 0.98609828367179 0.796145599765768 0.016739943857203 ENSG00000173436 MINOS1
ENST00000498067 0.337111865505173 0.00300508786097837 -0.374467942502058 ENSG00000173436 MINOS1
ENST00000462646 0.998592998705684 0.982551096513551 0.00144044556760114 ENSG00000173436 MINOS1
ENST00000467029 0.993968614333992 0.90298514475307 0.00803272330415078 ENSG00000173436 MINOS1
ENST00000481464 0.993947583089674 0.902463627207061 0.0080624257570955 ENSG00000173436 MINOS1
ENST00000498642 0.99439371846555 0.915641787337212 0.00697101416746297 ENSG00000173436 MINOS1
ENST00000479642 0.639798226109968 0.0223538712702441 -0.193555725580237 ENSG00000173436 MINOS1
ENST00000602293 0.985086016329089 0.785690486247293 0.01730784081959 ENSG00000270136 MINOS1-NBL1
ENST00000602384 0.985823056356375 0.792209149629564 0.0167156352455158 ENSG00000270136 MINOS1-NBL1
ENST00000602450 0.985086016329089 0.785647171681153 0.0173119592977728 ENSG00000270136 MINOS1-NBL1
ENST00000485362 0.99409947858167 0.905091898053824 0.00785904802070425 ENSG00000173436 MINOS1
ENST00000457263 0.738793180815987 0.0458218102168337 -0.41492792704042 ENSG00000226396 RPS14P3
ENST00000428975 0.98712791194626 0.804042937830727 -0.0449580227093163 ENSG00000158747 NBL1
ENST00000289749 0.98809791417339 0.816990347758184 -0.0411273915583281 ENSG00000158747 NBL1
ENST00000451758 0.985396739062211 0.78788822482254 -0.0489123279323047 ENSG00000158747 NBL1
ENST00000439664 0.979749900182852 0.731880707790602 -0.0624275699820659 ENSG00000158747 NBL1
ENST00000375136 0.993026291000447 0.884784237790738 -0.0248244122975605 ENSG00000158747 NBL1
ENST00000548815 0.993026291000447 0.884784237790738 -0.0248244122975605 ENSG00000158747 NBL1
ENST00000425400 0.967493980400356 0.61507646539789 -0.0910381361079408 ENSG00000158747 NBL1
ENST00000439278 0.96174725876449 0.543651626137574 -0.109372139622814 ENSG00000158747 NBL1
ENST00000427894 0.966904447663711 0.601751819278411 -0.0925015684808159 ENSG00000158747 NBL1
ENST00000289753 0.980165525769452 0.734871574668552 0.113871156044317 ENSG00000158748 HTR6
ENST00000294543 0.956011093922459 0.49597475733788 0.0598668505462974 ENSG00000162542 TMCO4
ENST00000375127 0.954055776764649 0.486299536255145 0.0614380940590145 ENSG00000162542 TMCO4
ENST00000489814 0.933681876451894 0.375656328615087 0.0861945799846825 ENSG00000162542 TMCO4
ENST00000375122 0.956011093922459 0.496207137230009 0.059867420693984 ENSG00000162542 TMCO4
ENST00000494342 0.931702652736558 0.364985536380503 0.228343931949118 ENSG00000162542 TMCO4
ENST00000489135 0.992276068986474 0.875400158724577 -0.015810242672713 ENSG00000162542 TMCO4
ENST00000496528 0.960540606249681 0.531699840597377 0.0631433595030676 ENSG00000162542 TMCO4
ENST00000462171 0.994122166100747 0.910698745719387 0.0125730755333384 ENSG00000162542 TMCO4
ENST00000488449 0.930080262544082 0.3565158459509 0.130292067408068 ENSG00000162542 TMCO4
ENST00000375120 0.795334684198359 0.0810902684596941 0.139472266125707 ENSG00000169914 OTUD3
ENST00000466697 0.98190900783499 0.750844605960007 0.0533392771644962 ENSG00000169914 OTUD3
ENST00000481686 0.926735682463456 0.346211019068345 0.238374716022495 ENSG00000169914 OTUD3
ENST00000375078 0.990601662087961 0.854881364634917 -0.0476863909887277 ENSG00000162545 CAMK2N1
ENST00000489020 0.975977441047504 0.70284072896948 0.115135206470919 ENSG00000162545 CAMK2N1
ENST00000264198 0.982183399522345 0.753154910074276 0.026970881682391 ENSG00000090432 MUL1
ENST00000375071 0.925456229698821 0.340263305726406 0.287254838581293 ENSG00000158825 CDA
ENST00000461985 0.925456229698821 0.340512364651141 0.286852033984313 ENSG00000158825 CDA
ENST00000321556 0.997759086854882 0.971950069540197 0.0038133357509409 ENSG00000158828 PINK1
ENST00000492302 0.987574990231258 0.807816549967673 0.0267916773650278 ENSG00000158828 PINK1
ENST00000451424 0.969399634899697 0.637161308647804 -0.0438522291515358 ENSG00000117242 PINK1-AS
ENST00000400490 0.98809791417339 0.818819897847214 0.0263723637559086 ENSG00000158828 PINK1
ENST00000535128 0.993947583089674 0.902575611249886 0.0260083775710213 ENSG00000257033 AL391357.1
ENST00000602624 0.85876153052512 0.156307462163273 -0.0996784528575421 ENSG00000244038 DDOST
ENST00000375048 0.859711105270697 0.157588702895083 -0.0994414668983508 ENSG00000244038 DDOST
ENST00000415136 0.854746490522497 0.147846461449459 -0.101315651237422 ENSG00000244038 DDOST
ENST00000475210 0.99409947858167 0.905916319027977 0.0132445523706737 ENSG00000244038 DDOST
ENST00000464364 0.676251077069548 0.0282727338799943 -0.154182407691219 ENSG00000244038 DDOST
ENST00000477229 0.750424982239964 0.0503417828796842 -0.194524800561638 ENSG00000244038 DDOST
ENST00000490034 0.987863980704185 0.811237650604662 -0.0868908023694637 ENSG00000117245 KIF17
ENST00000375044 0.973829324725561 0.685757337658115 -0.146776228739283 ENSG00000117245 KIF17
ENST00000400463 0.967493980400356 0.617851005244739 -0.180864651185121 ENSG00000117245 KIF17
ENST00000247986 0.967493980400356 0.617851005244739 -0.180864651185121 ENSG00000117245 KIF17
ENST00000375031 0.994111384844302 0.909944699785603 0.0279664217130509 ENSG00000189410 SH2D5
ENST00000460804 0.996983038051854 0.963047501764207 0.0114314630974533 ENSG00000189410 SH2D5
ENST00000444387 0.991276468590296 0.86439987437053 0.0463551786487056 ENSG00000189410 SH2D5
ENST00000447746 0.916935577178452 0.307065743984957 0.30683548611796 ENSG00000189410 SH2D5
ENST00000518294 0.933960716836457 0.378338648130469 0.26166625424235 ENSG00000189410 SH2D5
ENST00000517430 0.939344617536589 0.399645155725983 0.26045437273986 ENSG00000189410 SH2D5
ENST00000519434 0.963019339753463 0.558947340249042 0.192018949079586 ENSG00000189410 SH2D5
ENST00000312239 0.989608395181403 0.84418047854025 -0.0106248805561584 ENSG00000127483 HP1BP3
ENST00000375003 0.983229931801027 0.765555419712487 0.0167925311896501 ENSG00000127483 HP1BP3
ENST00000413451 0.914586132491843 0.301419016190772 0.10231474036835 ENSG00000203394 RP5-930J4.4
ENST00000488722 0.942651714713926 0.414273704721513 0.0565594791154239 ENSG00000127483 HP1BP3
ENST00000491748 0.998009211372509 0.976861299740318 0.0020804794468816 ENSG00000127483 HP1BP3
ENST00000419948 0.993437817336489 0.892208713864151 -0.0084108086665535 ENSG00000127483 HP1BP3
ENST00000438032 0.947116107616246 0.438011097239191 -0.0428291103026144 ENSG00000127483 HP1BP3
ENST00000424732 0.942651714713926 0.415630809125807 -0.044835732834454 ENSG00000127483 HP1BP3
ENST00000417710 0.942651714713926 0.414974000002142 -0.051329493975894 ENSG00000127483 HP1BP3
ENST00000487117 0.90641512915692 0.277353895256363 -0.0864829789349564 ENSG00000127483 HP1BP3
ENST00000375000 0.960774100818037 0.535972678432505 -0.0417093105910262 ENSG00000127483 HP1BP3
ENST00000437575 0.900975610215792 0.259802266030115 -0.0719673780679472 ENSG00000127483 HP1BP3
ENST00000419490 0.916935577178452 0.306884128355799 -0.0653406555409739 ENSG00000127483 HP1BP3
ENST00000414993 0.91769985854422 0.310940164634315 -0.0646905678662566 ENSG00000127483 HP1BP3
ENST00000443615 0.935307280281773 0.382615798640662 -0.0579702889586616 ENSG00000127483 HP1BP3
ENST00000264211 0.957866132531684 0.512347399471855 0.0430311251178558 ENSG00000075151 EIF4G3
ENST00000400422 0.894881859131884 0.240539778661053 0.0844446193056232 ENSG00000075151 EIF4G3
ENST00000602326 0.894881859131884 0.240539778661053 0.0844446193056232 ENSG00000075151 EIF4G3
ENST00000374935 0.957973098547366 0.5129083034324 0.0431466212973479 ENSG00000075151 EIF4G3
ENST00000537738 0.992083003924085 0.87119685966079 -0.01233664679242 ENSG00000075151 EIF4G3
ENST00000374937 0.958775531916525 0.520792592024926 0.042573202765851 ENSG00000075151 EIF4G3
ENST00000536266 0.992083003924085 0.872712397080146 0.0114383897466023 ENSG00000075151 EIF4G3
ENST00000435383 0.978371066209645 0.719370737073539 -0.0321354910010219 ENSG00000075151 EIF4G3
ENST00000496705 0.996728457747872 0.947564832758517 0.00779063134996744 ENSG00000075151 EIF4G3
ENST00000374933 0.971832882038759 0.658851921938697 0.0394419557350988 ENSG00000075151 EIF4G3
ENST00000544689 0.963210526108929 0.560333039041679 0.0512087593798366 ENSG00000075151 EIF4G3
ENST00000485722 0.989382912642212 0.838329979710473 0.0257700218166046 ENSG00000075151 EIF4G3
ENST00000356916 0.838787538329328 0.126239740170927 0.132731562976403 ENSG00000075151 EIF4G3
ENST00000374927 0.856347823680282 0.152666639153341 0.113631657624675 ENSG00000075151 EIF4G3
ENST00000438975 0.865839984882864 0.167276977613233 0.122647660829941 ENSG00000075151 EIF4G3
ENST00000411888 0.862579557871517 0.161047976184479 0.125406964126797 ENSG00000075151 EIF4G3
ENST00000476088 0.958775531916525 0.519404503981059 0.0885252526663349 ENSG00000075151 EIF4G3
ENST00000463775 0.816502467237039 0.101240176637482 0.182493529775002 ENSG00000075151 EIF4G3
ENST00000430808 0.994464197521441 0.919182911483463 0.0243937650771876 ENSG00000235112 HSPE1P27
ENST00000584440 0.996983038051854 0.959362988314646 -0.0175425143912953 ENSG00000266867 AL031005.1
ENST00000415912 0.92735219342216 0.348300609563646 0.0885349703222646 ENSG00000117298 ECE1
ENST00000357071 0.932006805976501 0.370907868540506 0.0768829002427772 ENSG00000117298 ECE1
ENST00000531334 0.981179472867523 0.746252370384713 0.0364558067302185 ENSG00000117298 ECE1
ENST00000374893 0.913167685480732 0.296428870579355 0.0926584698022229 ENSG00000117298 ECE1
ENST00000436918 0.913941111741566 0.299245229590723 0.0919137016027622 ENSG00000117298 ECE1
ENST00000264205 0.912303854867393 0.292608495062518 0.0928749906586178 ENSG00000117298 ECE1
ENST00000526194 0.931702652736558 0.366966507842049 0.0812802441383438 ENSG00000117298 ECE1
ENST00000470394 0.917607391400926 0.310592010843288 0.110866079606967 ENSG00000117298 ECE1
ENST00000528294 0.943741763782873 0.421194547715073 0.0737603790311032 ENSG00000117298 ECE1
ENST00000473505 0.966262157485682 0.58652297630689 0.0513478683587856 ENSG00000117298 ECE1
ENST00000416959 0.763121139522196 0.0609488206907159 0.388345593627923 ENSG00000236936 RP3-329E20.2
ENST00000481130 0.961793457732272 0.545101791295285 0.0688178635510714 ENSG00000117298 ECE1
ENST00000527991 0.953463142620729 0.480274120298774 0.0807518203369927 ENSG00000117298 ECE1
ENST00000463334 0.932193148797786 0.371213911114601 0.100633680804384 ENSG00000117298 ECE1
ENST00000449034 0.996983038051854 0.958917329309473 -0.0080500777777716 ENSG00000231105 RP5-1071N3.1
ENST00000454000 0.971870702776227 0.65971441014198 0.0596765692351771 ENSG00000142794 NBPF3
ENST00000475869 0.958775531916525 0.51696591540152 0.183603281868926 ENSG00000142794 NBPF3
ENST00000318220 0.993026291000447 0.884495021558013 0.0194736923049466 ENSG00000142794 NBPF3
ENST00000478653 0.867981719395698 0.175496404334093 0.255951631457214 ENSG00000142794 NBPF3
ENST00000318249 0.993026291000447 0.884149038549938 0.0195366073078057 ENSG00000142794 NBPF3
ENST00000485941 0.893792263950812 0.236659865126283 0.29684993678246 ENSG00000142794 NBPF3
ENST00000342104 0.993026291000447 0.884149038549938 0.0195366073078057 ENSG00000142794 NBPF3
ENST00000486229 0.966201116105607 0.582146992526291 0.0802155499989127 ENSG00000142794 NBPF3
ENST00000434838 0.996534829498931 0.94282168834937 -0.0104356966139426 ENSG00000142794 NBPF3
ENST00000467103 0.948514406387833 0.44316527165446 0.19592128916874 ENSG00000142794 NBPF3
ENST00000469876 0.990364812547721 0.852380682979168 -0.0514184339139773 ENSG00000142794 NBPF3
ENST00000477050 0.998592998705684 0.983658371144454 -0.00615735286398863 ENSG00000142794 NBPF3
ENST00000539907 0.881006113493864 0.201223836430001 0.43404291307148 ENSG00000162551 ALPL
ENST00000540617 0.881006113493864 0.201223836430001 0.43404291307148 ENSG00000162551 ALPL
ENST00000374840 0.881006113493864 0.201223836430001 0.43404291307148 ENSG00000162551 ALPL
ENST00000468526 0.901003109201593 0.260038226231548 0.404077617070665 ENSG00000162551 ALPL
ENST00000374832 0.888012775947359 0.220696968547461 0.42636820546898 ENSG00000162551 ALPL
ENST00000425315 0.902708845889285 0.26343260930281 0.388220021118008 ENSG00000162551 ALPL
ENST00000374830 0.957555143582963 0.509524725594375 0.238697622549108 ENSG00000162551 ALPL
ENST00000374829 0.977266900191575 0.708689768245883 0.135670414253057 ENSG00000162551 ALPL
ENST00000374761 0.990601662087961 0.855858163474823 -0.0629794830297703 ENSG00000076864 RAP1GAP
ENST00000290101 0.990601662087961 0.854122206512819 -0.0628685116245516 ENSG00000076864 RAP1GAP
ENST00000374763 0.990099799354954 0.850907242740773 -0.0651996695487123 ENSG00000076864 RAP1GAP
ENST00000471600 0.990601662087961 0.854122206512819 -0.0628685116245516 ENSG00000076864 RAP1GAP
ENST00000374765 0.999049158660837 0.991741559232242 0.00340421540320972 ENSG00000076864 RAP1GAP
ENST00000495204 0.999049158660837 0.991741559232242 0.00340421540320972 ENSG00000076864 RAP1GAP
ENST00000542643 0.999049158660837 0.991741559232242 0.00340421540320972 ENSG00000076864 RAP1GAP
ENST00000317967 0.960540606249681 0.531731635968093 0.223567235125962 ENSG00000076864 RAP1GAP
ENST00000464457 0.958532835334222 0.516079476722626 0.234521068728809 ENSG00000076864 RAP1GAP
ENST00000400301 0.856060270398622 0.152113160376257 0.0786111213198057 ENSG00000090686 USP48
ENST00000308271 0.864867900802315 0.164634001139169 0.0764065564923284 ENSG00000090686 USP48
ENST00000374732 0.79471839939249 0.0800549437636713 0.111008505072977 ENSG00000090686 USP48
ENST00000479177 0.973867563251803 0.685844886804369 0.0689179694758975 ENSG00000090686 USP48
ENST00000529637 0.827960175945725 0.112480085524346 0.0894229183401362 ENSG00000090686 USP48
ENST00000464577 0.960540606249681 0.534576138154638 0.0513070605178357 ENSG00000090686 USP48
ENST00000471752 0.967918758408459 0.627392953769122 0.0655481511934299 ENSG00000090686 USP48
ENST00000487880 0.870200260351473 0.181193455345663 0.117035345744294 ENSG00000090686 USP48
ENST00000526044 0.800097784255101 0.0862764718847215 0.152800877622564 ENSG00000090686 USP48
ENST00000534705 0.769195293874794 0.0641796932642832 0.164907525609614 ENSG00000090686 USP48
ENST00000421625 0.996474527939578 0.941831363449472 0.0049484823827596 ENSG00000090686 USP48
ENST00000374730 0.996946172121273 0.95840154832665 0.00524003524889577 ENSG00000090686 USP48
ENST00000527823 0.990099799354954 0.849982027020354 0.0180237923225338 ENSG00000090686 USP48
ENST00000532737 0.996810173451557 0.954003625558711 0.00512141320940017 ENSG00000090686 USP48
ENST00000489108 0.999106692407346 0.992715069098201 -0.000947586434568152 ENSG00000090686 USP48
ENST00000434488 0.913366487655865 0.297616834987303 -0.347391651590997 ENSG00000231978 RP11-132G19.3
ENST00000374695 0.996983038051854 0.959364933539861 0.0154238775559753 ENSG00000142798 HSPG2
ENST00000434233 0.970628568508093 0.648183232478898 -0.086688177362626 ENSG00000218510 LINC00339
ENST00000420503 0.972916971266451 0.674242322626052 -0.0797274829033504 ENSG00000218510 LINC00339
ENST00000404210 0.967493980400356 0.621474366411267 -0.0929500321876438 ENSG00000218510 LINC00339
ENST00000416769 0.967493980400356 0.62181485930497 -0.092876278479034 ENSG00000218510 LINC00339
ENST00000452322 0.997812318183058 0.97224238459513 0.00880775403030687 ENSG00000218510 LINC00339
ENST00000400259 0.993026291000447 0.88160766857701 0.00836469080356363 ENSG00000070831 CDC42
ENST00000344548 0.993026291000447 0.882830269394605 0.00828620741351159 ENSG00000070831 CDC42
ENST00000315554 0.967493980400356 0.614848278721695 0.026301932579086 ENSG00000070831 CDC42
ENST00000498236 0.967264992038541 0.610792556599729 0.0269521784130353 ENSG00000070831 CDC42
ENST00000421089 0.965974750949528 0.57934745377148 0.0289242460036413 ENSG00000070831 CDC42
ENST00000411827 0.962755790661758 0.556135955444518 0.032187672481676 ENSG00000070831 CDC42
ENST00000431803 0.884639124455425 0.212647076035936 0.129110006347717 ENSG00000230068 CDC42-IT1
ENST00000604049 0.980058020018132 0.73448440402151 -0.0813607066119194 ENSG00000271428 RP1-224A6.8
ENST00000606754 0.994286957612646 0.914549535960122 0.0231114927612522 ENSG00000271840 RP1-224A6.9
ENST00000290167 0.984907781992245 0.781627966145796 0.0600522941455485 ENSG00000162552 WNT4
ENST00000542383 0.972496261633669 0.66565437847132 0.0942003296414533 ENSG00000162552 WNT4
ENST00000415567 0.976048713817233 0.703477414250204 -0.114815974975938 ENSG00000162552 WNT4
ENST00000441048 0.984425188889322 0.777609813131911 -0.0718909046994357 ENSG00000162552 WNT4
ENST00000404138 0.948778611023773 0.444228787235801 0.0373174992891063 ENSG00000184677 ZBTB40
ENST00000400239 0.732352478884135 0.0421166069340857 0.122580223633285 ENSG00000184677 ZBTB40
ENST00000375647 0.948778611023773 0.443956613218978 0.0373210293736405 ENSG00000184677 ZBTB40
ENST00000374651 0.827433082639246 0.111762215828582 0.0814950452559292 ENSG00000184677 ZBTB40
ENST00000438551 0.896196237368266 0.242703954193816 0.213160469228966 ENSG00000237200 ZBTB40-IT1
ENST00000374642 0.958775531916525 0.519758745393154 0.187761847477045 ENSG00000173372 C1QA
ENST00000438241 0.958775531916525 0.52002146477707 0.188168889553332 ENSG00000173372 C1QA
ENST00000402322 0.963865639684174 0.564263110023326 0.173032885284443 ENSG00000173372 C1QA
ENST00000374640 0.966904447663711 0.601952784140779 0.140589305320719 ENSG00000159189 C1QC
ENST00000374639 0.966904447663711 0.601952784140779 0.140589305320719 ENSG00000159189 C1QC
ENST00000374637 0.966904447663711 0.601952784140779 0.140589305320719 ENSG00000159189 C1QC
ENST00000510260 0.967493980400356 0.61924355052588 -0.178734739098361 ENSG00000173369 C1QB
ENST00000509305 0.970919130096789 0.65014747214679 -0.163134667450113 ENSG00000173369 C1QB
ENST00000432749 0.972916971266451 0.670069117815425 -0.153220965330983 ENSG00000173369 C1QB
ENST00000314933 0.970919130096789 0.65014747214679 -0.163134667450113 ENSG00000173369 C1QB
ENST00000544305 0.977845479617636 0.714741095413964 -0.100934018304859 ENSG00000133216 EPHB2
ENST00000374630 0.973157193195148 0.676732110476674 -0.114679935914273 ENSG00000133216 EPHB2
ENST00000400191 0.972059172268035 0.662020234441619 -0.119485098734439 ENSG00000133216 EPHB2
ENST00000374632 0.970628568508093 0.648414170746713 -0.12468430995959 ENSG00000133216 EPHB2
ENST00000374627 0.987216645656991 0.805626167791913 -0.0720409140292043 ENSG00000133216 EPHB2
ENST00000465676 0.993499085872724 0.898481393852697 -0.0397166650447047 ENSG00000133216 EPHB2
ENST00000490436 0.996983038051854 0.963770948843673 -0.0163442990140472 ENSG00000133216 EPHB2
ENST00000566855 0.951169201698469 0.465049987695441 0.25463156867579 ENSG00000227868 C1orf234
ENST00000356634 0.973267838632367 0.680590270546868 0.0355798742458596 ENSG00000004487 KDM1A
ENST00000400181 0.973265369367652 0.679046872057507 0.0357463856180044 ENSG00000004487 KDM1A
ENST00000542151 0.973267838632367 0.680573373257491 0.0355794623963482 ENSG00000004487 KDM1A
ENST00000427154 0.949439879095082 0.449082962971636 0.0602707433401647 ENSG00000240553 RP1-184J9.2
ENST00000481879 0.996810173451557 0.955749594374132 0.00768795193530343 ENSG00000004487 KDM1A
ENST00000465864 0.962755790661758 0.552353557626832 0.0502134323978258 ENSG00000004487 KDM1A
ENST00000494920 0.996013636292988 0.93655180320624 0.00636461007217834 ENSG00000004487 KDM1A
ENST00000602503 0.97445979358358 0.691380185948001 0.039329337029909 ENSG00000004487 KDM1A
ENST00000374623 0.934272203005684 0.379519691839906 0.0679242490144276 ENSG00000169641 LUZP1
ENST00000418342 0.897992962980951 0.249032159495462 0.089696986040127 ENSG00000169641 LUZP1
ENST00000302291 0.898747077349617 0.251098432151066 0.0896928695691456 ENSG00000169641 LUZP1
ENST00000314174 0.957281455306584 0.506275833183851 0.0586815021386332 ENSG00000169641 LUZP1
ENST00000471849 0.930080262544082 0.356558939005257 0.0898848693646788 ENSG00000169641 LUZP1
ENST00000475164 0.969399634899697 0.637400631932683 0.0524400294977706 ENSG00000169641 LUZP1
ENST00000450968 0.965689042712875 0.577553943855782 -0.19427405263493 ENSG00000229010 RP5-979D14.1
ENST00000566551 0.76973159722895 0.0649944024533244 0.241686095326961 ENSG00000261326 RP5-1057J7.6
ENST00000604481 0.913941111741566 0.299382820039591 0.227265080072616 ENSG00000261326 RP5-1057J7.6
ENST00000464516 0.85331344811183 0.145141797237341 0.172928105537162 ENSG00000125944 HNRNPR
ENST00000478691 0.908829040913408 0.286854388170724 -0.0675958743112674 ENSG00000125944 HNRNPR
ENST00000374616 0.89958955456248 0.254109796368212 -0.0774211480682511 ENSG00000125944 HNRNPR
ENST00000476660 0.805137434784249 0.0914057242114831 -0.127562203302039 ENSG00000125944 HNRNPR
ENST00000374612 0.89958955456248 0.254109796368212 -0.0774211480682511 ENSG00000125944 HNRNPR
ENST00000302271 0.89958955456248 0.253766999659222 -0.0774859162841775 ENSG00000125944 HNRNPR
ENST00000427764 0.898747077349617 0.251470924420325 -0.0786799211180124 ENSG00000125944 HNRNPR
ENST00000606561 0.902034680887587 0.261873544066097 -0.0771659512948964 ENSG00000125944 HNRNPR
ENST00000426846 0.907662697904339 0.283269989372818 -0.0739939333488799 ENSG00000125944 HNRNPR
ENST00000463552 0.915621744854446 0.304884930792572 -0.0751059929936829 ENSG00000125944 HNRNPR
ENST00000470941 0.951698231515639 0.468656464255582 -0.054926365588224 ENSG00000125944 HNRNPR
ENST00000476451 0.972916971266451 0.673036245233552 -0.0320185957077122 ENSG00000125944 HNRNPR
ENST00000490652 0.814125864888369 0.0985550370025825 -0.135682541325829 ENSG00000125944 HNRNPR
ENST00000314011 0.978371066209645 0.720221313584853 -0.0482797765202458 ENSG00000125945 ZNF436
ENST00000374608 0.984890628228388 0.781098057296425 -0.0378176848378355 ENSG00000125945 ZNF436
ENST00000458053 0.967861859352063 0.623591244122889 0.14898805154807 ENSG00000249087 C1orf213
ENST00000454117 0.967861859352063 0.62463181481601 0.151407564596072 ENSG00000249087 C1orf213
ENST00000335648 0.968245682828605 0.628243618598958 0.150498546330454 ENSG00000249087 C1orf213
ENST00000518821 0.97767655800218 0.710745058876787 0.114255455145336 ENSG00000249087 C1orf213
ENST00000437367 0.968338313312556 0.628806624791132 0.150303826968978 ENSG00000249087 C1orf213
ENST00000450454 0.966904447663711 0.598201173356607 -0.179049373320448 ENSG00000204219 TCEA3
ENST00000374601 0.991518111406043 0.867069679668466 -0.0601423695871299 ENSG00000204219 TCEA3
ENST00000495646 0.934272203005684 0.379544639623193 -0.287608318099102 ENSG00000088280 ASAP3
ENST00000336689 0.938774070216667 0.396969721553583 -0.217751504758159 ENSG00000088280 ASAP3
ENST00000492982 0.949849800572223 0.453639384921304 -0.193795248508546 ENSG00000088280 ASAP3
ENST00000437606 0.957472092395286 0.508704102768761 -0.171141273058482 ENSG00000088280 ASAP3
ENST00000478858 0.965689042712875 0.576257041566543 -0.161550258462029 ENSG00000088280 ASAP3
ENST00000608765 0.992301706873534 0.876514699582934 -0.0472878901485631 ENSG00000088280 ASAP3
ENST00000449467 0.980242973556295 0.736507484974029 0.109781449853072 ENSG00000088280 ASAP3
ENST00000361729 0.968341514652644 0.629309622497585 -0.131540212676086 ENSG00000007968 E2F2
ENST00000374561 0.897992962980951 0.249932558631474 -0.214900382532304 ENSG00000117318 ID3
ENST00000463312 0.902034680887587 0.262222011399739 -0.277680136854876 ENSG00000117318 ID3
ENST00000486541 0.930924042438337 0.359978121140681 -0.177973986697818 ENSG00000117318 ID3
ENST00000477916 0.965689042712875 0.577657760959813 0.177531701512468 ENSG00000197880 MDS2
ENST00000374555 0.997960745983139 0.975143937941871 -0.0110590308695232 ENSG00000197880 MDS2
ENST00000374550 0.611176397258884 0.0182377770251082 -0.195531765171964 ENSG00000142676 RPL11
ENST00000467075 0.414806533452089 0.00534177529449441 -0.191444252585938 ENSG00000142676 RPL11
ENST00000482370 0.614118327469636 0.0184799229559104 -0.195428951560652 ENSG00000142676 RPL11
ENST00000443624 0.618644411596516 0.0189950189113765 -0.195709890756127 ENSG00000142676 RPL11
ENST00000458455 0.616763039695515 0.0187990210831273 -0.195641322332721 ENSG00000142676 RPL11
ENST00000366398 0.994707718017284 0.923917527842571 0.0260055831888054 ENSG00000203589 RP5-886K2.1
ENST00000418390 0.928686287544928 0.35197111008763 -0.0602814307344193 ENSG00000011007 TCEB3
ENST00000609199 0.900977306169628 0.259904995863465 -0.0761064190199382 ENSG00000011007 TCEB3
ENST00000487554 0.886596683926156 0.216532107231411 -0.109272733675725 ENSG00000011007 TCEB3
ENST00000427796 0.966479735097388 0.591915872948696 0.0538458294427498 ENSG00000236810 RP5-886K2.3
ENST00000447961 0.868144484761809 0.177177476034933 0.44002112918833 ENSG00000236810 RP5-886K2.3
ENST00000246151 0.960406258188937 0.528369859158532 -0.0591783374271991 ENSG00000057757 PITHD1
ENST00000415372 0.947982929413563 0.439849304647205 0.0915694401592543 ENSG00000057757 PITHD1
ENST00000374524 0.966262157485682 0.586740839529196 -0.0533148069033166 ENSG00000057757 PITHD1
ENST00000374514 0.303251573315102 0.0023562723672357 -0.21363401384716 ENSG00000011009 LYPLA2
ENST00000400061 0.30716958307778 0.0024533320973614 -0.21352098531377 ENSG00000011009 LYPLA2
ENST00000420982 0.156193973974328 0.00048007929541388 -0.263077152813082 ENSG00000011009 LYPLA2
ENST00000374505 0.155245206976664 0.000473469891828404 -0.246019017703381 ENSG00000011009 LYPLA2
ENST00000495365 0.202568520486211 0.00090892926429099 -0.231204373475552 ENSG00000011009 LYPLA2
ENST00000374503 0.218775617861076 0.00109781287315028 -0.228812249509023 ENSG00000011009 LYPLA2
ENST00000374502 0.203890083844265 0.000941732727498567 -0.231035739693519 ENSG00000011009 LYPLA2
ENST00000492577 0.179509114146664 0.000657793327289803 -0.240553049572764 ENSG00000011009 LYPLA2
ENST00000421070 0.210694259492909 0.00101609884511097 -0.257352753960975 ENSG00000011009 LYPLA2
ENST00000374501 0.961619380699594 0.542480177032722 -0.0496424080198041 ENSG00000011009 LYPLA2
ENST00000472213 0.967861859352063 0.627060752983157 -0.0432888473862819 ENSG00000011009 LYPLA2
ENST00000481736 0.750825296504828 0.0524221618777374 -0.225624408197447 ENSG00000117308 GALE
ENST00000374497 0.745353129372911 0.0479808966371416 -0.230571063645697 ENSG00000117308 GALE
ENST00000456977 0.726385155000789 0.0397862167475821 -0.359017376293874 ENSG00000117308 GALE
ENST00000459934 0.756816904356108 0.05745964006655 -0.221881655156742 ENSG00000117308 GALE
ENST00000469556 0.72405659282524 0.0390578918301764 -0.371213745305236 ENSG00000117308 GALE
ENST00000429356 0.747091306761715 0.048435319593786 -0.226412328135055 ENSG00000117308 GALE
ENST00000418277 0.929569126802234 0.353749161716624 -0.116117972791342 ENSG00000117308 GALE
ENST00000470949 0.887011178015065 0.217562719919602 -0.162248459047924 ENSG00000117308 GALE
ENST00000425913 0.883216915746566 0.207537005925051 -0.170935522129411 ENSG00000117308 GALE
ENST00000445705 0.877013476575494 0.194667080800104 -0.171446421798655 ENSG00000117308 GALE
ENST00000467493 0.904965368049722 0.268978651016895 -0.150406254036204 ENSG00000117308 GALE
ENST00000486382 0.944714292115052 0.427293541691237 -0.120086026769401 ENSG00000117308 GALE
ENST00000470383 0.925456229698821 0.340536043937489 -0.145383580317702 ENSG00000117308 GALE
ENST00000466250 0.9312707860391 0.361294274008492 -0.138607121144079 ENSG00000117308 GALE
ENST00000467070 0.902532376282283 0.262898605198747 -0.183030955592709 ENSG00000117308 GALE
ENST00000374490 0.967242115812682 0.607474901849811 0.06693955465018 ENSG00000117305 HMGCL
ENST00000374487 0.971536457946673 0.656296150940095 0.0641209391559536 ENSG00000117305 HMGCL
ENST00000374483 0.971536457946673 0.656296150940095 0.0641209391559536 ENSG00000117305 HMGCL
ENST00000436439 0.967242115812682 0.607474901849811 0.06693955465018 ENSG00000117305 HMGCL
ENST00000235958 0.967242115812682 0.607638829382304 0.0669256387723005 ENSG00000117305 HMGCL
ENST00000509389 0.975456810169044 0.698584244231154 0.0519971352817207 ENSG00000117305 HMGCL
ENST00000496907 0.996983038051854 0.962605029524861 -0.00727928956418599 ENSG00000117305 HMGCL
ENST00000513148 0.948957456349729 0.444872887017224 -0.107337989607171 ENSG00000117305 HMGCL
ENST00000479458 0.849158848440722 0.138668757284786 -0.288392762626046 ENSG00000117305 HMGCL
ENST00000498698 0.92532400402181 0.338780088685726 -0.166450120538619 ENSG00000117305 HMGCL
ENST00000374479 0.949020584140832 0.445408387010446 -0.138663705908388 ENSG00000179163 FUCA1
ENST00000374472 0.954460066033253 0.489469879676932 0.103582688280155 ENSG00000188822 CNR2
ENST00000536471 0.966904447663711 0.60227469831988 0.0829778629852261 ENSG00000188822 CNR2
ENST00000412176 0.934529666229128 0.380561714921981 0.284935072670284 ENSG00000229106 RP11-4M23.2
ENST00000471915 0.937325930302812 0.391128640367232 -0.0584130375630096 ENSG00000189266 PNRC2
ENST00000334351 0.953463142620729 0.48052095109841 -0.0476696054119691 ENSG00000189266 PNRC2
ENST00000374468 0.95064277094186 0.460288859794241 -0.0500283404117586 ENSG00000189266 PNRC2
ENST00000579103 0.978881520543713 0.723639622386523 -0.0258977087086175 ENSG00000189266 PNRC2
ENST00000344989 0.961619380699594 0.542827621209973 -0.0517977181716917 ENSG00000188529 SRSF10
ENST00000453840 0.964704186775159 0.570890985633245 -0.0481352474078203 ENSG00000188529 SRSF10
ENST00000341154 0.964675756750152 0.569936450292506 -0.0483148743999825 ENSG00000188529 SRSF10
ENST00000484146 0.964675756750152 0.570595920579877 -0.0480211864599222 ENSG00000188529 SRSF10
ENST00000473858 0.964675756750152 0.570591268689067 -0.0480216743400402 ENSG00000188529 SRSF10
ENST00000374452 0.965220139553834 0.57224296475003 -0.0477698450966786 ENSG00000188529 SRSF10
ENST00000374453 0.965260087109643 0.572354240902968 -0.0477169099838805 ENSG00000188529 SRSF10
ENST00000343255 0.961513168345279 0.538835419585481 -0.0533907855764449 ENSG00000188529 SRSF10
ENST00000492112 0.961619380699594 0.543113525367441 -0.0526303760801647 ENSG00000188529 SRSF10
ENST00000485841 0.947272472133514 0.438344247269877 -0.0677767428032972 ENSG00000188529 SRSF10
ENST00000338597 0.949332095393725 0.446580450060281 -0.0674489971126598 ENSG00000188529 SRSF10
ENST00000495785 0.958775531916525 0.520639823378797 -0.0559411120182174 ENSG00000188529 SRSF10
ENST00000473754 0.933624888434789 0.375505453598964 -0.076699893980363 ENSG00000188529 SRSF10
ENST00000497214 0.947286262032015 0.438397485705124 0.116158532253895 ENSG00000188529 SRSF10
ENST00000485292 0.972916971266451 0.671504848986909 -0.0400218886178253 ENSG00000188529 SRSF10
ENST00000469303 0.958775531916525 0.51855175328179 -0.0572927263686405 ENSG00000188529 SRSF10
ENST00000327535 0.994522731230958 0.922298411824558 0.0272421514758802 ENSG00000185436 IFNLR1
ENST00000327575 0.963224516788088 0.560478567535396 0.060364757284018 ENSG00000185436 IFNLR1
ENST00000374421 0.99361566434032 0.900475094424512 0.0350583267609828 ENSG00000185436 IFNLR1
ENST00000374419 0.899418930947644 0.25333221503668 0.121367258902428 ENSG00000185436 IFNLR1
ENST00000374418 0.882526025735365 0.205954287159604 0.138614801349627 ENSG00000185436 IFNLR1
ENST00000350501 0.909878769437407 0.288728202262085 0.280973078928318 ENSG00000158055 GRHL3
ENST00000374409 0.966201116105607 0.583496293832616 0.0988115125718998 ENSG00000001460 STPG1
ENST00000440416 0.967242115812682 0.608570251972757 0.0933544611160844 ENSG00000001460 STPG1
ENST00000003583 0.962755790661758 0.552408232275958 0.107172391656779 ENSG00000001460 STPG1
ENST00000468303 0.994286957612646 0.915098503766936 0.0183079438635183 ENSG00000001460 STPG1
ENST00000337248 0.962755790661758 0.551541240130761 0.10730383903377 ENSG00000001460 STPG1
ENST00000497384 0.984274011792967 0.776472062380049 -0.0612794588440879 ENSG00000001460 STPG1
ENST00000438866 0.923847316576571 0.331918500648494 0.310850488500488 ENSG00000001460 STPG1
ENST00000435187 0.955548073157405 0.494308035918605 -0.18743597796781 ENSG00000001460 STPG1
ENST00000498488 0.805137434784249 0.0914188667424066 -0.386186316200928 ENSG00000001460 STPG1
ENST00000483528 0.949782931966193 0.452545453498548 -0.210345918995685 ENSG00000001460 STPG1
ENST00000475760 0.973004093766458 0.675929731108771 0.131352491238353 ENSG00000001460 STPG1
ENST00000492753 0.884341025368338 0.211190292065216 -0.402251948165817 ENSG00000001460 STPG1
ENST00000374399 0.781168703350883 0.0728643897407298 0.179762889358569 ENSG00000001461 NIPAL3
ENST00000003912 0.789220897907676 0.0775465850474165 0.166982690654697 ENSG00000001461 NIPAL3
ENST00000488155 0.991175814213255 0.861174441254301 0.0300742082160834 ENSG00000001461 NIPAL3
ENST00000358028 0.849498461575474 0.139502371854959 0.167057455653708 ENSG00000001461 NIPAL3
ENST00000339255 0.799869629944538 0.0855950113833641 0.176399706670675 ENSG00000001461 NIPAL3
ENST00000475663 0.975456810169044 0.698527213731695 0.0601982603405299 ENSG00000001461 NIPAL3
ENST00000428131 0.805137434784249 0.0915138767773984 0.208074260505101 ENSG00000001461 NIPAL3
ENST00000432012 0.894511023659615 0.238289552436631 0.200319719360852 ENSG00000001461 NIPAL3
ENST00000374395 0.387605412985498 0.00418276094599925 0.226226203766088 ENSG00000117602 RCAN3
ENST00000436717 0.326594047147252 0.00283073086579816 0.260912074911372 ENSG00000117602 RCAN3
ENST00000425530 0.873282883620378 0.187993439188011 0.182870346245919 ENSG00000117602 RCAN3
ENST00000412742 0.234554646279726 0.00129156728487531 0.316098751394662 ENSG00000117602 RCAN3
ENST00000538532 0.212614188047886 0.00104463480543125 0.325273102982557 ENSG00000117602 RCAN3
ENST00000374393 0.281554252076408 0.00184658185501694 0.325193282216301 ENSG00000117602 RCAN3
ENST00000482807 0.0951082271881653 0.000195594960153347 0.541030369669103 ENSG00000117602 RCAN3
ENST00000577528 0.958775531916525 0.518409295791249 0.091163267763125 ENSG00000264443 RP4-594I10.3
ENST00000374392 0.90833194728839 0.285494232940966 0.379316689296296 ENSG00000184454 NCMAP
ENST00000478890 0.967493980400356 0.617626647368261 -0.0321197542492781 ENSG00000133226 SRRM1
ENST00000593639 0.963483760388233 0.561898198261007 -0.03886873290109 ENSG00000133226 SRRM1
ENST00000323848 0.987700586626645 0.809752465464583 0.0125938677302004 ENSG00000133226 SRRM1
ENST00000466910 0.942708686112883 0.418443626753097 -0.0616877563427579 ENSG00000133226 SRRM1
ENST00000468822 0.973882233317895 0.686835433211477 -0.0258498364967305 ENSG00000133226 SRRM1
ENST00000447431 0.98809791417339 0.823451434277617 0.0120470663260227 ENSG00000133226 SRRM1
ENST00000600523 0.968341514652644 0.628927838359825 -0.0342746120100162 ENSG00000133226 SRRM1
ENST00000462710 0.965689042712875 0.578222938791233 -0.0373155561001522 ENSG00000133226 SRRM1
ENST00000374389 0.990398190120526 0.85270750973651 0.0100240602789312 ENSG00000133226 SRRM1
ENST00000490543 0.965689042712875 0.578184268367219 -0.0373170130899252 ENSG00000133226 SRRM1
ENST00000479034 0.989608395181403 0.843335666849698 0.0104546776672619 ENSG00000133226 SRRM1
ENST00000596378 0.997710675133215 0.971335099896738 0.00198816847347215 ENSG00000133226 SRRM1
ENST00000494934 0.996101008267556 0.936723349618443 0.00630933926101581 ENSG00000133226 SRRM1
ENST00000495561 0.972570903541933 0.667007380036644 0.0377198365254994 ENSG00000133226 SRRM1
ENST00000537199 0.98809791417339 0.825816982427546 0.0132897850654367 ENSG00000133226 SRRM1
ENST00000485441 0.992295755689899 0.875907317193953 0.0132261593142284 ENSG00000133226 SRRM1
ENST00000470243 0.995867942864754 0.933231868028437 0.00633099497083211 ENSG00000133226 SRRM1
ENST00000496882 0.992220263280147 0.874934729289622 -0.0103492917289758 ENSG00000133226 SRRM1
ENST00000461768 0.990595160828923 0.853642257261054 0.0127137039903627 ENSG00000133226 SRRM1
ENST00000485541 0.988405553690732 0.832634238175013 -0.0156719066313594 ENSG00000133226 SRRM1
ENST00000488317 0.980002331699182 0.733844861445123 0.0273922829972219 ENSG00000133226 SRRM1
ENST00000489130 0.967493980400356 0.622262437986646 -0.0536859717858684 ENSG00000133226 SRRM1
ENST00000474843 0.855434165233399 0.14964311476714 0.118481054308175 ENSG00000133226 SRRM1
ENST00000374379 0.970628568508093 0.647974515586773 0.0598983313111508 ENSG00000169504 CLIC4
ENST00000497755 0.987534015181999 0.807444210461659 0.0342981746480382 ENSG00000169504 CLIC4
ENST00000488683 0.970628568508093 0.64871367054097 0.0597635494538787 ENSG00000169504 CLIC4
ENST00000489758 0.98809791417339 0.825418307023719 0.0313141225295605 ENSG00000169504 CLIC4
ENST00000459588 0.938033514613586 0.393180801726431 0.293255980462854 ENSG00000238482 RNU6-1208P
ENST00000399916 0.967242115812682 0.607654937960841 -0.0456064402890978 ENSG00000020633 RUNX3
ENST00000308873 0.958490583050346 0.515273720518003 -0.0598919898341448 ENSG00000020633 RUNX3
ENST00000338888 0.97592124710541 0.701845795960439 -0.0347297379882808 ENSG00000020633 RUNX3
ENST00000540420 0.985086016329089 0.784554738291512 -0.0256980510964176 ENSG00000020633 RUNX3
ENST00000496967 0.995867942864754 0.934636676727912 -0.00742300646408956 ENSG00000020633 RUNX3
ENST00000479341 0.997900060519678 0.972842112626011 0.00344686670685571 ENSG00000020633 RUNX3
ENST00000456316 0.734932624771532 0.0443159648852403 0.383232953647906 ENSG00000229162 RP11-84D1.1
ENST00000424084 0.996627040949565 0.943596159250451 0.0236097739414226 ENSG00000233755 RP4-799D16.1
ENST00000236273 0.262418922176111 0.00158174718083403 -0.196776643209123 ENSG00000117614 SYF2
ENST00000354361 0.252844645324819 0.00148053916835582 -0.195633823690916 ENSG00000117614 SYF2
ENST00000474160 0.454460034170599 0.00676253182532106 -0.208628259283273 ENSG00000117614 SYF2
ENST00000476231 0.191082460177918 0.00074735921352277 -0.289191746508447 ENSG00000117614 SYF2
ENST00000243189 0.957266596212609 0.504815795926798 -0.0480756968339287 ENSG00000117616 C1orf63
ENST00000569495 0.893956073211021 0.237224640917707 0.0869620302584342 ENSG00000117616 C1orf63
ENST00000498238 0.956862007601271 0.502767609171662 -0.0483404105483973 ENSG00000117616 C1orf63
ENST00000566395 0.974300079171201 0.688944852896883 0.0279848836822747 ENSG00000117616 C1orf63
ENST00000565733 0.967861859352063 0.626369363870195 0.0335379141077539 ENSG00000117616 C1orf63
ENST00000568254 0.957038464121973 0.503496800630133 -0.0482585423611303 ENSG00000117616 C1orf63
ENST00000473314 0.962755790661758 0.55715583511328 -0.0352868582210093 ENSG00000117616 C1orf63
ENST00000417642 0.957038464121973 0.503484384377298 -0.0482576545320661 ENSG00000117616 C1orf63
ENST00000570063 0.969710192318886 0.639236863982781 0.0326849356878094 ENSG00000117616 C1orf63
ENST00000564223 0.924487199003693 0.335249552949201 0.0907535534425999 ENSG00000117616 C1orf63
ENST00000475766 0.955786785834645 0.49569146037607 0.0473304076291653 ENSG00000117616 C1orf63
ENST00000491378 0.99861990314257 0.985210470435494 -0.0015268521551082 ENSG00000117616 C1orf63
ENST00000431849 0.904069284051852 0.267708263445455 -0.101190017370749 ENSG00000117616 C1orf63
ENST00000568212 0.89958955456248 0.254245693784776 -0.110567924515478 ENSG00000117616 C1orf63
ENST00000568701 0.883265703689534 0.208749576423144 -0.109924677332902 ENSG00000117616 C1orf63
ENST00000561867 0.912237705860811 0.292364131968261 -0.081395247108974 ENSG00000117616 C1orf63
ENST00000568996 0.908715594483614 0.286153772108047 -0.0824997493708982 ENSG00000117616 C1orf63
ENST00000450820 0.983504574056101 0.772377648816162 0.0310391988945396 ENSG00000117616 C1orf63
ENST00000566714 0.968338313312556 0.62870585881787 0.10380706031103 ENSG00000261349 RP3-465N24.5
ENST00000564398 0.998957483684164 0.989791554941742 -0.00237821591293677 ENSG00000187010 RHD
ENST00000328664 0.980960223019819 0.742039843417114 0.0450646338458716 ENSG00000187010 RHD
ENST00000454452 0.98809791417339 0.814981954923433 0.0331492526141782 ENSG00000187010 RHD
ENST00000342055 0.98809791417339 0.814981954923433 0.0331492526141782 ENSG00000187010 RHD
ENST00000423810 0.98809791417339 0.814981954923433 0.0331492526141782 ENSG00000187010 RHD
ENST00000568195 0.98809791417339 0.814981954923433 0.0331492526141782 ENSG00000187010 RHD
ENST00000417538 0.98809791417339 0.814981954923433 0.0331492526141782 ENSG00000187010 RHD
ENST00000357542 0.98809791417339 0.814981954923433 0.0331492526141782 ENSG00000187010 RHD
ENST00000423253 0.966425575828785 0.591753386739263 0.0785885261771002 ENSG00000187010 RHD
ENST00000568399 0.984818324462216 0.780305165213374 0.0312981391464285 ENSG00000117616 C1orf63
ENST00000562018 0.998082044274889 0.977130765104718 0.0031797600040211 ENSG00000117616 C1orf63
ENST00000567741 0.997751042478783 0.97193227727573 0.0039084191171969 ENSG00000117616 C1orf63
ENST00000566599 0.938161374370886 0.394088023281656 -0.114171316086326 ENSG00000117616 C1orf63
ENST00000564413 0.977563383602896 0.710174888433414 -0.0696973408735309 ENSG00000117616 C1orf63
ENST00000570165 0.921663623563829 0.32181238290545 -0.174855025527699 ENSG00000259984 RP11-335G20.7
ENST00000374358 0.925918495911839 0.341994028996601 -0.0777108548202031 ENSG00000183726 TMEM50A
ENST00000498135 0.887676852527912 0.21955617854335 -0.10477742477973 ENSG00000183726 TMEM50A
ENST00000491936 0.903647172198992 0.264953332588532 -0.0942694686470915 ENSG00000183726 TMEM50A
ENST00000480937 0.903358295907043 0.264585186679407 -0.0944063977393347 ENSG00000183726 TMEM50A
ENST00000468704 0.897992962980951 0.247647889886796 -0.100921934932041 ENSG00000183726 TMEM50A
ENST00000487234 0.971628472826764 0.656488464788385 -0.0396309069120251 ENSG00000183726 TMEM50A
ENST00000459565 0.969776090729449 0.64104432006116 0.159691467938615 ENSG00000238889 snoU13
ENST00000294413 0.977529271570351 0.710019621285148 0.0638390013346347 ENSG00000188672 RHCE
ENST00000374352 0.971628472826764 0.656516622278984 0.0769716950279089 ENSG00000188672 RHCE
ENST00000243186 0.972326663810797 0.664381963188337 0.076017915354185 ENSG00000188672 RHCE
ENST00000413854 0.972326663810797 0.664381963188337 0.076017915354185 ENSG00000188672 RHCE
ENST00000425135 0.972326663810797 0.664381963188337 0.076017915354185 ENSG00000188672 RHCE
ENST00000455194 0.972326663810797 0.664381963188337 0.076017915354185 ENSG00000188672 RHCE
ENST00000340849 0.98809791417339 0.814016492527621 0.0529592292075313 ENSG00000188672 RHCE
ENST00000349320 0.994464197521441 0.917197726319686 -0.0232210364686361 ENSG00000188672 RHCE
ENST00000527747 0.998592998705684 0.983345469140079 -0.00548478769484025 ENSG00000188672 RHCE
ENST00000346452 0.994111384844302 0.907648554245066 -0.0324092850221154 ENSG00000188672 RHCE
ENST00000349438 0.991364561108112 0.86617377939784 -0.0471517804578495 ENSG00000188672 RHCE
ENST00000527187 0.88960320386796 0.225616090496896 -0.422797417134482 ENSG00000188672 RHCE
ENST00000533771 0.889693231632496 0.226098717284264 -0.423257266316176 ENSG00000188672 RHCE
ENST00000399763 0.931702652736558 0.366374343387462 0.066244685830369 ENSG00000204178 TMEM57
ENST00000399766 0.931702652736558 0.366374343387462 0.066244685830369 ENSG00000204178 TMEM57
ENST00000374343 0.931702652736558 0.366374343387462 0.066244685830369 ENSG00000204178 TMEM57
ENST00000470035 0.763762481133101 0.0614051175869875 0.206117656688562 ENSG00000204178 TMEM57
ENST00000374338 0.961603730905436 0.539220424908453 -0.0885317901505284 ENSG00000157978 LDLRAP1
ENST00000485476 0.946862546684012 0.436247692985086 -0.159984019149056 ENSG00000157978 LDLRAP1
ENST00000488127 0.97592124710541 0.701695816523318 -0.0617402773465192 ENSG00000157978 LDLRAP1
ENST00000462394 0.965689042712875 0.576779955824141 0.13619283325598 ENSG00000157978 LDLRAP1
ENST00000484476 0.982296527377956 0.760777156421037 0.0673710231275142 ENSG00000157978 LDLRAP1
ENST00000474283 0.984743847733479 0.780047315670412 0.0604440475106831 ENSG00000157978 LDLRAP1
ENST00000470950 0.967861859352063 0.625698529000117 0.110814323275792 ENSG00000157978 LDLRAP1
ENST00000374332 0.641304665598497 0.0225324744154296 0.272085589896355 ENSG00000117643 MAN1C1
ENST00000263979 0.568238064513632 0.0144336520323511 0.296401132583819 ENSG00000117643 MAN1C1
ENST00000436991 0.770165128334817 0.0654554648308769 0.344406351393259 ENSG00000233478 RP1-187B23.1
ENST00000473891 0.800958864922643 0.0873684929203064 0.242175475262618 ENSG00000117643 MAN1C1
ENST00000374329 0.791765464821213 0.0785313356241374 0.216052953203891 ENSG00000117643 MAN1C1
ENST00000496532 0.873582747679612 0.189375252406827 0.20652029833999 ENSG00000117643 MAN1C1
ENST00000475314 0.989608395181403 0.843407145267582 0.032682305450513 ENSG00000117643 MAN1C1
ENST00000487493 0.925456229698821 0.340813516037938 0.19818276625639 ENSG00000117643 MAN1C1
ENST00000354177 0.978421246015693 0.720816843182822 0.0318667784881968 ENSG00000162430 SEPN1
ENST00000361547 0.978421246015693 0.720816843182822 0.0318667784881968 ENSG00000162430 SEPN1
ENST00000374315 0.978421246015693 0.720816843182822 0.0318667784881968 ENSG00000162430 SEPN1
ENST00000559265 0.912177024296262 0.29219627947385 -0.0910845436132024 ENSG00000255054 RP1-317E23.6
ENST00000494537 0.930025646582692 0.355589766948721 0.128008991908626 ENSG00000162430 SEPN1
ENST00000527604 0.896040416558681 0.242500480716878 -0.110047182640603 ENSG00000255054 RP1-317E23.6
ENST00000442055 0.98809791417339 0.827770279713004 -0.0339960567035485 ENSG00000228172 RP1-317E23.3
ENST00000453649 0.98809791417339 0.828444483157611 -0.0338802252223221 ENSG00000228172 RP1-317E23.3
ENST00000424294 0.933681876451894 0.376140762481326 -0.0855046715914057 ENSG00000117640 MTFR1L
ENST00000536896 0.157718108286905 0.000519535729979359 -0.800936077630451 ENSG00000223474 AL020996.1
ENST00000374303 0.960540606249681 0.534659122057513 -0.0478249073321167 ENSG00000117640 MTFR1L
ENST00000533762 0.921663623563829 0.321470611219051 -0.100112992786131 ENSG00000117640 MTFR1L
ENST00000529116 0.917441768894462 0.310012652134173 -0.101501583596122 ENSG00000117640 MTFR1L
ENST00000474295 0.960614866100925 0.535485830458274 -0.0477893124466905 ENSG00000117640 MTFR1L
ENST00000488327 0.914234111517519 0.300244624644408 -0.100667163187965 ENSG00000117640 MTFR1L
ENST00000472643 0.917441768894462 0.308791087998783 -0.0844970814777154 ENSG00000117640 MTFR1L
ENST00000494293 0.840577789363131 0.128141592002238 -0.171204100869743 ENSG00000117640 MTFR1L
ENST00000469815 0.90114709194418 0.260626028715539 -0.0881733509452915 ENSG00000117640 MTFR1L
ENST00000526894 0.917441768894462 0.30873544815448 -0.0845136081155033 ENSG00000117640 MTFR1L
ENST00000478284 0.921663623563829 0.323172378722106 -0.0903921993103685 ENSG00000117640 MTFR1L
ENST00000524618 0.897992962980951 0.248536888191783 -0.0906799238924756 ENSG00000117640 MTFR1L
ENST00000374307 0.960595663533362 0.535391379942944 -0.0478032435750878 ENSG00000117640 MTFR1L
ENST00000528624 0.973267838632367 0.680435796687242 -0.0448606460389076 ENSG00000117640 MTFR1L
ENST00000525713 0.966064942731971 0.58084194120454 -0.0567769865042777 ENSG00000117640 MTFR1L
ENST00000374301 0.986397598877381 0.798319630547919 -0.0198684066724591 ENSG00000117640 MTFR1L
ENST00000464008 0.969065465365607 0.634354752293382 -0.0412651122391158 ENSG00000117640 MTFR1L
ENST00000526158 0.962755790661758 0.551636507676723 -0.0562686033221857 ENSG00000117640 MTFR1L
ENST00000530599 0.966206922374528 0.585689832928521 -0.0555982955820721 ENSG00000117640 MTFR1L
ENST00000374300 0.993026291000447 0.883243239677663 -0.0114821360650344 ENSG00000117640 MTFR1L
ENST00000466284 0.985622941942972 0.79020866047956 0.0212640268447577 ENSG00000117640 MTFR1L
ENST00000531361 0.996728457747872 0.948107929827803 -0.00633798298510241 ENSG00000117640 MTFR1L
ENST00000497956 0.932187951868018 0.371140363836462 0.086883413636578 ENSG00000117640 MTFR1L
ENST00000606617 0.983229931801027 0.765705433189432 -0.052043468167968 ENSG00000272478 RP1-317E23.7
ENST00000538789 0.980960223019819 0.742579146267065 0.0479348544575646 ENSG00000127423 AUNIP
ENST00000481602 0.967242115812682 0.606655658470018 0.179314295499043 ENSG00000127423 AUNIP
ENST00000374298 0.959243954818528 0.523080292113405 0.214645801853948 ENSG00000127423 AUNIP
ENST00000455431 0.41834592298954 0.0054873689235828 -0.435293848885671 ENSG00000236528 RP1-125I3.2
ENST00000374296 0.55591100974918 0.0136110249547096 -0.368900564564009 ENSG00000182749 PAQR7
ENST00000426559 0.84909836681853 0.138523125526564 -0.197212906308805 ENSG00000117632 STMN1
ENST00000455785 0.8213971253273 0.105986522154288 -0.205193533208519 ENSG00000117632 STMN1
ENST00000399728 0.823502153376577 0.108382611276441 -0.204293140827999 ENSG00000117632 STMN1
ENST00000465604 0.827798139764055 0.11238378561967 -0.200094103276207 ENSG00000117632 STMN1
ENST00000357865 0.829406455837711 0.113054708842456 -0.2005218189087 ENSG00000117632 STMN1
ENST00000374291 0.807745906750598 0.0938616831052803 -0.208870775579789 ENSG00000117632 STMN1
ENST00000485226 0.78425491760033 0.0748792051637591 -0.230724979481827 ENSG00000117632 STMN1
ENST00000446334 0.893956073211021 0.23705974971274 -0.158766232239182 ENSG00000117632 STMN1
ENST00000580971 0.981853116939633 0.749186257955748 -0.0586373834868723 ENSG00000264021 MIR3917
ENST00000374282 0.90641512915692 0.275092415814734 0.124914596597868 ENSG00000158006 PAFAH2
ENST00000374284 0.850620681089132 0.140635507897998 0.172200248199335 ENSG00000158006 PAFAH2
ENST00000493892 0.944162272171197 0.423976477893542 0.12420441823394 ENSG00000158006 PAFAH2
ENST00000464540 0.944192203701421 0.424084713124592 0.124174282028171 ENSG00000158006 PAFAH2
ENST00000476611 0.942651714713926 0.41472774254195 0.206806109827465 ENSG00000158006 PAFAH2
ENST00000439092 0.95064277094186 0.458990980813349 0.124257009252207 ENSG00000158006 PAFAH2
ENST00000441420 0.935118082227575 0.381707538062861 0.143950414211926 ENSG00000158006 PAFAH2
ENST00000444713 0.996983038051854 0.96408455864085 0.00681247302865094 ENSG00000175087 PDIK1L
ENST00000374271 0.93222059377042 0.371387210262859 0.0982074171514807 ENSG00000175087 PDIK1L
ENST00000374269 0.992135375530561 0.873600367321746 0.0190141969232561 ENSG00000175087 PDIK1L
ENST00000374266 0.7841559120087 0.0748382719971975 -0.290512487610671 ENSG00000142684 ZNF593
ENST00000270812 0.784082770112613 0.0747844158553338 -0.290512591210594 ENSG00000142684 ZNF593
ENST00000407889 0.78078389448801 0.0720648996756753 -0.29451625038402 ENSG00000236782 RP11-96L14.7
ENST00000414762 0.816946740954376 0.101806194902463 -0.267766382038578 ENSG00000236782 RP11-96L14.7
ENST00000433939 0.809412086880129 0.0951360452075159 -0.25475851665414 ENSG00000236782 RP11-96L14.7
ENST00000444682 0.805137434784249 0.091399772395877 -0.262390998656844 ENSG00000236782 RP11-96L14.7
ENST00000448923 0.770165128334817 0.0654627060653484 -0.259621275433426 ENSG00000236782 RP11-96L14.7
ENST00000361530 0.88925200488478 0.222732675214758 0.219298057838667 ENSG00000142675 CNKSR1
ENST00000481077 0.966904447663711 0.602648617373998 0.13442317133262 ENSG00000142675 CNKSR1
ENST00000480348 0.947982929413563 0.4399401457795 0.209921255514979 ENSG00000142675 CNKSR1
ENST00000465415 0.9424981432767 0.410287920505959 0.252545547559374 ENSG00000142675 CNKSR1
ENST00000374253 0.909426813791778 0.28781311511731 0.192520026304412 ENSG00000142675 CNKSR1
ENST00000525687 0.973272631489418 0.682151925529467 0.0978300445101633 ENSG00000142675 CNKSR1
ENST00000482227 0.909668267147195 0.28845095108695 0.19255720228467 ENSG00000142675 CNKSR1
ENST00000531191 0.923031781239854 0.327485054041202 0.185586246226548 ENSG00000142675 CNKSR1
ENST00000524529 0.99949805842974 0.995778626471983 -0.00177809476023056 ENSG00000142675 CNKSR1
ENST00000531150 0.996466722998385 0.941642650593351 0.0234161398008701 ENSG00000142675 CNKSR1
ENST00000528001 0.99409947858167 0.906141475103744 0.0375705434987985 ENSG00000142675 CNKSR1
ENST00000528281 0.975369809798436 0.697736346660774 0.0888828170462588 ENSG00000142675 CNKSR1
ENST00000484874 0.929730772004881 0.3548797641517 0.308451912229348 ENSG00000142675 CNKSR1
ENST00000451429 0.998009211372509 0.976621948065931 0.00243677691132117 ENSG00000130695 CEP85
ENST00000476272 0.996529971121262 0.942592756686427 -0.00568914391727694 ENSG00000130695 CEP85
ENST00000252992 0.996529971121262 0.942592756686427 -0.00568914391727694 ENSG00000130695 CEP85
ENST00000480446 0.967493980400356 0.621780406230384 0.121810765295033 ENSG00000130695 CEP85
ENST00000453146 0.994505602366401 0.921724845567458 0.0090843795810095 ENSG00000130695 CEP85
ENST00000469609 0.98809791417339 0.825256843697349 0.0237995462644461 ENSG00000130695 CEP85
ENST00000468163 0.992083003924085 0.872307237117757 0.027304064563366 ENSG00000130695 CEP85
ENST00000491670 0.946563553972961 0.434923142710789 0.101658522477318 ENSG00000130695 CEP85
ENST00000270792 0.952567562011459 0.474812746960041 -0.0747612201188417 ENSG00000142669 SH3BGRL3
ENST00000319041 0.955249929282138 0.49245468883939 -0.0722108695873383 ENSG00000142669 SH3BGRL3
ENST00000314675 0.946223940453824 0.433511456618363 -0.0938461207307501 ENSG00000158062 UBXN11
ENST00000472155 0.972570903541933 0.666897340812961 -0.0737136425140184 ENSG00000158062 UBXN11
ENST00000374223 0.972326663810797 0.664032513382166 -0.0743969208730953 ENSG00000158062 UBXN11
ENST00000475591 0.972916971266451 0.669903341271928 -0.0730574107716957 ENSG00000158062 UBXN11
ENST00000357089 0.972916971266451 0.669895562326051 -0.0730492547177907 ENSG00000158062 UBXN11
ENST00000494942 0.972916971266451 0.669812811571677 -0.0730551296846765 ENSG00000158062 UBXN11
ENST00000374221 0.972916971266451 0.675129796816796 -0.0718013788803363 ENSG00000158062 UBXN11
ENST00000374217 0.900235077384709 0.256855091836982 -0.179779717648254 ENSG00000158062 UBXN11
ENST00000374222 0.902708845889285 0.263259881343458 -0.177228185026067 ENSG00000158062 UBXN11
ENST00000496466 0.957227454960236 0.504273963973926 -0.113161702983316 ENSG00000158062 UBXN11
ENST00000535108 0.984078755735696 0.775932572041889 -0.0553897394424203 ENSG00000158062 UBXN11
ENST00000436301 0.980391358498432 0.738051085154649 -0.0662201801302261 ENSG00000158062 UBXN11
ENST00000374215 0.982296527377956 0.756107829459387 -0.0629982879386705 ENSG00000158062 UBXN11
ENST00000452980 0.978174389247736 0.717042970584282 -0.0748827753134936 ENSG00000158062 UBXN11
ENST00000442942 0.973645656283594 0.685062129293478 -0.0847471222901709 ENSG00000158062 UBXN11
ENST00000450041 0.970357908287676 0.645024630849616 -0.0930933196109332 ENSG00000158062 UBXN11
ENST00000423664 0.972916971266451 0.669459435802844 -0.0869625199742906 ENSG00000158062 UBXN11
ENST00000421827 0.927889260696711 0.349058393440073 -0.191941161245735 ENSG00000158062 UBXN11
ENST00000374213 0.821313493460868 0.105394142014761 -0.197948447023403 ENSG00000169442 CD52
ENST00000492808 0.800097784255101 0.0865306478611286 -0.208639138122499 ENSG00000169442 CD52
ENST00000470468 0.799869629944538 0.085388073149684 -0.208464813644322 ENSG00000169442 CD52
ENST00000308182 0.989622786758936 0.844688120469119 0.0710947627592091 ENSG00000176092 AIM1L
ENST00000527815 0.994247227914687 0.913614629641219 0.0393472254185357 ENSG00000176092 AIM1L
ENST00000434391 0.966904447663711 0.602428788745129 -0.0449633417451741 ENSG00000117682 DHDDS
ENST00000427245 0.859996504374802 0.158184751731122 -0.127895764192216 ENSG00000117682 DHDDS
ENST00000527611 0.69784376488501 0.0330900693632348 -0.223934063932397 ENSG00000117682 DHDDS
ENST00000374186 0.872391255053369 0.184740505947849 -0.118447242592161 ENSG00000117682 DHDDS
ENST00000525682 0.943850606872236 0.422139968985223 -0.070086022547353 ENSG00000117682 DHDDS
ENST00000236342 0.944612824086259 0.426726434822089 -0.0692342927661152 ENSG00000117682 DHDDS
ENST00000526219 0.958518514750828 0.515904401183831 -0.0573242010818839 ENSG00000117682 DHDDS
ENST00000374185 0.831069685629329 0.115031568705317 -0.142708755459701 ENSG00000117682 DHDDS
ENST00000487944 0.595664125152758 0.0167282701945799 -0.230463108109275 ENSG00000117682 DHDDS
ENST00000360009 0.966904447663711 0.60235196404251 -0.0449672059346738 ENSG00000117682 DHDDS
ENST00000533087 0.839814715847628 0.127467043767057 -0.14075369082206 ENSG00000117682 DHDDS
ENST00000531312 0.827406598983639 0.110831397651651 -0.146182059309356 ENSG00000117682 DHDDS
ENST00000525165 0.821704725754401 0.106403778558753 -0.147958380677648 ENSG00000117682 DHDDS
ENST00000525546 0.85331344811183 0.145001877104079 -0.130284391432622 ENSG00000117682 DHDDS
ENST00000528557 0.867981719395698 0.176607672111977 -0.120632786902072 ENSG00000117682 DHDDS
ENST00000525326 0.83850635173112 0.125074579466111 -0.1380268767663 ENSG00000117682 DHDDS
ENST00000526278 0.807706184589921 0.0938430359280774 -0.154931825130424 ENSG00000117682 DHDDS
ENST00000436153 0.833878552018062 0.119044315757476 -0.14349613740859 ENSG00000117682 DHDDS
ENST00000529688 0.827406598983639 0.110884775051168 -0.146198859113851 ENSG00000117682 DHDDS
ENST00000530781 0.74932602244283 0.0491754099835753 -0.195198253918221 ENSG00000117682 DHDDS
ENST00000531955 0.882484093447993 0.205833860135782 -0.119182681952493 ENSG00000117682 DHDDS
ENST00000525410 0.851934579823291 0.141503407751503 -0.144921528116232 ENSG00000117682 DHDDS
ENST00000430232 0.9424981432767 0.410224496854023 -0.078120832765966 ENSG00000117682 DHDDS
ENST00000431933 0.993151071310959 0.888662734435329 0.0137534486329384 ENSG00000117682 DHDDS
ENST00000416052 0.98986824497512 0.846613118913527 0.0219652206558544 ENSG00000117682 DHDDS
ENST00000446498 0.846914455267434 0.137336452172235 -0.470203867965097 ENSG00000223583 RP3-476K8.4
ENST00000423060 0.91256281229657 0.29391497671255 0.179257004812609 ENSG00000225891 RP3-476K8.3
ENST00000468388 0.961619380699594 0.540839346141578 -0.0761051041559616 ENSG00000198830 HMGN2
ENST00000479815 0.954027766508199 0.486187480830736 -0.0699191799544774 ENSG00000198830 HMGN2
ENST00000460563 0.966501491442078 0.594311693394134 -0.0521846443535589 ENSG00000198830 HMGN2
ENST00000464888 0.952414536185385 0.473852988975797 -0.0731533831782094 ENSG00000198830 HMGN2
ENST00000463817 0.979659518559714 0.73087718242163 -0.0324617018715909 ENSG00000198830 HMGN2
ENST00000467700 0.982296527377956 0.754174409382619 -0.0292055308600815 ENSG00000198830 HMGN2
ENST00000361427 0.980245371328437 0.73738519143436 -0.031141061998891 ENSG00000198830 HMGN2
ENST00000466194 0.993058846483449 0.887053551987493 -0.0130695813492702 ENSG00000198830 HMGN2
ENST00000493418 0.973302300184181 0.682900253968674 -0.0393474604178336 ENSG00000198830 HMGN2
ENST00000525525 0.917441768894462 0.308216880300438 -0.153977035659109 ENSG00000117676 RPS6KA1
ENST00000526040 0.821313493460868 0.105357814608822 -0.17880059082882 ENSG00000117676 RPS6KA1
ENST00000374168 0.844760632759983 0.133492348434312 -0.139537378183029 ENSG00000117676 RPS6KA1
ENST00000524436 0.831069685629329 0.115033010615834 -0.189405363148821 ENSG00000117676 RPS6KA1
ENST00000374166 0.844760632759983 0.133511192275849 -0.139538011219804 ENSG00000117676 RPS6KA1
ENST00000526792 0.853222395607058 0.144607189693735 -0.133114382184464 ENSG00000117676 RPS6KA1
ENST00000529454 0.819020058892917 0.103158997057288 -0.181136303696638 ENSG00000117676 RPS6KA1
ENST00000374162 0.85331344811183 0.145210577902605 -0.133094017846948 ENSG00000117676 RPS6KA1
ENST00000530003 0.862579557871517 0.161009185221707 -0.127439792767459 ENSG00000117676 RPS6KA1
ENST00000366866 0.889577480548223 0.225456279259476 -0.13285546672687 ENSG00000117676 RPS6KA1
ENST00000531113 0.864867900802315 0.165055261345482 -0.125387941916729 ENSG00000117676 RPS6KA1
ENST00000374163 0.854746490522497 0.147818726970502 -0.129488488139589 ENSG00000117676 RPS6KA1
ENST00000530607 0.876738968320641 0.194065519319443 -0.1506039434404 ENSG00000117676 RPS6KA1
ENST00000531382 0.85152292675757 0.141068600503042 -0.128988998828648 ENSG00000117676 RPS6KA1
ENST00000525582 0.956862007601271 0.502770699446418 0.110299135084508 ENSG00000117676 RPS6KA1
ENST00000527264 0.884101947508944 0.210501433709218 -0.124446713905164 ENSG00000117676 RPS6KA1
ENST00000474934 0.894691079915472 0.240013897250594 -0.15058704908109 ENSG00000117676 RPS6KA1
ENST00000488985 0.869555098625326 0.179415614014721 -0.222864536317789 ENSG00000117676 RPS6KA1
ENST00000403732 0.905331096456901 0.270349510299911 -0.106133941209702 ENSG00000117676 RPS6KA1
ENST00000530305 0.904132736392434 0.268004097852663 -0.160877771548291 ENSG00000117676 RPS6KA1
ENST00000438977 0.905331096456901 0.269745763004806 -0.145375572518765 ENSG00000117676 RPS6KA1
ENST00000569378 0.998009211372509 0.976682181581541 -0.00965668840091142 ENSG00000260063 RP5-968P14.2
ENST00000324856 0.935382425923077 0.383211161492003 0.0416559194385222 ENSG00000117713 ARID1A
ENST00000457599 0.931407743735907 0.362067866673997 0.0447988078004156 ENSG00000117713 ARID1A
ENST00000524572 0.90678117832626 0.280634866289 0.101556387740933 ENSG00000117713 ARID1A
ENST00000374152 0.954905744277235 0.490930320476931 0.0392422446336351 ENSG00000117713 ARID1A
ENST00000430291 0.966206922374528 0.585472565466474 -0.0517109097494667 ENSG00000117713 ARID1A
ENST00000430799 0.989882503691787 0.846792871557365 0.0137236602379885 ENSG00000117713 ARID1A
ENST00000466382 0.988883366487115 0.835593735496001 0.0149079701858087 ENSG00000117713 ARID1A
ENST00000540690 0.989526619794491 0.839534920134346 0.0145284721489323 ENSG00000117713 ARID1A
ENST00000532781 0.980245371328437 0.737407458840501 0.025261122607184 ENSG00000117713 ARID1A
ENST00000430292 0.961263113887376 0.537182750155693 -0.0701679292930859 ENSG00000060642 PIGV
ENST00000472757 0.982296527377956 0.754527486555098 0.0280540378655073 ENSG00000060642 PIGV
ENST00000078527 0.965689042712875 0.575577689018573 0.0491564642351192 ENSG00000060642 PIGV
ENST00000431541 0.994464197521441 0.920509257279799 -0.0114625270322431 ENSG00000060642 PIGV
ENST00000449950 0.969219071308626 0.636057727516679 0.041853124941689 ENSG00000060642 PIGV
ENST00000374145 0.963145162183144 0.559400920789002 0.0518581036473876 ENSG00000060642 PIGV
ENST00000455364 0.980047672069608 0.734194947369605 -0.0379115121335381 ENSG00000060642 PIGV
ENST00000374142 0.991175814213255 0.860837055656413 0.0153739850006756 ENSG00000204160 ZDHHC18
ENST00000374141 0.957255785845127 0.504745165340512 0.06623834744133 ENSG00000204160 ZDHHC18
ENST00000534643 0.956399848144534 0.497657328704935 0.0699230683686266 ENSG00000204160 ZDHHC18
ENST00000488397 0.97765830886008 0.710394124410748 -0.0326296247721719 ENSG00000204160 ZDHHC18
ENST00000478902 0.954655694419464 0.489902195324407 0.0891305749193188 ENSG00000204160 ZDHHC18
ENST00000374135 0.966206922374528 0.58504413292025 -0.0384599016147108 ENSG00000142751 GPN2
ENST00000448791 0.977705745862245 0.713438372210832 0.0420206926170858 ENSG00000226698 RP1-50O24.6
ENST00000374133 0.998808318363104 0.986647268881294 0.00143170197580735 ENSG00000142751 GPN2
ENST00000477418 0.994480849693976 0.921144418731501 -0.00842221524835206 ENSG00000142751 GPN2
ENST00000431781 0.905331096456901 0.270272790583472 -0.122170700570545 ENSG00000142751 GPN2
ENST00000461282 0.868760459036271 0.177949093048533 -0.185390198631494 ENSG00000142751 GPN2
ENST00000445019 0.744983542594895 0.0478705892085187 -0.227776152037983 ENSG00000198746 GPATCH3
ENST00000361720 0.590965393690621 0.0162945385961406 -0.218113105458967 ENSG00000198746 GPATCH3
ENST00000450844 0.821313493460868 0.105465413282803 -0.214036682612554 ENSG00000198746 GPATCH3
ENST00000435827 0.798362896858452 0.0838523265146665 -0.159241376443616 ENSG00000090273 NUDC
ENST00000321265 0.867981719395698 0.170136336759648 -0.122465594862177 ENSG00000090273 NUDC
ENST00000452707 0.85876153052512 0.156419070151938 -0.136666801748559 ENSG00000090273 NUDC
ENST00000484772 0.867981719395698 0.175776899306345 -0.125760644286126 ENSG00000090273 NUDC
ENST00000320567 0.996810173451557 0.955856306681328 0.0173740114435975 ENSG00000175707 C1orf172
ENST00000522111 0.993499085872724 0.89884222165802 0.0348481744476182 ENSG00000253368 TRNP1
ENST00000531285 0.993026291000447 0.885126855359004 -0.0507966298608928 ENSG00000253368 TRNP1
ENST00000289166 0.993151071310959 0.888350424152635 0.0508896435856488 ENSG00000158246 FAM46B
ENST00000374089 0.97445979358358 0.689918402270139 -0.0624916625416613 ENSG00000090020 SLC9A1
ENST00000263980 0.987216645656991 0.804846130103985 0.0296739669028951 ENSG00000090020 SLC9A1
ENST00000490329 0.979146627633459 0.725791780500415 -0.0749373019086151 ENSG00000090020 SLC9A1
ENST00000545949 0.971532975706291 0.654310555204229 0.0540368139513328 ENSG00000090020 SLC9A1
ENST00000447808 0.994273678767167 0.913746723427624 0.0199233748014228 ENSG00000090020 SLC9A1
ENST00000374086 0.974300079171201 0.688928591304138 0.0490541039131032 ENSG00000090020 SLC9A1
ENST00000374084 0.989882503691787 0.846675856622972 0.0222780938515263 ENSG00000090020 SLC9A1
ENST00000449818 0.794394378370059 0.0797476798478695 -0.545841242800967 ENSG00000225159 NPM1P39
ENST00000319394 0.990382947737956 0.852423023063714 -0.0164386860396331 ENSG00000142784 WDTC1
ENST00000361771 0.989266588163912 0.837008877399453 -0.0181310190232022 ENSG00000142784 WDTC1
ENST00000447062 0.998379922536476 0.979070854169671 0.00240917444414627 ENSG00000142784 WDTC1
ENST00000491239 0.967242115812682 0.608210325645199 0.0514425894961385 ENSG00000142784 WDTC1
ENST00000472249 0.972916971266451 0.674934999090872 -0.0512601963070692 ENSG00000142784 WDTC1
ENST00000374076 0.932546461118021 0.372832850490869 -0.0576794654383295 ENSG00000186501 TMEM222
ENST00000464720 0.931702652736558 0.367072072298855 -0.0583883474914756 ENSG00000186501 TMEM222
ENST00000608611 0.931702652736558 0.367072072298855 -0.0583883474914756 ENSG00000186501 TMEM222
ENST00000466759 0.966262157485682 0.586534430550855 -0.0398250755050807 ENSG00000186501 TMEM222
ENST00000486082 0.919609209418242 0.317731304763928 -0.0641261145900332 ENSG00000186501 TMEM222
ENST00000464813 0.960745516290079 0.53592714536584 -0.0430747346138367 ENSG00000186501 TMEM222
ENST00000478104 0.914586132491843 0.301306157915775 -0.0673937547325174 ENSG00000186501 TMEM222
ENST00000498220 0.930326379465901 0.359104547007686 -0.061439954937581 ENSG00000186501 TMEM222
ENST00000384161 0.966201116105607 0.583217124294587 -0.180888768789683 ENSG00000206888 RNU6-48P
ENST00000486001 0.913280282512585 0.297351039566183 0.297552036494441 ENSG00000241547 RP11-4K3__A.5
ENST00000471456 0.922578001078873 0.326393828381908 -0.0852174743831537 ENSG00000186501 TMEM222
ENST00000470223 0.91256281229657 0.293862401972971 -0.0906898583964073 ENSG00000186501 TMEM222
ENST00000318074 0.993437817336489 0.895129542256234 0.0208573458645805 ENSG00000142765 SYTL1
ENST00000483926 0.993437817336489 0.895164386504708 0.020791567304304 ENSG00000142765 SYTL1
ENST00000473280 0.969068544986573 0.635245353978864 0.102733408475015 ENSG00000142765 SYTL1
ENST00000543823 0.994950063211907 0.925185220659742 0.0155105941934822 ENSG00000142765 SYTL1
ENST00000490170 0.995127019437929 0.92722736012842 -0.0155578762038461 ENSG00000142765 SYTL1
ENST00000496001 0.967493980400356 0.61614020651768 0.108320471995737 ENSG00000142765 SYTL1
ENST00000485269 0.980721184226313 0.739857638681658 0.0711469636208173 ENSG00000142765 SYTL1
ENST00000475199 0.935382425923077 0.383040511830471 0.196203149886923 ENSG00000142765 SYTL1
ENST00000472410 0.98809791417339 0.819568071581595 0.071775306417971 ENSG00000142733 MAP3K6
ENST00000374040 0.994111384844302 0.907791462830118 0.0353536735627329 ENSG00000142733 MAP3K6
ENST00000493901 0.994111384844302 0.907321070235307 0.0355103836707285 ENSG00000142733 MAP3K6
ENST00000357582 0.999684545579549 0.997559696230832 0.000935002964973548 ENSG00000142733 MAP3K6
ENST00000430629 0.84310675283771 0.131974681079508 0.0865018591721993 ENSG00000158195 WASF2
ENST00000536657 0.638253915792128 0.0219591572163303 0.140469190211422 ENSG00000158195 WASF2
ENST00000492975 0.419240195233612 0.00550860403551819 0.564298586337273 ENSG00000241169 RP4-752I6.1
ENST00000247087 0.97138506620689 0.653335874639527 -0.0683919009687025 ENSG00000126705 AHDC1
ENST00000374011 0.970357908287676 0.645562359436383 -0.069941644333052 ENSG00000126705 AHDC1
ENST00000487743 0.856851994360349 0.153727885798487 0.439726155811266 ENSG00000126705 AHDC1
ENST00000490295 0.978916377656718 0.724000661847988 -0.060866230356163 ENSG00000126705 AHDC1
ENST00000480033 0.963145162183144 0.55924561116665 -0.102979287264505 ENSG00000126705 AHDC1
ENST00000374005 0.975099579942883 0.696758688432138 -0.0497375371381254 ENSG00000000938 FGR
ENST00000399173 0.966201116105607 0.583208939510531 -0.0729528682651239 ENSG00000000938 FGR
ENST00000545953 0.975462728959552 0.699206980041482 -0.0493797752268877 ENSG00000000938 FGR
ENST00000374004 0.966425575828785 0.587401131474946 -0.0738860181829635 ENSG00000000938 FGR
ENST00000374003 0.963418180034531 0.56113024833079 -0.0769842593242942 ENSG00000000938 FGR
ENST00000457296 0.957398987423158 0.506775309008767 -0.0903671667375288 ENSG00000000938 FGR
ENST00000475472 0.994522731230958 0.922099063641743 -0.0119127249624867 ENSG00000000938 FGR
ENST00000468038 0.971532975706291 0.654750392873697 -0.0604861811078285 ENSG00000000938 FGR
ENST00000440492 0.650727863079738 0.0239247902154725 -0.769610762201424 ENSG00000233975 RP11-288L9.1
ENST00000361157 0.993437817336489 0.897350163124618 0.0190573690361157 ENSG00000126709 IFI6
ENST00000339145 0.993437817336489 0.897183585442329 0.0190908241502926 ENSG00000126709 IFI6
ENST00000362020 0.993437817336489 0.897368233218963 0.0190544819879434 ENSG00000126709 IFI6
ENST00000430683 0.869879774811861 0.180284017710136 0.262782930114764 ENSG00000225886 RP11-288L9.4
ENST00000373954 0.983503631946278 0.772335133387124 0.0251722758563999 ENSG00000009780 FAM76A
ENST00000419687 0.987581678897303 0.80869703746293 -0.0219775892470988 ENSG00000009780 FAM76A
ENST00000373949 0.98809791417339 0.81361633377489 -0.0212871256785472 ENSG00000009780 FAM76A
ENST00000530324 0.953944802764344 0.485330557342826 -0.0662429503376883 ENSG00000009780 FAM76A
ENST00000234549 0.954386107458772 0.48920190104642 -0.0658736203568999 ENSG00000009780 FAM76A
ENST00000010299 0.954386107458772 0.48920190104642 -0.0658736203568999 ENSG00000009780 FAM76A
ENST00000446647 0.990099799354954 0.848125384430858 -0.022074288223546 ENSG00000009780 FAM76A
ENST00000373943 0.950823986363064 0.46183997746326 0.0737888152735045 ENSG00000117758 STX12
ENST00000440806 0.953673513837714 0.481639100792914 0.0681917329250534 ENSG00000117758 STX12
ENST00000468761 0.982243851086409 0.753829833538475 0.0302193332584235 ENSG00000117758 STX12
ENST00000602607 0.894367118811445 0.23796699506971 0.338171958439941 ENSG00000269971 RP3-426I6.5
ENST00000481874 0.98574459567168 0.790810158691513 0.0327746632509399 ENSG00000117758 STX12
ENST00000472285 0.987108811796433 0.803667086647159 0.0283283340323783 ENSG00000117758 STX12
ENST00000602843 0.985223782460868 0.786277925249566 -0.0828457614637227 ENSG00000270031 RP3-426I6.6
ENST00000311772 0.998960567280923 0.990224656502192 -0.000627558395230523 ENSG00000117751 PPP1R8
ENST00000236412 0.999482894154618 0.995464826738151 -0.000292958459312368 ENSG00000117751 PPP1R8
ENST00000373931 0.998960567280923 0.990321068260248 -0.000620972390238164 ENSG00000117751 PPP1R8
ENST00000431586 0.947487161711465 0.43902031164218 -0.0458757407074793 ENSG00000117751 PPP1R8
ENST00000486634 0.996300379752939 0.939668574288051 -0.00455101234296545 ENSG00000117751 PPP1R8
ENST00000601459 0.859556084609812 0.157400087997244 0.138660870190745 ENSG00000268552 AL109927.1
ENST00000328928 0.925456229698821 0.339811680065609 0.130781309965961 ENSG00000130775 THEMIS2
ENST00000373925 0.925456229698821 0.339811680065609 0.130781309965961 ENSG00000130775 THEMIS2
ENST00000373927 0.923705701678656 0.330158782392417 0.133021507560887 ENSG00000130775 THEMIS2
ENST00000427466 0.906437935876134 0.278241340926748 0.156757207084057 ENSG00000130775 THEMIS2
ENST00000442118 0.927293897795074 0.34769089944034 0.131661317430461 ENSG00000130775 THEMIS2
ENST00000467258 0.937490700175365 0.391323709110472 0.11737626907124 ENSG00000130775 THEMIS2
ENST00000373921 0.925456229698821 0.339831081319365 0.13078068252399 ENSG00000130775 THEMIS2
ENST00000466068 0.955534355419005 0.493761187989381 0.0949438494504555 ENSG00000130775 THEMIS2
ENST00000482828 0.958490583050346 0.515482173452432 0.0898715526498913 ENSG00000130775 THEMIS2
ENST00000456990 0.934529666229128 0.38051903390487 0.118073256931162 ENSG00000130775 THEMIS2
ENST00000492877 0.896196237368266 0.242660082839075 0.170535371293284 ENSG00000130775 THEMIS2
ENST00000373912 0.980960223019819 0.744149466115167 -0.0228646719517971 ENSG00000117748 RPA2
ENST00000419958 0.97936767833619 0.729490762693556 0.0244243966965314 ENSG00000117748 RPA2
ENST00000373909 0.978340910038536 0.718211943081047 -0.025325687298484 ENSG00000117748 RPA2
ENST00000313433 0.972570903541933 0.666075656553672 -0.0323151204992013 ENSG00000117748 RPA2
ENST00000444045 0.965689042712875 0.577258093988877 -0.0451961896613208 ENSG00000117748 RPA2
ENST00000373894 0.970357908287676 0.646220909712252 0.135308672833885 ENSG00000130768 SMPDL3B
ENST00000548116 0.970357908287676 0.645568630514327 0.13600688235189 ENSG00000130768 SMPDL3B
ENST00000411604 0.971363297563674 0.652553827541293 0.129483919002849 ENSG00000130768 SMPDL3B
ENST00000373888 0.968341514652644 0.629761558267303 0.136881411585232 ENSG00000130768 SMPDL3B
ENST00000549094 0.970533437637459 0.647068081712885 0.134985659155403 ENSG00000130768 SMPDL3B
ENST00000448015 0.993589219225001 0.899725105357369 0.0354167162912868 ENSG00000227050 RP11-460I13.2
ENST00000373884 0.960540606249681 0.532191173407305 -0.0893429991387864 ENSG00000158156 XKR8
ENST00000481387 0.953673513837714 0.482489863634617 -0.129228294594384 ENSG00000158156 XKR8
ENST00000373871 0.939898174858248 0.402051890490937 0.0592713020953686 ENSG00000158161 EYA3
ENST00000436342 0.940810088970664 0.404031129119337 0.0590507952852477 ENSG00000158161 EYA3
ENST00000373864 0.911814346696423 0.29172677462413 0.08283835859819 ENSG00000158161 EYA3
ENST00000540618 0.929730772004881 0.354814603035028 0.0697663874465234 ENSG00000158161 EYA3
ENST00000545175 0.931112626522965 0.360982582151014 0.0689464747195657 ENSG00000158161 EYA3
ENST00000373863 0.935529909685446 0.383456649907773 0.0665713070563848 ENSG00000158161 EYA3
ENST00000495923 0.987847376846662 0.811001300846694 0.0205751247271359 ENSG00000158161 EYA3
ENST00000471498 0.938181184188282 0.395149288918351 0.0668055413742888 ENSG00000158161 EYA3
ENST00000426041 0.97592124710541 0.702012329320535 0.123353267542851 ENSG00000238231 RP11-460I13.6
ENST00000468665 0.861953076106431 0.1604676073535 0.133810468616502 ENSG00000158161 EYA3
ENST00000476501 0.944030326759499 0.423510759667479 0.177918699795086 ENSG00000240750 RN7SL559P
ENST00000543748 0.00034931565973422 1.07104764835984e-07 -1.12094249005 ENSG00000228589 SPCS2P4
ENST00000436160 0.000256565010265022 7.09914475863998e-08 -1.17972774885161 ENSG00000228589 SPCS2P4
ENST00000399029 0.781251094408396 0.0732545732757835 0.598551661618833 ENSG00000214812 RP5-1053E7.3
ENST00000373857 0.967493980400356 0.621130632005234 0.0595376646037093 ENSG00000169403 PTAFR
ENST00000539896 0.966425575828785 0.58839753749048 0.0662679033373054 ENSG00000169403 PTAFR
ENST00000305392 0.963421762624724 0.561205298844051 0.0751435607857012 ENSG00000169403 PTAFR
ENST00000603289 0.781251094408396 0.0731078692111792 -0.128529226834675 ENSG00000126698 DNAJC8
ENST00000321830 0.751967097160344 0.0537913319781681 0.635562095204851 ENSG00000215902 AL353354.1
ENST00000263697 0.834175754559446 0.119694732174329 -0.0969156164687093 ENSG00000126698 DNAJC8
ENST00000596102 0.907418232436221 0.282597569123234 0.0999437046740059 ENSG00000269804 AL353354.2
ENST00000489277 0.834175754559446 0.119694732174329 -0.0969156164687093 ENSG00000126698 DNAJC8
ENST00000470967 0.817875405133184 0.102451388350029 -0.138300307782546 ENSG00000126698 DNAJC8
ENST00000482674 0.943792559388707 0.421566712234032 -0.0585883120066165 ENSG00000126698 DNAJC8
ENST00000488868 0.95130416865844 0.465731327643976 -0.0532578211406854 ENSG00000126698 DNAJC8
ENST00000497986 0.752080368223564 0.0538711364952955 -0.246776319706478 ENSG00000130770 ATPIF1
ENST00000335514 0.750424982239964 0.0510933609324368 -0.249642641883149 ENSG00000130770 ATPIF1
ENST00000468425 0.781251094408396 0.0729485648224344 -0.206628654161697 ENSG00000130770 ATPIF1
ENST00000465645 0.750424982239964 0.0510933609324368 -0.249642641883149 ENSG00000130770 ATPIF1
ENST00000604716 0.89630685048294 0.243476619156158 0.314576302643791 ENSG00000270605 RP5-1092A3.4
ENST00000253063 0.997554885836723 0.96993237670108 0.0044022332683939 ENSG00000130766 SESN2
ENST00000479574 0.733209787098811 0.0430235003358018 0.230357612839209 ENSG00000130772 MED18
ENST00000373842 0.852277678490663 0.142719265597245 0.159792475125387 ENSG00000130772 MED18
ENST00000398997 0.852277678490663 0.142719265597245 0.159792475125387 ENSG00000130772 MED18
ENST00000475655 0.802132971620755 0.0884067900817466 0.231196983075772 ENSG00000130772 MED18
ENST00000474683 0.202203212684167 0.00090275366980345 0.410880752108428 ENSG00000130772 MED18
ENST00000373839 0.917416466859209 0.307664075976562 0.0635240528731006 ENSG00000204138 PHACTR4
ENST00000463428 0.75257758196427 0.0543487876302364 0.136359727674227 ENSG00000204138 PHACTR4
ENST00000493669 0.858282317307638 0.155085046633516 0.0917524874869554 ENSG00000204138 PHACTR4
ENST00000373836 0.996810173451557 0.955021439656554 0.00419080543884834 ENSG00000204138 PHACTR4
ENST00000398958 0.84032400250803 0.127972524376293 -0.0992962379941786 ENSG00000180198 RCC1
ENST00000413987 0.842705795841276 0.131315294879228 -0.116407924246662 ENSG00000242125 SNHG3
ENST00000427469 0.834985094475724 0.120577447305947 -0.101358695490796 ENSG00000180198 RCC1
ENST00000447507 0.90564314144064 0.27293493979035 -0.0904262109482342 ENSG00000242125 SNHG3
ENST00000434290 0.831069685629329 0.114827645610837 -0.102845219813211 ENSG00000180198 RCC1
ENST00000373833 0.840577789363131 0.12813114685069 -0.0991632198245681 ENSG00000180198 RCC1
ENST00000437681 0.819020058892917 0.103624666783545 -0.125936794859168 ENSG00000242125 SNHG3
ENST00000364938 0.827406598983639 0.110894721055795 -0.231662162071383 ENSG00000242125 SNHG3
ENST00000363217 0.751967097160344 0.0537724223685111 -0.29765609760895 ENSG00000200087 SNORA73B
ENST00000419074 0.827433082639246 0.11115960116378 -0.108337465187722 ENSG00000180198 RCC1
ENST00000459072 0.889377318995158 0.222986171257838 0.36322734911656 ENSG00000238821 snoU13
ENST00000373832 0.867981719395698 0.172618726381934 -0.105345578960482 ENSG00000180198 RCC1
ENST00000373831 0.876375344889216 0.193394501503204 -0.10201749758625 ENSG00000180198 RCC1
ENST00000411533 0.871711423072158 0.1830203501578 -0.105901369553766 ENSG00000180198 RCC1
ENST00000486790 0.936813417250253 0.388443152390401 -0.077428374146767 ENSG00000180198 RCC1
ENST00000430407 0.861054340461681 0.1587152633081 -0.111388352628689 ENSG00000180198 RCC1
ENST00000447051 0.924633751445899 0.335718686803713 0.207180607893427 ENSG00000231468 PRDX3P2
ENST00000429051 0.781912444272201 0.0739360175580449 -0.178145144325286 ENSG00000180198 RCC1
ENST00000478232 0.926735682463456 0.345964282229477 -0.124299058132263 ENSG00000180198 RCC1
ENST00000373830 0.89958955456248 0.254876389631333 -0.0722501239435747 ENSG00000180098 TRNAU1AP
ENST00000495995 0.937352451122975 0.391179458347114 -0.0747267495016138 ENSG00000180098 TRNAU1AP
ENST00000411406 0.802108073314224 0.0878951719084775 -0.25315264573223 ENSG00000180098 TRNAU1AP
ENST00000480930 0.938161374370886 0.394051488902382 -0.0550613949163803 ENSG00000180098 TRNAU1AP
ENST00000491577 0.932323019812423 0.371873773230487 -0.057806527604079 ENSG00000180098 TRNAU1AP
ENST00000464880 0.784082770112613 0.0747871573707364 -0.205689903741097 ENSG00000180098 TRNAU1AP
ENST00000497790 0.785679289507038 0.0759099642820417 -0.208232133988932 ENSG00000180098 TRNAU1AP
ENST00000495215 0.969531247035987 0.638525288869422 -0.0351925927291525 ENSG00000180098 TRNAU1AP
ENST00000464093 0.990099799354954 0.849337578422119 -0.0165986956537053 ENSG00000180098 TRNAU1AP
ENST00000484775 0.970918680507638 0.650125388428667 -0.0303299030919738 ENSG00000180098 TRNAU1AP
ENST00000464612 0.977140658473742 0.70682365762957 -0.0334645482801317 ENSG00000197989 SNHG12
ENST00000475441 0.976388178835782 0.704412847722013 -0.0343578201836623 ENSG00000197989 SNHG12
ENST00000531126 0.919609209418242 0.317802531194546 -0.11477469092164 ENSG00000197989 SNHG12
ENST00000461448 0.919609209418242 0.317802531194546 -0.11477469092164 ENSG00000197989 SNHG12
ENST00000470977 0.919666333428758 0.31798424947512 -0.114770674894883 ENSG00000197989 SNHG12
ENST00000474814 0.919666333428758 0.317983922620209 -0.114771861138577 ENSG00000197989 SNHG12
ENST00000481368 0.966479735097388 0.592879889514841 -0.0542475790790133 ENSG00000197989 SNHG12
ENST00000481220 0.919644911259385 0.317862671805033 -0.114781463997347 ENSG00000197989 SNHG12
ENST00000488745 0.917441768894462 0.310274254430332 -0.115587803354275 ENSG00000197989 SNHG12
ENST00000483436 0.920276564041042 0.319021503236894 -0.114529487615972 ENSG00000197989 SNHG12
ENST00000408612 0.964352577433525 0.566621860913958 -0.130539515396406 ENSG00000221539 SNORD99
ENST00000384581 0.98335111255866 0.77018995458213 0.0368863085763406 ENSG00000197989 SNHG12
ENST00000464115 0.873042396612162 0.187050226525733 -0.184154957620792 ENSG00000197989 SNHG12
ENST00000461832 0.873282883620378 0.187728496091871 -0.183875742870499 ENSG00000197989 SNHG12
ENST00000384584 0.775580910414466 0.0695398111800579 -0.278859119205159 ENSG00000197989 SNHG12
ENST00000384342 0.998592998705684 0.983606806966448 0.00310629155322472 ENSG00000197989 SNHG12
ENST00000471683 0.945716625308652 0.430636335630344 -0.0922024525961443 ENSG00000120656 TAF12
ENST00000373826 0.938976055942436 0.397736442848928 0.304349996449157 ENSG00000188060 RAB42
ENST00000373824 0.938486419425037 0.396234548319281 0.0769242666072374 ENSG00000120656 TAF12
ENST00000263974 0.938161374370886 0.395028967601154 0.0767258615339983 ENSG00000120656 TAF12
ENST00000495422 0.881049167677647 0.201694769080562 0.124751758908593 ENSG00000120656 TAF12
ENST00000420776 0.838787538329328 0.1261071305881 0.539527337227582 ENSG00000229388 RP11-442N24__B.1
ENST00000602813 0.841406302959911 0.129147742240093 -0.432003402143873 ENSG00000270103 RNU11
ENST00000387069 0.834886010000846 0.120010864058962 -0.440610062683672 ENSG00000270103 RNU11
ENST00000373816 0.977705745862245 0.712374197763034 -0.025109949029343 ENSG00000162419 GMEB1
ENST00000361872 0.98809791417339 0.826232116755807 -0.0153655977716308 ENSG00000162419 GMEB1
ENST00000294409 0.98809791417339 0.818519994812924 -0.0160866323640249 ENSG00000162419 GMEB1
ENST00000480454 0.981728180241307 0.749024851612403 0.0220753282725715 ENSG00000162419 GMEB1
ENST00000474884 0.974364556178738 0.689270344555637 0.0247072624912778 ENSG00000198492 YTHDF2
ENST00000542507 0.951760365213501 0.469628497631688 0.0328399865747336 ENSG00000198492 YTHDF2
ENST00000373812 0.952326233730415 0.473306507013801 0.032569354360397 ENSG00000198492 YTHDF2
ENST00000541996 0.953673513837714 0.48238408017035 0.0319099742291957 ENSG00000198492 YTHDF2
ENST00000478283 0.891680775684367 0.231304680947068 0.055326665999111 ENSG00000198492 YTHDF2
ENST00000496288 0.965689042712875 0.577634934688482 0.0322291006103105 ENSG00000198492 YTHDF2
ENST00000475796 0.982296527377956 0.756447955197519 -0.0229319517554814 ENSG00000198492 YTHDF2
ENST00000476976 0.966849871068006 0.596733708459788 0.032869359135069 ENSG00000198492 YTHDF2
ENST00000468863 0.931702652736558 0.366510529308037 0.0676053695526529 ENSG00000198492 YTHDF2
ENST00000343067 0.966425575828785 0.58725491150211 0.03601200595173 ENSG00000159023 EPB41
ENST00000356093 0.966425575828785 0.58725491150211 0.03601200595173 ENSG00000159023 EPB41
ENST00000398863 0.966425575828785 0.58725491150211 0.03601200595173 ENSG00000159023 EPB41
ENST00000482464 0.90564314144064 0.271467049445847 0.0906046036017313 ENSG00000159023 EPB41
ENST00000373800 0.951763270102704 0.470781574394354 0.0564291358671675 ENSG00000159023 EPB41
ENST00000349460 0.951763270102704 0.470781574394354 0.0564291358671675 ENSG00000159023 EPB41
ENST00000347529 0.951763270102704 0.4707245588509 0.0564288038049335 ENSG00000159023 EPB41
ENST00000373798 0.964701610966979 0.570875032537014 0.0382592220020051 ENSG00000159023 EPB41
ENST00000373797 0.966501491442078 0.593860568194702 0.0435854224907717 ENSG00000159023 EPB41
ENST00000488277 0.966425575828785 0.591042970876487 0.051138530703069 ENSG00000159023 EPB41
ENST00000490308 0.977705745862245 0.713169909409189 0.0359567074278544 ENSG00000159023 EPB41
ENST00000460378 0.98809791417339 0.814077892515022 -0.0200139384500981 ENSG00000159023 EPB41
ENST00000462032 0.967493980400356 0.61674064569148 -0.0655581575557505 ENSG00000159023 EPB41
ENST00000521452 0.961619380699594 0.542697118609485 0.0814719876666363 ENSG00000253304 TMEM200B
ENST00000420504 0.960406258188937 0.526985383804504 0.0845434036800349 ENSG00000253304 TMEM200B
ENST00000413004 0.999106692407346 0.992558059124246 0.00222439844080092 ENSG00000225750 RP11-242O24.3
ENST00000373795 0.989698504199564 0.844910008741236 -0.00963370439375794 ENSG00000116350 SRSF4
ENST00000546138 0.987578398101466 0.808108947064317 -0.0120817198793777 ENSG00000116350 SRSF4
ENST00000466448 0.993026291000447 0.881591249274255 -0.00750450678905937 ENSG00000116350 SRSF4
ENST00000450108 0.99674636799048 0.949810011470839 0.0184779519054859 ENSG00000227637 RP11-242O24.5
ENST00000497015 0.80891184472427 0.0944866188196174 -0.115907978083495 ENSG00000116350 SRSF4
ENST00000605204 0.954345102924314 0.488365004503529 0.0364119545070225 ENSG00000116350 SRSF4
ENST00000477193 0.950676198164143 0.461456940152366 -0.0728787178073703 ENSG00000116350 SRSF4
ENST00000489898 0.750424982239964 0.0508542802987453 -0.183384801826948 ENSG00000116350 SRSF4
ENST00000472353 0.924301162169852 0.334185213913138 0.0646205889436113 ENSG00000116350 SRSF4
ENST00000373791 0.903999099942691 0.265421990080515 0.104112632529974 ENSG00000116353 MECR
ENST00000475773 0.931022611456881 0.360150813443341 0.132943302600665 ENSG00000116353 MECR
ENST00000483435 0.966201116105607 0.582543626788411 0.0830769289356453 ENSG00000116353 MECR
ENST00000263702 0.898747077349617 0.251709517181306 0.109075797852705 ENSG00000116353 MECR
ENST00000473030 0.886966030697162 0.217531173406273 0.137546248352449 ENSG00000116353 MECR
ENST00000463412 0.966205737029562 0.58369511608164 0.0641902467470749 ENSG00000116353 MECR
ENST00000453185 0.868066214783647 0.177152528326049 0.196518361819737 ENSG00000116353 MECR
ENST00000478505 0.795082099927295 0.0807752849446399 0.189183366659502 ENSG00000116353 MECR
ENST00000490529 0.868760459036271 0.1780727872817 0.132610991924435 ENSG00000116353 MECR
ENST00000464511 0.822310318554324 0.107107925620271 0.382766945120219 ENSG00000116353 MECR
ENST00000463052 0.949464262117082 0.449875858981679 0.0901910097615473 ENSG00000116353 MECR
ENST00000489248 0.944105674916729 0.423711949395906 0.0949148550382195 ENSG00000116353 MECR
ENST00000475861 0.951763270102704 0.470920564890693 0.0852605922646399 ENSG00000116353 MECR
ENST00000474946 0.943459025796661 0.420396023162886 0.0974963194800393 ENSG00000116353 MECR
ENST00000464915 0.862802939574077 0.161354374680226 0.226001097344487 ENSG00000116353 MECR
ENST00000482610 0.881376609081736 0.203469114620771 0.168441036007044 ENSG00000116353 MECR
ENST00000484012 0.867981719395698 0.174752466510306 0.187535745354983 ENSG00000116353 MECR
ENST00000493928 0.989608395181403 0.844601706236873 -0.0292866835591036 ENSG00000116353 MECR
ENST00000427046 0.734932624771532 0.0443526055608536 0.662843806899475 ENSG00000237934 RP11-467D18.2
ENST00000373779 0.942856744021029 0.41899895633682 0.286303526756403 ENSG00000060656 PTPRU
ENST00000323874 0.942856744021029 0.41899895633682 0.286303526756403 ENSG00000060656 PTPRU
ENST00000356870 0.942856744021029 0.41899895633682 0.286303526756403 ENSG00000060656 PTPRU
ENST00000428026 0.942856744021029 0.41899895633682 0.286303526756403 ENSG00000060656 PTPRU
ENST00000460170 0.94354114722449 0.420475900680587 0.285530742710228 ENSG00000060656 PTPRU
ENST00000373765 0.97144775612249 0.654032439692445 -0.100329880689808 ENSG00000162510 MATN1
ENST00000494561 0.816665543709762 0.10159221168814 -0.532324790289049 ENSG00000162510 MATN1
ENST00000477320 0.967493980400356 0.62120586992986 0.151341988283529 ENSG00000162510 MATN1
ENST00000414532 0.961619380699594 0.541613562670393 0.113187911891794 ENSG00000186056 MATN1-AS1
ENST00000454613 0.963842757023576 0.563296062197693 0.107841674158391 ENSG00000186056 MATN1-AS1
ENST00000414763 0.917202127426986 0.307366526313618 0.265741118751235 ENSG00000186056 MATN1-AS1
ENST00000443076 0.982296527377956 0.760090598212615 0.100593128963125 ENSG00000186056 MATN1-AS1
ENST00000294507 0.931407743735907 0.362011512966108 0.10819410812572 ENSG00000162511 LAPTM5
ENST00000464569 0.941066708753487 0.405235872610874 0.0965166174847405 ENSG00000162511 LAPTM5
ENST00000583944 0.896040416558681 0.242464753173335 -0.386044629614859 ENSG00000264773 MIR4420
ENST00000476492 0.957780255961337 0.511491485658651 0.0783551567589329 ENSG00000162511 LAPTM5
ENST00000336798 0.867337843030992 0.168623620467373 -0.301047707673092 ENSG00000162512 SDC3
ENST00000339394 0.967242115812682 0.606665465160693 -0.126958906468318 ENSG00000162512 SDC3
ENST00000471567 0.938161374370886 0.394818147776882 -0.277799682051375 ENSG00000162512 SDC3
ENST00000424085 0.889577480548223 0.225337365165036 0.0476840643136921 ENSG00000134644 PUM1
ENST00000257075 0.889577480548223 0.225337365165036 0.0476840643136921 ENSG00000134644 PUM1
ENST00000373747 0.889613001623312 0.225759788820469 0.047638362464743 ENSG00000134644 PUM1
ENST00000525843 0.900552294487911 0.257392642321855 0.0452685031952903 ENSG00000134644 PUM1
ENST00000426105 0.927889260696711 0.349403746007337 0.0367722097986551 ENSG00000134644 PUM1
ENST00000440538 0.927889260696711 0.349505709458885 0.0368457692039815 ENSG00000134644 PUM1
ENST00000498419 0.554195713989011 0.0134487814201894 0.0978865279329959 ENSG00000134644 PUM1
ENST00000373741 0.926735682463456 0.346339352728088 0.0371037651755728 ENSG00000134644 PUM1
ENST00000423018 0.927889260696711 0.349407245921052 0.0368260681696873 ENSG00000134644 PUM1
ENST00000373742 0.923720579179065 0.331185443635728 0.0384780357249545 ENSG00000134644 PUM1
ENST00000530669 0.892558553517459 0.232450285826247 0.0679764553466637 ENSG00000134644 PUM1
ENST00000529846 0.538465923970947 0.0123072360724577 0.138917367184449 ENSG00000134644 PUM1
ENST00000525997 0.547077894142851 0.0129038033348032 0.13744600926768 ENSG00000134644 PUM1
ENST00000527498 0.558502645315128 0.0137512286136164 0.143552566426041 ENSG00000134644 PUM1
ENST00000498627 0.88627655520811 0.215350876758188 0.135325009474445 ENSG00000134644 PUM1
ENST00000471894 0.922477916965002 0.326284681659794 0.0724530710958959 ENSG00000134644 PUM1
ENST00000490546 0.873282883620378 0.187745819841131 0.0859449193243772 ENSG00000134644 PUM1
ENST00000532678 0.84310675283771 0.131994290546457 0.090670543378888 ENSG00000134644 PUM1
ENST00000363311 0.966064942731971 0.579952174494827 0.184292247617143 ENSG00000200181 SNORD85
ENST00000526128 0.939624335276396 0.40068722530874 0.0694612914108231 ENSG00000134644 PUM1
ENST00000526215 0.996232734467997 0.938093636328721 -0.00389829871579453 ENSG00000134644 PUM1
ENST00000525948 0.95064277094186 0.457033837340173 -0.036122641064497 ENSG00000134644 PUM1
ENST00000480602 0.940654995572609 0.403619433918897 -0.043204658896697 ENSG00000134644 PUM1
ENST00000524516 0.634805337005337 0.0215036914269019 -0.128242036224449 ENSG00000134644 PUM1
ENST00000417263 0.90641512915692 0.277870127055317 0.279322843065074 ENSG00000237329 RP11-201O14.1
ENST00000531867 0.231072988366863 0.00121654651777437 -0.264621697008095 ENSG00000134644 PUM1
ENST00000373736 0.797996286284782 0.0835531879305583 0.620804078380926 ENSG00000084628 NKAIN1
ENST00000263694 0.999129673859578 0.992902063957928 0.000493431240125 ENSG00000060688 SNRNP40
ENST00000486941 0.955249929282138 0.492094920389909 -0.0823605466213677 ENSG00000060688 SNRNP40
ENST00000489853 0.972916971266451 0.672964563171965 0.0294519053293208 ENSG00000060688 SNRNP40
ENST00000373720 0.96246396676529 0.550145630261784 0.0463298656039492 ENSG00000060688 SNRNP40
ENST00000491106 0.896196237368266 0.243032009306531 -0.165203308109991 ENSG00000060688 SNRNP40
ENST00000446633 0.994286957612646 0.914989131153307 -0.0059447835168901 ENSG00000060688 SNRNP40
ENST00000452686 0.994111384844302 0.907281665756536 -0.037338176814669 ENSG00000229447 RP11-490K7.4
ENST00000474025 0.996810173451557 0.955045993203126 -0.00499449301950392 ENSG00000060688 SNRNP40
ENST00000463988 0.949849800572223 0.453166407805123 -0.0882000136832421 ENSG00000060688 SNRNP40
ENST00000344147 0.917220311121277 0.307499317688803 0.0888440830289788 ENSG00000121766 ZCCHC17
ENST00000479629 0.84487854405081 0.13471582443309 0.167770238662079 ENSG00000121766 ZCCHC17
ENST00000373714 0.917220311121277 0.307499317688803 0.0888440830289788 ENSG00000121766 ZCCHC17
ENST00000546109 0.916935577178452 0.306951568737416 0.0933129932081993 ENSG00000121766 ZCCHC17
ENST00000422613 0.919456650626561 0.316411339201922 0.0891970497098916 ENSG00000121766 ZCCHC17
ENST00000490049 0.893682155550348 0.236470863528883 0.139709529465274 ENSG00000121766 ZCCHC17
ENST00000430143 0.764525286836316 0.0617568106173434 0.278841222297119 ENSG00000229044 RP11-266K22.2
ENST00000373713 0.992451918093786 0.877389715058972 0.0396762317288851 ENSG00000121769 FABP3
ENST00000497275 0.978542979300873 0.721636321560842 -0.10035763868575 ENSG00000121769 FABP3
ENST00000498148 0.984730482785501 0.77971848420541 0.0727647358632458 ENSG00000121769 FABP3
ENST00000482018 0.966904447663711 0.601678720208426 0.129952193081523 ENSG00000121769 FABP3
ENST00000373710 0.980242973556295 0.736897193754675 0.0777879990696782 ENSG00000168528 SERINC2
ENST00000536859 0.980391358498432 0.738028430508437 0.0775245586669719 ENSG00000168528 SERINC2
ENST00000487207 0.961202402120803 0.536728228748049 0.160353201550206 ENSG00000168528 SERINC2
ENST00000373709 0.984200367960775 0.776167198649682 0.0642943691773009 ENSG00000168528 SERINC2
ENST00000536384 0.972916971266451 0.673657437068279 0.0969328918993205 ENSG00000168528 SERINC2
ENST00000491976 0.972916971266451 0.673657437068279 0.0969328918993205 ENSG00000168528 SERINC2
ENST00000485464 0.995867942864754 0.933715115409682 -0.0248253333691505 ENSG00000121764 HCRTR1
ENST00000468521 0.993026291000447 0.88006559682524 -0.0342897037289549 ENSG00000121764 HCRTR1
ENST00000403528 0.973581242284691 0.684909436363529 -0.0936216788498129 ENSG00000121764 HCRTR1
ENST00000373706 0.970628568508093 0.648425921489371 -0.107041497638919 ENSG00000121764 HCRTR1
ENST00000373705 0.964352577433525 0.566768822735561 0.0409976326745839 ENSG00000121764 HCRTR1
ENST00000373703 0.956333766839277 0.497351631507392 0.0409428845527824 ENSG00000162517 PEF1
ENST00000461006 0.98609828367179 0.796281056339011 -0.0194774572028792 ENSG00000162517 PEF1
ENST00000478502 0.995528163708825 0.931191300773555 -0.00542726338734429 ENSG00000162517 PEF1
ENST00000489164 0.978631043266958 0.722221621723212 0.023417215993077 ENSG00000162517 PEF1
ENST00000492061 0.924487199003693 0.335272204567694 0.0648434096763768 ENSG00000162517 PEF1
ENST00000496805 0.918354757717096 0.312429765576257 0.069436049591615 ENSG00000162517 PEF1
ENST00000472443 0.932591968622616 0.373157132282896 0.0614310924441114 ENSG00000162517 PEF1
ENST00000471219 0.948138590569292 0.44166490860126 0.0709190027999077 ENSG00000162517 PEF1
ENST00000440872 0.963865639684174 0.564607255142286 0.0405889676437367 ENSG00000162517 PEF1
ENST00000609625 0.974911744626549 0.695480608681719 -0.0949307124918556 ENSG00000235790 RP11-73M7.6
ENST00000609549 0.974911744626549 0.695480608681719 -0.0949307124918556 ENSG00000235790 RP11-73M7.6
ENST00000610043 0.974957782748246 0.695930481175575 -0.0949099157172452 ENSG00000235790 RP11-73M7.6
ENST00000581333 0.950286359296688 0.455330497513775 -0.221224778756851 ENSG00000264078 RP11-73M7.9
ENST00000608332 0.997392801259906 0.968168943802579 -0.0113535901208818 ENSG00000235790 RP11-73M7.6
ENST00000585660 0.97138506620689 0.652785529339614 0.144273701858413 ENSG00000235790 RP11-73M7.6
ENST00000591592 0.97138506620689 0.653217209633153 0.143705892573791 ENSG00000235790 RP11-73M7.6
ENST00000608246 0.971532975706291 0.655873587032836 0.142188868344239 ENSG00000235790 RP11-73M7.6
ENST00000608888 0.978916377656718 0.724055511878343 0.112886371587533 ENSG00000235790 RP11-73M7.6
ENST00000607926 0.97936767833619 0.728986041383634 0.110720060707781 ENSG00000235790 RP11-73M7.6
ENST00000610216 0.97936767833619 0.728986041383634 0.110720060707781 ENSG00000235790 RP11-73M7.6
ENST00000585413 0.957038464121973 0.503415053625405 0.22172851998763 ENSG00000235790 RP11-73M7.6
ENST00000609033 0.957266596212609 0.506021592181723 0.219977288633574 ENSG00000235790 RP11-73M7.6
ENST00000589462 0.957266596212609 0.506021592181723 0.219977288633574 ENSG00000235790 RP11-73M7.6
ENST00000593188 0.958775531916525 0.517628643441243 0.214639464305169 ENSG00000235790 RP11-73M7.6
ENST00000609373 0.94409081508971 0.423630842475146 0.2661060482247 ENSG00000235790 RP11-73M7.6
ENST00000587445 0.94409081508971 0.423630842475146 0.2661060482247 ENSG00000235790 RP11-73M7.6
ENST00000591929 0.960406258188937 0.528281642917068 0.209326574713225 ENSG00000235790 RP11-73M7.6
ENST00000609338 0.960406258188937 0.528281642917068 0.209326574713225 ENSG00000235790 RP11-73M7.6
ENST00000398556 0.92500971998431 0.338010450412977 -0.329783459009026 ENSG00000121753 BAI2
ENST00000398547 0.918649596517316 0.313422739983749 -0.341402778809516 ENSG00000121753 BAI2
ENST00000373655 0.918649596517316 0.313422739983749 -0.341402778809516 ENSG00000121753 BAI2
ENST00000373658 0.918649596517316 0.313422739983749 -0.341402778809516 ENSG00000121753 BAI2
ENST00000398542 0.918821980469801 0.314098118017119 -0.340955967289211 ENSG00000121753 BAI2
ENST00000257070 0.918649596517316 0.313422739983749 -0.341402778809516 ENSG00000121753 BAI2
ENST00000527361 0.90678117832626 0.279336465485497 -0.372720218893285 ENSG00000121753 BAI2
ENST00000398538 0.902874706101227 0.264044887090051 -0.386085057873248 ENSG00000121753 BAI2
ENST00000602889 0.993476002720748 0.89808523165228 0.00853022953514845 ENSG00000269967 RP11-84A19.4
ENST00000602725 0.994286957612646 0.913786348594806 0.00699969547391503 ENSG00000184007 PTP4A2
ENST00000344035 0.98809791417339 0.83000788585892 0.0123387735014545 ENSG00000184007 PTP4A2
ENST00000356536 0.999129673859578 0.993480370102086 0.00048011752697297 ENSG00000184007 PTP4A2
ENST00000457805 0.986096359049904 0.795874193090262 -0.017811435670357 ENSG00000184007 PTP4A2
ENST00000489313 0.941234724747943 0.405671099612542 -0.0699881115943974 ENSG00000184007 PTP4A2
ENST00000602683 0.961510041203949 0.538807737999353 -0.0415290269894921 ENSG00000184007 PTP4A2
ENST00000470404 0.929730772004881 0.354852034587656 -0.0625220103687744 ENSG00000184007 PTP4A2
ENST00000532001 0.958788219482675 0.521399108533616 -0.0450486341464827 ENSG00000184007 PTP4A2
ENST00000528253 0.967861859352063 0.626572479134707 -0.035252633668349 ENSG00000184007 PTP4A2
ENST00000391369 0.993151071310959 0.888364569776413 0.022436026726078 ENSG00000212673 AL136115.1
ENST00000484483 0.942524970331514 0.410740116184897 -0.0655766283533975 ENSG00000184007 PTP4A2
ENST00000468531 0.989608395181403 0.842665291226761 0.0124121645495529 ENSG00000184007 PTP4A2
ENST00000534796 0.910957011601205 0.290257227605983 0.0761166365857764 ENSG00000184007 PTP4A2
ENST00000532289 0.892617693742467 0.232718726569406 0.0886954116447169 ENSG00000184007 PTP4A2
ENST00000526960 0.973265369367652 0.679227851372894 0.0269468074414206 ENSG00000184007 PTP4A2
ENST00000524384 0.889708992148338 0.22758612141954 0.0905999232730508 ENSG00000184007 PTP4A2
ENST00000528840 0.891645520680697 0.231012154716914 0.0898556294397786 ENSG00000184007 PTP4A2
ENST00000494444 0.891809383856267 0.231427255000223 0.0895608644089084 ENSG00000184007 PTP4A2
ENST00000529477 0.973265369367652 0.677702562780122 0.0271923326355636 ENSG00000184007 PTP4A2
ENST00000533408 0.944294814354813 0.424306184035525 0.0574893075147715 ENSG00000184007 PTP4A2
ENST00000475464 0.872391255053369 0.184961073678201 0.10094359937672 ENSG00000184007 PTP4A2
ENST00000447478 0.852277678490663 0.142500971752202 -0.260716423972424 ENSG00000228634 RP4-534N18.2
ENST00000327300 0.973267838632367 0.680674268871714 0.0165957738521239 ENSG00000121774 KHDRBS1
ENST00000307714 0.972326663810797 0.663687488620567 0.0175644525583091 ENSG00000121774 KHDRBS1
ENST00000492989 0.982296527377956 0.755114388071048 0.0139589814729659 ENSG00000121774 KHDRBS1
ENST00000484270 0.942651714713926 0.412346589404579 0.0323038833836592 ENSG00000121774 KHDRBS1
ENST00000366152 0.985533583760052 0.788927139412196 -0.0273867635065539 ENSG00000203325 RP11-277A4.4
ENST00000487305 0.923217910468066 0.328237769596072 -0.117113193375427 ENSG00000121775 TMEM39B
ENST00000336294 0.934502717125548 0.380128525434754 -0.10561977981807 ENSG00000121775 TMEM39B
ENST00000438825 0.901001828047517 0.259971180761182 -0.156580926887744 ENSG00000121775 TMEM39B
ENST00000441402 0.935986661921493 0.384119983295312 -0.104828160508269 ENSG00000121775 TMEM39B
ENST00000472503 0.894547242892699 0.239103934637612 -0.155807900134705 ENSG00000121775 TMEM39B
ENST00000456834 0.942651714713926 0.417504261471529 -0.100259313581578 ENSG00000121775 TMEM39B
ENST00000468135 0.936022271971125 0.384692741660616 -0.104781753999246 ENSG00000121775 TMEM39B
ENST00000466321 0.903999099942691 0.266016947485115 -0.154959849986622 ENSG00000121775 TMEM39B
ENST00000373634 0.936022271971125 0.384662016955979 -0.10479762276546 ENSG00000121775 TMEM39B
ENST00000427288 0.943792559388707 0.421576063029842 -0.0989673405890959 ENSG00000121775 TMEM39B
ENST00000476968 0.939624335276396 0.400932370011806 -0.102068307407158 ENSG00000121775 TMEM39B
ENST00000498613 0.949782931966193 0.451855218371221 -0.109872497645587 ENSG00000121775 TMEM39B
ENST00000373625 0.897992962980951 0.249567084917647 0.0431089489886552 ENSG00000025800 KPNA6
ENST00000471599 0.89958955456248 0.254835733439754 0.0468257907279998 ENSG00000025800 KPNA6
ENST00000537234 0.961619380699594 0.542317440635586 0.026924385146876 ENSG00000025800 KPNA6
ENST00000469790 0.966206922374528 0.585927210154743 0.032724767351725 ENSG00000025800 KPNA6
ENST00000545542 0.913167685480732 0.29693159844138 0.0498948659743166 ENSG00000025800 KPNA6
ENST00000446515 0.966904447663711 0.602847627157369 0.0325422960447406 ENSG00000025800 KPNA6
ENST00000515055 0.84147786587651 0.129831806847772 0.0770818305579638 ENSG00000250135 RP4-622L5.2
ENST00000373610 0.963842757023576 0.562810833104541 -0.0364900521904439 ENSG00000084652 TXLNA
ENST00000373609 0.963332198990585 0.560681221970985 -0.036801986971456 ENSG00000084652 TXLNA
ENST00000373602 0.98809791417339 0.819140300635703 -0.0319824681498356 ENSG00000160050 CCDC28B
ENST00000469003 0.925918495911839 0.342250781584781 -0.163930924497396 ENSG00000160050 CCDC28B
ENST00000421922 0.975179338931602 0.697029233433179 -0.0542714038109924 ENSG00000160050 CCDC28B
ENST00000461819 0.980242973556295 0.736192841353766 -0.0469737530221409 ENSG00000160050 CCDC28B
ENST00000483009 0.979659518559714 0.731334869120584 -0.0480467853410243 ENSG00000160050 CCDC28B
ENST00000373604 0.990099799354954 0.850150207023616 0.0405810021646735 ENSG00000224066 RP4-622L5.7
ENST00000421616 0.969710192318886 0.639562729036159 -0.134437648513609 ENSG00000224066 RP4-622L5.7
ENST00000537469 0.989608395181403 0.843683081481895 -0.0450543285796587 ENSG00000160051 IQCC
ENST00000291358 0.991931066750704 0.870593462795108 -0.0373474773986974 ENSG00000160051 IQCC
ENST00000409358 0.961485665314256 0.538017816644519 0.0916718167523654 ENSG00000222046 DCDC2B
ENST00000487056 0.967242115812682 0.608061298973924 0.0765874614447835 ENSG00000222046 DCDC2B
ENST00000466796 0.966206922374528 0.585679932724988 0.057443129772401 ENSG00000160055 TMEM234
ENST00000491434 0.996983038051854 0.965383169100939 -0.00454363045407532 ENSG00000160055 TMEM234
ENST00000489170 0.996983038051854 0.965293898235905 -0.00455479503172743 ENSG00000160055 TMEM234
ENST00000495091 0.963662329483615 0.562518981864553 0.106587324474131 ENSG00000160055 TMEM234
ENST00000461402 0.996983038051854 0.965293898235905 -0.00455479503172743 ENSG00000160055 TMEM234
ENST00000483001 0.987993794117289 0.81254690908206 -0.0261633286285718 ENSG00000160055 TMEM234
ENST00000545122 0.971721685042997 0.658618072327732 -0.049706856431112 ENSG00000160055 TMEM234
ENST00000309777 0.97445979358358 0.691479822753318 -0.0441510694094946 ENSG00000160055 TMEM234
ENST00000373593 0.97445979358358 0.691170745508318 -0.0441827499557557 ENSG00000160055 TMEM234
ENST00000344461 0.972916971266451 0.669608388595751 -0.0473781762852323 ENSG00000160055 TMEM234
ENST00000484490 0.960540606249681 0.533328992183 -0.0693515359063581 ENSG00000160055 TMEM234
ENST00000485689 0.97767655800218 0.710875316009213 0.0634604237033366 ENSG00000160055 TMEM234
ENST00000487174 0.963892203962516 0.564868098425669 -0.0641368304614173 ENSG00000160055 TMEM234
ENST00000355082 0.89958955456248 0.255391379683713 -0.0904308440707196 ENSG00000084623 EIF3I
ENST00000373586 0.947799062891723 0.439392219490662 -0.0566819770384189 ENSG00000084623 EIF3I
ENST00000489353 0.925918495911839 0.342435347210467 -0.0725177567167932 ENSG00000084623 EIF3I
ENST00000471486 0.926735682463456 0.346748890956654 -0.0701738635997069 ENSG00000084623 EIF3I
ENST00000483517 0.933864067778498 0.376854734291107 -0.0657325345556536 ENSG00000084623 EIF3I
ENST00000474371 0.93283152504483 0.374091339407947 -0.0651332568623514 ENSG00000084623 EIF3I
ENST00000423995 0.954160635343915 0.487014165974423 0.121998539909277 ENSG00000220785 MTMR9LP
ENST00000403496 0.942651714713926 0.416506312747714 0.141876049362812 ENSG00000220785 MTMR9LP
ENST00000441044 0.966201116105607 0.582251840231709 0.0967905288986398 ENSG00000220785 MTMR9LP
ENST00000426597 0.938161374370886 0.394146415384496 0.151941742278038 ENSG00000220785 MTMR9LP
ENST00000336890 0.819020058892917 0.10302579815673 -0.172242071993246 ENSG00000182866 LCK
ENST00000482949 0.917441768894462 0.30858669151069 -0.118506202724699 ENSG00000182866 LCK
ENST00000495610 0.812214895488651 0.096438324699508 -0.179188460967084 ENSG00000182866 LCK
ENST00000355928 0.924487199003693 0.335203622600067 -0.114158959226914 ENSG00000182866 LCK
ENST00000476457 0.914586132491843 0.301875768935219 -0.11965667377404 ENSG00000182866 LCK
ENST00000469765 0.819020058892917 0.103056319928639 -0.172243013245685 ENSG00000182866 LCK
ENST00000461712 0.838787538329328 0.125394318821871 -0.269574434035764 ENSG00000182866 LCK
ENST00000373562 0.84710230809622 0.137425347077533 -0.243693278517539 ENSG00000182866 LCK
ENST00000477031 0.800097784255101 0.0861202147820146 -0.308234644861872 ENSG00000182866 LCK
ENST00000373557 0.71500474671607 0.0368263924152002 -0.299456044771599 ENSG00000182866 LCK
ENST00000333070 0.753935442672219 0.0547573753925612 -0.23338511757814 ENSG00000182866 LCK
ENST00000373564 0.761837476350491 0.0603128363672755 -0.235055364081082 ENSG00000182866 LCK
ENST00000469956 0.600783885450177 0.0171364034453301 -0.337268431316151 ENSG00000182866 LCK
ENST00000373548 0.9664888725655 0.593742566264455 -0.0405760533967149 ENSG00000116478 HDAC1
ENST00000481281 0.967362902688907 0.612335273124099 -0.0531196717398182 ENSG00000116478 HDAC1
ENST00000463172 0.973265369367652 0.678904713086814 -0.044588220809821 ENSG00000116478 HDAC1
ENST00000428704 0.977705745862245 0.712126267836594 -0.0349390450739852 ENSG00000116478 HDAC1
ENST00000472928 0.966904447663711 0.604198671970955 -0.0542338228604779 ENSG00000116478 HDAC1
ENST00000373541 0.965270260764147 0.572444140275499 -0.0425658886689721 ENSG00000116478 HDAC1
ENST00000490081 0.996983038051854 0.96070601952308 -0.00378644642570943 ENSG00000116478 HDAC1
ENST00000482310 0.993026291000447 0.883180988979489 0.0115199671911381 ENSG00000116478 HDAC1
ENST00000476391 0.967493980400356 0.621708153870888 -0.0364133418299001 ENSG00000116478 HDAC1
ENST00000484305 0.957467507822696 0.508165385184287 0.0687656027502118 ENSG00000116478 HDAC1
ENST00000471488 0.996728457747872 0.946414749715423 -0.00590961168900373 ENSG00000116478 HDAC1
ENST00000329421 0.838029003453373 0.124627351106976 -0.143042097999605 ENSG00000175130 MARCKSL1
ENST00000574315 0.919609209418242 0.317350771585478 0.145240695533567 ENSG00000162526 TSSK3
ENST00000432622 0.924633751445899 0.336494071683334 0.300399989668179 ENSG00000225828 FAM229A
ENST00000416512 0.995666180819902 0.931912232016459 0.0132970418338319 ENSG00000225828 FAM229A
ENST00000415596 0.997991391290461 0.975788124654733 0.00455211309717318 ENSG00000225828 FAM229A
ENST00000373534 0.989785716802659 0.84558761609001 0.0294984724145657 ENSG00000162526 TSSK3
ENST00000455895 0.894691079915472 0.240032104488848 -0.0781009155547813 ENSG00000160058 BSDC1
ENST00000413080 0.894691079915472 0.239914470657018 -0.0781027579015685 ENSG00000160058 BSDC1
ENST00000444377 0.894691079915472 0.239709871942406 -0.0781115167482104 ENSG00000160058 BSDC1
ENST00000341071 0.897980713756999 0.247593717852395 -0.076994317508448 ENSG00000160058 BSDC1
ENST00000526031 0.880258753076671 0.199419222569749 -0.0899805094862443 ENSG00000160058 BSDC1
ENST00000419121 0.878177921973077 0.196286643931878 -0.0907530768034955 ENSG00000160058 BSDC1
ENST00000446293 0.889377318995158 0.223648123345772 -0.0865682013279206 ENSG00000160058 BSDC1
ENST00000463967 0.997960745983139 0.975297755636159 -0.00327221599497611 ENSG00000160058 BSDC1
ENST00000373520 0.880704146417902 0.200290616415766 -0.0936004970151254 ENSG00000160058 BSDC1
ENST00000449308 0.911085663267206 0.290628077861473 -0.0768902764036742 ENSG00000160058 BSDC1
ENST00000527513 0.774303312665717 0.0684004461403479 -0.137607515949377 ENSG00000160058 BSDC1
ENST00000527163 0.756816904356108 0.0574527914355965 -0.144202252282022 ENSG00000160058 BSDC1
ENST00000530485 0.618644411596516 0.0190539314975769 -0.171255564962048 ENSG00000160058 BSDC1
ENST00000474414 0.663605318226797 0.025820851716914 -0.169992156840974 ENSG00000160058 BSDC1
ENST00000530876 0.621975111947975 0.0198011675550351 -0.183448518762583 ENSG00000160058 BSDC1
ENST00000530753 0.574637758996475 0.0148387602495893 -0.193293610711362 ENSG00000160058 BSDC1
ENST00000533084 0.490914898442596 0.00858471115916119 -0.225545137207606 ENSG00000160058 BSDC1
ENST00000531222 0.203890083844265 0.000944415221783685 -0.337378176032235 ENSG00000160058 BSDC1
ENST00000480336 0.923271656885668 0.328383661044084 0.282186073279754 ENSG00000254553 RP1-27O5.3
ENST00000373510 0.872391255053369 0.185445659323288 0.339120049579042 ENSG00000160062 ZBTB8A
ENST00000316459 0.929593064482417 0.35393856002939 0.268366971958374 ENSG00000160062 ZBTB8A
ENST00000341885 0.962000807062216 0.546920046741556 -0.0410716890643134 ENSG00000176261 ZBTB8OS
ENST00000468695 0.962293562210965 0.548914741251916 -0.0420107572265639 ENSG00000176261 ZBTB8OS
ENST00000492007 0.958775531916525 0.520197522376932 -0.0455283698583202 ENSG00000176261 ZBTB8OS
ENST00000373506 0.960540606249681 0.534866799343035 -0.044300147682262 ENSG00000176261 ZBTB8OS
ENST00000467652 0.969219071308626 0.635884068521006 0.047455753459107 ENSG00000176261 ZBTB8OS
ENST00000498691 0.976370442841567 0.704230337283284 -0.0311972439219835 ENSG00000176261 ZBTB8OS
ENST00000478041 0.960540606249681 0.533300543369273 -0.0449137193702275 ENSG00000176261 ZBTB8OS
ENST00000473294 0.961396418303722 0.53748530959186 -0.044470205940296 ENSG00000176261 ZBTB8OS
ENST00000436661 0.961485665314256 0.537621210987051 -0.0444533175096742 ENSG00000176261 ZBTB8OS
ENST00000373501 0.961485665314256 0.538025531707928 -0.0444616971976151 ENSG00000176261 ZBTB8OS
ENST00000476493 0.961228552672507 0.536994258852668 -0.0444575744082055 ENSG00000176261 ZBTB8OS
ENST00000465588 0.960540606249681 0.529288563626281 -0.0453628685189789 ENSG00000176261 ZBTB8OS
ENST00000483138 0.897082973393961 0.244438824838522 -0.0840188370893644 ENSG00000176261 ZBTB8OS
ENST00000479075 0.891680775684367 0.231201720867229 -0.0847597082939265 ENSG00000176261 ZBTB8OS
ENST00000473383 0.872391255053369 0.185257228353168 -0.122436073148554 ENSG00000176261 ZBTB8OS
ENST00000466361 0.867981719395698 0.176518547664939 -0.107446305043335 ENSG00000176261 ZBTB8OS
ENST00000363721 0.921255650118658 0.320724746370358 -0.317677572056717 ENSG00000200591 Y_RNA
ENST00000414241 0.96594257049611 0.579052220748333 0.0334133836614759 ENSG00000162521 RBBP4
ENST00000373493 0.965155697521065 0.572197541685773 0.0315184991313546 ENSG00000162521 RBBP4
ENST00000527118 0.936813417250253 0.38794770755646 0.0552663754661329 ENSG00000162521 RBBP4
ENST00000401893 0.957780255961337 0.511441389701843 0.0442659960846471 ENSG00000162521 RBBP4
ENST00000524393 0.936040133188171 0.384803635365155 0.0555690940790025 ENSG00000162521 RBBP4
ENST00000526193 0.933800575900265 0.376716666407085 0.0578282297678667 ENSG00000162521 RBBP4
ENST00000492348 0.971532975706291 0.656202499273322 0.0263358570617159 ENSG00000162521 RBBP4
ENST00000544435 0.971532975706291 0.656202499273322 0.0263358570617159 ENSG00000162521 RBBP4
ENST00000525506 0.995328106126851 0.928929363149054 0.00707289813623505 ENSG00000162521 RBBP4
ENST00000465780 0.988771012527774 0.833628864754232 0.0194459515609015 ENSG00000162521 RBBP4
ENST00000373485 0.971532975706291 0.655289536350121 0.0262687654667186 ENSG00000162521 RBBP4
ENST00000477563 0.977705745862245 0.71154021369209 0.0259857364679782 ENSG00000162521 RBBP4
ENST00000458695 0.949439879095082 0.449079044734275 0.0463472445784838 ENSG00000162521 RBBP4
ENST00000490500 0.980389779751126 0.737942000016038 0.0272570834094918 ENSG00000162521 RBBP4
ENST00000445722 0.949782931966193 0.450833846879405 0.0547260131659962 ENSG00000162521 RBBP4
ENST00000475321 0.971870702776227 0.660322901276209 0.0402963391022504 ENSG00000162521 RBBP4
ENST00000531983 0.902793998038473 0.263710952244262 0.124567684519883 ENSG00000162521 RBBP4
ENST00000463378 0.998219455769768 0.977965855379014 0.00186533930359764 ENSG00000162521 RBBP4
ENST00000460669 0.994720214963337 0.924138431524302 0.00605464340246563 ENSG00000162521 RBBP4
ENST00000482190 0.998973241015796 0.990679984807201 -0.000740481617366772 ENSG00000162521 RBBP4
ENST00000373484 0.957266596212609 0.50614929764585 0.0429674198289465 ENSG00000162520 SYNC
ENST00000409190 0.956862007601271 0.502022010268949 0.055006046885867 ENSG00000162520 SYNC
ENST00000401073 0.973272631489418 0.682253748694487 -0.0621992333066292 ENSG00000162522 KIAA1522
ENST00000468130 0.973267838632367 0.68147881240972 -0.107708112483469 ENSG00000162522 KIAA1522
ENST00000373481 0.995867942864754 0.93520258169422 0.0116399138484706 ENSG00000162522 KIAA1522
ENST00000294521 0.988132994901602 0.831184792486724 0.0321058551991236 ENSG00000162522 KIAA1522
ENST00000373480 0.985069879309038 0.784267938147305 0.0341489617512601 ENSG00000162522 KIAA1522
ENST00000469100 0.973302300184181 0.683228157161303 0.0288473370073672 ENSG00000134684 YARS
ENST00000373477 0.930025646582692 0.355558960823199 -0.0477198947235413 ENSG00000134684 YARS
ENST00000490826 0.98809791417339 0.813006120900514 0.0182577178287133 ENSG00000134684 YARS
ENST00000487404 0.993437817336489 0.895465644542581 0.00901788415816261 ENSG00000134684 YARS
ENST00000478828 0.993437817336489 0.897300854209176 0.0079569692436966 ENSG00000134684 YARS
ENST00000481895 0.832772058476778 0.117977291304242 -0.0760633310685925 ENSG00000134684 YARS
ENST00000466052 0.986916435370039 0.802913330542193 0.015051928689514 ENSG00000134684 YARS
ENST00000470377 0.996232734467997 0.938395445179473 -0.00443246055748019 ENSG00000134684 YARS
ENST00000472692 0.707265300457262 0.035300059193172 -0.178599046283972 ENSG00000134684 YARS
ENST00000530710 0.305077204202911 0.00239653338324266 -0.363215189990565 ENSG00000116497 S100PBP
ENST00000373476 0.973272631489418 0.682255393057554 0.0495292444226128 ENSG00000116497 S100PBP
ENST00000373475 0.971334632068058 0.651484645496699 0.0545389384108608 ENSG00000116497 S100PBP
ENST00000529027 0.879159211070212 0.19790849362644 -0.183140869526186 ENSG00000116497 S100PBP
ENST00000531123 0.99361566434032 0.900525832797401 0.0151112943571984 ENSG00000116497 S100PBP
ENST00000398243 0.962755790661758 0.55639568010509 -0.0764714465753053 ENSG00000116497 S100PBP
ENST00000356689 0.965366421121705 0.573961266375301 -0.0723754022033478 ENSG00000116497 S100PBP
ENST00000526230 0.889377318995158 0.224239767901117 -0.167778464584496 ENSG00000116497 S100PBP
ENST00000531256 0.931702652736558 0.364345389199579 -0.124051695734205 ENSG00000116497 S100PBP
ENST00000477248 0.997169058840382 0.966864416041779 0.00794496820002634 ENSG00000116497 S100PBP
ENST00000482212 0.914586132491843 0.301387073950902 -0.141473345628178 ENSG00000116497 S100PBP
ENST00000474103 0.996728457747872 0.948535199859411 -0.0161215678003695 ENSG00000116497 S100PBP
ENST00000530552 0.949439879095082 0.448119233019994 -0.153186757833632 ENSG00000116497 S100PBP
ENST00000525203 0.952994821191457 0.476483375083536 0.143184398455752 ENSG00000116497 S100PBP
ENST00000524535 0.948426756560641 0.442811126594564 0.154933957208103 ENSG00000116497 S100PBP
ENST00000527692 0.993437817336489 0.894140032830774 0.0290395525512135 ENSG00000116497 S100PBP
ENST00000475486 0.989608395181403 0.842384755601491 0.0427774975897519 ENSG00000116497 S100PBP
ENST00000481487 0.960540606249681 0.534824626227517 -0.22148873705349 ENSG00000160097 FNDC5
ENST00000373471 0.997960745983139 0.975357486431776 0.00996856820006069 ENSG00000160097 FNDC5
ENST00000609187 0.997960745983139 0.975357486431776 0.00996856820006069 ENSG00000160097 FNDC5
ENST00000496770 0.980960223019819 0.743726308938207 0.110392266239302 ENSG00000160097 FNDC5
ENST00000470166 0.990364812547721 0.852375419540383 0.0660439098091658 ENSG00000121905 HPCA
ENST00000480118 0.983229931801027 0.767226186115865 0.105663609534858 ENSG00000121905 HPCA
ENST00000373467 0.958775531916525 0.517569259895841 0.226949733934988 ENSG00000121905 HPCA
ENST00000459874 0.990921990752839 0.858495957537265 0.0633501828367179 ENSG00000121905 HPCA
ENST00000470896 0.988883366487115 0.835238301904707 -0.0514561174933328 ENSG00000121905 HPCA
ENST00000482771 0.947286262032015 0.438600901998802 0.255911239920515 ENSG00000121900 TMEM54
ENST00000329151 0.997672975833576 0.97089551234165 0.00851368163270706 ENSG00000121900 TMEM54
ENST00000373463 0.996752446706296 0.949873722386372 0.014677726925857 ENSG00000121900 TMEM54
ENST00000474144 0.996810173451557 0.951067716182911 0.0143003361369238 ENSG00000121900 TMEM54
ENST00000475208 0.998118224520218 0.977277964546017 0.00660642345059334 ENSG00000121900 TMEM54
ENST00000463914 0.956862007601271 0.502285938920152 -0.177856724369858 ENSG00000121900 TMEM54
ENST00000373456 0.986096359049904 0.794783007377739 0.0294740044237474 ENSG00000116514 RNF19B
ENST00000356990 0.985969909013745 0.793744155545739 0.0296298873299502 ENSG00000116514 RNF19B
ENST00000235150 0.987574990231258 0.807780032467085 0.0275795789992107 ENSG00000116514 RNF19B
ENST00000447420 0.967493980400356 0.616177160514864 0.141270243362992 ENSG00000239670 RP4-803A2.2
ENST00000427524 0.920278566455507 0.319381931158771 -0.0547773398390183 ENSG00000236065 RP1-117O3.2
ENST00000373449 0.919570929427397 0.316818348317892 -0.0639453982444215 ENSG00000004455 AK2
ENST00000548033 0.877013476575494 0.194646149083301 -0.0883712351704766 ENSG00000004455 AK2
ENST00000482191 0.953790571359536 0.483379604063753 -0.0643163437901098 ENSG00000004455 AK2
ENST00000491241 0.994183365749026 0.910845032169989 -0.00842474858970804 ENSG00000004455 AK2
ENST00000467905 0.901143930056519 0.260481605336205 -0.0752240999581759 ENSG00000004455 AK2
ENST00000354858 0.852277678490663 0.142087700114767 -0.104803974818586 ENSG00000004455 AK2
ENST00000480134 0.852077749190876 0.141933820503003 -0.1048061524846 ENSG00000004455 AK2
ENST00000550338 0.84487854405081 0.135212591833323 -0.107305565593648 ENSG00000004455 AK2
ENST00000469238 0.861874903848462 0.159964929276697 -0.117924401861142 ENSG00000004455 AK2
ENST00000466029 0.855434165233399 0.149425004462938 -0.121739985739519 ENSG00000004455 AK2
ENST00000487289 0.831205172330925 0.11526437911241 -0.123117857163209 ENSG00000004455 AK2
ENST00000548559 0.849498461575474 0.13924952319399 -0.111186679657616 ENSG00000004455 AK2
ENST00000551979 0.90678117832626 0.279831724109355 -0.0840667356582831 ENSG00000004455 AK2
ENST00000478635 0.98809791417339 0.827531820615958 0.0544394641237763 ENSG00000142920 ADC
ENST00000358680 0.99175607976882 0.869910079435048 -0.0379695486954297 ENSG00000142920 ADC
ENST00000294517 0.999680667790897 0.997535061320193 0.00063067880433677 ENSG00000142920 ADC
ENST00000481886 0.997991391290461 0.976315072592345 -0.00605519535616961 ENSG00000142920 ADC
ENST00000475935 0.997991391290461 0.976315072592345 -0.00605519535616961 ENSG00000142920 ADC
ENST00000462920 0.9643391844483 0.566331235598134 0.14159412370242 ENSG00000142920 ADC
ENST00000471119 0.997991391290461 0.976315072592345 -0.00605519535616961 ENSG00000142920 ADC
ENST00000495135 0.99637124337225 0.940565026827013 -0.0211277553987212 ENSG00000142920 ADC
ENST00000477570 0.99571610356581 0.932265561782709 -0.0206256844799295 ENSG00000142920 ADC
ENST00000483027 0.99637124337225 0.941171831769061 0.0182071906254567 ENSG00000142920 ADC
ENST00000492420 0.985086016329089 0.78491478003889 0.0680865683272231 ENSG00000142920 ADC
ENST00000398167 0.998957483684164 0.988752314555773 -0.00287614120677263 ENSG00000142920 ADC
ENST00000373443 0.997991391290461 0.976315072592345 -0.00605519535616961 ENSG00000142920 ADC
ENST00000497710 0.967264992038541 0.609855677273821 0.126250441217739 ENSG00000142920 ADC
ENST00000473089 0.99571610356581 0.932265561782709 -0.0206256844799295 ENSG00000142920 ADC
ENST00000484656 0.994111384844302 0.908857667955435 0.0235549790502173 ENSG00000142920 ADC
ENST00000373440 0.992295755689899 0.876007530250735 -0.0381774559658993 ENSG00000142920 ADC
ENST00000373441 0.998957483684164 0.989262317773405 -0.00284091087492911 ENSG00000142920 ADC
ENST00000478204 0.996810173451557 0.954425574237807 0.0120288818451881 ENSG00000142920 ADC
ENST00000291416 0.908730709442478 0.286403503435234 -0.122631176945439 ENSG00000116525 TRIM62
ENST00000543586 0.852277678490663 0.142057366135195 -0.193661013412177 ENSG00000116525 TRIM62
ENST00000485148 0.918742199991677 0.313771131469244 -0.134924870941567 ENSG00000116525 TRIM62
ENST00000486583 0.988176971787247 0.831458262847664 -0.0554411276957594 ENSG00000116525 TRIM62
ENST00000483388 0.936022271971125 0.384662658581117 -0.169400698712831 ENSG00000160094 ZNF362
ENST00000539719 0.951418827916509 0.467382207820131 -0.126120704299181 ENSG00000160094 ZNF362
ENST00000490959 0.965339641049186 0.573539722953935 -0.11221048231009 ENSG00000160094 ZNF362
ENST00000373428 0.95064277094186 0.457229676404769 -0.150163946117065 ENSG00000160094 ZNF362
ENST00000477934 0.997925767017169 0.973623641692848 0.0109437768311924 ENSG00000160094 ZNF362
ENST00000543783 0.920276564041042 0.319189407608881 -0.25983018447489 ENSG00000256142 AL513327.1
ENST00000442999 0.926735682463456 0.345830025604144 -0.302411733073899 ENSG00000184389 A3GALT2
ENST00000588828 0.953125398436373 0.477756237268806 -0.0969281638709925 ENSG00000225313 RP11-415J8.3
ENST00000457957 0.952393805763453 0.473686273752496 -0.0970649226903807 ENSG00000225313 RP11-415J8.3
ENST00000587696 0.957266596212609 0.506157176030073 -0.0885440779648212 ENSG00000225313 RP11-415J8.3
ENST00000431992 0.993499085872724 0.899212283838929 -0.0139659434541512 ENSG00000134686 PHC2
ENST00000485928 0.994111384844302 0.91047440882521 -0.012524925617094 ENSG00000134686 PHC2
ENST00000373418 0.994247227914687 0.912546193149765 -0.0122331093852353 ENSG00000134686 PHC2
ENST00000373422 0.994522731230958 0.922463104075826 -0.0108198607806301 ENSG00000134686 PHC2
ENST00000257118 0.993499085872724 0.899212283838929 -0.0139659434541512 ENSG00000134686 PHC2
ENST00000419414 0.995902479523092 0.936161293137316 0.00894196806809503 ENSG00000134686 PHC2
ENST00000467894 0.98809791417339 0.818687758981235 0.0257921515061297 ENSG00000134686 PHC2
ENST00000373416 0.990601662087961 0.853908666554885 0.0202586345495498 ENSG00000134686 PHC2
ENST00000486897 0.993414413778019 0.891459110633536 0.0152797468305844 ENSG00000134686 PHC2
ENST00000493483 0.993347679372935 0.890040682094009 0.0154380536236043 ENSG00000134686 PHC2
ENST00000473158 0.98539985779823 0.788097775764472 -0.0348098545318855 ENSG00000134686 PHC2
ENST00000583214 0.984730482785501 0.778702151553471 0.0517372999752457 ENSG00000266239 MIR3605
ENST00000410180 0.998592998705684 0.981886334401267 0.00736957939498699 ENSG00000222112 RN7SKP16
ENST00000432703 0.868340286899131 0.177675691239597 0.419430394339436 ENSG00000233246 RP11-415J8.5
ENST00000468406 0.987574990231258 0.807881460859151 -0.0691293274630696 ENSG00000134686 PHC2
ENST00000484692 0.999298976777157 0.994272001098339 0.00152036648374235 ENSG00000134686 PHC2
ENST00000361328 0.992850871009426 0.878883867146731 -0.0226533128178202 ENSG00000121903 ZSCAN20
ENST00000373413 0.998592998705684 0.981407211084477 -0.00372230347696978 ENSG00000121903 ZSCAN20
ENST00000480917 0.996810173451557 0.95327256090471 0.0105094347090966 ENSG00000121903 ZSCAN20
ENST00000426886 0.994111384844302 0.909802813838836 0.00725681361391512 ENSG00000163866 SMIM12
ENST00000542839 0.833932996293721 0.11938737845028 0.447931709713315 ENSG00000255811 RP1-34M23.5
ENST00000373366 0.755824763891042 0.0569916587410819 0.672798550581648 ENSG00000188910 GJB3
ENST00000373362 0.76046203329742 0.0597550776837296 0.664255202282822 ENSG00000188910 GJB3
ENST00000342280 0.942957317962127 0.419331444008313 -0.271007417985353 ENSG00000187513 GJA4
ENST00000450137 0.988883366487115 0.835637492431993 0.0724515658284616 ENSG00000187513 GJA4
ENST00000429293 0.962755790661758 0.555533599131132 0.110555385726644 ENSG00000230163 RP5-997D16.2
ENST00000521580 0.931702652736558 0.369643057933574 -0.0669531255512947 ENSG00000163866 SMIM12
ENST00000446026 0.884639124455425 0.212655029918174 -0.0999531877864556 ENSG00000163866 SMIM12
ENST00000456842 0.867981719395698 0.169974203758768 -0.109883472275092 ENSG00000163866 SMIM12
ENST00000423898 0.872376072266227 0.184601063426554 -0.108179740921578 ENSG00000163866 SMIM12
ENST00000417239 0.913113007068299 0.296037876968806 -0.0990062601943278 ENSG00000163866 SMIM12
ENST00000235180 0.999976384013792 0.999151202680443 0.000207302345001752 ENSG00000116544 DLGAP3
ENST00000373347 0.936001431888135 0.384271456601513 -0.15928827301735 ENSG00000116544 DLGAP3
ENST00000495979 0.834985094475724 0.121237555855421 -0.367362539228061 ENSG00000116544 DLGAP3
ENST00000417456 0.937490700175365 0.391859545347703 0.0733176231539713 ENSG00000241014 RP11-244H3.1
ENST00000311990 0.936887649334075 0.390274386326331 0.130452802722238 ENSG00000241014 RP11-244H3.1
ENST00000487874 0.96246396676529 0.550247701739837 0.0404678279932534 ENSG00000271741 RP11-244H3.4
ENST00000373337 0.961619380699594 0.541435858144083 0.0650012137798224 ENSG00000243749 ZMYM6NB
ENST00000373340 0.967242115812682 0.606255009378455 0.0353772236687324 ENSG00000163867 ZMYM6
ENST00000493328 0.968341514652644 0.62887674383426 0.0373754205229029 ENSG00000163867 ZMYM6
ENST00000357182 0.971681646439387 0.65741743645703 0.0343718516533226 ENSG00000163867 ZMYM6
ENST00000466345 0.942651714713926 0.411357701402431 -0.106592338287768 ENSG00000163867 ZMYM6
ENST00000472971 0.934264519864489 0.379256694628223 0.138708615765331 ENSG00000163867 ZMYM6
ENST00000415531 0.991175814213255 0.860714352691355 -0.017428610091504 ENSG00000163867 ZMYM6
ENST00000317538 0.977520529041771 0.709957737789535 -0.0396942428514619 ENSG00000163867 ZMYM6
ENST00000460607 0.981120426171046 0.74516311161313 -0.0347376508214382 ENSG00000163867 ZMYM6
ENST00000373333 0.918980481828656 0.3144182238867 -0.105745604062324 ENSG00000163867 ZMYM6
ENST00000471566 0.769195293874794 0.0641407677090217 -0.237514959150083 ENSG00000163867 ZMYM6
ENST00000417119 0.955534355419005 0.493671930417454 0.0801746527838179 ENSG00000197056 ZMYM1
ENST00000359858 0.946162251155719 0.433042992641144 0.0875179473617466 ENSG00000197056 ZMYM1
ENST00000466390 0.987804711598699 0.810870033886221 0.0357224424533621 ENSG00000197056 ZMYM1
ENST00000488455 0.966425575828785 0.588433247384953 0.0601970800432287 ENSG00000197056 ZMYM1
ENST00000475654 0.966425575828785 0.591412960512741 0.0619002387410762 ENSG00000197056 ZMYM1
ENST00000373329 0.946162251155719 0.433042992641144 0.0875179473617466 ENSG00000197056 ZMYM1
ENST00000373330 0.946162251155719 0.433042992641144 0.0875179473617466 ENSG00000197056 ZMYM1
ENST00000476269 0.816192594304682 0.100757642685547 -0.368311022538603 ENSG00000197056 ZMYM1
ENST00000463393 0.95052213096692 0.456134537614284 -0.17827556194607 ENSG00000197056 ZMYM1
ENST00000471991 0.967861859352063 0.625101756313481 0.0591408250987519 ENSG00000116560 SFPQ
ENST00000468598 0.877806532788837 0.19570009480023 0.0750182448643111 ENSG00000116560 SFPQ
ENST00000460428 0.996983038051854 0.96368552087588 0.00286588035807266 ENSG00000116560 SFPQ
ENST00000470472 0.998379922536476 0.978869950204198 -0.00159605196315998 ENSG00000116560 SFPQ
ENST00000466745 0.938464627012896 0.396209580930751 0.0492621906892046 ENSG00000116560 SFPQ
ENST00000466213 0.95064277094186 0.460885696747736 0.0415168787306304 ENSG00000116560 SFPQ
ENST00000490668 0.938161374370886 0.394326563285423 0.0534356690215577 ENSG00000116560 SFPQ
ENST00000485365 0.942651714713926 0.414164229199805 0.0560876874662932 ENSG00000116560 SFPQ
ENST00000485454 0.931702821622433 0.370080677063369 0.0901927823976463 ENSG00000116560 SFPQ
ENST00000357214 0.936001431888135 0.38425868095575 -0.0404158647943521 ENSG00000116560 SFPQ
ENST00000373297 0.820904232515439 0.104983459943961 0.109005411317404 ENSG00000146463 ZMYM4
ENST00000314607 0.820904232515439 0.104983459943961 0.109005411317404 ENSG00000146463 ZMYM4
ENST00000441447 0.799097953378175 0.0848159384529102 0.138397298988291 ENSG00000146463 ZMYM4
ENST00000434805 0.978174389247736 0.717105804833437 -0.118425452715873 ENSG00000229994 RPL5P4
ENST00000432683 0.93245010233423 0.372552903535204 0.106859460253959 ENSG00000227409 ZMYM4-AS1
ENST00000457946 0.867981719395698 0.173840843793258 0.0944192656450586 ENSG00000146463 ZMYM4
ENST00000482131 0.967493980400356 0.622154879383696 0.0564661071374979 ENSG00000146463 ZMYM4
ENST00000470175 0.972916971266451 0.675116265129517 0.0613857941794166 ENSG00000146463 ZMYM4
ENST00000492456 0.980721184226313 0.739844582191738 0.0494323370784834 ENSG00000146463 ZMYM4
ENST00000325722 0.889377318995158 0.223148510334546 0.0798812697242478 ENSG00000142687 KIAA0319L
ENST00000373266 0.994245332182863 0.911219774869799 0.00837470986699441 ENSG00000142687 KIAA0319L
ENST00000426982 0.880615743110143 0.199667242144283 0.0850657167307075 ENSG00000142687 KIAA0319L
ENST00000461312 0.943561051769333 0.420583042239462 0.067045496170923 ENSG00000142687 KIAA0319L
ENST00000485551 0.970717499133236 0.649268061544234 0.0354134029810986 ENSG00000142687 KIAA0319L
ENST00000473423 0.942651714713926 0.411220782149695 0.138474751101202 ENSG00000142687 KIAA0319L
ENST00000473844 0.990921990752839 0.858474277845025 -0.0226184290090695 ENSG00000142687 KIAA0319L
ENST00000474856 0.972916971266451 0.675620840672231 0.0611276258085932 ENSG00000142687 KIAA0319L
ENST00000492544 0.826544753128722 0.110118193951407 -0.251021072805176 ENSG00000142687 KIAA0319L
ENST00000440579 0.834985094475724 0.120556977855225 0.118263228955265 ENSG00000142687 KIAA0319L
ENST00000467109 0.977266900191575 0.708818388812762 0.0799149262282111 ENSG00000142687 KIAA0319L
ENST00000431916 0.966425575828785 0.591217795022586 0.0500272020339227 ENSG00000142687 KIAA0319L
ENST00000482929 0.832215631983623 0.116696597930198 0.122713057585618 ENSG00000142687 KIAA0319L
ENST00000478463 0.776050289837701 0.0697976732858406 0.153811179753535 ENSG00000142687 KIAA0319L
ENST00000470388 0.777967173127776 0.0704768614757698 0.153775706946557 ENSG00000142687 KIAA0319L
ENST00000492888 0.781912444272201 0.0739788395936908 0.151920162084524 ENSG00000142687 KIAA0319L
ENST00000469892 0.734932624771532 0.0445713997098739 0.172564082395399 ENSG00000142687 KIAA0319L
ENST00000494948 0.674238791398485 0.027866584086038 0.19532585187851 ENSG00000142687 KIAA0319L
ENST00000476329 0.819243131513554 0.103809149188714 0.155035722475144 ENSG00000142687 KIAA0319L
ENST00000473465 0.811583900799826 0.0962654417017393 0.447519889447577 ENSG00000142687 KIAA0319L
ENST00000373253 0.750424982239964 0.0521176087303763 -0.198940960486298 ENSG00000020129 NCDN
ENST00000356090 0.750424982239964 0.051827415544405 -0.198709957482146 ENSG00000020129 NCDN
ENST00000373243 0.750253039021213 0.0499405641705952 -0.200040593999596 ENSG00000020129 NCDN
ENST00000459931 0.690509936747411 0.0316597972030779 -0.281356717654466 ENSG00000020129 NCDN
ENST00000437806 0.770765852560911 0.0658722209162346 -0.266142495724673 ENSG00000020129 NCDN
ENST00000423723 0.930025646582692 0.355705173211874 -0.111008099770057 ENSG00000020129 NCDN
ENST00000425881 0.974300079171201 0.688982036792834 -0.106071527071886 ENSG00000239636 RP4-728D4.2
ENST00000444348 0.982243851086409 0.753414670013652 -0.0764747854294265 ENSG00000239636 RP4-728D4.2
ENST00000373235 0.97138506620689 0.653243791537417 0.0744960302241559 ENSG00000116819 TFAP2E
ENST00000373237 0.948426756560641 0.442594825234982 0.0620300204893687 ENSG00000126067 PSMB2
ENST00000270815 0.734932624771532 0.0444187155913019 -0.188320200602283 ENSG00000142686 C1orf216
ENST00000503824 0.749411264668882 0.049210103250711 -0.361809954941 ENSG00000142686 C1orf216
ENST00000453178 0.732074799862735 0.0416189891232494 -0.347091176823584 ENSG00000142686 C1orf216
ENST00000251195 0.994464197521441 0.916883712481107 -0.0245256290086588 ENSG00000092853 CLSPN
ENST00000318121 0.996810173451557 0.956416880220607 0.0131369210218859 ENSG00000092853 CLSPN
ENST00000373220 0.996810173451557 0.956416880220607 0.0131369210218859 ENSG00000092853 CLSPN
ENST00000520551 0.996810173451557 0.956416880220607 0.0131369210218859 ENSG00000092853 CLSPN
ENST00000373210 0.867981719395698 0.170802818983504 0.132287785057837 ENSG00000134698 AGO4
ENST00000488778 0.929260862620746 0.35327048475778 0.132090793130895 ENSG00000134698 AGO4
ENST00000496257 0.938121119554301 0.39350071736914 0.111949859473039 ENSG00000134698 AGO4
ENST00000373206 0.990601662087961 0.855037549871331 0.0137412288413328 ENSG00000092847 AGO1
ENST00000373204 0.987178753900877 0.8045189669331 0.0179923121273268 ENSG00000092847 AGO1
ENST00000324350 0.755716662792479 0.0559402166396845 0.161199832319765 ENSG00000126070 AGO3
ENST00000373191 0.780837197309772 0.0722298043515526 0.120060361278335 ENSG00000126070 AGO3
ENST00000397828 0.796365430809138 0.0815786363285963 0.14543411290992 ENSG00000126070 AGO3
ENST00000246314 0.829617686140319 0.113170575706411 0.118189315099111 ENSG00000126070 AGO3
ENST00000491443 0.763567409560582 0.0611766768026777 0.176259199270903 ENSG00000126070 AGO3
ENST00000466576 0.965527147480968 0.57438210194928 0.0546173554834287 ENSG00000271554 RP4-665N4.8
ENST00000479395 0.995871193001522 0.935484605294587 0.0135802612388176 ENSG00000271554 RP4-665N4.8
ENST00000471099 0.956862007601271 0.502310657720676 0.0812341666496981 ENSG00000126070 AGO3
ENST00000207457 0.832075851376962 0.116220554696748 0.572045028976134 ENSG00000092850 TEKT2
ENST00000469024 0.809412086880129 0.0951608845042118 0.608843792354332 ENSG00000092850 TEKT2
ENST00000373178 0.817875405133184 0.102357264064473 -0.180868727052949 ENSG00000116863 ADPRHL2
ENST00000303143 0.883265703689534 0.209052017094684 0.327424558998307 ENSG00000171812 COL8A2
ENST00000397799 0.91256281229657 0.293966519806907 0.285334224131101 ENSG00000171812 COL8A2
ENST00000481785 0.958536827009812 0.516144870473451 -0.212767998663326 ENSG00000171812 COL8A2
ENST00000373166 0.991276468590296 0.864200275372848 0.0114338540985163 ENSG00000054116 TRAPPC3
ENST00000462715 0.980960223019819 0.741721554441106 0.0243426111399879 ENSG00000054116 TRAPPC3
ENST00000373163 0.987494926901968 0.806783271220862 0.0163551283990198 ENSG00000054116 TRAPPC3
ENST00000373162 0.973161502787201 0.676775302898432 0.0276276743933323 ENSG00000054116 TRAPPC3
ENST00000469757 0.968341514652644 0.629734891160016 0.032769382866557 ENSG00000054116 TRAPPC3
ENST00000373159 0.974391839826069 0.689403050364221 0.0286863249474478 ENSG00000054116 TRAPPC3
ENST00000497251 0.962755790661758 0.551945390769972 0.0477116569996659 ENSG00000054116 TRAPPC3
ENST00000429533 0.638253915792128 0.0219848454538824 -0.190093314123451 ENSG00000116871 MAP7D1
ENST00000316156 0.487768044706034 0.0083819369897433 -0.230526373421766 ENSG00000116871 MAP7D1
ENST00000527764 0.781109908361028 0.0726500750332506 -0.162007310469811 ENSG00000116871 MAP7D1
ENST00000373150 0.486743446320992 0.00828434637025042 -0.230863823957044 ENSG00000116871 MAP7D1
ENST00000373151 0.486743446320992 0.00829173143648425 -0.230785881640036 ENSG00000116871 MAP7D1
ENST00000530729 0.700005999175624 0.0336709272701486 -0.174994651634278 ENSG00000116871 MAP7D1
ENST00000462118 0.665627616468703 0.0259841619961758 -0.226779103339063 ENSG00000116871 MAP7D1
ENST00000474796 0.75539598922318 0.0556439286402704 -0.190870897000323 ENSG00000116871 MAP7D1
ENST00000530975 0.614118327469636 0.0185091386329349 -0.336180182520472 ENSG00000116871 MAP7D1
ENST00000487131 0.534109056491832 0.0117660656079488 -0.335018248986376 ENSG00000116871 MAP7D1
ENST00000373148 0.476816241142329 0.00752180319279826 -0.275426747320176 ENSG00000116871 MAP7D1
ENST00000532131 0.300578275985349 0.00227845617411617 -0.354357005830417 ENSG00000116871 MAP7D1
ENST00000487114 0.560681389075254 0.0139440472261946 -0.243835644730159 ENSG00000116871 MAP7D1
ENST00000354618 0.96246396676529 0.550053318898878 0.0298782915422365 ENSG00000054118 THRAP3
ENST00000469141 0.949782931966193 0.450785061963808 0.0376325225149843 ENSG00000054118 THRAP3
ENST00000478853 0.880704146417902 0.200097711355044 0.111116286139263 ENSG00000054118 THRAP3
ENST00000447495 0.95064277094186 0.459939013058473 0.222473676199105 ENSG00000231849 UBE2V2P4
ENST00000466743 0.971870702776227 0.659375363495908 0.0360174547074324 ENSG00000054118 THRAP3
ENST00000373139 0.975372048956251 0.697774580763677 0.0671678930886105 ENSG00000214193 SH3D21
ENST00000453908 0.993437817336489 0.893414781162496 0.0225121393350397 ENSG00000214193 SH3D21
ENST00000426732 0.993437817336489 0.893414781162496 0.0225121393350397 ENSG00000214193 SH3D21
ENST00000312808 0.997925767017169 0.975007724469625 -0.00526770668703576 ENSG00000214193 SH3D21
ENST00000505871 0.999368276346786 0.994771984945016 0.00110500559132898 ENSG00000214193 SH3D21
ENST00000480549 0.976888582369457 0.706173206079763 -0.0595302971665943 ENSG00000214193 SH3D21
ENST00000496636 0.979146627633459 0.725198851667982 -0.0785510685279247 ENSG00000214193 SH3D21
ENST00000508854 0.996728457747872 0.944807636851701 0.0166391272397504 ENSG00000214193 SH3D21
ENST00000474766 0.923865258655977 0.332042862260908 -0.187496031882869 ENSG00000214193 SH3D21
ENST00000270824 0.931702652736558 0.364754917610441 -0.201947810473741 ENSG00000142694 EVA1B
ENST00000490466 0.931702652736558 0.364915833677207 -0.211086529383305 ENSG00000142694 EVA1B
ENST00000373137 0.936813417250253 0.389072949792409 0.216731297842863 ENSG00000116883 RP11-268J15.5
ENST00000359297 0.89958955456248 0.255440484953346 -0.0914064188953784 ENSG00000196182 STK40
ENST00000373129 0.96177783225829 0.544508370089582 -0.0481858082302612 ENSG00000196182 STK40
ENST00000373130 0.96177783225829 0.544508370089582 -0.0481858082302612 ENSG00000196182 STK40
ENST00000373132 0.96177783225829 0.544508370089582 -0.0481858082302612 ENSG00000196182 STK40
ENST00000460417 0.962755790661758 0.556608949333121 -0.0466499320656131 ENSG00000196182 STK40
ENST00000473733 0.95837146405561 0.514386855037725 -0.0530446880764645 ENSG00000196182 STK40
ENST00000482458 0.993089828621898 0.88717034720336 0.0121287816656344 ENSG00000196182 STK40
ENST00000460017 0.967199558171697 0.60572837799747 0.0499108525134347 ENSG00000196182 STK40
ENST00000476041 0.908764326725691 0.286741393544911 -0.111974237826249 ENSG00000181817 LSM10
ENST00000315732 0.907528888964441 0.283078314550828 -0.123364065312251 ENSG00000181817 LSM10
ENST00000489912 0.875835649186895 0.192724109601269 -0.14712600106205 ENSG00000181817 LSM10
ENST00000468441 0.995443902921409 0.930350973067426 0.0314031535492735 ENSG00000116885 OSCP1
ENST00000235532 0.967493980400356 0.616026028529537 0.161326923279404 ENSG00000116885 OSCP1
ENST00000356637 0.967493980400356 0.616445528756914 0.161181684341937 ENSG00000116885 OSCP1
ENST00000433045 0.942651714713926 0.416892494867774 0.262331955550604 ENSG00000116885 OSCP1
ENST00000445843 0.972916971266451 0.669796940640347 0.137493928764266 ENSG00000116885 OSCP1
ENST00000315643 0.966904447663711 0.603087620186868 0.167564614423443 ENSG00000116885 OSCP1
ENST00000528112 0.917235472184227 0.307542326785122 0.347168667771429 ENSG00000116885 OSCP1
ENST00000354267 0.961619380699594 0.543367024844975 0.217779866259459 ENSG00000116885 OSCP1
ENST00000524789 0.994522731230958 0.922433569730758 -0.0354040566210207 ENSG00000116885 OSCP1
ENST00000373116 0.76046203329742 0.0595202353730524 -0.143377589577202 ENSG00000116898 MRPS15
ENST00000488606 0.776497455194575 0.0700664699435214 -0.202552164772394 ENSG00000116898 MRPS15
ENST00000477040 0.33432593984722 0.0029624472495211 -0.418575322998353 ENSG00000116898 MRPS15
ENST00000462067 0.754471409319491 0.0551946474699192 -0.146368757764559 ENSG00000116898 MRPS15
ENST00000373106 0.983791821977501 0.774369692735648 0.0405087563800433 ENSG00000119535 CSF3R
ENST00000373104 0.983791821977501 0.774369692735648 0.0405087563800433 ENSG00000119535 CSF3R
ENST00000373103 0.983791821977501 0.774369692735648 0.0405087563800433 ENSG00000119535 CSF3R
ENST00000480825 0.967242115812682 0.608998952935488 0.0745951963073469 ENSG00000119535 CSF3R
ENST00000361632 0.982296527377956 0.760899846313851 0.0429157531358134 ENSG00000119535 CSF3R
ENST00000464465 0.995530288814945 0.931364589719515 0.0144139440239329 ENSG00000119535 CSF3R
ENST00000331941 0.974551148650515 0.692742546869948 0.0552224221414379 ENSG00000119535 CSF3R
ENST00000487540 0.992083003924085 0.8717694992867 0.0260490296574854 ENSG00000119535 CSF3R
ENST00000338937 0.974551148650515 0.692870458036449 0.055269523918706 ENSG00000119535 CSF3R
ENST00000418048 0.974551148650515 0.692870458036449 0.055269523918706 ENSG00000119535 CSF3R
ENST00000440588 0.979146627633459 0.726670423232832 0.0486709821648395 ENSG00000119535 CSF3R
ENST00000484762 0.949439879095082 0.448234869406624 -0.145451526490124 ENSG00000119535 CSF3R
ENST00000466138 0.965689042712875 0.575509793239784 -0.135741165844569 ENSG00000119535 CSF3R
ENST00000464365 0.977705745862245 0.712587694426039 0.0578236124379889 ENSG00000119535 CSF3R
ENST00000469380 0.961619380699594 0.542975460749582 -0.129637176990932 ENSG00000119535 CSF3R
ENST00000526980 0.993437817336489 0.892428159191523 0.0217622803500955 ENSG00000119535 CSF3R
ENST00000489551 0.980242973556295 0.735570552908161 0.0591615840353552 ENSG00000119535 CSF3R
ENST00000533491 0.962755790661758 0.552923260523256 0.104569440490744 ENSG00000119535 CSF3R
ENST00000424989 0.91256281229657 0.29382247270429 0.178356717325602 ENSG00000233621 LINC01137
ENST00000373087 0.92965561357811 0.354542786782732 -0.0817065527376369 ENSG00000163874 ZC3H12A
ENST00000472312 0.982296527377956 0.755974202420391 -0.0303783594696121 ENSG00000163874 ZC3H12A
ENST00000471012 0.999764815981588 0.998007812625627 -0.000264094058730472 ENSG00000163874 ZC3H12A
ENST00000373075 0.949849800572223 0.453318231297765 -0.0552673984859339 ENSG00000163875 MEAF6
ENST00000296214 0.962518110045955 0.550656899097284 -0.0436529919412718 ENSG00000163875 MEAF6
ENST00000373074 0.963019339753463 0.558638806545767 -0.0426788745228927 ENSG00000163875 MEAF6
ENST00000475828 0.962293562210965 0.548021980374782 -0.0437251324182277 ENSG00000163875 MEAF6
ENST00000487788 0.962755790661758 0.555085701109097 -0.0430658947751291 ENSG00000163875 MEAF6
ENST00000373073 0.953125398436373 0.477450771937119 -0.0520935811477288 ENSG00000163875 MEAF6
ENST00000487792 0.987773827213041 0.810242417427084 -0.0185578739633105 ENSG00000163875 MEAF6
ENST00000448519 0.995107894178556 0.926566627873186 0.0070179440135855 ENSG00000163875 MEAF6
ENST00000580821 0.958104503734435 0.513607091187706 -0.194756816145609 ENSG00000263675 MIR5581
ENST00000485039 0.939428542639323 0.400482534816702 -0.0716836415641342 ENSG00000163875 MEAF6
ENST00000296215 0.921663623563829 0.321587405446118 -0.0802391176395664 ENSG00000163877 SNIP1
ENST00000468040 0.975347982832044 0.697533606931532 -0.0388692759513179 ENSG00000163877 SNIP1
ENST00000437933 0.957467507822696 0.508018942503802 0.194179132800981 ENSG00000232273 FTH1P1
ENST00000493916 0.513804735414313 0.0101017256291494 -0.369584383846249 ENSG00000163877 SNIP1
ENST00000296218 0.755824763891042 0.0568793245617355 -0.299012738975351 ENSG00000163879 DNALI1
ENST00000466723 0.967264992038541 0.611368992144856 0.165659879124383 ENSG00000163879 DNALI1
ENST00000541606 0.910616016326069 0.289745797660554 -0.253778456874577 ENSG00000163879 DNALI1
ENST00000497858 0.74329164047485 0.046886867142331 -0.30327009132747 ENSG00000163879 DNALI1
ENST00000467277 0.973161502787201 0.676788286478114 -0.106427583383069 ENSG00000163879 DNALI1
ENST00000490029 0.931702652736558 0.36471997519633 -0.114235125178552 ENSG00000134697 GNL2
ENST00000373062 0.961485665314256 0.537859107215029 -0.0405802140029061 ENSG00000134697 GNL2
ENST00000462812 0.954345102924314 0.48817063108485 -0.0609064860629101 ENSG00000134697 GNL2
ENST00000479255 0.985015099735172 0.784047533787364 -0.0301112371128241 ENSG00000134697 GNL2
ENST00000538069 0.97445979358358 0.6900438405932 0.0292160184895448 ENSG00000134697 GNL2
ENST00000469191 0.975462728959552 0.699173869097965 0.0313972540477513 ENSG00000134697 GNL2
ENST00000489146 0.967493980400356 0.615184858542186 -0.0533249679123833 ENSG00000134697 GNL2
ENST00000463351 0.990112889071583 0.850982105042732 -0.0192669486870937 ENSG00000134697 GNL2
ENST00000488496 0.851718274069821 0.141381805269205 -0.139664652168213 ENSG00000134697 GNL2
ENST00000358011 0.90564314144064 0.272303136756755 -0.092756719722422 ENSG00000116922 C1orf109
ENST00000494120 0.912972569287058 0.294581282199683 -0.086877899862359 ENSG00000116922 C1orf109
ENST00000609516 0.821313493460868 0.105506410989713 -0.176785515198202 ENSG00000116922 C1orf109
ENST00000464178 0.912237705860811 0.29231183013201 -0.0948703441912564 ENSG00000116922 C1orf109
ENST00000464085 0.962974203904106 0.558445677996005 -0.0576276388154678 ENSG00000116922 C1orf109
ENST00000491981 0.967136568443764 0.605382612886868 -0.0499361016827033 ENSG00000116922 C1orf109
ENST00000461359 0.937490700175365 0.391763991286247 -0.0903272600295566 ENSG00000116922 C1orf109
ENST00000477060 0.953125398436373 0.477515890998756 -0.0732144645723959 ENSG00000116922 C1orf109
ENST00000486637 0.953944802764344 0.485479005866292 -0.0760549454954321 ENSG00000116922 C1orf109
ENST00000491797 0.966904447663711 0.601186995291831 -0.0705957925066014 ENSG00000116922 C1orf109
ENST00000488137 0.967493980400356 0.618329888205907 -0.0687620285945697 ENSG00000116922 C1orf109
ENST00000472584 0.960540606249681 0.532584667017377 -0.0897292719698989 ENSG00000116922 C1orf109
ENST00000373055 0.968341514652644 0.629792106490287 -0.125579512062863 ENSG00000134690 CDCA8
ENST00000327331 0.968341514652644 0.629792106490287 -0.125579512062863 ENSG00000134690 CDCA8
ENST00000373045 0.903999099942691 0.266714586816606 0.182504873416284 ENSG00000185090 MANEAL
ENST00000397631 0.903999099942691 0.266714586816606 0.182504873416284 ENSG00000185090 MANEAL
ENST00000532512 0.8719443488062 0.183233866289865 0.278130137257158 ENSG00000185090 MANEAL
ENST00000525897 0.802132971620755 0.0882096795004532 0.348382534350818 ENSG00000185090 MANEAL
ENST00000329006 0.872391255053369 0.185113750886262 0.242413447355618 ENSG00000185090 MANEAL
ENST00000433474 0.94070045220239 0.403848522325464 0.188003705034097 ENSG00000233728 RP11-109P14.9
ENST00000373044 0.738793180815987 0.0458339697241282 -0.211656795184827 ENSG00000196449 YRDC
ENST00000373043 0.409384438198592 0.00506848444764578 -0.483022434209244 ENSG00000197982 C1orf122
ENST00000419397 0.529201738161861 0.0112962316763163 -0.530999187319319 ENSG00000197982 C1orf122
ENST00000468084 0.412902230943161 0.00529872514974286 -0.49068976833795 ENSG00000197982 C1orf122
ENST00000373042 0.534109056491832 0.0118654741788061 -0.418141905274943 ENSG00000197982 C1orf122
ENST00000446260 0.598566513262505 0.0169024028165452 -0.399728837855001 ENSG00000197982 C1orf122
ENST00000373036 0.980002331699182 0.733846421424946 0.0316800466680552 ENSG00000188786 MTF1
ENST00000448796 0.950612187420621 0.456833283047559 0.1596419660045 ENSG00000230610 AL929472.1
ENST00000447422 0.966206922374528 0.585499217675749 -0.116194660025892 ENSG00000235673 RP11-109P14.8
ENST00000468190 0.961263113887376 0.537199360812521 -0.0641347221543204 ENSG00000188786 MTF1
ENST00000419993 0.76046203329742 0.0595185138632949 0.289982808182498 ENSG00000230955 RP11-109P14.10
ENST00000373027 0.98809791417339 0.818193472277235 0.0144458955038689 ENSG00000204084 INPP5B
ENST00000373023 0.983348030748659 0.767844734428935 0.0185703248316628 ENSG00000204084 INPP5B
ENST00000373026 0.996810173451557 0.953178639292112 -0.00392223860545836 ENSG00000204084 INPP5B
ENST00000373024 0.998808318363104 0.986623350883817 -0.00112004641392825 ENSG00000204084 INPP5B
ENST00000487328 0.992105979107753 0.873275095047982 -0.0343294872925599 ENSG00000204084 INPP5B
ENST00000470364 0.949782931966193 0.452133854505267 0.0879185913902702 ENSG00000204084 INPP5B
ENST00000474758 0.944612824086259 0.426155503792775 0.0975787109252786 ENSG00000204084 INPP5B
ENST00000458109 0.994111384844302 0.90979190017017 -0.00984531661671707 ENSG00000204084 INPP5B
ENST00000516639 0.911641837669342 0.291418381642013 -0.339998282786459 ENSG00000252448 SNORA63
ENST00000467066 0.995867942864754 0.93396836373881 -0.0117799238319713 ENSG00000204084 INPP5B
ENST00000373021 0.949782931966193 0.451979114301369 0.101230708201162 ENSG00000204084 INPP5B
ENST00000491406 0.962293562210965 0.548701346069012 -0.121202504316862 ENSG00000204084 INPP5B
ENST00000373019 0.796548702402965 0.0816894754765178 -0.101093485294528 ENSG00000183431 SF3A3
ENST00000448721 0.796548702402965 0.0817854480743583 -0.102975270602116 ENSG00000183431 SF3A3
ENST00000487062 0.99831372203717 0.978198197114829 -0.00276956047149496 ENSG00000183431 SF3A3
ENST00000460925 0.898747077349617 0.25123776606203 -0.0820137132907324 ENSG00000183431 SF3A3
ENST00000489537 0.755716662792479 0.0566779605086117 -0.136478546664764 ENSG00000183431 SF3A3
ENST00000461869 0.747808633062555 0.0488041284538605 -0.139358552839308 ENSG00000183431 SF3A3
ENST00000470585 0.707041059120264 0.0351784349360838 -0.152776453977013 ENSG00000183431 SF3A3
ENST00000488934 0.85876153052512 0.156296875302131 -0.137997240348868 ENSG00000183431 SF3A3
ENST00000462258 0.797996286284782 0.0835836606517157 -0.14105681151607 ENSG00000183431 SF3A3
ENST00000485803 0.654320132495473 0.0247362716236994 -0.277303644436865 ENSG00000183386 FHL3
ENST00000373016 0.654320132495473 0.0247362716236994 -0.277303644436865 ENSG00000183386 FHL3
ENST00000475084 0.669519889094296 0.0265727936468168 -0.273701093054755 ENSG00000183386 FHL3
ENST00000477194 0.630755531790708 0.0209805231563816 -0.289178568207866 ENSG00000183386 FHL3
ENST00000483132 0.90564314144064 0.271792326933041 -0.186580264950824 ENSG00000183386 FHL3
ENST00000483182 0.77209229261936 0.0663838745456677 -0.135137719624701 ENSG00000183520 UTP11L
ENST00000486563 0.644921671088305 0.0230079912108555 -0.17522564674807 ENSG00000183520 UTP11L
ENST00000373014 0.869879774811861 0.180089324546375 -0.0851209591400511 ENSG00000183520 UTP11L
ENST00000537711 0.852277678490663 0.142995698840449 -0.0935570336729925 ENSG00000183520 UTP11L
ENST00000488453 0.960595663533362 0.535151884796878 -0.0475225402956784 ENSG00000183520 UTP11L
ENST00000373012 0.955764019512603 0.495511613782536 -0.200175207482648 ENSG00000185668 POU3F1
ENST00000432922 0.966849871068006 0.598085944975074 0.175034178354336 ENSG00000224592 RP5-884C9.2
ENST00000428151 0.944612824086259 0.426914727461708 0.254609989804373 ENSG00000224592 RP5-884C9.2
ENST00000373001 0.996728457747872 0.945666674473416 -0.00714933576641915 ENSG00000116954 RRAGC
ENST00000474456 0.996810173451557 0.955837346333776 -0.00646318464953948 ENSG00000116954 RRAGC
ENST00000493015 0.994464197521441 0.919555297761762 -0.0113888105248077 ENSG00000116954 RRAGC
ENST00000496778 0.972916971266451 0.673073700767834 0.0530971792611224 ENSG00000116954 RRAGC
ENST00000433671 0.99637124337225 0.941227376288741 -0.0119940381716497 ENSG00000228436 RP5-864K19.4
ENST00000456813 0.971112681185218 0.650705555935922 -0.0577850656133644 ENSG00000228436 RP5-864K19.4
ENST00000397572 0.957780255961337 0.510759241450523 -0.0764146507201783 ENSG00000214114 MYCBP
ENST00000494695 0.95339170889711 0.479917769044791 -0.0909154667832667 ENSG00000214114 MYCBP
ENST00000495043 0.966479735097388 0.592747690789841 -0.0698423806542177 ENSG00000214114 MYCBP
ENST00000489803 0.996810173451557 0.950598732611044 -0.00926270681040136 ENSG00000214114 MYCBP
ENST00000454994 0.996810173451557 0.95058279658325 -0.0092667775581507 ENSG00000131233 GJA9
ENST00000489575 0.996810173451557 0.95058279658325 -0.0092667775581507 ENSG00000214114 MYCBP
ENST00000465771 0.978371066209645 0.719473391577276 -0.0496161298092471 ENSG00000214114 MYCBP
ENST00000462027 0.964426557668594 0.567040525221926 -0.078746603229986 ENSG00000214114 MYCBP
ENST00000443161 0.936001431888135 0.38428420667039 0.227731838444105 ENSG00000228436 RP5-864K19.4
ENST00000357771 0.969094678776987 0.635545381483129 0.108882529386472 ENSG00000131233 GJA9
ENST00000360786 0.960420533088676 0.528454628263567 0.174035676737316 ENSG00000131233 GJA9
ENST00000372990 0.988723057555516 0.833520884232324 0.0504387355158636 ENSG00000158315 RHBDL2
ENST00000289248 0.987476684528357 0.806408906372185 0.0585664488107141 ENSG00000158315 RHBDL2
ENST00000538156 0.987494926901968 0.806499438533133 0.058546004269123 ENSG00000158315 RHBDL2
ENST00000372985 0.986453141469919 0.800748436521965 0.060338145590196 ENSG00000158315 RHBDL2
ENST00000540558 0.98809791417339 0.822927921630945 -0.0637136351696193 ENSG00000158315 RHBDL2
ENST00000432648 0.996728457747872 0.946696951509184 0.00355576420608717 ENSG00000174574 AKIRIN1
ENST00000446189 0.994464197521441 0.919717437693035 0.00511841432431609 ENSG00000174574 AKIRIN1
ENST00000372984 0.996810173451557 0.954636026496015 -0.00288276541546091 ENSG00000174574 AKIRIN1
ENST00000531822 0.996959271005631 0.958607514785102 0.00295979395765025 ENSG00000174574 AKIRIN1
ENST00000372967 0.734161285561364 0.044031701595246 -0.162560600224664 ENSG00000168653 NDUFS5
ENST00000372969 0.734161285561364 0.044031701595246 -0.162560600224664 ENSG00000168653 NDUFS5
ENST00000484793 0.774303312665717 0.0688878931043716 0.657318184920915 ENSG00000127603 MACF1
ENST00000602421 0.786808832887039 0.0763984615963724 0.646061472206961 ENSG00000127603 MACF1
ENST00000545844 0.833379812016051 0.118815000749339 0.0979345608815651 ENSG00000127603 MACF1
ENST00000567887 0.833379812016051 0.118805521736238 0.0979196787063911 ENSG00000127603 MACF1
ENST00000372915 0.833748550069372 0.118990250671362 0.0978796062727509 ENSG00000127603 MACF1
ENST00000539005 0.833379812016051 0.118805972076694 0.0979232652764577 ENSG00000127603 MACF1
ENST00000317713 0.833379812016051 0.118805972076694 0.0979232652764577 ENSG00000127603 MACF1
ENST00000361689 0.833529099077507 0.118871663110015 0.0979089278802981 ENSG00000127603 MACF1
ENST00000524432 0.873282883620378 0.187498749096829 0.114510850177874 ENSG00000127603 MACF1
ENST00000467673 0.867981719395698 0.169946856396615 0.164834628047314 ENSG00000127603 MACF1
ENST00000410446 0.879500287622445 0.198558473065365 0.458826937903181 ENSG00000222378 RNA5SP44
ENST00000564288 0.842705795841276 0.131469484932387 0.0891494569607895 ENSG00000127603 MACF1
ENST00000494012 0.730930498640302 0.0406162263606347 0.168541427954155 ENSG00000127603 MACF1
ENST00000536367 0.84487854405081 0.134528845952118 0.119545933265692 ENSG00000127603 MACF1
ENST00000480624 0.898747077349617 0.251816633032897 0.103929987236535 ENSG00000127603 MACF1
ENST00000469366 0.838787538329328 0.126356742221797 0.145311242446932 ENSG00000127603 MACF1
ENST00000289890 0.972916971266451 0.670084950247661 0.0591075491355716 ENSG00000226438 RP11-420K8.1
ENST00000496804 0.915621744854446 0.304751885718728 0.0684830627675281 ENSG00000127603 MACF1
ENST00000530262 0.853478259826253 0.14567380906079 0.0947303737306392 ENSG00000127603 MACF1
ENST00000485063 0.995328106126851 0.928764019589461 0.00895894269321136 ENSG00000127603 MACF1
ENST00000472385 0.942651714713926 0.412539323256825 -0.072504692992741 ENSG00000127603 MACF1
ENST00000484393 0.99674636799048 0.949451116856446 0.00600062527974593 ENSG00000127603 MACF1
ENST00000476350 0.804053366651196 0.0908445192034511 0.113371946519667 ENSG00000127603 MACF1
ENST00000372925 0.838787538329328 0.125948913275843 0.0940019981998873 ENSG00000127603 MACF1
ENST00000528611 0.883216915746566 0.207857535675993 0.170454630658731 ENSG00000127603 MACF1
ENST00000289893 0.853585174931102 0.146153942776777 0.0888426457235958 ENSG00000127603 MACF1
ENST00000530275 0.972916971266451 0.674451374456808 0.0498501692308595 ENSG00000255103 KIAA0754
ENST00000482035 0.985927350917556 0.793486486119463 -0.022583521995742 ENSG00000127603 MACF1
ENST00000473843 0.993026291000447 0.886819967730711 -0.0162534583680407 ENSG00000127603 MACF1
ENST00000469490 0.894511023659615 0.238481653337159 0.0962826852360634 ENSG00000127603 MACF1
ENST00000487656 0.864867900802315 0.165171198406838 0.160296063306337 ENSG00000127603 MACF1
ENST00000360115 0.910957011601205 0.290284216512741 0.0742059767807912 ENSG00000127603 MACF1
ENST00000497964 0.963935907647861 0.565048473632275 0.0448488050544193 ENSG00000127603 MACF1
ENST00000446276 0.925525879937094 0.341448148369628 0.0689513317085298 ENSG00000127603 MACF1
ENST00000442046 0.927982739210217 0.349733019014488 0.0688023131071647 ENSG00000127603 MACF1
ENST00000422234 0.921663623563829 0.32289831954159 0.0872214539151359 ENSG00000127603 MACF1
ENST00000462496 0.90641512915692 0.274560937350711 0.0944062018036333 ENSG00000127603 MACF1
ENST00000462103 0.945850395164362 0.431395218876146 0.0760917780132351 ENSG00000127603 MACF1
ENST00000496360 0.950413033785114 0.455444004157347 0.0653521392277515 ENSG00000127603 MACF1
ENST00000497807 0.933321504427424 0.374708097962606 0.0737968282800012 ENSG00000127603 MACF1
ENST00000331593 0.973867563251803 0.686031844656652 0.0761705477069387 ENSG00000183682 BMP8A
ENST00000441741 0.980960223019819 0.742344510809183 0.0714271835831846 ENSG00000182109 RP11-69E11.4
ENST00000331856 0.99364906359223 0.90076313642479 -0.0246062546309064 ENSG00000182109 RP11-69E11.4
ENST00000458207 0.943850606872236 0.42199725688271 0.111538024509793 ENSG00000182109 RP11-69E11.4
ENST00000450157 0.928538093676085 0.351456435902426 0.123933549268798 ENSG00000182109 RP11-69E11.4
ENST00000431553 0.939344617536589 0.39955791005635 0.11199184519037 ENSG00000182109 RP11-69E11.4
ENST00000417869 0.914951073411053 0.303000939810176 0.136112042358112 ENSG00000182109 RP11-69E11.4
ENST00000440190 0.931506750564775 0.363274394880515 0.115926002384196 ENSG00000182109 RP11-69E11.4
ENST00000427240 0.888012775947359 0.220599952517435 0.145554203459216 ENSG00000243970 PPIEL
ENST00000482028 0.947909441248621 0.439677807259253 0.0771195096566975 ENSG00000090621 PABPC4
ENST00000372856 0.930326379465901 0.359015171842512 -0.0691073331298768 ENSG00000090621 PABPC4
ENST00000372857 0.930273201498319 0.358579316441287 -0.0691658700906797 ENSG00000090621 PABPC4
ENST00000372858 0.966904447663711 0.604456834049042 -0.0356276061257673 ENSG00000090621 PABPC4
ENST00000372862 0.968261716072571 0.628329829501758 -0.0331075857990498 ENSG00000090621 PABPC4
ENST00000468476 0.992345287206847 0.876931965938809 -0.0118569039287388 ENSG00000090621 PABPC4
ENST00000437136 0.9913407788371 0.865672461991938 -0.0128345562368877 ENSG00000090621 PABPC4
ENST00000492468 0.999049158660837 0.991877575247251 0.000785297020761084 ENSG00000090621 PABPC4
ENST00000530186 0.966635231181046 0.596007162337937 0.0498234637342431 ENSG00000090621 PABPC4
ENST00000421687 0.98809791417339 0.822639458199043 -0.0157001926449294 ENSG00000090621 PABPC4
ENST00000484555 0.919666333428758 0.318138791789541 -0.0796501261404202 ENSG00000090621 PABPC4
ENST00000525045 0.879500287622445 0.198731940600083 -0.103325988024539 ENSG00000090621 PABPC4
ENST00000527718 0.935048099806053 0.381370160154392 -0.0644310263410743 ENSG00000090621 PABPC4
ENST00000477556 0.861953076106431 0.160383085364688 -0.118954346950064 ENSG00000090621 PABPC4
ENST00000461578 0.865710581208122 0.166749457932965 -0.128849525231017 ENSG00000090621 PABPC4
ENST00000483770 0.90564314144064 0.272691469960289 -0.0959847884354617 ENSG00000090621 PABPC4
ENST00000525669 0.9643391844483 0.566370366091741 -0.0435631092276798 ENSG00000090621 PABPC4
ENST00000470443 0.994011328285105 0.90349171732456 -0.00869064141000964 ENSG00000090621 PABPC4
ENST00000415255 0.990684472280926 0.856353838616269 -0.0132191257543778 ENSG00000228060 RP11-69E11.8
ENST00000513632 0.996728457747872 0.946548364903157 -0.00567617532773015 ENSG00000090621 PABPC4
ENST00000364587 0.986397598877381 0.799421606329277 0.0692230118649847 ENSG00000201457 SNORA55
ENST00000525751 0.964727887137408 0.571290422707062 -0.0510034692302233 ENSG00000090621 PABPC4
ENST00000474378 0.989526619794491 0.840504985481367 -0.0172128053604807 ENSG00000090621 PABPC4
ENST00000529216 0.952295148304745 0.473158809260487 -0.0653053893214403 ENSG00000090621 PABPC4
ENST00000492519 0.936767500827728 0.387599909405518 -0.0816635140125476 ENSG00000090621 PABPC4
ENST00000451091 0.918649596517316 0.313329405761174 -0.132342342906733 ENSG00000090621 PABPC4
ENST00000531243 0.841094399393993 0.128750299218478 -0.277005081244603 ENSG00000090621 PABPC4
ENST00000372844 0.990099799354954 0.847618756051437 -0.063867797912045 ENSG00000116983 HPCAL4
ENST00000470018 0.889377318995158 0.223370245204887 -0.141498097496639 ENSG00000084072 PPIE
ENST00000485507 0.784378092679308 0.0752372107540328 -0.226641564655975 ENSG00000084072 PPIE
ENST00000324379 0.98809791417339 0.829302605839612 -0.0209491039527628 ENSG00000084072 PPIE
ENST00000356511 0.953332087501085 0.479803056117499 -0.0604362595458132 ENSG00000084072 PPIE
ENST00000456578 0.79848900275916 0.0838981034016572 -0.219193221377486 ENSG00000084072 PPIE
ENST00000495526 0.98809791417339 0.829317730839348 -0.0209426209599109 ENSG00000084072 PPIE
ENST00000482751 0.98809791417339 0.829317730839348 -0.0209426209599109 ENSG00000084072 PPIE
ENST00000372830 0.953332087501085 0.479803056117499 -0.0604362595458132 ENSG00000084072 PPIE
ENST00000497370 0.996983038051854 0.964065955239918 -0.00449780876740045 ENSG00000084072 PPIE
ENST00000372835 0.989526619794491 0.840808275696413 -0.019459605368221 ENSG00000084072 PPIE
ENST00000470213 0.996810173451557 0.953058842009892 -0.00578895288956073 ENSG00000084072 PPIE
ENST00000474804 0.98809791417339 0.827567994598277 -0.0218519369493927 ENSG00000084072 PPIE
ENST00000475350 0.98809791417339 0.829317730839348 -0.0209426209599109 ENSG00000084072 PPIE
ENST00000480169 0.853585174931102 0.145852681556575 -0.163905245331716 ENSG00000084072 PPIE
ENST00000372827 0.85279201050746 0.1443116242697 -0.266563161829608 ENSG00000116985 BMP8B
ENST00000467741 0.995028331667769 0.925984959991784 0.0279382148635633 ENSG00000084072 PPIE
ENST00000397360 0.985616811979673 0.789766288144827 0.0722874461972885 ENSG00000116985 BMP8B
ENST00000441669 0.960540606249681 0.533831225580395 0.0503709868939419 ENSG00000043514 TRIT1
ENST00000462797 0.960540606249681 0.533831225580395 0.0503709868939419 ENSG00000043514 TRIT1
ENST00000316891 0.960540606249681 0.533831225580395 0.0503709868939419 ENSG00000043514 TRIT1
ENST00000372818 0.960540606249681 0.533831225580395 0.0503709868939419 ENSG00000043514 TRIT1
ENST00000495175 0.958775531916525 0.518744085575897 0.0530051779720603 ENSG00000043514 TRIT1
ENST00000491865 0.958817564236172 0.522275002609238 0.0525894497859015 ENSG00000043514 TRIT1
ENST00000537223 0.965689042712875 0.57572103314401 0.0474123951333145 ENSG00000043514 TRIT1
ENST00000537440 0.965689042712875 0.57572103314401 0.0474123951333145 ENSG00000043514 TRIT1
ENST00000541099 0.965689042712875 0.57572103314401 0.0474123951333145 ENSG00000043514 TRIT1
ENST00000545233 0.965689042712875 0.57572103314401 0.0474123951333145 ENSG00000043514 TRIT1
ENST00000465417 0.97719784705678 0.708492320296889 0.0476256429400429 ENSG00000043514 TRIT1
ENST00000492612 0.957398987423158 0.50703150375311 0.0553418543821488 ENSG00000043514 TRIT1
ENST00000467774 0.976323224461481 0.704090485554384 0.0731063939484512 ENSG00000043514 TRIT1
ENST00000489945 0.948958762177445 0.444997698264379 0.0624684581324346 ENSG00000043514 TRIT1
ENST00000486825 0.94932072106249 0.446119695458228 0.0630284774586833 ENSG00000043514 TRIT1
ENST00000469476 0.993437817336489 0.893107613006281 0.0133285597625898 ENSG00000043514 TRIT1
ENST00000544981 0.953673513837714 0.481745575344587 0.0660255191867561 ENSG00000043514 TRIT1
ENST00000462243 0.978545273796574 0.721736557420404 0.0435461911380402 ENSG00000043514 TRIT1
ENST00000397332 0.886942040480035 0.217416352567099 -0.361273535885078 ENSG00000116990 MYCL
ENST00000372816 0.982296527377956 0.759440223157306 -0.093971103083836 ENSG00000116990 MYCL
ENST00000372815 0.971334632068058 0.651645263651061 -0.151305903432063 ENSG00000116990 MYCL
ENST00000429311 0.971334632068058 0.651645263651061 -0.151305903432063 ENSG00000116990 MYCL
ENST00000372811 0.952247995278204 0.473010209152807 -0.0725489506714686 ENSG00000168389 MFSD2A
ENST00000420632 0.953944802764344 0.485527253178914 -0.0699534454255764 ENSG00000168389 MFSD2A
ENST00000434861 0.957266596212609 0.504842954706271 -0.0709608532342231 ENSG00000168389 MFSD2A
ENST00000372809 0.952355859665116 0.473616671164005 -0.0724445088024124 ENSG00000168389 MFSD2A
ENST00000483824 0.952355859665116 0.473616671164005 -0.0724445088024124 ENSG00000168389 MFSD2A
ENST00000469745 0.97734783966533 0.709345331142688 -0.0382996051062932 ENSG00000168389 MFSD2A
ENST00000438210 0.983791821977501 0.773569838896413 0.0441905530411786 ENSG00000228477 RP3-342P20.2
ENST00000480630 0.98809791417339 0.813387163765103 -0.0234547336124317 ENSG00000168389 MFSD2A
ENST00000491515 0.972916971266451 0.6716498930161 -0.0452363341793086 ENSG00000168389 MFSD2A
ENST00000459917 0.949439879095082 0.446854749078187 -0.0859238622326368 ENSG00000168389 MFSD2A
ENST00000481612 0.958325197710106 0.514132556768487 -0.0755488836205093 ENSG00000168389 MFSD2A
ENST00000372797 0.996728457747872 0.946948865212181 0.004915455620203 ENSG00000131236 CAP1
ENST00000372802 0.996728457747872 0.944271695463255 0.00516412796264872 ENSG00000131236 CAP1
ENST00000449311 0.993026291000447 0.880353425508211 -0.0115750015340928 ENSG00000131236 CAP1
ENST00000421589 0.995882575917987 0.935929579439254 -0.00613470470318013 ENSG00000131236 CAP1
ENST00000414893 0.992083003924085 0.872622005758057 -0.0117765640331019 ENSG00000131236 CAP1
ENST00000414281 0.995890264455279 0.93603362437102 -0.00613148957354156 ENSG00000131236 CAP1
ENST00000420216 0.994480849693976 0.921528509799006 -0.00759914711477008 ENSG00000131236 CAP1
ENST00000372792 0.991175814213255 0.861545021461594 0.0128434564664869 ENSG00000131236 CAP1
ENST00000372798 0.993151071310959 0.888663515517848 0.0101720324271017 ENSG00000131236 CAP1
ENST00000340450 0.996728457747872 0.946635727190712 0.00495341381151344 ENSG00000131236 CAP1
ENST00000372805 0.996232734467997 0.938460240510586 0.00570412784895768 ENSG00000131236 CAP1
ENST00000435719 0.986397598877381 0.797448239319673 -0.0191991633902254 ENSG00000131236 CAP1
ENST00000427843 0.992220263280147 0.87490665814146 -0.0117110044862647 ENSG00000131236 CAP1
ENST00000417287 0.994111384844302 0.910113764392479 -0.00867772720240601 ENSG00000131236 CAP1
ENST00000424977 0.995867942864754 0.933610607776956 -0.00634029147481106 ENSG00000131236 CAP1
ENST00000446031 0.987657184863659 0.809572658381599 -0.0184140913746632 ENSG00000131236 CAP1
ENST00000479759 0.965689042712875 0.577162319440998 0.044359643814951 ENSG00000131236 CAP1
ENST00000461993 0.973267838632367 0.681521410277165 0.0332896980968482 ENSG00000131236 CAP1
ENST00000494114 0.972916971266451 0.67168565207854 0.0340208229269866 ENSG00000131236 CAP1
ENST00000433473 0.969212128029284 0.635809580402038 -0.0414237482399226 ENSG00000131238 PPT1
ENST00000529905 0.968341514652644 0.628951881330881 -0.0420296620478699 ENSG00000131238 PPT1
ENST00000530704 0.966904447663711 0.599961456418804 -0.0490901776559266 ENSG00000131238 PPT1
ENST00000372775 0.909878769437407 0.288754712288226 -0.107981947246146 ENSG00000131238 PPT1
ENST00000449045 0.953673513837714 0.482037550681214 -0.0675303378714125 ENSG00000131238 PPT1
ENST00000439754 0.931702652736558 0.369104109083918 -0.0944106445539085 ENSG00000131238 PPT1
ENST00000530076 0.889508130977076 0.22511620610077 -0.12839018759505 ENSG00000131238 PPT1
ENST00000527311 0.962755790661758 0.557457287375799 -0.0567023648048789 ENSG00000131238 PPT1
ENST00000372779 0.957472092395286 0.509154001021428 -0.0664030892757562 ENSG00000131238 PPT1
ENST00000526547 0.992276068986474 0.875413983675436 -0.0188238750902261 ENSG00000131238 PPT1
ENST00000372771 0.991175814213255 0.862703610802701 -0.01217692936706 ENSG00000117000 RLF
ENST00000384777 0.985421241772623 0.788338197382889 0.0894074542268335 ENSG00000207508 RNU6-1237P
ENST00000468258 0.962406950909498 0.549548686795341 0.216694537558413 ENSG00000188800 TMCO2
ENST00000567508 0.987036781686175 0.803298348331661 0.0607401170716261 ENSG00000259943 RP1-39G22.7
ENST00000372759 0.960406258188937 0.526525517824607 0.0382093451180058 ENSG00000084073 ZMPSTE24
ENST00000479131 0.864867900802315 0.165493779579387 -0.121369166211477 ENSG00000084073 ZMPSTE24
ENST00000472583 0.892617693742467 0.23328549625452 -0.0940271055693904 ENSG00000084073 ZMPSTE24
ENST00000447743 0.962406950909498 0.54959964778825 0.198518509460075 ENSG00000231296 RP1-39G22.4
ENST00000474142 0.725128464618744 0.0393788814940928 0.228507405600024 ENSG00000084073 ZMPSTE24
ENST00000372748 0.969219071308626 0.636000172202035 -0.12730047919503 ENSG00000049089 COL9A2
ENST00000482722 0.987657184863659 0.80936028512023 -0.0656952491311636 ENSG00000049089 COL9A2
ENST00000466267 0.962755790661758 0.553316861299483 -0.189185734524672 ENSG00000049089 COL9A2
ENST00000427563 0.969068544986573 0.635112349873528 0.159611930373407 ENSG00000049089 COL9A2
ENST00000488463 0.98809791417339 0.82783282070575 0.0695203201258058 ENSG00000049089 COL9A2
ENST00000417105 0.924273833874609 0.333629724174458 0.315170723753665 ENSG00000049089 COL9A2
ENST00000496215 0.972916971266451 0.673019097739569 0.142835585252409 ENSG00000049089 COL9A2
ENST00000372736 0.965689042712875 0.578583797107336 0.187737792943984 ENSG00000049089 COL9A2
ENST00000461118 0.978371066209645 0.719681026582 0.124342772438272 ENSG00000049089 COL9A2
ENST00000435168 0.949332095393725 0.446654086039432 0.0591068223916692 ENSG00000084070 SMAP2
ENST00000372718 0.967242115812682 0.608468470562373 0.0373713841884053 ENSG00000084070 SMAP2
ENST00000372708 0.919333357089514 0.315404500122095 0.0735382317086033 ENSG00000084070 SMAP2
ENST00000539317 0.963019339753463 0.558771634407271 0.0461210218558133 ENSG00000084070 SMAP2
ENST00000487871 0.997925767017169 0.974430682065429 0.00289712839100431 ENSG00000084070 SMAP2
ENST00000469416 0.967264992038541 0.610941600807717 0.0750467699141622 ENSG00000187801 ZFP69B
ENST00000361584 0.967493980400356 0.617683934241315 0.0737169027865607 ENSG00000187801 ZFP69B
ENST00000484445 0.967493980400356 0.617683934241315 0.0737169027865607 ENSG00000187801 ZFP69B
ENST00000411995 0.966206922374528 0.585442130228609 0.0804646520864145 ENSG00000187801 ZFP69B
ENST00000565390 0.961892042328874 0.54615874316349 0.120551299357873 ENSG00000260920 RP1-228H13.5
ENST00000372706 0.996728457747872 0.9488894831833 0.00834597513801288 ENSG00000187815 ZFP69
ENST00000372705 0.98809791417339 0.814976867375696 0.0311107689194415 ENSG00000187815 ZFP69
ENST00000482712 0.973272631489418 0.681912252845658 0.0942422009917266 ENSG00000187815 ZFP69
ENST00000450713 0.958775531916525 0.518387309416005 0.076991585093526 ENSG00000238287 RP11-656D10.3
ENST00000358527 0.960540606249681 0.53310979024069 -0.0688015351680031 ENSG00000164002 EXO5
ENST00000372703 0.960540606249681 0.53310979024069 -0.0688015351680031 ENSG00000164002 EXO5
ENST00000420209 0.995858667178351 0.932850478200038 0.00987321700349461 ENSG00000164002 EXO5
ENST00000296380 0.964675756750152 0.569241057361001 -0.0617165219472002 ENSG00000164002 EXO5
ENST00000432259 0.95064277094186 0.458348619246783 0.0952125506587401 ENSG00000164002 EXO5
ENST00000418186 0.997976990561912 0.975652478354003 0.00356450255347997 ENSG00000164002 EXO5
ENST00000415550 0.965689042712875 0.57544381920955 0.072021706247642 ENSG00000164002 EXO5
ENST00000443729 0.991043566492163 0.85954209217187 -0.020423757779398 ENSG00000164002 EXO5
ENST00000419161 0.991043566492163 0.85954209217187 -0.020423757779398 ENSG00000164002 EXO5
ENST00000471429 0.896502778533413 0.243825145742802 0.167952147495194 ENSG00000164002 EXO5
ENST00000453437 0.951418827916509 0.466607505144463 0.110952187600587 ENSG00000227278 RP11-656D10.5
ENST00000437060 0.985782948841304 0.791099550074897 -0.0586430431019426 ENSG00000238186 RP11-656D10.6
ENST00000372699 0.889693231632496 0.226127938729196 -0.193207149104081 ENSG00000117010 ZNF684
ENST00000465152 0.887676852527912 0.219396602749151 -0.201501864248009 ENSG00000117010 ZNF684
ENST00000372696 0.886685727074116 0.216790904675188 -0.205859778806965 ENSG00000117010 ZNF684
ENST00000372697 0.886685727074116 0.216790904675188 -0.205859778806965 ENSG00000117010 ZNF684
ENST00000493756 0.879500287622445 0.198739291712149 -0.204996979587322 ENSG00000117010 ZNF684
ENST00000472043 0.85279201050746 0.144316293165319 -0.343592059430574 ENSG00000117010 ZNF684
ENST00000372684 0.981919781141352 0.751156725486902 -0.0717902869182864 ENSG00000117016 RIMS3
ENST00000372683 0.946563553972961 0.435230221013261 0.20126304326292 ENSG00000117016 RIMS3
ENST00000440100 0.931702652736558 0.36663698342315 0.223324544371838 ENSG00000237899 RP4-739H11.3
ENST00000606277 0.717429361493268 0.037436900556919 -0.315370947913436 ENSG00000272145 NFYC-AS1
ENST00000467203 0.987581678897303 0.808541482441772 -0.0188120621763674 ENSG00000066136 NFYC
ENST00000424419 0.98809791417339 0.830451942965426 -0.0162699945052277 ENSG00000066136 NFYC
ENST00000427410 0.997349868182489 0.967736778420816 -0.00287875835538755 ENSG00000066136 NFYC
ENST00000447388 0.994078645078233 0.904780395131107 -0.00853599220422042 ENSG00000066136 NFYC
ENST00000425457 0.996632234960614 0.94365897833379 -0.00503283908182966 ENSG00000066136 NFYC
ENST00000453631 0.985533583760052 0.788664332458722 -0.0213404810309478 ENSG00000066136 NFYC
ENST00000456393 0.994111384844302 0.90976223322522 -0.00809301927563814 ENSG00000066136 NFYC
ENST00000372654 0.999998184315138 0.999462176973677 -4.84048735477299e-05 ENSG00000066136 NFYC
ENST00000534399 0.993151071310959 0.887781786722098 -0.0119900298431017 ENSG00000066136 NFYC
ENST00000372653 0.997425731521503 0.968624878362508 0.00288516192270408 ENSG00000066136 NFYC
ENST00000372669 0.996728457747872 0.947209185920312 -0.00521739962061945 ENSG00000066136 NFYC
ENST00000372652 0.965984837784754 0.579722913660925 0.0413061328311946 ENSG00000066136 NFYC
ENST00000372651 0.956217747547165 0.497005256470831 0.0506577862337902 ENSG00000066136 NFYC
ENST00000531464 0.912485024374347 0.293463471620699 0.0992905762504141 ENSG00000066136 NFYC
ENST00000440226 0.951262752249587 0.4655548959885 0.055793082144315 ENSG00000066136 NFYC
ENST00000525290 0.951760365213501 0.470383114184876 0.0611941620046099 ENSG00000066136 NFYC
ENST00000530965 0.946211394017686 0.43338304479581 0.0737628866863353 ENSG00000066136 NFYC
ENST00000416859 0.989608395181403 0.844289411895082 0.0161281915419394 ENSG00000066136 NFYC
ENST00000308733 0.971681646439387 0.657931830042487 0.0350184541902087 ENSG00000066136 NFYC
ENST00000414185 0.993026291000447 0.886866975712507 0.0121538487748737 ENSG00000066136 NFYC
ENST00000525349 0.966904447663711 0.601850285381919 -0.0547582196567824 ENSG00000066136 NFYC
ENST00000483091 0.962755790661758 0.553586904927783 0.0887435265857822 ENSG00000066136 NFYC
ENST00000488635 0.869879774811861 0.18047466762766 0.142955445373937 ENSG00000066136 NFYC
ENST00000496608 0.956399848144534 0.498364859110316 0.0718825944625388 ENSG00000066136 NFYC
ENST00000347132 0.980960223019819 0.742378037162131 0.0792985323362693 ENSG00000117013 KCNQ4
ENST00000509682 0.985782948841304 0.791499367907529 0.0645574044155172 ENSG00000117013 KCNQ4
ENST00000443478 0.988412313462168 0.832883304962572 0.0578825279708389 ENSG00000117013 KCNQ4
ENST00000506017 0.996232734467997 0.938220508271974 0.021357673833551 ENSG00000117013 KCNQ4
ENST00000372638 0.978251764165719 0.71764629905944 -0.102177724523401 ENSG00000179862 CITED4
ENST00000372621 0.933871130427074 0.37767411926347 -0.0797536586586989 ENSG00000171793 CTPS1
ENST00000541520 0.944311279823792 0.424458678733381 -0.0721210215336683 ENSG00000171793 CTPS1
ENST00000470271 0.90678117832626 0.280720460079562 -0.133313920403697 ENSG00000171793 CTPS1
ENST00000475060 0.90564314144064 0.273115845701308 -0.154490775038658 ENSG00000171793 CTPS1
ENST00000479480 0.955548073157405 0.494184011684127 -0.075841299952162 ENSG00000171793 CTPS1
ENST00000543104 0.936156558055016 0.385106103620882 -0.0902930283652441 ENSG00000171793 CTPS1
ENST00000372616 0.949782931966193 0.450578893168114 -0.0683807631014632 ENSG00000171793 CTPS1
ENST00000480420 0.888036149487491 0.221206969791606 -0.105119718998484 ENSG00000171793 CTPS1
ENST00000463285 0.972326663810797 0.663604738398769 -0.0386714478822232 ENSG00000171793 CTPS1
ENST00000486889 0.917220311121277 0.30752480708185 -0.0928840991089614 ENSG00000171793 CTPS1
ENST00000497210 0.939344617536589 0.400077022013465 -0.08767926993651 ENSG00000171793 CTPS1
ENST00000464283 0.908764326725691 0.286685064134215 -0.106410207677082 ENSG00000171793 CTPS1
ENST00000463423 0.960540606249681 0.531674045613928 -0.0643398566137757 ENSG00000171793 CTPS1
ENST00000498694 0.966206922374528 0.586150125167888 -0.0516124622643756 ENSG00000171793 CTPS1
ENST00000302946 0.994464197521441 0.917065468123151 -0.0109495248602949 ENSG00000171790 SLFNL1
ENST00000372613 0.993414413778019 0.891878455814925 -0.0143003509309274 ENSG00000171790 SLFNL1
ENST00000397197 0.993414413778019 0.891878455814925 -0.0143003509309274 ENSG00000171790 SLFNL1
ENST00000439569 0.993414413778019 0.891878455814925 -0.0143003509309274 ENSG00000171790 SLFNL1
ENST00000372611 0.994111384844302 0.907500725764603 -0.0121921446629527 ENSG00000171790 SLFNL1
ENST00000359345 0.972326663810797 0.663893241019731 0.042434036695916 ENSG00000171790 SLFNL1
ENST00000456518 0.921663623563829 0.322582856595202 0.0622479495552581 ENSG00000010803 SCMH1
ENST00000397174 0.921663623563829 0.321364095219245 0.0615205559472755 ENSG00000010803 SCMH1
ENST00000402904 0.921663623563829 0.321364095219245 0.0615205559472755 ENSG00000010803 SCMH1
ENST00000361191 0.921663623563829 0.321884534069512 0.0613113714074783 ENSG00000010803 SCMH1
ENST00000361705 0.921663623563829 0.321884534069512 0.0613113714074783 ENSG00000010803 SCMH1
ENST00000397171 0.921663623563829 0.321884534069512 0.0613113714074783 ENSG00000010803 SCMH1
ENST00000372597 0.797996286284782 0.0832275500090958 0.0996961340088438 ENSG00000010803 SCMH1
ENST00000372596 0.797996286284782 0.0832275500090958 0.0996961340088438 ENSG00000010803 SCMH1
ENST00000337495 0.797996286284782 0.0832275500090958 0.0996961340088438 ENSG00000010803 SCMH1
ENST00000326197 0.924633751445899 0.33630398308847 0.0604719718399919 ENSG00000010803 SCMH1
ENST00000372595 0.92500971998431 0.338116301221181 0.0588182468410843 ENSG00000010803 SCMH1
ENST00000472037 0.97445979358358 0.691065935589424 0.0325557575265953 ENSG00000010803 SCMH1
ENST00000460215 0.774303312665717 0.068967550985283 0.153161986388348 ENSG00000010803 SCMH1
ENST00000498793 0.805395442186956 0.0919927690086412 0.139234725386633 ENSG00000010803 SCMH1
ENST00000489421 0.734120622733484 0.0438408180725566 0.184461679965694 ENSG00000010803 SCMH1
ENST00000482530 0.731900503320493 0.0411340970006924 0.187027393700027 ENSG00000010803 SCMH1
ENST00000401064 0.732074799862735 0.0417464298560537 -0.659842426418341 ENSG00000215893 RP4-635E8.1
ENST00000488592 0.731900503320493 0.0414066129581421 0.20109090548751 ENSG00000010803 SCMH1
ENST00000372583 0.931702652736558 0.368578382527644 0.0804547037203085 ENSG00000127124 HIVEP3
ENST00000372584 0.931702652736558 0.368435432455298 0.0804903581442181 ENSG00000127124 HIVEP3
ENST00000247584 0.933960716836457 0.378359027498577 0.0853903953407926 ENSG00000127124 HIVEP3
ENST00000460604 0.941408139642713 0.406137695976436 0.0844283419824205 ENSG00000127124 HIVEP3
ENST00000429157 0.931702652736558 0.369456085757869 0.0871484734727194 ENSG00000127124 HIVEP3
ENST00000440249 0.980960223019819 0.742809536012528 -0.0947482543940746 ENSG00000230881 RP11-486B10.3
ENST00000434240 0.962406950909498 0.549674362370427 0.095472089522794 ENSG00000230638 RP11-486B10.4
ENST00000455975 0.97445979358358 0.69167037202791 0.0645306150427584 ENSG00000230638 RP11-486B10.4
ENST00000491442 0.999998184315138 0.999601117027111 7.02328732737597e-05 ENSG00000127124 HIVEP3
ENST00000489103 0.998848176747782 0.986970140176218 -0.00203804346220455 ENSG00000127124 HIVEP3
ENST00000479350 0.990099799354954 0.850523191232543 0.0335776366977582 ENSG00000127124 HIVEP3
ENST00000372571 0.960406258188937 0.528314877685117 0.0347847835601036 ENSG00000198815 FOXJ3
ENST00000372572 0.831057772494217 0.11436190507785 0.0847998130144689 ENSG00000198815 FOXJ3
ENST00000372573 0.832727846270318 0.117811067353415 0.0837420695670271 ENSG00000198815 FOXJ3
ENST00000361346 0.832075851376962 0.116237609492455 0.0840999058903286 ENSG00000198815 FOXJ3
ENST00000361776 0.832075851376962 0.116237609492455 0.0840999058903286 ENSG00000198815 FOXJ3
ENST00000545068 0.858808217116334 0.156535216953286 0.0739167452910842 ENSG00000198815 FOXJ3
ENST00000445886 0.831349443588914 0.115759267351184 0.113530584959536 ENSG00000198815 FOXJ3
ENST00000422278 0.975993372087906 0.702904691645036 0.0416468751088398 ENSG00000198815 FOXJ3
ENST00000454417 0.913497982179833 0.297810166878078 0.110789082043312 ENSG00000198815 FOXJ3
ENST00000372562 0.98190900783499 0.750389893080267 0.0250520391597454 ENSG00000127125 PPCS
ENST00000455780 0.993499085872724 0.898553034021763 0.0105374404658167 ENSG00000127125 PPCS
ENST00000372560 0.954345102924314 0.488017916303251 -0.0910360000122284 ENSG00000127125 PPCS
ENST00000472013 0.994111384844302 0.908774237407312 0.00948742286002944 ENSG00000127125 PPCS
ENST00000372561 0.994111384844302 0.908813059786222 0.00948314231903237 ENSG00000127125 PPCS
ENST00000372556 0.994111384844302 0.908813059786222 0.00948314231903237 ENSG00000127125 PPCS
ENST00000471420 0.982243851086409 0.75370882345254 0.0250250422784769 ENSG00000127125 PPCS
ENST00000482168 0.907114089588579 0.281968985321064 0.0964916016910779 ENSG00000127125 PPCS
ENST00000469615 0.953442899109261 0.480106119291446 0.0783411240658204 ENSG00000127125 PPCS
ENST00000475614 0.967861859352063 0.623638958809442 -0.120271857268589 ENSG00000186409 CCDC30
ENST00000428554 0.980960223019819 0.743555513604064 0.051190665500764 ENSG00000186409 CCDC30
ENST00000477155 0.980960223019819 0.743555513604064 0.051190665500764 ENSG00000186409 CCDC30
ENST00000468651 0.90678117832626 0.281176748590595 -0.302968770635617 ENSG00000186409 CCDC30
ENST00000492422 0.90641512915692 0.275458181496767 -0.311884007663543 ENSG00000186409 CCDC30
ENST00000462063 0.813400646103415 0.0969555456496132 -0.507090187538976 ENSG00000186409 CCDC30
ENST00000495044 0.953125398436373 0.477283573902798 0.163759277718975 ENSG00000186409 CCDC30
ENST00000507855 0.949849800572223 0.453670834691655 0.123696767215237 ENSG00000186409 CCDC30
ENST00000509712 0.942164009607333 0.408847498077265 0.156975040747122 ENSG00000186409 CCDC30
ENST00000471390 0.966849871068006 0.597110469803507 0.0933528252969845 ENSG00000186409 CCDC30
ENST00000342022 0.966206922374528 0.584559533927831 0.0955791412320437 ENSG00000186409 CCDC30
ENST00000340612 0.961603730905436 0.539443375128818 0.107485076331898 ENSG00000186409 CCDC30
ENST00000514642 0.967242115812682 0.606533127457057 0.109931892605126 ENSG00000186409 CCDC30
ENST00000390640 0.975479389262298 0.699232531952681 0.0685637644969074 ENSG00000186409 CCDC30
ENST00000471699 0.93107323418213 0.360412403615615 0.304310167828392 ENSG00000186409 CCDC30
ENST00000304979 0.921663623563829 0.322849975834318 -0.0691225965975818 ENSG00000171960 PPIH
ENST00000372550 0.529201738161861 0.0113533947419406 -0.217460640956627 ENSG00000171960 PPIH
ENST00000440068 0.564350794655931 0.0141436548795235 -0.217262190047545 ENSG00000171960 PPIH
ENST00000372549 0.960540606249681 0.530890428727744 -0.070576363938415 ENSG00000171960 PPIH
ENST00000455203 0.710922402406816 0.0358288242906243 -0.187741200066866 ENSG00000171960 PPIH
ENST00000436387 0.953948300815581 0.486008094808212 -0.0806814918425675 ENSG00000171960 PPIH
ENST00000461351 0.959143045845019 0.522825871866931 -0.0473083244084702 ENSG00000171960 PPIH
ENST00000414339 0.979834720499683 0.732889379200089 -0.101026139905828 ENSG00000234917 RP5-994D16.3
ENST00000321358 0.478528403944978 0.00760812516004027 -0.161663113852535 ENSG00000065978 YBX1
ENST00000332220 0.331479743158272 0.00290530335241435 -0.19074641912345 ENSG00000065978 YBX1
ENST00000436427 0.534109056491832 0.0117510814407671 -0.147447196659881 ENSG00000065978 YBX1
ENST00000467957 0.30716958307778 0.00245030559901624 -0.175675625443222 ENSG00000065978 YBX1
ENST00000296387 0.979146627633459 0.72464671131657 0.125123593340822 ENSG00000164007 CLDN19
ENST00000539749 0.979146627633459 0.72464671131657 0.125123593340822 ENSG00000164007 CLDN19
ENST00000397054 0.962755790661758 0.557304877350051 -0.0522324958311659 ENSG00000117385 LEPRE1
ENST00000460031 0.962755790661758 0.55744391360277 -0.0522206178782928 ENSG00000117385 LEPRE1
ENST00000236040 0.962772823774612 0.557942453935019 -0.0522012712292194 ENSG00000117385 LEPRE1
ENST00000495874 0.962772823774612 0.557942453935019 -0.0522012712292194 ENSG00000117385 LEPRE1
ENST00000296388 0.962772823774612 0.557942453935019 -0.0522012712292194 ENSG00000117385 LEPRE1
ENST00000462474 0.980960223019819 0.743338428547005 0.054461899808277 ENSG00000117385 LEPRE1
ENST00000472802 0.97592124710541 0.701250555566675 0.0735578807244695 ENSG00000117385 LEPRE1
ENST00000431412 0.931702652736558 0.369770897009171 -0.0972710355800027 ENSG00000117385 LEPRE1
ENST00000460831 0.998034539134634 0.97702175083767 0.00639851505602251 ENSG00000117385 LEPRE1
ENST00000481465 0.989622786758936 0.84468823112575 -0.0271404909478852 ENSG00000117385 LEPRE1
ENST00000447502 0.954244490850824 0.48720077734734 -0.106184903304368 ENSG00000117385 LEPRE1
ENST00000463465 0.886225305212509 0.214626279160995 -0.153138384353259 ENSG00000117385 LEPRE1
ENST00000372526 0.999973737908902 0.999111618931752 0.000162093034930056 ENSG00000117385 LEPRE1
ENST00000492956 0.9913407788371 0.865822297242864 -0.0264181102131123 ENSG00000117385 LEPRE1
ENST00000372525 0.988405553690732 0.832589739649348 -0.02339350131201 ENSG00000164008 C1orf50
ENST00000464081 0.987863980704185 0.811623715847352 -0.0208172559762199 ENSG00000164008 C1orf50
ENST00000603943 0.969710192318886 0.63969864186423 -0.0392104331280488 ENSG00000164008 C1orf50
ENST00000536543 0.98809791417339 0.822776806092878 -0.0199872722973391 ENSG00000164008 C1orf50
ENST00000468913 0.989075107920505 0.836541011228662 0.028876137693381 ENSG00000164008 C1orf50
ENST00000494155 0.996742705550693 0.949022136290262 0.0123912589186579 ENSG00000164008 C1orf50
ENST00000447572 0.960745516290079 0.535902934792058 -0.156994646557998 ENSG00000228452 RP5-994D16.9
ENST00000421630 0.87491049055721 0.191415218678051 0.442462498534087 ENSG00000164008 C1orf50
ENST00000372522 0.957414178658382 0.507218651932924 -0.0834002563054439 ENSG00000177868 CCDC23
ENST00000372521 0.949782931966193 0.451760402476623 -0.090629119081266 ENSG00000177868 CCDC23
ENST00000537227 0.914586132491843 0.301273192458164 -0.121712211845574 ENSG00000177868 CCDC23
ENST00000497437 0.973013372687381 0.676421077869609 -0.0536279604327152 ENSG00000177868 CCDC23
ENST00000487556 0.974551148650515 0.692386504742545 0.0434936306835389 ENSG00000164010 ERMAP
ENST00000372517 0.974551148650515 0.692386504742545 0.0434936306835389 ENSG00000164010 ERMAP
ENST00000470938 0.956263394661539 0.497131864065541 -0.158914865625643 ENSG00000164010 ERMAP
ENST00000372514 0.919333357089514 0.315390030855377 0.130554500455506 ENSG00000164010 ERMAP
ENST00000328249 0.92965561357811 0.354289040560499 0.134977991602105 ENSG00000164010 ERMAP
ENST00000414798 0.930032020214859 0.356122315469992 0.13802280482064 ENSG00000228192 RP11-342M1.3
ENST00000416809 0.942651714713926 0.411051329447177 0.132335056227913 ENSG00000228192 RP11-342M1.3
ENST00000425076 0.867981719395698 0.174840661038518 0.207121392799962 ENSG00000228192 RP11-342M1.3
ENST00000444563 0.867981719395698 0.174840661038518 0.207121392799962 ENSG00000228192 RP11-342M1.3
ENST00000372508 0.910308100712413 0.289514451252982 0.111569332052861 ENSG00000164011 ZNF691
ENST00000372507 0.909894575483485 0.289125253671007 0.11157990965779 ENSG00000164011 ZNF691
ENST00000372506 0.909894575483485 0.289125253671007 0.11157990965779 ENSG00000164011 ZNF691
ENST00000397044 0.937490700175365 0.392116642187318 0.0949020343441306 ENSG00000164011 ZNF691
ENST00000372504 0.909894575483485 0.289125253671007 0.11157990965779 ENSG00000164011 ZNF691
ENST00000397034 0.931702652736558 0.368825270583986 0.122587801974831 ENSG00000164011 ZNF691
ENST00000372503 0.931702652736558 0.364729600193193 0.129102681053938 ENSG00000164011 ZNF691
ENST00000372502 0.92185506969686 0.324052912882692 0.144781424243082 ENSG00000164011 ZNF691
ENST00000426263 0.980960223019819 0.74388325149031 0.0312335545964171 ENSG00000117394 SLC2A1
ENST00000475162 0.967242115812682 0.608799706574344 0.0584266355512982 ENSG00000117394 SLC2A1
ENST00000439722 0.973645656283594 0.685227371010453 0.0550127531908587 ENSG00000117394 SLC2A1
ENST00000415851 0.968813257501057 0.632627738293503 0.0494260812805116 ENSG00000117394 SLC2A1
ENST00000372500 0.98809791417339 0.816457618100736 0.0234566566790255 ENSG00000117394 SLC2A1
ENST00000460369 0.967313537528273 0.611516550223555 -0.0903345321032036 ENSG00000117394 SLC2A1
ENST00000431635 0.637278456535015 0.0217246649030626 -0.229650231776847 ENSG00000117395 EBNA1BP2
ENST00000236051 0.631817179981255 0.0211253046440385 -0.230038673640033 ENSG00000117395 EBNA1BP2
ENST00000463906 0.750424982239964 0.0518051459447009 -0.193687421973578 ENSG00000117395 EBNA1BP2
ENST00000491223 0.692947686081166 0.0321374191456497 -0.213730519431928 ENSG00000117395 EBNA1BP2
ENST00000472982 0.652611303887346 0.0244426575900632 -0.229871828895732 ENSG00000117395 EBNA1BP2
ENST00000483082 0.642194680825588 0.0227467410390942 -0.23350789144581 ENSG00000117395 EBNA1BP2
ENST00000461557 0.554541139533479 0.0135349530456407 -0.246662143590646 ENSG00000117395 EBNA1BP2
ENST00000372492 0.251680874500781 0.00146432235031377 -0.664752789301268 ENSG00000243710 WDR65
ENST00000372476 0.986397598877381 0.798434351022592 0.0901033315609566 ENSG00000066056 TIE1
ENST00000433781 0.966849871068006 0.597087253958321 0.187742812044053 ENSG00000066056 TIE1
ENST00000372470 0.936813417250253 0.388527017382384 0.264732989845531 ENSG00000117400 MPL
ENST00000413998 0.789220897907676 0.0775082036813514 0.58542278920378 ENSG00000117400 MPL
ENST00000424948 0.979146627633459 0.726629108217969 -0.0975770811382414 ENSG00000234694 RP1-92O14.3
ENST00000310955 0.979146627633459 0.725648385987032 -0.0916400893229137 ENSG00000117399 CDC20
ENST00000372462 0.972136963893611 0.662658633607163 -0.114557721992441 ENSG00000117399 CDC20
ENST00000482046 0.973882233317895 0.686881516804519 -0.11772426296103 ENSG00000117399 CDC20
ENST00000372458 0.966206922374528 0.586055805755151 -0.0478819924847606 ENSG00000066322 ELOVL1
ENST00000413844 0.966299981968775 0.586837240300334 -0.0477451097284487 ENSG00000066322 ELOVL1
ENST00000468865 0.974902876125067 0.695134157968797 0.0369465915093936 ENSG00000066322 ELOVL1
ENST00000464204 0.966425575828785 0.591654968210252 -0.0459617817805072 ENSG00000066322 ELOVL1
ENST00000470968 0.967362902688907 0.612776046258574 -0.0434092965835184 ENSG00000066322 ELOVL1
ENST00000487209 0.974832172639128 0.694597429663688 -0.0336898373053195 ENSG00000066322 ELOVL1
ENST00000470769 0.982101283037461 0.75191536250205 -0.0276031718312403 ENSG00000066322 ELOVL1
ENST00000497569 0.967264992038541 0.610702901849698 -0.0444782434083986 ENSG00000066322 ELOVL1
ENST00000482302 0.963210526108929 0.560358227197314 -0.0506058561947208 ENSG00000066322 ELOVL1
ENST00000497050 0.96696738438791 0.604917831611251 -0.0446877437018713 ENSG00000066322 ELOVL1
ENST00000478481 0.950113048307549 0.454616097257005 0.0729572382009635 ENSG00000066322 ELOVL1
ENST00000479439 0.960709783998731 0.535782866082553 -0.0571926315558701 ENSG00000066322 ELOVL1
ENST00000465321 0.947318008762567 0.438789365764694 -0.0704892528177475 ENSG00000066322 ELOVL1
ENST00000479686 0.957902437840891 0.512566428729873 -0.0614592993109435 ENSG00000066322 ELOVL1
ENST00000496932 0.955548073157405 0.494310667030151 -0.0642999906459484 ENSG00000066322 ELOVL1
ENST00000290663 0.953816119710464 0.4839624937562 -0.0605459035673491 ENSG00000159479 MED8
ENST00000372457 0.953057254677297 0.476740977730268 -0.0611385805507319 ENSG00000159479 MED8
ENST00000372455 0.931506750564775 0.363481176913168 -0.076925725787283 ENSG00000159479 MED8
ENST00000436713 0.8213971253273 0.106124519944906 -0.143573239440919 ENSG00000229431 RP1-92O14.6
ENST00000460803 0.903555717235272 0.264855266122622 -0.126831695274608 ENSG00000159479 MED8
ENST00000473560 0.928176695587799 0.349991589414578 -0.0895996987953126 ENSG00000159479 MED8
ENST00000310739 0.997960745983139 0.975270698472501 -0.00287156335727577 ENSG00000198198 SZT2
ENST00000372450 0.997960745983139 0.975270698472501 -0.00287156335727577 ENSG00000198198 SZT2
ENST00000357658 0.973004093766458 0.676376213180902 0.0346365459431953 ENSG00000198198 SZT2
ENST00000406439 0.930326379465901 0.358743000324919 0.0701927093630343 ENSG00000198198 SZT2
ENST00000562955 0.842705795841276 0.131401890654315 0.0845016784675507 ENSG00000198198 SZT2
ENST00000470139 0.961968439224885 0.546605688943055 0.05338799147928 ENSG00000198198 SZT2
ENST00000372442 0.867981719395698 0.169992858086663 0.091239540236479 ENSG00000198198 SZT2
ENST00000478140 0.978881520543713 0.723625213655407 0.0633935231045755 ENSG00000198198 SZT2
ENST00000470897 0.933898802256999 0.378057342953976 0.15324380999847 ENSG00000198198 SZT2
ENST00000471177 0.918589204316715 0.312831201597919 0.142363862124888 ENSG00000198198 SZT2
ENST00000460536 0.949782931966193 0.45249595710975 0.0738002335656695 ENSG00000198198 SZT2
ENST00000396885 0.924487199003693 0.3350566905384 0.153648076047502 ENSG00000229372 SZT2-AS1
ENST00000583037 0.967493980400356 0.616273848541511 0.0844083653706549 ENSG00000178922 HYI
ENST00000483618 0.997176939405212 0.966960134325381 -0.0116619958312116 ENSG00000178922 HYI
ENST00000372425 0.967493980400356 0.616273848541511 0.0844083653706549 ENSG00000178922 HYI
ENST00000372433 0.968756381716495 0.631596776499416 0.0821396368710423 ENSG00000178922 HYI
ENST00000372434 0.966904447663711 0.604439639913822 0.0878576186869579 ENSG00000178922 HYI
ENST00000470662 0.966501491442078 0.595606240389958 0.0931894218808021 ENSG00000178922 HYI
ENST00000487366 0.963936896907238 0.565097329649821 0.100446965782647 ENSG00000178922 HYI
ENST00000372430 0.966425575828785 0.588639804990062 0.0929068991419582 ENSG00000178922 HYI
ENST00000372432 0.967493980400356 0.617044400359525 0.0840723746423745 ENSG00000178922 HYI
ENST00000372427 0.969068544986573 0.634748222849975 0.0799090028634831 ENSG00000178922 HYI
ENST00000372426 0.965689042712875 0.578441823973038 0.09716066201233 ENSG00000178922 HYI
ENST00000486909 0.95997241906892 0.524804623411147 0.107738962952411 ENSG00000178922 HYI
ENST00000496142 0.913113007068299 0.295838826122585 0.273164914172985 ENSG00000178922 HYI
ENST00000469587 0.95064277094186 0.460078316581537 -0.214250683531872 ENSG00000178922 HYI
ENST00000359947 0.731900503320493 0.0410127851188262 0.473617593749876 ENSG00000142949 PTPRF
ENST00000438120 0.627828230406321 0.0204976860440387 0.556087976863217 ENSG00000142949 PTPRF
ENST00000436724 0.926476696273019 0.344871968871261 0.305294515567788 ENSG00000142949 PTPRF
ENST00000372405 0.897425375598125 0.245667842709577 0.383653054986986 ENSG00000142949 PTPRF
ENST00000372413 0.752610728384063 0.05439402550262 0.449862909795441 ENSG00000142949 PTPRF
ENST00000372414 0.752610728384063 0.05439402550262 0.449862909795441 ENSG00000142949 PTPRF
ENST00000412568 0.50313386090452 0.00928991020403428 0.708033687909143 ENSG00000142949 PTPRF
ENST00000429895 0.677633084121697 0.0284874362970054 0.575334965677478 ENSG00000142949 PTPRF
ENST00000414879 0.577282152496912 0.0151917516350794 0.646757319760753 ENSG00000142949 PTPRF
ENST00000422171 0.577282152496912 0.0151917516350794 0.646757319760753 ENSG00000142949 PTPRF
ENST00000496447 0.89958955456248 0.255442315196295 0.327946751342083 ENSG00000142949 PTPRF
ENST00000372407 0.897992962980951 0.248901676312618 0.339788798578926 ENSG00000142949 PTPRF
ENST00000372396 0.953125398436373 0.478041784156305 -0.0375937297074846 ENSG00000066135 KDM4A
ENST00000463151 0.979146627633459 0.725994447406868 0.0301349744474048 ENSG00000066135 KDM4A
ENST00000485249 0.997425731521503 0.968279670636581 -0.00384126797251732 ENSG00000066135 KDM4A
ENST00000472265 0.98809791417339 0.817787859829981 -0.0407126433439163 ENSG00000066135 KDM4A
ENST00000481296 0.97936767833619 0.728886227794767 -0.0573381571823415 ENSG00000066135 KDM4A
ENST00000398804 0.992135375530561 0.873668574204816 -0.0143517939319205 ENSG00000236200 KDM4A-AS1
ENST00000439057 0.998549355488529 0.980297775381893 -0.00232305754234681 ENSG00000236200 KDM4A-AS1
ENST00000434346 0.987216645656991 0.805363099779629 -0.0326482650489734 ENSG00000236200 KDM4A-AS1
ENST00000453015 0.967242115812682 0.607237230592971 -0.06510207719885 ENSG00000236200 KDM4A-AS1
ENST00000418149 0.969036686991758 0.634283794616428 -0.052117159823366 ENSG00000236200 KDM4A-AS1
ENST00000532911 0.972570903541933 0.666076191403978 0.0485444081272631 ENSG00000126091 ST3GAL3
ENST00000489897 0.936813417250253 0.388019342802494 0.0688185171108016 ENSG00000126091 ST3GAL3
ENST00000372374 0.939257799187456 0.398991794248532 0.0663702425049842 ENSG00000126091 ST3GAL3
ENST00000372375 0.939257799187456 0.398991794248532 0.0663702425049842 ENSG00000126091 ST3GAL3
ENST00000545417 0.939257799187456 0.398991794248532 0.0663702425049842 ENSG00000126091 ST3GAL3
ENST00000372377 0.939257799187456 0.398991794248532 0.0663702425049842 ENSG00000126091 ST3GAL3
ENST00000361392 0.939257799187456 0.398991794248532 0.0663702425049842 ENSG00000126091 ST3GAL3
ENST00000361400 0.939257799187456 0.398991794248532 0.0663702425049842 ENSG00000126091 ST3GAL3
ENST00000353126 0.939257799187456 0.398991794248532 0.0663702425049842 ENSG00000126091 ST3GAL3
ENST00000530154 0.930077220378884 0.356338223032441 0.0745793643965007 ENSG00000126091 ST3GAL3
ENST00000262915 0.939257799187456 0.398991794248532 0.0663702425049842 ENSG00000126091 ST3GAL3
ENST00000330208 0.939257799187456 0.398991794248532 0.0663702425049842 ENSG00000126091 ST3GAL3
ENST00000335430 0.939257799187456 0.398991794248532 0.0663702425049842 ENSG00000126091 ST3GAL3
ENST00000351035 0.939257799187456 0.398991794248532 0.0663702425049842 ENSG00000126091 ST3GAL3
ENST00000479383 0.977145055573155 0.706928378102758 0.0420595581268777 ENSG00000126091 ST3GAL3
ENST00000347631 0.936887649334075 0.390084737705847 0.0685196732951416 ENSG00000126091 ST3GAL3
ENST00000484868 0.966904447663711 0.603503220363529 0.0602230401772738 ENSG00000126091 ST3GAL3
ENST00000461066 0.976965107012014 0.706339316492617 0.0421940641754316 ENSG00000126091 ST3GAL3
ENST00000437753 0.924633751445899 0.336541663568772 0.149650116875147 ENSG00000229444 RP11-184I16.4
ENST00000533997 0.949439879095082 0.44862549422305 0.0609540985646854 ENSG00000126091 ST3GAL3
ENST00000469715 0.949439879095082 0.44862549422305 0.0609540985646854 ENSG00000126091 ST3GAL3
ENST00000490541 0.949439879095082 0.44862549422305 0.0609540985646854 ENSG00000126091 ST3GAL3
ENST00000528371 0.949439879095082 0.44862549422305 0.0609540985646854 ENSG00000126091 ST3GAL3
ENST00000530581 0.949439879095082 0.44862549422305 0.0609540985646854 ENSG00000126091 ST3GAL3
ENST00000531816 0.949439879095082 0.44862549422305 0.0609540985646854 ENSG00000126091 ST3GAL3
ENST00000531993 0.949439879095082 0.44862549422305 0.0609540985646854 ENSG00000126091 ST3GAL3
ENST00000533212 0.949439879095082 0.44862549422305 0.0609540985646854 ENSG00000126091 ST3GAL3
ENST00000533933 0.949439879095082 0.44862549422305 0.0609540985646854 ENSG00000126091 ST3GAL3
ENST00000372369 0.949439879095082 0.44862549422305 0.0609540985646854 ENSG00000126091 ST3GAL3
ENST00000372372 0.949439879095082 0.44862549422305 0.0609540985646854 ENSG00000126091 ST3GAL3
ENST00000372368 0.949439879095082 0.44862549422305 0.0609540985646854 ENSG00000126091 ST3GAL3
ENST00000372367 0.949439879095082 0.44862549422305 0.0609540985646854 ENSG00000126091 ST3GAL3
ENST00000372366 0.949439879095082 0.44862549422305 0.0609540985646854 ENSG00000126091 ST3GAL3
ENST00000372365 0.949439879095082 0.44862549422305 0.0609540985646854 ENSG00000126091 ST3GAL3
ENST00000361746 0.949439879095082 0.44862549422305 0.0609540985646854 ENSG00000126091 ST3GAL3
ENST00000332628 0.949439879095082 0.44862549422305 0.0609540985646854 ENSG00000126091 ST3GAL3
ENST00000531451 0.94932072106249 0.446303214801236 0.061181083590316 ENSG00000126091 ST3GAL3
ENST00000372362 0.94932072106249 0.446303214801236 0.061181083590316 ENSG00000126091 ST3GAL3
ENST00000361812 0.94932072106249 0.446303214801236 0.061181083590316 ENSG00000126091 ST3GAL3
ENST00000461375 0.962755790661758 0.552538910158148 0.0509816746926069 ENSG00000126091 ST3GAL3
ENST00000490502 0.988498196301372 0.833112948066997 0.0236102849523871 ENSG00000126091 ST3GAL3
ENST00000495482 0.996810173451557 0.95105827499731 -0.0107346701437717 ENSG00000126091 ST3GAL3
ENST00000414809 0.963019339753463 0.558997648223619 0.202273299322761 ENSG00000117407 ARTN
ENST00000372359 0.963019339753463 0.558997648223619 0.202273299322761 ENSG00000117407 ARTN
ENST00000446167 0.901412167239099 0.260826356574722 -0.19607691813473 ENSG00000237950 RP11-7O11.3
ENST00000445226 0.917607391400926 0.310665812812709 -0.176485151431948 ENSG00000237950 RP11-7O11.3
ENST00000412378 0.946223940453824 0.433586478538123 -0.126883766199613 ENSG00000237950 RP11-7O11.3
ENST00000372343 0.960540606249681 0.529722654864922 -0.0506773894823403 ENSG00000117408 IPO13
ENST00000489061 0.892930158874064 0.234703548997552 0.189989873303031 ENSG00000117408 IPO13
ENST00000489773 0.972916971266451 0.672935082671382 0.0496709810795637 ENSG00000117408 IPO13
ENST00000492152 0.982415681659657 0.762324616783274 0.0427081061496697 ENSG00000117408 IPO13
ENST00000480902 0.934119846501201 0.379009767004807 0.17058464723373 ENSG00000117408 IPO13
ENST00000372339 0.681460236080831 0.0293825847445203 -0.321275962893045 ENSG00000117408 IPO13
ENST00000486876 0.715083837183106 0.0368721203222991 -0.429423388276584 ENSG00000117408 IPO13
ENST00000471934 0.962755790661758 0.552464669045447 -0.0549214443239631 ENSG00000132768 DPH2
ENST00000476260 0.950823986363064 0.461697852410578 -0.0663659772280721 ENSG00000132768 DPH2
ENST00000255108 0.855751180313155 0.150863555766132 -0.126121814783895 ENSG00000132768 DPH2
ENST00000412950 0.884340819567749 0.211023843509923 -0.113806768102333 ENSG00000132768 DPH2
ENST00000524776 0.884340819567749 0.211023843509923 -0.113806768102333 ENSG00000132768 DPH2
ENST00000495421 0.855751180313155 0.150863555766132 -0.126121814783895 ENSG00000132768 DPH2
ENST00000530988 0.953241756448142 0.478377196415549 -0.0658196491903656 ENSG00000132768 DPH2
ENST00000527567 0.943850606872236 0.422596382428151 -0.0721393166205389 ENSG00000132768 DPH2
ENST00000492306 0.947044933427802 0.437561827990312 -0.0703906001047211 ENSG00000132768 DPH2
ENST00000490861 0.941839909338401 0.407175476461993 -0.0761246527592892 ENSG00000132768 DPH2
ENST00000396758 0.854936473357702 0.148799413619053 -0.126696783591896 ENSG00000132768 DPH2
ENST00000477294 0.92639685088511 0.34411713175228 -0.0845255421843231 ENSG00000132768 DPH2
ENST00000529729 0.948030930138415 0.441019050757302 -0.0707123714992248 ENSG00000132768 DPH2
ENST00000532140 0.9424981432767 0.410507218593194 -0.0744161981658317 ENSG00000132768 DPH2
ENST00000534786 0.953816119710464 0.484691566340791 -0.066742352487719 ENSG00000132768 DPH2
ENST00000534655 0.869555098625326 0.179415438121348 -0.153299106808497 ENSG00000132768 DPH2
ENST00000459879 0.805141100434206 0.0917899337721367 -0.18443020595436 ENSG00000132768 DPH2
ENST00000527319 0.835411415864757 0.122553046814904 -0.172720904669993 ENSG00000132768 DPH2
ENST00000472505 0.79402817156543 0.0793949239077681 -0.16661484945143 ENSG00000117410 ATP6V0B
ENST00000472174 0.755716662792479 0.0560255053070548 -0.167092980869902 ENSG00000117410 ATP6V0B
ENST00000532642 0.755716662792479 0.0567261452447653 -0.167341494280747 ENSG00000117410 ATP6V0B
ENST00000236067 0.757963818025854 0.0578850164126267 -0.166250082266057 ENSG00000117410 ATP6V0B
ENST00000471859 0.76973159722895 0.0649395824631815 -0.161566328967264 ENSG00000117410 ATP6V0B
ENST00000472277 0.779501299419966 0.071353147235779 -0.166559905432081 ENSG00000117410 ATP6V0B
ENST00000461670 0.7911976207701 0.0783984959145957 -0.170928432837444 ENSG00000117410 ATP6V0B
ENST00000468183 0.758074182236325 0.057907736704155 -0.166249334184103 ENSG00000117410 ATP6V0B
ENST00000473485 0.758074182236325 0.057907736704155 -0.166249334184103 ENSG00000117410 ATP6V0B
ENST00000496131 0.774303312665717 0.0687026474622703 -0.169215918695464 ENSG00000117410 ATP6V0B
ENST00000498208 0.821313493460868 0.105517045927219 -0.160434984167628 ENSG00000117410 ATP6V0B
ENST00000532072 0.89778817049325 0.247314262277551 -0.0904016185260953 ENSG00000117410 ATP6V0B
ENST00000498664 0.840798099271272 0.128287391375854 -0.113113444154901 ENSG00000117410 ATP6V0B
ENST00000498543 0.961613588259246 0.540311509014221 -0.113427764203975 ENSG00000117411 B4GALT2
ENST00000372324 0.915621744854446 0.304190394287321 -0.151742786834338 ENSG00000117411 B4GALT2
ENST00000497866 0.98423694006995 0.776284668588203 -0.0489726826689203 ENSG00000117411 B4GALT2
ENST00000434555 0.917441768894462 0.307963408612633 -0.152976496064104 ENSG00000117411 B4GALT2
ENST00000356836 0.933402336846122 0.375339446329245 -0.135538009435484 ENSG00000117411 B4GALT2
ENST00000309519 0.893956073211021 0.237117356252069 -0.181378226111866 ENSG00000117411 B4GALT2
ENST00000485678 0.962755790661758 0.556609273254603 -0.0981181508080752 ENSG00000117411 B4GALT2
ENST00000481924 0.936887649334075 0.389752302096566 -0.157420045202339 ENSG00000117411 B4GALT2
ENST00000486064 0.948030930138415 0.441219834039175 0.105539959547413 ENSG00000159214 CCDC24
ENST00000372307 0.995328106126851 0.929120690672508 -0.025561239934487 ENSG00000196517 SLC6A9
ENST00000372318 0.942164009607333 0.408301009629665 0.11309027934821 ENSG00000159214 CCDC24
ENST00000460543 0.977996815195522 0.715925169268882 0.0602523243265469 ENSG00000159214 CCDC24
ENST00000463846 0.942164009607333 0.408962052935098 0.112973673739918 ENSG00000159214 CCDC24
ENST00000490563 0.942164009607333 0.408962052935098 0.112973673739918 ENSG00000159214 CCDC24
ENST00000490064 0.98809791417339 0.827781599209462 0.0312372324729845 ENSG00000159214 CCDC24
ENST00000486504 0.97816931556747 0.716974374995901 0.051764153455386 ENSG00000159214 CCDC24
ENST00000485811 0.958775531916525 0.519180549754677 0.0948759599586806 ENSG00000159214 CCDC24
ENST00000372306 0.993437817336489 0.897182238591682 -0.0377224047277174 ENSG00000196517 SLC6A9
ENST00000466180 0.979146627633459 0.727734141444595 0.0507081234419597 ENSG00000159214 CCDC24
ENST00000479055 0.967686775540507 0.623146842718436 0.0735859066630057 ENSG00000159214 CCDC24
ENST00000472562 0.912177024296262 0.292235120652086 0.278167818717667 ENSG00000159214 CCDC24
ENST00000372310 0.985257266160685 0.786435013913529 -0.0226268017358214 ENSG00000196517 SLC6A9
ENST00000475075 0.98809791417339 0.830021987310942 -0.0651624829396936 ENSG00000196517 SLC6A9
ENST00000357730 0.98809791417339 0.829250980693437 -0.0653555782716729 ENSG00000196517 SLC6A9
ENST00000360584 0.98809791417339 0.829250980693437 -0.0653555782716729 ENSG00000196517 SLC6A9
ENST00000537678 0.99005487389792 0.847268820733289 -0.0589157920199383 ENSG00000196517 SLC6A9
ENST00000492434 0.989277450140045 0.837099368533844 -0.0633159222566168 ENSG00000196517 SLC6A9
ENST00000528803 0.992295755689899 0.875634705151005 -0.0486435339105516 ENSG00000196517 SLC6A9
ENST00000489764 0.989785716802659 0.846074989166694 -0.0600349502733085 ENSG00000196517 SLC6A9
ENST00000466926 0.991684555947488 0.868967131082624 -0.018403610020183 ENSG00000196517 SLC6A9
ENST00000533007 0.966501491442078 0.594317317079481 0.0973246715524294 ENSG00000196517 SLC6A9
ENST00000361745 0.969776090729449 0.641339333577168 -0.0371382842817274 ENSG00000178028 DMAP1
ENST00000446292 0.99455446587082 0.922802005766313 -0.00782421609703356 ENSG00000178028 DMAP1
ENST00000440641 0.995380545179778 0.929525786515428 -0.0070425304845135 ENSG00000178028 DMAP1
ENST00000436069 0.960540606249681 0.532496125932218 -0.0701098486489254 ENSG00000178028 DMAP1
ENST00000437511 0.996270520540552 0.939423370384445 -0.0061810636018573 ENSG00000178028 DMAP1
ENST00000475794 0.924487199003693 0.334844658793988 -0.101609599708036 ENSG00000178028 DMAP1
ENST00000471829 0.98809791417339 0.828299539042129 -0.0175585364485266 ENSG00000178028 DMAP1
ENST00000487922 0.985982244694194 0.793769730248995 -0.0205813976288899 ENSG00000178028 DMAP1
ENST00000315913 0.969776090729449 0.641363563403306 -0.0371382953021218 ENSG00000178028 DMAP1
ENST00000372289 0.969776090729449 0.641363563403306 -0.0371382953021218 ENSG00000178028 DMAP1
ENST00000463950 0.989294706736273 0.837333405228162 -0.0225050854962085 ENSG00000178028 DMAP1
ENST00000372290 0.991024303338149 0.859351128460078 -0.0155386017247864 ENSG00000178028 DMAP1
ENST00000488433 0.961619380699594 0.540745145606691 -0.0514764788644837 ENSG00000178028 DMAP1
ENST00000483741 0.987057109021921 0.803499081534905 -0.0352695777018341 ENSG00000178028 DMAP1
ENST00000494092 0.85331344811183 0.145332899309695 -0.220469404464451 ENSG00000178028 DMAP1
ENST00000372257 0.986526794504656 0.801540639358553 0.0143958493506282 ENSG00000117419 ERI3
ENST00000372259 0.971083880085048 0.650619765902511 0.026958981587383 ENSG00000117419 ERI3
ENST00000456170 0.964792790027367 0.571399814267735 0.032996910335976 ENSG00000117419 ERI3
ENST00000537474 0.979834720499683 0.733079800934372 0.0195294089578422 ENSG00000117419 ERI3
ENST00000489710 0.957172460357203 0.503721858582525 0.0558567552351748 ENSG00000117419 ERI3
ENST00000479101 0.960540606249681 0.530573456534788 0.0520537409926938 ENSG00000117419 ERI3
ENST00000462341 0.899267262855945 0.253019487530193 0.0854805787035127 ENSG00000117419 ERI3
ENST00000414156 0.973654257465246 0.685254719406455 0.101275279851518 ENSG00000233602 ERI3-IT1
ENST00000452396 0.996534829498931 0.942834235752614 -0.0045028127825926 ENSG00000117419 ERI3
ENST00000495828 0.975107728766299 0.696816975360393 -0.0275236312860214 ENSG00000117419 ERI3
ENST00000457571 0.965339641049186 0.573715235950895 -0.0435438650566906 ENSG00000117419 ERI3
ENST00000355387 0.794733871797657 0.0805913243561216 -0.108747151856813 ENSG00000187147 RNF220
ENST00000361799 0.794733871797657 0.0805913243561216 -0.108747151856813 ENSG00000187147 RNF220
ENST00000372247 0.790516382520772 0.0781654634695866 -0.109484250570544 ENSG00000187147 RNF220
ENST00000443020 0.595436978464568 0.0166891088308011 -0.152100788014274 ENSG00000187147 RNF220
ENST00000453863 0.398149482007873 0.00454724930840184 -0.26673440530735 ENSG00000187147 RNF220
ENST00000335497 0.750869032554815 0.0527890716457358 -0.14387170421812 ENSG00000187147 RNF220
ENST00000440132 0.750825296504828 0.0524231388069938 -0.140968706410526 ENSG00000187147 RNF220
ENST00000474064 0.841529130688065 0.130285524632195 -0.106346827750386 ENSG00000187147 RNF220
ENST00000471494 0.789220897907676 0.0775809523657345 -0.134192956304926 ENSG00000187147 RNF220
ENST00000488865 0.478528403944978 0.0076542246174606 -0.255856531467429 ENSG00000187147 RNF220
ENST00000497469 0.862579557871517 0.161102417522062 -0.101049830836011 ENSG00000187147 RNF220
ENST00000475378 0.817875405133184 0.102405250165997 -0.115790362526859 ENSG00000187147 RNF220
ENST00000484745 0.894171639945356 0.237727592725771 -0.0806338851534639 ENSG00000187147 RNF220
ENST00000372242 0.873282883620378 0.188130563036342 -0.0876009481813148 ENSG00000126106 TMEM53
ENST00000372243 0.873282883620378 0.188130563036342 -0.0876009481813148 ENSG00000126106 TMEM53
ENST00000372244 0.873282883620378 0.188236750996851 -0.0875993019732592 ENSG00000126106 TMEM53
ENST00000495630 0.884473711350981 0.212506580914699 -0.0819273903064911 ENSG00000126106 TMEM53
ENST00000474394 0.911787878729556 0.291609880648948 -0.0820587028759229 ENSG00000187147 RNF220
ENST00000480686 0.958775531916525 0.517128416355927 -0.047302357810878 ENSG00000187147 RNF220
ENST00000474956 0.961619380699594 0.542103084958076 -0.0482949013137073 ENSG00000187147 RNF220
ENST00000476724 0.982296527377956 0.755802692897818 0.0730356727153172 ENSG00000126106 TMEM53
ENST00000468117 0.982246553704616 0.754043229206743 0.0733039503677638 ENSG00000126106 TMEM53
ENST00000372237 0.982246553704616 0.754043229206743 0.0733039503677638 ENSG00000126106 TMEM53
ENST00000372235 0.97592124710541 0.701245264784901 0.0961517450066226 ENSG00000126106 TMEM53
ENST00000420706 0.967362902688907 0.612577768302188 0.132653751866945 ENSG00000126106 TMEM53
ENST00000424484 0.996983038051854 0.960722618940197 -0.00529693655252602 ENSG00000198520 C1orf228
ENST00000455805 0.961619380699594 0.540913134500511 -0.130280440546725 ENSG00000198520 C1orf228
ENST00000458657 0.970533437637459 0.647122050648326 -0.045946890358648 ENSG00000198520 C1orf228
ENST00000418644 0.97592124710541 0.701773085906885 0.0887215796920221 ENSG00000198520 C1orf228
ENST00000441519 0.961619380699594 0.540913134500511 -0.130280440546725 ENSG00000198520 C1orf228
ENST00000357508 0.970533437637459 0.647122050648326 -0.045946890358648 ENSG00000198520 C1orf228
ENST00000535358 0.970533437637459 0.647122050648326 -0.045946890358648 ENSG00000198520 C1orf228
ENST00000445071 0.985616811979673 0.789954329699124 -0.0593943267031747 ENSG00000198520 C1orf228
ENST00000453711 0.996810173451557 0.950264986389146 -0.014699209917118 ENSG00000198520 C1orf228
ENST00000421398 0.982296527377956 0.758585686612558 0.0350894058563983 ENSG00000198520 C1orf228
ENST00000444751 0.980830242490099 0.740551521630785 0.0375326835910328 ENSG00000198520 C1orf228
ENST00000434068 0.989608395181403 0.844115979839873 0.0237103661862835 ENSG00000198520 C1orf228
ENST00000434520 0.970628568508093 0.648710203756569 0.0547160198528966 ENSG00000198520 C1orf228
ENST00000427321 0.977626613605784 0.710349160587139 -0.0564719214189573 ENSG00000198520 C1orf228
ENST00000446792 0.999016480933255 0.991145351507226 -0.0017097650566019 ENSG00000198520 C1orf228
ENST00000444525 0.991175814213255 0.862795009293999 0.026256103885247 ENSG00000198520 C1orf228
ENST00000440383 0.997724645927254 0.971628774174388 -0.00545035541587329 ENSG00000198520 C1orf228
ENST00000427336 0.996983038051854 0.961534115274152 -0.00741928415814136 ENSG00000198520 C1orf228
ENST00000418779 0.92965561357811 0.354215995683463 -0.13914656348299 ENSG00000198520 C1orf228
ENST00000568406 0.879500287622445 0.198790671526251 -0.193089761957217 ENSG00000198520 C1orf228
ENST00000452259 0.848375908175558 0.13815578361649 -0.328691488198498 ENSG00000142945 KIF2C
ENST00000372224 0.95064277094186 0.459984000672948 -0.130162452328825 ENSG00000142945 KIF2C
ENST00000493027 0.85331344811183 0.144684712489274 -0.32367189494787 ENSG00000142945 KIF2C
ENST00000372218 0.95064277094186 0.460107613300991 -0.13092438757002 ENSG00000142945 KIF2C
ENST00000455186 0.904456491449131 0.268293714642789 -0.278152591917351 ENSG00000142945 KIF2C
ENST00000372222 0.984323225370688 0.776961049165573 -0.0523272198749746 ENSG00000142945 KIF2C
ENST00000480574 0.743489445958153 0.047001982234159 -0.647115765630447 ENSG00000142945 KIF2C
ENST00000372217 0.960406258188937 0.526189845624153 -0.114360639946607 ENSG00000142945 KIF2C
ENST00000440985 0.738774687000171 0.0457953124129288 0.59571286607455 ENSG00000225721 RP11-269F19.2
ENST00000428791 0.743862132246539 0.0473645717722827 -0.26349690371143 ENSG00000225721 RP11-269F19.2
ENST00000423289 0.937490700175365 0.3915439642987 0.26896251697496 ENSG00000142945 KIF2C
ENST00000472235 0.900975610215792 0.258782536917158 -0.316714412476366 ENSG00000142945 KIF2C
ENST00000497035 0.356300434381333 0.00340795440867585 -0.181218726045385 ENSG00000142937 RPS8
ENST00000396651 0.389507133715371 0.00425125337373876 -0.179107244666606 ENSG00000142937 RPS8
ENST00000372209 0.389507133715371 0.00424376634852869 -0.179130723030668 ENSG00000142937 RPS8
ENST00000470475 0.294741505259712 0.00217007136076534 -0.201697635315153 ENSG00000142937 RPS8
ENST00000485390 0.389507133715371 0.00424063368729876 -0.179063262162451 ENSG00000142937 RPS8
ENST00000581525 0.99444688344958 0.916431343794304 -0.0310989348578087 ENSG00000264294 SNORD55
ENST00000364043 0.865710581208122 0.167238031559548 -0.373692846984683 ENSG00000200913 SNORD46
ENST00000464658 0.673725146179337 0.0277311405719194 -0.138392342139195 ENSG00000142937 RPS8
ENST00000484599 0.67176294353653 0.0268933017941329 -0.14077872881593 ENSG00000142937 RPS8
ENST00000365161 0.961619380699594 0.542295764180715 -0.153396849548629 ENSG00000202031 SNORD38A
ENST00000474582 0.755716662792479 0.0561350425407473 -0.156939480382314 ENSG00000142937 RPS8
ENST00000384690 0.958775531916525 0.518162281456483 -0.152029846524632 ENSG00000207421 SNORD38B
ENST00000455333 0.921663623563829 0.322119510606218 -0.343803252730097 ENSG00000234093 RPS15AP11
ENST00000594193 0.902708845889285 0.263571576432514 -0.392136395425535 ENSG00000234093 RPS15AP11
ENST00000372207 0.994464197521441 0.920700483842771 0.02970292280684 ENSG00000142959 BEST4
ENST00000372201 0.85876153052512 0.155781445948214 -0.135634444237281 ENSG00000173846 PLK3
ENST00000465443 0.85801733802821 0.154645183120365 -0.135891533137622 ENSG00000173846 PLK3
ENST00000476731 0.9200006108111 0.318798973968628 -0.10464375096251 ENSG00000173846 PLK3
ENST00000492398 0.873582747679612 0.189523416986192 -0.128234042506403 ENSG00000173846 PLK3
ENST00000461358 0.872060288744135 0.184097920945851 -0.133305927225722 ENSG00000173846 PLK3
ENST00000461769 0.871114293939723 0.182389195044824 -0.143578592753175 ENSG00000173846 PLK3
ENST00000493100 0.853756607706617 0.146369121316503 -0.150975287082791 ENSG00000173846 PLK3
ENST00000339355 0.889377318995158 0.22342517463285 -0.165600518801784 ENSG00000188396 TCTEX1D4
ENST00000372200 0.972326663810797 0.663777148531271 -0.0579149045622105 ENSG00000188396 TCTEX1D4
ENST00000450269 0.889708992148338 0.227992288824692 -0.142292752929703 ENSG00000222009 BTBD19
ENST00000453418 0.889708992148338 0.227992288824692 -0.142292752929703 ENSG00000222009 BTBD19
ENST00000409335 0.873709803737098 0.189912513699718 -0.154680044734574 ENSG00000222009 BTBD19
ENST00000439563 0.957780255961337 0.511555808821042 -0.0789270645396014 ENSG00000222009 BTBD19
ENST00000485668 0.953944802764344 0.485456685091924 -0.0830653038543077 ENSG00000222009 BTBD19
ENST00000482715 0.936813417250253 0.387797886019029 -0.104011817486238 ENSG00000222009 BTBD19
ENST00000475105 0.830434078211865 0.113443409737555 -0.181635796922001 ENSG00000222009 BTBD19
ENST00000495433 0.766340035492792 0.0623415289232689 -0.240459951772141 ENSG00000222009 BTBD19
ENST00000489976 0.692243674045557 0.0319641598615837 -0.381775583223788 ENSG00000222009 BTBD19
ENST00000464114 0.746173365555107 0.0482135310199675 -0.312251418009278 ENSG00000222009 BTBD19
ENST00000438067 0.940352877084791 0.402998043752688 -0.230684654281902 ENSG00000117425 PTCH2
ENST00000447098 0.953944802764344 0.485512599314322 -0.175585832835168 ENSG00000117425 PTCH2
ENST00000365574 0.987178753900877 0.804540115575724 0.0809898170707492 ENSG00000202444 RNU5E-6P
ENST00000372192 0.963842757023576 0.563127756378168 -0.151331627408698 ENSG00000117425 PTCH2
ENST00000439363 0.961485665314256 0.538437596192047 0.0679951572630121 ENSG00000070785 EIF2B3
ENST00000360403 0.967362902688907 0.612710758036372 0.0490214328324899 ENSG00000070785 EIF2B3
ENST00000486491 0.883265703689534 0.208611683411663 0.155065044993855 ENSG00000070785 EIF2B3
ENST00000372183 0.977705745862245 0.71275244847682 0.0349872880149353 ENSG00000070785 EIF2B3
ENST00000480675 0.987578398101466 0.808380969182332 0.0195261749065943 ENSG00000070785 EIF2B3
ENST00000477953 0.994247227914687 0.912632157822897 0.0090919534126202 ENSG00000070785 EIF2B3
ENST00000372182 0.994464197521441 0.918678052719355 0.0082741189331097 ENSG00000070785 EIF2B3
ENST00000487532 0.994464197521441 0.916794492918967 0.00841647285000386 ENSG00000070785 EIF2B3
ENST00000497010 0.919609209418242 0.317590913992666 -0.0945584290133079 ENSG00000070785 EIF2B3
ENST00000372168 0.946109693310483 0.432169894907213 -0.0735248569650414 ENSG00000126107 HECTD3
ENST00000372172 0.951418827916509 0.467385952659199 -0.0652159928027578 ENSG00000126107 HECTD3
ENST00000486132 0.967861859352063 0.62469299557071 -0.0522473686645341 ENSG00000126107 HECTD3
ENST00000486296 0.927889260696711 0.349070938289111 -0.103385357582138 ENSG00000126107 HECTD3
ENST00000466423 0.90678117832626 0.281187957747829 -0.111834727551753 ENSG00000126107 HECTD3
ENST00000487488 0.852749897822444 0.144185102953364 -0.174903785238083 ENSG00000126107 HECTD3
ENST00000484564 0.832008247777761 0.116197055222143 -0.233085755402657 ENSG00000126107 HECTD3
ENST00000246337 0.894881859131884 0.240486933425121 -0.110073058573537 ENSG00000126088 UROD
ENST00000491773 0.92439579114227 0.33453948594252 -0.0933837812991146 ENSG00000126088 UROD
ENST00000463092 0.90763997574017 0.283242535074758 -0.103613936965905 ENSG00000126088 UROD
ENST00000461035 0.9381945098383 0.395571497412603 -0.089921308651122 ENSG00000126088 UROD
ENST00000491300 0.94394048055413 0.423039845636356 -0.0728957173126381 ENSG00000126088 UROD
ENST00000434478 0.953816119710464 0.484780877477547 -0.0646571330004855 ENSG00000126088 UROD
ENST00000494399 0.894691079915472 0.239842941673312 -0.110063568020241 ENSG00000126088 UROD
ENST00000460334 0.955446081594161 0.49299729772448 -0.0645837191080818 ENSG00000126088 UROD
ENST00000462688 0.946487701644758 0.434356861818223 -0.0711010273249292 ENSG00000126088 UROD
ENST00000460906 0.958775531916525 0.517632907649856 -0.0601924039586558 ENSG00000126088 UROD
ENST00000490385 0.954345102924314 0.488735325491784 -0.0644260428077726 ENSG00000126088 UROD
ENST00000469548 0.927275552361827 0.347640783964905 -0.0824160256986001 ENSG00000126088 UROD
ENST00000486699 0.928538093676085 0.351518042332158 -0.0818556481107559 ENSG00000126088 UROD
ENST00000478467 0.931702652736558 0.369342893539939 -0.0788656400792083 ENSG00000126088 UROD
ENST00000428106 0.934678836776982 0.380717416393571 -0.0766938111646554 ENSG00000126088 UROD
ENST00000496439 0.967493980400356 0.621044763307576 -0.0450108041413897 ENSG00000126088 UROD
ENST00000473012 0.96246396676529 0.550092162604013 -0.056284317595185 ENSG00000126088 UROD
ENST00000472254 0.928538093676085 0.351229942962466 -0.13950313042762 ENSG00000126088 UROD
ENST00000466193 0.814125864888369 0.0985535447380663 -0.29382953307872 ENSG00000126088 UROD
ENST00000465678 0.822040938707937 0.107027193112187 -0.292776392440047 ENSG00000126088 UROD
ENST00000359600 0.905331096456901 0.270164007226932 0.294020540842317 ENSG00000162415 ZSWIM5
ENST00000464588 0.862286356649812 0.160608793499914 0.35840761207038 ENSG00000162415 ZSWIM5
ENST00000334815 0.941547406094149 0.406359838629314 -0.172914651183221 ENSG00000186603 HPDL
ENST00000528332 0.834886010000846 0.120032931313174 -0.143415344406207 ENSG00000132781 MUTYH
ENST00000529984 0.834886010000846 0.120032931313174 -0.143415344406207 ENSG00000132781 MUTYH
ENST00000372110 0.834985094475724 0.1213811019497 -0.144266824246818 ENSG00000132781 MUTYH
ENST00000372115 0.84147786587651 0.129719818450364 -0.14051189392583 ENSG00000132781 MUTYH
ENST00000481571 0.834985094475724 0.1213811019497 -0.144266824246818 ENSG00000132781 MUTYH
ENST00000372098 0.834985094475724 0.1213811019497 -0.144266824246818 ENSG00000132781 MUTYH
ENST00000355498 0.799885227872402 0.085756004489024 -0.157421754653116 ENSG00000132781 MUTYH
ENST00000475516 0.805395442186956 0.0919794988089629 -0.153159278337821 ENSG00000132781 MUTYH
ENST00000485271 0.962145881800779 0.547316302433147 -0.118990452039 ENSG00000132781 MUTYH
ENST00000372104 0.821313493460868 0.105448085235198 -0.148179173047635 ENSG00000132781 MUTYH
ENST00000448481 0.821313493460868 0.105448085235198 -0.148179173047635 ENSG00000132781 MUTYH
ENST00000456914 0.817254979665201 0.101949589773696 -0.149826642831878 ENSG00000132781 MUTYH
ENST00000354383 0.805395442186956 0.0919794988089629 -0.153159278337821 ENSG00000132781 MUTYH
ENST00000488731 0.807986036201118 0.093989805436089 -0.15239880533486 ENSG00000132781 MUTYH
ENST00000372100 0.799869629944538 0.0855128601907151 -0.157438267928641 ENSG00000132781 MUTYH
ENST00000450313 0.841406302959911 0.12949300502359 -0.140525941724451 ENSG00000132781 MUTYH
ENST00000531105 0.79861862046848 0.0842182315981291 -0.158021973918816 ENSG00000132781 MUTYH
ENST00000467459 0.995890264455279 0.936000822014065 -0.0117226545570284 ENSG00000132781 MUTYH
ENST00000482094 0.967242115812682 0.606081182608541 -0.0874475988202738 ENSG00000132781 MUTYH
ENST00000529892 0.978545273796574 0.721702052873967 -0.0554855941738733 ENSG00000132781 MUTYH
ENST00000533178 0.832489101257384 0.117524963615577 -0.184379092876923 ENSG00000132781 MUTYH
ENST00000528013 0.816967031899427 0.101858930711621 -0.15020406760638 ENSG00000132781 MUTYH
ENST00000412971 0.835411415864757 0.122545624828849 -0.149871758534552 ENSG00000132781 MUTYH
ENST00000462388 0.923847316576571 0.3319229303505 -0.155409994244782 ENSG00000132781 MUTYH
ENST00000466231 0.994464197521441 0.917591483848574 0.0226159982357693 ENSG00000132781 MUTYH
ENST00000470256 0.766419837616665 0.0623681111568909 -0.183926314189072 ENSG00000132781 MUTYH
ENST00000461495 0.797668734418079 0.0826630489741159 -0.171456156387776 ENSG00000132781 MUTYH
ENST00000435155 0.775410762363867 0.0694391501598876 -0.180864726347996 ENSG00000132781 MUTYH
ENST00000467940 0.808461882058446 0.0942265379780052 -0.167478020317275 ENSG00000132781 MUTYH
ENST00000478796 0.8200577778919 0.104142667708295 -0.264089107268751 ENSG00000132781 MUTYH
ENST00000525160 0.838670926017455 0.125168118745506 -0.154168728751045 ENSG00000132781 MUTYH
ENST00000479746 0.70265981162344 0.0344974286624031 -0.210434781223894 ENSG00000132781 MUTYH
ENST00000492494 0.701226075847088 0.0340717105995839 -0.211211474657591 ENSG00000132781 MUTYH
ENST00000483642 0.759805271176111 0.0588438695196629 -0.188809718664989 ENSG00000132781 MUTYH
ENST00000481139 0.761246179031765 0.0601370767339622 -0.190529340807718 ENSG00000132781 MUTYH
ENST00000485484 0.734161285561364 0.0441230935567211 -0.212459042156269 ENSG00000132781 MUTYH
ENST00000476789 0.809314813739479 0.0947577781642222 -0.171431347835138 ENSG00000132781 MUTYH
ENST00000462387 0.809412086880129 0.0950346522225776 -0.171801903051337 ENSG00000132781 MUTYH
ENST00000474703 0.771960086925881 0.0662394277356813 -0.194100975484504 ENSG00000132781 MUTYH
ENST00000483127 0.890915098477717 0.229922019028534 -0.135546440892041 ENSG00000132781 MUTYH
ENST00000534453 0.916935577178452 0.306557635351716 -0.121219197601148 ENSG00000132781 MUTYH
ENST00000372090 0.957440531553305 0.507579022291625 -0.0715710132026489 ENSG00000132773 TOE1
ENST00000477731 0.98809791417339 0.826373783554217 -0.0255639587661657 ENSG00000132773 TOE1
ENST00000539779 0.95064277094186 0.461193205526963 -0.0790628444650414 ENSG00000132773 TOE1
ENST00000471337 0.986397598877381 0.798258069056484 -0.0296023358464741 ENSG00000132773 TOE1
ENST00000495703 0.957266596212609 0.505843733013432 -0.070998670746039 ENSG00000132773 TOE1
ENST00000460057 0.96177783225829 0.544115153444775 -0.0763010165069934 ENSG00000132773 TOE1
ENST00000372084 0.953241756448142 0.478513489977068 0.0771133807335625 ENSG00000070759 TESK2
ENST00000372086 0.944311279823792 0.424678302253208 0.0884208186103097 ENSG00000070759 TESK2
ENST00000341771 0.944311279823792 0.424678302253208 0.0884208186103097 ENSG00000070759 TESK2
ENST00000486676 0.943871953805152 0.422689725427777 0.0887727592987456 ENSG00000070759 TESK2
ENST00000538496 0.941808935499777 0.406842173297351 0.0922387541697898 ENSG00000070759 TESK2
ENST00000493974 0.967493980400356 0.613406383120127 0.0669771996878105 ENSG00000070759 TESK2
ENST00000451835 0.951169201698469 0.464162211519631 0.0951960545598198 ENSG00000070759 TESK2
ENST00000415578 0.991922224608746 0.87033443840363 -0.041230089532758 ENSG00000236624 CCDC163P
ENST00000515561 0.99262736209 0.878064599287893 -0.0389459746242135 ENSG00000236624 CCDC163P
ENST00000502793 0.993151071310959 0.888006508979226 0.0403285568649335 ENSG00000236624 CCDC163P
ENST00000490551 0.983229931801027 0.766796014064143 -0.0778936437514644 ENSG00000236624 CCDC163P
ENST00000432082 0.931112626522965 0.360921595301791 -0.263518848367099 ENSG00000236624 CCDC163P
ENST00000514299 0.931112626522965 0.360921595301791 -0.263518848367099 ENSG00000236624 CCDC163P
ENST00000486476 0.965689042712875 0.578256336751376 -0.165309267209987 ENSG00000236624 CCDC163P
ENST00000488405 0.99038860952239 0.852450115637863 -0.0579661561784276 ENSG00000236624 CCDC163P
ENST00000401061 0.984730482785501 0.77974652329269 0.0305504541144784 ENSG00000132763 MMACHC
ENST00000477188 0.993437817336489 0.892248585131307 0.0291497083719711 ENSG00000132763 MMACHC
ENST00000262746 0.650860052017746 0.0239666085824239 -0.223824834680534 ENSG00000117450 PRDX1
ENST00000319248 0.651224419748399 0.0240375740783365 -0.223695973224255 ENSG00000117450 PRDX1
ENST00000372079 0.651224419748399 0.0240826266697764 -0.223677705213023 ENSG00000117450 PRDX1
ENST00000447184 0.652842036445693 0.0244633495784906 -0.224754374019452 ENSG00000117450 PRDX1
ENST00000424390 0.651552607739554 0.024245663750134 -0.224903537092026 ENSG00000117450 PRDX1
ENST00000483583 0.628930842292177 0.0206955027982709 -0.235068450068956 ENSG00000117450 PRDX1
ENST00000372070 0.913167685480732 0.296494794634834 -0.086319230450192 ENSG00000117448 AKR1A1
ENST00000434299 0.919333357089514 0.314967044109102 -0.083629072633494 ENSG00000117448 AKR1A1
ENST00000496999 0.918354757717096 0.312510803695405 -0.08599499703793 ENSG00000117448 AKR1A1
ENST00000476957 0.913113007068299 0.295961120244805 -0.086404514720293 ENSG00000117448 AKR1A1
ENST00000481885 0.949439879095082 0.448174138218319 -0.064213556833886 ENSG00000117448 AKR1A1
ENST00000351829 0.938886379639632 0.397088203367918 -0.0721236422159484 ENSG00000117448 AKR1A1
ENST00000471651 0.956263394661539 0.497074469052546 -0.0582939804575286 ENSG00000117448 AKR1A1
ENST00000497973 0.911661837643104 0.291458532887942 -0.0940422517643123 ENSG00000117448 AKR1A1
ENST00000473038 0.908730709442478 0.286468699942344 -0.10229264478188 ENSG00000117448 AKR1A1
ENST00000495913 0.899267262855945 0.253023421993617 -0.114525647342337 ENSG00000117448 AKR1A1
ENST00000487654 0.9355768016671 0.383578769357473 -0.0902572689654277 ENSG00000117448 AKR1A1
ENST00000475919 0.946979104354758 0.437052763171497 -0.0849454082217118 ENSG00000117448 AKR1A1
ENST00000475985 0.958775531916525 0.517546425599744 -0.0814714516027007 ENSG00000117448 AKR1A1
ENST00000437901 0.975862568462332 0.700930281041087 -0.0296347367795713 ENSG00000132780 NASP
ENST00000437362 0.97592124710541 0.702015062572272 -0.0295602401238698 ENSG00000132780 NASP
ENST00000464190 0.946546958744066 0.434567333384269 -0.0670201006715424 ENSG00000132780 NASP
ENST00000528084 0.911085663267206 0.290623871123552 -0.0953866032850798 ENSG00000132780 NASP
ENST00000527359 0.979146627633459 0.727687283239859 -0.0263761301732014 ENSG00000132780 NASP
ENST00000525515 0.996810173451557 0.955882708963983 -0.00430399348833959 ENSG00000132780 NASP
ENST00000453748 0.983480698131015 0.772181435539773 -0.0223266682233635 ENSG00000132780 NASP
ENST00000402363 0.965689042712875 0.577686236621328 -0.0412374442639528 ENSG00000132780 NASP
ENST00000537798 0.965689042712875 0.575772152542114 -0.0414401643568214 ENSG00000132780 NASP
ENST00000527470 0.96246396676529 0.549948400292924 -0.0519368823648007 ENSG00000132780 NASP
ENST00000529333 0.962625091583526 0.550843437476788 -0.0518051786777357 ENSG00000132780 NASP
ENST00000531532 0.936836635203473 0.389454407065029 -0.0800453890796707 ENSG00000132780 NASP
ENST00000530840 0.949010452050499 0.445214826733118 -0.0743361420662415 ENSG00000132780 NASP
ENST00000528238 0.962947552092017 0.558397716919512 -0.0437744829982946 ENSG00000132780 NASP
ENST00000534101 0.967493980400356 0.613423700585129 -0.0443991361257827 ENSG00000132780 NASP
ENST00000350030 0.967493980400356 0.618750873239358 -0.0364983374278457 ENSG00000132780 NASP
ENST00000470768 0.964515984500067 0.567319818126611 -0.0490946094101464 ENSG00000132780 NASP
ENST00000372052 0.965689042712875 0.578254360759052 -0.0411756618141441 ENSG00000132780 NASP
ENST00000351223 0.965689042712875 0.578254360759052 -0.0411756618141441 ENSG00000132780 NASP
ENST00000530073 0.95436519374061 0.489015978616053 -0.0509176494555508 ENSG00000132780 NASP
ENST00000481782 0.948778611023773 0.444195003829954 -0.0577304359595296 ENSG00000132780 NASP
ENST00000531612 0.852749897822444 0.144188038853444 -0.114331588989924 ENSG00000132780 NASP
ENST00000527932 0.764861596700215 0.0619094574272151 -0.158828028141838 ENSG00000132780 NASP
ENST00000534450 0.827433082639246 0.111729613338738 -0.127253168816405 ENSG00000132780 NASP
ENST00000472408 0.994522731230958 0.922644910751696 -0.0110726736828981 ENSG00000132780 NASP
ENST00000491755 0.984665009205074 0.778349450847653 -0.0395383930838253 ENSG00000159588 CCDC17
ENST00000482416 0.984684460107042 0.778516857348655 -0.0395227552934388 ENSG00000159588 CCDC17
ENST00000372044 0.971532975706291 0.656218350514716 -0.0612467231966265 ENSG00000159588 CCDC17
ENST00000421127 0.982296527377956 0.758894891515786 -0.043197603487715 ENSG00000159588 CCDC17
ENST00000343901 0.983229931801027 0.765988676846503 -0.0417210294193556 ENSG00000159588 CCDC17
ENST00000528266 0.979146627633459 0.72652461524094 -0.0490930487467859 ENSG00000159588 CCDC17
ENST00000445048 0.965689042712875 0.576515991997561 -0.0776868026672457 ENSG00000159588 CCDC17
ENST00000479529 0.982296527377956 0.756821318629306 -0.0433197437919163 ENSG00000159588 CCDC17
ENST00000464739 0.816192594304682 0.100423142397561 -0.258528670826134 ENSG00000159588 CCDC17
ENST00000525599 0.963521324847184 0.561933412899682 0.113975882424232 ENSG00000159588 CCDC17
ENST00000479235 0.82294493110605 0.107491816729239 0.0894783537450857 ENSG00000159592 GPBP1L1
ENST00000290795 0.963945111966849 0.565119552154899 0.0277706848475853 ENSG00000159592 GPBP1L1
ENST00000355105 0.964675756750152 0.570682944097175 0.0273717797230439 ENSG00000159592 GPBP1L1
ENST00000467032 0.794391377227664 0.079556841989716 0.14553987880084 ENSG00000159592 GPBP1L1
ENST00000487436 0.534109056491832 0.0118691673211341 0.186449756401813 ENSG00000159592 GPBP1L1
ENST00000468724 0.595436978464568 0.0166539379466853 0.168408672761111 ENSG00000159592 GPBP1L1
ENST00000498128 0.972792952936631 0.668200991327082 0.0323578756387946 ENSG00000159592 GPBP1L1
ENST00000432472 0.975788940489942 0.700613235139077 -0.10005494135093 ENSG00000225447 RPS15AP10
ENST00000437848 0.750825296504828 0.0524654329073634 0.343526628077309 ENSG00000234329 RP11-767N6.2
ENST00000496278 0.991922224608746 0.870307768252795 0.0159410811785853 ENSG00000159592 GPBP1L1
ENST00000495616 0.992295755689899 0.876090390286579 -0.0142469809317497 ENSG00000159592 GPBP1L1
ENST00000488278 0.996654790694511 0.943728537366849 -0.00365767572311106 ENSG00000159592 GPBP1L1
ENST00000480941 0.996983038051854 0.96386457884922 -0.00233064780130152 ENSG00000159592 GPBP1L1
ENST00000480083 0.994464197521441 0.917584979150092 -0.00531370980897461 ENSG00000159592 GPBP1L1
ENST00000493083 0.989277450140045 0.837142081421721 -0.0106402095105289 ENSG00000159592 GPBP1L1
ENST00000460859 0.970628568508093 0.647601488749939 -0.0243808112055248 ENSG00000159592 GPBP1L1
ENST00000372025 0.98809791417339 0.830905692832697 -0.0166806001708148 ENSG00000159596 TMEM69
ENST00000496366 0.97037433479004 0.646507923282582 -0.0387624795740021 ENSG00000159596 TMEM69
ENST00000359942 0.934529666229128 0.380464897948838 0.098880296590685 ENSG00000197429 IPP
ENST00000430643 0.925456229698821 0.339858723849364 0.243864299945813 ENSG00000230896 RP11-767N6.7
ENST00000461718 0.944612824086259 0.42667489623574 0.221866219637811 ENSG00000197429 IPP
ENST00000495072 0.958490583050346 0.515210618110024 0.107292186364432 ENSG00000197429 IPP
ENST00000396478 0.990398190120526 0.852606608788272 0.0246401121866597 ENSG00000197429 IPP
ENST00000470809 0.932333072971777 0.371893201362146 0.102918475242445 ENSG00000086015 MAST2
ENST00000372009 0.967493980400356 0.621411948507242 0.0393138452026283 ENSG00000086015 MAST2
ENST00000361297 0.967493980400356 0.618978953398247 0.0396172842836331 ENSG00000086015 MAST2
ENST00000372008 0.980960223019819 0.743050704728233 0.0301418417561256 ENSG00000086015 MAST2
ENST00000482881 0.994464197521441 0.918120080249343 0.0107190139731957 ENSG00000086015 MAST2
ENST00000488619 0.905331096456901 0.269703220606217 -0.293733204132848 ENSG00000086015 MAST2
ENST00000467367 0.99070526680406 0.856519305914186 -0.0303172552159445 ENSG00000086015 MAST2
ENST00000498668 0.966479735097388 0.592614683918138 0.133115283681108 ENSG00000086015 MAST2
ENST00000477968 0.993026291000447 0.885991846427494 0.0298081195447289 ENSG00000086015 MAST2
ENST00000492813 0.966425575828785 0.587856637004436 0.120217250565577 ENSG00000086015 MAST2
ENST00000262741 0.987751939230134 0.810056276946323 0.0548829748068663 ENSG00000117461 PIK3R3
ENST00000372006 0.987751939230134 0.809998998647836 0.0548744787197916 ENSG00000117461 PIK3R3
ENST00000340332 0.98809791417339 0.816044574076077 0.0530858466566033 ENSG00000117461 PIK3R3
ENST00000354242 0.98809791417339 0.816044574076077 0.0530858466566033 ENSG00000117461 PIK3R3
ENST00000420542 0.98809791417339 0.816044574076077 0.0530858466566033 ENSG00000117461 PIK3R3
ENST00000488808 0.965689042712875 0.577623796965349 0.159852743037137 ENSG00000117461 PIK3R3
ENST00000540385 0.969710192318886 0.639568253643446 0.116387753002643 ENSG00000117461 PIK3R3
ENST00000423209 0.967264992038541 0.610405631623764 0.124985631226084 ENSG00000117461 PIK3R3
ENST00000493202 0.967493980400356 0.620643047866015 0.122810290922536 ENSG00000117461 PIK3R3
ENST00000425892 0.968845846408151 0.633007688235336 0.120254926484926 ENSG00000117461 PIK3R3
ENST00000396420 0.82190347333734 0.106677986361741 -0.146360155537687 ENSG00000085998 POMGNT1
ENST00000371984 0.867981719395698 0.176421726401132 -0.139969659956997 ENSG00000085998 POMGNT1
ENST00000371992 0.82190347333734 0.106677986361741 -0.146360155537687 ENSG00000085998 POMGNT1
ENST00000475642 0.619266413747877 0.0191635027190505 -0.404728547348991 ENSG00000085998 POMGNT1
ENST00000535522 0.897992962980951 0.249384480383303 -0.119316594683778 ENSG00000085998 POMGNT1
ENST00000371986 0.867981719395698 0.176380884662706 -0.139983072516174 ENSG00000085998 POMGNT1
ENST00000480972 0.979749900182852 0.731801300398253 0.0499844242982007 ENSG00000085998 POMGNT1
ENST00000485714 0.988883366487115 0.834363594119571 0.0272156203496066 ENSG00000085998 POMGNT1
ENST00000463030 0.846914455267434 0.137284902382077 0.300327229684945 ENSG00000085998 POMGNT1
ENST00000477114 0.990099799354954 0.850231079819134 -0.0298225350028486 ENSG00000085998 POMGNT1
ENST00000497439 0.852277678490663 0.142649963056051 -0.187181103897208 ENSG00000085998 POMGNT1
ENST00000489985 0.593849671092925 0.0164972163296036 -0.350514327625238 ENSG00000085998 POMGNT1
ENST00000463715 0.982932020497749 0.764255796197153 -0.0987239542916066 ENSG00000085999 RAD54L
ENST00000442598 0.990398190120526 0.852712443410829 -0.0316620254023295 ENSG00000085999 RAD54L
ENST00000493985 0.996728457747872 0.948643580187123 0.0213870495556697 ENSG00000085999 RAD54L
ENST00000371975 0.990333379362934 0.852079110901801 -0.0318685186762735 ENSG00000085999 RAD54L
ENST00000469835 0.979146627633459 0.726874663981701 0.117719917483429 ENSG00000085999 RAD54L
ENST00000493032 0.991276468590296 0.864321567555504 0.0578152512364971 ENSG00000085999 RAD54L
ENST00000487700 0.957180244418607 0.503984523628425 -0.209240340545157 ENSG00000085999 RAD54L
ENST00000472889 0.817875405133184 0.102454052341671 -0.520685632169833 ENSG00000085999 RAD54L
ENST00000473251 0.896691222083977 0.243998200768863 -0.298698273303068 ENSG00000085999 RAD54L
ENST00000496156 0.882165934878945 0.204637362423106 -0.105866741553709 ENSG00000132128 LRRC41
ENST00000476687 0.889708992148338 0.227031412891688 -0.303627103123387 ENSG00000085999 RAD54L
ENST00000488942 0.979927968503621 0.73357845074296 -0.0579148566204264 ENSG00000085999 RAD54L
ENST00000459678 0.967493980400356 0.617240611273818 -0.0918884512291119 ENSG00000085999 RAD54L
ENST00000343304 0.432113749485793 0.00592074825102983 -0.146574623426118 ENSG00000132128 LRRC41
ENST00000472710 0.686982182933769 0.0305870964744695 -0.124102095402804 ENSG00000132128 LRRC41
ENST00000498402 0.398149482007873 0.00456923437401329 -0.153537989005764 ENSG00000132128 LRRC41
ENST00000469150 0.858436583986841 0.155340881687357 -0.118389408124333 ENSG00000132128 LRRC41
ENST00000311672 0.410648152331661 0.00520010113692701 -0.165868502226301 ENSG00000173660 UQCRH
ENST00000489056 0.410754291594729 0.00523429963488672 -0.165868782530025 ENSG00000173660 UQCRH
ENST00000486951 0.234554646279726 0.00129539898681197 -0.204783788189503 ENSG00000173660 UQCRH
ENST00000496387 0.410462007305849 0.00513797602301682 -0.166209082782283 ENSG00000173660 UQCRH
ENST00000460947 0.509869620266998 0.00970735810351752 -0.169469809022071 ENSG00000173660 UQCRH
ENST00000474844 0.934087124408024 0.378723348478309 0.0654506097528655 ENSG00000117481 NSUN4
ENST00000307089 0.818850865635869 0.102778178642397 0.119348735437005 ENSG00000117481 NSUN4
ENST00000486270 0.864867900802315 0.16523431253782 0.10600090337767 ENSG00000117481 NSUN4
ENST00000536062 0.931407743735907 0.361870849126414 0.0675201366071356 ENSG00000117481 NSUN4
ENST00000469918 0.883265703689534 0.208333474504113 0.0967242189019094 ENSG00000117481 NSUN4
ENST00000472157 0.93447574983474 0.380095233968189 0.11457169260034 ENSG00000117481 NSUN4
ENST00000471871 0.941917120719738 0.407474477690341 0.062098358953557 ENSG00000117481 NSUN4
ENST00000537428 0.943850606872236 0.42265741925186 0.0596548261709212 ENSG00000117481 NSUN4
ENST00000498008 0.949782931966193 0.452044007662631 0.056407112209995 ENSG00000117481 NSUN4
ENST00000495427 0.957780255961337 0.511966268722448 0.0502150621806266 ENSG00000117481 NSUN4
ENST00000475281 0.943850606872236 0.422208240867211 0.0785919856448683 ENSG00000117481 NSUN4
ENST00000243167 0.980025928501039 0.734152792676266 0.0494006974672285 ENSG00000117480 FAAH
ENST00000468718 0.967686775540507 0.623153408996176 0.0984483740067209 ENSG00000117480 FAAH
ENST00000493735 0.86879718451368 0.178168664164323 0.236503499909187 ENSG00000117480 FAAH
ENST00000484697 0.967313537528273 0.61146674109974 0.0854672467722223 ENSG00000117480 FAAH
ENST00000489366 0.913941111741566 0.29944604530333 0.257376083553637 ENSG00000117480 FAAH
ENST00000493636 0.999476222123109 0.995323692796533 -0.00133876669563219 ENSG00000117480 FAAH
ENST00000446499 0.989393212413437 0.838445247453734 -0.0653248621630803 ENSG00000232022 RP5-1109J22.1
ENST00000602433 0.903999099942691 0.265279998588544 -0.103302786722007 ENSG00000269956 MKNK1-AS1
ENST00000342571 0.962755790661758 0.557130958725975 -0.0493305487310446 ENSG00000079277 MKNK1
ENST00000371946 0.980794016660637 0.74034658993617 -0.0262679654610233 ENSG00000079277 MKNK1
ENST00000341183 0.980732297827941 0.739984627891715 -0.0263094053667267 ENSG00000079277 MKNK1
ENST00000371944 0.962755790661758 0.557130958725975 -0.0493305487310446 ENSG00000079277 MKNK1
ENST00000371945 0.980783220405748 0.740306935137994 -0.0262680768385949 ENSG00000079277 MKNK1
ENST00000524749 0.867981719395698 0.175751627889894 -0.1355868148292 ENSG00000079277 MKNK1
ENST00000528077 0.980960223019819 0.743170517611382 -0.0260277503923288 ENSG00000079277 MKNK1
ENST00000428112 0.984703861912985 0.778564007393207 -0.0223680747084875 ENSG00000079277 MKNK1
ENST00000532897 0.913167685480732 0.297050410863425 -0.0966470716855868 ENSG00000079277 MKNK1
ENST00000530528 0.868181176940418 0.177342221692507 -0.171249356891719 ENSG00000079277 MKNK1
ENST00000531355 0.991518111406043 0.867536449479996 -0.0133550299249303 ENSG00000079277 MKNK1
ENST00000470237 0.901892182862231 0.261449677107903 -0.117900978278787 ENSG00000079277 MKNK1
ENST00000524417 0.914118648870641 0.299681670736329 -0.119049370122455 ENSG00000079277 MKNK1
ENST00000460098 0.939344617536589 0.399896511532809 -0.0935823747051102 ENSG00000079277 MKNK1
ENST00000532783 0.993151071310959 0.888996254623893 0.0130535830572949 ENSG00000079277 MKNK1
ENST00000496619 0.996810173451557 0.950120208827871 0.00509008646490689 ENSG00000079277 MKNK1
ENST00000528237 0.989763405384195 0.845156716661647 0.0183799148596541 ENSG00000079277 MKNK1
ENST00000526513 0.993437817336489 0.895506198356867 0.0106284126944642 ENSG00000079277 MKNK1
ENST00000484301 0.978421246015693 0.720944045659403 0.0321876542703044 ENSG00000079277 MKNK1
ENST00000545730 0.933960716836457 0.378245804277597 -0.0630377859343413 ENSG00000079277 MKNK1
ENST00000486716 0.98335111255866 0.770754899055086 0.0258178315559443 ENSG00000079277 MKNK1
ENST00000480531 0.996232734467997 0.937712302090835 0.00813078081038965 ENSG00000079277 MKNK1
ENST00000529170 0.99949805842974 0.995605271286263 -0.000444961038544989 ENSG00000079277 MKNK1
ENST00000531769 0.919609209418242 0.317411329312173 -0.0727359979606103 ENSG00000079277 MKNK1
ENST00000465783 0.996810173451557 0.950927666640766 -0.00578015214543066 ENSG00000079277 MKNK1
ENST00000474868 0.996810173451557 0.953810534396399 -0.00546917239957948 ENSG00000079277 MKNK1
ENST00000532110 0.997427043343019 0.969216623896843 -0.00362655454137566 ENSG00000079277 MKNK1
ENST00000477883 0.973302300184181 0.683169587224667 -0.0686834503885489 ENSG00000079277 MKNK1
ENST00000525888 0.994111384844302 0.908142222425671 -0.00985516741564697 ENSG00000079277 MKNK1
ENST00000468852 0.952513002734069 0.474546434422584 -0.0626255564575379 ENSG00000079277 MKNK1
ENST00000319928 0.90641512915692 0.277009382487515 -0.104165861881406 ENSG00000142961 MOB3C
ENST00000271139 0.945656432571368 0.429769936835567 -0.0735175651313159 ENSG00000142961 MOB3C
ENST00000371940 0.942486130385144 0.409930424522915 -0.0774932055675909 ENSG00000142961 MOB3C
ENST00000477318 0.864867900802315 0.165588472275683 -0.141360370385687 ENSG00000142961 MOB3C
ENST00000576409 0.919609209418242 0.317631889788886 0.082878053343802 ENSG00000123472 ATPAF1
ENST00000371937 0.915621744854446 0.304898795719383 0.0848975822394225 ENSG00000123472 ATPAF1
ENST00000574428 0.915621744854446 0.304898795719383 0.0848975822394225 ENSG00000123472 ATPAF1
ENST00000492233 0.924523800000623 0.335461794149354 0.113719937102532 ENSG00000123472 ATPAF1
ENST00000526821 0.969531247035987 0.638314217087827 0.0424131365468841 ENSG00000123472 ATPAF1
ENST00000542495 0.96757422983369 0.6226037962579 0.0453260224521816 ENSG00000123472 ATPAF1
ENST00000529214 0.96757422983369 0.6226037962579 0.0453260224521816 ENSG00000123472 ATPAF1
ENST00000329231 0.961619380699594 0.541890099285487 0.0534022201437058 ENSG00000123472 ATPAF1
ENST00000534216 0.958775531916525 0.520045734324797 0.0669883720878063 ENSG00000123472 ATPAF1
ENST00000532925 0.963439659771746 0.561308552045966 0.0546693517986233 ENSG00000123472 ATPAF1
ENST00000474020 0.994184294563423 0.910921732482061 0.0135087975587026 ENSG00000123472 ATPAF1
ENST00000487193 0.993414413778019 0.891219986931524 0.0160134250256698 ENSG00000123472 ATPAF1
ENST00000544071 0.970717499133236 0.649366013286841 0.0251788197789043 ENSG00000159658 EFCAB14
ENST00000525633 0.96461874455159 0.568533516238134 0.066017772828063 ENSG00000123472 ATPAF1
ENST00000460928 0.972916971266451 0.670709940021099 0.086582182291931 ENSG00000123472 ATPAF1
ENST00000564071 0.973302300184181 0.683406434439094 0.107145497743207 ENSG00000186118 TEX38
ENST00000569393 0.98809791417339 0.815909986691444 -0.0749566794490308 ENSG00000186118 TEX38
ENST00000334122 0.985086016329089 0.784734244429389 -0.0871639012604181 ENSG00000186118 TEX38
ENST00000415500 0.996301263163482 0.939797086295715 -0.0241582488431072 ENSG00000186118 TEX38
ENST00000564373 0.991276468590296 0.864560611084011 -0.0542449701857597 ENSG00000186118 TEX38
ENST00000442839 0.9381945098383 0.395186015916618 0.0590593564201307 ENSG00000228237 EFCAB14-AS1
ENST00000418985 0.938976055942436 0.398163788564529 0.0586727065865697 ENSG00000228237 EFCAB14-AS1
ENST00000371933 0.971895709105451 0.660866159323946 0.0255837479810399 ENSG00000159658 EFCAB14
ENST00000479745 0.977587575543624 0.710242902920963 0.0286543829095029 ENSG00000159658 EFCAB14
ENST00000487741 0.973265369367652 0.678318874744381 0.0324321735231986 ENSG00000159658 EFCAB14
ENST00000481623 0.970628568508093 0.648642387086966 -0.0357171471999027 ENSG00000159658 EFCAB14
ENST00000459797 0.949782931966193 0.452331482218592 -0.083922265773923 ENSG00000159658 EFCAB14
ENST00000484461 0.998592998705684 0.98122880915791 0.00159635869259916 ENSG00000159658 EFCAB14
ENST00000489919 0.966206922374528 0.586070876620722 0.18022508592108 ENSG00000162366 PDZK1IP1
ENST00000294338 0.966206922374528 0.586070876620722 0.18022508592108 ENSG00000162366 PDZK1IP1
[truncated: 12,139,569 more chars]
