# Supplementary material for: High-throughput allele-specific expression across 250 environmental conditions
Source: Genome Res. 2016 Dec;26(12):1627–38. doi: 10.1101/gr.209759.116 (PMC5131815; doi:10.1101/gr.209759.116)
Supplement: Supplemental Material [file supp_gr.209759.116_Supplemental_Table_S6.tar.gz › DEG_results/DP6_DEG_stats_T15C1.txt]

t.id padj pval logFC ensg g.id
ENST00000541675 0.999902192798266 0.947238013350619 -0.0050775423946024 ENSG00000227232 WASH7P
ENST00000423562 0.999902192798266 0.96726660677099 -0.00313051200022238 ENSG00000227232 WASH7P
ENST00000438504 0.999902192798266 0.96726660677099 -0.00313051200022238 ENSG00000227232 WASH7P
ENST00000488147 0.999902192798266 0.963098668588503 -0.00353206589716785 ENSG00000227232 WASH7P
ENST00000538476 0.999902192798266 0.95904663219158 -0.00392816041455324 ENSG00000227232 WASH7P
ENST00000466430 0.999902192798266 0.494060714304187 0.202909200910952 ENSG00000238009 RP11-34P13.7
ENST00000477740 0.999902192798266 0.83085844668235 0.0622294931774774 ENSG00000238009 RP11-34P13.7
ENST00000423372 0.999902192798266 0.496855395878817 0.0918430641986446 ENSG00000237683 AL627309.1
ENST00000494149 0.999902192798266 0.712601130256081 -0.0979116362441314 ENSG00000268903 RP11-34P13.15
ENST00000595919 0.999902192798266 0.707497008711149 -0.0989632139383513 ENSG00000269981 RP11-34P13.16
ENST00000484859 0.999902192798266 0.45730299037385 -0.191023028198068 ENSG00000241860 RP11-34P13.13
ENST00000490997 0.999902192798266 0.845097533206385 -0.0527169762029005 ENSG00000241860 RP11-34P13.13
ENST00000466557 0.999902192798266 0.573799957989783 0.0993819915233672 ENSG00000241860 RP11-34P13.13
ENST00000448958 0.999902192798266 0.841492164183726 0.0566480072822225 ENSG00000228463 AP006222.2
ENST00000424587 0.999902192798266 0.380955653614612 -0.216637787256619 ENSG00000228463 AP006222.2
ENST00000440200 0.999902192798266 0.251848174841876 -0.160081283654161 ENSG00000230021 RP5-857K21.4
ENST00000416931 0.999902192798266 0.169491816351288 -0.459206333994108 ENSG00000225972 MTND1P23
ENST00000414273 0.999902192798266 0.76856033975923 -0.0451938241728545 ENSG00000237973 hsa-mir-6723
ENST00000467115 0.331632385628619 0.00405804055099872 -0.710271654194825 ENSG00000240409 MTATP8P1
ENST00000514057 0.0554644583362794 0.000329171176290996 -0.881210470597146 ENSG00000248527 MTATP6P1
ENST00000416718 0.03491661906351 0.00018354885820945 -0.686887280375039 ENSG00000198744 RP5-857K21.11
ENST00000441245 0.999902192798266 0.921341827350993 0.0240417070305318 ENSG00000230021 RP5-857K21.4
ENST00000419394 0.999902192798266 0.944584863266722 0.0170316605480027 ENSG00000230021 RP5-857K21.4
ENST00000414688 0.999902192798266 0.573185513763286 0.137922161128931 ENSG00000230021 RP5-857K21.4
ENST00000447954 0.999902192798266 0.120243949645008 0.465820159665443 ENSG00000230021 RP5-857K21.4
ENST00000440782 0.999902192798266 0.232148694623216 0.335931839753335 ENSG00000229376 CICP3
ENST00000506640 0.999902192798266 0.733035199281849 0.0727037712955672 ENSG00000224956 RP11-206L10.1
ENST00000417659 0.999902192798266 0.771186016552685 0.0852063183272133 ENSG00000240618 RP11-206L10.5
ENST00000428504 0.999902192798266 0.13755351406509 0.208391052362878 ENSG00000228327 RP11-206L10.2
ENST00000434264 0.999902192798266 0.629923182027332 0.0938662260973406 ENSG00000237491 RP11-206L10.9
ENST00000457084 0.999902192798266 0.787640771402917 0.0626635248651929 ENSG00000237491 RP11-206L10.9
ENST00000589899 0.999902192798266 0.557695543435262 0.114766508005526 ENSG00000237491 RP11-206L10.9
ENST00000609830 0.999902192798266 0.47501745500798 0.143422560322163 ENSG00000237491 RP11-206L10.9
ENST00000429505 0.999902192798266 0.455463030549128 0.0813224255676544 ENSG00000237491 RP11-206L10.9
ENST00000591440 0.999902192798266 0.624026576258385 0.056689651149366 ENSG00000237491 RP11-206L10.9
ENST00000587530 0.999902192798266 0.624026576258385 0.056689651149366 ENSG00000237491 RP11-206L10.9
ENST00000593022 0.999902192798266 0.708345269900636 0.0421327922738277 ENSG00000237491 RP11-206L10.9
ENST00000589531 0.999902192798266 0.812684787577989 0.0262312757995074 ENSG00000237491 RP11-206L10.9
ENST00000588951 0.999902192798266 0.603087036971525 0.0560900316890303 ENSG00000237491 RP11-206L10.9
ENST00000585768 0.999902192798266 0.367562017037253 0.11447156497974 ENSG00000237491 RP11-206L10.9
ENST00000585745 0.999902192798266 0.376054765821622 0.136035716281284 ENSG00000237491 RP11-206L10.9
ENST00000586928 0.999902192798266 0.673238669966891 -0.103227918555721 ENSG00000237491 RP11-206L10.9
ENST00000590848 0.999902192798266 0.548114139112669 0.0705679134121914 ENSG00000237491 RP11-206L10.9
ENST00000586288 0.999902192798266 0.817985838354638 0.0255480811870731 ENSG00000237491 RP11-206L10.9
ENST00000591702 0.999902192798266 0.922498965356617 0.0281053786537674 ENSG00000237491 RP11-206L10.9
ENST00000358533 0.999902192798266 0.909350724604255 -0.0347920039747167 ENSG00000237491 RP11-206L10.9
ENST00000447500 0.999902192798266 0.455796081464747 -0.117011899969474 ENSG00000230092 RP11-206L10.8
ENST00000590817 0.999902192798266 0.455796081464747 -0.117011899969474 ENSG00000230092 RP11-206L10.8
ENST00000443772 0.999902192798266 0.350481618000627 -0.211647841499987 ENSG00000237491 RP11-206L10.9
ENST00000412115 0.999902192798266 0.939556824346469 -0.0142410115242604 ENSG00000237491 RP11-206L10.9
ENST00000435300 0.999902192798266 0.14742183450216 -0.215040598218583 ENSG00000240453 RP11-206L10.10
ENST00000326734 0.999902192798266 0.755111536788221 0.067284591709898 ENSG00000177757 FAM87B
ENST00000473798 0.999902192798266 0.903384332995235 -0.0253337294402788 ENSG00000225880 LINC00115
ENST00000536430 0.999902192798266 0.903384332995235 -0.0253337294402788 ENSG00000225880 LINC00115
ENST00000445118 0.999902192798266 0.856538504188234 -0.0181262818648855 ENSG00000228794 LINC01128
ENST00000610067 0.999902192798266 0.806059035224031 -0.0254316393070608 ENSG00000228794 LINC01128
ENST00000441765 0.999902192798266 0.973340392466725 -0.00367659744676457 ENSG00000228794 LINC01128
ENST00000609139 0.999902192798266 0.829812469666582 -0.0221491533272103 ENSG00000228794 LINC01128
ENST00000449005 0.999902192798266 0.842245048978166 -0.0202379489166412 ENSG00000228794 LINC01128
ENST00000416570 0.999902192798266 0.878870247557968 -0.0155297229331948 ENSG00000228794 LINC01128
ENST00000448975 0.999902192798266 0.878870247557968 -0.0155297229331948 ENSG00000228794 LINC01128
ENST00000609009 0.999902192798266 0.762065709834235 -0.0320916086494472 ENSG00000228794 LINC01128
ENST00000608189 0.999902192798266 0.762065709834235 -0.0320916086494472 ENSG00000228794 LINC01128
ENST00000415295 0.999902192798266 0.820906898526851 -0.0292450710557925 ENSG00000228794 LINC01128
ENST00000425657 0.999902192798266 0.10184260393795 0.314880082127632 ENSG00000228794 LINC01128
ENST00000342066 0.999902192798266 0.0987952758868769 -0.184146561228075 ENSG00000187634 SAMD11
ENST00000341065 0.999902192798266 0.101066396384498 -0.185738953264135 ENSG00000187634 SAMD11
ENST00000455979 0.999902192798266 0.741365660797186 -0.0696770140305138 ENSG00000187634 SAMD11
ENST00000483767 0.999902192798266 0.724265995811896 -0.0371673441960358 ENSG00000188976 NOC2L
ENST00000327044 0.999902192798266 0.681223964118489 -0.0364327487579608 ENSG00000188976 NOC2L
ENST00000477976 0.999902192798266 0.819858979077878 -0.0196850709500934 ENSG00000188976 NOC2L
ENST00000496938 0.999902192798266 0.832534884314569 -0.0259748818368433 ENSG00000188976 NOC2L
ENST00000487214 0.999902192798266 0.51533857353751 -0.0572006010748189 ENSG00000188976 NOC2L
ENST00000469563 0.999902192798266 0.344766662609399 -0.118188371139354 ENSG00000188976 NOC2L
ENST00000338591 0.999902192798266 0.560361651468702 -0.0965597494509708 ENSG00000187961 KLHL17
ENST00000463212 0.999902192798266 0.936210021762105 -0.0188378792688287 ENSG00000187961 KLHL17
ENST00000466300 0.999902192798266 0.377864518168124 -0.167981802309229 ENSG00000187961 KLHL17
ENST00000481067 0.999902192798266 0.126924320609557 -0.406503718968103 ENSG00000187961 KLHL17
ENST00000379410 0.999902192798266 0.269246116589727 -0.201489380818101 ENSG00000187583 PLEKHN1
ENST00000379407 0.999902192798266 0.281377011137737 -0.202115924507534 ENSG00000187583 PLEKHN1
ENST00000379409 0.999902192798266 0.281377011137737 -0.202115924507534 ENSG00000187583 PLEKHN1
ENST00000491024 0.999902192798266 0.997956245241594 0.000535392448681272 ENSG00000187583 PLEKHN1
ENST00000433179 0.999902192798266 0.682601443597331 -0.0977059418709799 ENSG00000187642 C1orf170
ENST00000341290 0.999902192798266 0.681289456139984 -0.0977607437539174 ENSG00000187642 C1orf170
ENST00000479361 0.999902192798266 0.35495314594658 -0.215312954180338 ENSG00000187642 C1orf170
ENST00000606034 0.999902192798266 0.118123617097901 0.498762492280567 ENSG00000272512 RP11-54O7.17
ENST00000428771 0.999902192798266 0.958235356529735 0.0129741829554578 ENSG00000188290 HES4
ENST00000304952 0.999902192798266 0.996555687877031 0.0010711349850673 ENSG00000188290 HES4
ENST00000481869 0.999902192798266 0.977630034224642 -0.00696556470782126 ENSG00000188290 HES4
ENST00000484667 0.999902192798266 0.943918813316414 0.0174891316420515 ENSG00000188290 HES4
ENST00000379389 0.999902192798266 0.708700609273108 -0.0602610869285346 ENSG00000187608 ISG15
ENST00000379370 0.999902192798266 0.477394595803918 -0.0850488516497494 ENSG00000188157 AGRN
ENST00000477585 0.999902192798266 0.894044611218177 -0.0241967239139471 ENSG00000188157 AGRN
ENST00000469403 0.999902192798266 0.956930778129541 -0.00913885367599446 ENSG00000188157 AGRN
ENST00000479707 0.999902192798266 0.901316603284551 0.0190459015227633 ENSG00000188157 AGRN
ENST00000466223 0.999902192798266 0.901142093772852 0.0186097410819336 ENSG00000188157 AGRN
ENST00000478677 0.999902192798266 0.371719483799839 0.161452501600411 ENSG00000188157 AGRN
ENST00000492947 0.999902192798266 0.199895091935894 -0.212315505207535 ENSG00000188157 AGRN
ENST00000419249 0.999902192798266 0.310406127775463 -0.119872249189616 ENSG00000188157 AGRN
ENST00000461111 0.999902192798266 0.352801005892533 -0.109524792180551 ENSG00000188157 AGRN
ENST00000418300 0.999902192798266 0.491653216277101 -0.0939897070890869 ENSG00000242590 RP11-54O7.14
ENST00000427998 0.999902192798266 0.90969703732077 -0.0131858796078011 ENSG00000217801 RP11-465B22.3
ENST00000394517 0.999902192798266 0.998951532940071 0.000154041126690339 ENSG00000217801 RP11-465B22.3
ENST00000442292 0.999902192798266 0.327064674446638 0.136480606547738 ENSG00000273443 RP11-54O7.18
ENST00000456409 0.999902192798266 0.898058517328171 -0.0157505209958104 ENSG00000217801 RP11-465B22.3
ENST00000412397 0.999902192798266 0.882417542126879 -0.0181202038360489 ENSG00000217801 RP11-465B22.3
ENST00000433695 0.999902192798266 0.552924168430371 -0.0721294467838558 ENSG00000217801 RP11-465B22.3
ENST00000451054 0.999902192798266 0.563143418725481 -0.0675556544984064 ENSG00000217801 RP11-465B22.3
ENST00000453464 0.999902192798266 0.717270806666761 -0.0716291798438199 ENSG00000237330 RNF223
ENST00000379339 0.999902192798266 0.737353332163956 0.0236376995306098 ENSG00000131591 C1orf159
ENST00000294576 0.999902192798266 0.737621192628021 0.0236381096431103 ENSG00000131591 C1orf159
ENST00000448924 0.999902192798266 0.737621192628021 0.0236381096431103 ENSG00000131591 C1orf159
ENST00000465822 0.999902192798266 0.464279340847572 0.0921326934924142 ENSG00000131591 C1orf159
ENST00000379325 0.999902192798266 0.740303184349991 0.0233554394653846 ENSG00000131591 C1orf159
ENST00000421241 0.999902192798266 0.740303184349991 0.0233554394653846 ENSG00000131591 C1orf159
ENST00000487177 0.999902192798266 0.559131302095567 0.0759900461223815 ENSG00000131591 C1orf159
ENST00000467751 0.999902192798266 0.740303184349991 0.0233554394653846 ENSG00000131591 C1orf159
ENST00000477196 0.999902192798266 0.740303184349991 0.0233554394653846 ENSG00000131591 C1orf159
ENST00000464905 0.999902192798266 0.785235440931657 -0.0348772190950847 ENSG00000131591 C1orf159
ENST00000379320 0.999902192798266 0.501784531134089 0.0857738471164852 ENSG00000131591 C1orf159
ENST00000379319 0.999902192798266 0.577882545958503 0.0434019383531615 ENSG00000131591 C1orf159
ENST00000434641 0.999902192798266 0.59773874298393 0.0365806238556763 ENSG00000131591 C1orf159
ENST00000482816 0.999902192798266 0.628628250089758 0.033904053770074 ENSG00000131591 C1orf159
ENST00000437760 0.999902192798266 0.606331842031116 0.0351443926013927 ENSG00000131591 C1orf159
ENST00000462097 0.999902192798266 0.863065531659761 0.0111058450616572 ENSG00000131591 C1orf159
ENST00000473600 0.999902192798266 0.562664843155204 0.0875266451624582 ENSG00000131591 C1orf159
ENST00000475119 0.999902192798266 0.856744419094469 0.0116332661289008 ENSG00000131591 C1orf159
ENST00000442117 0.999902192798266 0.77292183474611 0.0405573680596197 ENSG00000131591 C1orf159
ENST00000427787 0.999902192798266 0.500343767978667 -0.0993394554705839 ENSG00000131591 C1orf159
ENST00000472741 0.999902192798266 0.785014085783006 -0.0170976638775347 ENSG00000131591 C1orf159
ENST00000480643 0.999902192798266 0.737684201646501 -0.0208731108775266 ENSG00000131591 C1orf159
ENST00000379290 0.999902192798266 0.978802218877368 -0.0055760389653422 ENSG00000162571 TTLL10
ENST00000379289 0.999902192798266 0.978802218877368 -0.0055760389653422 ENSG00000162571 TTLL10
ENST00000486379 0.999902192798266 0.828692438220454 0.0463895316685395 ENSG00000162571 TTLL10
ENST00000328596 0.999902192798266 0.68079766285665 -0.0577472511735147 ENSG00000186891 TNFRSF18
ENST00000379268 0.999902192798266 0.702949941013439 -0.0543109731429269 ENSG00000186891 TNFRSF18
ENST00000486728 0.999902192798266 0.67902249124251 -0.0568643038033362 ENSG00000186891 TNFRSF18
ENST00000379265 0.999902192798266 0.654937828343521 -0.0630829018536783 ENSG00000186891 TNFRSF18
ENST00000379236 0.999902192798266 0.195396548856641 -0.211859825259231 ENSG00000186827 TNFRSF4
ENST00000497869 0.999902192798266 0.195329300192136 -0.211831893595033 ENSG00000186827 TNFRSF4
ENST00000453580 0.999902192798266 0.184708985110414 -0.20912690214455 ENSG00000186827 TNFRSF4
ENST00000360001 0.999902192798266 0.556460176051389 -0.0527306441744861 ENSG00000078808 SDF4
ENST00000465727 0.999902192798266 0.555917411278675 -0.0528191152687916 ENSG00000078808 SDF4
ENST00000263741 0.999902192798266 0.555917411278675 -0.0528191152687916 ENSG00000078808 SDF4
ENST00000494748 0.999902192798266 0.441572478866125 -0.0751024701467254 ENSG00000078808 SDF4
ENST00000478938 0.999902192798266 0.451370311801582 -0.077375334052547 ENSG00000078808 SDF4
ENST00000403997 0.999902192798266 0.414751595288267 -0.0603134127019046 ENSG00000078808 SDF4
ENST00000545427 0.999902192798266 0.560355736970466 -0.0453063237945819 ENSG00000078808 SDF4
ENST00000459994 0.999902192798266 0.686370320462561 -0.038341899045778 ENSG00000078808 SDF4
ENST00000379198 0.999902192798266 0.263326677274262 -0.116763175421192 ENSG00000176022 B3GALT6
ENST00000450390 0.999902192798266 0.420399624912438 -0.0625118124731734 ENSG00000160087 UBE2J2
ENST00000347370 0.999902192798266 0.420399624912438 -0.0625118124731734 ENSG00000160087 UBE2J2
ENST00000349431 0.999902192798266 0.396005194897749 -0.0661874693047131 ENSG00000160087 UBE2J2
ENST00000348298 0.999902192798266 0.382133056559525 -0.0671787822790584 ENSG00000160087 UBE2J2
ENST00000339385 0.999902192798266 0.445185822332218 -0.0609365341229787 ENSG00000160087 UBE2J2
ENST00000400929 0.999902192798266 0.360003308167076 -0.0697684312352451 ENSG00000160087 UBE2J2
ENST00000464036 0.999902192798266 0.402907827861942 -0.0635004405104061 ENSG00000160087 UBE2J2
ENST00000360466 0.999902192798266 0.419381917448249 -0.0611985752676658 ENSG00000160087 UBE2J2
ENST00000400930 0.999902192798266 0.405165333466784 -0.0630716004502464 ENSG00000160087 UBE2J2
ENST00000467339 0.999902192798266 0.528148509717805 -0.0616282512318238 ENSG00000160087 UBE2J2
ENST00000473215 0.999902192798266 0.4048284986543 -0.0622997049144237 ENSG00000160087 UBE2J2
ENST00000435198 0.999902192798266 0.390570309260618 -0.0647098913700173 ENSG00000160087 UBE2J2
ENST00000509720 0.999902192798266 0.399888564680701 -0.0640523427578162 ENSG00000160087 UBE2J2
ENST00000491779 0.999902192798266 0.454013435876617 -0.0569473051930433 ENSG00000160087 UBE2J2
ENST00000466752 0.999902192798266 0.503900111219348 -0.0511084972411587 ENSG00000160087 UBE2J2
ENST00000503294 0.999902192798266 0.483892885755822 -0.0534076651179733 ENSG00000160087 UBE2J2
ENST00000477894 0.999902192798266 0.482119986849217 -0.0536459314618575 ENSG00000160087 UBE2J2
ENST00000471154 0.999902192798266 0.734884670660639 -0.0327718738518091 ENSG00000160087 UBE2J2
ENST00000422076 0.999902192798266 0.453021835176604 -0.057221623206123 ENSG00000160087 UBE2J2
ENST00000502382 0.999902192798266 0.493230296951835 -0.0525962317974395 ENSG00000160087 UBE2J2
ENST00000461142 0.999902192798266 0.364890817452357 -0.0703411957845688 ENSG00000160087 UBE2J2
ENST00000488418 0.999902192798266 0.786295876278494 -0.0215568532691754 ENSG00000160087 UBE2J2
ENST00000434139 0.999902192798266 0.58441644137601 0.166283919599106 ENSG00000230415 RP5-902P8.10
ENST00000379116 0.999902192798266 0.328942437766836 0.207047172105069 ENSG00000162572 SCNN1D
ENST00000379101 0.999902192798266 0.178096797616314 0.292571038081348 ENSG00000162572 SCNN1D
ENST00000338555 0.999902192798266 0.376357825040962 0.189158812305791 ENSG00000162572 SCNN1D
ENST00000470022 0.999902192798266 0.0886622066824165 0.474644914866014 ENSG00000162572 SCNN1D
ENST00000325425 0.999902192798266 0.461911941428033 0.17306089141631 ENSG00000162572 SCNN1D
ENST00000400928 0.999902192798266 0.346616254505698 0.225027956415833 ENSG00000162572 SCNN1D
ENST00000354700 0.999902192798266 0.550309094411963 -0.0734088995854653 ENSG00000131584 ACAP3
ENST00000353662 0.999902192798266 0.552793521453449 -0.072908445963168 ENSG00000131584 ACAP3
ENST00000492936 0.999902192798266 0.603759627029961 -0.0641045448569134 ENSG00000131584 ACAP3
ENST00000467278 0.999902192798266 0.423645314996413 -0.125424101015732 ENSG00000131584 ACAP3
ENST00000470659 0.999902192798266 0.282024674197043 -0.259655368697755 ENSG00000131584 ACAP3
ENST00000379037 0.999902192798266 0.777581115324251 0.0542482307372789 ENSG00000131584 ACAP3
ENST00000476572 0.999902192798266 0.576280973677889 -0.088738220840131 ENSG00000131584 ACAP3
ENST00000493992 0.999902192798266 0.853143561755793 -0.0404225899008137 ENSG00000131584 ACAP3
ENST00000472541 0.999902192798266 0.721445164840362 -0.0423697150474315 ENSG00000131584 ACAP3
ENST00000354980 0.999902192798266 0.685286294231174 -0.0501388227426627 ENSG00000131584 ACAP3
ENST00000478065 0.999902192798266 0.750854506611224 -0.046440091819947 ENSG00000131584 ACAP3
ENST00000479108 0.999902192798266 0.858194632162165 -0.0241809564390616 ENSG00000131584 ACAP3
ENST00000438966 0.999902192798266 0.942192629054673 -0.00995977746869977 ENSG00000131584 ACAP3
ENST00000379031 0.999902192798266 0.709660712755454 0.0449400008753296 ENSG00000169972 PUSL1
ENST00000470520 0.999902192798266 0.783300004509017 0.0365397126977113 ENSG00000169972 PUSL1
ENST00000463758 0.999902192798266 0.81650474779743 0.0408258903792312 ENSG00000169972 PUSL1
ENST00000467712 0.999902192798266 0.847980368414845 0.0264287327505318 ENSG00000169972 PUSL1
ENST00000493657 0.999902192798266 0.9305238916724 0.0115371192775707 ENSG00000169972 PUSL1
ENST00000470030 0.999902192798266 0.598130033325845 -0.0514312146399371 ENSG00000127054 CPSF3L
ENST00000435064 0.999902192798266 0.668976612735438 -0.0321433290758859 ENSG00000127054 CPSF3L
ENST00000497304 0.999902192798266 0.723017982049832 0.0462328352510256 ENSG00000127054 CPSF3L
ENST00000323275 0.999902192798266 0.669614536301332 -0.0320860706917943 ENSG00000127054 CPSF3L
ENST00000411962 0.999902192798266 0.669624514475687 -0.0320865601932692 ENSG00000127054 CPSF3L
ENST00000462432 0.999902192798266 0.728557638810245 -0.0317502179025947 ENSG00000127054 CPSF3L
ENST00000478641 0.999902192798266 0.511846572557404 -0.0653399733352302 ENSG00000127054 CPSF3L
ENST00000458452 0.999902192798266 0.669616373097476 -0.0320859298375024 ENSG00000127054 CPSF3L
ENST00000419704 0.999902192798266 0.669616373097476 -0.0320859298375024 ENSG00000127054 CPSF3L
ENST00000540437 0.999902192798266 0.669830030586412 -0.0320843708978964 ENSG00000127054 CPSF3L
ENST00000421495 0.999902192798266 0.669616373097476 -0.0320859298375024 ENSG00000127054 CPSF3L
ENST00000532772 0.999902192798266 0.672444221691895 -0.031781952268216 ENSG00000127054 CPSF3L
ENST00000450926 0.999902192798266 0.642395159854914 -0.0348388742289126 ENSG00000127054 CPSF3L
ENST00000545578 0.999902192798266 0.644779180283745 -0.0346042003023867 ENSG00000127054 CPSF3L
ENST00000527098 0.999902192798266 0.644779180283745 -0.0346042003023867 ENSG00000127054 CPSF3L
ENST00000485710 0.999902192798266 0.562182716731131 -0.062745547678134 ENSG00000127054 CPSF3L
ENST00000461514 0.999902192798266 0.534182281148022 -0.0687932782735091 ENSG00000127054 CPSF3L
ENST00000525164 0.999902192798266 0.579242578229257 -0.0615222064855328 ENSG00000127054 CPSF3L
ENST00000528879 0.999902192798266 0.648133937332155 -0.0336549996839241 ENSG00000127054 CPSF3L
ENST00000525769 0.999902192798266 0.542703276717053 -0.0664272610279847 ENSG00000127054 CPSF3L
ENST00000531377 0.999902192798266 0.453546998499731 -0.057822440872768 ENSG00000127054 CPSF3L
ENST00000527383 0.999902192798266 0.387137169770637 -0.0791919950684056 ENSG00000127054 CPSF3L
ENST00000531292 0.999902192798266 0.214407726370683 -0.121192059399312 ENSG00000127054 CPSF3L
ENST00000467408 0.999902192798266 0.595278896220239 -0.047728613464519 ENSG00000127054 CPSF3L
ENST00000434694 0.999902192798266 0.691784934013389 -0.0264199806987151 ENSG00000127054 CPSF3L
ENST00000531020 0.999902192798266 0.246248647058873 -0.117467925024257 ENSG00000127054 CPSF3L
ENST00000533916 0.999902192798266 0.437899600011806 -0.0689710579220547 ENSG00000127054 CPSF3L
ENST00000488042 0.999902192798266 0.621439186927298 -0.0324641196095671 ENSG00000127054 CPSF3L
ENST00000526797 0.999902192798266 0.852139465260212 -0.0121433245517824 ENSG00000127054 CPSF3L
ENST00000526332 0.999902192798266 0.854173815511582 -0.0119760472371275 ENSG00000127054 CPSF3L
ENST00000430786 0.999902192798266 0.97593502510286 -0.00194172824102859 ENSG00000127054 CPSF3L
ENST00000527719 0.999902192798266 0.953036580841438 -0.0037964564528019 ENSG00000127054 CPSF3L
ENST00000530031 0.999902192798266 0.967076096392659 -0.00266686549898429 ENSG00000127054 CPSF3L
ENST00000526113 0.999902192798266 0.947814728926114 -0.00424455780104862 ENSG00000127054 CPSF3L
ENST00000526904 0.999902192798266 0.91115605778867 -0.00724628355928696 ENSG00000127054 CPSF3L
ENST00000525603 0.999902192798266 0.76020543002513 -0.0202052373039761 ENSG00000127054 CPSF3L
ENST00000444968 0.999902192798266 0.0632063039653776 -0.177538155480439 ENSG00000240731 RP5-890O3.9
ENST00000429572 0.999902192798266 0.842406208171692 0.014048545059671 ENSG00000127054 CPSF3L
ENST00000498173 0.999902192798266 0.832079859512383 0.0149822191598892 ENSG00000127054 CPSF3L
ENST00000496353 0.999902192798266 0.848065233434717 0.0136609192853688 ENSG00000127054 CPSF3L
ENST00000493534 0.999902192798266 0.896780853581756 0.0100300732912129 ENSG00000127054 CPSF3L
ENST00000534345 0.999902192798266 0.881721866726784 0.0114551205971182 ENSG00000127054 CPSF3L
ENST00000532952 0.999902192798266 0.900651675010634 0.00975955412881289 ENSG00000127054 CPSF3L
ENST00000490853 0.999902192798266 0.718238103813994 0.028250451288356 ENSG00000127054 CPSF3L
ENST00000531019 0.999902192798266 0.718238103813994 0.028250451288356 ENSG00000127054 CPSF3L
ENST00000498476 0.999902192798266 0.716960443578442 0.0284749393923689 ENSG00000127054 CPSF3L
ENST00000470679 0.999902192798266 0.707494975006765 0.0295341952473836 ENSG00000127054 CPSF3L
ENST00000525285 0.999902192798266 0.991012407616654 -0.000979385200821045 ENSG00000127054 CPSF3L
ENST00000530233 0.999902192798266 0.777127314838478 -0.0325709197756254 ENSG00000127054 CPSF3L
ENST00000464957 0.999902192798266 0.866528623620111 0.0272695066723613 ENSG00000224051 GLTPD1
ENST00000343938 0.999902192798266 0.394898698945832 0.116259447242375 ENSG00000224051 GLTPD1
ENST00000488011 0.999902192798266 0.201892126260167 0.249820927646928 ENSG00000224051 GLTPD1
ENST00000339381 0.999902192798266 0.730932883344674 0.0723139298123653 ENSG00000169962 TAS1R3
ENST00000378891 0.999902192798266 0.953817162757526 0.00662004433336154 ENSG00000107404 DVL1
ENST00000378888 0.999902192798266 0.916491799024921 0.0123347580156518 ENSG00000107404 DVL1
ENST00000472445 0.999902192798266 0.390772965404143 0.113816325475813 ENSG00000107404 DVL1
ENST00000474033 0.999902192798266 0.951005192717897 0.0138978677512994 ENSG00000162576 MXRA8
ENST00000309212 0.999902192798266 0.646407360366142 0.0867137044247881 ENSG00000162576 MXRA8
ENST00000477278 0.999902192798266 0.636485202449223 0.0869341628644119 ENSG00000162576 MXRA8
ENST00000342753 0.999902192798266 0.64614996138672 0.0868084622444302 ENSG00000162576 MXRA8
ENST00000445648 0.999902192798266 0.64614996138672 0.0868084622444302 ENSG00000162576 MXRA8
ENST00000473097 0.999902192798266 0.396168077767424 0.202464832880948 ENSG00000162576 MXRA8
ENST00000478517 0.999902192798266 0.389544030238297 0.223888874608646 ENSG00000162576 MXRA8
ENST00000476718 0.999902192798266 0.388211616494988 0.209884316247994 ENSG00000162576 MXRA8
ENST00000338370 0.999902192798266 0.615262253061279 -0.0657784869589055 ENSG00000175756 AURKAIP1
ENST00000338338 0.999902192798266 0.759659304488802 -0.0407436022668415 ENSG00000175756 AURKAIP1
ENST00000321751 0.999902192798266 0.619786701902357 -0.0646531449694869 ENSG00000175756 AURKAIP1
ENST00000378853 0.999902192798266 0.60836433362325 -0.0669177111151353 ENSG00000175756 AURKAIP1
ENST00000489799 0.999902192798266 0.821690224903891 -0.0333541486510721 ENSG00000175756 AURKAIP1
ENST00000496905 0.999902192798266 0.889929237714117 -0.0233422008725277 ENSG00000175756 AURKAIP1
ENST00000480479 0.999902192798266 0.203113210501554 -0.0892818083937522 ENSG00000221978 CCNL2
ENST00000482621 0.999902192798266 0.0722306515470185 -0.108795362793748 ENSG00000221978 CCNL2
ENST00000408952 0.999902192798266 0.0722306515470185 -0.108795362793748 ENSG00000221978 CCNL2
ENST00000463260 0.999902192798266 0.707893461611105 -0.0322617713485952 ENSG00000221978 CCNL2
ENST00000400809 0.999902192798266 0.0879083909250039 -0.110239626737546 ENSG00000221978 CCNL2
ENST00000496007 0.999902192798266 0.0874245473229321 -0.110350888056701 ENSG00000221978 CCNL2
ENST00000482365 0.999902192798266 0.125489573767738 -0.102335245820582 ENSG00000221978 CCNL2
ENST00000481223 0.999902192798266 0.0882155964619218 -0.110056044034946 ENSG00000221978 CCNL2
ENST00000418865 0.999902192798266 0.0788848937306968 -0.114996402452024 ENSG00000221978 CCNL2
ENST00000505849 0.999902192798266 0.117154122524324 -0.109414128511505 ENSG00000221978 CCNL2
ENST00000488340 0.999902192798266 0.073372768677319 -0.11650844066136 ENSG00000221978 CCNL2
ENST00000492998 0.999902192798266 0.137615250581769 -0.111374186082374 ENSG00000221978 CCNL2
ENST00000469113 0.902860151941648 0.035703142500028 -0.146676590906196 ENSG00000221978 CCNL2
ENST00000480646 0.76550634675349 0.0216158970288889 -0.15370647971708 ENSG00000221978 CCNL2
ENST00000471930 0.999902192798266 0.069500106339324 -0.126992141112915 ENSG00000221978 CCNL2
ENST00000408918 0.999902192798266 0.124352419868252 -0.11149149818374 ENSG00000221978 CCNL2
ENST00000473872 0.975089678506555 0.0508503090321819 -0.131884780851905 ENSG00000221978 CCNL2
ENST00000425598 0.999902192798266 0.0710037411734809 -0.139129051902181 ENSG00000221978 CCNL2
ENST00000463895 0.228925126665817 0.00231551076572052 -0.240044874234487 ENSG00000221978 CCNL2
ENST00000497013 0.90630149944193 0.0367759205214685 -0.170286907165942 ENSG00000221978 CCNL2
ENST00000448629 0.999902192798266 0.639630598161111 -0.0574743901879561 ENSG00000224870 RP4-758J18.2
ENST00000444362 0.999902192798266 0.87705980490529 -0.0144813859885271 ENSG00000224870 RP4-758J18.2
ENST00000418833 0.999902192798266 0.984242636787182 -0.0018768634462113 ENSG00000224870 RP4-758J18.2
ENST00000576232 0.999902192798266 0.721178582256118 0.0501863920588413 ENSG00000224870 RP4-758J18.2
ENST00000570344 0.999902192798266 0.639731799362575 0.0659453885168735 ENSG00000224870 RP4-758J18.2
ENST00000447725 0.999902192798266 0.945730188942489 -0.00676069207483735 ENSG00000224870 RP4-758J18.2
ENST00000572242 0.999902192798266 0.972844949122852 -0.00303491047188679 ENSG00000224870 RP4-758J18.2
ENST00000453521 0.999902192798266 0.651076455503899 -0.0418885850744585 ENSG00000224870 RP4-758J18.2
ENST00000344843 0.999902192798266 0.991555871835745 -0.000832197998832403 ENSG00000242485 MRPL20
ENST00000493287 0.999902192798266 0.948073547482713 -0.00496664697713069 ENSG00000242485 MRPL20
ENST00000487659 0.999902192798266 0.990353127138666 -0.000950330012079707 ENSG00000242485 MRPL20
ENST00000492508 0.999902192798266 0.819501335415638 0.0178494529818756 ENSG00000242485 MRPL20
ENST00000482352 0.999902192798266 0.937359382437609 -0.00659549651897386 ENSG00000242485 MRPL20
ENST00000582431 0.999902192798266 0.580466676342751 -0.091033561308118 ENSG00000264293 RN7SL657P
ENST00000477686 0.999902192798266 0.91437795421773 0.00885287332642253 ENSG00000242485 MRPL20
ENST00000607307 0.999902192798266 0.600037373675033 -0.116686585544636 ENSG00000272455 RP4-758J18.13
ENST00000378741 0.999902192798266 0.29001990472476 -0.0964493644268273 ENSG00000160072 ATAD3B
ENST00000308647 0.999902192798266 0.450168745655226 -0.0697412397532056 ENSG00000160072 ATAD3B
ENST00000472194 0.999902192798266 0.481339370311785 -0.0670189371741314 ENSG00000160072 ATAD3B
ENST00000378736 0.999902192798266 0.14304680101786 -0.193279036584951 ENSG00000160072 ATAD3B
ENST00000485748 0.999902192798266 0.591531224391698 -0.0536629621335938 ENSG00000160072 ATAD3B
ENST00000474481 0.999902192798266 0.574957975012629 -0.0587899304071534 ENSG00000160072 ATAD3B
ENST00000378756 0.999902192798266 0.188686556996125 -0.142988560921672 ENSG00000197785 ATAD3A
ENST00000378755 0.999902192798266 0.188589194343709 -0.142988285832114 ENSG00000197785 ATAD3A
ENST00000339113 0.999902192798266 0.173632346054645 -0.146418814327682 ENSG00000197785 ATAD3A
ENST00000536055 0.999902192798266 0.173632346054645 -0.146418814327682 ENSG00000197785 ATAD3A
ENST00000439513 0.999902192798266 0.657568345088827 0.0862203634287876 ENSG00000197785 ATAD3A
ENST00000429957 0.999902192798266 0.156498395689585 -0.175393817871698 ENSG00000197785 ATAD3A
ENST00000400830 0.999902192798266 0.153135211748932 -0.170379757035852 ENSG00000197785 ATAD3A
ENST00000378733 0.999902192798266 0.696968419404088 0.106921669557271 ENSG00000205090 TMEM240
ENST00000425828 0.999902192798266 0.696968419404088 0.106921669557271 ENSG00000205090 TMEM240
ENST00000291386 0.999902192798266 0.68439582349835 0.0255469796603349 ENSG00000160075 SSU72
ENST00000378726 0.999902192798266 0.252588719205 0.0916530430458392 ENSG00000160075 SSU72
ENST00000378725 0.999902192798266 0.686873267702423 0.0246431551579892 ENSG00000160075 SSU72
ENST00000359060 0.999902192798266 0.572091307014989 0.0353019961434113 ENSG00000160075 SSU72
ENST00000539195 0.999902192798266 0.602974455430541 0.039814526358646 ENSG00000215791 AL645728.2
ENST00000607222 0.999902192798266 0.760424954327342 -0.0712310855595448 ENSG00000272106 RP11-345P4.9
ENST00000520777 0.999902192798266 0.881286950836452 0.0187420220851323 ENSG00000197530 MIB2
ENST00000378710 0.999902192798266 0.881177792307612 0.0187507484068739 ENSG00000197530 MIB2
ENST00000360522 0.999902192798266 0.881177792307612 0.0187507484068739 ENSG00000197530 MIB2
ENST00000357210 0.999902192798266 0.881177792307612 0.0187507484068739 ENSG00000197530 MIB2
ENST00000355826 0.999902192798266 0.881236050338737 0.0187411298314749 ENSG00000197530 MIB2
ENST00000518681 0.999902192798266 0.878760392290448 0.0191729394075874 ENSG00000197530 MIB2
ENST00000505820 0.999902192798266 0.880363100159253 0.0189180629163229 ENSG00000197530 MIB2
ENST00000479659 0.999902192798266 0.880366674020063 0.0189226048034686 ENSG00000197530 MIB2
ENST00000489635 0.999902192798266 0.890311905307212 0.0173491790284117 ENSG00000197530 MIB2
ENST00000511502 0.999902192798266 0.886035259945251 0.0180194394516028 ENSG00000197530 MIB2
ENST00000477990 0.999902192798266 0.304308834855466 0.137090485287545 ENSG00000197530 MIB2
ENST00000514363 0.999902192798266 0.934730315964836 0.0095638448697521 ENSG00000197530 MIB2
ENST00000487053 0.999902192798266 0.904333544317691 0.0149899394367499 ENSG00000197530 MIB2
ENST00000502470 0.999902192798266 0.758564506266048 0.037229098983107 ENSG00000197530 MIB2
ENST00000378712 0.999902192798266 0.909880522845306 0.0141145136674658 ENSG00000197530 MIB2
ENST00000507082 0.999902192798266 0.981398376233436 0.00361364957353774 ENSG00000197530 MIB2
ENST00000463492 0.999902192798266 0.953004458188448 -0.0100668822909247 ENSG00000197530 MIB2
ENST00000510793 0.999902192798266 0.825116550906694 0.0267823546289949 ENSG00000197530 MIB2
ENST00000504599 0.999902192798266 0.912941572328254 0.0136240423618537 ENSG00000197530 MIB2
ENST00000507229 0.999902192798266 0.842425384505801 0.0240683633283881 ENSG00000197530 MIB2
ENST00000503789 0.999902192798266 0.757595075365704 0.0425284459424521 ENSG00000197530 MIB2
ENST00000378708 0.999902192798266 0.872193760026139 0.0210150824928696 ENSG00000197530 MIB2
ENST00000506488 0.999902192798266 0.859972572121444 0.0230118049351352 ENSG00000197530 MIB2
ENST00000512004 0.999902192798266 0.484995788867654 -0.129907573953658 ENSG00000197530 MIB2
ENST00000508455 0.999902192798266 0.781316423283615 -0.0652188809030941 ENSG00000197530 MIB2
ENST00000514234 0.999902192798266 0.936513749343825 -0.0127529098759107 ENSG00000197530 MIB2
ENST00000467597 0.999902192798266 0.703291895601722 -0.0716354256746832 ENSG00000197530 MIB2
ENST00000508148 0.999902192798266 0.935833763839846 -0.0157853075574989 ENSG00000197530 MIB2
ENST00000486072 0.999902192798266 0.288507052469949 0.210507665646849 ENSG00000197530 MIB2
ENST00000505370 0.999902192798266 0.909357335316585 -0.0233577766977094 ENSG00000197530 MIB2
ENST00000473511 0.999902192798266 0.648876499609658 -0.0815831131424938 ENSG00000197530 MIB2
ENST00000464570 0.999902192798266 0.639108603929056 -0.0836993582255448 ENSG00000197530 MIB2
ENST00000483015 0.999902192798266 0.995377926967525 -0.00124054547513553 ENSG00000197530 MIB2
ENST00000511910 0.999902192798266 0.894992599927891 -0.0302637591521347 ENSG00000197530 MIB2
ENST00000470373 0.999902192798266 0.955187278804478 0.0155934406193072 ENSG00000197530 MIB2
ENST00000513088 0.999902192798266 0.75471437544747 -0.0220761922442362 ENSG00000248333 CDK11B
ENST00000341832 0.999902192798266 0.674389052403548 -0.0245185993729726 ENSG00000248333 CDK11B
ENST00000317673 0.999902192798266 0.691285445205345 -0.0225565962521607 ENSG00000248333 CDK11B
ENST00000340677 0.999902192798266 0.691285445205345 -0.0225565962521607 ENSG00000248333 CDK11B
ENST00000407249 0.999902192798266 0.691285445205345 -0.0225565962521607 ENSG00000248333 CDK11B
ENST00000341028 0.999902192798266 0.608306454371168 0.0592611239720199 ENSG00000248333 CDK11B
ENST00000607013 0.999902192798266 0.361471824517885 0.139916832942409 ENSG00000272004 RP11-345P4.10
ENST00000378662 0.999902192798266 0.379198950128736 0.0662439609094778 ENSG00000189339 SLC35E2B
ENST00000234800 0.999902192798266 0.399579628408877 0.0631189770031879 ENSG00000189339 SLC35E2B
ENST00000480991 0.999902192798266 0.854562437866492 0.0167299531882701 ENSG00000189339 SLC35E2B
ENST00000481276 0.999902192798266 0.340971952539847 0.0957974122555631 ENSG00000189339 SLC35E2B
ENST00000596308 0.999902192798266 0.956491737315587 0.0107119925847603 ENSG00000269737 RP11-345P4.7
ENST00000597891 0.999902192798266 0.642841602608948 0.100051398239262 ENSG00000269227 RP11-345P4.6
ENST00000356200 0.999902192798266 0.66841028644587 -0.0241812145836229 ENSG00000008128 CDK11A
ENST00000598846 0.999902192798266 0.708924405747034 -0.0196209367142204 ENSG00000268575 RP1-283E3.8
ENST00000463652 0.999902192798266 0.869595033586076 -0.0206400766515638 ENSG00000008128 CDK11A
ENST00000358779 0.999902192798266 0.654695933321262 -0.0249347383268841 ENSG00000008128 CDK11A
ENST00000460465 0.999902192798266 0.654695933321262 -0.0249347383268841 ENSG00000008128 CDK11A
ENST00000404249 0.999902192798266 0.654695933321262 -0.0249347383268841 ENSG00000008128 CDK11A
ENST00000378633 0.999902192798266 0.654695933321262 -0.0249347383268841 ENSG00000008128 CDK11A
ENST00000357760 0.999902192798266 0.654695933321262 -0.0249347383268841 ENSG00000008128 CDK11A
ENST00000509982 0.999902192798266 0.668472852011499 -0.0241812814645337 ENSG00000008128 CDK11A
ENST00000378638 0.999902192798266 0.668472852011499 -0.0241812814645337 ENSG00000008128 CDK11A
ENST00000356937 0.999902192798266 0.86843923710263 0.010976133509619 ENSG00000008128 CDK11A
ENST00000478901 0.999902192798266 0.978355797870167 -0.00365747714112843 ENSG00000008128 CDK11A
ENST00000468397 0.999902192798266 0.75242185116507 -0.0368095354392249 ENSG00000008128 CDK11A
ENST00000491311 0.999902192798266 0.714687136933804 -0.0442817786832962 ENSG00000008128 CDK11A
ENST00000495016 0.999902192798266 0.855772653149611 -0.0233387779172362 ENSG00000008128 CDK11A
ENST00000468800 0.999902192798266 0.951030299146293 -0.00552376376251433 ENSG00000008128 CDK11A
ENST00000464748 0.999902192798266 0.556651015486387 -0.0826477655999523 ENSG00000008128 CDK11A
ENST00000489300 0.999902192798266 0.727487490567269 -0.0419755691747971 ENSG00000008128 CDK11A
ENST00000492390 0.999902192798266 0.761210922243301 -0.0276170150989069 ENSG00000008128 CDK11A
ENST00000474916 0.999902192798266 0.870132800936102 -0.0159119056869941 ENSG00000008128 CDK11A
ENST00000378635 0.999902192798266 0.719294036686886 -0.0228441476562913 ENSG00000008128 CDK11A
ENST00000479362 0.999902192798266 0.370954733785731 -0.055989029286473 ENSG00000008128 CDK11A
ENST00000498810 0.975335027838022 0.0508911571306081 -0.15917639104905 ENSG00000008128 CDK11A
ENST00000487462 0.999902192798266 0.094047667665768 -0.155060689429898 ENSG00000008128 CDK11A
ENST00000401096 0.999902192798266 0.0851648788603984 -0.151511271355001 ENSG00000008128 CDK11A
ENST00000577672 0.999902192798266 0.91185091275758 0.0105532688526491 ENSG00000227775 RP1-283E3.4
ENST00000417099 0.999902192798266 0.815416148265908 -0.0314109130509852 ENSG00000227775 RP1-283E3.4
ENST00000355439 0.999902192798266 0.600031783587081 0.0458369194968002 ENSG00000215790 SLC35E2
ENST00000400924 0.999902192798266 0.585300566852684 0.0476129664491501 ENSG00000215790 SLC35E2
ENST00000246421 0.999902192798266 0.237255429024898 0.119053835984861 ENSG00000215790 SLC35E2
ENST00000475229 0.999902192798266 0.461627790078562 0.110673933247232 ENSG00000215790 SLC35E2
ENST00000424604 0.999902192798266 0.589287860450723 0.0721254088530577 ENSG00000227775 RP1-283E3.4
ENST00000418950 0.999902192798266 0.48017964134081 0.14967023864263 ENSG00000227775 RP1-283E3.4
ENST00000341426 0.999902192798266 0.972736545472203 0.00444047596749458 ENSG00000008130 NADK
ENST00000341991 0.999902192798266 0.972005031984216 0.00455857756920337 ENSG00000008130 NADK
ENST00000378625 0.999902192798266 0.955085113115013 0.00727555963836373 ENSG00000008130 NADK
ENST00000344463 0.999902192798266 0.971708382755856 0.00460796945319935 ENSG00000008130 NADK
ENST00000342348 0.999902192798266 0.80070880810853 0.0340939663965731 ENSG00000008130 NADK
ENST00000498806 0.999902192798266 0.644206595792316 0.0686113383951081 ENSG00000008130 NADK
ENST00000469045 0.999902192798266 0.831651945312031 0.0305874256903428 ENSG00000008130 NADK
ENST00000480499 0.999902192798266 0.920324412792549 0.0151534729669931 ENSG00000008130 NADK
ENST00000497747 0.999902192798266 0.743518351924614 0.0486129468279216 ENSG00000008130 NADK
ENST00000477235 0.999902192798266 0.860807820558068 0.0255501570980799 ENSG00000008130 NADK
ENST00000489538 0.999902192798266 0.925981270849333 0.0140002523727797 ENSG00000008130 NADK
ENST00000497615 0.999902192798266 0.681905142148602 0.060477827881451 ENSG00000008130 NADK
ENST00000497186 0.999902192798266 0.838057728347109 0.0297246731611242 ENSG00000008130 NADK
ENST00000400922 0.999902192798266 0.892860068950679 0.0189492739785275 ENSG00000008130 NADK
ENST00000492845 0.999902192798266 0.962359028344906 -0.00606718960965688 ENSG00000008130 NADK
ENST00000492768 0.999902192798266 0.997208467209354 -0.000449234019187424 ENSG00000008130 NADK
ENST00000460602 0.999902192798266 0.97965806618135 0.00324660166715947 ENSG00000008130 NADK
ENST00000464373 0.999902192798266 0.918468272319559 -0.012845464081817 ENSG00000008130 NADK
ENST00000480542 0.999902192798266 0.678920564717575 0.0682513343405702 ENSG00000008130 NADK
ENST00000378609 0.999902192798266 0.933636381604296 -0.00572276556191387 ENSG00000078369 GNB1
ENST00000461893 0.999902192798266 0.818507312946825 0.019396910313373 ENSG00000078369 GNB1
ENST00000471354 0.999902192798266 0.8825378529823 0.0123578570153713 ENSG00000078369 GNB1
ENST00000439272 0.999902192798266 0.973155024121248 -0.00254312483563717 ENSG00000078369 GNB1
ENST00000434686 0.999902192798266 0.976555536665156 -0.00223512088428186 ENSG00000078369 GNB1
ENST00000437146 0.999902192798266 0.79973674726186 0.0223351207434854 ENSG00000078369 GNB1
ENST00000472614 0.999902192798266 0.971992536882646 0.00275760694978296 ENSG00000078369 GNB1
ENST00000607589 0.999902192798266 0.837159424366274 0.0249754569787523 ENSG00000078369 GNB1
ENST00000378567 0.999902192798266 0.897419045705021 -0.01149548598634 ENSG00000067606 PRKCZ
ENST00000468310 0.999902192798266 0.863850453133464 -0.0179694025346985 ENSG00000067606 PRKCZ
ENST00000484419 0.999902192798266 0.525411376067573 -0.119441607472181 ENSG00000067606 PRKCZ
ENST00000503297 0.999902192798266 0.899001249234684 0.0252379236048314 ENSG00000067606 PRKCZ
ENST00000479566 0.999902192798266 0.508091185899272 -0.0938722956250954 ENSG00000067606 PRKCZ
ENST00000466651 0.999902192798266 0.922976887948677 -0.0107533241517377 ENSG00000067606 PRKCZ
ENST00000400921 0.999902192798266 0.844040455545898 0.0178585097878044 ENSG00000067606 PRKCZ
ENST00000495347 0.999902192798266 0.729568546447811 0.0387870514081871 ENSG00000067606 PRKCZ
ENST00000461106 0.999902192798266 0.869584213731204 0.0150975357948372 ENSG00000067606 PRKCZ
ENST00000461465 0.999902192798266 0.947559544154022 0.00727049137342612 ENSG00000067606 PRKCZ
ENST00000470596 0.999902192798266 0.871916918602099 0.0176653578128257 ENSG00000067606 PRKCZ
ENST00000496325 0.999902192798266 0.867404240385317 0.0183991534290523 ENSG00000067606 PRKCZ
ENST00000481140 0.999902192798266 0.805258929488595 0.0274412661336162 ENSG00000067606 PRKCZ
ENST00000482686 0.999902192798266 0.930063697936706 0.011676912440052 ENSG00000067606 PRKCZ
ENST00000400920 0.999902192798266 0.971199354414431 0.00347760561905283 ENSG00000067606 PRKCZ
ENST00000486681 0.999902192798266 0.985781383858571 0.00231373229208116 ENSG00000067606 PRKCZ
ENST00000470986 0.999902192798266 0.770744969423462 0.042634136552405 ENSG00000067606 PRKCZ
ENST00000470511 0.999902192798266 0.979838789415309 0.003806617578613 ENSG00000067606 PRKCZ
ENST00000471018 0.999902192798266 0.567007861672421 -0.110914540026446 ENSG00000067606 PRKCZ
ENST00000466352 0.999902192798266 0.694584485478027 -0.0807155862089334 ENSG00000067606 PRKCZ
ENST00000497183 0.999902192798266 0.726097429347661 -0.0596740416552038 ENSG00000067606 PRKCZ
ENST00000419838 0.999902192798266 0.708694557372042 -0.0661935590672115 ENSG00000067606 PRKCZ
ENST00000606533 0.999902192798266 0.940799675573334 0.0212052512138448 ENSG00000271806 RP5-892K4.1
ENST00000479263 0.999902192798266 0.971311957442098 0.00350106584263172 ENSG00000067606 PRKCZ
ENST00000503672 0.999902192798266 0.970934508851844 -0.00676234179174464 ENSG00000067606 PRKCZ
ENST00000478770 0.999902192798266 0.96822999039321 0.00399069645813783 ENSG00000067606 PRKCZ
ENST00000505322 0.999902192798266 0.992262303905997 -0.00101942787624395 ENSG00000067606 PRKCZ
ENST00000472017 0.56622089522476 0.0103838630376168 -0.532239675655405 ENSG00000067606 PRKCZ
ENST00000333854 0.999902192798266 0.187026965837214 0.234455613947722 ENSG00000182873 RP11-181G12.2
ENST00000536678 0.999902192798266 0.0912331741187319 0.29290287426448 ENSG00000182873 RP11-181G12.2
ENST00000444529 0.999902192798266 0.502502521624016 0.13003743557445 ENSG00000182873 RP11-181G12.2
ENST00000469733 0.999902192798266 0.393550680155398 -0.100503565569741 ENSG00000162585 C1orf86
ENST00000414253 0.999902192798266 0.356553898804269 -0.10919522809727 ENSG00000162585 C1orf86
ENST00000428120 0.999902192798266 0.356553898804269 -0.10919522809727 ENSG00000162585 C1orf86
ENST00000400919 0.999902192798266 0.356553898804269 -0.10919522809727 ENSG00000162585 C1orf86
ENST00000400918 0.999902192798266 0.405815057457651 -0.0997716915912231 ENSG00000162585 C1orf86
ENST00000497675 0.999902192798266 0.375267960966974 -0.119136095500216 ENSG00000162585 C1orf86
ENST00000378543 0.999902192798266 0.397568266876681 -0.113587325382017 ENSG00000162585 C1orf86
ENST00000378546 0.999902192798266 0.397568266876681 -0.113587325382017 ENSG00000162585 C1orf86
ENST00000401813 0.999902192798266 0.352329393067108 -0.122294111776872 ENSG00000162585 C1orf86
ENST00000487186 0.999902192798266 0.450478563247695 -0.0976255292641343 ENSG00000162585 C1orf86
ENST00000378545 0.999902192798266 0.366487197240067 -0.119166875728228 ENSG00000162585 C1orf86
ENST00000476803 0.999902192798266 0.385886844049285 -0.115212966766709 ENSG00000162585 C1orf86
ENST00000440825 0.999902192798266 0.383597415228604 -0.11690447528452 ENSG00000162585 C1orf86
ENST00000597060 0.612958725298944 0.0120874806606032 -0.443477917362763 ENSG00000269554 AL590822.2
ENST00000420515 0.999902192798266 0.977869814043775 -0.00410363181625222 ENSG00000162585 C1orf86
ENST00000378536 0.999902192798266 0.711730606756753 0.0291938502485845 ENSG00000157933 SKI
ENST00000508416 0.999902192798266 0.624437663399861 0.0442844849895376 ENSG00000157933 SKI
ENST00000478223 0.999902192798266 0.844910905112082 0.0177177367925559 ENSG00000157933 SKI
ENST00000507179 0.999902192798266 0.875195995716448 -0.0300605423265383 ENSG00000157933 SKI
ENST00000378531 0.999902192798266 0.725635674317026 0.0746400315888365 ENSG00000116151 MORN1
ENST00000606372 0.999902192798266 0.552288978888471 0.124035892074827 ENSG00000116151 MORN1
ENST00000378529 0.999902192798266 0.433732365171506 0.151019314604648 ENSG00000116151 MORN1
ENST00000607342 0.999902192798266 0.533846851820869 0.159273287724902 ENSG00000116151 MORN1
ENST00000469374 0.999902192798266 0.27017506499712 0.227184203127793 ENSG00000116151 MORN1
ENST00000419785 0.999902192798266 0.380949116119852 0.19378896629668 ENSG00000116151 MORN1
ENST00000378525 0.999902192798266 0.388605891021775 0.152323941869297 ENSG00000116151 MORN1
ENST00000449373 0.999902192798266 0.26840203687835 0.211427633002558 ENSG00000116151 MORN1
ENST00000317490 0.999902192798266 0.403994877237418 0.205993138060408 ENSG00000178642 AL513477.1
ENST00000607031 0.999902192798266 0.424630112849036 0.198507739338578 ENSG00000116151 MORN1
ENST00000475812 0.999902192798266 0.271005770040273 0.278858888121972 ENSG00000116151 MORN1
ENST00000494279 0.999902192798266 0.506155120239185 0.170064033290058 ENSG00000116151 MORN1
ENST00000378518 0.999902192798266 0.638969305929035 -0.0292609227069411 ENSG00000157916 RER1
ENST00000605895 0.999902192798266 0.629692898317135 -0.0303009279506109 ENSG00000157916 RER1
ENST00000378513 0.999902192798266 0.596231243618329 -0.0335742837173882 ENSG00000157916 RER1
ENST00000306256 0.999902192798266 0.610955681808509 -0.0317351964141934 ENSG00000157916 RER1
ENST00000493207 0.999902192798266 0.557804405312285 -0.0390785907252092 ENSG00000157916 RER1
ENST00000378512 0.999902192798266 0.596747826469481 -0.0335770246235379 ENSG00000157916 RER1
ENST00000443438 0.999902192798266 0.921626411213179 -0.00639638157494233 ENSG00000157916 RER1
ENST00000488353 0.999902192798266 0.901771861605543 -0.00834375897266349 ENSG00000157916 RER1
ENST00000462129 0.999902192798266 0.792635667117867 -0.0270966627592497 ENSG00000157916 RER1
ENST00000288774 0.999902192798266 0.72462944902031 -0.0353938181383871 ENSG00000157911 PEX10
ENST00000447513 0.999902192798266 0.779401554914076 -0.0281968387629573 ENSG00000157911 PEX10
ENST00000507596 0.999902192798266 0.801160378084632 -0.0254613032893173 ENSG00000157911 PEX10
ENST00000510434 0.999902192798266 0.348664620413012 -0.122617439685528 ENSG00000157911 PEX10
ENST00000508384 0.999902192798266 0.964756378965872 0.00638809718740777 ENSG00000157911 PEX10
ENST00000515760 0.999902192798266 0.117782047385397 0.35003617870047 ENSG00000157911 PEX10
ENST00000502666 0.999902192798266 0.304356990184079 0.198312398877696 ENSG00000157911 PEX10
ENST00000504111 0.999902192798266 0.418868558483469 0.151430224206083 ENSG00000157911 PEX10
ENST00000514502 0.999902192798266 0.893073522448194 0.0214301457111911 ENSG00000157911 PEX10
ENST00000609981 0.999902192798266 0.592281436544846 0.183396475755229 ENSG00000149527 PLCH2
ENST00000449969 0.999902192798266 0.828397680721345 0.0458976086121806 ENSG00000149527 PLCH2
ENST00000288766 0.999902192798266 0.491051835744214 0.168095503861228 ENSG00000149527 PLCH2
ENST00000419816 0.999902192798266 0.784983469991339 0.0557795814040745 ENSG00000149527 PLCH2
ENST00000378488 0.999902192798266 0.784983469991339 0.0557795814040745 ENSG00000149527 PLCH2
ENST00000378486 0.999902192798266 0.784983469991339 0.0557795814040745 ENSG00000149527 PLCH2
ENST00000343889 0.999902192798266 0.753804007868255 0.0636489748144853 ENSG00000149527 PLCH2
ENST00000278878 0.999902192798266 0.869581662991868 0.0344964355593974 ENSG00000149527 PLCH2
ENST00000473964 0.999902192798266 0.602115322498703 0.112172734065885 ENSG00000149527 PLCH2
ENST00000462379 0.999902192798266 0.784023907560877 0.0601547392591624 ENSG00000149527 PLCH2
ENST00000378466 0.999902192798266 0.902279148003048 -0.0110000009683655 ENSG00000157881 PANK4
ENST00000435556 0.999902192798266 0.902204403887838 -0.0110099925274434 ENSG00000157881 PANK4
ENST00000505228 0.999902192798266 0.855016984628341 -0.0185281428199786 ENSG00000157881 PANK4
ENST00000502512 0.999902192798266 0.721298973547408 0.0454514570906972 ENSG00000157881 PANK4
ENST00000471361 0.999902192798266 0.652684035898149 -0.0600837739747207 ENSG00000157881 PANK4
ENST00000487804 0.999902192798266 0.673322461161842 -0.0681264122222277 ENSG00000157881 PANK4
ENST00000515423 0.999902192798266 0.90196544850355 -0.0201455866595156 ENSG00000157881 PANK4
ENST00000468002 0.999902192798266 0.808052192771922 -0.0307681338709734 ENSG00000157881 PANK4
ENST00000486396 0.999902192798266 0.896858422405461 0.0135562896174222 ENSG00000157881 PANK4
ENST00000502770 0.999902192798266 0.711791699781378 -0.0413354996111124 ENSG00000157881 PANK4
ENST00000491212 0.999902192798266 0.990460373880641 0.00142743059387291 ENSG00000157881 PANK4
ENST00000514922 0.999902192798266 0.683238999679475 0.0494750659267086 ENSG00000157881 PANK4
ENST00000606645 0.999902192798266 0.872898208665044 -0.0339939136533518 ENSG00000272449 RP3-395M20.12
ENST00000416860 0.999902192798266 0.0569299733955343 0.202111477416757 ENSG00000238164 RP3-395M20.8
ENST00000443892 0.999902192798266 0.724711353257239 0.0543202779284934 ENSG00000238164 RP3-395M20.8
ENST00000449660 0.999902192798266 0.824311563645962 -0.0478263281340991 ENSG00000238164 RP3-395M20.8
ENST00000448624 0.999902192798266 0.677336144630266 -0.0934372463268262 ENSG00000238164 RP3-395M20.8
ENST00000432521 0.999902192798266 0.683641302174553 0.0643471215971019 ENSG00000238164 RP3-395M20.8
ENST00000452793 0.944023085383665 0.0447713057001619 0.213141928512665 ENSG00000238164 RP3-395M20.8
ENST00000426449 0.999902192798266 0.178149450031799 0.125981476120081 ENSG00000157873 TNFRSF14
ENST00000434817 0.999902192798266 0.174982372335456 0.128837282831168 ENSG00000157873 TNFRSF14
ENST00000435221 0.999902192798266 0.176154235896784 0.12849189196994 ENSG00000157873 TNFRSF14
ENST00000451778 0.999902192798266 0.179321938023172 0.128144780757497 ENSG00000157873 TNFRSF14
ENST00000409119 0.999902192798266 0.247372917720065 0.11270838138952 ENSG00000157873 TNFRSF14
ENST00000355716 0.999902192798266 0.260366557603296 0.109699138200642 ENSG00000157873 TNFRSF14
ENST00000475523 0.999902192798266 0.269817683544262 0.10767450367774 ENSG00000157873 TNFRSF14
ENST00000442392 0.999902192798266 0.349252945827912 0.0847043394492314 ENSG00000157873 TNFRSF14
ENST00000482074 0.999902192798266 0.348968323671144 0.0834391890136286 ENSG00000157873 TNFRSF14
ENST00000496064 0.999902192798266 0.310180899932185 0.0993492779820538 ENSG00000157873 TNFRSF14
ENST00000463471 0.999902192798266 0.300152862989928 0.101273243227895 ENSG00000157873 TNFRSF14
ENST00000466750 0.999902192798266 0.295792429187199 0.106938283020236 ENSG00000157873 TNFRSF14
ENST00000471768 0.999902192798266 0.237071446999772 0.131317414681833 ENSG00000157873 TNFRSF14
ENST00000463835 0.999902192798266 0.309052150413751 0.107743226750166 ENSG00000157873 TNFRSF14
ENST00000482602 0.999902192798266 0.274184592937188 0.114037091409815 ENSG00000157873 TNFRSF14
ENST00000480305 0.999902192798266 0.229608879793884 0.122136562437393 ENSG00000157873 TNFRSF14
ENST00000456687 0.999902192798266 0.261275070567623 0.200738999813187 ENSG00000225931 RP3-395M20.7
ENST00000424215 0.999902192798266 0.129355871981286 0.38046763038506 ENSG00000228037 RP3-395M20.9
ENST00000493183 0.999902192798266 0.480286959649028 -0.105946990269983 ENSG00000157870 FAM213B
ENST00000474659 0.999902192798266 0.432527260333304 -0.117057499332819 ENSG00000157870 FAM213B
ENST00000419916 0.999902192798266 0.94479783709803 -0.00870442828829066 ENSG00000157870 FAM213B
ENST00000378424 0.999902192798266 0.94479783709803 -0.00870442828829066 ENSG00000157870 FAM213B
ENST00000537325 0.999902192798266 0.716983792130775 -0.0491949164454064 ENSG00000157870 FAM213B
ENST00000378427 0.999902192798266 0.94479783709803 -0.00870442828829066 ENSG00000157870 FAM213B
ENST00000378425 0.999902192798266 0.94479783709803 -0.00870442828829066 ENSG00000157870 FAM213B
ENST00000464043 0.999902192798266 0.459057938741306 -0.104572787387562 ENSG00000157870 FAM213B
ENST00000444521 0.999902192798266 0.94479783709803 -0.00870442828829066 ENSG00000157870 FAM213B
ENST00000465233 0.999902192798266 0.561319869227772 -0.0994583624273202 ENSG00000157870 FAM213B
ENST00000498083 0.999902192798266 0.526211723969197 -0.10828738220507 ENSG00000157870 FAM213B
ENST00000481683 0.999902192798266 0.452148893899189 -0.117251480388039 ENSG00000157870 FAM213B
ENST00000484099 0.999902192798266 0.910045487929086 -0.0141602086046991 ENSG00000157870 FAM213B
ENST00000477045 0.999902192798266 0.426826073029276 -0.144090220931138 ENSG00000157870 FAM213B
ENST00000476686 0.999902192798266 0.579746750245848 0.0714459985429356 ENSG00000157870 FAM213B
ENST00000471840 0.999902192798266 0.683315238436772 0.0696444464802158 ENSG00000142606 MMEL1
ENST00000288709 0.999902192798266 0.463362792540447 0.146284074095972 ENSG00000142606 MMEL1
ENST00000378412 0.999902192798266 0.463588271412866 0.146155037697347 ENSG00000142606 MMEL1
ENST00000502556 0.999902192798266 0.621892557509772 0.109970411180671 ENSG00000142606 MMEL1
ENST00000504800 0.999902192798266 0.621892557509772 0.109970411180671 ENSG00000142606 MMEL1
ENST00000579787 0.999902192798266 0.419520439542154 -0.217768394365188 ENSG00000215912 TTC34
ENST00000401094 0.999902192798266 0.951896537609231 -0.0109685630570497 ENSG00000215912 TTC34
ENST00000401095 0.999902192798266 0.919998446664984 0.0222523025969116 ENSG00000215912 TTC34
ENST00000511072 0.482968607233829 0.00771187797118621 0.446240192035191 ENSG00000142611 PRDM16
ENST00000378398 0.474081265110525 0.00744710834465451 0.448544315334187 ENSG00000142611 PRDM16
ENST00000441472 0.474081265110525 0.00744710834465451 0.448544315334187 ENSG00000142611 PRDM16
ENST00000442529 0.474081265110525 0.00744710834465451 0.448544315334187 ENSG00000142611 PRDM16
ENST00000607632 0.805369185468307 0.0248983734359851 0.521182375339184 ENSG00000142611 PRDM16
ENST00000378391 0.482968607233829 0.00769500167796376 0.446055367955913 ENSG00000142611 PRDM16
ENST00000514189 0.483398093314729 0.00775369178352118 0.446209483234664 ENSG00000142611 PRDM16
ENST00000270722 0.474232141644028 0.00745609954516025 0.448566353452078 ENSG00000142611 PRDM16
ENST00000512462 0.999902192798266 0.671994706581691 0.15252464508902 ENSG00000142611 PRDM16
ENST00000463591 0.999902192798266 0.656739137715202 0.159569643757819 ENSG00000142611 PRDM16
ENST00000294599 0.999902192798266 0.266098456832547 0.187975504077004 ENSG00000162591 MEGF6
ENST00000356575 0.999902192798266 0.340136357506041 0.186223807549537 ENSG00000162591 MEGF6
ENST00000485002 0.999902192798266 0.380079854975564 0.173808386527536 ENSG00000162591 MEGF6
ENST00000491842 0.807436791401282 0.025092653234588 0.615439897035081 ENSG00000162591 MEGF6
ENST00000475790 0.887864887330172 0.0339119918069209 0.612265344420719 ENSG00000162591 MEGF6
ENST00000378344 0.999902192798266 0.441965718464921 0.0584408723539568 ENSG00000158109 TPRG1L
ENST00000344579 0.999902192798266 0.441993882881302 0.0584347010804433 ENSG00000158109 TPRG1L
ENST00000378322 0.999902192798266 0.977590065312943 0.00259145394438732 ENSG00000116213 WRAP73
ENST00000270708 0.999902192798266 0.977590065312943 0.00259145394438732 ENSG00000116213 WRAP73
ENST00000471223 0.999902192798266 0.939591663978651 -0.00751580822377162 ENSG00000116213 WRAP73
ENST00000424367 0.999902192798266 0.965729076639507 0.00389928995453989 ENSG00000116213 WRAP73
ENST00000497940 0.999902192798266 0.441610286030538 -0.075061814567039 ENSG00000116213 WRAP73
ENST00000469643 0.999902192798266 0.975682473194552 0.00409204197718996 ENSG00000116213 WRAP73
ENST00000494884 0.999902192798266 0.431872082353721 0.134996686829231 ENSG00000116213 WRAP73
ENST00000465916 0.999902192798266 0.626067081691804 0.0480008738717688 ENSG00000116213 WRAP73
ENST00000419924 0.999902192798266 0.560442958834049 0.0602187973216166 ENSG00000116213 WRAP73
ENST00000479331 0.999902192798266 0.977648183571856 -0.0043368825393463 ENSG00000116213 WRAP73
ENST00000378295 0.999902192798266 0.434335490547857 0.266945933408029 ENSG00000078900 TP73
ENST00000604074 0.999902192798266 0.434335490547857 0.266945933408029 ENSG00000078900 TP73
ENST00000418088 0.999902192798266 0.921382005135665 0.0103339997475527 ENSG00000227372 TP73-AS1
ENST00000452079 0.999902192798266 0.952252886727657 0.00637374495110397 ENSG00000227372 TP73-AS1
ENST00000419973 0.999902192798266 0.698383200631608 0.0841878950813101 ENSG00000227372 TP73-AS1
ENST00000423764 0.999902192798266 0.998455168111674 0.000208061079846536 ENSG00000227372 TP73-AS1
ENST00000587071 0.999902192798266 0.874774288878282 0.0226316242502992 ENSG00000227372 TP73-AS1
ENST00000608600 0.999902192798266 0.977404790756511 0.00373835036399639 ENSG00000227372 TP73-AS1
ENST00000544565 0.999902192798266 0.81260308322383 -0.0376303416820316 ENSG00000227372 TP73-AS1
ENST00000378251 0.999902192798266 0.116860946931552 -0.112919330790667 ENSG00000130764 LRRC47
ENST00000462356 0.999902192798266 0.071237954310968 -0.166165733080665 ENSG00000130764 LRRC47
ENST00000479239 0.999902192798266 0.372356831788296 -0.0895251815861979 ENSG00000130764 LRRC47
ENST00000607459 0.999902192798266 0.878340596636215 -0.0161613409124419 ENSG00000272153 RP1-286D6.5
ENST00000378230 0.999902192798266 0.15612714046627 -0.08399006940868 ENSG00000116198 CEP104
ENST00000484420 0.999902192798266 0.265955045224112 0.218571745599721 ENSG00000116198 CEP104
ENST00000438539 0.999902192798266 0.185103438653173 -0.114919707528623 ENSG00000116198 CEP104
ENST00000461667 0.999902192798266 0.497213398417753 -0.0651479464338202 ENSG00000116198 CEP104
ENST00000495701 0.999902192798266 0.256387129781536 -0.157898249870735 ENSG00000116198 CEP104
ENST00000460038 0.999902192798266 0.154020016492091 -0.143391190529797 ENSG00000116198 CEP104
ENST00000494653 0.999902192798266 0.124673810480747 -0.102719255401406 ENSG00000116198 CEP104
ENST00000443466 0.999902192798266 0.80074146386558 -0.0278662894010661 ENSG00000116198 CEP104
ENST00000428079 0.999902192798266 0.165290642976135 -0.117408178839495 ENSG00000116198 CEP104
ENST00000494951 0.999902192798266 0.0988790291755507 -0.17594324539654 ENSG00000116198 CEP104
ENST00000378223 0.999902192798266 0.111828448139904 -0.145692457553272 ENSG00000116198 CEP104
ENST00000378212 0.999902192798266 0.860844416760243 0.0209702601837234 ENSG00000169598 DFFB
ENST00000378209 0.999902192798266 0.706601487607916 0.0323068992681413 ENSG00000169598 DFFB
ENST00000491998 0.999902192798266 0.706601487607916 0.0323068992681413 ENSG00000169598 DFFB
ENST00000338895 0.999902192798266 0.924921397283839 0.00968803876185612 ENSG00000169598 DFFB
ENST00000341385 0.999902192798266 0.358351013775369 0.165025045887989 ENSG00000169598 DFFB
ENST00000468793 0.999902192798266 0.729130306630502 0.0294907857645782 ENSG00000169598 DFFB
ENST00000339350 0.999902192798266 0.762781605945336 0.0257884146219945 ENSG00000169598 DFFB
ENST00000477548 0.999902192798266 0.762781605945336 0.0257884146219945 ENSG00000169598 DFFB
ENST00000378206 0.999902192798266 0.752322646698901 0.0268670429605244 ENSG00000169598 DFFB
ENST00000475969 0.999902192798266 0.791743050746102 0.0224580154756766 ENSG00000169598 DFFB
ENST00000481945 0.999902192798266 0.972315795177216 0.00904906331344081 ENSG00000169598 DFFB
ENST00000461150 0.999902192798266 0.198314514884863 0.205052379693494 ENSG00000169598 DFFB
ENST00000486765 0.999902192798266 0.215679357196077 -0.0753307827795665 ENSG00000198912 C1orf174
ENST00000361605 0.999902192798266 0.215679357196077 -0.0753307827795665 ENSG00000198912 C1orf174
ENST00000474140 0.999902192798266 0.215679357196077 -0.0753307827795665 ENSG00000198912 C1orf174
ENST00000413332 0.999902192798266 0.60252017125258 0.143208804472821 ENSG00000236423 LINC01134
ENST00000442673 0.999902192798266 0.476834453942365 0.142110781776644 ENSG00000236423 LINC01134
ENST00000439488 0.999902192798266 0.567799687533869 0.118225303327563 ENSG00000236423 LINC01134
ENST00000378190 0.999902192798266 0.291840719262985 0.35978023827375 ENSG00000196581 AJAP1
ENST00000378191 0.999902192798266 0.230384698880641 0.392815956615616 ENSG00000196581 AJAP1
ENST00000478423 0.999902192798266 0.274714329249462 -0.0801965930856304 ENSG00000131697 NPHP4
ENST00000460696 0.999902192798266 0.45277697626486 -0.112693877474004 ENSG00000131697 NPHP4
ENST00000378161 0.999902192798266 0.44795764516595 -0.111571653302935 ENSG00000131697 NPHP4
ENST00000489180 0.999902192798266 0.274711592658243 -0.0801941948385995 ENSG00000131697 NPHP4
ENST00000378156 0.999902192798266 0.274711592658243 -0.0801941948385995 ENSG00000131697 NPHP4
ENST00000378169 0.999902192798266 0.334158576823315 -0.0701478917794341 ENSG00000131697 NPHP4
ENST00000468253 0.999902192798266 0.485579687167783 -0.113714285463166 ENSG00000131697 NPHP4
ENST00000506941 0.999902192798266 0.776192532909439 0.0653227427360835 ENSG00000131697 NPHP4
ENST00000470763 0.999902192798266 0.5066074250293 -0.118479432083307 ENSG00000131697 NPHP4
ENST00000466897 0.999902192798266 0.683310174749308 -0.0667674448441473 ENSG00000131697 NPHP4
ENST00000378111 0.999902192798266 0.158901352237668 0.194062489958793 ENSG00000069424 KCNAB2
ENST00000378097 0.999902192798266 0.148346121938571 0.196573189166527 ENSG00000069424 KCNAB2
ENST00000493807 0.990329858394729 0.054887540531633 0.36407617055765 ENSG00000069424 KCNAB2
ENST00000378092 0.999902192798266 0.117562086356933 0.227684255956811 ENSG00000069424 KCNAB2
ENST00000478098 0.999902192798266 0.104323187385719 0.253494014947751 ENSG00000069424 KCNAB2
ENST00000445501 0.999902192798266 0.101415274691269 0.256328154596791 ENSG00000069424 KCNAB2
ENST00000428161 0.999902192798266 0.141843696284508 0.209483379895203 ENSG00000069424 KCNAB2
ENST00000389632 0.999902192798266 0.139825943357482 0.210445809079097 ENSG00000069424 KCNAB2
ENST00000602612 0.999902192798266 0.129839931158829 0.212027726099946 ENSG00000069424 KCNAB2
ENST00000378087 0.999902192798266 0.181575684441183 0.177262995147307 ENSG00000069424 KCNAB2
ENST00000341524 0.999902192798266 0.179291955185429 0.175963984851557 ENSG00000069424 KCNAB2
ENST00000352527 0.999902192798266 0.179291955185429 0.175963984851557 ENSG00000069424 KCNAB2
ENST00000435937 0.999902192798266 0.119888463555302 0.231703786743412 ENSG00000069424 KCNAB2
ENST00000164247 0.999902192798266 0.154378786812047 0.184215777912833 ENSG00000069424 KCNAB2
ENST00000459822 0.999902192798266 0.143157658304471 0.261805465994791 ENSG00000069424 KCNAB2
ENST00000594544 0.999902192798266 0.170037571906459 0.27267013878432 ENSG00000268332 AL035406.1
ENST00000472700 0.999902192798266 0.0868428610961489 0.249179813787711 ENSG00000069424 KCNAB2
ENST00000378083 0.999902192798266 0.182034435592771 0.167270470501337 ENSG00000069424 KCNAB2
ENST00000458166 0.999902192798266 0.133719323572987 0.197705376129803 ENSG00000069424 KCNAB2
ENST00000462676 0.999902192798266 0.329142344002057 0.176600613227996 ENSG00000069424 KCNAB2
ENST00000481789 0.999902192798266 0.299117233254754 0.14939475529593 ENSG00000069424 KCNAB2
ENST00000378021 0.999902192798266 0.929770160865173 0.0229090963169787 ENSG00000116254 CHD5
ENST00000262450 0.999902192798266 0.929770160865173 0.0229090963169787 ENSG00000116254 CHD5
ENST00000462991 0.999902192798266 0.769485188168681 -0.0915816090932441 ENSG00000116254 CHD5
ENST00000496404 0.999902192798266 0.672229072903854 -0.114076798259671 ENSG00000116254 CHD5
ENST00000484532 0.999902192798266 0.590883407760047 0.0303687393685409 ENSG00000116251 RPL22
ENST00000234875 0.999902192798266 0.652531274370172 0.0254940144249465 ENSG00000116251 RPL22
ENST00000480661 0.999902192798266 0.554443906317499 0.0347353945197763 ENSG00000116251 RPL22
ENST00000497965 0.999902192798266 0.546581603245528 0.035410407677594 ENSG00000116251 RPL22
ENST00000471204 0.999902192798266 0.560563596176254 0.033966099232596 ENSG00000116251 RPL22
ENST00000465387 0.999902192798266 0.555723412684693 0.034614941286149 ENSG00000116251 RPL22
ENST00000462296 0.999902192798266 0.476405790690151 0.0432956764128216 ENSG00000116251 RPL22
ENST00000465335 0.999902192798266 0.478045057956919 0.0428329874147452 ENSG00000116251 RPL22
ENST00000377948 0.999902192798266 0.327021787441036 -0.185359408865186 ENSG00000158286 RNF207
ENST00000377939 0.999902192798266 0.29239617694709 -0.197192172572255 ENSG00000158286 RNF207
ENST00000496676 0.999902192798266 0.438360143584879 -0.168842000246956 ENSG00000158286 RNF207
ENST00000483336 0.999902192798266 0.632860733859211 -0.122968820539886 ENSG00000158286 RNF207
ENST00000343813 0.999902192798266 0.0752435913955234 -0.162930385149178 ENSG00000116237 ICMT
ENST00000495791 0.999902192798266 0.252437367320071 -0.157483576556358 ENSG00000116237 ICMT
ENST00000489498 0.999902192798266 0.0661523812650523 -0.178219790685299 ENSG00000116237 ICMT
ENST00000474756 0.879194852403784 0.0328577325195547 -0.225147481814599 ENSG00000116237 ICMT
ENST00000362035 0.999902192798266 0.261240972647686 -0.230776498364064 ENSG00000116237 ICMT
ENST00000377893 0.999902192798266 0.927477765925949 -0.0159667953532842 ENSG00000158292 GPR153
ENST00000608083 0.999902192798266 0.797189309284628 -0.0376987362434948 ENSG00000097021 ACOT7
ENST00000377845 0.999902192798266 0.56305394029226 -0.0816028267134162 ENSG00000097021 ACOT7
ENST00000377855 0.999902192798266 0.662450943526646 -0.0631934024959206 ENSG00000097021 ACOT7
ENST00000377860 0.999902192798266 0.797189309284628 -0.0376987362434948 ENSG00000097021 ACOT7
ENST00000418124 0.999902192798266 0.797189309284628 -0.0376987362434948 ENSG00000097021 ACOT7
ENST00000545482 0.999902192798266 0.797189309284628 -0.0376987362434948 ENSG00000097021 ACOT7
ENST00000361521 0.999902192798266 0.721254205748026 -0.0519447872413734 ENSG00000097021 ACOT7
ENST00000377842 0.999902192798266 0.577668748710259 -0.0782572536869187 ENSG00000097021 ACOT7
ENST00000473466 0.999902192798266 0.830211664081205 -0.0324128154138332 ENSG00000097021 ACOT7
ENST00000481175 0.999902192798266 0.881850970233015 -0.0315774598839974 ENSG00000097021 ACOT7
ENST00000541130 0.999902192798266 0.868673117928009 -0.0273678944992877 ENSG00000097021 ACOT7
ENST00000377828 0.999902192798266 0.491314709325409 0.182219189800434 ENSG00000187017 ESPN
ENST00000461727 0.999902192798266 0.480429577258937 0.195269039357952 ENSG00000187017 ESPN
ENST00000475228 0.999902192798266 0.570711392873168 0.170792665517379 ENSG00000187017 ESPN
ENST00000416731 0.999902192798266 0.501841838762097 0.185708806529572 ENSG00000187017 ESPN
ENST00000434576 0.999902192798266 0.909643706048553 0.0186688398419912 ENSG00000187017 ESPN
ENST00000477679 0.999902192798266 0.362925614438373 0.280618871074536 ENSG00000187017 ESPN
ENST00000468561 0.999902192798266 0.851063534066525 -0.0339863002736875 ENSG00000187017 ESPN
ENST00000356876 0.999902192798266 0.303629500715808 -0.113822330988786 ENSG00000215788 TNFRSF25
ENST00000485036 0.999902192798266 0.302875158858897 -0.113988760593952 ENSG00000215788 TNFRSF25
ENST00000480393 0.999902192798266 0.302875158858897 -0.113988760593952 ENSG00000215788 TNFRSF25
ENST00000513135 0.999902192798266 0.302255125877726 -0.113993872679697 ENSG00000215788 TNFRSF25
ENST00000473343 0.999902192798266 0.255101937293272 -0.133040781521249 ENSG00000215788 TNFRSF25
ENST00000377782 0.999902192798266 0.302875158858897 -0.113988760593952 ENSG00000215788 TNFRSF25
ENST00000351959 0.999902192798266 0.304756664932704 -0.113615497275386 ENSG00000215788 TNFRSF25
ENST00000510563 0.999902192798266 0.295124329534197 -0.116033012813428 ENSG00000215788 TNFRSF25
ENST00000502730 0.999902192798266 0.295124329534197 -0.116033012813428 ENSG00000215788 TNFRSF25
ENST00000502588 0.999902192798266 0.295124329534197 -0.116033012813428 ENSG00000215788 TNFRSF25
ENST00000414040 0.999902192798266 0.295124329534197 -0.116033012813428 ENSG00000215788 TNFRSF25
ENST00000351748 0.999902192798266 0.295124329534197 -0.116033012813428 ENSG00000215788 TNFRSF25
ENST00000348333 0.999902192798266 0.295124329534197 -0.116033012813428 ENSG00000215788 TNFRSF25
ENST00000453260 0.999902192798266 0.186415137340507 -0.165716385458556 ENSG00000215788 TNFRSF25
ENST00000475730 0.999902192798266 0.128334998821697 -0.22118281554749 ENSG00000215788 TNFRSF25
ENST00000469691 0.999902192798266 0.218367073764101 -0.123231033331138 ENSG00000215788 TNFRSF25
ENST00000481401 0.999902192798266 0.360408759753105 -0.0971874923992064 ENSG00000215788 TNFRSF25
ENST00000461703 0.999902192798266 0.39669734558807 -0.0933694898915711 ENSG00000215788 TNFRSF25
ENST00000453341 0.999902192798266 0.469201704289098 -0.0863266651050014 ENSG00000215788 TNFRSF25
ENST00000515145 0.999902192798266 0.518412593849448 -0.0885214548279287 ENSG00000215788 TNFRSF25
ENST00000377748 0.999902192798266 0.647764345397634 -0.0777722016371393 ENSG00000171680 PLEKHG5
ENST00000400913 0.999902192798266 0.716920577680086 -0.0675409792554765 ENSG00000171680 PLEKHG5
ENST00000489097 0.999902192798266 0.722602561910803 -0.0693677864668927 ENSG00000171680 PLEKHG5
ENST00000340850 0.999902192798266 0.662064082417522 -0.0798685294200494 ENSG00000171680 PLEKHG5
ENST00000377725 0.999902192798266 0.664706511770899 -0.115554998461902 ENSG00000171680 PLEKHG5
ENST00000377728 0.999902192798266 0.679317435356994 -0.110294184954815 ENSG00000171680 PLEKHG5
ENST00000377732 0.999902192798266 0.752128533319569 -0.0841490982783284 ENSG00000171680 PLEKHG5
ENST00000400915 0.999902192798266 0.754314775688452 -0.083409007542558 ENSG00000171680 PLEKHG5
ENST00000377740 0.999902192798266 0.719577010834394 -0.0979665817796316 ENSG00000171680 PLEKHG5
ENST00000377737 0.999902192798266 0.715784180854425 -0.0990509183935062 ENSG00000171680 PLEKHG5
ENST00000535355 0.999902192798266 0.961679092787862 0.0130180860440237 ENSG00000171680 PLEKHG5
ENST00000537245 0.999902192798266 0.737299100182963 -0.0904671782082022 ENSG00000171680 PLEKHG5
ENST00000544978 0.999902192798266 0.604406605326513 -0.142731193582306 ENSG00000171680 PLEKHG5
ENST00000377705 0.999902192798266 0.227372386625645 -0.0811574179979081 ENSG00000162408 NOL9
ENST00000464383 0.999902192798266 0.4097521594406 -0.073708342016558 ENSG00000162408 NOL9
ENST00000462798 0.999902192798266 0.911535844848179 0.0137872594601397 ENSG00000162408 NOL9
ENST00000456162 0.999902192798266 0.834124056394976 0.0375210680047819 ENSG00000229519 RP11-58A11.2
ENST00000460777 0.999902192798266 0.284302516776905 -0.141041800180392 ENSG00000162408 NOL9
ENST00000464665 0.999902192798266 0.138477761157819 -0.176449421423071 ENSG00000162408 NOL9
ENST00000333172 0.999902192798266 0.668078284105825 0.154847196813213 ENSG00000173662 TAS1R1
ENST00000328191 0.999902192798266 0.668531352671413 0.154631241889883 ENSG00000173662 TAS1R1
ENST00000351136 0.999902192798266 0.6756272027098 0.151164813220291 ENSG00000173662 TAS1R1
ENST00000319084 0.999902192798266 0.632761604232563 0.0483112997090658 ENSG00000204859 ZBTB48
ENST00000435905 0.999902192798266 0.729992249252621 0.03565106382352 ENSG00000204859 ZBTB48
ENST00000377674 0.999902192798266 0.69205878536511 0.031911745593047 ENSG00000204859 ZBTB48
ENST00000488936 0.999902192798266 0.538851975651515 0.0512603903561671 ENSG00000204859 ZBTB48
ENST00000482360 0.999902192798266 0.91950938056056 -0.00925497364326817 ENSG00000204859 ZBTB48
ENST00000498342 0.999902192798266 0.609004364635196 -0.0594910150498779 ENSG00000204859 ZBTB48
ENST00000466813 0.999902192798266 0.373407916324292 -0.11797672173155 ENSG00000204859 ZBTB48
ENST00000466941 0.999902192798266 0.553600105557712 -0.115018220994139 ENSG00000204859 ZBTB48
ENST00000377658 0.866978133857253 0.0314216006607339 0.217963755420778 ENSG00000162413 KLHL21
ENST00000377663 0.867500459181065 0.0315354882838932 0.21769237181623 ENSG00000162413 KLHL21
ENST00000467612 0.999902192798266 0.136174782474684 0.174699078064741 ENSG00000162413 KLHL21
ENST00000496707 0.999902192798266 0.0602168686302994 0.226178196109057 ENSG00000162413 KLHL21
ENST00000463043 0.999902192798266 0.166869599659175 0.170782924332364 ENSG00000162413 KLHL21
ENST00000377648 0.999902192798266 0.543734010617354 0.0732121743201473 ENSG00000116273 PHF13
ENST00000495385 0.999902192798266 0.773325120287131 0.0357145399193304 ENSG00000116273 PHF13
ENST00000054650 0.999902192798266 0.58364789183379 -0.0555681340696244 ENSG00000041988 THAP3
ENST00000484676 0.999902192798266 0.50357182333756 -0.118223192288162 ENSG00000041988 THAP3
ENST00000307896 0.999902192798266 0.558701909912908 -0.0609013991191901 ENSG00000041988 THAP3
ENST00000377627 0.999902192798266 0.346340196430906 -0.0699166327470001 ENSG00000041988 THAP3
ENST00000484669 0.999902192798266 0.592999234727126 -0.0558330791961375 ENSG00000041988 THAP3
ENST00000487819 0.999902192798266 0.77801424935186 -0.0311845616794018 ENSG00000041988 THAP3
ENST00000472925 0.999902192798266 0.935831336328802 -0.00917657105150319 ENSG00000041988 THAP3
ENST00000480647 0.999902192798266 0.637032363505886 -0.068295441951937 ENSG00000041988 THAP3
ENST00000465508 0.999902192798266 0.647933509728497 -0.0327697121079786 ENSG00000007923 DNAJC11
ENST00000349363 0.999902192798266 0.213553613292539 -0.056040109187478 ENSG00000007923 DNAJC11
ENST00000451196 0.999902192798266 0.213553613292539 -0.056040109187478 ENSG00000007923 DNAJC11
ENST00000377577 0.999902192798266 0.241260195177386 -0.0476676105495859 ENSG00000007923 DNAJC11
ENST00000294401 0.999902192798266 0.292587735537457 -0.0426349072763562 ENSG00000007923 DNAJC11
ENST00000542246 0.999902192798266 0.175399712465075 -0.059978542691098 ENSG00000007923 DNAJC11
ENST00000377573 0.999902192798266 0.248801722298579 -0.047415900461428 ENSG00000007923 DNAJC11
ENST00000472414 0.999902192798266 0.92030540584034 -0.00745475348772565 ENSG00000007923 DNAJC11
ENST00000426784 0.999902192798266 0.225599275333175 -0.0543511048408272 ENSG00000007923 DNAJC11
ENST00000473993 0.999902192798266 0.200065598841197 -0.0581405472896364 ENSG00000007923 DNAJC11
ENST00000469318 0.999902192798266 0.240481308032613 -0.0729928887664302 ENSG00000007923 DNAJC11
ENST00000485073 0.999902192798266 0.623621045871985 -0.0279864339151878 ENSG00000007923 DNAJC11
ENST00000460594 0.999902192798266 0.678707470028502 -0.0251613647382149 ENSG00000007923 DNAJC11
ENST00000465911 0.999902192798266 0.992513192695018 -0.000761938639717906 ENSG00000007923 DNAJC11
ENST00000303635 0.999902192798266 0.911177209700648 0.00862923486501197 ENSG00000171735 CAMTA1
ENST00000490738 0.999902192798266 0.804698035111694 0.018691689372156 ENSG00000171735 CAMTA1
ENST00000476163 0.999902192798266 0.808408824372712 0.0161094394441332 ENSG00000171735 CAMTA1
ENST00000473578 0.999902192798266 0.806879665666925 0.0184843889786915 ENSG00000171735 CAMTA1
ENST00000557126 0.999902192798266 0.795338145022462 0.0172551447433143 ENSG00000171735 CAMTA1
ENST00000467404 0.999902192798266 0.806943789666264 0.0184826488486015 ENSG00000171735 CAMTA1
ENST00000439411 0.999902192798266 0.868376569716705 0.0127664037127971 ENSG00000171735 CAMTA1
ENST00000461311 0.999902192798266 0.788032253383653 0.0178846424365132 ENSG00000171735 CAMTA1
ENST00000486138 0.999902192798266 0.969201470409126 -0.00295927461878669 ENSG00000171735 CAMTA1
ENST00000482934 0.999902192798266 0.939962433229667 -0.00502861065757465 ENSG00000171735 CAMTA1
ENST00000470648 0.999902192798266 0.905548677627039 -0.00847978016712196 ENSG00000171735 CAMTA1
ENST00000461580 0.999902192798266 0.913718773387035 -0.00775788633183041 ENSG00000171735 CAMTA1
ENST00000472283 0.999902192798266 0.865495304092112 -0.0167323013178245 ENSG00000171735 CAMTA1
ENST00000467267 0.999902192798266 0.935930618356833 -0.00627683294251342 ENSG00000171735 CAMTA1
ENST00000495233 0.999902192798266 0.0743921355844055 -0.339227493219764 ENSG00000171735 CAMTA1
ENST00000490905 0.999902192798266 0.127891184043455 -0.313431792231146 ENSG00000171735 CAMTA1
ENST00000476864 0.999902192798266 0.181584579879773 -0.285546131204183 ENSG00000171735 CAMTA1
ENST00000054666 0.999902192798266 0.426951004896396 -0.0652258232621026 ENSG00000049245 VAMP3
ENST00000470357 0.999902192798266 0.568446054104431 -0.0494969296395466 ENSG00000049245 VAMP3
ENST00000602406 0.999902192798266 0.416991400184503 -0.214014422528865 ENSG00000269925 RP3-467L1.6
ENST00000487194 0.999902192798266 0.807613415862822 -0.0668246784062152 ENSG00000049245 VAMP3
ENST00000377541 0.999902192798266 0.0690026207705561 -0.252535376847104 ENSG00000049246 PER3
ENST00000377532 0.999902192798266 0.117614788463461 -0.172397288776849 ENSG00000049246 PER3
ENST00000361923 0.999902192798266 0.124927308960508 -0.169426913470361 ENSG00000049246 PER3
ENST00000473653 0.999902192798266 0.279891769284475 -0.218652995559618 ENSG00000049246 PER3
ENST00000463106 0.983603247782782 0.0531782335693746 -0.382573506367645 ENSG00000049246 PER3
ENST00000451646 0.999902192798266 0.582307940802108 -0.0790409053978743 ENSG00000236266 RP3-467L1.4
ENST00000494684 0.999902192798266 0.767017991774844 -0.0620046885175247 ENSG00000049246 PER3
ENST00000377516 0.919701398608882 0.0404946141062904 -0.335434716873136 ENSG00000049247 UTS2
ENST00000377507 0.999902192798266 0.101171755823761 -0.163635343361851 ENSG00000049249 TNFRSF9
ENST00000474475 0.999902192798266 0.514268613014044 -0.0682455341864954 ENSG00000049249 TNFRSF9
ENST00000492571 0.999902192798266 0.300692261678544 -0.109631996819159 ENSG00000049249 TNFRSF9
ENST00000493373 0.999902192798266 0.773416862669483 -0.0168028658383053 ENSG00000116288 PARK7
ENST00000460192 0.999902192798266 0.817227988002144 -0.0161344668356985 ENSG00000116288 PARK7
ENST00000338639 0.999902192798266 0.798579028283926 -0.0158129157900223 ENSG00000116288 PARK7
ENST00000493678 0.999902192798266 0.796522628150618 -0.0159797094976994 ENSG00000116288 PARK7
ENST00000377493 0.999902192798266 0.799744978311343 -0.015717216484456 ENSG00000116288 PARK7
ENST00000465354 0.999902192798266 0.809016058214179 -0.0169378486156313 ENSG00000116288 PARK7
ENST00000377491 0.999902192798266 0.807664198009918 -0.015095221405196 ENSG00000116288 PARK7
ENST00000377488 0.999902192798266 0.807556545443324 -0.0151306544122353 ENSG00000116288 PARK7
ENST00000497113 0.999902192798266 0.802598903410495 -0.0174842181812799 ENSG00000116288 PARK7
ENST00000469225 0.999902192798266 0.910325262045051 -0.00701458993728992 ENSG00000116288 PARK7
ENST00000474874 0.999902192798266 0.583691095754729 0.0732917664755308 ENSG00000116285 ERRFI1
ENST00000377482 0.999902192798266 0.126863712395608 0.224384568376031 ENSG00000116285 ERRFI1
ENST00000467067 0.999902192798266 0.0918634966203321 0.299397216980544 ENSG00000116285 ERRFI1
ENST00000469499 0.999902192798266 0.192370549603264 0.23073341771419 ENSG00000116285 ERRFI1
ENST00000487559 0.999902192798266 0.248140431200238 0.209194862195987 ENSG00000116285 ERRFI1
ENST00000337907 0.999902192798266 0.629395088658898 0.0351023541242046 ENSG00000142599 RERE
ENST00000377464 0.999902192798266 0.698275422909184 0.031207270475468 ENSG00000142599 RERE
ENST00000467350 0.999902192798266 0.751739818592795 -0.0368503394484909 ENSG00000142599 RERE
ENST00000400907 0.999902192798266 0.638367985391494 0.036563139215362 ENSG00000142599 RERE
ENST00000476556 0.999902192798266 0.841897761512128 0.0186544480038053 ENSG00000142599 RERE
ENST00000400908 0.999902192798266 0.606136567743918 0.0386593792414166 ENSG00000142599 RERE
ENST00000505225 0.999902192798266 0.55426632557494 0.0800754009748101 ENSG00000142599 RERE
ENST00000464367 0.999902192798266 0.351203899437925 -0.145102781058494 ENSG00000142599 RERE
ENST00000488215 0.999902192798266 0.927679694752915 0.00896094080360191 ENSG00000142599 RERE
ENST00000460659 0.999902192798266 0.862168794913878 0.0177691308800419 ENSG00000142599 RERE
ENST00000492766 0.999902192798266 0.855747843136864 0.0186474413178318 ENSG00000142599 RERE
ENST00000465125 0.999902192798266 0.867078012889847 0.0168890465591732 ENSG00000142599 RERE
ENST00000464972 0.999902192798266 0.306994693097076 0.0736234993311811 ENSG00000142599 RERE
ENST00000449895 0.999902192798266 0.730122696196231 0.0470408716234584 ENSG00000232912 RP5-1115A15.1
ENST00000444276 0.999902192798266 0.711816749684223 0.0722069427815021 ENSG00000232912 RP5-1115A15.1
ENST00000480342 0.999902192798266 0.541538615515375 0.0590521864920348 ENSG00000142599 RERE
ENST00000507012 0.999902192798266 0.637493794584935 0.0627342824245032 ENSG00000142599 RERE
ENST00000469251 0.999902192798266 0.740980682572144 0.0444004326115728 ENSG00000142599 RERE
ENST00000514428 0.999902192798266 0.456841427141008 0.0827814563555382 ENSG00000142599 RERE
ENST00000468247 0.999902192798266 0.546443368937102 0.0752313299956528 ENSG00000142599 RERE
ENST00000234590 0.999902192798266 0.707769775847824 0.0299079658046358 ENSG00000074800 ENO1
ENST00000464920 0.999902192798266 0.760684557716941 0.024707193364467 ENSG00000074800 ENO1
ENST00000497492 0.999902192798266 0.635005799743396 0.037677581016015 ENSG00000074800 ENO1
ENST00000486051 0.999902192798266 0.583626053279989 0.0454155003969732 ENSG00000074800 ENO1
ENST00000492343 0.999902192798266 0.507460461450034 0.0546479533733891 ENSG00000074800 ENO1
ENST00000489867 0.999902192798266 0.527856791285989 0.0550634591681824 ENSG00000074800 ENO1
ENST00000414948 0.999902192798266 0.882647511723227 -0.0197818762755662 ENSG00000236269 ENO1-IT1
ENST00000424862 0.999902192798266 0.79679523583436 0.0698443438852098 ENSG00000232208 RP3-477M7.5
ENST00000549778 0.999902192798266 0.220373290937825 0.172465694968675 ENSG00000131686 CA6
ENST00000476083 0.999902192798266 0.378315494288205 0.122334768049727 ENSG00000131686 CA6
ENST00000377443 0.999902192798266 0.368647709395648 0.124884670371397 ENSG00000131686 CA6
ENST00000377436 0.999902192798266 0.358498488347036 0.127812732304775 ENSG00000131686 CA6
ENST00000377442 0.999902192798266 0.371448760803885 0.125042452691408 ENSG00000131686 CA6
ENST00000377424 0.999902192798266 0.96129036196452 -0.0141684593864699 ENSG00000142583 SLC2A5
ENST00000535586 0.999902192798266 0.93826204055241 0.0225012043853511 ENSG00000142583 SLC2A5
ENST00000486632 0.999902192798266 0.86396901519196 0.0519535183178611 ENSG00000142583 SLC2A5
ENST00000487835 0.999902192798266 0.806400787741776 0.073891090194092 ENSG00000142583 SLC2A5
ENST00000464985 0.999902192798266 0.723349435195764 0.109002876490227 ENSG00000142583 SLC2A5
ENST00000377411 0.999902192798266 0.100437357405908 -0.188531628377052 ENSG00000180758 GPR157
ENST00000414642 0.999902192798266 0.203573673082248 -0.168799985293666 ENSG00000180758 GPR157
ENST00000465853 0.999902192798266 0.385097733808295 -0.15103528647709 ENSG00000180758 GPR157
ENST00000466131 0.999902192798266 0.148230927456522 -0.183915813731475 ENSG00000180758 GPR157
ENST00000437157 0.999902192798266 0.467278631520338 -0.246616458824104 ENSG00000228526 RP3-510D11.1
ENST00000412639 0.999902192798266 0.595422808152401 -0.181564712346792 ENSG00000234546 RP3-510D11.2
ENST00000377403 0.999902192798266 0.303579010430782 0.0779976052026541 ENSG00000049239 H6PD
ENST00000602477 0.999902192798266 0.329746420974892 0.0757371329455133 ENSG00000049239 H6PD
ENST00000495451 0.999902192798266 0.868519141094553 0.0147726917006028 ENSG00000049239 H6PD
ENST00000328089 0.999902192798266 0.474754562556406 0.100350540779629 ENSG00000171621 SPSB1
ENST00000450402 0.999902192798266 0.442003319360632 0.114171368368255 ENSG00000171621 SPSB1
ENST00000357898 0.999902192798266 0.128646485766021 0.229063953764123 ENSG00000171621 SPSB1
ENST00000377399 0.999902192798266 0.0691216159547622 0.271707126156294 ENSG00000171621 SPSB1
ENST00000302692 0.999902192798266 0.0860643125708631 -0.0964450220157735 ENSG00000171612 SLC25A33
ENST00000435277 0.999902192798266 0.602696511187612 -0.114451679319403 ENSG00000231181 RP13-15M17.1
ENST00000377376 0.999902192798266 0.23515139821401 -0.109130787745782 ENSG00000188807 TMEM201
ENST00000340381 0.999902192798266 0.24033660579681 -0.107842065197092 ENSG00000188807 TMEM201
ENST00000340305 0.999902192798266 0.185246127305316 -0.146459008751512 ENSG00000188807 TMEM201
ENST00000416541 0.999902192798266 0.223136160970523 -0.114687259010056 ENSG00000188807 TMEM201
ENST00000510900 0.999902192798266 0.91441061741158 0.022771944905968 ENSG00000188807 TMEM201
ENST00000508400 0.999902192798266 0.762962018458414 -0.0470142678551359 ENSG00000188807 TMEM201
ENST00000536656 0.999902192798266 0.588684488912637 0.0459988899801376 ENSG00000171608 PIK3CD
ENST00000377346 0.999902192798266 0.60268697125724 0.0443275999671284 ENSG00000171608 PIK3CD
ENST00000377320 0.999902192798266 0.526455432927713 0.107335334312531 ENSG00000179840 C1orf200
ENST00000426570 0.999902192798266 0.253026745478916 0.282632879755676 ENSG00000233268 RP11-558F24.2
ENST00000415330 0.999902192798266 0.20976466146511 0.155805094033365 ENSG00000231789 RP11-558F24.4
ENST00000484851 0.999902192798266 0.519522872681377 -0.0875376549963925 ENSG00000171608 PIK3CD
ENST00000361110 0.999902192798266 0.883528479095175 0.0149467403208399 ENSG00000171608 PIK3CD
ENST00000481137 0.999902192798266 0.439853027815315 -0.118209091487665 ENSG00000171608 PIK3CD
ENST00000479223 0.999902192798266 0.333947407349453 0.145428176951027 ENSG00000171608 PIK3CD
ENST00000543390 0.999902192798266 0.637609122897719 -0.055265460140801 ENSG00000171608 PIK3CD
ENST00000377298 0.999902192798266 0.692534100775397 -0.0245544998918751 ENSG00000171603 CLSTN1
ENST00000377288 0.999902192798266 0.692522670109192 -0.0245543668999802 ENSG00000171603 CLSTN1
ENST00000477264 0.999902192798266 0.973472147420749 -0.00342067011232989 ENSG00000171603 CLSTN1
ENST00000435891 0.999902192798266 0.595112748958845 -0.0409962640019316 ENSG00000171603 CLSTN1
ENST00000361311 0.999902192798266 0.692810473382924 -0.024550976815802 ENSG00000171603 CLSTN1
ENST00000464286 0.999902192798266 0.391088525386573 -0.108979834568219 ENSG00000171603 CLSTN1
ENST00000377263 0.999902192798266 0.968669310365555 -0.00531385651435654 ENSG00000178585 CTNNBIP1
ENST00000537447 0.999902192798266 0.831527982457772 0.0395700769110336 ENSG00000178585 CTNNBIP1
ENST00000400904 0.999902192798266 0.938583481666941 -0.010421869150973 ENSG00000178585 CTNNBIP1
ENST00000377258 0.999902192798266 0.583829450159315 -0.0817243623601201 ENSG00000178585 CTNNBIP1
ENST00000377256 0.999902192798266 0.878802006765016 0.0269957614984625 ENSG00000178585 CTNNBIP1
ENST00000488540 0.999902192798266 0.456914306285819 -0.0573346261499725 ENSG00000162441 LZIC
ENST00000377223 0.999902192798266 0.719041148523125 -0.0284797918793866 ENSG00000162441 LZIC
ENST00000400903 0.999902192798266 0.675450523574098 -0.0352459302704793 ENSG00000162441 LZIC
ENST00000541052 0.999902192798266 0.425398385658046 -0.0650298150218885 ENSG00000162441 LZIC
ENST00000377213 0.999902192798266 0.454497670325399 -0.0615983424417102 ENSG00000162441 LZIC
ENST00000471853 0.999902192798266 0.257726205118043 -0.165517374919098 ENSG00000162441 LZIC
ENST00000445884 0.999902192798266 0.202830783347436 -0.192561536736967 ENSG00000228150 RP11-84A14.4
ENST00000403197 0.999902192798266 0.646596146528854 0.0608222729514185 ENSG00000173614 NMNAT1
ENST00000377205 0.999902192798266 0.169452106234045 0.153949587847998 ENSG00000173614 NMNAT1
ENST00000462686 0.999902192798266 0.447333558128446 0.0949199561014847 ENSG00000173614 NMNAT1
ENST00000492735 0.999902192798266 0.524378804937545 0.0860398392971739 ENSG00000173614 NMNAT1
ENST00000496751 0.919701398608882 0.0403806943868197 0.301259776058578 ENSG00000173614 NMNAT1
ENST00000413148 0.818306426667579 0.0263060169706158 0.499943730544771 ENSG00000241326 RP11-807G9.2
ENST00000253251 0.999902192798266 0.439425863563466 0.0598335483851588 ENSG00000130939 UBE4B
ENST00000377157 0.999902192798266 0.471417156242622 0.0552993929934777 ENSG00000130939 UBE4B
ENST00000377153 0.999902192798266 0.264225382467203 0.125064099668114 ENSG00000130939 UBE4B
ENST00000343090 0.999902192798266 0.636576131601085 0.0377201274540519 ENSG00000130939 UBE4B
ENST00000462658 0.999902192798266 0.183450388374489 -0.239714248932216 ENSG00000130939 UBE4B
ENST00000475795 0.999902192798266 0.256309359740282 0.110741684678991 ENSG00000130939 UBE4B
ENST00000470736 0.999902192798266 0.927171650575325 0.00949981958514563 ENSG00000130939 UBE4B
ENST00000466379 0.999902192798266 0.687082348775798 -0.043874232180215 ENSG00000130939 UBE4B
ENST00000488228 0.999902192798266 0.544461624852336 0.0654391268595238 ENSG00000130939 UBE4B
ENST00000487244 0.999902192798266 0.520511109698927 0.0705656265533881 ENSG00000130939 UBE4B
ENST00000465408 0.999902192798266 0.813897449063098 0.0392169351119715 ENSG00000130939 UBE4B
ENST00000377093 0.999902192798266 0.730551004287129 0.0381877411246221 ENSG00000054523 KIF1B
ENST00000263934 0.999902192798266 0.704402868639271 0.0442965065283692 ENSG00000054523 KIF1B
ENST00000377086 0.999902192798266 0.699347568625889 0.0442187532290913 ENSG00000054523 KIF1B
ENST00000377083 0.999902192798266 0.625152313378351 0.0532245583570992 ENSG00000054523 KIF1B
ENST00000377081 0.999902192798266 0.65012709093354 0.0511582527103501 ENSG00000054523 KIF1B
ENST00000495136 0.999902192798266 0.324369610891513 0.186501098272309 ENSG00000054523 KIF1B
ENST00000497835 0.999902192798266 0.198271818095577 0.158287766284975 ENSG00000054523 KIF1B
ENST00000465635 0.999902192798266 0.536144844008126 0.105319378970538 ENSG00000054523 KIF1B
ENST00000483340 0.999902192798266 0.504235346020746 0.113678765251812 ENSG00000054523 KIF1B
ENST00000470616 0.999902192798266 0.902511595300835 -0.021344636677925 ENSG00000054523 KIF1B
ENST00000491493 0.00047628340414155 1.13977936888742e-06 0.428597362969031 ENSG00000142657 PGD
ENST00000487775 0.00725045669647594 2.76456845049975e-05 0.36240815173361 ENSG00000142657 PGD
ENST00000541529 0.000461866564370779 1.10159460400171e-06 0.418608324951471 ENSG00000142657 PGD
ENST00000477958 0.000346151234839653 7.73139753315222e-07 0.419257701225497 ENSG00000142657 PGD
ENST00000270776 0.000351340215047395 7.87532110434726e-07 0.423603673759624 ENSG00000142657 PGD
ENST00000483936 0.000377778612047848 8.64875015217789e-07 0.418816052886675 ENSG00000142657 PGD
ENST00000538557 0.000377778612047848 8.61122125482484e-07 0.423307972938709 ENSG00000142657 PGD
ENST00000465632 0.000397293642867208 9.19059654691934e-07 0.41361278149019 ENSG00000142657 PGD
ENST00000460189 0.000440721221721057 1.04412982284228e-06 0.424904558265355 ENSG00000142657 PGD
ENST00000493288 0.0128222006106518 5.27772013456735e-05 0.414770638408687 ENSG00000142657 PGD
ENST00000498356 0.00171427201368687 5.08694172948353e-06 0.419470656949033 ENSG00000142657 PGD
ENST00000496718 0.00410326048027164 1.40089938382944e-05 0.416418690979432 ENSG00000142657 PGD
ENST00000400900 0.999902192798266 0.814136435028401 0.0399738057946659 ENSG00000251503 APITD1-CORT
ENST00000602296 0.999902192798266 0.814136435028401 0.0399738057946659 ENSG00000175279 APITD1
ENST00000602787 0.999902192798266 0.814136435028401 0.0399738057946659 ENSG00000175279 APITD1
ENST00000470413 0.999902192798266 0.758583315407587 0.0526610490829375 ENSG00000251503 APITD1-CORT
ENST00000309048 0.999902192798266 0.832388163651103 0.0368485011946941 ENSG00000175279 APITD1
ENST00000602486 0.999902192798266 0.866383241016817 -0.0341030094046249 ENSG00000175279 APITD1
ENST00000477755 0.999902192798266 0.969225207788414 0.00688706667171246 ENSG00000175279 APITD1
ENST00000462462 0.999902192798266 0.763561453129243 0.0549382951215118 ENSG00000175279 APITD1
ENST00000465026 0.999902192798266 0.712344687630212 0.0659596210806924 ENSG00000251503 APITD1-CORT
ENST00000602446 0.999902192798266 0.902967113058608 0.0227629187249889 ENSG00000251503 APITD1-CORT
ENST00000464507 0.999902192798266 0.691585880042941 0.0789188583535902 ENSG00000175279 APITD1
ENST00000377049 0.999902192798266 0.452911755138125 -0.196674886290004 ENSG00000241563 CORT
ENST00000320498 0.999902192798266 0.385939816390854 -0.231507347352082 ENSG00000241563 CORT
ENST00000377038 0.999902192798266 0.216927216105553 -0.0559651466141013 ENSG00000160049 DFFA
ENST00000424487 0.999902192798266 0.652349916611223 -0.0564391871223617 ENSG00000203469 RP5-1113E3.3
ENST00000476658 0.999902192798266 0.311177954019791 -0.0637221391146944 ENSG00000160049 DFFA
ENST00000377036 0.999902192798266 0.235697971538596 -0.0802669032024278 ENSG00000160049 DFFA
ENST00000472851 0.999902192798266 0.674333186854084 0.0311589066645176 ENSG00000142655 PEX14
ENST00000356607 0.999902192798266 0.61199170114116 -0.0300469326000842 ENSG00000142655 PEX14
ENST00000538836 0.999902192798266 0.57001824528505 -0.0340125514221796 ENSG00000142655 PEX14
ENST00000491661 0.999902192798266 0.628495042945353 -0.0308448863703974 ENSG00000142655 PEX14
ENST00000492696 0.999902192798266 0.749670801462626 -0.0804189773248581 ENSG00000142655 PEX14
ENST00000377022 0.999902192798266 0.881242840969334 0.0131063944581388 ENSG00000130940 CASZ1
ENST00000478524 0.999902192798266 0.150052984958897 0.254926343257217 ENSG00000130940 CASZ1
ENST00000606802 0.999902192798266 0.624036781472876 0.056514650435415 ENSG00000272078 RP4-734G22.3
ENST00000447850 0.999902192798266 0.795601452023891 0.0506992701033825 ENSG00000130940 CASZ1
ENST00000344008 0.999902192798266 0.814330312903768 -0.0199144116441862 ENSG00000130940 CASZ1
ENST00000490176 0.999902192798266 0.525929162969778 -0.149982841218271 ENSG00000130940 CASZ1
ENST00000496432 0.999902192798266 0.592931120944815 -0.0441160216028349 ENSG00000130940 CASZ1
ENST00000492173 0.999902192798266 0.342886648260537 -0.127629577393769 ENSG00000130940 CASZ1
ENST00000478728 0.999902192798266 0.552481804993358 -0.0569000900774069 ENSG00000130940 CASZ1
ENST00000473118 0.999902192798266 0.0689462522154124 -0.124405488103781 ENSG00000120948 TARDBP
ENST00000240185 0.763824389705351 0.0214600697102153 -0.153131627498292 ENSG00000120948 TARDBP
ENST00000476201 0.999902192798266 0.0852180973359946 -0.120253198217675 ENSG00000120948 TARDBP
ENST00000472476 0.999902192798266 0.168482213681955 -0.0936199571376747 ENSG00000120948 TARDBP
ENST00000439080 0.725709271701069 0.0188061523074515 -0.152877424456305 ENSG00000120948 TARDBP
ENST00000473869 0.749319594571428 0.0203286158575759 -0.150549802957637 ENSG00000120948 TARDBP
ENST00000315091 0.767282422738371 0.0218197048313069 -0.151754875097617 ENSG00000120948 TARDBP
ENST00000477447 0.846594045294568 0.0288344261189019 -0.168298620702318 ENSG00000120948 TARDBP
ENST00000496840 0.999902192798266 0.0808333222867715 -0.134198857409558 ENSG00000120948 TARDBP
ENST00000480464 0.999902192798266 0.558724567948079 -0.0669847516240231 ENSG00000120948 TARDBP
ENST00000400897 0.463971522016909 0.00718004461250462 -0.267073829367299 ENSG00000009724 MASP2
ENST00000607145 0.999902192798266 0.166373368655322 -0.240381902865172 ENSG00000271895 RP4-635E18.8
ENST00000475189 0.999902192798266 0.425611990662617 -0.12884732406459 ENSG00000116649 SRM
ENST00000376957 0.999902192798266 0.289212596627466 -0.121321792169654 ENSG00000116649 SRM
ENST00000490101 0.999902192798266 0.268778433007572 -0.16035354356078 ENSG00000116649 SRM
ENST00000465788 0.999902192798266 0.246132010667975 -0.113491835702534 ENSG00000116649 SRM
ENST00000459997 0.999902192798266 0.27997607732862 -0.116231703736888 ENSG00000116649 SRM
ENST00000487300 0.999902192798266 0.246554768532522 -0.119901677387483 ENSG00000116649 SRM
ENST00000304457 0.999902192798266 0.268716928750705 -0.0754064144795621 ENSG00000171824 EXOSC10
ENST00000376936 0.999902192798266 0.268842067758052 -0.0754086567507354 ENSG00000171824 EXOSC10
ENST00000474216 0.999902192798266 0.351318553858927 -0.0734592083759642 ENSG00000171824 EXOSC10
ENST00000544779 0.999902192798266 0.268740349472142 -0.0754068670063368 ENSG00000171824 EXOSC10
ENST00000490565 0.999902192798266 0.662418254261944 -0.0754768682800206 ENSG00000171824 EXOSC10
ENST00000452378 0.999902192798266 0.502009367108015 -0.0590325406172199 ENSG00000226849 RP4-635E18.7
ENST00000469634 0.999902192798266 0.534563476874262 -0.0580262560766938 ENSG00000171824 EXOSC10
ENST00000478271 0.999902192798266 0.673375258711568 -0.0401098580260829 ENSG00000171824 EXOSC10
ENST00000470611 0.999902192798266 0.309735446538924 -0.106552212422016 ENSG00000171824 EXOSC10
ENST00000498576 0.999902192798266 0.823053879240934 -0.0250682208061749 ENSG00000171824 EXOSC10
ENST00000472078 0.999902192798266 0.368740708462592 -0.108387723345506 ENSG00000171824 EXOSC10
ENST00000485606 0.999902192798266 0.520211487203116 -0.0743609786891838 ENSG00000171824 EXOSC10
ENST00000460196 0.999902192798266 0.916425896819963 0.0113161194884566 ENSG00000171824 EXOSC10
ENST00000447600 0.999902192798266 0.284867626598642 0.236801038970846 ENSG00000230337 RP4-635E18.6
ENST00000435388 0.999902192798266 0.283307866223217 0.237006929647935 ENSG00000230337 RP4-635E18.6
ENST00000376838 0.999902192798266 0.783504967409133 0.0185210582230589 ENSG00000198793 MTOR
ENST00000361445 0.999902192798266 0.725963344156154 0.0157166941795694 ENSG00000198793 MTOR
ENST00000473471 0.999902192798266 0.916697514603265 -0.0115459287754435 ENSG00000198793 MTOR
ENST00000490931 0.999902192798266 0.525184050849751 -0.0659841180895803 ENSG00000198793 MTOR
ENST00000455339 0.999902192798266 0.821008111421958 -0.023827063247981 ENSG00000198793 MTOR
ENST00000495435 0.999902192798266 0.953194181300888 0.00522405372860369 ENSG00000198793 MTOR
ENST00000476768 0.999902192798266 0.306556457594464 -0.143214274501244 ENSG00000198793 MTOR
ENST00000445982 0.999902192798266 0.922575516081571 0.0114497976786868 ENSG00000225602 MTOR-AS1
ENST00000420480 0.999902192798266 0.991793807048813 -0.00120888991620439 ENSG00000225602 MTOR-AS1
ENST00000376819 0.999902192798266 0.201354560327297 0.263078905367841 ENSG00000171819 ANGPTL7
ENST00000376810 0.999902192798266 0.357505222037179 -0.0673225739540263 ENSG00000120942 UBIAD1
ENST00000376804 0.999902192798266 0.334261931349624 -0.0698229494251174 ENSG00000120942 UBIAD1
ENST00000486588 0.999902192798266 0.304921068788273 -0.068968607373572 ENSG00000120942 UBIAD1
ENST00000483738 0.999902192798266 0.269639687183042 -0.0706016024866013 ENSG00000120942 UBIAD1
ENST00000433562 0.999902192798266 0.409500181907684 -0.233751127778621 ENSG00000238199 UBE2V2P3
ENST00000294484 0.999902192798266 0.992941868486115 0.00255683728112663 ENSG00000204624 PTCHD2
ENST00000389575 0.999902192798266 0.992941868486115 0.00255683728112663 ENSG00000204624 PTCHD2
ENST00000354287 0.999902192798266 0.437023840695887 -0.238104351557567 ENSG00000116661 FBXO2
ENST00000251546 0.999902192798266 0.989295376767713 -0.00182067849949439 ENSG00000132879 FBXO44
ENST00000425796 0.999902192798266 0.788477808853357 -0.0422167614346559 ENSG00000132879 FBXO44
ENST00000376770 0.999902192798266 0.956233295070514 0.00751098819103733 ENSG00000132879 FBXO44
ENST00000376768 0.999902192798266 0.918355819691359 0.0142170474320213 ENSG00000132879 FBXO44
ENST00000251547 0.999902192798266 0.956275148662594 0.00750490296582981 ENSG00000132879 FBXO44
ENST00000376760 0.999902192798266 0.916698712216519 0.0142966840005074 ENSG00000132879 FBXO44
ENST00000376762 0.999902192798266 0.974350739327324 -0.00442840057081671 ENSG00000132879 FBXO44
ENST00000475435 0.999902192798266 0.988784590372366 0.00196218088248519 ENSG00000132879 FBXO44
ENST00000471895 0.999902192798266 0.87870420892971 0.0244483195987717 ENSG00000132879 FBXO44
ENST00000376753 0.999902192798266 0.565168960873912 -0.0688353629317285 ENSG00000116663 FBXO6
ENST00000474239 0.999902192798266 0.66584015734 -0.0515741422246772 ENSG00000116663 FBXO6
ENST00000449067 0.999902192798266 0.494064805049564 -0.0837923586137921 ENSG00000116663 FBXO6
ENST00000235310 0.999902192798266 0.326741423016942 0.106505903234938 ENSG00000116670 MAD2L2
ENST00000376692 0.999902192798266 0.316419093115144 0.110348676996419 ENSG00000116670 MAD2L2
ENST00000376672 0.999902192798266 0.32388138423601 0.107153837539117 ENSG00000116670 MAD2L2
ENST00000376669 0.999902192798266 0.344478011374509 0.104610617697529 ENSG00000116670 MAD2L2
ENST00000376667 0.999902192798266 0.339377388151593 0.104453763111965 ENSG00000116670 MAD2L2
ENST00000445656 0.999902192798266 0.438939112821681 0.0842007543490121 ENSG00000116670 MAD2L2
ENST00000456915 0.999902192798266 0.438992235565608 0.084230610849364 ENSG00000116670 MAD2L2
ENST00000376664 0.999902192798266 0.346003129550683 0.100105328137294 ENSG00000116670 MAD2L2
ENST00000376655 0.999902192798266 0.347740655709136 0.105008404811464 ENSG00000116670 MAD2L2
ENST00000294485 0.999902192798266 0.321295164561061 0.285973132874442 ENSG00000162490 DRAXIN
ENST00000376637 0.999902192798266 0.999190132721447 -0.000128650103038596 ENSG00000177674 AGTRAP
ENST00000476512 0.999902192798266 0.858857345805868 -0.0226842568186984 ENSG00000177674 AGTRAP
ENST00000400895 0.999902192798266 0.839480062721331 -0.0258307796940727 ENSG00000177674 AGTRAP
ENST00000494437 0.999902192798266 0.622801304222078 -0.0662624921847874 ENSG00000177674 AGTRAP
ENST00000491346 0.999902192798266 0.98765021256409 -0.00196123562683911 ENSG00000177674 AGTRAP
ENST00000376629 0.999902192798266 0.988842985196686 -0.00177395681228137 ENSG00000177674 AGTRAP
ENST00000376627 0.999902192798266 0.999034737501011 -0.000153111000401727 ENSG00000177674 AGTRAP
ENST00000314340 0.999902192798266 0.995717066654177 -0.000680772199326857 ENSG00000177674 AGTRAP
ENST00000452018 0.999902192798266 0.914074792436191 -0.0137221249607749 ENSG00000177674 AGTRAP
ENST00000510878 0.999902192798266 0.997460098937191 -0.000403078731338655 ENSG00000177674 AGTRAP
ENST00000476309 0.999902192798266 0.792019236136632 0.0321216960550737 ENSG00000177674 AGTRAP
ENST00000514733 0.999902192798266 0.627625874917225 0.0575269978131706 ENSG00000177674 AGTRAP
ENST00000513739 0.999902192798266 0.977100358080897 -0.00355774655900241 ENSG00000177674 AGTRAP
ENST00000471765 0.999902192798266 0.12718271042754 0.216137846436854 ENSG00000177674 AGTRAP
ENST00000433342 0.999902192798266 0.499053310671127 0.0835334247416494 ENSG00000215910 C1orf167
ENST00000312793 0.999902192798266 0.455274061427374 0.08432401565285 ENSG00000215910 C1orf167
ENST00000444493 0.999902192798266 0.538545126175221 0.0628196140735915 ENSG00000215910 C1orf167
ENST00000449278 0.999902192798266 0.531886126228063 0.0628844806180784 ENSG00000215910 C1orf167
ENST00000475041 0.999902192798266 0.62804788604828 0.0502707310097318 ENSG00000215910 C1orf167
ENST00000376592 0.999902192798266 0.610797792224829 0.0450374869729778 ENSG00000177000 MTHFR
ENST00000376583 0.999902192798266 0.5958829597605 0.0462485836811939 ENSG00000177000 MTHFR
ENST00000376590 0.999902192798266 0.61743055784122 0.0442250162851229 ENSG00000177000 MTHFR
ENST00000482358 0.999902192798266 0.422726194229415 0.0898973788518023 ENSG00000215910 C1orf167
ENST00000376585 0.999902192798266 0.575882130260184 0.051775571439375 ENSG00000177000 MTHFR
ENST00000418034 0.999902192798266 0.799555998684691 -0.0313092870556169 ENSG00000177000 MTHFR
ENST00000413656 0.999902192798266 0.590960086424769 0.069083481652996 ENSG00000177000 MTHFR
ENST00000423400 0.999902192798266 0.763522501940947 0.0398170602944999 ENSG00000177000 MTHFR
ENST00000431243 0.999902192798266 0.763522501940947 0.0398170602944999 ENSG00000177000 MTHFR
ENST00000376486 0.999902192798266 0.786430915138828 0.0336933443956722 ENSG00000177000 MTHFR
ENST00000312413 0.999902192798266 0.427860251697467 -0.0534271594289223 ENSG00000011021 CLCN6
ENST00000346436 0.999902192798266 0.42986127135123 -0.0532163685985581 ENSG00000011021 CLCN6
ENST00000376497 0.999902192798266 0.173601027666549 -0.132735759188781 ENSG00000011021 CLCN6
ENST00000376487 0.999902192798266 0.501517602599661 -0.046574658763831 ENSG00000011021 CLCN6
ENST00000376496 0.999902192798266 0.509471995572536 -0.04627222681714 ENSG00000011021 CLCN6
ENST00000376491 0.999902192798266 0.438322886000458 -0.0621312703295125 ENSG00000011021 CLCN6
ENST00000376492 0.999902192798266 0.360267590060818 -0.0726719848501287 ENSG00000011021 CLCN6
ENST00000376490 0.999902192798266 0.438322886000458 -0.0621312703295125 ENSG00000011021 CLCN6
ENST00000494028 0.999902192798266 0.675403098058599 -0.03852181177739 ENSG00000011021 CLCN6
ENST00000446542 0.999902192798266 0.977029252124044 -0.00297652760478963 ENSG00000242349 NPPA-AS1
ENST00000400892 0.999902192798266 0.347762739593435 0.135252518850067 ENSG00000242349 NPPA-AS1
ENST00000376480 0.999902192798266 0.0720556549637399 0.290501830021709 ENSG00000175206 NPPA
ENST00000376476 0.855808080528363 0.0300905407201378 0.359557176391553 ENSG00000175206 NPPA
ENST00000376572 0.999902192798266 0.787051682694246 0.0301127700444674 ENSG00000116685 KIAA2013
ENST00000376576 0.999902192798266 0.653804346456152 0.0553357178591673 ENSG00000116685 KIAA2013
ENST00000485046 0.999902192798266 0.325379761972413 -0.115154247990445 ENSG00000083444 PLOD1
ENST00000449038 0.999902192798266 0.171175458833242 -0.165289351602294 ENSG00000083444 PLOD1
ENST00000358133 0.999902192798266 0.178051064869061 -0.155975917124009 ENSG00000083444 PLOD1
ENST00000376369 0.999902192798266 0.571808231759479 -0.0613406927549756 ENSG00000083444 PLOD1
ENST00000429000 0.999902192798266 0.379458390829071 -0.10196025864024 ENSG00000083444 PLOD1
ENST00000196061 0.999902192798266 0.515596745489884 -0.0695530981967606 ENSG00000083444 PLOD1
ENST00000465920 0.999902192798266 0.383271361826009 0.181059909668546 ENSG00000083444 PLOD1
ENST00000491536 0.999902192798266 0.67775765866366 -0.0577876764131016 ENSG00000083444 PLOD1
ENST00000470133 0.999902192798266 0.363734518899422 -0.196542776428872 ENSG00000083444 PLOD1
ENST00000481933 0.999902192798266 0.920867920892807 -0.0179586478099064 ENSG00000083444 PLOD1
ENST00000444836 0.999902192798266 0.743449757169774 -0.0220719199221315 ENSG00000116688 MFN2
ENST00000490079 0.999902192798266 0.89471767099933 -0.013411705478999 ENSG00000116688 MFN2
ENST00000235329 0.999902192798266 0.743325881120552 -0.022072865911825 ENSG00000116688 MFN2
ENST00000484391 0.999902192798266 0.96858671265532 -0.00383543731021598 ENSG00000116688 MFN2
ENST00000497302 0.999902192798266 0.847556296889943 0.0172963411783316 ENSG00000116688 MFN2
ENST00000412236 0.999902192798266 0.771206143818519 -0.0276797352211636 ENSG00000116688 MFN2
ENST00000478749 0.999902192798266 0.399155817580434 -0.0887990566510691 ENSG00000116691 MIIP
ENST00000235332 0.999902192798266 0.426963433094995 -0.0856107900388599 ENSG00000116691 MIIP
ENST00000436478 0.999902192798266 0.423292144065507 -0.0863101033803713 ENSG00000116691 MIIP
ENST00000466860 0.999902192798266 0.552109675109083 -0.0694483910783387 ENSG00000116691 MIIP
ENST00000498685 0.999902192798266 0.672054749564119 -0.0502655341627489 ENSG00000116691 MIIP
ENST00000492256 0.999902192798266 0.879105949550024 -0.0238310506169187 ENSG00000116691 MIIP
ENST00000460823 0.999902192798266 0.82460172477022 -0.0329265047356567 ENSG00000116691 MIIP
ENST00000478299 0.999902192798266 0.540319946805778 -0.124806294818486 ENSG00000116691 MIIP
ENST00000263932 0.999902192798266 0.126325130881696 -0.30655163527022 ENSG00000120949 TNFRSF8
ENST00000417814 0.999902192798266 0.193932783789527 -0.27083747384366 ENSG00000120949 TNFRSF8
ENST00000514649 0.999902192798266 0.193932783789527 -0.27083747384366 ENSG00000120949 TNFRSF8
ENST00000413146 0.999902192798266 0.131155993970485 -0.315693020984661 ENSG00000120949 TNFRSF8
ENST00000479933 0.999902192798266 0.130782156039242 -0.315826269262351 ENSG00000120949 TNFRSF8
ENST00000536782 0.999902192798266 0.695282749987333 -0.0502354868987185 ENSG00000028137 TNFRSF1B
ENST00000376259 0.999902192798266 0.463510864618153 -0.0895615396082179 ENSG00000028137 TNFRSF1B
ENST00000492361 0.999902192798266 0.463510864618153 -0.0895615396082179 ENSG00000028137 TNFRSF1B
ENST00000584158 0.999902192798266 0.573951692155542 -0.129252530504758 ENSG00000263676 MIR4632
ENST00000489921 0.999902192798266 0.490912915752685 -0.0877714192573632 ENSG00000028137 TNFRSF1B
ENST00000356315 0.999902192798266 0.961606824396708 -0.00225475402877631 ENSG00000048707 VPS13D
ENST00000358136 0.999902192798266 0.961606824396708 -0.00225475402877631 ENSG00000048707 VPS13D
ENST00000476169 0.999902192798266 0.511993951337178 -0.0760587749537761 ENSG00000048707 VPS13D
ENST00000489961 0.643237638662819 0.013412542775838 -0.272198742377763 ENSG00000048707 VPS13D
ENST00000011700 0.999902192798266 0.889240137033869 0.00707826861309701 ENSG00000048707 VPS13D
ENST00000460333 0.999902192798266 0.831823214594809 -0.0118577488771128 ENSG00000048707 VPS13D
ENST00000487188 0.999902192798266 0.751490631465066 0.024311855308297 ENSG00000048707 VPS13D
ENST00000469054 0.999902192798266 0.825778865643715 0.031512246681578 ENSG00000048707 VPS13D
ENST00000496628 0.999902192798266 0.694676785546625 0.0245194012097555 ENSG00000048707 VPS13D
ENST00000466732 0.999902192798266 0.672925303046004 0.0776296008007566 ENSG00000048707 VPS13D
ENST00000476045 0.999902192798266 0.673126812063725 0.0547386765475497 ENSG00000048707 VPS13D
ENST00000481484 0.999902192798266 0.408900160833907 0.104187859314245 ENSG00000048707 VPS13D
ENST00000543766 0.999902192798266 0.527842173691723 0.0421598286228169 ENSG00000048707 VPS13D
ENST00000471923 0.999902192798266 0.407714339615777 0.0573776435099257 ENSG00000048707 VPS13D
ENST00000543710 0.999902192798266 0.577846481574935 0.0465006416221327 ENSG00000048707 VPS13D
ENST00000473099 0.999902192798266 0.764549441041235 -0.033823747882481 ENSG00000048707 VPS13D
ENST00000376223 0.999902192798266 0.549708952683203 0.177788681747931 ENSG00000162496 DHRS3
ENST00000464917 0.999902192798266 0.535200817398981 0.184371868079319 ENSG00000162496 DHRS3
ENST00000430996 0.999902192798266 0.373550621058807 0.265025939914848 ENSG00000162496 DHRS3
ENST00000482265 0.999902192798266 0.550458601014234 0.179694892072716 ENSG00000162496 DHRS3
ENST00000294489 0.999902192798266 0.894352455279907 0.0415700987198375 ENSG00000162493 PDPN
ENST00000376057 0.999902192798266 0.89036132897489 0.0433081534454567 ENSG00000162493 PDPN
ENST00000484063 0.999902192798266 0.702092622626131 0.0335419054112846 ENSG00000116731 PRDM2
ENST00000376048 0.999902192798266 0.534611349346527 0.0265678994558998 ENSG00000116731 PRDM2
ENST00000311066 0.999902192798266 0.889571765250377 0.00582691399250154 ENSG00000116731 PRDM2
ENST00000235372 0.999902192798266 0.561155636707857 0.0250329993585662 ENSG00000116731 PRDM2
ENST00000491134 0.999902192798266 0.999745239999432 1.35564390781343e-05 ENSG00000116731 PRDM2
ENST00000502727 0.999902192798266 0.304924781919595 0.0575864338163845 ENSG00000116731 PRDM2
ENST00000502724 0.999902192798266 0.329923879203622 0.0550983535140974 ENSG00000116731 PRDM2
ENST00000413440 0.999902192798266 0.989772737437447 0.000575403176305058 ENSG00000116731 PRDM2
ENST00000343137 0.999902192798266 0.998034404357527 0.000109663400103114 ENSG00000116731 PRDM2
ENST00000491815 0.999902192798266 0.307705893684169 0.061309060819158 ENSG00000116731 PRDM2
ENST00000503842 0.999902192798266 0.651321957505822 0.0207246945730336 ENSG00000116731 PRDM2
ENST00000407521 0.999902192798266 0.303135229489134 0.0588675558667416 ENSG00000116731 PRDM2
ENST00000505823 0.999902192798266 0.652059700427454 0.0206878085247342 ENSG00000116731 PRDM2
ENST00000487453 0.999902192798266 0.777496316353341 0.022535420369798 ENSG00000116731 PRDM2
ENST00000491547 0.999902192798266 0.265081167814702 -0.181552148603621 ENSG00000189337 KAZN
ENST00000376030 0.999902192798266 0.179739828784359 -0.201655537235947 ENSG00000189337 KAZN
ENST00000503743 0.999902192798266 0.278994575604525 -0.175908761350199 ENSG00000189337 KAZN
ENST00000422387 0.999902192798266 0.222401859042207 -0.191247497898531 ENSG00000189337 KAZN
ENST00000361144 0.999902192798266 0.186559777728967 -0.238773907111088 ENSG00000189337 KAZN
ENST00000376028 0.999902192798266 0.383401658436664 -0.172717061150691 ENSG00000189337 KAZN
ENST00000400798 0.999902192798266 0.202102054103551 -0.233543687684286 ENSG00000189337 KAZN
ENST00000400797 0.999902192798266 0.340227598642285 -0.1889297413066 ENSG00000189337 KAZN
ENST00000404665 0.999902192798266 0.0997222214554476 0.557556723786233 ENSG00000175147 TMEM51-AS1
ENST00000310916 0.999902192798266 0.112140003129044 0.538092382929924 ENSG00000175147 TMEM51-AS1
ENST00000428417 0.999902192798266 0.96557129200858 0.00650718291996422 ENSG00000171729 TMEM51
ENST00000376014 0.999902192798266 0.965630289938353 0.00647116629793095 ENSG00000171729 TMEM51
ENST00000451326 0.999902192798266 0.834854851141424 -0.0321570427163527 ENSG00000171729 TMEM51
ENST00000400796 0.999902192798266 0.930976045689516 0.0129448344749575 ENSG00000171729 TMEM51
ENST00000434578 0.999902192798266 0.931045679119101 0.0129136929224699 ENSG00000171729 TMEM51
ENST00000376008 0.999902192798266 0.927770144051752 0.0135710693187503 ENSG00000171729 TMEM51
ENST00000424792 0.999902192798266 0.677255770504384 0.105518218547702 ENSG00000204464 C1orf195
ENST00000376005 0.999902192798266 0.582801464864571 0.159460937518388 ENSG00000204464 C1orf195
ENST00000417793 0.999902192798266 0.352156291625491 0.239064168226552 ENSG00000142621 FHAD1
ENST00000358897 0.999902192798266 0.352156291625491 0.239064168226552 ENSG00000142621 FHAD1
ENST00000375999 0.999902192798266 0.394553747843797 0.221463650022463 ENSG00000142621 FHAD1
ENST00000433640 0.999902192798266 0.850304236414207 0.0536505381175843 ENSG00000142621 FHAD1
ENST00000375998 0.999902192798266 0.352337066033299 0.240198051648967 ENSG00000142621 FHAD1
ENST00000471347 0.999902192798266 0.465569024102422 0.231197773385122 ENSG00000142621 FHAD1
ENST00000444385 0.999902192798266 0.905210894441477 -0.0406635911751719 ENSG00000142621 FHAD1
ENST00000314740 0.999902192798266 0.672800367441025 0.137779489568103 ENSG00000142621 FHAD1
ENST00000529606 0.999902192798266 0.672800367441025 0.137779489568103 ENSG00000142621 FHAD1
ENST00000314668 0.999902192798266 0.651491406337705 0.148308987691825 ENSG00000142621 FHAD1
ENST00000481324 0.999902192798266 0.483608501789099 0.238146181668493 ENSG00000142621 FHAD1
ENST00000477846 0.999902192798266 0.353614077828907 0.322119867957649 ENSG00000142621 FHAD1
ENST00000427824 0.999902192798266 0.882567056778604 0.0404624077297762 ENSG00000228140 RP3-467K16.4
ENST00000375980 0.999902192798266 0.800171267260473 0.0255843935324751 ENSG00000142634 EFHD2
ENST00000445566 0.999902192798266 0.541631273351573 0.0618420736386991 ENSG00000142634 EFHD2
ENST00000375949 0.999902192798266 0.985714717585748 0.0060953117606672 ENSG00000162438 CTRC
ENST00000375943 0.999902192798266 0.963916612524371 0.0152742001982449 ENSG00000162438 CTRC
ENST00000476813 0.999902192798266 0.881328019872347 0.0513304204880222 ENSG00000162438 CTRC
ENST00000483406 0.999902192798266 0.927859780069439 -0.0328446852538987 ENSG00000162438 CTRC
ENST00000494280 0.999902192798266 0.453319051515485 0.267110772365354 ENSG00000215704 CELA2B
ENST00000375910 0.999902192798266 0.819775706371351 0.067505381276656 ENSG00000215704 CELA2B
ENST00000488764 0.999902192798266 0.85071083334399 -0.058089675400439 ENSG00000215704 CELA2B
ENST00000546424 0.999902192798266 0.87628089866301 0.0276044351447622 ENSG00000132906 CASP9
ENST00000333868 0.999902192798266 0.959668238622553 0.00900509495575847 ENSG00000132906 CASP9
ENST00000348549 0.999902192798266 0.959668238622553 0.00900509495575847 ENSG00000132906 CASP9
ENST00000400777 0.999902192798266 0.947693258320204 0.0116568276355362 ENSG00000132906 CASP9
ENST00000424908 0.999902192798266 0.932351175477031 -0.017266619909033 ENSG00000132906 CASP9
ENST00000375890 0.999902192798266 0.95030871629441 0.0114752856272165 ENSG00000132906 CASP9
ENST00000474305 0.999902192798266 0.97026013347 -0.00691285742151534 ENSG00000132906 CASP9
ENST00000447522 0.999902192798266 0.863083166843404 -0.0339141029778334 ENSG00000132906 CASP9
ENST00000440484 0.999902192798266 0.700532049577931 0.0800201951257825 ENSG00000132906 CASP9
ENST00000546969 0.999902192798266 0.6973287145949 0.0800603206966346 ENSG00000132906 CASP9
ENST00000469637 0.999902192798266 0.440366102733822 0.179313123803369 ENSG00000132906 CASP9
ENST00000375849 0.999902192798266 0.504630025490528 -0.0320979141897688 ENSG00000116138 DNAJC16
ENST00000375847 0.999902192798266 0.932731055400656 -0.0042802514958489 ENSG00000116138 DNAJC16
ENST00000475133 0.999902192798266 0.932731055400656 -0.0042802514958489 ENSG00000116138 DNAJC16
ENST00000375838 0.999902192798266 0.703862276953463 0.0242533988808291 ENSG00000116138 DNAJC16
ENST00000483270 0.999902192798266 0.249588927296623 -0.064670462659024 ENSG00000116138 DNAJC16
ENST00000472665 0.999902192798266 0.906785160896386 0.0148657288631727 ENSG00000116138 DNAJC16
ENST00000606186 0.999902192798266 0.414975644802014 0.177433544736097 ENSG00000272510 RP4-680D5.8
ENST00000479655 0.999902192798266 0.672676662757264 -0.0805116951098329 ENSG00000116138 DNAJC16
ENST00000490811 0.999902192798266 0.865035540619329 0.0273677196783849 ENSG00000116138 DNAJC16
ENST00000495523 0.999902192798266 0.539025528263856 -0.0649713934513079 ENSG00000116138 DNAJC16
ENST00000375826 0.908070873681102 0.0373702651726203 -0.196717284691552 ENSG00000116771 AGMAT
ENST00000428945 0.999902192798266 0.258319579245135 0.203961878185414 ENSG00000237301 RP4-680D5.2
ENST00000480945 0.999902192798266 0.345689508918468 -0.0762998984911567 ENSG00000197312 DDI2
ENST00000486680 0.999902192798266 0.228462592642332 -0.125077146791812 ENSG00000197312 DDI2
ENST00000546927 0.999902192798266 0.32860742754499 -0.130637202144044 ENSG00000197312 DDI2
ENST00000320153 0.999902192798266 0.591614902985198 -0.043873562274085 ENSG00000197312 DDI2
ENST00000483899 0.999902192798266 0.781948291224344 -0.0235996307055414 ENSG00000197312 DDI2
ENST00000548451 0.999902192798266 0.842608397993228 0.0236104403686488 ENSG00000197312 DDI2
ENST00000345034 0.999902192798266 0.3868728159625 -0.0906080534642311 ENSG00000215695 RSC1A1
ENST00000375799 0.999902192798266 0.143906410055625 0.111455101985956 ENSG00000116786 PLEKHM2
ENST00000375793 0.999902192798266 0.143428279379105 0.111572540252705 ENSG00000116786 PLEKHM2
ENST00000584345 0.999902192798266 0.559810122282245 0.145286515039591 ENSG00000264048 AL121992.1
ENST00000462455 0.999902192798266 0.111623809810511 0.126711579301147 ENSG00000116786 PLEKHM2
ENST00000453804 0.999902192798266 0.19188566210581 0.109183278513629 ENSG00000237938 RP11-288I21.1
ENST00000477849 0.999902192798266 0.352639161021043 0.0938490606350682 ENSG00000116786 PLEKHM2
ENST00000294454 0.999902192798266 0.0802394178778466 0.269503973128943 ENSG00000162461 SLC25A34
ENST00000489568 0.999902192798266 0.456940373234385 0.158948231187095 ENSG00000162461 SLC25A34
ENST00000465495 0.999902192798266 0.885890542251083 -0.0387446700573844 ENSG00000162461 SLC25A34
ENST00000418525 0.901371947961672 0.0355516370826157 0.442328169185664 ENSG00000224459 RP11-169K16.4
ENST00000535249 0.999902192798266 0.21698267425811 0.208164783186858 ENSG00000179743 RP11-169K16.9
ENST00000317122 0.999902192798266 0.657381585245585 0.0621236495578499 ENSG00000179743 RP11-169K16.9
ENST00000375759 0.999902192798266 0.302715155131132 -0.055526739424216 ENSG00000065526 SPEN
ENST00000438066 0.999902192798266 0.465617424935323 -0.0479402028319332 ENSG00000065526 SPEN
ENST00000471538 0.999902192798266 0.233916256806055 -0.105871473159992 ENSG00000065526 SPEN
ENST00000442985 0.999902192798266 0.367940051880363 -0.0603776115484854 ENSG00000065526 SPEN
ENST00000487496 0.999902192798266 0.208700995585261 -0.125052969910233 ENSG00000065526 SPEN
ENST00000462525 0.999902192798266 0.899031385089644 0.0153925730953273 ENSG00000116809 ZBTB17
ENST00000440560 0.999902192798266 0.9767448857795 -0.00336652290608428 ENSG00000116809 ZBTB17
ENST00000375743 0.999902192798266 0.977617894144619 -0.00215622294369523 ENSG00000116809 ZBTB17
ENST00000537142 0.999902192798266 0.977633921911145 -0.00215603518231004 ENSG00000116809 ZBTB17
ENST00000375733 0.999902192798266 0.977617894144619 -0.00215622294369523 ENSG00000116809 ZBTB17
ENST00000444358 0.999902192798266 0.948452049692125 0.00729145791044719 ENSG00000116809 ZBTB17
ENST00000488008 0.999902192798266 0.389372355403746 -0.120302232606811 ENSG00000116809 ZBTB17
ENST00000471805 0.999902192798266 0.763324655903331 0.0401710201406052 ENSG00000116809 ZBTB17
ENST00000472658 0.999902192798266 0.903607803884398 -0.0169275421929998 ENSG00000116809 ZBTB17
ENST00000474511 0.999902192798266 0.77272965045979 0.0398399926853705 ENSG00000116809 ZBTB17
ENST00000487785 0.999902192798266 0.849230726109063 0.025829388267775 ENSG00000116809 ZBTB17
ENST00000448462 0.999902192798266 0.994181033657663 -0.000578618246784381 ENSG00000116809 ZBTB17
ENST00000492834 0.999902192798266 0.671132535755066 0.0547383661463845 ENSG00000116809 ZBTB17
ENST00000490899 0.999902192798266 0.994720501039911 -0.000734124492384172 ENSG00000116809 ZBTB17
ENST00000464719 0.999902192798266 0.374765535115501 -0.095845775601994 ENSG00000116809 ZBTB17
ENST00000479282 0.999902192798266 0.703938387675999 -0.0346027663654904 ENSG00000116809 ZBTB17
ENST00000494020 0.999902192798266 0.701624976744488 -0.0313517621883034 ENSG00000116809 ZBTB17
ENST00000416882 0.999902192798266 0.611074464258235 -0.14443645046584 ENSG00000234607 RP11-5P18.1
ENST00000358432 0.999902192798266 0.785341658314491 0.087846637449969 ENSG00000142627 EPHA2
ENST00000478117 0.999902192798266 0.476764921134276 -0.0779492317866749 ENSG00000142632 ARHGEF19
ENST00000270747 0.999902192798266 0.435095954091403 -0.0853461081159805 ENSG00000142632 ARHGEF19
ENST00000449495 0.999902192798266 0.230829834379602 -0.188574870066115 ENSG00000142632 ARHGEF19
ENST00000478210 0.999902192798266 0.251088991002266 -0.186470408089737 ENSG00000142632 ARHGEF19
ENST00000471928 0.999902192798266 0.282820770078956 -0.201593331068635 ENSG00000142632 ARHGEF19
ENST00000441785 0.999902192798266 0.696682959088106 -0.0832289260868641 ENSG00000142632 ARHGEF19
ENST00000602586 0.999902192798266 0.564777578398872 -0.170644362342191 ENSG00000237276 ANO7P1
ENST00000375599 0.999902192798266 0.385042491334134 -0.207878942877477 ENSG00000132881 RSG1
ENST00000375592 0.999902192798266 0.773578277885812 -0.0213961536502577 ENSG00000037637 FBXO42
ENST00000456164 0.999902192798266 0.20770472525654 0.120889045575322 ENSG00000037637 FBXO42
ENST00000444116 0.999902192798266 0.214327391201231 0.117987329766318 ENSG00000037637 FBXO42
ENST00000478089 0.999902192798266 0.789834411537464 -0.0255288445563642 ENSG00000037637 FBXO42
ENST00000475078 0.999902192798266 0.977709040692671 -0.00248528084114864 ENSG00000055070 SZRD1
ENST00000401088 0.999902192798266 0.469047418960473 -0.056280603366826 ENSG00000055070 SZRD1
ENST00000471507 0.999902192798266 0.997069840744096 -0.000314043891590446 ENSG00000055070 SZRD1
ENST00000401089 0.999902192798266 0.469098253419619 -0.0562809473567157 ENSG00000055070 SZRD1
ENST00000486763 0.999902192798266 0.872664383294715 -0.0136231392585197 ENSG00000055070 SZRD1
ENST00000476423 0.999902192798266 0.936396120391622 -0.00720569479431643 ENSG00000055070 SZRD1
ENST00000475554 0.999902192798266 0.916003360474262 -0.00898283262475768 ENSG00000055070 SZRD1
ENST00000375590 0.999902192798266 0.423685419454897 -0.0618597889959259 ENSG00000055070 SZRD1
ENST00000472351 0.999902192798266 0.988791718808124 -0.00120419772392671 ENSG00000055070 SZRD1
ENST00000492354 0.999902192798266 0.469464920378113 -0.0562329044271241 ENSG00000055070 SZRD1
ENST00000472461 0.999902192798266 0.883528319043586 -0.0126838824765679 ENSG00000055070 SZRD1
ENST00000445689 0.999902192798266 0.310436459449178 0.235509979241029 ENSG00000226457 RP11-430L17.1
ENST00000491418 0.999902192798266 0.374170004910555 -0.07042619414578 ENSG00000187144 SPATA21
ENST00000466212 0.999902192798266 0.110963672598271 -0.102132612102023 ENSG00000187144 SPATA21
ENST00000335496 0.999902192798266 0.612228766544427 -0.0956868125565502 ENSG00000187144 SPATA21
ENST00000540400 0.999902192798266 0.58709263391927 -0.102477881209207 ENSG00000187144 SPATA21
ENST00000337132 0.999902192798266 0.689369234888537 -0.034357279119319 ENSG00000157191 NECAP2
ENST00000504551 0.999902192798266 0.60429229168911 -0.0463228518260741 ENSG00000157191 NECAP2
ENST00000406746 0.999902192798266 0.687096403835736 -0.0346264613484713 ENSG00000157191 NECAP2
ENST00000457722 0.999902192798266 0.623715006581616 -0.0438737851442978 ENSG00000157191 NECAP2
ENST00000486390 0.999902192798266 0.392263881131373 -0.0910914846845168 ENSG00000157191 NECAP2
ENST00000443980 0.999902192798266 0.68638116808102 -0.0347188799513177 ENSG00000157191 NECAP2
ENST00000504858 0.999902192798266 0.665613371796346 -0.0393987372446638 ENSG00000157191 NECAP2
ENST00000508680 0.999902192798266 0.570738979774019 -0.0552205142621004 ENSG00000157191 NECAP2
ENST00000492095 0.999902192798266 0.68629820445159 -0.034718994969899 ENSG00000157191 NECAP2
ENST00000459640 0.999902192798266 0.601307629990962 -0.0468414638349854 ENSG00000157191 NECAP2
ENST00000496239 0.999902192798266 0.686349244960628 -0.034719023338874 ENSG00000157191 NECAP2
ENST00000513161 0.999902192798266 0.603468851443571 -0.0464477312572105 ENSG00000157191 NECAP2
ENST00000509727 0.999902192798266 0.836310692528955 0.0243458184856028 ENSG00000157191 NECAP2
ENST00000457898 0.999902192798266 0.35381114331406 0.103174112242263 ENSG00000226029 RP4-798A10.2
ENST00000263511 0.999902192798266 0.867971306469803 0.0174590181563541 ENSG00000080947 CROCCP3
ENST00000591348 0.999902192798266 0.486497470178109 0.0752617912956426 ENSG00000080947 CROCCP3
ENST00000420820 0.999902192798266 0.869289629391345 0.025354019239749 ENSG00000080947 CROCCP3
ENST00000591316 0.999902192798266 0.708123124015423 0.0718657828192646 ENSG00000080947 CROCCP3
ENST00000590118 0.999902192798266 0.797692047544167 0.0525223774465314 ENSG00000080947 CROCCP3
ENST00000589964 0.999902192798266 0.805907754701163 0.0506950197822834 ENSG00000080947 CROCCP3
ENST00000383925 0.999902192798266 0.90150336122884 -0.0313051563878453 ENSG00000206652 RNU1-1
ENST00000430580 0.999902192798266 0.162177295678834 -0.142745052193564 ENSG00000219481 NBPF1
ENST00000392963 0.999902192798266 0.145624825023593 -0.172859617160438 ENSG00000219481 NBPF1
ENST00000420031 0.999902192798266 0.176809747157522 -0.206751559426349 ENSG00000219481 NBPF1
ENST00000432949 0.999902192798266 0.194570261747708 -0.190422927007959 ENSG00000219481 NBPF1
ENST00000287968 0.999902192798266 0.208597283372893 -0.208962792489567 ENSG00000219481 NBPF1
ENST00000420513 0.999902192798266 0.970003581881141 -0.00468197415981855 ENSG00000219481 NBPF1
ENST00000599069 0.999902192798266 0.562625445058874 -0.0746883880897292 ENSG00000219481 NBPF1
ENST00000599908 0.999902192798266 0.104350913805012 -0.316209079195054 ENSG00000219481 NBPF1
ENST00000449853 0.999902192798266 0.922518815920123 0.0149516098254724 ENSG00000219481 NBPF1
ENST00000540383 0.999902192798266 0.486897726260044 -0.0465863760805506 ENSG00000215908 CROCCP2
ENST00000412962 0.999902192798266 0.591471923340636 -0.0364256522912818 ENSG00000215908 CROCCP2
ENST00000362058 0.999902192798266 0.980355717987517 -0.00205890762922725 ENSG00000215908 CROCCP2
ENST00000419267 7.91274238100029e-05 1.30025440762437e-07 -1.02132765984462 ENSG00000236698 EIF1AXP1
ENST00000466256 0.999902192798266 0.838100094650506 -0.0360637742909666 ENSG00000058453 CROCC
ENST00000457075 0.999902192798266 0.383367624526503 -0.24530947625572 ENSG00000238142 RP11-108M9.4
ENST00000416869 0.999902192798266 0.383367624526503 -0.24530947625572 ENSG00000238142 RP11-108M9.4
ENST00000375541 0.999902192798266 0.740563141963506 -0.0341209731780743 ENSG00000058453 CROCC
ENST00000445545 0.999902192798266 0.806440985888558 -0.0271911933149008 ENSG00000058453 CROCC
ENST00000467938 0.999902192798266 0.875561584711931 -0.0182561765876432 ENSG00000058453 CROCC
ENST00000492631 0.999902192798266 0.825685203886913 -0.0310257158235479 ENSG00000058453 CROCC
ENST00000467715 0.999902192798266 0.623229990191062 -0.103962833397932 ENSG00000058453 CROCC
ENST00000494191 0.999902192798266 0.562144542531505 -0.0756740427777971 ENSG00000058453 CROCC
ENST00000486318 0.999902192798266 0.400593956817471 -0.121585475686559 ENSG00000058453 CROCC
ENST00000498688 0.999902192798266 0.312781082254985 -0.162536347184875 ENSG00000058453 CROCC
ENST00000477773 0.999902192798266 0.570474147726161 -0.132198905288676 ENSG00000058453 CROCC
ENST00000497654 0.999902192798266 0.520997209447289 -0.166827411812819 ENSG00000058453 CROCC
ENST00000465021 0.999902192798266 0.797581395128221 0.0467987613421965 ENSG00000058453 CROCC
ENST00000465291 0.999902192798266 0.14590033664413 -0.356746419815391 ENSG00000058453 CROCC
ENST00000446261 0.999902192798266 0.768596170602553 -0.0387419116626286 ENSG00000226526 RP1-37C10.3
ENST00000326735 0.999902192798266 0.881245981569722 -0.0200708335486838 ENSG00000159363 ATP13A2
ENST00000341676 0.999902192798266 0.83909144691511 -0.0273043969311564 ENSG00000159363 ATP13A2
ENST00000452699 0.999902192798266 0.83909144691511 -0.0273043969311564 ENSG00000159363 ATP13A2
ENST00000466561 0.999902192798266 0.832615659175652 0.0343264871755319 ENSG00000159363 ATP13A2
ENST00000502418 0.999902192798266 0.75801017932612 0.0507532550148134 ENSG00000159363 ATP13A2
ENST00000503552 0.999902192798266 0.625339038740556 -0.0713258319647345 ENSG00000159363 ATP13A2
ENST00000463860 0.999902192798266 0.711208391791554 -0.0555508299997059 ENSG00000159363 ATP13A2
ENST00000502860 0.999902192798266 0.971069747229543 0.00552778015242195 ENSG00000159363 ATP13A2
ENST00000509392 0.999902192798266 0.318772847621569 0.196730373961875 ENSG00000159363 ATP13A2
ENST00000506174 0.999902192798266 0.854676855524157 0.0276453937916361 ENSG00000159363 ATP13A2
ENST00000510069 0.999902192798266 0.425184469460284 -0.126260250780606 ENSG00000159363 ATP13A2
ENST00000511957 0.999902192798266 0.651990504848621 -0.0739156743447423 ENSG00000159363 ATP13A2
ENST00000508222 0.999902192798266 0.5774283154693 -0.090253745664707 ENSG00000159363 ATP13A2
ENST00000509619 0.999902192798266 0.563804841966336 -0.0963937513082551 ENSG00000159363 ATP13A2
ENST00000375499 0.999902192798266 0.619040736249354 -0.0320056648603983 ENSG00000117118 SDHB
ENST00000485092 0.999902192798266 0.532009953421598 -0.0699800451732332 ENSG00000117118 SDHB
ENST00000475049 0.999902192798266 0.532605814869032 -0.068684524383648 ENSG00000117118 SDHB
ENST00000485515 0.999902192798266 0.605891331521271 -0.0359033278629771 ENSG00000117118 SDHB
ENST00000491274 0.999902192798266 0.377827750818013 -0.0605709139831733 ENSG00000117118 SDHB
ENST00000475506 0.999902192798266 0.660459120548699 -0.0327681994930945 ENSG00000117118 SDHB
ENST00000463045 0.999902192798266 0.947963766732457 -0.00494619425434948 ENSG00000117118 SDHB
ENST00000466613 0.999902192798266 0.913270095401155 -0.00943961139986542 ENSG00000117118 SDHB
ENST00000375486 0.999902192798266 0.184318167479701 0.303509305329781 ENSG00000117115 PADI2
ENST00000479534 0.999902192798266 0.671789654077792 0.14744485089157 ENSG00000117115 PADI2
ENST00000466151 0.999902192798266 0.211756759400581 0.282857708627779 ENSG00000117115 PADI2
ENST00000444885 0.999902192798266 0.253082091514055 0.257390690995531 ENSG00000117115 PADI2
ENST00000375481 0.999902192798266 0.511576513835829 0.16068695255368 ENSG00000117115 PADI2
ENST00000375453 0.999902192798266 0.44187765700357 0.258806866784589 ENSG00000159339 PADI4
ENST00000375448 0.999902192798266 0.979152802309434 0.00811512849777456 ENSG00000159339 PADI4
ENST00000602074 0.999902192798266 0.956614953173136 0.0180516539840224 ENSG00000269468 AC004824.2
ENST00000487048 0.999902192798266 0.854339214595456 -0.0582803831149099 ENSG00000159339 PADI4
ENST00000467001 0.999902192798266 0.98474278509964 -0.00626275465885463 ENSG00000159339 PADI4
ENST00000439577 0.999902192798266 0.791593349244317 0.0229073963994333 ENSG00000227751 RP1-20B21.4
ENST00000375436 0.999902192798266 0.724467876388647 0.023087861003536 ENSG00000179051 RCC2
ENST00000474892 0.999902192798266 0.923475239156576 -0.00726297892206386 ENSG00000179051 RCC2
ENST00000375433 0.999902192798266 0.61609587856945 0.0326931748621628 ENSG00000179051 RCC2
ENST00000583469 0.999902192798266 0.434216862045054 -0.100055106254338 ENSG00000266727 AC004824.1
ENST00000361221 0.999902192798266 0.506437997481428 -0.0954371747144696 ENSG00000074964 ARHGEF10L
ENST00000452522 0.999902192798266 0.506234136399429 -0.0954889514805949 ENSG00000074964 ARHGEF10L
ENST00000434513 0.999902192798266 0.554493673354646 -0.0856748691205622 ENSG00000074964 ARHGEF10L
ENST00000375415 0.999902192798266 0.486720860701953 -0.100113059923161 ENSG00000074964 ARHGEF10L
ENST00000375420 0.999902192798266 0.527609133146989 -0.0936271978125688 ENSG00000074964 ARHGEF10L
ENST00000469726 0.999902192798266 0.457263454792637 -0.106421524952009 ENSG00000074964 ARHGEF10L
ENST00000375408 0.999902192798266 0.456167921171063 -0.10672611174732 ENSG00000074964 ARHGEF10L
ENST00000167825 0.999902192798266 0.455973414090035 -0.106778930297578 ENSG00000074964 ARHGEF10L
ENST00000475356 0.999902192798266 0.442503509207125 -0.11181381853462 ENSG00000074964 ARHGEF10L
ENST00000482359 0.999902192798266 0.956829751602766 0.00871056937249005 ENSG00000074964 ARHGEF10L
ENST00000466782 0.999902192798266 0.94509422525715 -0.0113926377196268 ENSG00000074964 ARHGEF10L
ENST00000495593 0.999902192798266 0.185781537077923 -0.191005828496779 ENSG00000074964 ARHGEF10L
ENST00000494072 0.999902192798266 0.363241803965313 -0.0970915040409749 ENSG00000255275 RP13-279N23.2
ENST00000538309 0.999902192798266 0.140963853737123 0.279807290910659 ENSG00000159423 ALDH4A1
ENST00000538839 0.999902192798266 0.220627950579503 0.207835658699763 ENSG00000159423 ALDH4A1
ENST00000290597 0.999902192798266 0.220502961934852 0.207860021670099 ENSG00000159423 ALDH4A1
ENST00000375341 0.999902192798266 0.20235373840755 0.215024350254799 ENSG00000159423 ALDH4A1
ENST00000432718 0.999902192798266 0.763514682568828 0.0670122600375807 ENSG00000159423 ALDH4A1
ENST00000455833 0.999902192798266 0.15433615628857 -0.138905257365861 ENSG00000169991 IFFO2
ENST00000355609 0.999902192798266 0.0787811608964227 -0.286970053195862 ENSG00000169991 IFFO2
ENST00000416166 0.999902192798266 0.212135684052447 -0.136370486530814 ENSG00000169991 IFFO2
ENST00000606379 0.999902192798266 0.338855892758151 0.114466783686891 ENSG00000272084 RP5-1126H10.2
ENST00000375254 0.999902192798266 0.857731321814341 0.0120028056672189 ENSG00000127481 UBR4
ENST00000375226 0.999902192798266 0.857728722650205 0.0120028777021566 ENSG00000127481 UBR4
ENST00000375267 0.999902192798266 0.857728722650205 0.0120028777021566 ENSG00000127481 UBR4
ENST00000375217 0.999902192798266 0.857728722650205 0.0120028777021566 ENSG00000127481 UBR4
ENST00000375225 0.999902192798266 0.140429045636925 0.11643967462928 ENSG00000127481 UBR4
ENST00000429347 0.999902192798266 0.590180421725501 0.038023619913911 ENSG00000127481 UBR4
ENST00000375224 0.999902192798266 0.691975993448257 0.0275713184570358 ENSG00000127481 UBR4
ENST00000459947 0.999902192798266 0.128343784021999 0.124779256233533 ENSG00000127481 UBR4
ENST00000486515 0.999902192798266 0.1303613917045 0.148448246814964 ENSG00000127481 UBR4
ENST00000543981 0.999902192798266 0.608385772095093 0.0354425979388992 ENSG00000127481 UBR4
ENST00000492606 0.999902192798266 0.535368133422608 -0.0598828052844592 ENSG00000127481 UBR4
ENST00000467272 0.999902192798266 0.964752524328193 -0.00345463515952326 ENSG00000127481 UBR4
ENST00000483922 0.999902192798266 0.913417992697455 0.0108014570646905 ENSG00000127481 UBR4
ENST00000494503 0.999902192798266 0.361513867004099 -0.0784106029858748 ENSG00000127481 UBR4
ENST00000466969 0.999902192798266 0.478524220574065 -0.0736324358493099 ENSG00000127481 UBR4
ENST00000375218 0.999902192798266 0.647707241778056 -0.035915349739077 ENSG00000127481 UBR4
ENST00000425413 0.999902192798266 0.845146582248768 0.0145479762748534 ENSG00000127481 UBR4
ENST00000417040 0.999902192798266 0.6498096112824 0.0328676537091804 ENSG00000127481 UBR4
ENST00000475973 0.999902192798266 0.680264698320442 0.0425350900129531 ENSG00000127481 UBR4
ENST00000465036 0.999902192798266 0.399080108624098 0.0778564358432293 ENSG00000127481 UBR4
ENST00000419533 0.999902192798266 0.656217334793759 0.0312101437721139 ENSG00000127481 UBR4
ENST00000497018 0.999902192798266 0.400285500724351 -0.0853419328955222 ENSG00000127481 UBR4
ENST00000437898 0.999902192798266 0.421812473691715 -0.0357232312085417 ENSG00000230424 RP1-43E13.2
ENST00000477853 0.999902192798266 0.603166477802124 -0.025071449769099 ENSG00000127463 EMC1
ENST00000480380 0.999902192798266 0.0923308687781735 -0.119109438517388 ENSG00000127463 EMC1
ENST00000375199 0.999902192798266 0.58237849301904 -0.0266098033256354 ENSG00000127463 EMC1
ENST00000375208 0.999902192798266 0.791882106855819 -0.0125307300047091 ENSG00000127463 EMC1
ENST00000461353 0.999902192798266 0.517744619162041 -0.0622543061055913 ENSG00000127463 EMC1
ENST00000486405 0.999902192798266 0.731625574100519 0.0270478509857206 ENSG00000127463 EMC1
ENST00000486238 0.999902192798266 0.870893188755635 0.0138196405650666 ENSG00000127463 EMC1
ENST00000494770 0.999902192798266 0.373548882820494 0.0573986467999155 ENSG00000127463 EMC1
ENST00000462505 0.999902192798266 0.390236299404896 0.0739353749744931 ENSG00000127463 EMC1
ENST00000496654 0.999902192798266 0.740756820350362 0.0306476583297602 ENSG00000127463 EMC1
ENST00000467423 0.999902192798266 0.308989359000243 -0.100164820516366 ENSG00000127463 EMC1
ENST00000475079 0.999902192798266 0.291408135673593 0.107135632945557 ENSG00000127463 EMC1
ENST00000488681 0.999902192798266 0.44619024799662 0.0883230887892358 ENSG00000127463 EMC1
ENST00000356068 0.999902192798266 0.402086327437813 0.0971966789600623 ENSG00000127463 EMC1
ENST00000330263 0.999902192798266 0.4065228911513 -0.057846607309322 ENSG00000053372 MRTO4
ENST00000493700 0.999902192798266 0.571005708607877 -0.0437646855976235 ENSG00000053372 MRTO4
ENST00000479559 0.999902192798266 0.711872143229884 -0.0375818113392311 ENSG00000053372 MRTO4
ENST00000235835 0.999902192798266 0.646011254146854 0.0819278893953841 ENSG00000053371 AKR7A2
ENST00000330072 0.999902192798266 0.691618489878582 0.0706876084157129 ENSG00000053371 AKR7A2
ENST00000489286 0.999902192798266 0.737908020083059 0.0607781538543794 ENSG00000053371 AKR7A2
ENST00000481966 0.999902192798266 0.684113417920314 0.0818576558811785 ENSG00000053371 AKR7A2
ENST00000492217 0.999902192798266 0.814682221230591 0.0521388741978075 ENSG00000053371 AKR7A2
ENST00000375155 0.999902192798266 0.206182871663527 0.206288190367021 ENSG00000040487 PQLC2
ENST00000375153 0.999902192798266 0.201284911424824 0.208431848785613 ENSG00000040487 PQLC2
ENST00000469076 0.999902192798266 0.201284911424824 0.208431848785613 ENSG00000040487 PQLC2
ENST00000400548 0.999902192798266 0.206182871663527 0.206288190367021 ENSG00000040487 PQLC2
ENST00000497827 0.999902192798266 0.234068286347964 0.199652742655153 ENSG00000040487 PQLC2
ENST00000432465 0.999902192798266 0.584233799657717 0.103549727371631 ENSG00000040487 PQLC2
ENST00000401084 0.999902192798266 0.71419841615775 0.022839655167563 ENSG00000077549 CAPZB
ENST00000264203 0.999902192798266 0.714895919876074 0.0227820637970212 ENSG00000077549 CAPZB
ENST00000375144 0.999902192798266 0.885197900706529 0.00919668034631209 ENSG00000077549 CAPZB
ENST00000375142 0.999902192798266 0.716351464861138 0.0226643812394871 ENSG00000077549 CAPZB
ENST00000433834 0.999902192798266 0.755314395316189 0.0194801126631008 ENSG00000077549 CAPZB
ENST00000264202 0.999902192798266 0.707389797852052 0.0239399788914191 ENSG00000077549 CAPZB
ENST00000413711 0.999902192798266 0.765306171360229 0.0194091587274086 ENSG00000077549 CAPZB
ENST00000459967 0.999902192798266 0.808254614034844 0.0158740856514468 ENSG00000077549 CAPZB
ENST00000457768 0.999902192798266 0.768518593670485 -0.0242975248652019 ENSG00000077549 CAPZB
ENST00000489607 0.999902192798266 0.816963366332817 -0.0168087223014054 ENSG00000077549 CAPZB
ENST00000482808 0.999902192798266 0.734253337257133 0.0228409707547167 ENSG00000077549 CAPZB
ENST00000602662 0.999902192798266 0.588526360850386 0.0338832056028281 ENSG00000270136 MINOS1-NBL1
ENST00000486890 0.999902192798266 0.763224598136814 0.0194838561814983 ENSG00000173436 MINOS1
ENST00000322753 0.999902192798266 0.645781327245292 0.0292810032755914 ENSG00000173436 MINOS1
ENST00000498067 0.999902192798266 0.968040319273221 0.00488363613033757 ENSG00000173436 MINOS1
ENST00000462646 0.999902192798266 0.773173919370654 0.0186348072180281 ENSG00000173436 MINOS1
ENST00000467029 0.999902192798266 0.761187539970823 0.0196914867568349 ENSG00000173436 MINOS1
ENST00000481464 0.999902192798266 0.758078081819188 0.0199210196163149 ENSG00000173436 MINOS1
ENST00000498642 0.999902192798266 0.775154713325286 0.0184804785596005 ENSG00000173436 MINOS1
ENST00000479642 0.999902192798266 0.876739032373772 0.0126269339468352 ENSG00000173436 MINOS1
ENST00000602293 0.999902192798266 0.546700864725353 0.0377232954210528 ENSG00000270136 MINOS1-NBL1
ENST00000602384 0.999902192798266 0.548707309071021 0.0374103239455488 ENSG00000270136 MINOS1-NBL1
ENST00000602450 0.999902192798266 0.546678739612654 0.0377265870316208 ENSG00000270136 MINOS1-NBL1
ENST00000485362 0.999902192798266 0.775193265716664 0.018507977898596 ENSG00000173436 MINOS1
ENST00000457263 0.999902192798266 0.370269785506086 -0.173213699592309 ENSG00000226396 RPS14P3
ENST00000428975 0.999902192798266 0.553398158838045 0.103424738132245 ENSG00000158747 NBL1
ENST00000289749 0.999902192798266 0.584285074914689 0.0936343806873609 ENSG00000158747 NBL1
ENST00000451758 0.999902192798266 0.619631229910742 0.0869964758434184 ENSG00000158747 NBL1
ENST00000439664 0.999902192798266 0.651882362171857 0.0791136267465603 ENSG00000158747 NBL1
ENST00000375136 0.999902192798266 0.900832434342304 0.0208743250692535 ENSG00000158747 NBL1
ENST00000548815 0.999902192798266 0.900832434342304 0.0208743250692535 ENSG00000158747 NBL1
ENST00000425400 0.999902192798266 0.639572819777361 0.081317979391679 ENSG00000158747 NBL1
ENST00000439278 0.999902192798266 0.689971249194255 0.0682694410040583 ENSG00000158747 NBL1
ENST00000427894 0.999902192798266 0.680714037505582 0.0695767772232352 ENSG00000158747 NBL1
ENST00000294543 0.999902192798266 0.272457514989749 0.0946027343886354 ENSG00000162542 TMCO4
ENST00000375127 0.999902192798266 0.289421204854187 0.0916671585123312 ENSG00000162542 TMCO4
ENST00000489814 0.999902192798266 0.296884050035312 0.0973749471061168 ENSG00000162542 TMCO4
ENST00000375122 0.999902192798266 0.281026828565285 0.0929879119676186 ENSG00000162542 TMCO4
ENST00000494342 0.999902192798266 0.136599247908775 0.359270620160328 ENSG00000162542 TMCO4
ENST00000489135 0.999902192798266 0.37084921494941 0.0872767448987697 ENSG00000162542 TMCO4
ENST00000496528 0.999902192798266 0.263870254121004 0.109340001457028 ENSG00000162542 TMCO4
ENST00000462171 0.999902192798266 0.100994092134694 0.17327604130059 ENSG00000162542 TMCO4
ENST00000488449 0.999902192798266 0.699888228174804 0.0530925086936869 ENSG00000162542 TMCO4
ENST00000375120 0.999902192798266 0.906899981160994 -0.00915722525254861 ENSG00000169914 OTUD3
ENST00000466697 0.999902192798266 0.661786811074221 -0.0714529508657339 ENSG00000169914 OTUD3
ENST00000481686 0.999902192798266 0.541767332203299 0.149707718197657 ENSG00000169914 OTUD3
ENST00000375078 0.999902192798266 0.494839288730801 -0.174729798957559 ENSG00000162545 CAMK2N1
ENST00000489020 0.999902192798266 0.216529096244567 -0.37244853298749 ENSG00000162545 CAMK2N1
ENST00000264198 0.999902192798266 0.482998971671108 0.0581858432419919 ENSG00000090432 MUL1
ENST00000375071 0.999902192798266 0.438786428415645 0.229788443913089 ENSG00000158825 CDA
ENST00000461985 0.999902192798266 0.43935229414432 0.229281908125896 ENSG00000158825 CDA
ENST00000321556 0.999902192798266 0.833943989429849 0.0222046289758547 ENSG00000158828 PINK1
ENST00000492302 0.999902192798266 0.659131215361184 0.0472716086376536 ENSG00000158828 PINK1
ENST00000451424 0.999902192798266 0.97020483426318 -0.00339530325828617 ENSG00000117242 PINK1-AS
ENST00000400490 0.999902192798266 0.696166882183325 0.0436840458829137 ENSG00000158828 PINK1
ENST00000535128 0.999902192798266 0.933861894836092 0.0170509064308186 ENSG00000257033 AL391357.1
ENST00000602624 0.999902192798266 0.415936076649578 -0.0566422021753767 ENSG00000244038 DDOST
ENST00000375048 0.999902192798266 0.416296709700366 -0.0566396529192438 ENSG00000244038 DDOST
ENST00000415136 0.999902192798266 0.382239777011603 -0.0605682150641434 ENSG00000244038 DDOST
ENST00000475210 0.999902192798266 0.951058242450247 -0.00670980001733899 ENSG00000244038 DDOST
ENST00000464364 0.999902192798266 0.153185492590006 -0.0987672837968972 ENSG00000244038 DDOST
ENST00000477229 0.999902192798266 0.283566286886051 -0.105132219370425 ENSG00000244038 DDOST
ENST00000375031 0.999902192798266 0.333510465195124 -0.236825603578363 ENSG00000189410 SH2D5
ENST00000460804 0.999902192798266 0.318848931523904 -0.243498873496986 ENSG00000189410 SH2D5
ENST00000444387 0.999902192798266 0.344267115094349 -0.254779665231151 ENSG00000189410 SH2D5
ENST00000447746 0.999902192798266 0.560949972628115 -0.174505006386386 ENSG00000189410 SH2D5
ENST00000518294 0.999902192798266 0.534556560047358 -0.184039817349205 ENSG00000189410 SH2D5
ENST00000517430 0.999902192798266 0.368244730080299 -0.27851945484691 ENSG00000189410 SH2D5
ENST00000312239 0.999902192798266 0.0747377744843078 -0.09560926039918 ENSG00000127483 HP1BP3
ENST00000375003 0.999902192798266 0.187429871960633 -0.0734578947719284 ENSG00000127483 HP1BP3
ENST00000413451 0.999902192798266 0.387936765433425 -0.0841651242934909 ENSG00000203394 RP5-930J4.4
ENST00000488722 0.999902192798266 0.241170800031084 -0.080145546312303 ENSG00000127483 HP1BP3
ENST00000491748 0.999902192798266 0.323208373995709 -0.067689565312481 ENSG00000127483 HP1BP3
ENST00000419948 0.77266328978542 0.0222288654927688 -0.140489821404014 ENSG00000127483 HP1BP3
ENST00000438032 0.962397526203511 0.0488725196151063 -0.10745969113768 ENSG00000127483 HP1BP3
ENST00000424732 0.96481596266325 0.0493520706873894 -0.10692638586669 ENSG00000127483 HP1BP3
ENST00000417710 0.999902192798266 0.0616888629921768 -0.116215042469549 ENSG00000127483 HP1BP3
ENST00000487117 0.999902192798266 0.0628042806522493 -0.146201682243155 ENSG00000127483 HP1BP3
ENST00000375000 0.999902192798266 0.162641414216499 -0.0925810760043333 ENSG00000127483 HP1BP3
ENST00000437575 0.999902192798266 0.860508836957402 -0.0108682794548146 ENSG00000127483 HP1BP3
ENST00000419490 0.999902192798266 0.83751609189336 -0.0126930283662811 ENSG00000127483 HP1BP3
ENST00000414993 0.999902192798266 0.853468744974088 -0.0114110674155177 ENSG00000127483 HP1BP3
ENST00000443615 0.999902192798266 0.853847805211841 -0.0118395019393617 ENSG00000127483 HP1BP3
ENST00000264211 0.999902192798266 0.41962962788709 -0.0527076798359286 ENSG00000075151 EIF4G3
ENST00000400422 0.999902192798266 0.498985130127414 -0.0485342693954576 ENSG00000075151 EIF4G3
ENST00000602326 0.999902192798266 0.498985130127414 -0.0485342693954576 ENSG00000075151 EIF4G3
ENST00000374935 0.999902192798266 0.419623755115314 -0.0529225403499679 ENSG00000075151 EIF4G3
ENST00000537738 0.999902192798266 0.298567805784467 -0.0783246104545389 ENSG00000075151 EIF4G3
ENST00000374937 0.999902192798266 0.453791345457789 -0.0493862984322324 ENSG00000075151 EIF4G3
ENST00000536266 0.999902192798266 0.370393281285877 -0.0635270671225529 ENSG00000075151 EIF4G3
ENST00000435383 0.999902192798266 0.158317322818898 -0.122059790161995 ENSG00000075151 EIF4G3
ENST00000496705 0.999902192798266 0.35219774005039 -0.10850947545071 ENSG00000075151 EIF4G3
ENST00000374933 0.999902192798266 0.882480387160981 -0.0130145305700362 ENSG00000075151 EIF4G3
ENST00000544689 0.999902192798266 0.903191958662097 -0.01054019701221 ENSG00000075151 EIF4G3
ENST00000485722 0.999902192798266 0.53568827262047 0.075761362263269 ENSG00000075151 EIF4G3
ENST00000356916 0.999902192798266 0.640982310749705 -0.0403949424271069 ENSG00000075151 EIF4G3
ENST00000374927 0.999902192798266 0.557535797868225 -0.0463224384311023 ENSG00000075151 EIF4G3
ENST00000438975 0.999902192798266 0.624579227803852 -0.0433708662811526 ENSG00000075151 EIF4G3
ENST00000411888 0.999902192798266 0.678998646470389 -0.0369469840152795 ENSG00000075151 EIF4G3
ENST00000476088 0.999902192798266 0.237726158757857 0.154547961399326 ENSG00000075151 EIF4G3
ENST00000463775 0.999902192798266 0.981935029477767 -0.00249914922106277 ENSG00000075151 EIF4G3
ENST00000430808 0.999902192798266 0.160128220250419 -0.33468771364761 ENSG00000235112 HSPE1P27
ENST00000415912 0.999902192798266 0.902453963447183 -0.0115557280903715 ENSG00000117298 ECE1
ENST00000357071 0.999902192798266 0.816960138706389 -0.0198367787105393 ENSG00000117298 ECE1
ENST00000531334 0.999902192798266 0.96368000138484 0.00505463938066076 ENSG00000117298 ECE1
ENST00000374893 0.999902192798266 0.956991293566898 -0.00477445625237781 ENSG00000117298 ECE1
ENST00000436918 0.999902192798266 0.951572102282681 -0.00536457559575208 ENSG00000117298 ECE1
ENST00000264205 0.999902192798266 0.959136900341846 -0.00451050285339803 ENSG00000117298 ECE1
ENST00000526194 0.999902192798266 0.829707501528291 -0.0193152526760356 ENSG00000117298 ECE1
ENST00000470394 0.999902192798266 0.963179431032205 0.00498167775143654 ENSG00000117298 ECE1
ENST00000528294 0.999902192798266 0.966318546192614 -0.00383500099174394 ENSG00000117298 ECE1
ENST00000473505 0.999902192798266 0.585623901131753 -0.051021752137643 ENSG00000117298 ECE1
ENST00000416959 0.999902192798266 0.385636316467461 0.175358168830069 ENSG00000236936 RP3-329E20.2
ENST00000481130 0.999902192798266 0.945807110707516 -0.00769297484222544 ENSG00000117298 ECE1
ENST00000527991 0.999902192798266 0.875408127790911 -0.0178439321376121 ENSG00000117298 ECE1
ENST00000463334 0.999902192798266 0.908278724696178 -0.0129416627502532 ENSG00000117298 ECE1
ENST00000449034 0.999902192798266 0.70293922516926 0.0584280425413055 ENSG00000231105 RP5-1071N3.1
ENST00000454000 0.999902192798266 0.567473564667877 0.0734762359844807 ENSG00000142794 NBPF3
ENST00000475869 0.999902192798266 0.89585940064911 0.0363359392612747 ENSG00000142794 NBPF3
ENST00000318220 0.999902192798266 0.908371564812667 0.0146757695635556 ENSG00000142794 NBPF3
ENST00000478653 0.999902192798266 0.669619665579085 0.0778912845619772 ENSG00000142794 NBPF3
ENST00000318249 0.999902192798266 0.908237893328146 0.0147008508008713 ENSG00000142794 NBPF3
ENST00000485941 0.999902192798266 0.899050880634654 0.0312509936277524 ENSG00000142794 NBPF3
ENST00000342104 0.999902192798266 0.908237893328146 0.0147008508008713 ENSG00000142794 NBPF3
ENST00000486229 0.999902192798266 0.727129120015876 -0.048750703538299 ENSG00000142794 NBPF3
ENST00000434838 0.999902192798266 0.742781640961925 0.0450801777562563 ENSG00000142794 NBPF3
ENST00000467103 0.999902192798266 0.933603239093918 -0.0207399834687596 ENSG00000142794 NBPF3
ENST00000469876 0.799801898269155 0.0245237042114286 0.577949832973071 ENSG00000142794 NBPF3
ENST00000539907 0.999902192798266 0.451319878802966 0.254155053038386 ENSG00000162551 ALPL
ENST00000540617 0.999902192798266 0.451319878802966 0.254155053038386 ENSG00000162551 ALPL
ENST00000374840 0.999902192798266 0.451319878802966 0.254155053038386 ENSG00000162551 ALPL
ENST00000374832 0.999902192798266 0.441977014450986 0.26630872820181 ENSG00000162551 ALPL
ENST00000425315 0.999902192798266 0.390266277601091 0.296330100139232 ENSG00000162551 ALPL
ENST00000374765 0.999902192798266 0.808788674704925 0.0783371562005451 ENSG00000076864 RAP1GAP
ENST00000495204 0.999902192798266 0.808788674704925 0.0783371562005451 ENSG00000076864 RAP1GAP
ENST00000542643 0.999902192798266 0.808788674704925 0.0783371562005451 ENSG00000076864 RAP1GAP
ENST00000400301 0.999902192798266 0.439001662030688 -0.041869516072592 ENSG00000090686 USP48
ENST00000308271 0.999902192798266 0.409347659907961 -0.0447187290149593 ENSG00000090686 USP48
ENST00000374732 0.999902192798266 0.421587163424622 -0.0500040816072289 ENSG00000090686 USP48
ENST00000479177 0.999902192798266 0.974423930008383 -0.00528146204455279 ENSG00000090686 USP48
ENST00000529637 0.999902192798266 0.452646632708233 -0.0417416639482977 ENSG00000090686 USP48
ENST00000464577 0.999902192798266 0.795422585476758 -0.0205106412106613 ENSG00000090686 USP48
ENST00000471752 0.999902192798266 0.750974144156572 -0.0415756972112626 ENSG00000090686 USP48
ENST00000487880 0.888572753016831 0.0339801357505679 -0.18270418426446 ENSG00000090686 USP48
ENST00000526044 0.999902192798266 0.317885180066296 -0.0876941673642417 ENSG00000090686 USP48
ENST00000534705 0.999902192798266 0.375934994827876 -0.0777445756797623 ENSG00000090686 USP48
ENST00000421625 0.999902192798266 0.695936867385564 -0.0257988700155122 ENSG00000090686 USP48
ENST00000374730 0.999902192798266 0.808901996784915 0.0233548486045028 ENSG00000090686 USP48
ENST00000527823 0.999902192798266 0.542968400655713 -0.0561459775434908 ENSG00000090686 USP48
ENST00000532737 0.999902192798266 0.700248780731561 -0.0329916044050576 ENSG00000090686 USP48
ENST00000489108 0.999902192798266 0.342171042586973 -0.0954852356339265 ENSG00000090686 USP48
ENST00000374695 0.999902192798266 0.674599197518442 0.124342781425885 ENSG00000142798 HSPG2
ENST00000434233 0.999902192798266 0.56856754486475 0.103415879353386 ENSG00000218510 LINC00339
ENST00000420503 0.999902192798266 0.603717780830074 0.0940548223536844 ENSG00000218510 LINC00339
ENST00000404210 0.999902192798266 0.61020272635066 0.0915327101686505 ENSG00000218510 LINC00339
ENST00000416769 0.999902192798266 0.610262502883946 0.0915371016856067 ENSG00000218510 LINC00339
ENST00000452322 0.999902192798266 0.306530758259005 0.247652055955673 ENSG00000218510 LINC00339
ENST00000400259 0.999902192798266 0.493813322220899 -0.0382348348052608 ENSG00000070831 CDC42
ENST00000344548 0.999902192798266 0.492481422683305 -0.038392798567415 ENSG00000070831 CDC42
ENST00000315554 0.999902192798266 0.529643834928812 -0.0325340181920307 ENSG00000070831 CDC42
ENST00000498236 0.999902192798266 0.535609478861995 -0.0324872637687628 ENSG00000070831 CDC42
ENST00000421089 0.999902192798266 0.539958561069624 -0.0316899445463851 ENSG00000070831 CDC42
ENST00000411827 0.999902192798266 0.479387835137984 -0.038302925283533 ENSG00000070831 CDC42
ENST00000431803 0.999902192798266 0.98188380243218 -0.0022652756061564 ENSG00000230068 CDC42-IT1
ENST00000604049 0.999902192798266 0.652387608521798 -0.103338600103719 ENSG00000271428 RP1-224A6.8
ENST00000606754 0.999902192798266 0.635544660710889 0.0976087354796312 ENSG00000271840 RP1-224A6.9
ENST00000290167 0.999902192798266 0.648622537620912 0.0976396206094877 ENSG00000162552 WNT4
ENST00000542383 0.999902192798266 0.741940537859527 0.0708458355780535 ENSG00000162552 WNT4
ENST00000415567 0.999902192798266 0.460911359776081 -0.21839890819953 ENSG00000162552 WNT4
ENST00000441048 0.999902192798266 0.638006852426382 -0.117576742300837 ENSG00000162552 WNT4
ENST00000404138 0.999902192798266 0.973665727521117 -0.00157619909342527 ENSG00000184677 ZBTB40
ENST00000400239 0.999902192798266 0.849134439515788 -0.0111860266074682 ENSG00000184677 ZBTB40
ENST00000375647 0.999902192798266 0.973648049801349 -0.00157643023127884 ENSG00000184677 ZBTB40
ENST00000374651 0.999902192798266 0.940489191365961 0.00374138441523384 ENSG00000184677 ZBTB40
ENST00000438551 0.999902192798266 0.172559779473223 0.235940526263958 ENSG00000237200 ZBTB40-IT1
ENST00000374642 0.999902192798266 0.476281203109868 -0.206894143520653 ENSG00000173372 C1QA
ENST00000438241 0.999902192798266 0.643979807665527 -0.134335538004705 ENSG00000173372 C1QA
ENST00000402322 0.999902192798266 0.599406983059984 -0.156779206351054 ENSG00000173372 C1QA
ENST00000374640 0.999902192798266 0.983724170651032 0.00541973013236241 ENSG00000159189 C1QC
ENST00000374639 0.999902192798266 0.983724170651032 0.00541973013236241 ENSG00000159189 C1QC
ENST00000374637 0.999902192798266 0.983724170651032 0.00541973013236241 ENSG00000159189 C1QC
ENST00000510260 0.999902192798266 0.678465742993494 -0.149159172951427 ENSG00000173369 C1QB
ENST00000509305 0.999902192798266 0.684577316495447 -0.14615117262505 ENSG00000173369 C1QB
ENST00000432749 0.999902192798266 0.702646063747409 -0.137327322592534 ENSG00000173369 C1QB
ENST00000314933 0.999902192798266 0.684577316495447 -0.14615117262505 ENSG00000173369 C1QB
ENST00000544305 0.999902192798266 0.703445906129961 0.104574618906452 ENSG00000133216 EPHB2
ENST00000374630 0.999902192798266 0.668432610815228 0.117192022832746 ENSG00000133216 EPHB2
ENST00000400191 0.999902192798266 0.662980175039886 0.118496308647409 ENSG00000133216 EPHB2
ENST00000374632 0.999902192798266 0.691885983645657 0.107796218935975 ENSG00000133216 EPHB2
ENST00000374627 0.999902192798266 0.632788559119807 0.139003880784906 ENSG00000133216 EPHB2
ENST00000465676 0.999902192798266 0.706291883110637 0.116608687067511 ENSG00000133216 EPHB2
ENST00000490436 0.999902192798266 0.973246134196989 -0.012077236982803 ENSG00000133216 EPHB2
ENST00000356634 0.999902192798266 0.137537408031258 -0.127471315754868 ENSG00000004487 KDM1A
ENST00000400181 0.999902192798266 0.135665463178731 -0.128026241568752 ENSG00000004487 KDM1A
ENST00000542151 0.999902192798266 0.137507295494849 -0.127472334620226 ENSG00000004487 KDM1A
ENST00000427154 0.999902192798266 0.250876468821442 -0.0907671468320216 ENSG00000240553 RP1-184J9.2
ENST00000481879 0.999902192798266 0.142837120108907 -0.19760362727042 ENSG00000004487 KDM1A
ENST00000465864 0.21303981385084 0.00209195777708065 -0.254990553086156 ENSG00000004487 KDM1A
ENST00000494920 0.999902192798266 0.06342129281076 -0.144843520433227 ENSG00000004487 KDM1A
ENST00000602503 0.999902192798266 0.44177130686318 -0.0741864573594431 ENSG00000004487 KDM1A
ENST00000374623 0.999902192798266 0.389070022093733 0.0652139167579222 ENSG00000169641 LUZP1
ENST00000418342 0.999902192798266 0.52818524742284 0.0485081345143467 ENSG00000169641 LUZP1
ENST00000302291 0.999902192798266 0.529776291880708 0.0485354726024386 ENSG00000169641 LUZP1
ENST00000314174 0.999902192798266 0.794213443457306 0.0227412808613104 ENSG00000169641 LUZP1
ENST00000471849 0.999902192798266 0.96545664421124 0.00417310562600437 ENSG00000169641 LUZP1
ENST00000475164 0.999902192798266 0.563341021465045 0.0625757746318055 ENSG00000169641 LUZP1
ENST00000566551 0.999902192798266 0.291952493962185 0.134406698882982 ENSG00000261326 RP5-1057J7.6
ENST00000604481 0.999902192798266 0.383727299409627 0.183792879216646 ENSG00000261326 RP5-1057J7.6
ENST00000464516 0.999902192798266 0.404404337287103 -0.0975296338710258 ENSG00000125944 HNRNPR
ENST00000478691 0.999902192798266 0.125280561621619 -0.0968670795895962 ENSG00000125944 HNRNPR
ENST00000374616 0.999902192798266 0.163846291543866 -0.0941230965552169 ENSG00000125944 HNRNPR
ENST00000476660 0.999902192798266 0.233878082309963 -0.089098218313506 ENSG00000125944 HNRNPR
ENST00000374612 0.999902192798266 0.163846291543866 -0.0941230965552169 ENSG00000125944 HNRNPR
ENST00000302271 0.999902192798266 0.163863081085779 -0.0941300742666941 ENSG00000125944 HNRNPR
ENST00000427764 0.999902192798266 0.183786876151746 -0.0908090505049085 ENSG00000125944 HNRNPR
ENST00000606561 0.999902192798266 0.200744073802537 -0.0876146446911684 ENSG00000125944 HNRNPR
ENST00000426846 0.999902192798266 0.217475089960774 -0.0846751910724138 ENSG00000125944 HNRNPR
ENST00000463552 0.999902192798266 0.183421110914442 -0.0968225126989737 ENSG00000125944 HNRNPR
ENST00000470941 0.999902192798266 0.184513345199896 -0.0999370851428523 ENSG00000125944 HNRNPR
ENST00000476451 0.999902192798266 0.26903340264454 -0.0833434389770846 ENSG00000125944 HNRNPR
ENST00000490652 0.999902192798266 0.280302269994662 -0.0868107223244155 ENSG00000125944 HNRNPR
ENST00000314011 0.999902192798266 0.602468544612783 -0.0678264272638944 ENSG00000125945 ZNF436
ENST00000374608 0.999902192798266 0.490269476374614 -0.0907973631527768 ENSG00000125945 ZNF436
ENST00000458053 0.999902192798266 0.305280864734187 0.30265148412036 ENSG00000249087 C1orf213
ENST00000450454 0.999902192798266 0.538374332692244 -0.206897935580708 ENSG00000204219 TCEA3
ENST00000336689 0.999902192798266 0.564526139818858 -0.143408419864483 ENSG00000088280 ASAP3
ENST00000492982 0.999902192798266 0.511964183080184 -0.164423257717072 ENSG00000088280 ASAP3
ENST00000437606 0.999902192798266 0.572634316429063 -0.141662800099915 ENSG00000088280 ASAP3
ENST00000478858 0.999902192798266 0.441539401273696 -0.21752904103646 ENSG00000088280 ASAP3
ENST00000608765 0.999902192798266 0.331167953662594 -0.292626887011209 ENSG00000088280 ASAP3
ENST00000361729 0.999902192798266 0.636737543008239 0.124696132439259 ENSG00000007968 E2F2
ENST00000374561 0.999902192798266 0.913816940192796 -0.0197501933051303 ENSG00000117318 ID3
ENST00000463312 0.999902192798266 0.804592292911999 0.0583622011301006 ENSG00000117318 ID3
ENST00000486541 0.999902192798266 0.967884737977853 0.00765104760535162 ENSG00000117318 ID3
ENST00000477916 0.664117123649095 0.0146319578143201 0.75093963399964 ENSG00000197880 MDS2
ENST00000374550 0.999902192798266 0.388475911609342 0.0712948377954782 ENSG00000142676 RPL11
ENST00000467075 0.999902192798266 0.271353606431168 0.0751923657067755 ENSG00000142676 RPL11
ENST00000482370 0.999902192798266 0.385635028982662 0.0718339704358172 ENSG00000142676 RPL11
ENST00000443624 0.999902192798266 0.382156975061828 0.0727798989927289 ENSG00000142676 RPL11
ENST00000458455 0.999902192798266 0.384086482050447 0.0723428157710557 ENSG00000142676 RPL11
ENST00000366398 0.999902192798266 0.484822574838386 0.182495256091435 ENSG00000203589 RP5-886K2.1
ENST00000418390 0.999902192798266 0.439472265332563 0.0494225812368214 ENSG00000011007 TCEB3
ENST00000609199 0.999902192798266 0.457276609348556 0.0494857976816077 ENSG00000011007 TCEB3
ENST00000487554 0.999902192798266 0.320306475726516 0.0850818238327804 ENSG00000011007 TCEB3
ENST00000427796 0.999902192798266 0.481905263477159 0.069029550600516 ENSG00000236810 RP5-886K2.3
ENST00000246151 0.999902192798266 0.805633953966846 0.0227011264023648 ENSG00000057757 PITHD1
ENST00000415372 0.999902192798266 0.349979466601883 0.107651742452754 ENSG00000057757 PITHD1
ENST00000374524 0.999902192798266 0.679970005929513 0.0394626763002082 ENSG00000057757 PITHD1
ENST00000374514 0.999902192798266 0.607698714991092 0.0350042817166603 ENSG00000011009 LYPLA2
ENST00000400061 0.999902192798266 0.618525031982364 0.0340782783280842 ENSG00000011009 LYPLA2
ENST00000420982 0.999902192798266 0.553644487363834 0.0430285892639732 ENSG00000011009 LYPLA2
ENST00000374505 0.999902192798266 0.51917606944903 0.0436756737470156 ENSG00000011009 LYPLA2
ENST00000495365 0.999902192798266 0.476407770124907 0.0478485066931054 ENSG00000011009 LYPLA2
ENST00000374503 0.999902192798266 0.49011452900472 0.0466985189968813 ENSG00000011009 LYPLA2
ENST00000374502 0.999902192798266 0.482159568530114 0.047339194517516 ENSG00000011009 LYPLA2
ENST00000492577 0.999902192798266 0.54001728305317 0.0415985157654893 ENSG00000011009 LYPLA2
ENST00000421070 0.999902192798266 0.698611149821878 0.0291010764004378 ENSG00000011009 LYPLA2
ENST00000374501 0.999902192798266 0.10312172351912 0.127528667762761 ENSG00000011009 LYPLA2
ENST00000472213 0.999902192798266 0.126970032192117 0.12997369648444 ENSG00000011009 LYPLA2
ENST00000481736 0.999902192798266 0.202339735279005 -0.141336575924823 ENSG00000117308 GALE
ENST00000374497 0.999902192798266 0.172058718794302 -0.151605912416558 ENSG00000117308 GALE
ENST00000456977 0.983603247782782 0.0530676324691909 -0.320270264972096 ENSG00000117308 GALE
ENST00000459934 0.999902192798266 0.209990872052282 -0.139617358126771 ENSG00000117308 GALE
ENST00000469556 0.987802677545977 0.0542860703348124 -0.328371876418781 ENSG00000117308 GALE
ENST00000429356 0.999902192798266 0.133378105773152 -0.162713031777812 ENSG00000117308 GALE
ENST00000418277 0.999902192798266 0.581835701965745 -0.0660032813237691 ENSG00000117308 GALE
ENST00000470949 0.999902192798266 0.345529157200237 -0.117652974976659 ENSG00000117308 GALE
ENST00000425913 0.999902192798266 0.497403435112039 -0.0877747394884125 ENSG00000117308 GALE
ENST00000445705 0.999902192798266 0.345192504053988 -0.118218466204345 ENSG00000117308 GALE
ENST00000467493 0.999902192798266 0.244224620014354 -0.150639250565414 ENSG00000117308 GALE
ENST00000486382 0.999902192798266 0.422809919380287 -0.115098111633321 ENSG00000117308 GALE
ENST00000470383 0.999902192798266 0.421578635581349 -0.117013540803054 ENSG00000117308 GALE
ENST00000466250 0.999902192798266 0.431717790031447 -0.11391055067909 ENSG00000117308 GALE
ENST00000467070 0.999902192798266 0.702064156650858 -0.0593384057625504 ENSG00000117308 GALE
ENST00000374490 0.999902192798266 0.578674257789996 0.0714458232577178 ENSG00000117305 HMGCL
ENST00000374487 0.999902192798266 0.631555118600486 0.0684041206628873 ENSG00000117305 HMGCL
ENST00000374483 0.999902192798266 0.631555118600486 0.0684041206628873 ENSG00000117305 HMGCL
ENST00000436439 0.999902192798266 0.578674257789996 0.0714458232577178 ENSG00000117305 HMGCL
ENST00000235958 0.999902192798266 0.578856737454385 0.0714297943901952 ENSG00000117305 HMGCL
ENST00000509389 0.999902192798266 0.575573491177618 0.0741335375694117 ENSG00000117305 HMGCL
ENST00000496907 0.999902192798266 0.783015380707636 0.0414589693631017 ENSG00000117305 HMGCL
ENST00000513148 0.999902192798266 0.972515691589736 0.00472919668006307 ENSG00000117305 HMGCL
ENST00000479458 0.999902192798266 0.897970240286185 -0.0236635914118002 ENSG00000117305 HMGCL
ENST00000498698 0.999902192798266 0.812716377001138 -0.0390201803707223 ENSG00000117305 HMGCL
ENST00000374479 0.999902192798266 0.880061991429733 -0.0266302236841996 ENSG00000179163 FUCA1
ENST00000374472 0.999902192798266 0.113091103996665 0.231116682191523 ENSG00000188822 CNR2
ENST00000536471 0.999902192798266 0.195189519288834 0.201647224168334 ENSG00000188822 CNR2
ENST00000471915 0.999902192798266 0.833054450486665 0.0141362389911288 ENSG00000189266 PNRC2
ENST00000334351 0.999902192798266 0.854470247455748 -0.0122357933509568 ENSG00000189266 PNRC2
ENST00000374468 0.999902192798266 0.9352927416821 -0.00542746637070321 ENSG00000189266 PNRC2
ENST00000579103 0.999902192798266 0.5430829350666 0.0431439904950731 ENSG00000189266 PNRC2
ENST00000344989 0.999902192798266 0.187014169600518 -0.111750140358468 ENSG00000188529 SRSF10
ENST00000453840 0.999902192798266 0.198485160266869 -0.108666905654744 ENSG00000188529 SRSF10
ENST00000341154 0.999902192798266 0.197924350510671 -0.108940371880931 ENSG00000188529 SRSF10
ENST00000484146 0.999902192798266 0.20652195996225 -0.106405969042482 ENSG00000188529 SRSF10
ENST00000473858 0.999902192798266 0.206518891145008 -0.106406477596744 ENSG00000188529 SRSF10
ENST00000374452 0.999902192798266 0.206608384618061 -0.106281891055713 ENSG00000188529 SRSF10
ENST00000374453 0.999902192798266 0.207392556720053 -0.106010403071388 ENSG00000188529 SRSF10
ENST00000343255 0.999902192798266 0.206362852521314 -0.109224551921974 ENSG00000188529 SRSF10
ENST00000492112 0.999902192798266 0.240838379610648 -0.100982964451289 ENSG00000188529 SRSF10
ENST00000485841 0.999902192798266 0.251415479023265 -0.0996284613670384 ENSG00000188529 SRSF10
ENST00000338597 0.999902192798266 0.25231462961509 -0.100749686986894 ENSG00000188529 SRSF10
ENST00000495785 0.999902192798266 0.24868943515858 -0.0999136680426421 ENSG00000188529 SRSF10
ENST00000473754 0.999902192798266 0.220784172845641 -0.105134442158815 ENSG00000188529 SRSF10
ENST00000497214 0.999902192798266 0.82267633333546 0.0321790179132644 ENSG00000188529 SRSF10
ENST00000485292 0.999902192798266 0.524233133439792 -0.0592557893075058 ENSG00000188529 SRSF10
ENST00000469303 0.999902192798266 0.796921563862608 -0.0223270853850231 ENSG00000188529 SRSF10
ENST00000327535 0.999902192798266 0.93910977897273 -0.0213146365402172 ENSG00000185436 IFNLR1
ENST00000327575 0.999902192798266 0.920900500509166 -0.0100326208443812 ENSG00000185436 IFNLR1
ENST00000374421 0.999902192798266 0.938806627088404 -0.0214945033133809 ENSG00000185436 IFNLR1
ENST00000374419 0.999902192798266 0.501845198844532 0.0691845990622847 ENSG00000185436 IFNLR1
ENST00000374418 0.999902192798266 0.480733417785138 0.0749262650939126 ENSG00000185436 IFNLR1
ENST00000350501 0.999902192798266 0.155593791746053 0.362196947060613 ENSG00000158055 GRHL3
ENST00000374409 0.999902192798266 0.764070121570868 0.0523247028634838 ENSG00000001460 STPG1
ENST00000440416 0.999902192798266 0.89031155992379 -0.0243766138091986 ENSG00000001460 STPG1
ENST00000003583 0.999902192798266 0.761303634862173 0.0530131953587825 ENSG00000001460 STPG1
ENST00000468303 0.999902192798266 0.884979151098156 0.0239463232378744 ENSG00000001460 STPG1
ENST00000337248 0.999902192798266 0.760531412845252 0.0531345977869158 ENSG00000001460 STPG1
ENST00000497384 0.999902192798266 0.341894470522854 -0.199352820017694 ENSG00000001460 STPG1
ENST00000435187 0.999902192798266 0.413325026904383 -0.218206997399715 ENSG00000001460 STPG1
ENST00000498488 0.999902192798266 0.998961979637071 0.000277268815830255 ENSG00000001460 STPG1
ENST00000483528 0.999902192798266 0.822680969037327 0.0604792193049074 ENSG00000001460 STPG1
ENST00000374399 0.999902192798266 0.378991692971381 0.0860428243744158 ENSG00000001461 NIPAL3
ENST00000003912 0.999902192798266 0.610262824120609 0.0474301731514385 ENSG00000001461 NIPAL3
ENST00000488155 0.999902192798266 0.846991935806582 -0.0319767602984031 ENSG00000001461 NIPAL3
ENST00000358028 0.999902192798266 0.397621754378914 0.0931621666623058 ENSG00000001461 NIPAL3
ENST00000339255 0.999902192798266 0.310525762176862 0.101340059345704 ENSG00000001461 NIPAL3
ENST00000475663 0.999902192798266 0.900094778898677 -0.0187714891828269 ENSG00000001461 NIPAL3
ENST00000428131 0.999902192798266 0.42618686363442 0.0955950641731728 ENSG00000001461 NIPAL3
ENST00000432012 0.999902192798266 0.386325551439893 0.140416654010362 ENSG00000001461 NIPAL3
ENST00000374395 0.999902192798266 0.776128019275896 -0.0221553214713597 ENSG00000117602 RCAN3
ENST00000436717 0.999902192798266 0.612578444256286 0.0435104849873476 ENSG00000117602 RCAN3
ENST00000425530 0.999902192798266 0.230203675765283 0.158275336667459 ENSG00000117602 RCAN3
ENST00000412742 0.999902192798266 0.570842689864106 0.0545410874898583 ENSG00000117602 RCAN3
ENST00000538532 0.999902192798266 0.58160669807016 0.0536299713278505 ENSG00000117602 RCAN3
ENST00000374393 0.999902192798266 0.542283557085438 0.0624304298474908 ENSG00000117602 RCAN3
ENST00000482807 0.999902192798266 0.572540871333204 0.081645930332504 ENSG00000117602 RCAN3
ENST00000577528 0.999902192798266 0.0775186000721582 -0.245955621781932 ENSG00000264443 RP4-594I10.3
ENST00000478890 0.999902192798266 0.160749317947032 -0.0883130579655301 ENSG00000133226 SRRM1
ENST00000593639 0.999902192798266 0.197161112838144 -0.0846416873133928 ENSG00000133226 SRRM1
ENST00000323848 0.999902192798266 0.0784112481367954 -0.0911759975780455 ENSG00000133226 SRRM1
ENST00000466910 0.999902192798266 0.108931690325216 -0.119493849614326 ENSG00000133226 SRRM1
ENST00000468822 0.999902192798266 0.27951825411606 -0.0680445615088214 ENSG00000133226 SRRM1
ENST00000447431 0.999902192798266 0.105343447400979 -0.0865953968944172 ENSG00000133226 SRRM1
ENST00000600523 0.999902192798266 0.177587087747343 -0.0935775525646642 ENSG00000133226 SRRM1
ENST00000462710 0.999902192798266 0.17464866043844 -0.0893581045197697 ENSG00000133226 SRRM1
ENST00000374389 0.999902192798266 0.110497118164246 -0.0853164078403022 ENSG00000133226 SRRM1
ENST00000490543 0.999902192798266 0.174615056435442 -0.0893592285173487 ENSG00000133226 SRRM1
ENST00000479034 0.999902192798266 0.177884745129405 -0.070472806721118 ENSG00000133226 SRRM1
ENST00000596378 0.999902192798266 0.288002398530391 -0.058058093725027 ENSG00000133226 SRRM1
ENST00000494934 0.999902192798266 0.672883920633611 -0.0327216577557661 ENSG00000133226 SRRM1
ENST00000495561 0.999902192798266 0.684815313510321 -0.0348157940094854 ENSG00000133226 SRRM1
ENST00000537199 0.999902192798266 0.336530754931054 -0.0570465353202764 ENSG00000133226 SRRM1
ENST00000485441 0.999902192798266 0.829701115504355 -0.0176441936099948 ENSG00000133226 SRRM1
ENST00000470243 0.999902192798266 0.836530192525205 -0.014925360357212 ENSG00000133226 SRRM1
ENST00000496882 0.999902192798266 0.119343204065755 -0.0998117429674516 ENSG00000133226 SRRM1
ENST00000461768 0.999902192798266 0.06894472946427 -0.122895929272245 ENSG00000133226 SRRM1
ENST00000485541 0.994741341582113 0.0558487018416333 -0.138485496038086 ENSG00000133226 SRRM1
ENST00000488317 0.999902192798266 0.0812607780799755 -0.13738314362938 ENSG00000133226 SRRM1
ENST00000489130 0.999902192798266 0.484378724162129 0.0716497804939967 ENSG00000133226 SRRM1
ENST00000474843 0.999902192798266 0.130229240339386 -0.121512745304977 ENSG00000133226 SRRM1
ENST00000374379 0.999902192798266 0.638152471699344 -0.0616381921302816 ENSG00000169504 CLIC4
ENST00000497755 0.999902192798266 0.770952995876516 -0.040895116463952 ENSG00000169504 CLIC4
ENST00000488683 0.999902192798266 0.63798099514729 -0.0616697018954751 ENSG00000169504 CLIC4
ENST00000489758 0.999902192798266 0.804484652396793 -0.0350582128329354 ENSG00000169504 CLIC4
ENST00000399916 0.999902192798266 0.405774514494558 -0.073727873082926 ENSG00000020633 RUNX3
ENST00000308873 0.999902192798266 0.50987063221727 -0.0605502175424966 ENSG00000020633 RUNX3
ENST00000338888 0.999902192798266 0.388704575935215 -0.0780458797217964 ENSG00000020633 RUNX3
ENST00000540420 0.999902192798266 0.506857340147717 -0.0622278682052353 ENSG00000020633 RUNX3
ENST00000496967 0.999902192798266 0.552571498782004 -0.0535823534483238 ENSG00000020633 RUNX3
ENST00000479341 0.999902192798266 0.237949926851749 -0.118815496152204 ENSG00000020633 RUNX3
ENST00000456316 0.999902192798266 0.424502109526667 -0.152444166612822 ENSG00000229162 RP11-84D1.1
ENST00000424084 0.999902192798266 0.665611866634622 -0.143408553199949 ENSG00000233755 RP4-799D16.1
ENST00000236273 0.999902192798266 0.174483607494063 -0.082249301643091 ENSG00000117614 SYF2
ENST00000354361 0.999902192798266 0.170366262278915 -0.0819930176460564 ENSG00000117614 SYF2
ENST00000474160 0.999902192798266 0.389895884594431 -0.0642607008546829 ENSG00000117614 SYF2
ENST00000476231 0.999902192798266 0.350626482343198 -0.0773675818801362 ENSG00000117614 SYF2
ENST00000243189 0.999902192798266 0.566485536046072 -0.0410319826338727 ENSG00000117616 C1orf63
ENST00000569495 0.999902192798266 0.425877356526879 -0.0575595317776651 ENSG00000117616 C1orf63
ENST00000498238 0.999902192798266 0.568630301970371 -0.040833660026656 ENSG00000117616 C1orf63
ENST00000566395 0.999902192798266 0.424447288309878 -0.0552051469296791 ENSG00000117616 C1orf63
ENST00000565733 0.999902192798266 0.408974915542271 -0.0562518247154995 ENSG00000117616 C1orf63
ENST00000568254 0.999902192798266 0.569428377222693 -0.0407499317449086 ENSG00000117616 C1orf63
ENST00000473314 0.999902192798266 0.963365353397033 0.00273784090641678 ENSG00000117616 C1orf63
ENST00000417642 0.999902192798266 0.569404497999456 -0.0407504889387007 ENSG00000117616 C1orf63
ENST00000570063 0.999902192798266 0.4067218593366 -0.057220499812902 ENSG00000117616 C1orf63
ENST00000564223 0.999902192798266 0.491476863486613 -0.0634060735824242 ENSG00000117616 C1orf63
ENST00000475766 0.999902192798266 0.359979691795649 -0.0628709852401312 ENSG00000117616 C1orf63
ENST00000491378 0.999902192798266 0.231101637123331 -0.0968605284853274 ENSG00000117616 C1orf63
ENST00000431849 0.999902192798266 0.675244684511251 -0.0379832467478512 ENSG00000117616 C1orf63
ENST00000568212 0.999902192798266 0.716957343239719 -0.0349184224939163 ENSG00000117616 C1orf63
ENST00000568701 0.999902192798266 0.713483423407193 0.0318167428509626 ENSG00000117616 C1orf63
ENST00000561867 0.999902192798266 0.564580797707476 0.0440973451038462 ENSG00000117616 C1orf63
ENST00000568996 0.999902192798266 0.567545784367769 0.0437861713287237 ENSG00000117616 C1orf63
ENST00000450820 0.999902192798266 0.0714380849768066 0.187701531147082 ENSG00000117616 C1orf63
ENST00000566714 0.999902192798266 0.427074700913915 0.162397388366808 ENSG00000261349 RP3-465N24.5
ENST00000564398 0.999902192798266 0.655805158352159 -0.0803947411045182 ENSG00000187010 RHD
ENST00000328664 0.999902192798266 0.574853161553811 0.0743880612978272 ENSG00000187010 RHD
ENST00000454452 0.999902192798266 0.722189866425863 0.0488440740841822 ENSG00000187010 RHD
ENST00000342055 0.999902192798266 0.722189866425863 0.0488440740841822 ENSG00000187010 RHD
ENST00000423810 0.999902192798266 0.722189866425863 0.0488440740841822 ENSG00000187010 RHD
ENST00000568195 0.999902192798266 0.722189866425863 0.0488440740841822 ENSG00000187010 RHD
ENST00000417538 0.999902192798266 0.722189866425863 0.0488440740841822 ENSG00000187010 RHD
ENST00000357542 0.999902192798266 0.722189866425863 0.0488440740841822 ENSG00000187010 RHD
ENST00000423253 0.999902192798266 0.804311812466162 0.0352997888280423 ENSG00000187010 RHD
ENST00000568399 0.999902192798266 0.453649816498945 0.081423581083208 ENSG00000117616 C1orf63
ENST00000562018 0.999902192798266 0.390595415667339 0.0921185075878526 ENSG00000117616 C1orf63
ENST00000567741 0.999902192798266 0.383500422306135 0.0936251463646293 ENSG00000117616 C1orf63
ENST00000566599 0.999902192798266 0.680019127025931 0.0526156550110197 ENSG00000117616 C1orf63
ENST00000564413 0.999902192798266 0.954186704902842 0.0102897640959624 ENSG00000117616 C1orf63
ENST00000570165 0.999902192798266 0.727697365707252 0.0576870318830782 ENSG00000259984 RP11-335G20.7
ENST00000374358 0.999902192798266 0.834906497136569 -0.0169399634290682 ENSG00000183726 TMEM50A
ENST00000498135 0.999902192798266 0.77443985309611 -0.0242884950220068 ENSG00000183726 TMEM50A
ENST00000491936 0.999902192798266 0.81744487293119 -0.0193912469514308 ENSG00000183726 TMEM50A
ENST00000480937 0.999902192798266 0.820364160014281 -0.01908907950793 ENSG00000183726 TMEM50A
ENST00000468704 0.999902192798266 0.882178790507326 -0.0128390079080555 ENSG00000183726 TMEM50A
ENST00000487234 0.999902192798266 0.555040926836941 0.0514527537155971 ENSG00000183726 TMEM50A
ENST00000294413 0.999902192798266 0.956928568217989 -0.00897770082082388 ENSG00000188672 RHCE
ENST00000374352 0.999902192798266 0.908872988242352 -0.0192139063689324 ENSG00000188672 RHCE
ENST00000243186 0.999902192798266 0.879684846290884 -0.0257632923278691 ENSG00000188672 RHCE
ENST00000413854 0.999902192798266 0.879684846290884 -0.0257632923278691 ENSG00000188672 RHCE
ENST00000425135 0.999902192798266 0.879684846290884 -0.0257632923278691 ENSG00000188672 RHCE
ENST00000455194 0.999902192798266 0.879684846290884 -0.0257632923278691 ENSG00000188672 RHCE
ENST00000340849 0.999902192798266 0.459596857898908 -0.163520000379071 ENSG00000188672 RHCE
ENST00000349320 0.999902192798266 0.629156022066495 -0.104990328188324 ENSG00000188672 RHCE
ENST00000527747 0.999902192798266 0.420835321258546 -0.207931676917143 ENSG00000188672 RHCE
ENST00000346452 0.999902192798266 0.494395343783448 -0.187816919939113 ENSG00000188672 RHCE
ENST00000349438 0.999902192798266 0.469189225800416 -0.199117322608634 ENSG00000188672 RHCE
ENST00000399763 0.999902192798266 0.226631200578266 0.0866643659382537 ENSG00000204178 TMEM57
ENST00000399766 0.999902192798266 0.226631200578266 0.0866643659382537 ENSG00000204178 TMEM57
ENST00000374343 0.999902192798266 0.226631200578266 0.0866643659382537 ENSG00000204178 TMEM57
ENST00000470035 0.999902192798266 0.508858582839095 0.0703839206554009 ENSG00000204178 TMEM57
ENST00000374338 0.999902192798266 0.284404915296206 0.149724180046522 ENSG00000157978 LDLRAP1
ENST00000485476 0.999902192798266 0.0889625049878065 0.322748494619745 ENSG00000157978 LDLRAP1
ENST00000488127 0.999902192798266 0.565045473286807 0.090064589857612 ENSG00000157978 LDLRAP1
ENST00000462394 0.999902192798266 0.268850284647128 0.256806776869592 ENSG00000157978 LDLRAP1
ENST00000484476 0.999902192798266 0.826330438100756 -0.0471860694032812 ENSG00000157978 LDLRAP1
ENST00000474283 0.999902192798266 0.970988825603151 0.00764625485000921 ENSG00000157978 LDLRAP1
ENST00000470950 0.999902192798266 0.809723231925567 0.0532117477532093 ENSG00000157978 LDLRAP1
ENST00000374332 0.999902192798266 0.327711782240095 0.115885590664324 ENSG00000117643 MAN1C1
ENST00000263979 0.999902192798266 0.299239000411466 0.124908161656797 ENSG00000117643 MAN1C1
ENST00000436991 0.999902192798266 0.616853065633264 -0.0929865063407314 ENSG00000233478 RP1-187B23.1
ENST00000473891 0.999902192798266 0.0868210916773308 0.238084714167064 ENSG00000117643 MAN1C1
ENST00000374329 0.999902192798266 0.123679451685853 0.184881258499825 ENSG00000117643 MAN1C1
ENST00000496532 0.999902192798266 0.340556668280923 0.144271657743163 ENSG00000117643 MAN1C1
ENST00000475314 0.999902192798266 0.650848848681702 0.0705436189532331 ENSG00000117643 MAN1C1
ENST00000487493 0.999902192798266 0.59265873113114 0.107424980455099 ENSG00000117643 MAN1C1
ENST00000354177 0.999902192798266 0.407885633349407 0.0710213635320662 ENSG00000162430 SEPN1
ENST00000361547 0.999902192798266 0.407885633349407 0.0710213635320662 ENSG00000162430 SEPN1
ENST00000374315 0.999902192798266 0.407885633349407 0.0710213635320662 ENSG00000162430 SEPN1
ENST00000559265 0.999902192798266 0.617945783709703 0.0412318815507596 ENSG00000255054 RP1-317E23.6
ENST00000494537 0.999902192798266 0.392685533178386 0.112482480353269 ENSG00000162430 SEPN1
ENST00000527604 0.999902192798266 0.786551001508794 0.024475512457738 ENSG00000255054 RP1-317E23.6
ENST00000442055 0.999902192798266 0.713119556828673 0.054541408277719 ENSG00000228172 RP1-317E23.3
ENST00000453649 0.999902192798266 0.71329401123925 0.05454231211583 ENSG00000228172 RP1-317E23.3
ENST00000424294 0.999902192798266 0.685199473846856 0.037084983241666 ENSG00000117640 MTFR1L
ENST00000536896 0.999902192798266 0.402269558125709 -0.172819532720449 ENSG00000223474 AL020996.1
ENST00000374303 0.999902192798266 0.386534948775315 0.0628436416757032 ENSG00000117640 MTFR1L
ENST00000533762 0.999902192798266 0.588078039163883 0.0516592099212003 ENSG00000117640 MTFR1L
ENST00000529116 0.999902192798266 0.647977661356772 0.0431133181030125 ENSG00000117640 MTFR1L
ENST00000474295 0.999902192798266 0.386965937266175 0.0628774165886719 ENSG00000117640 MTFR1L
ENST00000488327 0.999902192798266 0.863317028585101 0.0158127509168151 ENSG00000117640 MTFR1L
ENST00000472643 0.999902192798266 0.486494740677059 0.0540032446764883 ENSG00000117640 MTFR1L
ENST00000494293 0.999902192798266 0.65574475113406 0.0472360869135059 ENSG00000117640 MTFR1L
ENST00000469815 0.999902192798266 0.440681941958762 0.0565154857001695 ENSG00000117640 MTFR1L
ENST00000526894 0.999902192798266 0.49578808462955 0.0528677325972872 ENSG00000117640 MTFR1L
ENST00000478284 0.999902192798266 0.627416377326306 0.0418209199124542 ENSG00000117640 MTFR1L
ENST00000524618 0.999902192798266 0.473262510974753 0.0526781492570906 ENSG00000117640 MTFR1L
ENST00000374307 0.999902192798266 0.394034860153256 0.0619551632210402 ENSG00000117640 MTFR1L
ENST00000528624 0.999902192798266 0.388006940026178 0.0892784603989877 ENSG00000117640 MTFR1L
ENST00000525713 0.999902192798266 0.448983528337335 0.0737145714195817 ENSG00000117640 MTFR1L
ENST00000374301 0.999902192798266 0.295340394009512 0.0767817614767068 ENSG00000117640 MTFR1L
ENST00000464008 0.999902192798266 0.335040514801951 0.0783743807302049 ENSG00000117640 MTFR1L
ENST00000526158 0.999902192798266 0.630970254042675 0.0428804667685949 ENSG00000117640 MTFR1L
ENST00000530599 0.999902192798266 0.755396685963587 0.0301675772962652 ENSG00000117640 MTFR1L
ENST00000374300 0.999902192798266 0.296395476648905 0.0770381413540612 ENSG00000117640 MTFR1L
ENST00000466284 0.999902192798266 0.197896488570818 0.0970010994855847 ENSG00000117640 MTFR1L
ENST00000531361 0.999902192798266 0.175683779928443 0.123902204459799 ENSG00000117640 MTFR1L
ENST00000497956 0.999902192798266 0.181207361975818 0.122057650966249 ENSG00000117640 MTFR1L
ENST00000606617 0.999902192798266 0.0981350724351406 0.266913132520351 ENSG00000272478 RP1-317E23.7
ENST00000538789 0.999902192798266 0.617008849626155 0.0703783267994343 ENSG00000127423 AUNIP
ENST00000455431 0.674994565691518 0.0155608102522972 -0.358038609228234 ENSG00000236528 RP1-125I3.2
ENST00000374296 0.36596002307014 0.00473498474354084 -0.407185667456535 ENSG00000182749 PAQR7
ENST00000426559 0.999902192798266 0.402368894855352 -0.109396398925482 ENSG00000117632 STMN1
ENST00000455785 0.999902192798266 0.364707969654385 -0.112585727096381 ENSG00000117632 STMN1
ENST00000399728 0.999902192798266 0.369857645361186 -0.111667230907529 ENSG00000117632 STMN1
ENST00000465604 0.999902192798266 0.357746261523983 -0.113387463842122 ENSG00000117632 STMN1
ENST00000357865 0.999902192798266 0.342418248944205 -0.117554995937508 ENSG00000117632 STMN1
ENST00000374291 0.999902192798266 0.308055744832601 -0.124157942199994 ENSG00000117632 STMN1
ENST00000485226 0.999902192798266 0.334190784824716 -0.12154849219641 ENSG00000117632 STMN1
ENST00000446334 0.999902192798266 0.362389556786703 -0.118866645023476 ENSG00000117632 STMN1
ENST00000580971 0.999902192798266 0.622631429353771 -0.0870492908311193 ENSG00000264021 MIR3917
ENST00000374282 0.999902192798266 0.633632794472065 0.0527909703503113 ENSG00000158006 PAFAH2
ENST00000374284 0.999902192798266 0.484262940396063 0.0791130781560217 ENSG00000158006 PAFAH2
ENST00000493892 0.999902192798266 0.395999952937442 0.126001174408529 ENSG00000158006 PAFAH2
ENST00000464540 0.999902192798266 0.396104004541285 0.125972027039347 ENSG00000158006 PAFAH2
ENST00000476611 0.999902192798266 0.94152641441326 -0.0182191830796563 ENSG00000158006 PAFAH2
ENST00000439092 0.999902192798266 0.249755395730951 0.18398329952642 ENSG00000158006 PAFAH2
ENST00000441420 0.999902192798266 0.316345408557008 0.157183330380822 ENSG00000158006 PAFAH2
ENST00000444713 0.999902192798266 0.221191113673214 0.172112740065421 ENSG00000175087 PDIK1L
ENST00000374271 0.999902192798266 0.793683964763253 0.0275705803789503 ENSG00000175087 PDIK1L
ENST00000374269 0.999902192798266 0.716019685122833 0.0410329205331302 ENSG00000175087 PDIK1L
ENST00000374266 0.999902192798266 0.741609515499611 -0.0528137597722802 ENSG00000142684 ZNF593
ENST00000270812 0.999902192798266 0.736408850436547 -0.0539080724164172 ENSG00000142684 ZNF593
ENST00000407889 0.999902192798266 0.709446334926081 -0.0599137157144624 ENSG00000236782 RP11-96L14.7
ENST00000414762 0.999902192798266 0.624000084960858 -0.078566852965082 ENSG00000236782 RP11-96L14.7
ENST00000433939 0.999902192798266 0.662108613752963 -0.0651538446549808 ENSG00000236782 RP11-96L14.7
ENST00000444682 0.999902192798266 0.690130952049914 -0.0604925422741796 ENSG00000236782 RP11-96L14.7
ENST00000448923 0.999902192798266 0.827015426364505 -0.0294920525344229 ENSG00000236782 RP11-96L14.7
ENST00000361530 0.999902192798266 0.862006873668868 0.0304471939009448 ENSG00000142675 CNKSR1
ENST00000481077 0.999902192798266 0.608961267063813 -0.130112579409112 ENSG00000142675 CNKSR1
ENST00000480348 0.999902192798266 0.858073589864921 -0.0479112047850161 ENSG00000142675 CNKSR1
ENST00000374253 0.999902192798266 0.87578339907415 0.0275125254897742 ENSG00000142675 CNKSR1
ENST00000525687 0.999902192798266 0.562068747257187 -0.13591666723881 ENSG00000142675 CNKSR1
ENST00000482227 0.999902192798266 0.875930447088847 0.0275241495443318 ENSG00000142675 CNKSR1
ENST00000531191 0.999902192798266 0.930220184540684 -0.0161859766924717 ENSG00000142675 CNKSR1
ENST00000528281 0.999902192798266 0.806157753082098 -0.0546053362155199 ENSG00000142675 CNKSR1
ENST00000451429 0.999902192798266 0.984182938272595 0.00159310956361639 ENSG00000130695 CEP85
ENST00000476272 0.999902192798266 0.97691263946689 0.00220780601731958 ENSG00000130695 CEP85
ENST00000252992 0.999902192798266 0.97691263946689 0.00220780601731958 ENSG00000130695 CEP85
ENST00000480446 0.999902192798266 0.561694355097555 -0.140853081168369 ENSG00000130695 CEP85
ENST00000453146 0.999902192798266 0.586799610468679 0.0483604393122087 ENSG00000130695 CEP85
ENST00000469609 0.999902192798266 0.679170199923425 0.0430410353195847 ENSG00000130695 CEP85
ENST00000468163 0.999902192798266 0.284909040562078 0.171688633298742 ENSG00000130695 CEP85
ENST00000491670 0.999902192798266 0.978087473697766 0.00344044701303003 ENSG00000130695 CEP85
ENST00000270792 0.999902192798266 0.137072542887771 0.154195110392017 ENSG00000142669 SH3BGRL3
ENST00000319041 0.999902192798266 0.130276588603685 0.15780570288027 ENSG00000142669 SH3BGRL3
ENST00000314675 0.999902192798266 0.692019201451657 0.0467311238988424 ENSG00000158062 UBXN11
ENST00000472155 0.999902192798266 0.387688286086074 0.145283881442948 ENSG00000158062 UBXN11
ENST00000374223 0.999902192798266 0.39002220975796 0.144582415095971 ENSG00000158062 UBXN11
ENST00000475591 0.999902192798266 0.3942648821318 0.143392402785278 ENSG00000158062 UBXN11
ENST00000357089 0.999902192798266 0.39002082611627 0.144657347740054 ENSG00000158062 UBXN11
ENST00000494942 0.999902192798266 0.389914960991505 0.144661380528449 ENSG00000158062 UBXN11
ENST00000374221 0.999902192798266 0.385724604667361 0.145937411036111 ENSG00000158062 UBXN11
ENST00000374217 0.999902192798266 0.467153587567241 0.113372843965531 ENSG00000158062 UBXN11
ENST00000374222 0.999902192798266 0.466392200793469 0.113473224440373 ENSG00000158062 UBXN11
ENST00000496466 0.999902192798266 0.414126351977581 0.135307150027916 ENSG00000158062 UBXN11
ENST00000535108 0.999902192798266 0.6856146948593 0.0773696423945659 ENSG00000158062 UBXN11
ENST00000436301 0.999902192798266 0.677266859086918 0.0808985863700449 ENSG00000158062 UBXN11
ENST00000374215 0.999902192798266 0.696041608353765 0.0776984328709436 ENSG00000158062 UBXN11
ENST00000452980 0.999902192798266 0.893569543447651 0.0270976146554966 ENSG00000158062 UBXN11
ENST00000442942 0.999902192798266 0.97450719664677 0.00654853954673147 ENSG00000158062 UBXN11
ENST00000450041 0.999902192798266 0.818344685885802 0.0451784483323591 ENSG00000158062 UBXN11
ENST00000423664 0.999902192798266 0.860547461100794 0.03486548136009 ENSG00000158062 UBXN11
ENST00000421827 0.999902192798266 0.706126773194492 -0.0747332219737981 ENSG00000158062 UBXN11
ENST00000374213 0.999902192798266 0.332141956772914 0.114218516107413 ENSG00000169442 CD52
ENST00000492808 0.999902192798266 0.7318602954809 0.0400861836643369 ENSG00000169442 CD52
ENST00000470468 0.999902192798266 0.36167544891834 0.106360257235017 ENSG00000169442 CD52
ENST00000434391 0.999902192798266 0.349608195160847 0.079526049812838 ENSG00000117682 DHDDS
ENST00000427245 0.999902192798266 0.497833620975534 0.0594589797144776 ENSG00000117682 DHDDS
ENST00000527611 0.999902192798266 0.705920622154201 0.0372646807242589 ENSG00000117682 DHDDS
ENST00000374186 0.999902192798266 0.494202589021607 0.058496588914866 ENSG00000117682 DHDDS
ENST00000525682 0.999902192798266 0.44387535226469 0.0656643613420204 ENSG00000117682 DHDDS
ENST00000236342 0.999902192798266 0.423840018855097 0.0684325812196347 ENSG00000117682 DHDDS
ENST00000526219 0.999902192798266 0.435997017455722 0.067535532247089 ENSG00000117682 DHDDS
ENST00000374185 0.999902192798266 0.498832279494241 0.0591915732813168 ENSG00000117682 DHDDS
ENST00000487944 0.999902192798266 0.892899082339735 0.0122492539299616 ENSG00000117682 DHDDS
ENST00000360009 0.999902192798266 0.349557122197562 0.0795241289618203 ENSG00000117682 DHDDS
ENST00000533087 0.999902192798266 0.53111170803908 0.0559160654711937 ENSG00000117682 DHDDS
ENST00000531312 0.999902192798266 0.491646785508385 0.0608075324508394 ENSG00000117682 DHDDS
ENST00000525165 0.999902192798266 0.511866397155199 0.0579633930645397 ENSG00000117682 DHDDS
ENST00000525546 0.999902192798266 0.400294177305535 0.0717786867755204 ENSG00000117682 DHDDS
ENST00000528557 0.999902192798266 0.463518242511846 0.0626604709463315 ENSG00000117682 DHDDS
ENST00000525326 0.999902192798266 0.447238868877302 0.0652697621454217 ENSG00000117682 DHDDS
ENST00000526278 0.999902192798266 0.509858994151839 0.0588101145648224 ENSG00000117682 DHDDS
ENST00000436153 0.999902192798266 0.507167592956412 0.0590091045861812 ENSG00000117682 DHDDS
ENST00000529688 0.999902192798266 0.501909927390322 0.0593949107410943 ENSG00000117682 DHDDS
ENST00000530781 0.999902192798266 0.881543966536233 0.0140142884053064 ENSG00000117682 DHDDS
ENST00000531955 0.999902192798266 0.821475090481915 0.0203653951420986 ENSG00000117682 DHDDS
ENST00000525410 0.999902192798266 0.822422940490419 0.021384630192593 ENSG00000117682 DHDDS
ENST00000430232 0.999902192798266 0.636446465554483 0.0438963636889486 ENSG00000117682 DHDDS
ENST00000431933 0.999902192798266 0.390343610674182 0.0831055160679305 ENSG00000117682 DHDDS
ENST00000416052 0.999902192798266 0.561269191259248 0.0646863469655791 ENSG00000117682 DHDDS
ENST00000423060 0.999902192798266 0.605173191496135 0.085965627072963 ENSG00000225891 RP3-476K8.3
ENST00000468388 0.999902192798266 0.386651506514388 0.106684022315143 ENSG00000198830 HMGN2
ENST00000479815 0.999902192798266 0.423120159109597 0.079518919594428 ENSG00000198830 HMGN2
ENST00000460563 0.999902192798266 0.401853364372405 0.0812760993714767 ENSG00000198830 HMGN2
ENST00000464888 0.999902192798266 0.382309669369345 0.0882173905274628 ENSG00000198830 HMGN2
ENST00000463817 0.999902192798266 0.345486923332938 0.0881035643926558 ENSG00000198830 HMGN2
ENST00000467700 0.999902192798266 0.338434679481506 0.0883360712188678 ENSG00000198830 HMGN2
ENST00000361427 0.999902192798266 0.355355066671931 0.0849315915162843 ENSG00000198830 HMGN2
ENST00000466194 0.999902192798266 0.254080033943845 0.10370445723411 ENSG00000198830 HMGN2
ENST00000493418 0.999902192798266 0.314404305311528 0.0957106812883408 ENSG00000198830 HMGN2
ENST00000525525 0.999902192798266 0.864431816756636 -0.0250843328342555 ENSG00000117676 RPS6KA1
ENST00000526040 0.999902192798266 0.838763747380774 0.0218455016860887 ENSG00000117676 RPS6KA1
ENST00000374168 0.999902192798266 0.33427833826776 0.0885474933359093 ENSG00000117676 RPS6KA1
ENST00000524436 0.999902192798266 0.611694523439211 0.0592400857309878 ENSG00000117676 RPS6KA1
ENST00000374166 0.999902192798266 0.335786254676745 0.0882768094039749 ENSG00000117676 RPS6KA1
ENST00000526792 0.999902192798266 0.354903443320347 0.0831584368753638 ENSG00000117676 RPS6KA1
ENST00000529454 0.999902192798266 0.84217620713648 0.0215400653956948 ENSG00000117676 RPS6KA1
ENST00000374162 0.999902192798266 0.35569090971356 0.0831381321871637 ENSG00000117676 RPS6KA1
ENST00000530003 0.999902192798266 0.291781265295066 0.0944178242322311 ENSG00000117676 RPS6KA1
ENST00000366866 0.999902192798266 0.691043109845505 0.0422183413166012 ENSG00000117676 RPS6KA1
ENST00000531113 0.999902192798266 0.301701343700565 0.0916123121705206 ENSG00000117676 RPS6KA1
ENST00000374163 0.999902192798266 0.263853476655026 0.0983819215980964 ENSG00000117676 RPS6KA1
ENST00000530607 0.999902192798266 0.413270702965378 0.0912479967813898 ENSG00000117676 RPS6KA1
ENST00000531382 0.999902192798266 0.26552061789058 0.0958638948420429 ENSG00000117676 RPS6KA1
ENST00000525582 0.999902192798266 0.60434991690216 0.0822768847444009 ENSG00000117676 RPS6KA1
ENST00000527264 0.999902192798266 0.548929022121326 0.0566437632678082 ENSG00000117676 RPS6KA1
ENST00000474934 0.999902192798266 0.998023633364985 0.000300201344964445 ENSG00000117676 RPS6KA1
ENST00000488985 0.999902192798266 0.380640366985339 -0.140493845744857 ENSG00000117676 RPS6KA1
ENST00000403732 0.957238306494669 0.0476671304929961 0.183912563013227 ENSG00000117676 RPS6KA1
ENST00000530305 0.999902192798266 0.229217763104576 0.163370578755723 ENSG00000117676 RPS6KA1
ENST00000438977 0.999902192798266 0.380219992276883 0.11113331556485 ENSG00000117676 RPS6KA1
ENST00000324856 0.999902192798266 0.576586210179492 0.026409427198049 ENSG00000117713 ARID1A
ENST00000457599 0.999902192798266 0.542343156124211 0.0296482687244196 ENSG00000117713 ARID1A
ENST00000524572 0.999902192798266 0.911301306603879 0.00999382877002836 ENSG00000117713 ARID1A
ENST00000374152 0.999902192798266 0.490620336406967 0.0388192539664905 ENSG00000117713 ARID1A
ENST00000430291 0.999902192798266 0.920463418522795 0.00904104186598568 ENSG00000117713 ARID1A
ENST00000430799 0.999902192798266 0.528782986410598 0.0440561193605058 ENSG00000117713 ARID1A
ENST00000466382 0.999902192798266 0.66413519508093 0.0306963030058611 ENSG00000117713 ARID1A
ENST00000540690 0.999902192798266 0.660522131513737 0.0310095643616285 ENSG00000117713 ARID1A
ENST00000532781 0.999902192798266 0.52836682502254 0.0466468168203719 ENSG00000117713 ARID1A
ENST00000430292 0.999902192798266 0.282498048030612 0.115226961350421 ENSG00000060642 PIGV
ENST00000472757 0.999902192798266 0.0866684774183601 0.146383451696293 ENSG00000060642 PIGV
ENST00000078527 0.999902192798266 0.113202429483103 0.132889477977025 ENSG00000060642 PIGV
ENST00000431541 0.999902192798266 0.430049870963553 0.0855065982360421 ENSG00000060642 PIGV
ENST00000449950 0.999902192798266 0.0972931004516893 0.139933479575451 ENSG00000060642 PIGV
ENST00000374145 0.999902192798266 0.111995051237148 0.134994659995628 ENSG00000060642 PIGV
ENST00000455364 0.999902192798266 0.463679429400825 0.0764787551024511 ENSG00000060642 PIGV
ENST00000374142 0.999902192798266 0.782068876138879 -0.0240468533118553 ENSG00000204160 ZDHHC18
ENST00000374141 0.999902192798266 0.745368603349474 -0.0318841120762088 ENSG00000204160 ZDHHC18
ENST00000534643 0.999902192798266 0.568212680698667 -0.0580428985524942 ENSG00000204160 ZDHHC18
ENST00000488397 0.999902192798266 0.860868681273435 -0.0151656728336861 ENSG00000204160 ZDHHC18
ENST00000478902 0.999902192798266 0.347020137025005 0.117218669601287 ENSG00000204160 ZDHHC18
ENST00000374135 0.999902192798266 0.177698712945559 -0.0930647507889696 ENSG00000142751 GPN2
ENST00000448791 0.999902192798266 0.381481522040003 0.0965239912404604 ENSG00000226698 RP1-50O24.6
ENST00000374133 0.999902192798266 0.107023572022968 -0.134888317084639 ENSG00000142751 GPN2
ENST00000477418 0.999902192798266 0.12249194450816 -0.128316504380875 ENSG00000142751 GPN2
ENST00000431781 0.999902192798266 0.140988622612197 -0.158980775490219 ENSG00000142751 GPN2
ENST00000461282 0.999902192798266 0.148240347972116 -0.187163546715915 ENSG00000142751 GPN2
ENST00000445019 0.999902192798266 0.929777023363951 0.00959208788233325 ENSG00000198746 GPATCH3
ENST00000361720 0.999902192798266 0.81013913379139 0.0209425058176986 ENSG00000198746 GPATCH3
ENST00000450844 0.999902192798266 0.919953547335317 -0.0125562519408817 ENSG00000198746 GPATCH3
ENST00000435827 0.999902192798266 0.651727756669483 -0.0411201347214045 ENSG00000090273 NUDC
ENST00000321265 0.999902192798266 0.55532887725337 -0.0522831423255474 ENSG00000090273 NUDC
ENST00000452707 0.999902192798266 0.629922291688828 -0.0459341097171567 ENSG00000090273 NUDC
ENST00000484772 0.999902192798266 0.497274963215179 -0.0617670317381223 ENSG00000090273 NUDC
ENST00000320567 0.999902192798266 0.52905972750595 0.193067448768897 ENSG00000175707 C1orf172
ENST00000522111 0.999902192798266 0.856490902407358 0.0496181788078973 ENSG00000253368 TRNP1
ENST00000531285 0.999902192798266 0.928838145829947 -0.0312901151585024 ENSG00000253368 TRNP1
ENST00000289166 0.999902192798266 0.271745062172096 0.398581903372065 ENSG00000158246 FAM46B
ENST00000374089 0.999902192798266 0.621922460060124 0.0746855739311003 ENSG00000090020 SLC9A1
ENST00000263980 0.999902192798266 0.115572622896446 0.186632012411869 ENSG00000090020 SLC9A1
ENST00000490329 0.999902192798266 0.784882160515158 -0.0562503781975101 ENSG00000090020 SLC9A1
ENST00000545949 0.999902192798266 0.0772446063022207 0.210307553546786 ENSG00000090020 SLC9A1
ENST00000447808 0.999902192798266 0.640842356641348 0.0823897646516737 ENSG00000090020 SLC9A1
ENST00000374086 0.999902192798266 0.0717074747118184 0.217301765992476 ENSG00000090020 SLC9A1
ENST00000374084 0.946288302340833 0.0456002004526494 0.225505981778365 ENSG00000090020 SLC9A1
ENST00000319394 0.999902192798266 0.153774182144564 0.123775130029317 ENSG00000142784 WDTC1
ENST00000361771 0.999902192798266 0.154627833486978 0.123169399178091 ENSG00000142784 WDTC1
ENST00000447062 0.999902192798266 0.178429081780831 0.121122500913593 ENSG00000142784 WDTC1
ENST00000491239 0.999902192798266 0.127973357202902 0.149800734693414 ENSG00000142784 WDTC1
ENST00000472249 0.999902192798266 0.322126743396395 0.114061305509569 ENSG00000142784 WDTC1
ENST00000374076 0.999902192798266 0.89515776515802 -0.00823620889145216 ENSG00000186501 TMEM222
ENST00000464720 0.999902192798266 0.894959654551202 -0.00825299205912782 ENSG00000186501 TMEM222
ENST00000608611 0.999902192798266 0.894959654551202 -0.00825299205912782 ENSG00000186501 TMEM222
ENST00000466759 0.999902192798266 0.471312755568836 -0.0505284705601235 ENSG00000186501 TMEM222
ENST00000486082 0.999902192798266 0.664261234120769 -0.0267518199694729 ENSG00000186501 TMEM222
ENST00000464813 0.999902192798266 0.520876726798881 -0.0429818579723034 ENSG00000186501 TMEM222
ENST00000478104 0.999902192798266 0.615953907981936 -0.0315460222492664 ENSG00000186501 TMEM222
ENST00000498220 0.999902192798266 0.573309654911164 -0.036260753210579 ENSG00000186501 TMEM222
ENST00000471456 0.999902192798266 0.626854887675809 0.0405118670015884 ENSG00000186501 TMEM222
ENST00000470223 0.999902192798266 0.764708689141238 0.0246937474850525 ENSG00000186501 TMEM222
ENST00000318074 0.987802677545977 0.05434158776458 0.295125326694179 ENSG00000142765 SYTL1
ENST00000483926 0.985073543858611 0.053579813544794 0.295155440516266 ENSG00000142765 SYTL1
ENST00000473280 0.733171517114551 0.01926677563286 0.481192430457335 ENSG00000142765 SYTL1
ENST00000543823 0.999902192798266 0.0739197670733572 0.285772344849542 ENSG00000142765 SYTL1
ENST00000490170 0.999902192798266 0.296576803461969 0.171724235733185 ENSG00000142765 SYTL1
ENST00000496001 0.999902192798266 0.15165672787459 0.299968426302871 ENSG00000142765 SYTL1
ENST00000485269 0.999902192798266 0.109498343893119 0.32977062331805 ENSG00000142765 SYTL1
ENST00000475199 0.999902192798266 0.496080585396453 0.148764994302075 ENSG00000142765 SYTL1
ENST00000472410 0.999902192798266 0.662548543142965 -0.135766117047908 ENSG00000142733 MAP3K6
ENST00000374040 0.999902192798266 0.723453811364884 -0.106442519764996 ENSG00000142733 MAP3K6
ENST00000493901 0.999902192798266 0.722866996819573 -0.106598172444147 ENSG00000142733 MAP3K6
ENST00000357582 0.999902192798266 0.661013163558378 -0.132062350748586 ENSG00000142733 MAP3K6
ENST00000430629 0.999902192798266 0.600809600675481 0.0298332869754203 ENSG00000158195 WASF2
ENST00000536657 0.999902192798266 0.613580868700611 0.0306559292077581 ENSG00000158195 WASF2
ENST00000492975 0.999902192798266 0.165414162164362 0.276658326746438 ENSG00000241169 RP4-752I6.1
ENST00000247087 0.999902192798266 0.95026985738281 -0.00941345126351951 ENSG00000126705 AHDC1
ENST00000374011 0.999902192798266 0.946017679003363 -0.0102049739097505 ENSG00000126705 AHDC1
ENST00000490295 0.999902192798266 0.892049574557522 -0.0231572339361139 ENSG00000126705 AHDC1
ENST00000480033 0.999902192798266 0.862362636700854 -0.030227543240346 ENSG00000126705 AHDC1
ENST00000374005 0.999902192798266 0.0839654389370158 0.219594407030107 ENSG00000000938 FGR
ENST00000399173 0.999902192798266 0.103979760063683 0.215069466198041 ENSG00000000938 FGR
ENST00000545953 0.999902192798266 0.0818358569975212 0.221408285844744 ENSG00000000938 FGR
ENST00000374004 0.999902192798266 0.112096558275735 0.215189575295959 ENSG00000000938 FGR
ENST00000374003 0.999902192798266 0.133398994994583 0.197780634859502 ENSG00000000938 FGR
ENST00000457296 0.999902192798266 0.198309094441299 0.173953912253247 ENSG00000000938 FGR
ENST00000475472 0.999902192798266 0.0792735458857632 0.211574244023377 ENSG00000000938 FGR
ENST00000468038 0.999902192798266 0.172155947662365 0.18191374553991 ENSG00000000938 FGR
ENST00000361157 0.999902192798266 0.692233326678655 -0.0584379001840691 ENSG00000126709 IFI6
ENST00000339145 0.999902192798266 0.692441351546052 -0.0584034940451674 ENSG00000126709 IFI6
ENST00000362020 0.999902192798266 0.691925625526824 -0.0585009789777578 ENSG00000126709 IFI6
ENST00000430683 0.999902192798266 0.294436422141021 -0.205291475662349 ENSG00000225886 RP11-288L9.4
ENST00000373954 0.999902192798266 0.154375573954417 -0.119371762436567 ENSG00000009780 FAM76A
ENST00000419687 0.999902192798266 0.0992917811768468 -0.14345476204193 ENSG00000009780 FAM76A
ENST00000373949 0.999902192798266 0.0868243305396349 -0.148522174254717 ENSG00000009780 FAM76A
ENST00000530324 0.999902192798266 0.102843767551429 -0.147220714257842 ENSG00000009780 FAM76A
ENST00000234549 0.999902192798266 0.135516232801537 -0.135496360185924 ENSG00000009780 FAM76A
ENST00000010299 0.999902192798266 0.135516232801537 -0.135496360185924 ENSG00000009780 FAM76A
ENST00000446647 0.999902192798266 0.34807480962528 -0.102977662724102 ENSG00000009780 FAM76A
ENST00000373943 0.999902192798266 0.307003505699038 -0.10215381688617 ENSG00000117758 STX12
ENST00000440806 0.999902192798266 0.558615293199773 -0.0563872899675264 ENSG00000117758 STX12
ENST00000468761 0.999902192798266 0.662356711269767 -0.0416351252079944 ENSG00000117758 STX12
ENST00000602607 0.999902192798266 0.41548630176534 0.228601807576226 ENSG00000269971 RP3-426I6.5
ENST00000481874 0.999902192798266 0.937176791147113 -0.0094906197043416 ENSG00000117758 STX12
ENST00000472285 0.999902192798266 0.884788794949159 -0.0161976429661457 ENSG00000117758 STX12
ENST00000311772 0.702844318070269 0.0171110931442579 -0.118944297192125 ENSG00000117751 PPP1R8
ENST00000236412 0.722429032904568 0.0185927866765776 -0.1181805801928 ENSG00000117751 PPP1R8
ENST00000373931 0.70243458996899 0.0170401019851599 -0.118940508189947 ENSG00000117751 PPP1R8
ENST00000431586 0.726639430616573 0.0188844407790941 -0.134461856046223 ENSG00000117751 PPP1R8
ENST00000486634 0.334836142531654 0.00412418950388659 -0.167357446917605 ENSG00000117751 PPP1R8
ENST00000601459 0.999902192798266 0.398886820541945 -0.0804103054137952 ENSG00000268552 AL109927.1
ENST00000328928 0.999902192798266 0.527100709146589 0.0864123583538715 ENSG00000130775 THEMIS2
ENST00000373925 0.999902192798266 0.527100709146589 0.0864123583538715 ENSG00000130775 THEMIS2
ENST00000373927 0.999902192798266 0.518971872849253 0.0878544977971177 ENSG00000130775 THEMIS2
ENST00000427466 0.999902192798266 0.274468806851845 0.156984033446649 ENSG00000130775 THEMIS2
ENST00000442118 0.999902192798266 0.372036029593626 0.124542936752703 ENSG00000130775 THEMIS2
ENST00000467258 0.999902192798266 0.574199745538175 0.0766938701396835 ENSG00000130775 THEMIS2
ENST00000373921 0.999902192798266 0.527116099310585 0.0864122169796544 ENSG00000130775 THEMIS2
ENST00000466068 0.999902192798266 0.452250400664218 0.103800567595503 ENSG00000130775 THEMIS2
ENST00000482828 0.999902192798266 0.430036253278272 0.108385834491026 ENSG00000130775 THEMIS2
ENST00000456990 0.999902192798266 0.717869853384703 0.0484484681197581 ENSG00000130775 THEMIS2
ENST00000492877 0.999902192798266 0.713284163376076 0.0532884587458582 ENSG00000130775 THEMIS2
ENST00000373912 0.999902192798266 0.627040318599261 -0.0334420098686449 ENSG00000117748 RPA2
ENST00000419958 0.999902192798266 0.817858160063199 0.0156509231782985 ENSG00000117748 RPA2
ENST00000373909 0.999902192798266 0.647467854675057 -0.0314989057958845 ENSG00000117748 RPA2
ENST00000313433 0.999902192798266 0.555182716720243 -0.0434093580813598 ENSG00000117748 RPA2
ENST00000444045 0.999902192798266 0.449271917107609 -0.0600509968458797 ENSG00000117748 RPA2
ENST00000373894 0.999902192798266 0.81524059057133 0.0689789348103395 ENSG00000130768 SMPDL3B
ENST00000548116 0.999902192798266 0.816167672610144 0.0688454358477809 ENSG00000130768 SMPDL3B
ENST00000549094 0.999902192798266 0.816589794734951 0.0684788107757467 ENSG00000130768 SMPDL3B
ENST00000448015 0.999902192798266 0.223039733656341 -0.339598070297503 ENSG00000227050 RP11-460I13.2
ENST00000373884 0.999902192798266 0.692807716550391 -0.0543940325415438 ENSG00000158156 XKR8
ENST00000481387 0.999902192798266 0.691545326997461 -0.0694401348687994 ENSG00000158156 XKR8
ENST00000373871 0.999902192798266 0.137731365736767 -0.104660552805153 ENSG00000158161 EYA3
ENST00000436342 0.999902192798266 0.138189160137688 -0.104589323771614 ENSG00000158161 EYA3
ENST00000373864 0.999902192798266 0.148361906190186 -0.113149646804847 ENSG00000158161 EYA3
ENST00000540618 0.999902192798266 0.207504527217309 -0.0947062982114571 ENSG00000158161 EYA3
ENST00000545175 0.999902192798266 0.203238869366724 -0.0956985327066573 ENSG00000158161 EYA3
ENST00000373863 0.999902192798266 0.17812974296004 -0.10249372171948 ENSG00000158161 EYA3
ENST00000495923 0.999902192798266 0.467141127698283 -0.0616090839713776 ENSG00000158161 EYA3
ENST00000471498 0.999902192798266 0.255411284582202 -0.089018695255799 ENSG00000158161 EYA3
ENST00000468665 0.999902192798266 0.0911100706445379 -0.160204613561827 ENSG00000158161 EYA3
ENST00000476501 0.999902192798266 0.561938094338576 -0.12670366537509 ENSG00000240750 RN7SL559P
ENST00000543748 1.20641398151866e-05 1.39539914264454e-08 -1.14376714815529 ENSG00000228589 SPCS2P4
ENST00000436160 4.61363662930852e-06 4.30589401596254e-09 -1.23404952295907 ENSG00000228589 SPCS2P4
ENST00000373857 0.999902192798266 0.893715376408728 -0.0160716326041178 ENSG00000169403 PTAFR
ENST00000539896 0.999902192798266 0.917394197197012 -0.0126842773680543 ENSG00000169403 PTAFR
ENST00000305392 0.999902192798266 0.917748554353796 -0.0133303313361415 ENSG00000169403 PTAFR
ENST00000603289 0.999902192798266 0.803063008889827 -0.0176024093755742 ENSG00000126698 DNAJC8
ENST00000263697 0.999902192798266 0.831079683870559 0.0131042002492096 ENSG00000126698 DNAJC8
ENST00000596102 0.999902192798266 0.100103835678988 -0.149796785317093 ENSG00000269804 AL353354.2
ENST00000489277 0.999902192798266 0.831079683870559 0.0131042002492096 ENSG00000126698 DNAJC8
ENST00000470967 0.999902192798266 0.669671959692907 -0.0352837874821747 ENSG00000126698 DNAJC8
ENST00000482674 0.999902192798266 0.376780929075515 0.0623199273512914 ENSG00000126698 DNAJC8
ENST00000488868 0.999902192798266 0.346084592304484 0.0665403864097326 ENSG00000126698 DNAJC8
ENST00000497986 0.999902192798266 0.755257349198328 0.0381345800585114 ENSG00000130770 ATPIF1
ENST00000335514 0.999902192798266 0.755457858478908 0.0380845464418685 ENSG00000130770 ATPIF1
ENST00000468425 0.999902192798266 0.511877692415148 0.0721473085836261 ENSG00000130770 ATPIF1
ENST00000465645 0.999902192798266 0.755457858478908 0.0380845464418685 ENSG00000130770 ATPIF1
ENST00000604716 0.999902192798266 0.139400462597519 0.383505371190803 ENSG00000270605 RP5-1092A3.4
ENST00000253063 0.00603868437965087 2.15962195596564e-05 0.484085694731154 ENSG00000130766 SESN2
ENST00000479574 0.999902192798266 0.243100133456335 0.128475263718388 ENSG00000130772 MED18
ENST00000373842 0.999902192798266 0.165100104119818 0.1460585626372 ENSG00000130772 MED18
ENST00000398997 0.999902192798266 0.165100104119818 0.1460585626372 ENSG00000130772 MED18
ENST00000475655 0.999902192798266 0.347398724127945 0.122436770751291 ENSG00000130772 MED18
ENST00000474683 0.671781832867969 0.0150931951972563 0.287574566597542 ENSG00000130772 MED18
ENST00000373839 0.999902192798266 0.128705841909071 -0.0935481160508259 ENSG00000204138 PHACTR4
ENST00000463428 0.999902192798266 0.08952529168644 -0.118998275056407 ENSG00000204138 PHACTR4
ENST00000493669 0.999902192798266 0.259604815466717 -0.0719098587909651 ENSG00000204138 PHACTR4
ENST00000373836 0.999902192798266 0.300726619091703 -0.0758071266487853 ENSG00000204138 PHACTR4
ENST00000398958 0.999902192798266 0.232916644185548 -0.0773111711452056 ENSG00000180198 RCC1
ENST00000413987 0.999902192798266 0.70600993353234 -0.0288586432532861 ENSG00000242125 SNHG3
ENST00000427469 0.999902192798266 0.289275145704303 -0.0686826227506722 ENSG00000180198 RCC1
ENST00000447507 0.999902192798266 0.953272734448275 -0.00475829180946895 ENSG00000242125 SNHG3
ENST00000434290 0.999902192798266 0.290115441399601 -0.0684857793992812 ENSG00000180198 RCC1
ENST00000373833 0.999902192798266 0.231773704708519 -0.0774283479285183 ENSG00000180198 RCC1
ENST00000437681 0.999902192798266 0.619873472946543 -0.037953485614071 ENSG00000242125 SNHG3
ENST00000364938 0.999902192798266 0.0675865319453157 0.241533602219276 ENSG00000242125 SNHG3
ENST00000363217 0.999902192798266 0.958793010169962 0.00735592644272751 ENSG00000200087 SNORA73B
ENST00000419074 0.999902192798266 0.103883015843129 -0.109026408206121 ENSG00000180198 RCC1
ENST00000373832 0.970528319495342 0.0501442408950605 -0.149041961009716 ENSG00000180198 RCC1
ENST00000373831 0.999902192798266 0.0664589232929986 -0.141409668186426 ENSG00000180198 RCC1
ENST00000411533 0.999902192798266 0.0641154538482697 -0.14438587264457 ENSG00000180198 RCC1
ENST00000486790 0.999902192798266 0.12502128654646 -0.13390923322447 ENSG00000180198 RCC1
ENST00000430407 0.999902192798266 0.0665828682822164 -0.141803397846439 ENSG00000180198 RCC1
ENST00000447051 0.999902192798266 0.612225716353238 0.105316139014769 ENSG00000231468 PRDX3P2
ENST00000429051 0.999902192798266 0.11365808196754 -0.151412802896483 ENSG00000180198 RCC1
ENST00000478232 0.999902192798266 0.311883146838571 -0.128866933678182 ENSG00000180198 RCC1
ENST00000373830 0.999902192798266 0.730369153556333 -0.0209960549922491 ENSG00000180098 TRNAU1AP
ENST00000495995 0.999902192798266 0.531668035318304 -0.0518585459126813 ENSG00000180098 TRNAU1AP
ENST00000411406 0.999902192798266 0.919497824353665 -0.014122502577928 ENSG00000180098 TRNAU1AP
ENST00000480930 0.999902192798266 0.625706398260706 -0.030276775497436 ENSG00000180098 TRNAU1AP
ENST00000491577 0.999902192798266 0.614196471226807 -0.0313589163955004 ENSG00000180098 TRNAU1AP
ENST00000464880 0.999902192798266 0.585567621361982 -0.0595036392051833 ENSG00000180098 TRNAU1AP
ENST00000497790 0.999902192798266 0.548865748984026 -0.0663920161634816 ENSG00000180098 TRNAU1AP
ENST00000495215 0.999902192798266 0.448294438503522 -0.0541143262213513 ENSG00000180098 TRNAU1AP
ENST00000464093 0.999902192798266 0.479746361124894 -0.0587607638513106 ENSG00000180098 TRNAU1AP
ENST00000484775 0.999902192798266 0.751026929404368 -0.0203845118401035 ENSG00000180098 TRNAU1AP
ENST00000464612 0.999902192798266 0.86116876635529 -0.0153169930092805 ENSG00000197989 SNHG12
ENST00000475441 0.999902192798266 0.77994862384273 -0.0249573327829447 ENSG00000197989 SNHG12
ENST00000531126 0.999902192798266 0.502019829774216 -0.0766568768683049 ENSG00000197989 SNHG12
ENST00000461448 0.999902192798266 0.502019829774216 -0.0766568768683049 ENSG00000197989 SNHG12
ENST00000470977 0.999902192798266 0.504006166970083 -0.0763272498745194 ENSG00000197989 SNHG12
ENST00000474814 0.999902192798266 0.502177434428833 -0.0766558424526869 ENSG00000197989 SNHG12
ENST00000481368 0.999902192798266 0.629241900647492 -0.048537225646655 ENSG00000197989 SNHG12
ENST00000481220 0.999902192798266 0.500627862831145 -0.0769211141652375 ENSG00000197989 SNHG12
ENST00000488745 0.999902192798266 0.511117472522364 -0.0743878306113957 ENSG00000197989 SNHG12
ENST00000483436 0.999902192798266 0.502114444235157 -0.0766696707101621 ENSG00000197989 SNHG12
ENST00000408612 0.999902192798266 0.518496515675754 0.138917824854314 ENSG00000221539 SNORD99
ENST00000384581 0.999902192798266 0.465992692932927 -0.090157172773889 ENSG00000197989 SNHG12
ENST00000464115 0.999902192798266 0.47949194626849 -0.0980516447876436 ENSG00000197989 SNHG12
ENST00000461832 0.999902192798266 0.480756299947889 -0.0977717199501062 ENSG00000197989 SNHG12
ENST00000384584 0.999902192798266 0.609317999681362 0.072937381314908 ENSG00000197989 SNHG12
ENST00000384342 0.999902192798266 0.537925969818356 0.0899855474382718 ENSG00000197989 SNHG12
ENST00000471683 0.999902192798266 0.678789252207734 -0.0465444731443095 ENSG00000120656 TAF12
ENST00000373824 0.999902192798266 0.504286503857049 0.0590645754904026 ENSG00000120656 TAF12
ENST00000263974 0.999902192798266 0.530082744197829 0.0552440745528365 ENSG00000120656 TAF12
ENST00000495422 0.999902192798266 0.367011046560859 0.0860960195971042 ENSG00000120656 TAF12
ENST00000602813 0.999902192798266 0.785528833560238 -0.0752595164758738 ENSG00000270103 RNU11
ENST00000387069 0.999902192798266 0.764085901463562 -0.0825557237123404 ENSG00000270103 RNU11
ENST00000373816 0.999902192798266 0.900133366665424 0.00839413051685777 ENSG00000162419 GMEB1
ENST00000361872 0.999902192798266 0.786093510157984 0.0185739780585742 ENSG00000162419 GMEB1
ENST00000294409 0.999902192798266 0.782568289623039 0.0189203746900392 ENSG00000162419 GMEB1
ENST00000480454 0.999902192798266 0.689836352772701 0.0267758340700945 ENSG00000162419 GMEB1
ENST00000474884 0.999902192798266 0.4506021154015 0.0447823174805774 ENSG00000198492 YTHDF2
ENST00000542507 0.999902192798266 0.252657828715909 -0.050989543271071 ENSG00000198492 YTHDF2
ENST00000373812 0.999902192798266 0.250499422790743 -0.0512230192114559 ENSG00000198492 YTHDF2
ENST00000541996 0.999902192798266 0.25088855679372 -0.0511879618703319 ENSG00000198492 YTHDF2
ENST00000478283 0.999902192798266 0.665281027337711 -0.0195889698837545 ENSG00000198492 YTHDF2
ENST00000496288 0.999902192798266 0.466434085739605 0.0404039135124986 ENSG00000198492 YTHDF2
ENST00000475796 0.999902192798266 0.593642789462723 -0.0375132097124715 ENSG00000198492 YTHDF2
ENST00000476976 0.999902192798266 0.950230544071615 0.00370088075492114 ENSG00000198492 YTHDF2
ENST00000468863 0.999902192798266 0.673851052677932 0.0303117881845414 ENSG00000198492 YTHDF2
ENST00000343067 0.999902192798266 0.0792812322484684 0.115666499185971 ENSG00000159023 EPB41
ENST00000356093 0.999902192798266 0.0792812322484684 0.115666499185971 ENSG00000159023 EPB41
ENST00000398863 0.999902192798266 0.0792812322484684 0.115666499185971 ENSG00000159023 EPB41
ENST00000482464 0.999902192798266 0.117134754356615 0.127859924522698 ENSG00000159023 EPB41
ENST00000373800 0.999902192798266 0.121729485535329 0.120386072306618 ENSG00000159023 EPB41
ENST00000349460 0.999902192798266 0.121729485535329 0.120386072306618 ENSG00000159023 EPB41
ENST00000347529 0.999902192798266 0.121678952783668 0.120386005268468 ENSG00000159023 EPB41
ENST00000373798 0.999902192798266 0.101010998187517 0.109978944061246 ENSG00000159023 EPB41
ENST00000373797 0.999902192798266 0.159726236429779 0.113880648922279 ENSG00000159023 EPB41
ENST00000488277 0.999902192798266 0.145211269286016 0.135636451695212 ENSG00000159023 EPB41
ENST00000490308 0.999902192798266 0.192798822064397 0.124779080929081 ENSG00000159023 EPB41
ENST00000460378 0.999902192798266 0.302611394367935 0.0866274883080674 ENSG00000159023 EPB41
ENST00000462032 0.999902192798266 0.255487942707777 0.141742744337433 ENSG00000159023 EPB41
ENST00000521452 0.999902192798266 0.200765077989261 0.165339295138377 ENSG00000253304 TMEM200B
ENST00000420504 0.999902192798266 0.196350264849859 0.166624629049744 ENSG00000253304 TMEM200B
ENST00000413004 0.999902192798266 0.864710387647796 -0.0394849632940403 ENSG00000225750 RP11-242O24.3
ENST00000373795 0.999902192798266 0.580275651034829 -0.0270120167504032 ENSG00000116350 SRSF4
ENST00000546138 0.999902192798266 0.622269672288457 -0.0243072973490251 ENSG00000116350 SRSF4
ENST00000466448 0.999902192798266 0.706742605407139 -0.0187954562559628 ENSG00000116350 SRSF4
ENST00000497015 0.999902192798266 0.940495932663235 -0.00502068945997339 ENSG00000116350 SRSF4
ENST00000605204 0.999902192798266 0.593312642535597 -0.027818747286348 ENSG00000116350 SRSF4
ENST00000477193 0.999902192798266 0.806349286336971 -0.0236378265474942 ENSG00000116350 SRSF4
ENST00000489898 0.999902192798266 0.570914899619694 -0.0510420418066865 ENSG00000116350 SRSF4
ENST00000472353 0.999902192798266 0.396387046274523 0.0555376362274638 ENSG00000116350 SRSF4
ENST00000373791 0.999902192798266 0.427974753471302 0.0714466142635527 ENSG00000116353 MECR
ENST00000475773 0.999902192798266 0.139746958470973 0.204022932174972 ENSG00000116353 MECR
ENST00000483435 0.999902192798266 0.113198416594255 0.225283110946271 ENSG00000116353 MECR
ENST00000263702 0.999902192798266 0.396269889289021 0.0778483998517772 ENSG00000116353 MECR
ENST00000473030 0.999902192798266 0.126679616145977 0.163108022723272 ENSG00000116353 MECR
ENST00000463412 0.999902192798266 0.240552127250811 0.131316903133697 ENSG00000116353 MECR
ENST00000453185 0.882824446946907 0.0333307390389409 0.294984678939741 ENSG00000116353 MECR
ENST00000478505 0.999902192798266 0.0802073328748076 0.181695273115485 ENSG00000116353 MECR
ENST00000490529 0.999902192798266 0.328779046821992 0.0927960912508631 ENSG00000116353 MECR
ENST00000464511 0.999902192798266 0.297842844442947 0.241029412746957 ENSG00000116353 MECR
ENST00000463052 0.999902192798266 0.82584654509712 0.0255203349353861 ENSG00000116353 MECR
ENST00000489248 0.999902192798266 0.753734562507158 0.0361062716671999 ENSG00000116353 MECR
ENST00000475861 0.999902192798266 0.8182995004301 0.0263328014551592 ENSG00000116353 MECR
ENST00000474946 0.999902192798266 0.887667488375419 0.0165809028536154 ENSG00000116353 MECR
ENST00000464915 0.999902192798266 0.964345106101989 -0.00702040101470904 ENSG00000116353 MECR
ENST00000482610 0.999902192798266 0.620521793104608 -0.0639806995571179 ENSG00000116353 MECR
ENST00000484012 0.999902192798266 0.746432614280953 -0.0436488000703727 ENSG00000116353 MECR
ENST00000493928 0.999902192798266 0.344220007071699 -0.135989437895287 ENSG00000116353 MECR
ENST00000373765 0.999902192798266 0.937483909177809 -0.0171381177953833 ENSG00000162510 MATN1
ENST00000477320 0.999902192798266 0.980855391818645 0.00727410774842802 ENSG00000162510 MATN1
ENST00000414532 0.999902192798266 0.451990568850109 0.13353954783342 ENSG00000186056 MATN1-AS1
ENST00000454613 0.999902192798266 0.474341259529026 0.127928842713544 ENSG00000186056 MATN1-AS1
ENST00000414763 0.999902192798266 0.215356114383046 0.313579799001116 ENSG00000186056 MATN1-AS1
ENST00000294507 0.999902192798266 0.348920075818085 0.11104284434535 ENSG00000162511 LAPTM5
ENST00000464569 0.999902192798266 0.188552411274886 0.152135122704463 ENSG00000162511 LAPTM5
ENST00000476492 0.999902192798266 0.0750195511120106 0.211719728741509 ENSG00000162511 LAPTM5
ENST00000336798 0.999902192798266 0.245414953378651 0.23780752744228 ENSG00000162512 SDC3
ENST00000339394 0.999902192798266 0.553383581515143 0.141781365720482 ENSG00000162512 SDC3
ENST00000424085 0.999902192798266 0.562231593267148 -0.0225422838409822 ENSG00000134644 PUM1
ENST00000257075 0.999902192798266 0.562231593267148 -0.0225422838409822 ENSG00000134644 PUM1
ENST00000373747 0.999902192798266 0.561421667807771 -0.0225878859452397 ENSG00000134644 PUM1
ENST00000525843 0.999902192798266 0.494745438043418 -0.0269979522920815 ENSG00000134644 PUM1
ENST00000426105 0.999902192798266 0.583490805405231 -0.0212880645734555 ENSG00000134644 PUM1
ENST00000440538 0.999902192798266 0.587613410308809 -0.0211028859475891 ENSG00000134644 PUM1
ENST00000498419 0.999902192798266 0.344384739400927 -0.0367879517220203 ENSG00000134644 PUM1
ENST00000373741 0.999902192798266 0.587992746716093 -0.0210904657096555 ENSG00000134644 PUM1
ENST00000423018 0.999902192798266 0.592341615493361 -0.0208202777605404 ENSG00000134644 PUM1
ENST00000373742 0.999902192798266 0.607324217473883 -0.0201075999057737 ENSG00000134644 PUM1
ENST00000530669 0.905810435112051 0.0365153460446785 -0.115708241615132 ENSG00000134644 PUM1
ENST00000529846 0.999902192798266 0.52560329902708 -0.0343644452145236 ENSG00000134644 PUM1
ENST00000525997 0.999902192798266 0.502025469601801 -0.0361928825753789 ENSG00000134644 PUM1
ENST00000527498 0.999902192798266 0.751431186426879 0.0179927544468332 ENSG00000134644 PUM1
ENST00000498627 0.999902192798266 0.584280037025551 0.0569429125287015 ENSG00000134644 PUM1
ENST00000471894 0.999902192798266 0.534497029291927 -0.0440621839222407 ENSG00000134644 PUM1
ENST00000490546 0.999902192798266 0.750597584455258 -0.0198973711057204 ENSG00000134644 PUM1
ENST00000532678 0.999902192798266 0.794592956618484 -0.015350408830241 ENSG00000134644 PUM1
ENST00000526128 0.999902192798266 0.853091364006418 -0.0146730804764396 ENSG00000134644 PUM1
ENST00000526215 0.999902192798266 0.923776049161773 -0.00473433831721752 ENSG00000134644 PUM1
ENST00000525948 0.999902192798266 0.997490740497009 -0.000149852320184608 ENSG00000134644 PUM1
ENST00000480602 0.999902192798266 0.885118158709418 -0.00733667280481402 ENSG00000134644 PUM1
ENST00000524516 0.999902192798266 0.787619286033947 0.0145855654017346 ENSG00000134644 PUM1
ENST00000417263 0.999902192798266 0.687097849577445 0.100893801484355 ENSG00000237329 RP11-201O14.1
ENST00000531867 0.999902192798266 0.900712087725585 -0.00977516333428108 ENSG00000134644 PUM1
ENST00000263694 0.999902192798266 0.139395305220609 -0.0792509997682497 ENSG00000060688 SNRNP40
ENST00000486941 0.999902192798266 0.951952426756315 -0.00683589476465012 ENSG00000060688 SNRNP40
ENST00000489853 0.999902192798266 0.397621757700497 -0.0569037548048735 ENSG00000060688 SNRNP40
ENST00000373720 0.999902192798266 0.689671728534274 -0.029549002928248 ENSG00000060688 SNRNP40
ENST00000491106 0.999902192798266 0.839010423645223 -0.027011485074483 ENSG00000060688 SNRNP40
ENST00000446633 0.999902192798266 0.163550643616804 -0.0749469053041495 ENSG00000060688 SNRNP40
ENST00000474025 0.985073543858611 0.0535060052327838 -0.166096581310063 ENSG00000060688 SNRNP40
ENST00000463988 0.999902192798266 0.827610457436135 -0.0247711306342406 ENSG00000060688 SNRNP40
ENST00000344147 0.999902192798266 0.346735702677493 0.0795569988738952 ENSG00000121766 ZCCHC17
ENST00000479629 0.999902192798266 0.468376372030261 0.0797455799322956 ENSG00000121766 ZCCHC17
ENST00000373714 0.999902192798266 0.346735702677493 0.0795569988738952 ENSG00000121766 ZCCHC17
ENST00000546109 0.999902192798266 0.477631214414625 0.0631529222652964 ENSG00000121766 ZCCHC17
ENST00000422613 0.999902192798266 0.469361810384175 0.0626586205958147 ENSG00000121766 ZCCHC17
ENST00000490049 0.999902192798266 0.935981126795809 0.00929200670733613 ENSG00000121766 ZCCHC17
ENST00000430143 0.999902192798266 0.113358961192412 0.228452490940513 ENSG00000229044 RP11-266K22.2
ENST00000373713 0.999902192798266 0.3025336796326 0.2568591644326 ENSG00000121769 FABP3
ENST00000497275 0.999902192798266 0.418728319721812 0.218644548846907 ENSG00000121769 FABP3
ENST00000498148 0.999902192798266 0.283262755053895 0.270943836252942 ENSG00000121769 FABP3
ENST00000482018 0.999902192798266 0.473205273185345 0.17439913815332 ENSG00000121769 FABP3
ENST00000373710 0.999902192798266 0.638163422337287 0.105514535679462 ENSG00000168528 SERINC2
ENST00000536859 0.999902192798266 0.639493768978471 0.105221541178365 ENSG00000168528 SERINC2
ENST00000487207 0.999902192798266 0.644777299701156 0.116495592475567 ENSG00000168528 SERINC2
ENST00000373709 0.999902192798266 0.61674121704931 0.109248483538325 ENSG00000168528 SERINC2
ENST00000536384 0.999902192798266 0.579604892910479 0.123405925987735 ENSG00000168528 SERINC2
ENST00000491976 0.999902192798266 0.579604892910479 0.123405925987735 ENSG00000168528 SERINC2
ENST00000485464 0.999902192798266 0.45219724922415 -0.221024211916502 ENSG00000121764 HCRTR1
ENST00000468521 0.999902192798266 0.499667731063921 -0.149194204253151 ENSG00000121764 HCRTR1
ENST00000403528 0.999902192798266 0.412880358780569 -0.183424275622744 ENSG00000121764 HCRTR1
ENST00000373706 0.999902192798266 0.397849859406728 -0.192657720927516 ENSG00000121764 HCRTR1
ENST00000373705 0.999902192798266 0.945679330512313 0.00471692554397321 ENSG00000121764 HCRTR1
ENST00000373703 0.999902192798266 0.921373430478979 0.00578975126011794 ENSG00000162517 PEF1
ENST00000461006 0.999902192798266 0.472573611849553 -0.0525452735842699 ENSG00000162517 PEF1
ENST00000478502 0.999902192798266 0.600021527319333 -0.0318523868751334 ENSG00000162517 PEF1
ENST00000489164 0.999902192798266 0.601409717022356 -0.0331904161232396 ENSG00000162517 PEF1
ENST00000492061 0.999902192798266 0.782275316872172 -0.017834850598088 ENSG00000162517 PEF1
ENST00000496805 0.999902192798266 0.740137632986859 -0.0218697887933064 ENSG00000162517 PEF1
ENST00000472443 0.999902192798266 0.639077951931333 -0.0310207721262181 ENSG00000162517 PEF1
ENST00000471219 0.999902192798266 0.339926001012835 -0.0851587001693242 ENSG00000162517 PEF1
ENST00000440872 0.999902192798266 0.519259999068375 -0.0433899142244401 ENSG00000162517 PEF1
ENST00000609625 0.999902192798266 0.37194739249537 0.206824320302595 ENSG00000235790 RP11-73M7.6
ENST00000609549 0.999902192798266 0.37194739249537 0.206824320302595 ENSG00000235790 RP11-73M7.6
ENST00000610043 0.999902192798266 0.373457503714406 0.206502433906234 ENSG00000235790 RP11-73M7.6
ENST00000581333 0.999902192798266 0.464171339443079 0.208074415181204 ENSG00000264078 RP11-73M7.9
ENST00000608332 0.999902192798266 0.487183441132959 0.191430320760593 ENSG00000235790 RP11-73M7.6
ENST00000585660 0.999902192798266 0.42229826452836 0.252910530945446 ENSG00000235790 RP11-73M7.6
ENST00000591592 0.999902192798266 0.419560003717351 0.253600017451901 ENSG00000235790 RP11-73M7.6
ENST00000608246 0.999902192798266 0.417433987086547 0.254012628491096 ENSG00000235790 RP11-73M7.6
ENST00000608888 0.999902192798266 0.420914276884871 0.252487396282007 ENSG00000235790 RP11-73M7.6
ENST00000607926 0.999902192798266 0.421417961402228 0.252011145635902 ENSG00000235790 RP11-73M7.6
ENST00000610216 0.999902192798266 0.421417961402228 0.252011145635902 ENSG00000235790 RP11-73M7.6
ENST00000602889 0.999902192798266 0.204228952209102 -0.0838978900062949 ENSG00000269967 RP11-84A19.4
ENST00000602725 0.999902192798266 0.106341663716326 -0.103441467140956 ENSG00000184007 PTP4A2
ENST00000344035 0.999902192798266 0.36379765217034 -0.0517649869474262 ENSG00000184007 PTP4A2
ENST00000356536 0.999902192798266 0.461713837044692 -0.0428193189316225 ENSG00000184007 PTP4A2
ENST00000457805 0.999902192798266 0.0861789628581169 -0.116708660650168 ENSG00000184007 PTP4A2
ENST00000489313 0.999902192798266 0.0636364437172216 -0.152863946713902 ENSG00000184007 PTP4A2
ENST00000602683 0.999902192798266 0.0640482780954452 -0.123063149873535 ENSG00000184007 PTP4A2
ENST00000470404 0.976452758162445 0.0512208910010708 -0.129476163245957 ENSG00000184007 PTP4A2
ENST00000532001 0.992666785254783 0.055151674026416 -0.132958001713521 ENSG00000184007 PTP4A2
ENST00000528253 0.985157640769134 0.0537179717312216 -0.137922023411296 ENSG00000184007 PTP4A2
ENST00000391369 0.999902192798266 0.482814958169882 -0.108425192454177 ENSG00000212673 AL136115.1
ENST00000484483 0.999902192798266 0.350413463579937 -0.0722362668300874 ENSG00000184007 PTP4A2
ENST00000468531 0.999902192798266 0.915752380064081 -0.00653161816208747 ENSG00000184007 PTP4A2
ENST00000534796 0.999902192798266 0.988700410355552 0.00100868403139154 ENSG00000184007 PTP4A2
ENST00000532289 0.999902192798266 0.943721779237028 0.0051925440599334 ENSG00000184007 PTP4A2
ENST00000526960 0.999902192798266 0.910931947869484 0.00718584834804691 ENSG00000184007 PTP4A2
ENST00000524384 0.999902192798266 0.94971874310779 0.00468418009817748 ENSG00000184007 PTP4A2
ENST00000528840 0.999902192798266 0.947837940490583 0.00485491981784947 ENSG00000184007 PTP4A2
ENST00000494444 0.999902192798266 0.937105605349531 0.00584131996292592 ENSG00000184007 PTP4A2
ENST00000529477 0.999902192798266 0.871439114281714 0.0104301653750605 ENSG00000184007 PTP4A2
ENST00000533408 0.999902192798266 0.641520937680111 0.0330214679325625 ENSG00000184007 PTP4A2
ENST00000475464 0.999902192798266 0.640125710114229 0.0351264484331807 ENSG00000184007 PTP4A2
ENST00000447478 0.999902192798266 0.794242536438655 -0.0433079193037178 ENSG00000228634 RP4-534N18.2
ENST00000327300 0.999902192798266 0.0879666704682881 -0.0677521271353105 ENSG00000121774 KHDRBS1
ENST00000307714 0.999902192798266 0.0856646828693851 -0.0683689944366996 ENSG00000121774 KHDRBS1
ENST00000492989 0.999902192798266 0.200994321915096 -0.0561707245391784 ENSG00000121774 KHDRBS1
ENST00000484270 0.999902192798266 0.177962367163925 -0.0522814094581934 ENSG00000121774 KHDRBS1
ENST00000366152 0.999902192798266 0.673793238651202 -0.0422066682896388 ENSG00000203325 RP11-277A4.4
ENST00000487305 0.999902192798266 0.978472259601535 -0.00313353657079595 ENSG00000121775 TMEM39B
ENST00000336294 0.999902192798266 0.954447478737563 0.00666591174180178 ENSG00000121775 TMEM39B
ENST00000438825 0.999902192798266 0.870636514689225 -0.0216220391557195 ENSG00000121775 TMEM39B
ENST00000441402 0.999902192798266 0.949258051512567 0.00743317100595368 ENSG00000121775 TMEM39B
ENST00000472503 0.999902192798266 0.708595198856055 -0.0472932613835597 ENSG00000121775 TMEM39B
ENST00000456834 0.999902192798266 0.905326510322198 -0.0142194583203849 ENSG00000121775 TMEM39B
ENST00000468135 0.999902192798266 0.949101242200737 0.00746228799562644 ENSG00000121775 TMEM39B
ENST00000466321 0.999902192798266 0.880051970065778 -0.0200865598012034 ENSG00000121775 TMEM39B
ENST00000373634 0.999902192798266 0.949204048855396 0.00744788272257788 ENSG00000121775 TMEM39B
ENST00000427288 0.999902192798266 0.938633319518968 -0.00917887993479864 ENSG00000121775 TMEM39B
ENST00000476968 0.999902192798266 0.90479732875326 0.0140978660200232 ENSG00000121775 TMEM39B
ENST00000498613 0.999902192798266 0.756106147049859 -0.0429931881210422 ENSG00000121775 TMEM39B
ENST00000373625 0.999902192798266 0.11360687839704 -0.0581111770244378 ENSG00000025800 KPNA6
ENST00000471599 0.999902192798266 0.144606422647635 -0.058706090624187 ENSG00000025800 KPNA6
ENST00000537234 0.999902192798266 0.255283828407442 -0.0489928204444742 ENSG00000025800 KPNA6
ENST00000469790 0.999902192798266 0.157597934279303 -0.0817472099322205 ENSG00000025800 KPNA6
ENST00000545542 0.999902192798266 0.572799723681942 -0.0260346085550448 ENSG00000025800 KPNA6
ENST00000446515 0.999902192798266 0.792319263616968 -0.0159007774744546 ENSG00000025800 KPNA6
ENST00000515055 0.999902192798266 0.225133587255084 -0.0605910308066494 ENSG00000250135 RP4-622L5.2
ENST00000373610 0.999902192798266 0.848397893352638 -0.0119447638452155 ENSG00000084652 TXLNA
ENST00000373609 0.999902192798266 0.854614298052891 -0.0114849534999806 ENSG00000084652 TXLNA
ENST00000373602 0.999902192798266 0.883246484122377 0.0197878541649287 ENSG00000160050 CCDC28B
ENST00000469003 0.999902192798266 0.44350826583717 -0.126824087370046 ENSG00000160050 CCDC28B
ENST00000421922 0.999902192798266 0.982572084388529 0.00292933269209136 ENSG00000160050 CCDC28B
ENST00000461819 0.999902192798266 0.966889018660081 0.00556949495539537 ENSG00000160050 CCDC28B
ENST00000483009 0.999902192798266 0.869661830729545 0.0219891632619233 ENSG00000160050 CCDC28B
ENST00000373604 0.999902192798266 0.871358688458718 -0.033760973150025 ENSG00000224066 RP4-622L5.7
ENST00000421616 0.999902192798266 0.816398858689677 -0.0648371403328536 ENSG00000224066 RP4-622L5.7
ENST00000537469 0.999902192798266 0.979278317357885 0.00573662612165228 ENSG00000160051 IQCC
ENST00000291358 0.999902192798266 0.967470628197802 -0.00904919672620914 ENSG00000160051 IQCC
ENST00000409358 0.999902192798266 0.357568181584929 0.132641022628584 ENSG00000222046 DCDC2B
ENST00000487056 0.999902192798266 0.352192942847803 0.134432818503029 ENSG00000222046 DCDC2B
ENST00000466796 0.999902192798266 0.886041282289789 0.0146084491165102 ENSG00000160055 TMEM234
ENST00000491434 0.999902192798266 0.769438780794884 0.0296650347650752 ENSG00000160055 TMEM234
ENST00000489170 0.999902192798266 0.759570405008875 0.0309680128433267 ENSG00000160055 TMEM234
ENST00000495091 0.999902192798266 0.543368619399665 0.107653540447616 ENSG00000160055 TMEM234
ENST00000461402 0.999902192798266 0.759570405008875 0.0309680128433267 ENSG00000160055 TMEM234
ENST00000483001 0.999902192798266 0.908542375024926 0.012212706085469 ENSG00000160055 TMEM234
ENST00000545122 0.999902192798266 0.947226829921398 -0.00716676016268892 ENSG00000160055 TMEM234
ENST00000309777 0.999902192798266 0.945904174437013 0.00724743189385181 ENSG00000160055 TMEM234
ENST00000373593 0.999902192798266 0.933065537865368 0.0089668436786731 ENSG00000160055 TMEM234
ENST00000344461 0.999902192798266 0.971289075469098 0.00383579122304583 ENSG00000160055 TMEM234
ENST00000484490 0.999902192798266 0.996320467691098 -0.0004915148246301 ENSG00000160055 TMEM234
ENST00000485689 0.999902192798266 0.589350687763193 -0.0895288528211356 ENSG00000160055 TMEM234
ENST00000487174 0.999902192798266 0.924721303240907 0.0100251484080131 ENSG00000160055 TMEM234
ENST00000355082 0.999902192798266 0.943785895090879 0.0055175887064779 ENSG00000084623 EIF3I
ENST00000373586 0.999902192798266 0.939123038212179 0.00554392323331004 ENSG00000084623 EIF3I
ENST00000489353 0.999902192798266 0.806630768998114 0.0184063970715852 ENSG00000084623 EIF3I
ENST00000471486 0.999902192798266 0.924139345668499 -0.00702246940058712 ENSG00000084623 EIF3I
ENST00000483517 0.999902192798266 0.94900949350666 -0.00470691688937376 ENSG00000084623 EIF3I
ENST00000474371 0.999902192798266 0.968893265486506 0.00282782712214367 ENSG00000084623 EIF3I
ENST00000423995 0.999902192798266 0.761773617520657 0.0517976222814591 ENSG00000220785 MTMR9LP
ENST00000403496 0.999902192798266 0.793786155956141 0.0444711714848726 ENSG00000220785 MTMR9LP
ENST00000441044 0.999902192798266 0.837478720420185 0.0351554837416797 ENSG00000220785 MTMR9LP
ENST00000426597 0.999902192798266 0.60432410922077 0.0900182039310312 ENSG00000220785 MTMR9LP
ENST00000336890 0.999902192798266 0.478089136773472 0.0736354237318633 ENSG00000182866 LCK
ENST00000482949 0.999902192798266 0.396001221758426 0.0961838381598648 ENSG00000182866 LCK
ENST00000495610 0.999902192798266 0.485700794220024 0.0735846793789766 ENSG00000182866 LCK
ENST00000355928 0.999902192798266 0.36935596497232 0.103413892448495 ENSG00000182866 LCK
ENST00000476457 0.999902192798266 0.377125685188495 0.0995728069659923 ENSG00000182866 LCK
ENST00000469765 0.999902192798266 0.478125485116822 0.073636545387932 ENSG00000182866 LCK
ENST00000461712 0.999902192798266 0.351638863820096 0.15801406621272 ENSG00000182866 LCK
ENST00000373562 0.999902192798266 0.455696674864531 0.118399696685361 ENSG00000182866 LCK
ENST00000477031 0.999902192798266 0.332413240530899 0.167346365874099 ENSG00000182866 LCK
ENST00000373557 0.999902192798266 0.374577637241719 0.12301967559826 ENSG00000182866 LCK
ENST00000333070 0.999902192798266 0.530523858507947 0.0747268778461844 ENSG00000182866 LCK
ENST00000373564 0.999902192798266 0.476866672214893 0.0872877541291661 ENSG00000182866 LCK
ENST00000469956 0.999902192798266 0.519808995485809 0.0868606019125204 ENSG00000182866 LCK
ENST00000373548 0.999902192798266 0.884872298575401 -0.0108650936443137 ENSG00000116478 HDAC1
ENST00000481281 0.999902192798266 0.626716952908177 0.0501657296377639 ENSG00000116478 HDAC1
ENST00000463172 0.999902192798266 0.555328432992084 0.0625146334690228 ENSG00000116478 HDAC1
ENST00000428704 0.999902192798266 0.47841609549338 0.0659882046868381 ENSG00000116478 HDAC1
ENST00000472928 0.999902192798266 0.627079413135542 0.0500118318336592 ENSG00000116478 HDAC1
ENST00000373541 0.999902192798266 0.853311587496926 -0.0137492406544268 ENSG00000116478 HDAC1
ENST00000490081 0.999902192798266 0.534497578978444 -0.0463568890871855 ENSG00000116478 HDAC1
ENST00000482310 0.999902192798266 0.602816748392092 -0.0396440752170939 ENSG00000116478 HDAC1
ENST00000476391 0.999902192798266 0.308988346095823 -0.0729699025802895 ENSG00000116478 HDAC1
ENST00000484305 0.999902192798266 0.602803716741323 0.0516544122534082 ENSG00000116478 HDAC1
ENST00000471488 0.999902192798266 0.24987384256805 -0.0978046069557069 ENSG00000116478 HDAC1
ENST00000329421 0.999902192798266 0.7080729686124 -0.0342241666037733 ENSG00000175130 MARCKSL1
ENST00000574315 0.999902192798266 0.0818388613236165 0.240613294003746 ENSG00000162526 TSSK3
ENST00000416512 0.999902192798266 0.309752510340021 0.14881764550696 ENSG00000225828 FAM229A
ENST00000415596 0.999902192798266 0.291186585297531 0.14805226669282 ENSG00000225828 FAM229A
ENST00000373534 0.999902192798266 0.358397055773839 0.130570200110212 ENSG00000162526 TSSK3
ENST00000455895 0.999902192798266 0.485421185453205 0.0454369724946381 ENSG00000160058 BSDC1
ENST00000413080 0.999902192798266 0.485324227515032 0.0454363190836578 ENSG00000160058 BSDC1
ENST00000444377 0.999902192798266 0.485274999161756 0.0454260947050759 ENSG00000160058 BSDC1
ENST00000341071 0.999902192798266 0.474839435258413 0.0466306255110914 ENSG00000160058 BSDC1
ENST00000526031 0.999902192798266 0.636931560054868 0.0324194417456677 ENSG00000160058 BSDC1
ENST00000419121 0.999902192798266 0.637577096848576 0.0324088625907467 ENSG00000160058 BSDC1
ENST00000446293 0.999902192798266 0.565987710908219 0.0399868920074854 ENSG00000160058 BSDC1
ENST00000463967 0.999902192798266 0.148048175867237 0.146318698025581 ENSG00000160058 BSDC1
ENST00000373520 0.999902192798266 0.517170917341988 0.0462699719762908 ENSG00000160058 BSDC1
ENST00000449308 0.999902192798266 0.577579190418904 0.0395598576391264 ENSG00000160058 BSDC1
ENST00000527513 0.999902192798266 0.710008702871239 0.0271893947272872 ENSG00000160058 BSDC1
ENST00000527163 0.999902192798266 0.757892226183804 0.0226486132298071 ENSG00000160058 BSDC1
ENST00000530485 0.999902192798266 0.860125235647263 0.0123415380675382 ENSG00000160058 BSDC1
ENST00000474414 0.999902192798266 0.887375989209522 0.0103816620733074 ENSG00000160058 BSDC1
ENST00000530876 0.999902192798266 0.887848053258314 -0.0106123912864371 ENSG00000160058 BSDC1
ENST00000530753 0.999902192798266 0.851741864677877 -0.0141657513701529 ENSG00000160058 BSDC1
ENST00000533084 0.999902192798266 0.607542854017339 -0.0422194629227133 ENSG00000160058 BSDC1
ENST00000531222 0.999902192798266 0.38187854414514 -0.0854112599122173 ENSG00000160058 BSDC1
ENST00000480336 0.999902192798266 0.541504838803971 0.174810101330299 ENSG00000254553 RP1-27O5.3
ENST00000373510 0.999902192798266 0.179532498884851 0.338559322323568 ENSG00000160062 ZBTB8A
ENST00000316459 0.999902192798266 0.575286147133269 0.160799289707502 ENSG00000160062 ZBTB8A
ENST00000341885 0.999902192798266 0.491683316121627 0.0458527720814037 ENSG00000176261 ZBTB8OS
ENST00000468695 0.999902192798266 0.654219853979411 0.0306941337062175 ENSG00000176261 ZBTB8OS
ENST00000492007 0.999902192798266 0.693110453442637 0.0273259597127076 ENSG00000176261 ZBTB8OS
ENST00000373506 0.999902192798266 0.688580877892035 0.0279877327390718 ENSG00000176261 ZBTB8OS
ENST00000467652 0.999902192798266 0.223912614309279 0.117723378218989 ENSG00000176261 ZBTB8OS
ENST00000498691 0.999902192798266 0.372062259856774 0.0706388616979124 ENSG00000176261 ZBTB8OS
ENST00000478041 0.999902192798266 0.700741664876007 0.0271129807111826 ENSG00000176261 ZBTB8OS
ENST00000473294 0.999902192798266 0.693344384091691 0.0278281157687483 ENSG00000176261 ZBTB8OS
ENST00000436661 0.999902192798266 0.690316758850534 0.0281164122402753 ENSG00000176261 ZBTB8OS
ENST00000373501 0.999902192798266 0.69076350196739 0.0281084111997126 ENSG00000176261 ZBTB8OS
ENST00000476493 0.999902192798266 0.689884982058271 0.0281151891842386 ENSG00000176261 ZBTB8OS
ENST00000465588 0.999902192798266 0.700782966384166 0.0271135876522099 ENSG00000176261 ZBTB8OS
ENST00000483138 0.999902192798266 0.687515828442318 0.0282147369709172 ENSG00000176261 ZBTB8OS
ENST00000479075 0.999902192798266 0.790620668064648 0.0182021248228653 ENSG00000176261 ZBTB8OS
ENST00000473383 0.999902192798266 0.387929695513343 0.0745414060910834 ENSG00000176261 ZBTB8OS
ENST00000466361 0.999902192798266 0.938074195927384 0.00599069137229808 ENSG00000176261 ZBTB8OS
ENST00000414241 0.999902192798266 0.98605081684268 0.00103893133329361 ENSG00000162521 RBBP4
ENST00000373493 0.999902192798266 0.702830838653883 -0.0210409831338681 ENSG00000162521 RBBP4
ENST00000527118 0.999902192798266 0.299958480617985 0.0645998626156622 ENSG00000162521 RBBP4
ENST00000401893 0.999902192798266 0.328610367760775 0.063996612708921 ENSG00000162521 RBBP4
ENST00000524393 0.999902192798266 0.33460127320754 0.0600897714679711 ENSG00000162521 RBBP4
ENST00000526193 0.999902192798266 0.41042482052232 0.0525815416206365 ENSG00000162521 RBBP4
ENST00000492348 0.999902192798266 0.90227292512581 -0.00716941522883042 ENSG00000162521 RBBP4
ENST00000544435 0.999902192798266 0.90227292512581 -0.00716941522883042 ENSG00000162521 RBBP4
ENST00000525506 0.999902192798266 0.469737465607863 0.0554139627664121 ENSG00000162521 RBBP4
ENST00000465780 0.999902192798266 0.883769823096748 0.0131611991426069 ENSG00000162521 RBBP4
ENST00000373485 0.999902192798266 0.857721660130509 -0.0104130879685231 ENSG00000162521 RBBP4
ENST00000477563 0.999902192798266 0.386562229159967 0.0591601369939573 ENSG00000162521 RBBP4
ENST00000458695 0.999902192798266 0.940078912085683 0.00454161549854759 ENSG00000162521 RBBP4
ENST00000490500 0.999902192798266 0.390607631235616 0.0675374953146974 ENSG00000162521 RBBP4
ENST00000445722 0.999902192798266 0.221636750284372 0.0861307997594379 ENSG00000162521 RBBP4
ENST00000475321 0.999902192798266 0.937185241004325 -0.00708911042875849 ENSG00000162521 RBBP4
ENST00000531983 0.999902192798266 0.731201889090334 -0.0375340468511967 ENSG00000162521 RBBP4
ENST00000463378 0.999902192798266 0.221182592613646 -0.0808166175981557 ENSG00000162521 RBBP4
ENST00000460669 0.999902192798266 0.239630272480162 -0.0734727576558354 ENSG00000162521 RBBP4
ENST00000482190 0.999902192798266 0.263738693690829 -0.0695557391055511 ENSG00000162521 RBBP4
ENST00000373484 0.999902192798266 0.283937336585351 -0.0679940452972089 ENSG00000162520 SYNC
ENST00000409190 0.999902192798266 0.198228888716085 -0.103255530543953 ENSG00000162520 SYNC
ENST00000401073 0.999902192798266 0.427455375265745 0.11725647755466 ENSG00000162522 KIAA1522
ENST00000468130 0.999902192798266 0.253714478296899 0.288078609840364 ENSG00000162522 KIAA1522
ENST00000373481 0.999902192798266 0.155701304944255 0.195858656174442 ENSG00000162522 KIAA1522
ENST00000294521 0.999902192798266 0.1857067885536 0.186369799295905 ENSG00000162522 KIAA1522
ENST00000373480 0.999902192798266 0.208300595646193 0.148998944062943 ENSG00000162522 KIAA1522
ENST00000469100 0.999902192798266 0.123758570813547 0.10728446259729 ENSG00000134684 YARS
ENST00000373477 0.213822390516587 0.00210483659230987 0.15729480021788 ENSG00000134684 YARS
ENST00000490826 0.999902192798266 0.203059112101836 0.0969098404734734 ENSG00000134684 YARS
ENST00000487404 0.999902192798266 0.124373920472595 0.104091911501614 ENSG00000134684 YARS
ENST00000478828 0.798247856849255 0.0243820652603972 0.136544235053408 ENSG00000134684 YARS
ENST00000481895 0.0495038986500174 0.000280565109937938 0.173517510035627 ENSG00000134684 YARS
ENST00000466052 0.242183654774431 0.00251084015541874 0.17718230922921 ENSG00000134684 YARS
ENST00000470377 0.0071218996789358 2.70986913646271e-05 0.2328360538702 ENSG00000134684 YARS
ENST00000472692 0.999902192798266 0.215391093750173 0.102844071531888 ENSG00000134684 YARS
ENST00000530710 0.999902192798266 0.350330538305409 0.109319875222653 ENSG00000116497 S100PBP
ENST00000373476 0.999902192798266 0.882129585932932 -0.0178118346294004 ENSG00000116497 S100PBP
ENST00000373475 0.999902192798266 0.819066099785938 -0.0274388286064231 ENSG00000116497 S100PBP
ENST00000529027 0.999902192798266 0.970856904266571 -0.00503798880834254 ENSG00000116497 S100PBP
ENST00000531123 0.999902192798266 0.729420016545659 -0.0413686286895929 ENSG00000116497 S100PBP
ENST00000398243 0.999902192798266 0.680264004731228 -0.0527383281557028 ENSG00000116497 S100PBP
ENST00000356689 0.999902192798266 0.604759824852321 -0.0657032829162102 ENSG00000116497 S100PBP
ENST00000526230 0.999902192798266 0.862541443771126 0.0232225036757532 ENSG00000116497 S100PBP
ENST00000531256 0.999902192798266 0.784248830439309 0.0364622536761526 ENSG00000116497 S100PBP
ENST00000477248 0.999902192798266 0.566976935673641 0.104992463597259 ENSG00000116497 S100PBP
ENST00000482212 0.999902192798266 0.781805843068922 0.0368681183779443 ENSG00000116497 S100PBP
ENST00000474103 0.999902192798266 0.579892053289175 -0.135457452924367 ENSG00000116497 S100PBP
ENST00000530552 0.999902192798266 0.196754004172065 0.24515890154843 ENSG00000116497 S100PBP
ENST00000525203 0.999902192798266 0.44062763856728 0.15280304198606 ENSG00000116497 S100PBP
ENST00000524535 0.999902192798266 0.539128456186222 0.122229972277315 ENSG00000116497 S100PBP
ENST00000527692 0.999902192798266 0.640651363743769 -0.0993405991851401 ENSG00000116497 S100PBP
ENST00000475486 0.999902192798266 0.709671282466198 -0.0779921523868308 ENSG00000116497 S100PBP
ENST00000373471 0.999902192798266 0.890281669046457 0.0440576349759068 ENSG00000160097 FNDC5
ENST00000609187 0.999902192798266 0.890281669046457 0.0440576349759068 ENSG00000160097 FNDC5
ENST00000470166 0.999902192798266 0.60810484889503 0.181184088778761 ENSG00000121905 HPCA
ENST00000480118 0.999902192798266 0.497996759880888 0.241078334868952 ENSG00000121905 HPCA
ENST00000373467 0.999902192798266 0.355212596036655 0.322085864931954 ENSG00000121905 HPCA
ENST00000459874 0.999902192798266 0.613703549122192 0.178626463892292 ENSG00000121905 HPCA
ENST00000470896 0.999902192798266 0.721454429277333 -0.0861319776655054 ENSG00000121905 HPCA
ENST00000329151 0.999902192798266 0.783499763067399 -0.0627130952681628 ENSG00000121900 TMEM54
ENST00000373463 0.999902192798266 0.804783644586091 -0.0564474259484009 ENSG00000121900 TMEM54
ENST00000474144 0.999902192798266 0.750865145554458 -0.0724090735332898 ENSG00000121900 TMEM54
ENST00000475208 0.999902192798266 0.765032653040603 -0.0677769330549282 ENSG00000121900 TMEM54
ENST00000463914 0.999902192798266 0.812937408706935 -0.0607553637560042 ENSG00000121900 TMEM54
ENST00000373456 0.999902192798266 0.297131893545451 -0.118033590244665 ENSG00000116514 RNF19B
ENST00000356990 0.999902192798266 0.297537308027301 -0.117947518924225 ENSG00000116514 RNF19B
ENST00000235150 0.999902192798266 0.297804754020572 -0.117914537664405 ENSG00000116514 RNF19B
ENST00000447420 0.999902192798266 0.303607110647626 -0.288452432565176 ENSG00000239670 RP4-803A2.2
ENST00000427524 0.772973571195805 0.0222713464938279 -0.124646439597319 ENSG00000236065 RP1-117O3.2
ENST00000373449 0.999902192798266 0.0611921146262984 -0.118716175622231 ENSG00000004455 AK2
ENST00000548033 0.945957875631313 0.0455064643655721 -0.135184234557656 ENSG00000004455 AK2
ENST00000482191 0.999902192798266 0.161829015783709 -0.126390752374835 ENSG00000004455 AK2
ENST00000491241 0.999902192798266 0.122317336441444 -0.113865608305085 ENSG00000004455 AK2
ENST00000467905 0.90904143395559 0.0377000247253065 -0.137593576443764 ENSG00000004455 AK2
ENST00000354858 0.999902192798266 0.06853482025626 -0.12866139593999 ENSG00000004455 AK2
ENST00000480134 0.999902192798266 0.0684259192435865 -0.128664026160603 ENSG00000004455 AK2
ENST00000550338 0.999902192798266 0.0733666726694913 -0.127244711095792 ENSG00000004455 AK2
ENST00000469238 0.999902192798266 0.162868332466088 -0.115540987157986 ENSG00000004455 AK2
ENST00000466029 0.999902192798266 0.15389600496618 -0.118829254800046 ENSG00000004455 AK2
ENST00000487289 0.98569587766266 0.0538522922904194 -0.149051622836815 ENSG00000004455 AK2
ENST00000548559 0.999902192798266 0.068774079677922 -0.135095174121379 ENSG00000004455 AK2
ENST00000551979 0.885869149364755 0.0337848822060345 -0.162725357618478 ENSG00000004455 AK2
ENST00000478635 0.999902192798266 0.920384521466335 -0.0246176603780098 ENSG00000142920 ADC
ENST00000358680 0.999902192798266 0.867956800881596 -0.0378702340901477 ENSG00000142920 ADC
ENST00000294517 0.999902192798266 0.875562444702713 -0.0315708154073334 ENSG00000142920 ADC
ENST00000481886 0.999902192798266 0.840563660705832 -0.0405211343757898 ENSG00000142920 ADC
ENST00000475935 0.999902192798266 0.840563660705832 -0.0405211343757898 ENSG00000142920 ADC
ENST00000462920 0.999902192798266 0.666647327586903 0.104374397236754 ENSG00000142920 ADC
ENST00000471119 0.999902192798266 0.840563660705832 -0.0405211343757898 ENSG00000142920 ADC
ENST00000495135 0.999902192798266 0.462331255092728 0.201446298937637 ENSG00000142920 ADC
ENST00000477570 0.999902192798266 0.822512118074995 -0.0535404854921308 ENSG00000142920 ADC
ENST00000483027 0.999902192798266 0.869343309370192 -0.0399698861756063 ENSG00000142920 ADC
ENST00000492420 0.999902192798266 0.981887383465009 -0.00558210570058376 ENSG00000142920 ADC
ENST00000398167 0.999902192798266 0.853287219506358 -0.0372609656716377 ENSG00000142920 ADC
ENST00000373443 0.999902192798266 0.840563660705832 -0.0405211343757898 ENSG00000142920 ADC
ENST00000497710 0.999902192798266 0.668080216585623 0.10405200301605 ENSG00000142920 ADC
ENST00000473089 0.999902192798266 0.822512118074995 -0.0535404854921308 ENSG00000142920 ADC
ENST00000484656 0.999902192798266 0.827560810035437 -0.0442973304248672 ENSG00000142920 ADC
ENST00000373440 0.999902192798266 0.786535914956823 -0.0652307110940187 ENSG00000142920 ADC
ENST00000373441 0.999902192798266 0.853393712499689 -0.0385411039540282 ENSG00000142920 ADC
ENST00000478204 0.999902192798266 0.71085572281939 -0.0771715541062788 ENSG00000142920 ADC
ENST00000291416 0.999902192798266 0.431464318559421 0.086158893552267 ENSG00000116525 TRIM62
ENST00000543586 0.999902192798266 0.576797685769697 0.0696604222442816 ENSG00000116525 TRIM62
ENST00000485148 0.999902192798266 0.561376990901681 0.0732642578197181 ENSG00000116525 TRIM62
ENST00000486583 0.999902192798266 0.650405769029894 0.113569578039085 ENSG00000116525 TRIM62
ENST00000483388 0.999902192798266 0.41707895773271 0.152598140928825 ENSG00000160094 ZNF362
ENST00000539719 0.999902192798266 0.428624152830094 0.133923850667456 ENSG00000160094 ZNF362
ENST00000490959 0.999902192798266 0.315071288776199 0.192625812946731 ENSG00000160094 ZNF362
ENST00000373428 0.999902192798266 0.687276609639311 0.0793280008291959 ENSG00000160094 ZNF362
ENST00000543783 0.999902192798266 0.960459430671343 0.012147207051068 ENSG00000256142 AL513327.1
ENST00000442999 0.999902192798266 0.722515455146494 -0.112171486420249 ENSG00000184389 A3GALT2
ENST00000588828 0.999902192798266 0.922871965169394 0.0130175649943359 ENSG00000225313 RP11-415J8.3
ENST00000457957 0.999902192798266 0.864757380587057 0.0227135073230469 ENSG00000225313 RP11-415J8.3
ENST00000587696 0.999902192798266 0.904019691023143 0.0158004378890172 ENSG00000225313 RP11-415J8.3
ENST00000431992 0.999902192798266 0.861808484505716 -0.0190595306487227 ENSG00000134686 PHC2
ENST00000485928 0.999902192798266 0.824310125589569 -0.0245582039674682 ENSG00000134686 PHC2
ENST00000373418 0.999902192798266 0.819740676498531 -0.0252066914026255 ENSG00000134686 PHC2
ENST00000373422 0.999902192798266 0.863177022066048 -0.019024116054079 ENSG00000134686 PHC2
ENST00000257118 0.999902192798266 0.861808484505716 -0.0190595306487227 ENSG00000134686 PHC2
ENST00000419414 0.999902192798266 0.614014960550962 -0.0559377503182551 ENSG00000134686 PHC2
ENST00000467894 0.999902192798266 0.693779952232584 -0.0439770913174035 ENSG00000134686 PHC2
ENST00000373416 0.999902192798266 0.793979617785495 -0.0284815363956017 ENSG00000134686 PHC2
ENST00000486897 0.999902192798266 0.613930463102006 -0.0559204868784521 ENSG00000134686 PHC2
ENST00000493483 0.999902192798266 0.606066430415325 -0.0570092081400524 ENSG00000134686 PHC2
ENST00000473158 0.999902192798266 0.0947590397781729 -0.212937484412094 ENSG00000134686 PHC2
ENST00000583214 0.999902192798266 0.469719366179945 -0.129660762374239 ENSG00000266239 MIR3605
ENST00000432703 0.970661903703091 0.0501970383505938 0.595169067755831 ENSG00000233246 RP11-415J8.5
ENST00000468406 0.999902192798266 0.519106290233157 -0.180236479509418 ENSG00000134686 PHC2
ENST00000484692 0.999902192798266 0.113777763187171 -0.332583020786459 ENSG00000134686 PHC2
ENST00000361328 0.999902192798266 0.962244696932439 0.00669774871024843 ENSG00000121903 ZSCAN20
ENST00000373413 0.999902192798266 0.625050150039612 -0.0743148722700509 ENSG00000121903 ZSCAN20
ENST00000480917 0.999902192798266 0.16483039610947 -0.24221576735679 ENSG00000121903 ZSCAN20
ENST00000426886 0.999902192798266 0.916548048059799 0.00658507384915462 ENSG00000163866 SMIM12
ENST00000542839 0.999902192798266 0.197144000192243 0.366816750144485 ENSG00000255811 RP1-34M23.5
ENST00000429293 0.999902192798266 0.887530502346602 -0.0256696079036361 ENSG00000230163 RP5-997D16.2
ENST00000521580 0.999902192798266 0.842567781337725 -0.014517783112804 ENSG00000163866 SMIM12
ENST00000446026 0.999902192798266 0.951169862958632 -0.0047910205120571 ENSG00000163866 SMIM12
ENST00000456842 0.999902192798266 0.935985088300597 -0.00627854655928875 ENSG00000163866 SMIM12
ENST00000423898 0.999902192798266 0.986656620723408 -0.00133089322611934 ENSG00000163866 SMIM12
ENST00000417239 0.999902192798266 0.563371731383268 0.0532386310700827 ENSG00000163866 SMIM12
ENST00000235180 0.999902192798266 0.43524631215217 -0.148153071407803 ENSG00000116544 DLGAP3
ENST00000373347 0.999902192798266 0.420088887006489 -0.14366861737643 ENSG00000116544 DLGAP3
ENST00000495979 0.999902192798266 0.350879910392806 -0.211556230787924 ENSG00000116544 DLGAP3
ENST00000417456 0.999902192798266 0.872496186666534 -0.0132261283365497 ENSG00000241014 RP11-244H3.1
ENST00000311990 0.999902192798266 0.768553066688343 -0.0430436688339298 ENSG00000241014 RP11-244H3.1
ENST00000487874 0.999902192798266 0.597712483356986 -0.0350557850302775 ENSG00000271741 RP11-244H3.4
ENST00000373337 0.999902192798266 0.912190018858154 -0.0112774138978245 ENSG00000243749 ZMYM6NB
ENST00000373340 0.999902192798266 0.614927036714087 -0.0338178804103447 ENSG00000163867 ZMYM6
ENST00000493328 0.999902192798266 0.620438089772901 -0.0376072679863079 ENSG00000163867 ZMYM6
ENST00000357182 0.999902192798266 0.575347394366526 -0.0426364322997758 ENSG00000163867 ZMYM6
ENST00000466345 0.999902192798266 0.904150029325414 -0.0146503705478378 ENSG00000163867 ZMYM6
ENST00000472971 0.999902192798266 0.715335524777824 -0.0556582486156725 ENSG00000163867 ZMYM6
ENST00000415531 0.999902192798266 0.870291703808719 -0.0156880797319037 ENSG00000163867 ZMYM6
ENST00000317538 0.999902192798266 0.965770895784243 0.0044096681659928 ENSG00000163867 ZMYM6
ENST00000460607 0.999902192798266 0.913495359946399 0.0111777225321758 ENSG00000163867 ZMYM6
ENST00000373333 0.999902192798266 0.972592177983282 -0.00343540143826817 ENSG00000163867 ZMYM6
ENST00000471566 0.999902192798266 0.960903119107537 0.00580891382251074 ENSG00000163867 ZMYM6
ENST00000417119 0.999902192798266 0.530661110405575 -0.0718431810935386 ENSG00000197056 ZMYM1
ENST00000359858 0.999902192798266 0.800444230050144 -0.0276201619448187 ENSG00000197056 ZMYM1
ENST00000466390 0.999902192798266 0.386708347897989 -0.125531411714723 ENSG00000197056 ZMYM1
ENST00000488455 0.999902192798266 0.620866922164833 -0.0537581887495284 ENSG00000197056 ZMYM1
ENST00000475654 0.999902192798266 0.480949224906418 -0.079315299413703 ENSG00000197056 ZMYM1
ENST00000373329 0.999902192798266 0.800444230050144 -0.0276201619448187 ENSG00000197056 ZMYM1
ENST00000373330 0.999902192798266 0.800444230050144 -0.0276201619448187 ENSG00000197056 ZMYM1
ENST00000476269 0.999902192798266 0.62603550161316 -0.100073880247679 ENSG00000197056 ZMYM1
ENST00000463393 0.999902192798266 0.0712685650813002 -0.423572419607234 ENSG00000197056 ZMYM1
ENST00000471991 0.999902192798266 0.828801541589455 0.0251147510506013 ENSG00000116560 SFPQ
ENST00000468598 0.999902192798266 0.255574465565608 -0.0649745428808637 ENSG00000116560 SFPQ
ENST00000460428 0.999902192798266 0.0664832854378289 -0.115260001112028 ENSG00000116560 SFPQ
ENST00000470472 0.999902192798266 0.0664547562061489 -0.110387940047017 ENSG00000116560 SFPQ
ENST00000466745 0.999902192798266 0.134464621408987 -0.0845692059429212 ENSG00000116560 SFPQ
ENST00000466213 0.999902192798266 0.138690872628848 -0.0810438120779678 ENSG00000116560 SFPQ
ENST00000490668 0.999902192798266 0.153614337000177 -0.0886288296086189 ENSG00000116560 SFPQ
ENST00000485365 0.999902192798266 0.178202388621923 -0.0917993702370642 ENSG00000116560 SFPQ
ENST00000485454 0.999902192798266 0.111891157769465 -0.156421196266037 ENSG00000116560 SFPQ
ENST00000357214 0.767282422738371 0.021786655251413 -0.106199898443006 ENSG00000116560 SFPQ
ENST00000373297 0.999902192798266 0.268818033789669 -0.0738440589913027 ENSG00000146463 ZMYM4
ENST00000314607 0.999902192798266 0.268818033789669 -0.0738440589913027 ENSG00000146463 ZMYM4
ENST00000441447 0.999902192798266 0.200373981169485 -0.101801011188682 ENSG00000146463 ZMYM4
ENST00000432683 0.999902192798266 0.327100821459277 -0.115576575724991 ENSG00000227409 ZMYM4-AS1
ENST00000457946 0.999902192798266 0.503070464764094 -0.0459220565377952 ENSG00000146463 ZMYM4
ENST00000482131 0.999902192798266 0.592011833009582 -0.0596176822753895 ENSG00000146463 ZMYM4
ENST00000470175 0.999902192798266 0.229826545662007 -0.172002330563932 ENSG00000146463 ZMYM4
ENST00000492456 0.999902192798266 0.918311930496515 0.014617991021902 ENSG00000146463 ZMYM4
ENST00000325722 0.999902192798266 0.947448280799541 -0.00427064543365528 ENSG00000142687 KIAA0319L
ENST00000373266 0.999902192798266 0.729807318277586 0.0252061001791343 ENSG00000142687 KIAA0319L
ENST00000426982 0.999902192798266 0.874597298442386 -0.0103443604230627 ENSG00000142687 KIAA0319L
ENST00000461312 0.999902192798266 0.942810839173409 0.00577998281494165 ENSG00000142687 KIAA0319L
ENST00000485551 0.999902192798266 0.628234178562917 -0.0367889425737399 ENSG00000142687 KIAA0319L
ENST00000473423 0.999902192798266 0.944940037230454 0.0112706379160826 ENSG00000142687 KIAA0319L
ENST00000473844 0.999902192798266 0.405271586825821 0.101039375590766 ENSG00000142687 KIAA0319L
ENST00000474856 0.999902192798266 0.394025036890769 0.119523302393973 ENSG00000142687 KIAA0319L
ENST00000492544 0.999902192798266 0.292781853853301 -0.154617359132879 ENSG00000142687 KIAA0319L
ENST00000440579 0.999902192798266 0.653107576240474 -0.0338291155520052 ENSG00000142687 KIAA0319L
ENST00000467109 0.999902192798266 0.713540906942531 0.0752966019707803 ENSG00000142687 KIAA0319L
ENST00000431916 0.999902192798266 0.307744002491549 -0.0928550042404759 ENSG00000142687 KIAA0319L
ENST00000482929 0.999902192798266 0.692819277957728 -0.0305234031908838 ENSG00000142687 KIAA0319L
ENST00000478463 0.999902192798266 0.991625772633103 0.000880380694584056 ENSG00000142687 KIAA0319L
ENST00000470388 0.999902192798266 0.991787717642833 0.000865295153293225 ENSG00000142687 KIAA0319L
ENST00000492888 0.999902192798266 0.975151953332252 -0.00261669897017386 ENSG00000142687 KIAA0319L
ENST00000469892 0.999902192798266 0.92764709064025 0.00770897514195473 ENSG00000142687 KIAA0319L
ENST00000494948 0.999902192798266 0.979865147165941 0.00221129984548848 ENSG00000142687 KIAA0319L
ENST00000476329 0.999902192798266 0.961686283549549 -0.00447876533226909 ENSG00000142687 KIAA0319L
ENST00000473465 0.999902192798266 0.359162097720048 0.242056538222325 ENSG00000142687 KIAA0319L
ENST00000373253 0.999902192798266 0.9350981306907 -0.00808411715773906 ENSG00000020129 NCDN
ENST00000356090 0.999902192798266 0.979370566578618 -0.00255935284056916 ENSG00000020129 NCDN
ENST00000373243 0.999902192798266 0.971245940828628 -0.00356189646234068 ENSG00000020129 NCDN
ENST00000459931 0.915390412400471 0.0390570649794812 -0.259070687011281 ENSG00000020129 NCDN
ENST00000437806 0.973379159021213 0.0506633631988686 -0.272209002746761 ENSG00000020129 NCDN
ENST00000423723 0.999902192798266 0.13064613430734 0.173068994434071 ENSG00000020129 NCDN
ENST00000425881 0.999902192798266 0.313417637234653 0.254506941671534 ENSG00000239636 RP4-728D4.2
ENST00000444348 0.999902192798266 0.797227688080331 0.0605639698311098 ENSG00000239636 RP4-728D4.2
ENST00000373235 0.999902192798266 0.555469858831675 -0.0950517898247605 ENSG00000116819 TFAP2E
ENST00000373237 0.999902192798266 0.239915696429874 0.0938525343736703 ENSG00000126067 PSMB2
ENST00000270815 0.999902192798266 0.341132559038462 0.0854373018101003 ENSG00000142686 C1orf216
ENST00000503824 0.999902192798266 0.7651781976913 0.0495375790262515 ENSG00000142686 C1orf216
ENST00000453178 0.999902192798266 0.484560666620121 0.110440264416761 ENSG00000142686 C1orf216
ENST00000251195 0.999902192798266 0.769182504141158 0.0676673593298751 ENSG00000092853 CLSPN
ENST00000318121 0.999902192798266 0.795239423433144 0.0612006426254715 ENSG00000092853 CLSPN
ENST00000373220 0.999902192798266 0.795239423433144 0.0612006426254715 ENSG00000092853 CLSPN
ENST00000520551 0.999902192798266 0.795239423433144 0.0612006426254715 ENSG00000092853 CLSPN
ENST00000373210 0.999902192798266 0.956156644688695 -0.00527217264782439 ENSG00000134698 AGO4
ENST00000488778 0.999902192798266 0.709526987916785 -0.051612311162122 ENSG00000134698 AGO4
ENST00000496257 0.999902192798266 0.395063187495057 -0.108661153646172 ENSG00000134698 AGO4
ENST00000373206 0.999902192798266 0.6014998681354 0.0381733309159206 ENSG00000092847 AGO1
ENST00000373204 0.999902192798266 0.825779581039784 0.0157363759480331 ENSG00000092847 AGO1
ENST00000324350 0.999902192798266 0.420651086310131 -0.0673832150971698 ENSG00000126070 AGO3
ENST00000373191 0.999902192798266 0.720419024067651 -0.0237757309676918 ENSG00000126070 AGO3
ENST00000397828 0.999902192798266 0.317508377490109 -0.0828430528703149 ENSG00000126070 AGO3
ENST00000246314 0.999902192798266 0.850577144334674 -0.0139787092060791 ENSG00000126070 AGO3
ENST00000491443 0.999902192798266 0.54209192689747 -0.0565390190720738 ENSG00000126070 AGO3
ENST00000466576 0.999902192798266 0.686942955089097 -0.0384585850626851 ENSG00000271554 RP4-665N4.8
ENST00000479395 0.999902192798266 0.253727866258508 -0.186199121033683 ENSG00000271554 RP4-665N4.8
ENST00000471099 0.999902192798266 0.203391314114492 0.149002591712056 ENSG00000126070 AGO3
ENST00000373178 0.999902192798266 0.710562864588914 -0.0406786805742367 ENSG00000116863 ADPRHL2
ENST00000303143 0.999902192798266 0.412771539330969 0.209783337190005 ENSG00000171812 COL8A2
ENST00000397799 0.999902192798266 0.730815913198682 0.0927631347262655 ENSG00000171812 COL8A2
ENST00000373166 0.999902192798266 0.573190442054108 0.0367394886620356 ENSG00000054116 TRAPPC3
ENST00000462715 0.999902192798266 0.679274965710017 0.0297603954390692 ENSG00000054116 TRAPPC3
ENST00000373163 0.999902192798266 0.599549505548845 0.0342537379924106 ENSG00000054116 TRAPPC3
ENST00000373162 0.999902192798266 0.567972586909725 0.0369028200856847 ENSG00000054116 TRAPPC3
ENST00000469757 0.999902192798266 0.407156669169879 0.0548378083655283 ENSG00000054116 TRAPPC3
ENST00000373159 0.999902192798266 0.200921052381025 0.089056902961794 ENSG00000054116 TRAPPC3
ENST00000497251 0.999902192798266 0.159719718337948 0.109675992477605 ENSG00000054116 TRAPPC3
ENST00000429533 0.717583088167984 0.0182173436542248 0.191541427750654 ENSG00000116871 MAP7D1
ENST00000316156 0.56776321683566 0.0104348007765684 0.221796873439107 ENSG00000116871 MAP7D1
ENST00000527764 0.477611219311358 0.00755494526167756 0.234128863095719 ENSG00000116871 MAP7D1
ENST00000373150 0.569906245935915 0.0105832847317274 0.221361380057083 ENSG00000116871 MAP7D1
ENST00000373151 0.568728211780075 0.010536740747718 0.221443656970266 ENSG00000116871 MAP7D1
ENST00000530729 0.645062022696718 0.0134835737165678 0.197230171597667 ENSG00000116871 MAP7D1
ENST00000462118 0.965887468166531 0.0494570257188061 0.191145408275068 ENSG00000116871 MAP7D1
ENST00000474796 0.734174557766392 0.0193379524077841 0.227122499740326 ENSG00000116871 MAP7D1
ENST00000530975 0.951897137984553 0.0467436606103357 0.279584061247412 ENSG00000116871 MAP7D1
ENST00000487131 0.999902192798266 0.0593142391101051 0.24732346919496 ENSG00000116871 MAP7D1
ENST00000373148 0.698633903499853 0.0167800983028195 0.242877951121656 ENSG00000116871 MAP7D1
ENST00000532131 0.999902192798266 0.0931203106441597 0.191453837022158 ENSG00000116871 MAP7D1
ENST00000487114 0.757059347716723 0.0208606642395328 0.222774492516812 ENSG00000116871 MAP7D1
ENST00000354618 0.999902192798266 0.48378595755254 -0.0347993606544716 ENSG00000054118 THRAP3
ENST00000469141 0.999902192798266 0.493520587428054 -0.0339532034163386 ENSG00000054118 THRAP3
ENST00000478853 0.999902192798266 0.847639277213161 -0.0165604261542586 ENSG00000054118 THRAP3
ENST00000466743 0.999902192798266 0.57981774017669 -0.0441791533942143 ENSG00000054118 THRAP3
ENST00000373139 0.999902192798266 0.158828335401689 0.235944003138981 ENSG00000214193 SH3D21
ENST00000453908 0.999902192798266 0.18932250356382 0.214081934765794 ENSG00000214193 SH3D21
ENST00000426732 0.999902192798266 0.18932250356382 0.214081934765794 ENSG00000214193 SH3D21
ENST00000312808 0.999902192798266 0.214018740721798 0.202494030792178 ENSG00000214193 SH3D21
ENST00000505871 0.999902192798266 0.207706229909291 0.205973793251136 ENSG00000214193 SH3D21
ENST00000480549 0.999902192798266 0.294403762521735 0.161946970708037 ENSG00000214193 SH3D21
ENST00000496636 0.999902192798266 0.291293248063106 0.226806480661059 ENSG00000214193 SH3D21
ENST00000508854 0.999902192798266 0.255143352174849 0.264181977296007 ENSG00000214193 SH3D21
ENST00000474766 0.999902192798266 0.501414296754205 0.1266103729025 ENSG00000214193 SH3D21
ENST00000270824 0.999902192798266 0.432242462674829 0.170923077765801 ENSG00000142694 EVA1B
ENST00000490466 0.999902192798266 0.451612640230213 0.171494784442503 ENSG00000142694 EVA1B
ENST00000373137 0.999902192798266 0.226232538431189 0.297084158536592 ENSG00000116883 RP11-268J15.5
ENST00000359297 0.999902192798266 0.265405060419091 0.0888862351313618 ENSG00000196182 STK40
ENST00000373129 0.999902192798266 0.179299454209776 0.106257673599455 ENSG00000196182 STK40
ENST00000373130 0.999902192798266 0.179299454209776 0.106257673599455 ENSG00000196182 STK40
ENST00000373132 0.999902192798266 0.179299454209776 0.106257673599455 ENSG00000196182 STK40
ENST00000460417 0.999902192798266 0.319228069475654 0.0774700974139163 ENSG00000196182 STK40
ENST00000473733 0.999902192798266 0.43502545847836 0.0620729013223805 ENSG00000196182 STK40
ENST00000482458 0.999902192798266 0.178733209321628 0.113998099971337 ENSG00000196182 STK40
ENST00000460017 0.999902192798266 0.164181265982005 0.133030670069753 ENSG00000196182 STK40
ENST00000476041 0.999902192798266 0.603820800890488 0.0525334925390102 ENSG00000181817 LSM10
ENST00000315732 0.999902192798266 0.713040748373553 0.0408903357726602 ENSG00000181817 LSM10
ENST00000489912 0.999902192798266 0.848361748166089 0.0207019039997456 ENSG00000181817 LSM10
ENST00000235532 0.999902192798266 0.515222928276775 0.207036701717381 ENSG00000116885 OSCP1
ENST00000356637 0.999902192798266 0.515793225014311 0.206822228730946 ENSG00000116885 OSCP1
ENST00000433045 0.999902192798266 0.21440617892318 0.395396967578799 ENSG00000116885 OSCP1
ENST00000445843 0.999902192798266 0.522420214760589 0.203920175356294 ENSG00000116885 OSCP1
ENST00000315643 0.999902192798266 0.501210159709599 0.214390352558916 ENSG00000116885 OSCP1
ENST00000373116 0.999902192798266 0.0741005614607881 -0.131566278747714 ENSG00000116898 MRPS15
ENST00000488606 0.999902192798266 0.297350759426141 -0.11216401511347 ENSG00000116898 MRPS15
ENST00000477040 0.999902192798266 0.38492170681681 -0.115008135534659 ENSG00000116898 MRPS15
ENST00000462067 0.999902192798266 0.0718747760820876 -0.13303641216269 ENSG00000116898 MRPS15
ENST00000373106 0.999902192798266 0.564582675833901 0.0803609391005891 ENSG00000119535 CSF3R
ENST00000373104 0.999902192798266 0.564582675833901 0.0803609391005891 ENSG00000119535 CSF3R
ENST00000373103 0.999902192798266 0.564582675833901 0.0803609391005891 ENSG00000119535 CSF3R
ENST00000480825 0.999902192798266 0.186099098394504 0.189059068859177 ENSG00000119535 CSF3R
ENST00000361632 0.999902192798266 0.51910766140206 0.0897380762141904 ENSG00000119535 CSF3R
ENST00000464465 0.999902192798266 0.237307224230319 0.192283668885012 ENSG00000119535 CSF3R
ENST00000331941 0.999902192798266 0.476105941930402 0.098117249070332 ENSG00000119535 CSF3R
ENST00000487540 0.999902192798266 0.292598566435009 0.165542720405639 ENSG00000119535 CSF3R
ENST00000338937 0.999902192798266 0.483607089153461 0.0965862532458857 ENSG00000119535 CSF3R
ENST00000418048 0.999902192798266 0.483607089153461 0.0965862532458857 ENSG00000119535 CSF3R
ENST00000440588 0.999902192798266 0.484008358249699 0.0959751894679998 ENSG00000119535 CSF3R
ENST00000484762 0.999902192798266 0.435303097984097 0.143851001580583 ENSG00000119535 CSF3R
ENST00000466138 0.999902192798266 0.342004505425938 0.22151244907539 ENSG00000119535 CSF3R
ENST00000464365 0.999902192798266 0.358252358634989 0.140269190500938 ENSG00000119535 CSF3R
ENST00000469380 0.999902192798266 0.944685767853554 -0.0142900829308035 ENSG00000119535 CSF3R
ENST00000526980 0.999902192798266 0.674808134893719 -0.0663375391856602 ENSG00000119535 CSF3R
ENST00000489551 0.999902192798266 0.828547312651222 -0.0372595648558168 ENSG00000119535 CSF3R
ENST00000533491 0.999902192798266 0.932089984821112 -0.0147441977200733 ENSG00000119535 CSF3R
ENST00000424989 0.999902192798266 0.923163920294881 -0.0161395921106019 ENSG00000233621 LINC01137
ENST00000373087 0.999902192798266 0.588524579561601 -0.047550238211584 ENSG00000163874 ZC3H12A
ENST00000472312 0.999902192798266 0.247554588527353 -0.111608954992966 ENSG00000163874 ZC3H12A
ENST00000471012 0.999902192798266 0.303984268437437 -0.107519543485475 ENSG00000163874 ZC3H12A
ENST00000373075 0.999902192798266 0.0592170662742912 -0.136159747629365 ENSG00000163875 MEAF6
ENST00000296214 0.999902192798266 0.0651517092928836 -0.132075460952087 ENSG00000163875 MEAF6
ENST00000373074 0.999902192798266 0.0845603525395942 -0.123130849546479 ENSG00000163875 MEAF6
ENST00000475828 0.999902192798266 0.0779747634040979 -0.12550582874124 ENSG00000163875 MEAF6
ENST00000487788 0.999902192798266 0.0844445029118304 -0.12318213491901 ENSG00000163875 MEAF6
ENST00000373073 0.999902192798266 0.166089950936791 -0.0989346393277276 ENSG00000163875 MEAF6
ENST00000487792 0.999902192798266 0.229260809442778 -0.0907892482397121 ENSG00000163875 MEAF6
ENST00000448519 0.999902192798266 0.142387944868776 -0.10906464991218 ENSG00000163875 MEAF6
ENST00000485039 0.999902192798266 0.143455101174969 -0.120185438164256 ENSG00000163875 MEAF6
ENST00000296215 0.999902192798266 0.149421966997532 -0.114546978702234 ENSG00000163877 SNIP1
ENST00000468040 0.999902192798266 0.881195282437914 -0.0145157740341284 ENSG00000163877 SNIP1
ENST00000437933 0.999902192798266 0.623034063629299 0.141226383715462 ENSG00000232273 FTH1P1
ENST00000493916 0.999902192798266 0.843482356689209 -0.0265236981514541 ENSG00000163877 SNIP1
ENST00000296218 0.999902192798266 0.670156022876064 -0.0626470118855432 ENSG00000163879 DNALI1
ENST00000541606 0.999902192798266 0.50660195656247 0.151469341087996 ENSG00000163879 DNALI1
ENST00000497858 0.999902192798266 0.868912386314186 -0.0232749492691819 ENSG00000163879 DNALI1
ENST00000467277 0.999902192798266 0.143043485210155 0.35226135187866 ENSG00000163879 DNALI1
ENST00000490029 0.999902192798266 0.985815775109348 -0.00218263062579245 ENSG00000134697 GNL2
ENST00000373062 0.999902192798266 0.100241000916845 -0.107469623896296 ENSG00000134697 GNL2
ENST00000462812 0.999902192798266 0.457141540876552 -0.0644584240425258 ENSG00000134697 GNL2
ENST00000479255 0.999902192798266 0.900667104747404 0.0134245489972309 ENSG00000134697 GNL2
ENST00000538069 0.999902192798266 0.217143471566858 -0.0883236395006846 ENSG00000134697 GNL2
ENST00000469191 0.999902192798266 0.306936983365065 -0.0804912899278227 ENSG00000134697 GNL2
ENST00000489146 0.999902192798266 0.146651643574014 -0.149646800578246 ENSG00000134697 GNL2
ENST00000463351 0.999902192798266 0.138809072611084 -0.149530598428071 ENSG00000134697 GNL2
ENST00000488496 0.999902192798266 0.16623958701657 -0.128060022847173 ENSG00000134697 GNL2
ENST00000358011 0.999902192798266 0.440148568125803 -0.0633649092912403 ENSG00000116922 C1orf109
ENST00000494120 0.999902192798266 0.494581878862821 -0.0549481400596106 ENSG00000116922 C1orf109
ENST00000609516 0.999902192798266 0.248969385315953 -0.120485205345337 ENSG00000116922 C1orf109
ENST00000464178 0.999902192798266 0.131870076889018 -0.130600004070915 ENSG00000116922 C1orf109
ENST00000464085 0.999902192798266 0.654114002912893 -0.0429031003100136 ENSG00000116922 C1orf109
ENST00000491981 0.999902192798266 0.790583983922682 -0.0249120899087226 ENSG00000116922 C1orf109
ENST00000461359 0.999902192798266 0.804119209550692 -0.0252467220011745 ENSG00000116922 C1orf109
ENST00000477060 0.999902192798266 0.919397246382996 -0.0100523491497362 ENSG00000116922 C1orf109
ENST00000486637 0.999902192798266 0.927265973971861 -0.00961086061257634 ENSG00000116922 C1orf109
ENST00000491797 0.999902192798266 0.828357574789121 -0.0284262953119721 ENSG00000116922 C1orf109
ENST00000488137 0.999902192798266 0.936054772869086 0.0107356145838959 ENSG00000116922 C1orf109
ENST00000472584 0.999902192798266 0.991581391884949 -0.00147248270131234 ENSG00000116922 C1orf109
ENST00000373055 0.973379159021213 0.050633570525356 -0.504859881192174 ENSG00000134690 CDCA8
ENST00000327331 0.973379159021213 0.050633570525356 -0.504859881192174 ENSG00000134690 CDCA8
ENST00000373045 0.999902192798266 0.846968617778404 -0.0307955228020881 ENSG00000185090 MANEAL
ENST00000397631 0.999902192798266 0.846968617778404 -0.0307955228020881 ENSG00000185090 MANEAL
ENST00000532512 0.999902192798266 0.804232630639541 0.0506130542249564 ENSG00000185090 MANEAL
ENST00000525897 0.999902192798266 0.71605377169335 0.0729944775700956 ENSG00000185090 MANEAL
ENST00000329006 0.999902192798266 0.873926045087096 0.0282877494775616 ENSG00000185090 MANEAL
ENST00000433474 0.999902192798266 0.829348135506166 0.0472594258385842 ENSG00000233728 RP11-109P14.9
ENST00000373044 0.569753052617292 0.0105707020933516 -0.269387084703379 ENSG00000196449 YRDC
ENST00000373043 0.999902192798266 0.177905586854324 -0.231324302035934 ENSG00000197982 C1orf122
ENST00000419397 0.999902192798266 0.215351477002991 -0.258993883551756 ENSG00000197982 C1orf122
ENST00000468084 0.999902192798266 0.203174132278608 -0.223086709684956 ENSG00000197982 C1orf122
ENST00000373042 0.999902192798266 0.50114222897409 -0.110777031069568 ENSG00000197982 C1orf122
ENST00000446260 0.999902192798266 0.504375482392593 -0.110669120465384 ENSG00000197982 C1orf122
ENST00000373036 0.999902192798266 0.678402661958285 -0.0385687557880965 ENSG00000188786 MTF1
ENST00000448796 0.999902192798266 0.744806968491156 -0.0684178788593757 ENSG00000230610 AL929472.1
ENST00000447422 0.999902192798266 0.641209632996058 -0.0957066366025403 ENSG00000235673 RP11-109P14.8
ENST00000468190 0.999902192798266 0.757482892069176 -0.0316128682211501 ENSG00000188786 MTF1
ENST00000419993 0.999902192798266 0.129560216279628 0.224024122920288 ENSG00000230955 RP11-109P14.10
ENST00000373027 0.999902192798266 0.159819877890451 0.085675406792214 ENSG00000204084 INPP5B
ENST00000373023 0.999902192798266 0.100683865897712 0.100285272177699 ENSG00000204084 INPP5B
ENST00000373026 0.999902192798266 0.158893935690566 0.0914275994403121 ENSG00000204084 INPP5B
ENST00000373024 0.999902192798266 0.158188740483761 0.091604131217531 ENSG00000204084 INPP5B
ENST00000487328 0.999902192798266 0.937780493480641 -0.0159774319476368 ENSG00000204084 INPP5B
ENST00000470364 0.999902192798266 0.405043101158316 0.0929283150204849 ENSG00000204084 INPP5B
ENST00000474758 0.999902192798266 0.290131165719604 0.123953247242113 ENSG00000204084 INPP5B
ENST00000458109 0.999902192798266 0.332616380081754 0.079259138379242 ENSG00000204084 INPP5B
ENST00000467066 0.999902192798266 0.912745781720296 0.014756529154975 ENSG00000204084 INPP5B
ENST00000373021 0.931452884580202 0.0429401146257738 0.258469373515049 ENSG00000204084 INPP5B
ENST00000491406 0.999902192798266 0.219441251932229 0.228724687179918 ENSG00000204084 INPP5B
ENST00000373019 0.999902192798266 0.363437576937262 -0.0519394793693475 ENSG00000183431 SF3A3
ENST00000448721 0.999902192798266 0.250342388838434 -0.0669073283228728 ENSG00000183431 SF3A3
ENST00000487062 0.999902192798266 0.166916158172701 -0.135469137959583 ENSG00000183431 SF3A3
ENST00000460925 0.999902192798266 0.234751571103861 -0.0817718554282277 ENSG00000183431 SF3A3
ENST00000489537 0.999902192798266 0.541329571480598 -0.0428465197082016 ENSG00000183431 SF3A3
ENST00000461869 0.999902192798266 0.367474513608901 -0.0624850069254912 ENSG00000183431 SF3A3
ENST00000470585 0.999902192798266 0.496019055632332 -0.048363857274673 ENSG00000183431 SF3A3
ENST00000488934 0.999902192798266 0.800635871609569 0.0227344380283837 ENSG00000183431 SF3A3
ENST00000462258 0.999902192798266 0.412088386558888 -0.0656593623842495 ENSG00000183431 SF3A3
ENST00000485803 0.999902192798266 0.916972117897975 -0.0125585511196365 ENSG00000183386 FHL3
ENST00000373016 0.999902192798266 0.916972117897975 -0.0125585511196365 ENSG00000183386 FHL3
ENST00000475084 0.999902192798266 0.980001066861966 -0.00301299846031246 ENSG00000183386 FHL3
ENST00000477194 0.999902192798266 0.812687000814019 -0.0289125575223809 ENSG00000183386 FHL3
ENST00000483132 0.999902192798266 0.851678017166299 0.0304814475348359 ENSG00000183386 FHL3
ENST00000483182 0.872070723549011 0.0321735500066926 -0.153028569269198 ENSG00000183520 UTP11L
ENST00000486563 0.8995662885185 0.0353404308075088 -0.154858099284235 ENSG00000183520 UTP11L
ENST00000373014 0.97846701154365 0.0514417656509585 -0.12066120573619 ENSG00000183520 UTP11L
ENST00000537711 0.912349369606375 0.0385424280532342 -0.128697545420165 ENSG00000183520 UTP11L
ENST00000488453 0.999902192798266 0.0759847875663039 -0.13296532806195 ENSG00000183520 UTP11L
ENST00000432922 0.999902192798266 0.253144967635126 0.376502872013033 ENSG00000224592 RP5-884C9.2
ENST00000428151 0.999902192798266 0.110327101250211 0.506328614856271 ENSG00000224592 RP5-884C9.2
ENST00000373001 0.999902192798266 0.931367453173932 -0.00899581510056654 ENSG00000116954 RRAGC
ENST00000474456 0.999902192798266 0.602072128424954 -0.060164343020324 ENSG00000116954 RRAGC
ENST00000493015 0.999902192798266 0.712285977830394 -0.041200650718455 ENSG00000116954 RRAGC
ENST00000496778 0.999902192798266 0.516050551613623 -0.0805672302934101 ENSG00000116954 RRAGC
ENST00000433671 0.999902192798266 0.987144545434791 0.00261151737108944 ENSG00000228436 RP5-864K19.4
ENST00000456813 0.999902192798266 0.768138669709451 -0.0372440568082204 ENSG00000228436 RP5-864K19.4
ENST00000397572 0.999902192798266 0.613321144259926 -0.0577809262309045 ENSG00000214114 MYCBP
ENST00000494695 0.999902192798266 0.560735629867633 -0.0736100561300404 ENSG00000214114 MYCBP
ENST00000495043 0.999902192798266 0.536309267896611 -0.079421636057455 ENSG00000214114 MYCBP
ENST00000489803 0.999902192798266 0.721135436761123 -0.0528878185290639 ENSG00000214114 MYCBP
ENST00000454994 0.999902192798266 0.721144056553395 -0.0528924147402139 ENSG00000131233 GJA9
ENST00000489575 0.999902192798266 0.721144056553395 -0.0528924147402139 ENSG00000214114 MYCBP
ENST00000465771 0.999902192798266 0.68068749301819 -0.0559015197538494 ENSG00000214114 MYCBP
ENST00000462027 0.999902192798266 0.921107168920728 0.0133056749774257 ENSG00000214114 MYCBP
ENST00000443161 0.999902192798266 0.964081816914573 -0.0116832111835731 ENSG00000228436 RP5-864K19.4
ENST00000357771 0.999902192798266 0.887746775226968 -0.0321188825927534 ENSG00000131233 GJA9
ENST00000360786 0.999902192798266 0.365889934508609 -0.248634752660008 ENSG00000131233 GJA9
ENST00000372990 0.999902192798266 0.848869351680941 0.0455431914916775 ENSG00000158315 RHBDL2
ENST00000289248 0.999902192798266 0.778038903104966 0.0670717479574821 ENSG00000158315 RHBDL2
ENST00000538156 0.999902192798266 0.778151586604763 0.0670455326019284 ENSG00000158315 RHBDL2
ENST00000372985 0.999902192798266 0.775235405425295 0.0679693203746683 ENSG00000158315 RHBDL2
ENST00000540558 0.999902192798266 0.976649684862587 -0.00825599419156399 ENSG00000158315 RHBDL2
ENST00000432648 0.999902192798266 0.598075392802055 -0.0276489171671208 ENSG00000174574 AKIRIN1
ENST00000446189 0.999902192798266 0.539635447447495 -0.0305830934632099 ENSG00000174574 AKIRIN1
ENST00000372984 0.999902192798266 0.529094723211206 -0.0313161177321833 ENSG00000174574 AKIRIN1
ENST00000531822 0.999902192798266 0.393464878783828 -0.0475994873447494 ENSG00000174574 AKIRIN1
ENST00000372967 0.999902192798266 0.319497540435366 0.07810892643472 ENSG00000168653 NDUFS5
ENST00000372969 0.999902192798266 0.319497540435366 0.07810892643472 ENSG00000168653 NDUFS5
ENST00000545844 0.999902192798266 0.815132101965017 0.0146573085660035 ENSG00000127603 MACF1
ENST00000567887 0.999902192798266 0.815272043259871 0.0146433984260202 ENSG00000127603 MACF1
ENST00000372915 0.999902192798266 0.815910209206654 0.0145932241779024 ENSG00000127603 MACF1
ENST00000539005 0.999902192798266 0.815178493733644 0.0146515062968715 ENSG00000127603 MACF1
ENST00000317713 0.999902192798266 0.815178493733644 0.0146515062968715 ENSG00000127603 MACF1
ENST00000361689 0.999902192798266 0.815905965103228 0.0145932472568809 ENSG00000127603 MACF1
ENST00000524432 0.999902192798266 0.960143127339072 -0.00433203577846092 ENSG00000127603 MACF1
ENST00000467673 0.999902192798266 0.968049905157029 0.00480168294556478 ENSG00000127603 MACF1
ENST00000564288 0.999902192798266 0.699684223921466 0.0227508143749798 ENSG00000127603 MACF1
ENST00000494012 0.999902192798266 0.161102338058144 0.112762692713824 ENSG00000127603 MACF1
ENST00000536367 0.999902192798266 0.538794624436345 0.048385113245352 ENSG00000127603 MACF1
ENST00000480624 0.999902192798266 0.543954513979123 0.0537725932294359 ENSG00000127603 MACF1
ENST00000469366 0.999902192798266 0.270023486056832 0.102194349196188 ENSG00000127603 MACF1
ENST00000289890 0.999902192798266 0.974578494461151 0.00428386264081871 ENSG00000226438 RP11-420K8.1
ENST00000496804 0.999902192798266 0.990755734371117 -0.000766162600552891 ENSG00000127603 MACF1
ENST00000530262 0.999902192798266 0.666733976661805 0.0279147414271407 ENSG00000127603 MACF1
ENST00000485063 0.999902192798266 0.837079792287492 -0.019733472476119 ENSG00000127603 MACF1
ENST00000472385 0.999902192798266 0.842757485055714 -0.0168585516651977 ENSG00000127603 MACF1
ENST00000484393 0.999902192798266 0.625226449756308 0.0444797659310428 ENSG00000127603 MACF1
ENST00000476350 0.999902192798266 0.545512178636224 0.0403419895439423 ENSG00000127603 MACF1
ENST00000372925 0.999902192798266 0.688709655781108 0.024551354575059 ENSG00000127603 MACF1
ENST00000528611 0.999902192798266 0.994401317784166 0.000926343457398033 ENSG00000127603 MACF1
ENST00000289893 0.999902192798266 0.670302534659859 0.0259565316195223 ENSG00000127603 MACF1
ENST00000530275 0.999902192798266 0.88484882070816 0.016471214569669 ENSG00000255103 KIAA0754
ENST00000482035 0.999902192798266 0.904187141580403 0.0101126537777056 ENSG00000127603 MACF1
ENST00000473843 0.999902192798266 0.420450488698058 0.0886932909946777 ENSG00000127603 MACF1
ENST00000469490 0.999902192798266 0.956586769586587 0.00437165807553869 ENSG00000127603 MACF1
ENST00000487656 0.999902192798266 0.816437199378942 -0.0259477734017983 ENSG00000127603 MACF1
ENST00000360115 0.999902192798266 0.834908485002484 -0.0144532360632182 ENSG00000127603 MACF1
ENST00000497964 0.999902192798266 0.944546817070284 -0.00526888709929824 ENSG00000127603 MACF1
ENST00000446276 0.999902192798266 0.674173037696595 -0.0300970177175018 ENSG00000127603 MACF1
ENST00000442046 0.999902192798266 0.625353649181708 -0.0354589520161029 ENSG00000127603 MACF1
ENST00000422234 0.999902192798266 0.701292433550388 0.0330733765945057 ENSG00000127603 MACF1
ENST00000462496 0.999902192798266 0.744398257707024 0.02753066483138 ENSG00000127603 MACF1
ENST00000462103 0.999902192798266 0.499253762138854 0.0630571596907155 ENSG00000127603 MACF1
ENST00000496360 0.999902192798266 0.8133734094845 -0.0203441445908946 ENSG00000127603 MACF1
ENST00000497807 0.999902192798266 0.765527868432787 -0.0244233305871142 ENSG00000127603 MACF1
ENST00000331593 0.999902192798266 0.17757211988713 0.245271408620114 ENSG00000183682 BMP8A
ENST00000441741 0.999902192798266 0.16029026341247 0.288932034006019 ENSG00000182109 RP11-69E11.4
ENST00000331856 0.999902192798266 0.133277082490257 0.279510772404263 ENSG00000182109 RP11-69E11.4
ENST00000458207 0.999902192798266 0.548998708776854 0.0815965610558153 ENSG00000182109 RP11-69E11.4
ENST00000450157 0.999902192798266 0.563972537386406 0.0754247936735166 ENSG00000182109 RP11-69E11.4
ENST00000431553 0.999902192798266 0.571096432324143 0.0739952473075299 ENSG00000182109 RP11-69E11.4
ENST00000417869 0.999902192798266 0.366395289528001 0.117380917812637 ENSG00000182109 RP11-69E11.4
ENST00000440190 0.999902192798266 0.320123621718897 0.124536042866601 ENSG00000182109 RP11-69E11.4
ENST00000427240 0.999902192798266 0.923964061025476 0.011180765170219 ENSG00000243970 PPIEL
ENST00000482028 0.999902192798266 0.800849405128055 0.0246892144516637 ENSG00000090621 PABPC4
ENST00000372856 0.999902192798266 0.86403531280048 -0.012854569723708 ENSG00000090621 PABPC4
ENST00000372857 0.999902192798266 0.863562096502983 -0.0128989619595701 ENSG00000090621 PABPC4
ENST00000372858 0.999902192798266 0.917313710824452 -0.00710703003206247 ENSG00000090621 PABPC4
ENST00000372862 0.999902192798266 0.919843356479175 -0.00684943449790009 ENSG00000090621 PABPC4
ENST00000468476 0.999902192798266 0.78213897707703 0.0208457828600749 ENSG00000090621 PABPC4
ENST00000437136 0.999902192798266 0.891545919264637 0.0101800853787623 ENSG00000090621 PABPC4
ENST00000492468 0.999902192798266 0.95228083326012 0.00453833167329835 ENSG00000090621 PABPC4
ENST00000530186 0.999902192798266 0.863745749138893 -0.0157462637391704 ENSG00000090621 PABPC4
ENST00000421687 0.999902192798266 0.792774938359265 -0.0182987382795798 ENSG00000090621 PABPC4
ENST00000484555 0.999902192798266 0.951144672594781 0.00471927218318991 ENSG00000090621 PABPC4
ENST00000525045 0.999902192798266 0.691536832068275 0.0312311077780621 ENSG00000090621 PABPC4
ENST00000527718 0.999902192798266 0.936855580225602 0.00577149933080001 ENSG00000090621 PABPC4
ENST00000477556 0.999902192798266 0.329097938076994 0.0797290891785505 ENSG00000090621 PABPC4
ENST00000461578 0.999902192798266 0.315576045426247 0.0900003762181043 ENSG00000090621 PABPC4
ENST00000483770 0.999902192798266 0.618492126839673 0.0423077959065055 ENSG00000090621 PABPC4
ENST00000525669 0.999902192798266 0.898863632077948 0.00955068032534936 ENSG00000090621 PABPC4
ENST00000470443 0.999902192798266 0.829925257777522 -0.0152967127515944 ENSG00000090621 PABPC4
ENST00000415255 0.999902192798266 0.817910104179203 -0.0167008274975198 ENSG00000228060 RP11-69E11.8
ENST00000513632 0.999902192798266 0.821018374017767 -0.0189141728501898 ENSG00000090621 PABPC4
ENST00000364587 0.999902192798266 0.330778383483807 -0.262071552882856 ENSG00000201457 SNORA55
ENST00000525751 0.999902192798266 0.544773396238455 -0.0540906611189573 ENSG00000090621 PABPC4
ENST00000474378 0.999902192798266 0.609557398771651 -0.0433397239297524 ENSG00000090621 PABPC4
ENST00000529216 0.999902192798266 0.515589589749363 -0.0586332118375908 ENSG00000090621 PABPC4
ENST00000492519 0.999902192798266 0.539096488326059 -0.0572208329328573 ENSG00000090621 PABPC4
ENST00000451091 0.999902192798266 0.997340902319177 0.000435963380169235 ENSG00000090621 PABPC4
ENST00000531243 0.999902192798266 0.817303933847634 -0.042010616280354 ENSG00000090621 PABPC4
ENST00000372844 0.999902192798266 0.849237884249446 -0.0624032165584768 ENSG00000116983 HPCAL4
ENST00000470018 0.999902192798266 0.549350358503252 -0.0672149341043779 ENSG00000084072 PPIE
ENST00000485507 0.999902192798266 0.536544435224849 -0.0750046216242992 ENSG00000084072 PPIE
ENST00000324379 0.999902192798266 0.841639489647183 0.0189334870172766 ENSG00000084072 PPIE
ENST00000356511 0.999902192798266 0.931162660539555 -0.00717733424680642 ENSG00000084072 PPIE
ENST00000456578 0.999902192798266 0.64889007571566 -0.0547097601256075 ENSG00000084072 PPIE
ENST00000495526 0.999902192798266 0.836770488734378 0.0195188195864473 ENSG00000084072 PPIE
ENST00000482751 0.999902192798266 0.836770488734378 0.0195188195864473 ENSG00000084072 PPIE
ENST00000372830 0.999902192798266 0.931162660539555 -0.00717733424680642 ENSG00000084072 PPIE
ENST00000497370 0.999902192798266 0.895198716342092 0.0128356756459894 ENSG00000084072 PPIE
ENST00000372835 0.999902192798266 0.819042269030033 0.0216061453536366 ENSG00000084072 PPIE
ENST00000470213 0.999902192798266 0.948795628092517 0.00616156459944063 ENSG00000084072 PPIE
ENST00000474804 0.999902192798266 0.920378534760958 0.00975469746569483 ENSG00000084072 PPIE
ENST00000475350 0.999902192798266 0.836770488734378 0.0195188195864473 ENSG00000084072 PPIE
ENST00000480169 0.999902192798266 0.55326376108598 -0.0644200622301876 ENSG00000084072 PPIE
ENST00000372827 0.999902192798266 0.703688762796264 -0.0660043018578603 ENSG00000116985 BMP8B
ENST00000397360 0.999902192798266 0.686230332183851 -0.107884642443484 ENSG00000116985 BMP8B
ENST00000441669 0.999902192798266 0.115761258656681 -0.125403300136696 ENSG00000043514 TRIT1
ENST00000462797 0.999902192798266 0.115761258656681 -0.125403300136696 ENSG00000043514 TRIT1
ENST00000316891 0.999902192798266 0.115761258656681 -0.125403300136696 ENSG00000043514 TRIT1
ENST00000372818 0.999902192798266 0.115761258656681 -0.125403300136696 ENSG00000043514 TRIT1
ENST00000495175 0.999902192798266 0.251276378239253 -0.092667676742904 ENSG00000043514 TRIT1
ENST00000491865 0.999902192798266 0.252892138048521 -0.0924049097242826 ENSG00000043514 TRIT1
ENST00000537223 0.999902192798266 0.34122842896894 -0.0792619559829752 ENSG00000043514 TRIT1
ENST00000537440 0.999902192798266 0.34122842896894 -0.0792619559829752 ENSG00000043514 TRIT1
ENST00000541099 0.999902192798266 0.34122842896894 -0.0792619559829752 ENSG00000043514 TRIT1
ENST00000545233 0.999902192798266 0.34122842896894 -0.0792619559829752 ENSG00000043514 TRIT1
ENST00000465417 0.999902192798266 0.45276534403065 -0.0935524806347752 ENSG00000043514 TRIT1
ENST00000492612 0.999902192798266 0.470591635499306 -0.0589243564066985 ENSG00000043514 TRIT1
ENST00000467774 0.999902192798266 0.970673605048136 -0.00686006815548512 ENSG00000043514 TRIT1
ENST00000489945 0.999902192798266 0.40843156646597 -0.0660527100029528 ENSG00000043514 TRIT1
ENST00000486825 0.999902192798266 0.471468631841409 -0.0581772149764948 ENSG00000043514 TRIT1
ENST00000469476 0.999902192798266 0.551934110668687 -0.0568997586504342 ENSG00000043514 TRIT1
ENST00000544981 0.999902192798266 0.487903959213568 -0.0636315472661797 ENSG00000043514 TRIT1
ENST00000462243 0.999902192798266 0.464910156212532 -0.0861979829430956 ENSG00000043514 TRIT1
ENST00000397332 0.999902192798266 0.881744363135691 0.0424512562424844 ENSG00000116990 MYCL
ENST00000372816 0.999902192798266 0.987707294871814 0.00464340860550867 ENSG00000116990 MYCL
ENST00000372811 0.999902192798266 0.92943836167839 0.00890779554197152 ENSG00000168389 MFSD2A
ENST00000420632 0.999902192798266 0.966531802462984 0.004186842833347 ENSG00000168389 MFSD2A
ENST00000434861 0.999902192798266 0.883341620456366 0.0155191526716279 ENSG00000168389 MFSD2A
ENST00000372809 0.999902192798266 0.928603777601839 0.0090127983027006 ENSG00000168389 MFSD2A
ENST00000483824 0.999902192798266 0.928603777601839 0.0090127983027006 ENSG00000168389 MFSD2A
ENST00000469745 0.999902192798266 0.803716821228919 0.0253562977626299 ENSG00000168389 MFSD2A
ENST00000438210 0.999902192798266 0.758150568320851 0.045747789847123 ENSG00000228477 RP3-342P20.2
ENST00000480630 0.999902192798266 0.718789513610943 0.0354291760344667 ENSG00000168389 MFSD2A
ENST00000491515 0.999902192798266 0.836860566688062 -0.0216172928075724 ENSG00000168389 MFSD2A
ENST00000459917 0.999902192798266 0.682457924228064 -0.0450932457803116 ENSG00000168389 MFSD2A
ENST00000481612 0.999902192798266 0.60830306623016 -0.0579050290996082 ENSG00000168389 MFSD2A
ENST00000372797 0.999902192798266 0.968737478189703 0.00288612142913735 ENSG00000131236 CAP1
ENST00000372802 0.999902192798266 0.964847738097792 0.00324557289673962 ENSG00000131236 CAP1
ENST00000449311 0.999902192798266 0.883431845788244 -0.0112002759174515 ENSG00000131236 CAP1
ENST00000421589 0.999902192798266 0.928609146583753 -0.00679290763396169 ENSG00000131236 CAP1
ENST00000414893 0.999902192798266 0.902651277893634 -0.0089287487147002 ENSG00000131236 CAP1
ENST00000414281 0.999902192798266 0.928899342569743 -0.00677279301091104 ENSG00000131236 CAP1
ENST00000420216 0.999902192798266 0.910261778825213 -0.00863872080598076 ENSG00000131236 CAP1
ENST00000372792 0.999902192798266 0.947101381823438 -0.00486696238317361 ENSG00000131236 CAP1
ENST00000372798 0.999902192798266 0.970615907271765 -0.00266613169030588 ENSG00000131236 CAP1
ENST00000340450 0.999902192798266 0.97723067031491 0.00210559581808958 ENSG00000131236 CAP1
ENST00000372805 0.999902192798266 0.996964018173509 -0.000280233941045131 ENSG00000131236 CAP1
ENST00000435719 0.999902192798266 0.904257527306883 -0.00894091056968154 ENSG00000131236 CAP1
ENST00000427843 0.999902192798266 0.874051376993384 -0.0117133814285437 ENSG00000131236 CAP1
ENST00000417287 0.999902192798266 0.887245985390531 -0.0108280534297691 ENSG00000131236 CAP1
ENST00000424977 0.999902192798266 0.931000282816687 -0.00654699024039031 ENSG00000131236 CAP1
ENST00000446031 0.999902192798266 0.770795121773877 -0.0220222609272654 ENSG00000131236 CAP1
ENST00000479759 0.999902192798266 0.872878262105933 0.0126438533735731 ENSG00000131236 CAP1
ENST00000461993 0.999902192798266 0.82387335100143 0.017930692054772 ENSG00000131236 CAP1
ENST00000494114 0.999902192798266 0.874131587731539 0.0125735656442174 ENSG00000131236 CAP1
ENST00000433473 0.999902192798266 0.623541703699056 0.0422827244921325 ENSG00000131238 PPT1
ENST00000529905 0.999902192798266 0.608152612383909 0.0439035635414207 ENSG00000131238 PPT1
ENST00000530704 0.999902192798266 0.491087299772065 0.0632188240740153 ENSG00000131238 PPT1
ENST00000372775 0.999902192798266 0.699599390841418 0.0379132555062348 ENSG00000131238 PPT1
ENST00000449045 0.999902192798266 0.59834071143211 0.0496386379367226 ENSG00000131238 PPT1
ENST00000439754 0.999902192798266 0.462942124614188 0.075406822069178 ENSG00000131238 PPT1
ENST00000530076 0.999902192798266 0.790560814974741 0.0271909822427167 ENSG00000131238 PPT1
ENST00000527311 0.999902192798266 0.636421900299046 0.0447588552106554 ENSG00000131238 PPT1
ENST00000372779 0.999902192798266 0.617732645957227 0.0490652810632714 ENSG00000131238 PPT1
ENST00000526547 0.999902192798266 0.369420704104258 0.104840141155734 ENSG00000131238 PPT1
ENST00000372771 0.999902192798266 0.658923563737404 -0.0308463392531365 ENSG00000117000 RLF
ENST00000567508 0.999902192798266 0.889004726552605 0.0330677108208631 ENSG00000259943 RP1-39G22.7
ENST00000372759 0.999902192798266 0.82900487217474 -0.0128315909630308 ENSG00000084073 ZMPSTE24
ENST00000479131 0.999902192798266 0.973275648921753 -0.002819016972434 ENSG00000084073 ZMPSTE24
ENST00000472583 0.999902192798266 0.744653500243759 0.0247022987421738 ENSG00000084073 ZMPSTE24
ENST00000474142 0.999902192798266 0.792542600767464 0.0286219642346118 ENSG00000084073 ZMPSTE24
ENST00000372748 0.999902192798266 0.865345912685491 0.0443869400542534 ENSG00000049089 COL9A2
ENST00000482722 0.999902192798266 0.708034750212454 0.0994179343958539 ENSG00000049089 COL9A2
ENST00000488463 0.999902192798266 0.829036196709678 0.067785041232509 ENSG00000049089 COL9A2
ENST00000417105 0.999902192798266 0.812490699797493 0.0766655054585582 ENSG00000049089 COL9A2
ENST00000435168 0.999902192798266 0.758570636341224 -0.0237799851697457 ENSG00000084070 SMAP2
ENST00000372718 0.999902192798266 0.940809231340511 -0.00539924255929181 ENSG00000084070 SMAP2
ENST00000372708 0.999902192798266 0.918792659475803 0.00744295706043296 ENSG00000084070 SMAP2
ENST00000539317 0.999902192798266 0.870503717529267 -0.012795303615416 ENSG00000084070 SMAP2
ENST00000487871 0.999902192798266 0.742336392034911 0.0288689888455739 ENSG00000084070 SMAP2
ENST00000469416 0.841705034907517 0.0281745299176404 0.306941423369667 ENSG00000187801 ZFP69B
ENST00000361584 0.844312765068814 0.0284338293254623 0.306776143985387 ENSG00000187801 ZFP69B
ENST00000484445 0.844312765068814 0.0284338293254623 0.306776143985387 ENSG00000187801 ZFP69B
ENST00000411995 0.842918516019714 0.0282523357204539 0.306955256922637 ENSG00000187801 ZFP69B
ENST00000565390 0.999902192798266 0.736553440594218 0.0650775896456137 ENSG00000260920 RP1-228H13.5
ENST00000372706 0.999902192798266 0.940247826662849 -0.00942251231980254 ENSG00000187815 ZFP69
ENST00000372705 0.999902192798266 0.943682172702624 0.00907792034469551 ENSG00000187815 ZFP69
ENST00000482712 0.999902192798266 0.687694846175023 0.0881938836426531 ENSG00000187815 ZFP69
ENST00000450713 0.999902192798266 0.162868994240219 0.159872594630197 ENSG00000238287 RP11-656D10.3
ENST00000358527 0.999902192798266 0.593671401385416 0.0559513206184162 ENSG00000164002 EXO5
ENST00000372703 0.999902192798266 0.593671401385416 0.0559513206184162 ENSG00000164002 EXO5
ENST00000420209 0.999902192798266 0.17441212025104 0.150021847316629 ENSG00000164002 EXO5
ENST00000296380 0.999902192798266 0.579449763589207 0.057084891265121 ENSG00000164002 EXO5
ENST00000432259 0.698686576885645 0.0168097078252953 0.287947659772894 ENSG00000164002 EXO5
ENST00000418186 0.999902192798266 0.177875056757049 0.148176545128442 ENSG00000164002 EXO5
ENST00000415550 0.758716193397651 0.0210593765902484 0.27891873574931 ENSG00000164002 EXO5
ENST00000443729 0.999902192798266 0.278978495761849 0.117917537439318 ENSG00000164002 EXO5
ENST00000419161 0.999902192798266 0.278978495761849 0.117917537439318 ENSG00000164002 EXO5
ENST00000471429 0.7623747601295 0.0213639103742357 0.311437640556232 ENSG00000164002 EXO5
ENST00000453437 0.61569285642989 0.0121702501414565 0.355880562290986 ENSG00000227278 RP11-656D10.5
ENST00000437060 0.999902192798266 0.711534873902575 -0.0791254503747382 ENSG00000238186 RP11-656D10.6
ENST00000372699 0.999902192798266 0.705439200936678 0.0577580236793784 ENSG00000117010 ZNF684
ENST00000465152 0.999902192798266 0.682822444153274 0.0637272924631807 ENSG00000117010 ZNF684
ENST00000372696 0.999902192798266 0.580490205775583 0.0871212902228902 ENSG00000117010 ZNF684
ENST00000372697 0.999902192798266 0.580490205775583 0.0871212902228902 ENSG00000117010 ZNF684
ENST00000493756 0.999902192798266 0.780101190998648 0.0426100026921289 ENSG00000117010 ZNF684
ENST00000472043 0.999902192798266 0.972949011932142 -0.00743711848319356 ENSG00000117010 ZNF684
ENST00000372684 0.389559082698712 0.00532759381454729 0.607807304296779 ENSG00000117016 RIMS3
ENST00000372683 0.239193138537352 0.00246897721213233 0.750219550248531 ENSG00000117016 RIMS3
ENST00000440100 0.999902192798266 0.665456017433234 0.103936863168287 ENSG00000237899 RP4-739H11.3
ENST00000606277 0.999902192798266 0.72400671901095 -0.0508287400633923 ENSG00000272145 NFYC-AS1
ENST00000467203 0.999902192798266 0.82591686262988 0.0169230581727593 ENSG00000066136 NFYC
ENST00000424419 0.999902192798266 0.78658494192798 0.0204002141305714 ENSG00000066136 NFYC
ENST00000427410 0.999902192798266 0.783028670721925 0.0194369520806044 ENSG00000066136 NFYC
ENST00000447388 0.999902192798266 0.81806095031257 0.0162821244841169 ENSG00000066136 NFYC
ENST00000425457 0.999902192798266 0.787783054003443 0.0190111531554508 ENSG00000066136 NFYC
ENST00000453631 0.999902192798266 0.848312985318363 0.0150912998678052 ENSG00000066136 NFYC
ENST00000456393 0.999902192798266 0.817401215965884 0.0163537356645759 ENSG00000066136 NFYC
ENST00000372654 0.999902192798266 0.770610807096891 0.0207672500556518 ENSG00000066136 NFYC
ENST00000534399 0.999902192798266 0.781959412599717 0.0233122242359217 ENSG00000066136 NFYC
ENST00000372653 0.999902192798266 0.768451692689777 0.0214243791504013 ENSG00000066136 NFYC
ENST00000372669 0.999902192798266 0.776648810527806 0.0221762008805256 ENSG00000066136 NFYC
ENST00000372652 0.999902192798266 0.987973987633753 0.00111370994542058 ENSG00000066136 NFYC
ENST00000372651 0.999902192798266 0.900301062875504 0.00925154687959519 ENSG00000066136 NFYC
ENST00000531464 0.999902192798266 0.69479141863966 -0.036215705161854 ENSG00000066136 NFYC
ENST00000440226 0.999902192798266 0.937466804729582 0.00591174577887664 ENSG00000066136 NFYC
ENST00000525290 0.999902192798266 0.688681762737679 0.0330418866149309 ENSG00000066136 NFYC
ENST00000530965 0.999902192798266 0.835185057713185 0.0190993307297008 ENSG00000066136 NFYC
ENST00000416859 0.999902192798266 0.900968191227349 0.00997531676053407 ENSG00000066136 NFYC
ENST00000308733 0.999902192798266 0.771209318338925 0.0226724322480348 ENSG00000066136 NFYC
ENST00000414185 0.999902192798266 0.826432440182273 0.0184014110508081 ENSG00000066136 NFYC
ENST00000525349 0.999902192798266 0.799435114644686 -0.0258844701902495 ENSG00000066136 NFYC
ENST00000483091 0.999902192798266 0.791223915640327 0.0384006354501602 ENSG00000066136 NFYC
ENST00000488635 0.999902192798266 0.43974102257214 0.0802406792431943 ENSG00000066136 NFYC
ENST00000496608 0.999902192798266 0.598439530996532 0.0545414906455692 ENSG00000066136 NFYC
ENST00000347132 0.999902192798266 0.828919272554305 -0.0514018363256436 ENSG00000117013 KCNQ4
ENST00000509682 0.999902192798266 0.725575583145389 -0.0845751910786027 ENSG00000117013 KCNQ4
ENST00000443478 0.999902192798266 0.671237993401589 -0.114793513026484 ENSG00000117013 KCNQ4
ENST00000506017 0.999902192798266 0.695129802382652 -0.106337628644117 ENSG00000117013 KCNQ4
ENST00000372638 0.999902192798266 0.265694337528434 -0.310383929397268 ENSG00000179862 CITED4
ENST00000372621 0.999902192798266 0.165811737315736 -0.124632246174156 ENSG00000171793 CTPS1
ENST00000541520 0.999902192798266 0.201543824824998 -0.114693027861448 ENSG00000171793 CTPS1
ENST00000470271 0.999902192798266 0.102911890296908 -0.199410723601705 ENSG00000171793 CTPS1
ENST00000475060 0.999902192798266 0.226167775856181 -0.168356630728205 ENSG00000171793 CTPS1
ENST00000479480 0.999902192798266 0.146462100119051 -0.159635640654827 ENSG00000171793 CTPS1
ENST00000543104 0.999902192798266 0.168823429517569 -0.141691624392792 ENSG00000171793 CTPS1
ENST00000372616 0.999902192798266 0.220507718747482 -0.110374958647496 ENSG00000171793 CTPS1
ENST00000480420 0.999902192798266 0.180635781961318 -0.112553561835634 ENSG00000171793 CTPS1
ENST00000463285 0.999902192798266 0.151832110862635 -0.124965104185841 ENSG00000171793 CTPS1
ENST00000486889 0.999902192798266 0.146941079878172 -0.128038135537179 ENSG00000171793 CTPS1
ENST00000497210 0.999902192798266 0.11940303833953 -0.156968397621549 ENSG00000171793 CTPS1
ENST00000464283 0.999902192798266 0.751805269625972 -0.0309819824501446 ENSG00000171793 CTPS1
ENST00000463423 0.999902192798266 0.62904541989443 -0.0488775680953706 ENSG00000171793 CTPS1
ENST00000498694 0.999902192798266 0.411756690164333 -0.0765949586962558 ENSG00000171793 CTPS1
ENST00000302946 0.999902192798266 0.813714176351848 0.0236916566649426 ENSG00000171790 SLFNL1
ENST00000372613 0.999902192798266 0.789737159858954 0.0268126576071039 ENSG00000171790 SLFNL1
ENST00000397197 0.999902192798266 0.789737159858954 0.0268126576071039 ENSG00000171790 SLFNL1
ENST00000439569 0.999902192798266 0.789737159858954 0.0268126576071039 ENSG00000171790 SLFNL1
ENST00000372611 0.999902192798266 0.794828124179121 0.0260821390679886 ENSG00000171790 SLFNL1
ENST00000359345 0.999902192798266 0.719926406226756 0.0336144254839952 ENSG00000171790 SLFNL1
ENST00000456518 0.999902192798266 0.620254166320558 -0.0307077046646794 ENSG00000010803 SCMH1
ENST00000397174 0.999902192798266 0.637367389547071 -0.0287896955545287 ENSG00000010803 SCMH1
ENST00000402904 0.999902192798266 0.637367389547071 -0.0287896955545287 ENSG00000010803 SCMH1
ENST00000361191 0.999902192798266 0.634017596026487 -0.0290066351844453 ENSG00000010803 SCMH1
ENST00000361705 0.999902192798266 0.634017596026487 -0.0290066351844453 ENSG00000010803 SCMH1
ENST00000397171 0.999902192798266 0.634017596026487 -0.0290066351844453 ENSG00000010803 SCMH1
ENST00000372597 0.999902192798266 0.661402403967134 -0.0249347556342802 ENSG00000010803 SCMH1
ENST00000372596 0.999902192798266 0.661402403967134 -0.0249347556342802 ENSG00000010803 SCMH1
ENST00000337495 0.999902192798266 0.661402403967134 -0.0249347556342802 ENSG00000010803 SCMH1
ENST00000326197 0.999902192798266 0.632418647353158 -0.0296248651271871 ENSG00000010803 SCMH1
ENST00000372595 0.999902192798266 0.621029723338475 -0.029879897324616 ENSG00000010803 SCMH1
ENST00000472037 0.999902192798266 0.94997401176212 -0.00491039214928965 ENSG00000010803 SCMH1
ENST00000460215 0.999902192798266 0.688549107522499 0.0330378570214166 ENSG00000010803 SCMH1
ENST00000498793 0.999902192798266 0.582376230002266 0.0444304069804813 ENSG00000010803 SCMH1
ENST00000489421 0.999902192798266 0.869362604554352 -0.014730693708739 ENSG00000010803 SCMH1
ENST00000482530 0.999902192798266 0.531622419188514 -0.0560691867534706 ENSG00000010803 SCMH1
ENST00000488592 0.999902192798266 0.998077769692507 -0.000233604079993809 ENSG00000010803 SCMH1
ENST00000372583 0.999902192798266 0.178684435725132 0.120118884413706 ENSG00000127124 HIVEP3
ENST00000372584 0.999902192798266 0.178599851517279 0.120159717348002 ENSG00000127124 HIVEP3
ENST00000247584 0.999902192798266 0.190629745152757 0.126644434165116 ENSG00000127124 HIVEP3
ENST00000460604 0.999902192798266 0.303975884656564 0.104132797262803 ENSG00000127124 HIVEP3
ENST00000429157 0.999902192798266 0.193508095596314 0.126046785384698 ENSG00000127124 HIVEP3
ENST00000440249 0.999902192798266 0.433298894399732 -0.221918156794824 ENSG00000230881 RP11-486B10.3
ENST00000434240 0.999902192798266 0.804784146940777 0.0382999920731409 ENSG00000230638 RP11-486B10.4
ENST00000455975 0.999902192798266 0.473461210565795 0.112714973903648 ENSG00000230638 RP11-486B10.4
ENST00000491442 0.999902192798266 0.413861533915254 0.111973543963721 ENSG00000127124 HIVEP3
ENST00000489103 0.999902192798266 0.439579706669979 0.0951989518620863 ENSG00000127124 HIVEP3
ENST00000479350 0.999902192798266 0.470497259932671 0.1236694918166 ENSG00000127124 HIVEP3
ENST00000372571 0.999902192798266 0.193719166402644 -0.0701349402666332 ENSG00000198815 FOXJ3
ENST00000372572 0.999902192798266 0.602576395971115 -0.0277366597099432 ENSG00000198815 FOXJ3
ENST00000372573 0.999902192798266 0.592431725666568 -0.0284256595737364 ENSG00000198815 FOXJ3
ENST00000361346 0.999902192798266 0.598849821373632 -0.0279328231556781 ENSG00000198815 FOXJ3
ENST00000361776 0.999902192798266 0.598849821373632 -0.0279328231556781 ENSG00000198815 FOXJ3
ENST00000545068 0.999902192798266 0.504209545453355 -0.0345101598185352 ENSG00000198815 FOXJ3
ENST00000445886 0.999902192798266 0.973182496302448 -0.00240927802656558 ENSG00000198815 FOXJ3
ENST00000422278 0.999902192798266 0.108795515205086 -0.170502340064186 ENSG00000198815 FOXJ3
ENST00000454417 0.999902192798266 0.343004952353537 0.0963310355849049 ENSG00000198815 FOXJ3
ENST00000372562 0.999902192798266 0.862935331521492 -0.0131205451437661 ENSG00000127125 PPCS
ENST00000455780 0.999902192798266 0.965402499853458 -0.00346815151336124 ENSG00000127125 PPCS
ENST00000372560 0.999902192798266 0.83151176757127 -0.0268760291639906 ENSG00000127125 PPCS
ENST00000472013 0.999902192798266 0.96523038692742 -0.00349168031679536 ENSG00000127125 PPCS
ENST00000372561 0.999902192798266 0.965150016502816 -0.00349966720856488 ENSG00000127125 PPCS
ENST00000372556 0.999902192798266 0.965150016502816 -0.00349966720856488 ENSG00000127125 PPCS
ENST00000471420 0.999902192798266 0.724435840483306 0.0270279748371468 ENSG00000127125 PPCS
ENST00000482168 0.999902192798266 0.850117730011608 0.016380965476739 ENSG00000127125 PPCS
ENST00000469615 0.999902192798266 0.960578873194982 0.00531419674431438 ENSG00000127125 PPCS
ENST00000475614 0.999902192798266 0.306677287862069 -0.243938960913569 ENSG00000186409 CCDC30
ENST00000428554 0.999902192798266 0.772221760832101 -0.0443949716835018 ENSG00000186409 CCDC30
ENST00000477155 0.999902192798266 0.772221760832101 -0.0443949716835018 ENSG00000186409 CCDC30
ENST00000468651 0.999902192798266 0.570921290564196 -0.154240150222285 ENSG00000186409 CCDC30
ENST00000492422 0.999902192798266 0.465219452647678 -0.20291367617764 ENSG00000186409 CCDC30
ENST00000495044 0.999902192798266 0.995617037192302 0.00124285727646216 ENSG00000186409 CCDC30
ENST00000507855 0.999902192798266 0.915385553948805 0.0171814841466154 ENSG00000186409 CCDC30
ENST00000509712 0.999902192798266 0.837428423799701 0.0379778893584964 ENSG00000186409 CCDC30
ENST00000471390 0.999902192798266 0.802560334483753 0.0429266808231121 ENSG00000186409 CCDC30
ENST00000342022 0.999902192798266 0.79324481295193 0.0444916457776672 ENSG00000186409 CCDC30
ENST00000340612 0.999902192798266 0.899123044097594 0.0216039022455184 ENSG00000186409 CCDC30
ENST00000514642 0.999902192798266 0.249452776870672 0.235225585964445 ENSG00000186409 CCDC30
ENST00000390640 0.999902192798266 0.917475287051821 0.0178314908480181 ENSG00000186409 CCDC30
ENST00000304979 0.999902192798266 0.226709012058168 -0.0822054471885058 ENSG00000171960 PPIH
ENST00000372550 0.999902192798266 0.31592486204515 -0.0817281082387194 ENSG00000171960 PPIH
ENST00000440068 0.999902192798266 0.381109972173444 -0.073698180392861 ENSG00000171960 PPIH
ENST00000372549 0.999902192798266 0.890831190470857 0.0147397512063154 ENSG00000171960 PPIH
ENST00000455203 0.999902192798266 0.382751696908216 -0.0744990526780668 ENSG00000171960 PPIH
ENST00000436387 0.999902192798266 0.936346965156434 0.00881387711628989 ENSG00000171960 PPIH
ENST00000461351 0.999902192798266 0.14552045849221 -0.104393131707256 ENSG00000171960 PPIH
ENST00000414339 0.999902192798266 0.101433977797767 0.456992967220089 ENSG00000234917 RP5-994D16.3
ENST00000321358 0.999902192798266 0.319936023288042 -0.0601004083082892 ENSG00000065978 YBX1
ENST00000332220 0.999902192798266 0.324825927338611 -0.0628876491536937 ENSG00000065978 YBX1
ENST00000436427 0.999902192798266 0.442959018684855 -0.0447652115944669 ENSG00000065978 YBX1
ENST00000467957 0.999902192798266 0.496723515023979 -0.039220268124344 ENSG00000065978 YBX1
ENST00000397054 0.999902192798266 0.939237886138037 0.00653719095904703 ENSG00000117385 LEPRE1
ENST00000460031 0.999902192798266 0.945969418570596 0.00581282162240909 ENSG00000117385 LEPRE1
ENST00000236040 0.999902192798266 0.945884931720254 0.00582757852313769 ENSG00000117385 LEPRE1
ENST00000495874 0.999902192798266 0.945884931720254 0.00582757852313769 ENSG00000117385 LEPRE1
ENST00000296388 0.999902192798266 0.945884931720254 0.00582757852313769 ENSG00000117385 LEPRE1
ENST00000462474 0.999902192798266 0.656047601024745 0.0697651188424982 ENSG00000117385 LEPRE1
ENST00000472802 0.999902192798266 0.824974891196055 0.0405506664899488 ENSG00000117385 LEPRE1
ENST00000431412 0.999902192798266 0.404784229608052 0.0841068111339714 ENSG00000117385 LEPRE1
ENST00000460831 0.999902192798266 0.195702006027677 0.27164793923761 ENSG00000117385 LEPRE1
ENST00000481465 0.999902192798266 0.57669654431851 0.0727886629350258 ENSG00000117385 LEPRE1
ENST00000447502 0.999902192798266 0.899882666703663 -0.018203499465247 ENSG00000117385 LEPRE1
ENST00000463465 0.999902192798266 0.99265210095788 0.00106639542954125 ENSG00000117385 LEPRE1
ENST00000372526 0.999902192798266 0.540213747961761 -0.0870290128719822 ENSG00000117385 LEPRE1
ENST00000492956 0.999902192798266 0.411370676653092 -0.12568142656915 ENSG00000117385 LEPRE1
ENST00000372525 0.999902192798266 0.877999032138301 0.0161535751627935 ENSG00000164008 C1orf50
ENST00000464081 0.999902192798266 0.495760971913506 -0.0569265859199658 ENSG00000164008 C1orf50
ENST00000603943 0.999902192798266 0.431845639539865 -0.0625597366735814 ENSG00000164008 C1orf50
ENST00000536543 0.999902192798266 0.507783498269506 -0.0566853785641607 ENSG00000164008 C1orf50
ENST00000468913 0.999902192798266 0.678586935830584 -0.0559752093090293 ENSG00000164008 C1orf50
ENST00000494155 0.999902192798266 0.951951439120125 0.0111218316588303 ENSG00000164008 C1orf50
ENST00000447572 0.999902192798266 0.90275570534145 -0.0293568414669139 ENSG00000228452 RP5-994D16.9
ENST00000372522 0.892272350500333 0.03431813996795 0.245061068197852 ENSG00000177868 CCDC23
ENST00000372521 0.958754018383247 0.048426400698798 0.219654174838914 ENSG00000177868 CCDC23
ENST00000537227 0.999902192798266 0.0743783826240129 0.193603317590757 ENSG00000177868 CCDC23
ENST00000497437 0.958695522788835 0.0481498534109403 0.234380393083829 ENSG00000177868 CCDC23
ENST00000487556 0.999902192798266 0.686100803049767 0.043510605751069 ENSG00000164010 ERMAP
ENST00000372517 0.999902192798266 0.686100803049767 0.043510605751069 ENSG00000164010 ERMAP
ENST00000470938 0.999902192798266 0.257710121691026 -0.256446034131931 ENSG00000164010 ERMAP
ENST00000372514 0.999902192798266 0.517771899991659 0.0824762032927515 ENSG00000164010 ERMAP
ENST00000328249 0.999902192798266 0.602008371560194 0.0746010188913575 ENSG00000164010 ERMAP
ENST00000414798 0.999902192798266 0.817501332150891 0.0338652275102775 ENSG00000228192 RP11-342M1.3
ENST00000416809 0.999902192798266 0.990158635136693 -0.0019527019366236 ENSG00000228192 RP11-342M1.3
ENST00000425076 0.999902192798266 0.562959174022427 0.0861439448937545 ENSG00000228192 RP11-342M1.3
ENST00000444563 0.999902192798266 0.562959174022427 0.0861439448937545 ENSG00000228192 RP11-342M1.3
ENST00000372508 0.90904143395559 0.037559240299541 0.20712232102711 ENSG00000164011 ZNF691
ENST00000372507 0.908070873681102 0.037398652867819 0.207130933808172 ENSG00000164011 ZNF691
ENST00000372506 0.908070873681102 0.037398652867819 0.207130933808172 ENSG00000164011 ZNF691
ENST00000397044 0.930495112253756 0.0424821397192098 0.212678814912063 ENSG00000164011 ZNF691
ENST00000372504 0.908070873681102 0.037398652867819 0.207130933808172 ENSG00000164011 ZNF691
ENST00000397034 0.999902192798266 0.0760317177270533 0.229007014442221 ENSG00000164011 ZNF691
ENST00000372503 0.999902192798266 0.163015393431561 0.190002146081325 ENSG00000164011 ZNF691
ENST00000372502 0.999902192798266 0.134852664954617 0.207884529904988 ENSG00000164011 ZNF691
ENST00000426263 0.999902192798266 0.306838716082995 0.095480398196143 ENSG00000117394 SLC2A1
ENST00000475162 0.999902192798266 0.573673811939332 0.0623430134196017 ENSG00000117394 SLC2A1
ENST00000439722 0.999902192798266 0.772916453857422 0.0376860356894136 ENSG00000117394 SLC2A1
ENST00000415851 0.999902192798266 0.252760610970801 0.114915116397066 ENSG00000117394 SLC2A1
ENST00000372500 0.999902192798266 0.364241757313662 0.0885688284912844 ENSG00000117394 SLC2A1
ENST00000460369 0.999902192798266 0.448574529663083 -0.130799901576297 ENSG00000117394 SLC2A1
ENST00000431635 0.999902192798266 0.265968483387857 -0.110381978542349 ENSG00000117395 EBNA1BP2
ENST00000236051 0.999902192798266 0.26061546989518 -0.111296029094615 ENSG00000117395 EBNA1BP2
ENST00000463906 0.999902192798266 0.945075606859348 -0.00673283316961457 ENSG00000117395 EBNA1BP2
ENST00000491223 0.98935808025328 0.0547557252868322 -0.189392684555179 ENSG00000117395 EBNA1BP2
ENST00000472982 0.999902192798266 0.0579636458443248 -0.191420537516949 ENSG00000117395 EBNA1BP2
ENST00000483082 0.999902192798266 0.0638859026973208 -0.187648226870472 ENSG00000117395 EBNA1BP2
ENST00000461557 0.999902192798266 0.0625661785374458 -0.183200214065006 ENSG00000117395 EBNA1BP2
ENST00000372492 0.999902192798266 0.420083950170372 -0.164406371854789 ENSG00000243710 WDR65
ENST00000372470 0.999902192798266 0.345531638862728 0.286128958184011 ENSG00000117400 MPL
ENST00000413998 0.999902192798266 0.0636866241776141 0.6094333917333 ENSG00000117400 MPL
ENST00000424948 0.999902192798266 0.836801276739897 0.0558062420389398 ENSG00000234694 RP1-92O14.3
ENST00000310955 0.999902192798266 0.845744771670021 -0.0492220551516227 ENSG00000117399 CDC20
ENST00000372462 0.999902192798266 0.818680121307299 -0.0582791068204637 ENSG00000117399 CDC20
ENST00000372458 0.999902192798266 0.679646651360045 0.0359298019445361 ENSG00000066322 ELOVL1
ENST00000413844 0.999902192798266 0.679728769943442 0.0358916389102929 ENSG00000066322 ELOVL1
ENST00000468865 0.999902192798266 0.303301369298382 0.0956849660513031 ENSG00000066322 ELOVL1
ENST00000464204 0.999902192798266 0.671631433746569 0.0358985067576866 ENSG00000066322 ELOVL1
ENST00000470968 0.999902192798266 0.659133445708538 0.0373947425235791 ENSG00000066322 ELOVL1
ENST00000487209 0.999902192798266 0.616289248265398 0.0424889939230905 ENSG00000066322 ELOVL1
ENST00000470769 0.999902192798266 0.531888811905682 0.0539032183488346 ENSG00000066322 ELOVL1
ENST00000497569 0.999902192798266 0.714115402503508 0.0315944140128515 ENSG00000066322 ELOVL1
ENST00000482302 0.999902192798266 0.774542994524844 0.0245714545898518 ENSG00000066322 ELOVL1
ENST00000497050 0.999902192798266 0.720261560407653 0.0305278429651036 ENSG00000066322 ELOVL1
ENST00000478481 0.999902192798266 0.193276149584424 0.124420103669799 ENSG00000066322 ELOVL1
ENST00000479439 0.999902192798266 0.618362556243869 0.0452528719528193 ENSG00000066322 ELOVL1
ENST00000465321 0.999902192798266 0.781679091657415 0.024845418059718 ENSG00000066322 ELOVL1
ENST00000479686 0.999902192798266 0.759358948888988 0.0282935454051373 ENSG00000066322 ELOVL1
ENST00000496932 0.999902192798266 0.777960724982766 0.0261044053368271 ENSG00000066322 ELOVL1
ENST00000290663 0.999902192798266 0.149995032843107 0.120860997249599 ENSG00000159479 MED8
ENST00000372457 0.999902192798266 0.143628760729282 0.121892758205207 ENSG00000159479 MED8
ENST00000372455 0.999902192798266 0.116395357906131 0.128300805561787 ENSG00000159479 MED8
ENST00000436713 0.999902192798266 0.084723564595764 0.146371354634324 ENSG00000229431 RP1-92O14.6
ENST00000460803 0.999902192798266 0.100558698227257 0.174190233679265 ENSG00000159479 MED8
ENST00000473560 0.903856868128626 0.036286353845711 0.192593732035314 ENSG00000159479 MED8
ENST00000310739 0.999902192798266 0.121266833823675 0.135421294373279 ENSG00000198198 SZT2
ENST00000372450 0.999902192798266 0.121266833823675 0.135421294373279 ENSG00000198198 SZT2
ENST00000357658 0.999902192798266 0.124704583708983 0.121444670512538 ENSG00000198198 SZT2
ENST00000406439 0.999902192798266 0.198385914136213 0.0944953777910719 ENSG00000198198 SZT2
ENST00000562955 0.999902192798266 0.337142290175615 0.0530320160576541 ENSG00000198198 SZT2
ENST00000470139 0.999902192798266 0.339723195687866 0.0817558140049596 ENSG00000198198 SZT2
ENST00000372442 0.999902192798266 0.375496435923995 0.0580810699856262 ENSG00000198198 SZT2
ENST00000478140 0.999902192798266 0.373248705977668 0.153169716040358 ENSG00000198198 SZT2
ENST00000470897 0.999902192798266 0.733053249132477 -0.0576694884873792 ENSG00000198198 SZT2
ENST00000471177 0.999902192798266 0.976766806718173 0.00396156218673552 ENSG00000198198 SZT2
ENST00000460536 0.999902192798266 0.75936117075323 0.0294226734657845 ENSG00000198198 SZT2
ENST00000396885 0.999902192798266 0.684256496991036 0.0631290083252932 ENSG00000229372 SZT2-AS1
ENST00000583037 0.999902192798266 0.483492109333195 0.113405012351438 ENSG00000178922 HYI
ENST00000483618 0.999902192798266 0.730854896066332 0.093717914005782 ENSG00000178922 HYI
ENST00000372425 0.999902192798266 0.483492109333195 0.113405012351438 ENSG00000178922 HYI
ENST00000372433 0.999902192798266 0.613092225022955 0.0834844484312449 ENSG00000178922 HYI
ENST00000372434 0.999902192798266 0.556644254425739 0.0959553104427729 ENSG00000178922 HYI
ENST00000470662 0.999902192798266 0.608596810925258 0.0867708334738378 ENSG00000178922 HYI
ENST00000487366 0.999902192798266 0.606384979834359 0.0868227473011561 ENSG00000178922 HYI
ENST00000372430 0.999902192798266 0.599371696588477 0.0870199386334071 ENSG00000178922 HYI
ENST00000372432 0.999902192798266 0.519041687611976 0.104211430010878 ENSG00000178922 HYI
ENST00000372427 0.999902192798266 0.542990655958529 0.0983496074676485 ENSG00000178922 HYI
ENST00000372426 0.999902192798266 0.600472328307169 0.0883664840141118 ENSG00000178922 HYI
ENST00000486909 0.999902192798266 0.364107901520095 0.147410686900058 ENSG00000178922 HYI
ENST00000496142 0.999902192798266 0.302226941133307 0.260992063811093 ENSG00000178922 HYI
ENST00000359947 0.999902192798266 0.663882514023477 -0.101008446636963 ENSG00000142949 PTPRF
ENST00000438120 0.999902192798266 0.982536436935123 -0.00526208730308425 ENSG00000142949 PTPRF
ENST00000372413 0.999902192798266 0.579997052203679 -0.129873000299036 ENSG00000142949 PTPRF
ENST00000372414 0.999902192798266 0.579997052203679 -0.129873000299036 ENSG00000142949 PTPRF
ENST00000412568 0.999902192798266 0.796226708319159 0.0708015481667634 ENSG00000142949 PTPRF
ENST00000429895 0.999902192798266 0.7410273787839 -0.0876375445498052 ENSG00000142949 PTPRF
ENST00000414879 0.999902192798266 0.978340929636259 0.00729037542311046 ENSG00000142949 PTPRF
ENST00000422171 0.999902192798266 0.978340929636259 0.00729037542311046 ENSG00000142949 PTPRF
ENST00000372396 0.484628445261397 0.00782056028888052 0.134579809133737 ENSG00000066135 KDM4A
ENST00000463151 0.999902192798266 0.222023915943349 0.0995373164656143 ENSG00000066135 KDM4A
ENST00000485249 0.999902192798266 0.560768609764626 0.0530351049055761 ENSG00000066135 KDM4A
ENST00000472265 0.999902192798266 0.643688134393383 -0.0770790273008383 ENSG00000066135 KDM4A
ENST00000481296 0.999902192798266 0.556511161897393 0.0899822398033336 ENSG00000066135 KDM4A
ENST00000398804 0.999902192798266 0.057147194650367 0.161003887109008 ENSG00000236200 KDM4A-AS1
ENST00000439057 0.999902192798266 0.0973390098234489 0.147121466878387 ENSG00000236200 KDM4A-AS1
ENST00000434346 0.999902192798266 0.445272753103451 0.0956533900829541 ENSG00000236200 KDM4A-AS1
ENST00000453015 0.999902192798266 0.46368283721011 0.0874637396275433 ENSG00000236200 KDM4A-AS1
ENST00000418149 0.967320650836442 0.0496312499668579 0.199987736274425 ENSG00000236200 KDM4A-AS1
ENST00000532911 0.999902192798266 0.628944993090498 0.0538696072311454 ENSG00000126091 ST3GAL3
ENST00000489897 0.999902192798266 0.478213388277937 -0.0561226426786062 ENSG00000126091 ST3GAL3
ENST00000372374 0.999902192798266 0.501024132902733 -0.0525505749537112 ENSG00000126091 ST3GAL3
ENST00000372375 0.999902192798266 0.501024132902733 -0.0525505749537112 ENSG00000126091 ST3GAL3
ENST00000545417 0.999902192798266 0.501024132902733 -0.0525505749537112 ENSG00000126091 ST3GAL3
ENST00000372377 0.999902192798266 0.501024132902733 -0.0525505749537112 ENSG00000126091 ST3GAL3
ENST00000361392 0.999902192798266 0.501024132902733 -0.0525505749537112 ENSG00000126091 ST3GAL3
ENST00000361400 0.999902192798266 0.501024132902733 -0.0525505749537112 ENSG00000126091 ST3GAL3
ENST00000353126 0.999902192798266 0.501024132902733 -0.0525505749537112 ENSG00000126091 ST3GAL3
ENST00000530154 0.999902192798266 0.516878478693295 -0.0520218055955083 ENSG00000126091 ST3GAL3
ENST00000262915 0.999902192798266 0.501024132902733 -0.0525505749537112 ENSG00000126091 ST3GAL3
ENST00000330208 0.999902192798266 0.501024132902733 -0.0525505749537112 ENSG00000126091 ST3GAL3
ENST00000335430 0.999902192798266 0.501024132902733 -0.0525505749537112 ENSG00000126091 ST3GAL3
ENST00000351035 0.999902192798266 0.501024132902733 -0.0525505749537112 ENSG00000126091 ST3GAL3
ENST00000479383 0.999902192798266 0.625542110206252 0.0540843791221112 ENSG00000126091 ST3GAL3
ENST00000347631 0.999902192798266 0.478248872144028 -0.056117916156519 ENSG00000126091 ST3GAL3
ENST00000484868 0.999902192798266 0.569519577869764 0.0651130175936474 ENSG00000126091 ST3GAL3
ENST00000461066 0.999902192798266 0.632550869062169 0.0530503673520037 ENSG00000126091 ST3GAL3
ENST00000437753 0.999902192798266 0.930268531696239 0.013271913140728 ENSG00000229444 RP11-184I16.4
ENST00000533997 0.999902192798266 0.391212660679997 -0.068434897665123 ENSG00000126091 ST3GAL3
ENST00000469715 0.999902192798266 0.391212660679997 -0.068434897665123 ENSG00000126091 ST3GAL3
ENST00000490541 0.999902192798266 0.391212660679997 -0.068434897665123 ENSG00000126091 ST3GAL3
ENST00000528371 0.999902192798266 0.391212660679997 -0.068434897665123 ENSG00000126091 ST3GAL3
ENST00000530581 0.999902192798266 0.391212660679997 -0.068434897665123 ENSG00000126091 ST3GAL3
ENST00000531816 0.999902192798266 0.391212660679997 -0.068434897665123 ENSG00000126091 ST3GAL3
ENST00000531993 0.999902192798266 0.391212660679997 -0.068434897665123 ENSG00000126091 ST3GAL3
ENST00000533212 0.999902192798266 0.391212660679997 -0.068434897665123 ENSG00000126091 ST3GAL3
ENST00000533933 0.999902192798266 0.391212660679997 -0.068434897665123 ENSG00000126091 ST3GAL3
ENST00000372369 0.999902192798266 0.391212660679997 -0.068434897665123 ENSG00000126091 ST3GAL3
ENST00000372372 0.999902192798266 0.391212660679997 -0.068434897665123 ENSG00000126091 ST3GAL3
ENST00000372368 0.999902192798266 0.391212660679997 -0.068434897665123 ENSG00000126091 ST3GAL3
ENST00000372367 0.999902192798266 0.391212660679997 -0.068434897665123 ENSG00000126091 ST3GAL3
ENST00000372366 0.999902192798266 0.391212660679997 -0.068434897665123 ENSG00000126091 ST3GAL3
ENST00000372365 0.999902192798266 0.391212660679997 -0.068434897665123 ENSG00000126091 ST3GAL3
ENST00000361746 0.999902192798266 0.391212660679997 -0.068434897665123 ENSG00000126091 ST3GAL3
ENST00000332628 0.999902192798266 0.391212660679997 -0.068434897665123 ENSG00000126091 ST3GAL3
ENST00000531451 0.999902192798266 0.390577318595271 -0.0684298293994016 ENSG00000126091 ST3GAL3
ENST00000372362 0.999902192798266 0.390577318595271 -0.0684298293994016 ENSG00000126091 ST3GAL3
ENST00000361812 0.999902192798266 0.390577318595271 -0.0684298293994016 ENSG00000126091 ST3GAL3
ENST00000461375 0.999902192798266 0.0730381237811194 -0.152451661651222 ENSG00000126091 ST3GAL3
ENST00000490502 0.999902192798266 0.0885479601205107 -0.188673641970809 ENSG00000126091 ST3GAL3
ENST00000495482 0.999902192798266 0.724964784850755 -0.0596558466683976 ENSG00000126091 ST3GAL3
ENST00000446167 0.999902192798266 0.55385159214239 -0.0968759629748402 ENSG00000237950 RP11-7O11.3
ENST00000445226 0.999902192798266 0.589124923823538 -0.0882828861632021 ENSG00000237950 RP11-7O11.3
ENST00000412378 0.999902192798266 0.762452420192793 -0.04584427002859 ENSG00000237950 RP11-7O11.3
ENST00000372343 0.999902192798266 0.871184310469118 0.0126638484927648 ENSG00000117408 IPO13
ENST00000489061 0.999902192798266 0.83190095465449 -0.0329709785033993 ENSG00000117408 IPO13
ENST00000489773 0.999902192798266 0.878045771616658 0.0174767540530295 ENSG00000117408 IPO13
ENST00000492152 0.999902192798266 0.0752565561988059 0.236766798485462 ENSG00000117408 IPO13
ENST00000480902 0.999902192798266 0.167760044516118 0.253045147050508 ENSG00000117408 IPO13
ENST00000372339 0.999902192798266 0.978568309083371 0.00360794578441828 ENSG00000117408 IPO13
ENST00000486876 0.999902192798266 0.674342020324341 -0.0796269052395722 ENSG00000117408 IPO13
ENST00000471934 0.999902192798266 0.0873248029084486 -0.154719055958124 ENSG00000132768 DPH2
ENST00000476260 0.999902192798266 0.088978033149276 -0.150502493940989 ENSG00000132768 DPH2
ENST00000255108 0.999902192798266 0.307839774358566 -0.08838809620476 ENSG00000132768 DPH2
ENST00000412950 0.999902192798266 0.318611340116156 -0.0895341037109391 ENSG00000132768 DPH2
ENST00000524776 0.999902192798266 0.318611340116156 -0.0895341037109391 ENSG00000132768 DPH2
ENST00000495421 0.999902192798266 0.307839774358566 -0.08838809620476 ENSG00000132768 DPH2
ENST00000530988 0.999902192798266 0.0879348855808316 -0.154802247121094 ENSG00000132768 DPH2
ENST00000527567 0.985794959368538 0.0538655690853248 -0.169805020878358 ENSG00000132768 DPH2
ENST00000492306 0.999902192798266 0.0871710483669768 -0.1522441063486 ENSG00000132768 DPH2
ENST00000490861 0.999902192798266 0.140643244219781 -0.13289127900919 ENSG00000132768 DPH2
ENST00000396758 0.999902192798266 0.307298518194958 -0.0884379447487972 ENSG00000132768 DPH2
ENST00000477294 0.950508812824203 0.0462608321686794 -0.174314248533553 ENSG00000132768 DPH2
ENST00000529729 0.999902192798266 0.194924134319938 -0.116895801710598 ENSG00000132768 DPH2
ENST00000532140 0.999902192798266 0.0590662005227695 -0.167090158818862 ENSG00000132768 DPH2
ENST00000534786 0.999902192798266 0.122112599110214 -0.144471196733747 ENSG00000132768 DPH2
ENST00000534655 0.999902192798266 0.0710854134517062 -0.201376304680953 ENSG00000132768 DPH2
ENST00000459879 0.999902192798266 0.512374525473825 -0.0703640662267297 ENSG00000132768 DPH2
ENST00000527319 0.999902192798266 0.768366646276379 -0.0322865155674012 ENSG00000132768 DPH2
ENST00000472505 0.999902192798266 0.581025408054377 0.0518816246246162 ENSG00000117410 ATP6V0B
ENST00000472174 0.999902192798266 0.736500706308287 0.0291511404321207 ENSG00000117410 ATP6V0B
ENST00000532642 0.999902192798266 0.741184935169437 0.0287396402525255 ENSG00000117410 ATP6V0B
ENST00000236067 0.999902192798266 0.741258600458144 0.0286764189257145 ENSG00000117410 ATP6V0B
ENST00000471859 0.999902192798266 0.748802376745818 0.0277682022054944 ENSG00000117410 ATP6V0B
ENST00000472277 0.999902192798266 0.635748994606593 0.0433291475713665 ENSG00000117410 ATP6V0B
ENST00000461670 0.999902192798266 0.554136021917064 0.0568454884356489 ENSG00000117410 ATP6V0B
ENST00000468183 0.999902192798266 0.742901838470499 0.0284901582197873 ENSG00000117410 ATP6V0B
ENST00000473485 0.999902192798266 0.742901838470499 0.0284901582197873 ENSG00000117410 ATP6V0B
ENST00000496131 0.999902192798266 0.672912116360999 0.0388525531394762 ENSG00000117410 ATP6V0B
ENST00000498208 0.999902192798266 0.432625094438099 0.0769179060542993 ENSG00000117410 ATP6V0B
ENST00000532072 0.999902192798266 0.320145246561444 0.0755486624541961 ENSG00000117410 ATP6V0B
ENST00000498664 0.999902192798266 0.830342678837578 0.0156524365318755 ENSG00000117410 ATP6V0B
ENST00000498543 0.999902192798266 0.216560808019255 -0.221624621617039 ENSG00000117411 B4GALT2
ENST00000372324 0.999902192798266 0.479233908998409 -0.102513455533824 ENSG00000117411 B4GALT2
ENST00000497866 0.999902192798266 0.41744921106666 -0.135676882362332 ENSG00000117411 B4GALT2
ENST00000434555 0.999902192798266 0.541794554685095 -0.0898040035730221 ENSG00000117411 B4GALT2
ENST00000356836 0.999902192798266 0.637088638123341 -0.0707930864738645 ENSG00000117411 B4GALT2
ENST00000309519 0.999902192798266 0.569119590302126 -0.0854726114917535 ENSG00000117411 B4GALT2
ENST00000485678 0.999902192798266 0.488042566753718 -0.112965226696217 ENSG00000117411 B4GALT2
ENST00000481924 0.999902192798266 0.593026922323587 -0.0922081889286675 ENSG00000117411 B4GALT2
ENST00000486064 0.490201200918295 0.00798871311462865 0.338977348416839 ENSG00000159214 CCDC24
ENST00000372307 0.999902192798266 0.476887700394047 0.204265778552436 ENSG00000196517 SLC6A9
ENST00000372318 0.464457678256493 0.00722278093768324 0.342384751541968 ENSG00000159214 CCDC24
ENST00000460543 0.999902192798266 0.0887851773201822 0.266199464567544 ENSG00000159214 CCDC24
ENST00000463846 0.50975515092955 0.00858388605488329 0.335301876885839 ENSG00000159214 CCDC24
ENST00000490563 0.50975515092955 0.00858388605488329 0.335301876885839 ENSG00000159214 CCDC24
ENST00000490064 0.880093635340349 0.0329765385117085 0.284835837779338 ENSG00000159214 CCDC24
ENST00000486504 0.789256236240219 0.0237216390635948 0.300840160129678 ENSG00000159214 CCDC24
ENST00000485811 0.812534977487434 0.0256959556973073 0.30676799097482 ENSG00000159214 CCDC24
ENST00000372306 0.999902192798266 0.501538236729306 0.196095299751972 ENSG00000196517 SLC6A9
ENST00000466180 0.805063160524664 0.0248686945227147 0.304329635008878 ENSG00000159214 CCDC24
ENST00000479055 0.587827128537774 0.0112358464646596 0.352426307133269 ENSG00000159214 CCDC24
ENST00000472562 0.883927141552828 0.0335063398530578 0.525711265962006 ENSG00000159214 CCDC24
ENST00000372310 0.0383772535678019 0.000205108086106055 0.301933239882338 ENSG00000196517 SLC6A9
ENST00000475075 0.999902192798266 0.564789503568231 0.174683180084814 ENSG00000196517 SLC6A9
ENST00000357730 0.999902192798266 0.570008550417529 0.172037497058075 ENSG00000196517 SLC6A9
ENST00000360584 0.999902192798266 0.570008550417529 0.172037497058075 ENSG00000196517 SLC6A9
ENST00000537678 0.999902192798266 0.53921520645949 0.187711238034541 ENSG00000196517 SLC6A9
ENST00000492434 0.999902192798266 0.508751719751807 0.2033291506614 ENSG00000196517 SLC6A9
ENST00000528803 0.999902192798266 0.46102807483216 0.22880081599674 ENSG00000196517 SLC6A9
ENST00000489764 0.999902192798266 0.491399960383653 0.212614858436175 ENSG00000196517 SLC6A9
ENST00000466926 0.123873369510532 0.000948600331281492 0.35642229713773 ENSG00000196517 SLC6A9
ENST00000533007 0.37458248394707 0.00493053575218753 0.490593977182222 ENSG00000196517 SLC6A9
ENST00000361745 0.999902192798266 0.624396549544703 -0.0381534606662721 ENSG00000178028 DMAP1
ENST00000446292 0.999902192798266 0.676834978471299 -0.0328898429459882 ENSG00000178028 DMAP1
ENST00000440641 0.999902192798266 0.597841832923072 -0.0409412237212067 ENSG00000178028 DMAP1
ENST00000436069 0.999902192798266 0.672953568457808 -0.0455171113577003 ENSG00000178028 DMAP1
ENST00000437511 0.999902192798266 0.67142628469113 -0.0336914237966304 ENSG00000178028 DMAP1
ENST00000475794 0.999902192798266 0.316582122852775 -0.10159584309283 ENSG00000178028 DMAP1
ENST00000471829 0.999902192798266 0.668331946855947 -0.033725402364087 ENSG00000178028 DMAP1
ENST00000487922 0.999902192798266 0.633908594339289 -0.0363683691529092 ENSG00000178028 DMAP1
ENST00000315913 0.999902192798266 0.624436448019211 -0.0381519954980148 ENSG00000178028 DMAP1
ENST00000372289 0.999902192798266 0.624436448019211 -0.0381519954980148 ENSG00000178028 DMAP1
ENST00000463950 0.999902192798266 0.773735694387089 -0.0301583963312552 ENSG00000178028 DMAP1
ENST00000372290 0.999902192798266 0.706702577514665 -0.0320821295824858 ENSG00000178028 DMAP1
ENST00000488433 0.999902192798266 0.536381151230719 -0.0506039202515197 ENSG00000178028 DMAP1
ENST00000483741 0.999902192798266 0.475945218942706 -0.0984516448375378 ENSG00000178028 DMAP1
ENST00000494092 0.999902192798266 0.555914297200768 -0.0843319886678625 ENSG00000178028 DMAP1
ENST00000372257 0.90904143395559 0.0376532277871267 0.116076853067735 ENSG00000117419 ERI3
ENST00000372259 0.708899349923883 0.0177428433602763 0.136384773547663 ENSG00000117419 ERI3
ENST00000456170 0.570767261549083 0.0106220387453456 0.143609881389536 ENSG00000117419 ERI3
ENST00000537474 0.737532910890802 0.0196970388607585 0.129918415391505 ENSG00000117419 ERI3
ENST00000489710 0.999902192798266 0.0676112666894805 0.1474990614334 ENSG00000117419 ERI3
ENST00000479101 0.999902192798266 0.0784305658161836 0.141046650802622 ENSG00000117419 ERI3
ENST00000462341 0.796761866357647 0.0241452619636947 0.162408756030579 ENSG00000117419 ERI3
ENST00000414156 0.999902192798266 0.327300135093391 0.232025377829088 ENSG00000233602 ERI3-IT1
ENST00000452396 0.999902192798266 0.100467123561861 0.0999652526687583 ENSG00000117419 ERI3
ENST00000495828 0.999902192798266 0.284583519808306 0.0727913298442806 ENSG00000117419 ERI3
ENST00000457571 0.999902192798266 0.396309252676793 0.0631658609175003 ENSG00000117419 ERI3
ENST00000355387 0.999902192798266 0.218303356131692 0.075217093244829 ENSG00000187147 RNF220
ENST00000361799 0.999902192798266 0.218303356131692 0.075217093244829 ENSG00000187147 RNF220
ENST00000372247 0.999902192798266 0.218478527523087 0.0750832019013811 ENSG00000187147 RNF220
ENST00000443020 0.999902192798266 0.297484725847691 0.0647523517408434 ENSG00000187147 RNF220
ENST00000453863 0.999902192798266 0.698966441166638 0.0352961641372392 ENSG00000187147 RNF220
ENST00000335497 0.999902192798266 0.379711838583773 0.0640970394545257 ENSG00000187147 RNF220
ENST00000440132 0.999902192798266 0.389891470150837 0.0613607486374563 ENSG00000187147 RNF220
ENST00000474064 0.999902192798266 0.288753384912227 0.0734911066828354 ENSG00000187147 RNF220
ENST00000471494 0.999902192798266 0.64951627581385 0.0338716105223983 ENSG00000187147 RNF220
ENST00000488865 0.999902192798266 0.699508281797648 0.0360613147716826 ENSG00000187147 RNF220
ENST00000497469 0.999902192798266 0.620764280124672 0.0348525314989071 ENSG00000187147 RNF220
ENST00000475378 0.999902192798266 0.307548218768747 0.0709810066090536 ENSG00000187147 RNF220
ENST00000484745 0.999902192798266 0.245160077232335 0.0781141400703991 ENSG00000187147 RNF220
ENST00000372242 0.999902192798266 0.2711348733172 0.0720372612115378 ENSG00000126106 TMEM53
ENST00000372243 0.999902192798266 0.2711348733172 0.0720372612115378 ENSG00000126106 TMEM53
ENST00000372244 0.999902192798266 0.271247181965797 0.0720369116264402 ENSG00000126106 TMEM53
ENST00000495630 0.999902192798266 0.29379934162624 0.0677861739375737 ENSG00000126106 TMEM53
ENST00000474394 0.999902192798266 0.185113469452124 0.100842141967664 ENSG00000187147 RNF220
ENST00000480686 0.999902192798266 0.0827066407717671 0.123687821464932 ENSG00000187147 RNF220
ENST00000474956 0.992683959705267 0.0552284805832262 0.146899329737212 ENSG00000187147 RNF220
ENST00000476724 0.999902192798266 0.457910468044239 -0.170611008339108 ENSG00000126106 TMEM53
ENST00000468117 0.999902192798266 0.45552239989605 -0.170829338809797 ENSG00000126106 TMEM53
ENST00000372237 0.999902192798266 0.45552239989605 -0.170829338809797 ENSG00000126106 TMEM53
ENST00000372235 0.999902192798266 0.58936508109294 -0.132749762479622 ENSG00000126106 TMEM53
ENST00000420706 0.999902192798266 0.816566720894788 -0.0596156700803411 ENSG00000126106 TMEM53
ENST00000424484 0.999902192798266 0.509449129250564 0.067782826653928 ENSG00000198520 C1orf228
ENST00000455805 0.999902192798266 0.890830065398286 0.0279444263289077 ENSG00000198520 C1orf228
ENST00000458657 0.999902192798266 0.539872149796832 0.0592730700490843 ENSG00000198520 C1orf228
ENST00000418644 0.999902192798266 0.773374321644764 0.0643869021859861 ENSG00000198520 C1orf228
ENST00000441519 0.999902192798266 0.890830065398286 0.0279444263289077 ENSG00000198520 C1orf228
ENST00000357508 0.999902192798266 0.539872149796832 0.0592730700490843 ENSG00000198520 C1orf228
ENST00000535358 0.999902192798266 0.539872149796832 0.0592730700490843 ENSG00000198520 C1orf228
ENST00000445071 0.999902192798266 0.913937075862036 0.0230551544059354 ENSG00000198520 C1orf228
ENST00000453711 0.999902192798266 0.857660012993232 0.0405333897112669 ENSG00000198520 C1orf228
ENST00000421398 0.999902192798266 0.409517948826881 0.0903101954647675 ENSG00000198520 C1orf228
ENST00000444751 0.999902192798266 0.347012905401251 0.102050250930547 ENSG00000198520 C1orf228
ENST00000434068 0.999902192798266 0.401755600225495 0.0968937288191563 ENSG00000198520 C1orf228
ENST00000434520 0.999902192798266 0.35404809332958 0.106566027637183 ENSG00000198520 C1orf228
ENST00000427321 0.999902192798266 0.758303789811515 0.0452111175137023 ENSG00000198520 C1orf228
ENST00000446792 0.999902192798266 0.692422308532487 0.0589344525755046 ENSG00000198520 C1orf228
ENST00000444525 0.999902192798266 0.541433752848701 0.089441476140481 ENSG00000198520 C1orf228
ENST00000440383 0.999902192798266 0.715032589595326 0.0540602838642779 ENSG00000198520 C1orf228
ENST00000427336 0.999902192798266 0.721072974754626 0.0531082592496484 ENSG00000198520 C1orf228
ENST00000418779 0.999902192798266 0.954986754356161 -0.00819079381945429 ENSG00000198520 C1orf228
ENST00000568406 0.999902192798266 0.99229308918878 -0.00139235653675235 ENSG00000198520 C1orf228
ENST00000452259 0.999902192798266 0.671653233561032 0.0866910322277596 ENSG00000142945 KIF2C
ENST00000372224 0.999902192798266 0.933734834707611 0.0138803174436856 ENSG00000142945 KIF2C
ENST00000493027 0.999902192798266 0.690951827547976 0.0814721003753986 ENSG00000142945 KIF2C
ENST00000372218 0.999902192798266 0.956440684509847 0.009181253471405 ENSG00000142945 KIF2C
ENST00000455186 0.999902192798266 0.772855927875253 0.0684405117577 ENSG00000142945 KIF2C
ENST00000372222 0.999902192798266 0.736791411146335 0.0589162939494125 ENSG00000142945 KIF2C
ENST00000372217 0.999902192798266 0.706753182026003 0.0639910802940533 ENSG00000142945 KIF2C
ENST00000440985 0.999902192798266 0.446596898899913 0.22533035581778 ENSG00000225721 RP11-269F19.2
ENST00000428791 0.999902192798266 0.743696993287809 -0.041495226718452 ENSG00000225721 RP11-269F19.2
ENST00000472235 0.999902192798266 0.222324061818624 -0.332477201416778 ENSG00000142945 KIF2C
ENST00000497035 0.999902192798266 0.532504841015484 -0.0384532211353521 ENSG00000142937 RPS8
ENST00000396651 0.999902192798266 0.557773738314888 -0.036563886157632 ENSG00000142937 RPS8
ENST00000372209 0.999902192798266 0.556149565938166 -0.0367123968114332 ENSG00000142937 RPS8
ENST00000470475 0.999902192798266 0.373374576012723 -0.0582355887463452 ENSG00000142937 RPS8
ENST00000485390 0.999902192798266 0.555417068319442 -0.0367635190871431 ENSG00000142937 RPS8
ENST00000581525 0.999902192798266 0.86070562371867 -0.0511004509697624 ENSG00000264294 SNORD55
ENST00000364043 0.999902192798266 0.800215371185907 0.0642620698031863 ENSG00000200913 SNORD46
ENST00000464658 0.999902192798266 0.981969713416475 0.00141093647782315 ENSG00000142937 RPS8
ENST00000484599 0.999902192798266 0.999366640550548 5.01442547963983e-05 ENSG00000142937 RPS8
ENST00000365161 0.999902192798266 0.705466576367346 -0.0917616967804525 ENSG00000202031 SNORD38A
ENST00000474582 0.999902192798266 0.731737252458806 0.0278788882178576 ENSG00000142937 RPS8
ENST00000384690 0.999902192798266 0.708926364957476 -0.0833066320743557 ENSG00000207421 SNORD38B
ENST00000372201 0.999902192798266 0.886036409231373 0.0136039930492963 ENSG00000173846 PLK3
ENST00000465443 0.999902192798266 0.882283879499802 0.0140428261808666 ENSG00000173846 PLK3
ENST00000476731 0.999902192798266 0.465669767910762 0.0754000956449181 ENSG00000173846 PLK3
ENST00000492398 0.999902192798266 0.934467096968787 -0.00794939527481954 ENSG00000173846 PLK3
ENST00000461358 0.999902192798266 0.768898298365312 -0.0289164331562496 ENSG00000173846 PLK3
ENST00000461769 0.999902192798266 0.795417065978945 -0.0272165615003589 ENSG00000173846 PLK3
ENST00000493100 0.999902192798266 0.85166973253399 -0.0190773799249267 ENSG00000173846 PLK3
ENST00000339355 0.999902192798266 0.491470056832111 -0.090212418420291 ENSG00000188396 TCTEX1D4
ENST00000372200 0.999902192798266 0.973970306683681 0.00425378202322022 ENSG00000188396 TCTEX1D4
ENST00000450269 0.994322623120933 0.0555100682552443 0.223461379238548 ENSG00000222009 BTBD19
ENST00000453418 0.994322623120933 0.0555100682552443 0.223461379238548 ENSG00000222009 BTBD19
ENST00000409335 0.957715018457237 0.0477889428218454 0.230716759555153 ENSG00000222009 BTBD19
ENST00000439563 0.832175872561339 0.0272132609725018 0.26202774362897 ENSG00000222009 BTBD19
ENST00000485668 0.999902192798266 0.0685023506561808 0.215094722811402 ENSG00000222009 BTBD19
ENST00000482715 0.9117097650993 0.0384396183922634 0.245992756916574 ENSG00000222009 BTBD19
ENST00000475105 0.941102504814939 0.0443291538415999 0.2252565524612 ENSG00000222009 BTBD19
ENST00000495433 0.999902192798266 0.0902010188981439 0.213817250363272 ENSG00000222009 BTBD19
ENST00000489976 0.999902192798266 0.613053614668935 0.0878829891731053 ENSG00000222009 BTBD19
ENST00000464114 0.999902192798266 0.381642151256284 0.133118949008182 ENSG00000222009 BTBD19
ENST00000438067 0.999902192798266 0.910065659725487 -0.030529717760092 ENSG00000117425 PTCH2
ENST00000447098 0.999902192798266 0.967748788933733 0.0100551333046309 ENSG00000117425 PTCH2
ENST00000372192 0.999902192798266 0.908174581910793 0.0297467699852242 ENSG00000117425 PTCH2
ENST00000439363 0.999902192798266 0.605706032752371 -0.0567539641871245 ENSG00000070785 EIF2B3
ENST00000360403 0.999902192798266 0.556709581438021 -0.0566273332221544 ENSG00000070785 EIF2B3
ENST00000486491 0.999902192798266 0.348558417583501 -0.114335097591099 ENSG00000070785 EIF2B3
ENST00000372183 0.999902192798266 0.694409379897608 -0.0370574216623049 ENSG00000070785 EIF2B3
ENST00000480675 0.999902192798266 0.540135392388212 -0.0481489507962492 ENSG00000070785 EIF2B3
ENST00000477953 0.999902192798266 0.499147506171063 -0.0546690225530166 ENSG00000070785 EIF2B3
ENST00000372182 0.999902192798266 0.358042757861995 -0.072139297706229 ENSG00000070785 EIF2B3
ENST00000487532 0.999902192798266 0.801266867787225 -0.0193365103073541 ENSG00000070785 EIF2B3
ENST00000497010 0.999902192798266 0.48527558918297 -0.0628976650129122 ENSG00000070785 EIF2B3
ENST00000372168 0.999902192798266 0.821451944787175 -0.0206988511853202 ENSG00000126107 HECTD3
ENST00000372172 0.999902192798266 0.869759023988495 -0.0144989069452333 ENSG00000126107 HECTD3
ENST00000486132 0.999902192798266 0.975477903663946 -0.00321187800856997 ENSG00000126107 HECTD3
ENST00000486296 0.999902192798266 0.556827521792197 -0.0633501224664074 ENSG00000126107 HECTD3
ENST00000466423 0.999902192798266 0.639017444060783 -0.0474233629932549 ENSG00000126107 HECTD3
ENST00000487488 0.999902192798266 0.436494127244949 -0.0896574120488036 ENSG00000126107 HECTD3
ENST00000484564 0.999902192798266 0.22702992360773 -0.171225798674987 ENSG00000126107 HECTD3
ENST00000246337 0.999902192798266 0.931562275587042 -0.00775219332480045 ENSG00000126088 UROD
ENST00000491773 0.999902192798266 0.842235911266588 -0.0184022900443392 ENSG00000126088 UROD
ENST00000463092 0.999902192798266 0.775946645349877 -0.0262061579741297 ENSG00000126088 UROD
ENST00000461035 0.999902192798266 0.875333858604949 -0.0158009014934628 ENSG00000126088 UROD
ENST00000491300 0.999902192798266 0.951106697440966 -0.00534019626030223 ENSG00000126088 UROD
ENST00000434478 0.999902192798266 0.832298111729305 0.0187283222334368 ENSG00000126088 UROD
ENST00000494399 0.999902192798266 0.931628671556258 -0.00773243523406208 ENSG00000126088 UROD
ENST00000460334 0.999902192798266 0.891815249457161 0.0122371585365515 ENSG00000126088 UROD
ENST00000462688 0.999902192798266 0.950925900723321 -0.00535846340596864 ENSG00000126088 UROD
ENST00000460906 0.999902192798266 0.934037157289325 0.00735252245314969 ENSG00000126088 UROD
ENST00000490385 0.999902192798266 0.933708632407727 0.00739075475084519 ENSG00000126088 UROD
ENST00000469548 0.999902192798266 0.914320264539017 0.0090004373885986 ENSG00000126088 UROD
ENST00000486699 0.999902192798266 0.90878051610417 0.0095977488774718 ENSG00000126088 UROD
ENST00000478467 0.999902192798266 0.919367934304597 0.00848276008214721 ENSG00000126088 UROD
ENST00000428106 0.999902192798266 0.904328329674561 0.0100267832665581 ENSG00000126088 UROD
ENST00000496439 0.999902192798266 0.830461053571373 0.0185636106585231 ENSG00000126088 UROD
ENST00000473012 0.999902192798266 0.899174390834261 0.0113815962415642 ENSG00000126088 UROD
ENST00000472254 0.999902192798266 0.653093917523772 0.0636668820277122 ENSG00000126088 UROD
ENST00000466193 0.999902192798266 0.675021665849843 -0.070631931525869 ENSG00000126088 UROD
ENST00000465678 0.999902192798266 0.580338587880709 -0.0955300208768618 ENSG00000126088 UROD
ENST00000359600 0.999902192798266 0.937783787027455 -0.0207779811450663 ENSG00000162415 ZSWIM5
ENST00000464588 0.999902192798266 0.668965839766094 -0.109151468537123 ENSG00000162415 ZSWIM5
ENST00000334815 0.76981814392161 0.0220944598987728 -0.467576871198482 ENSG00000186603 HPDL
ENST00000528332 0.999902192798266 0.610862016144957 0.0450974613154159 ENSG00000132781 MUTYH
ENST00000529984 0.999902192798266 0.610862016144957 0.0450974613154159 ENSG00000132781 MUTYH
ENST00000372110 0.999902192798266 0.565767592272581 0.0513993809178341 ENSG00000132781 MUTYH
ENST00000372115 0.999902192798266 0.583875150076258 0.0488198176721301 ENSG00000132781 MUTYH
ENST00000481571 0.999902192798266 0.565767592272581 0.0513993809178341 ENSG00000132781 MUTYH
ENST00000372098 0.999902192798266 0.565767592272581 0.0513993809178341 ENSG00000132781 MUTYH
ENST00000355498 0.999902192798266 0.479457778563805 0.0617411575738524 ENSG00000132781 MUTYH
ENST00000475516 0.999902192798266 0.542532250511542 0.0527373212162256 ENSG00000132781 MUTYH
ENST00000485271 0.999902192798266 0.959018361273256 -0.00959109486238799 ENSG00000132781 MUTYH
ENST00000372104 0.999902192798266 0.618393330138014 0.0434854242878413 ENSG00000132781 MUTYH
ENST00000448481 0.999902192798266 0.618393330138014 0.0434854242878413 ENSG00000132781 MUTYH
ENST00000456914 0.999902192798266 0.630907315321979 0.0419871056937881 ENSG00000132781 MUTYH
ENST00000354383 0.999902192798266 0.542532250511542 0.0527373212162256 ENSG00000132781 MUTYH
ENST00000488731 0.999902192798266 0.615116613914742 0.0436082994810373 ENSG00000132781 MUTYH
ENST00000372100 0.999902192798266 0.479161844617898 0.0617366401509738 ENSG00000132781 MUTYH
ENST00000450313 0.999902192798266 0.583717320037288 0.0488141184008259 ENSG00000132781 MUTYH
ENST00000531105 0.999902192798266 0.507552857551355 0.0578218026710616 ENSG00000132781 MUTYH
ENST00000467459 0.999902192798266 0.69971575134044 0.0541523335012257 ENSG00000132781 MUTYH
ENST00000482094 0.999902192798266 0.940635208966251 -0.0121192548540934 ENSG00000132781 MUTYH
ENST00000529892 0.999902192798266 0.789567709535883 0.0397905821646718 ENSG00000132781 MUTYH
ENST00000533178 0.999902192798266 0.58726680028721 0.06137207344904 ENSG00000132781 MUTYH
ENST00000528013 0.999902192798266 0.625405461518726 0.042762030363716 ENSG00000132781 MUTYH
ENST00000412971 0.999902192798266 0.519642810925899 0.0598698255494064 ENSG00000132781 MUTYH
ENST00000462388 0.999902192798266 0.55452612846901 0.0903656143055355 ENSG00000132781 MUTYH
ENST00000466231 0.999902192798266 0.751552648216193 -0.0675184183470855 ENSG00000132781 MUTYH
ENST00000470256 0.999902192798266 0.711978581633554 0.0346110956584283 ENSG00000132781 MUTYH
ENST00000461495 0.999902192798266 0.644197835137878 0.0436880458604244 ENSG00000132781 MUTYH
ENST00000435155 0.999902192798266 0.700201549286075 0.0364495542476785 ENSG00000132781 MUTYH
ENST00000467940 0.999902192798266 0.572145522535415 0.0541362861368192 ENSG00000132781 MUTYH
ENST00000478796 0.999902192798266 0.525567674748741 0.0982251130270506 ENSG00000132781 MUTYH
ENST00000525160 0.999902192798266 0.481515991436644 0.0677251004890676 ENSG00000132781 MUTYH
ENST00000479746 0.999902192798266 0.623666274246651 0.0459741347384359 ENSG00000132781 MUTYH
ENST00000492494 0.999902192798266 0.624498295044507 0.0459206640324075 ENSG00000132781 MUTYH
ENST00000483642 0.999902192798266 0.511594783261892 0.062405864281089 ENSG00000132781 MUTYH
ENST00000481139 0.999902192798266 0.686315706538709 0.0389964805517545 ENSG00000132781 MUTYH
ENST00000485484 0.999902192798266 0.818343266093978 0.0229232557849841 ENSG00000132781 MUTYH
ENST00000476789 0.999902192798266 0.680783066332751 0.0402628862983709 ENSG00000132781 MUTYH
ENST00000462387 0.999902192798266 0.756324181027078 0.0304389939770495 ENSG00000132781 MUTYH
ENST00000474703 0.999902192798266 0.764281775280556 0.0298474974916764 ENSG00000132781 MUTYH
ENST00000483127 0.999902192798266 0.703307102724793 0.0406432959052674 ENSG00000132781 MUTYH
ENST00000534453 0.999902192798266 0.792388941319446 0.0296794110603105 ENSG00000132781 MUTYH
ENST00000372090 0.999902192798266 0.264163142540999 -0.11781379502039 ENSG00000132773 TOE1
ENST00000477731 0.999902192798266 0.24225764859498 -0.132572421318027 ENSG00000132773 TOE1
ENST00000539779 0.999902192798266 0.246721803273154 -0.121123943051472 ENSG00000132773 TOE1
ENST00000471337 0.999902192798266 0.164660523607227 -0.157013559338048 ENSG00000132773 TOE1
ENST00000495703 0.999902192798266 0.186956240890502 -0.13731027586155 ENSG00000132773 TOE1
ENST00000460057 0.999902192798266 0.0941580187752104 -0.202813075754806 ENSG00000132773 TOE1
ENST00000372084 0.999902192798266 0.823036619196999 0.0241092839179131 ENSG00000070759 TESK2
ENST00000372086 0.999902192798266 0.881290433967077 0.0164217901892241 ENSG00000070759 TESK2
ENST00000341771 0.999902192798266 0.881290433967077 0.0164217901892241 ENSG00000070759 TESK2
ENST00000486676 0.999902192798266 0.880527910532601 0.0165227707080551 ENSG00000070759 TESK2
ENST00000538496 0.999902192798266 0.887650515795122 0.0155993016873122 ENSG00000070759 TESK2
ENST00000493974 0.999902192798266 0.718811487672717 0.0469800748675317 ENSG00000070759 TESK2
ENST00000451835 0.999902192798266 0.789134778730532 0.0344313090210749 ENSG00000070759 TESK2
ENST00000415578 0.999902192798266 0.470680967727668 -0.178082491612469 ENSG00000236624 CCDC163P
ENST00000515561 0.999902192798266 0.476095557950359 -0.176896812218137 ENSG00000236624 CCDC163P
ENST00000502793 0.999902192798266 0.377141986257153 -0.250136861205286 ENSG00000236624 CCDC163P
ENST00000490551 0.999902192798266 0.392211169738926 -0.220195024344855 ENSG00000236624 CCDC163P
ENST00000432082 0.999902192798266 0.561255120127729 -0.163376853636272 ENSG00000236624 CCDC163P
ENST00000514299 0.999902192798266 0.561255120127729 -0.163376853636272 ENSG00000236624 CCDC163P
ENST00000486476 0.999902192798266 0.652334230684484 -0.131198626539062 ENSG00000236624 CCDC163P
ENST00000488405 0.999902192798266 0.976140002391918 -0.00915206594185612 ENSG00000236624 CCDC163P
ENST00000401061 0.999902192798266 0.177063533039924 0.140464359887348 ENSG00000132763 MMACHC
ENST00000477188 0.999902192798266 0.872965107126965 -0.0330968623774941 ENSG00000132763 MMACHC
ENST00000262746 0.999902192798266 0.0660241097505598 0.18189510650332 ENSG00000117450 PRDX1
ENST00000319248 0.999902192798266 0.0658995070252755 0.181965629320052 ENSG00000117450 PRDX1
ENST00000372079 0.999902192798266 0.0659165952665196 0.181997445842659 ENSG00000117450 PRDX1
ENST00000447184 0.999902192798266 0.0657881122164833 0.183440611861503 ENSG00000117450 PRDX1
ENST00000424390 0.999902192798266 0.0657583658961354 0.183301545657183 ENSG00000117450 PRDX1
ENST00000483583 0.999902192798266 0.0914642782840137 0.171109165963238 ENSG00000117450 PRDX1
ENST00000372070 0.999902192798266 0.451980335238503 0.0616688918229142 ENSG00000117448 AKR1A1
ENST00000434299 0.999902192798266 0.512549134306692 0.0539118480265582 ENSG00000117448 AKR1A1
ENST00000496999 0.999902192798266 0.473194745102837 0.0603060191189702 ENSG00000117448 AKR1A1
ENST00000476957 0.999902192798266 0.551944156070302 0.04871600625362 ENSG00000117448 AKR1A1
ENST00000481885 0.999902192798266 0.445596556383375 0.0638340229215791 ENSG00000117448 AKR1A1
ENST00000351829 0.999902192798266 0.394789625639812 0.0718708582008998 ENSG00000117448 AKR1A1
ENST00000471651 0.999902192798266 0.339840131402263 0.0808790413675708 ENSG00000117448 AKR1A1
ENST00000497973 0.999902192798266 0.363891953316442 0.0799008486813907 ENSG00000117448 AKR1A1
ENST00000473038 0.999902192798266 0.494426674279069 0.0644993589011216 ENSG00000117448 AKR1A1
ENST00000495913 0.999902192798266 0.447991872109627 0.0747077036947292 ENSG00000117448 AKR1A1
ENST00000487654 0.999902192798266 0.376315317189872 0.0898441282893132 ENSG00000117448 AKR1A1
ENST00000475919 0.999902192798266 0.245905842471703 0.123426724105762 ENSG00000117448 AKR1A1
ENST00000475985 0.999902192798266 0.284062844652807 0.130838786169647 ENSG00000117448 AKR1A1
ENST00000437901 0.999902192798266 0.168632369863349 -0.105494373529502 ENSG00000132780 NASP
ENST00000437362 0.999902192798266 0.171338877124126 -0.104965377428161 ENSG00000132780 NASP
ENST00000464190 0.999902192798266 0.144565299897967 -0.123486850832978 ENSG00000132780 NASP
ENST00000528084 0.999902192798266 0.0816638724496028 -0.154951016113748 ENSG00000132780 NASP
ENST00000527359 0.999902192798266 0.154056402711122 -0.107285900434168 ENSG00000132780 NASP
ENST00000525515 0.999902192798266 0.173421650202536 -0.105153016944616 ENSG00000132780 NASP
ENST00000453748 0.999902192798266 0.172053297124097 -0.104639082878311 ENSG00000132780 NASP
ENST00000402363 0.999902192798266 0.206954946301021 -0.0929061410439266 ENSG00000132780 NASP
ENST00000537798 0.999902192798266 0.205917095415941 -0.0931076754510323 ENSG00000132780 NASP
ENST00000527470 0.999902192798266 0.170346590329905 -0.117883052926266 ENSG00000132780 NASP
ENST00000529333 0.999902192798266 0.155647695816582 -0.12204076406126 ENSG00000132780 NASP
ENST00000531532 0.999902192798266 0.151502677358322 -0.131215398625779 ENSG00000132780 NASP
ENST00000530840 0.999902192798266 0.0588650756690569 -0.179698232437195 ENSG00000132780 NASP
ENST00000528238 0.999902192798266 0.190695409254562 -0.0972574600414151 ENSG00000132780 NASP
ENST00000534101 0.999902192798266 0.166511864019725 -0.120412256380474 ENSG00000132780 NASP
ENST00000350030 0.999902192798266 0.198263531727645 -0.0937931652699393 ENSG00000132780 NASP
ENST00000470768 0.999902192798266 0.160550401049222 -0.119253631782198 ENSG00000132780 NASP
ENST00000372052 0.999902192798266 0.206617292741075 -0.0929749052164556 ENSG00000132780 NASP
ENST00000351223 0.999902192798266 0.206617292741075 -0.0929749052164556 ENSG00000132780 NASP
ENST00000530073 0.999902192798266 0.34017173812864 -0.0694087898527583 ENSG00000132780 NASP
ENST00000481782 0.999902192798266 0.356318121278313 -0.0687949955956544 ENSG00000132780 NASP
ENST00000531612 0.999902192798266 0.393530611869793 -0.0658525533136403 ENSG00000132780 NASP
ENST00000527932 0.999902192798266 0.290957590992711 -0.0877683677992429 ENSG00000132780 NASP
ENST00000534450 0.999902192798266 0.384853415717459 -0.0680617181082254 ENSG00000132780 NASP
ENST00000472408 0.999902192798266 0.504819047845651 -0.0729324185317323 ENSG00000132780 NASP
ENST00000491755 0.999902192798266 0.988228428640443 0.00198599888675827 ENSG00000159588 CCDC17
ENST00000482416 0.999902192798266 0.988229559517629 0.00198664351718897 ENSG00000159588 CCDC17
ENST00000372044 0.999902192798266 0.9984805846645 -0.000249991940961869 ENSG00000159588 CCDC17
ENST00000421127 0.999902192798266 0.965169830199619 0.005887466006822 ENSG00000159588 CCDC17
ENST00000343901 0.999902192798266 0.92694475402664 0.0123050818939099 ENSG00000159588 CCDC17
ENST00000528266 0.999902192798266 0.976644627086711 0.00393406384789522 ENSG00000159588 CCDC17
ENST00000445048 0.999902192798266 0.910330793107537 -0.0149503546507533 ENSG00000159588 CCDC17
ENST00000479529 0.999902192798266 0.946037363197599 0.00905141435337505 ENSG00000159588 CCDC17
ENST00000464739 0.999902192798266 0.872860770419686 0.0231331916770109 ENSG00000159588 CCDC17
ENST00000525599 0.999902192798266 0.766992267001581 0.0563390187397728 ENSG00000159588 CCDC17
ENST00000479235 0.999902192798266 0.621035257998925 -0.0267230711921349 ENSG00000159592 GPBP1L1
ENST00000290795 0.999902192798266 0.0589023123008988 -0.0903900424585807 ENSG00000159592 GPBP1L1
ENST00000355105 0.999902192798266 0.058327191683138 -0.0905870990117626 ENSG00000159592 GPBP1L1
ENST00000467032 0.999902192798266 0.280020200100599 -0.0879422792557598 ENSG00000159592 GPBP1L1
ENST00000487436 0.999902192798266 0.862637670989602 0.0124878503017259 ENSG00000159592 GPBP1L1
ENST00000468724 0.999902192798266 0.0617077281227132 0.126506134112105 ENSG00000159592 GPBP1L1
ENST00000498128 0.999902192798266 0.5603645783311 -0.0432084960040374 ENSG00000159592 GPBP1L1
ENST00000432472 0.999902192798266 0.64858879376069 0.112061983201778 ENSG00000225447 RPS15AP10
ENST00000437848 0.999902192798266 0.425572819051947 0.137545977412908 ENSG00000234329 RP11-767N6.2
ENST00000496278 0.999902192798266 0.944510725507992 -0.00661112808389879 ENSG00000159592 GPBP1L1
ENST00000495616 0.999902192798266 0.191691104768513 -0.114814143437705 ENSG00000159592 GPBP1L1
ENST00000488278 0.378542292521076 0.00502992604282976 -0.142541234115037 ENSG00000159592 GPBP1L1
ENST00000480941 0.353393715925949 0.00448996822792645 -0.143307530229895 ENSG00000159592 GPBP1L1
ENST00000480083 0.340716202581885 0.00423928056546471 -0.143925972941197 ENSG00000159592 GPBP1L1
ENST00000493083 0.166976839015849 0.00149578811932482 -0.161061366621067 ENSG00000159592 GPBP1L1
ENST00000460859 0.151314653225945 0.00128789214428682 -0.168122288629825 ENSG00000159592 GPBP1L1
ENST00000372025 0.999902192798266 0.591963520950478 0.0402053684035621 ENSG00000159596 TMEM69
ENST00000496366 0.999902192798266 0.593306389599344 0.0433259442525412 ENSG00000159596 TMEM69
ENST00000359942 0.999902192798266 0.755011704222048 -0.034186644476037 ENSG00000197429 IPP
ENST00000430643 0.999902192798266 0.717291558559987 -0.0914116203464377 ENSG00000230896 RP11-767N6.7
ENST00000461718 0.999902192798266 0.651129660596442 0.122460192225128 ENSG00000197429 IPP
ENST00000495072 0.999902192798266 0.654391615860112 0.0709813926129111 ENSG00000197429 IPP
ENST00000396478 0.999902192798266 0.729685681447673 -0.0443507618411317 ENSG00000197429 IPP
ENST00000470809 0.999902192798266 0.575135808363094 -0.0637403588548496 ENSG00000086015 MAST2
ENST00000372009 0.999902192798266 0.82318335025735 -0.0175370208988836 ENSG00000086015 MAST2
ENST00000361297 0.999902192798266 0.824091257360339 -0.0174588523484195 ENSG00000086015 MAST2
ENST00000372008 0.999902192798266 0.860301443108999 0.0158406690816257 ENSG00000086015 MAST2
ENST00000482881 0.999902192798266 0.804054225050986 0.0247800309012263 ENSG00000086015 MAST2
ENST00000488619 0.999902192798266 0.962131337579033 -0.0119933705310874 ENSG00000086015 MAST2
ENST00000467367 0.999902192798266 0.579322267303181 -0.0880944571302405 ENSG00000086015 MAST2
ENST00000498668 0.999902192798266 0.319657814391761 0.235458935900695 ENSG00000086015 MAST2
ENST00000477968 0.758745492580161 0.0210988928860755 0.447785531461875 ENSG00000086015 MAST2
ENST00000492813 0.999902192798266 0.736021779662796 0.07207545472466 ENSG00000086015 MAST2
ENST00000262741 0.999902192798266 0.476622629637759 -0.161774546849182 ENSG00000117461 PIK3R3
ENST00000372006 0.999902192798266 0.476357345007774 -0.161796032776452 ENSG00000117461 PIK3R3
ENST00000340332 0.999902192798266 0.47131597322902 -0.163619531913929 ENSG00000117461 PIK3R3
ENST00000354242 0.999902192798266 0.47131597322902 -0.163619531913929 ENSG00000117461 PIK3R3
ENST00000420542 0.999902192798266 0.47131597322902 -0.163619531913929 ENSG00000117461 PIK3R3
ENST00000488808 0.999902192798266 0.275152537871252 -0.313051113949863 ENSG00000117461 PIK3R3
ENST00000540385 0.999902192798266 0.37911910845795 -0.21807438244669 ENSG00000117461 PIK3R3
ENST00000423209 0.999902192798266 0.333772097783808 -0.236607250686094 ENSG00000117461 PIK3R3
ENST00000493202 0.999902192798266 0.554939783002194 -0.145831979754301 ENSG00000117461 PIK3R3
ENST00000425892 0.999902192798266 0.468456233616493 -0.181894639968716 ENSG00000117461 PIK3R3
ENST00000396420 0.999902192798266 0.851428584474793 0.0163677471485542 ENSG00000085998 POMGNT1
ENST00000371984 0.999902192798266 0.905227258321853 0.0119925918483792 ENSG00000085998 POMGNT1
ENST00000371992 0.999902192798266 0.851428584474793 0.0163677471485542 ENSG00000085998 POMGNT1
ENST00000475642 0.999902192798266 0.651572176356906 -0.0727957361092782 ENSG00000085998 POMGNT1
ENST00000535522 0.999902192798266 0.707708263713714 0.0376425427335496 ENSG00000085998 POMGNT1
ENST00000371986 0.999902192798266 0.9176344908561 0.0104171006404374 ENSG00000085998 POMGNT1
ENST00000480972 0.999902192798266 0.937380720780117 0.0108654279754469 ENSG00000085998 POMGNT1
ENST00000485714 0.999902192798266 0.466552138459146 0.0913052680991919 ENSG00000085998 POMGNT1
ENST00000463030 0.999902192798266 0.312766952209548 0.197072213536635 ENSG00000085998 POMGNT1
ENST00000477114 0.999902192798266 0.792611482073061 0.0398410736245253 ENSG00000085998 POMGNT1
ENST00000497439 0.999902192798266 0.829143827617582 -0.0264038621477632 ENSG00000085998 POMGNT1
ENST00000489985 0.999902192798266 0.32098083695597 -0.137765198052943 ENSG00000085998 POMGNT1
ENST00000463715 0.999902192798266 0.565076324846288 -0.188034973478172 ENSG00000085999 RAD54L
ENST00000442598 0.999902192798266 0.140235728005088 -0.247669216589118 ENSG00000085999 RAD54L
ENST00000493985 0.999902192798266 0.950586002132316 -0.0204163651626933 ENSG00000085999 RAD54L
ENST00000371975 0.999902192798266 0.147686884958719 -0.243596048710421 ENSG00000085999 RAD54L
ENST00000469835 0.999902192798266 0.805972560464932 0.0821868396247733 ENSG00000085999 RAD54L
ENST00000493032 0.999902192798266 0.830977700364179 0.0716723775851326 ENSG00000085999 RAD54L
ENST00000487700 0.999902192798266 0.500668779118327 -0.208242482283533 ENSG00000085999 RAD54L
ENST00000473251 0.999902192798266 0.0577421712996073 -0.4738683113384 ENSG00000085999 RAD54L
ENST00000496156 0.999902192798266 0.0964333063076292 -0.134196772276321 ENSG00000132128 LRRC41
ENST00000476687 0.980078973915036 0.0517629176807283 -0.475878546385256 ENSG00000085999 RAD54L
ENST00000488942 0.999902192798266 0.157984261582293 -0.233790758183592 ENSG00000085999 RAD54L
ENST00000459678 0.999902192798266 0.179738323592921 -0.240206107635932 ENSG00000085999 RAD54L
ENST00000343304 0.999902192798266 0.237439587778798 -0.0607719715594967 ENSG00000132128 LRRC41
ENST00000472710 0.999902192798266 0.190447409709911 -0.072720407667233 ENSG00000132128 LRRC41
ENST00000498402 0.999902192798266 0.459093764837404 -0.0380898610630412 ENSG00000132128 LRRC41
ENST00000469150 0.999902192798266 0.905839728502372 -0.00922315913730949 ENSG00000132128 LRRC41
ENST00000311672 0.999902192798266 0.737271588945731 0.0192449032709471 ENSG00000173660 UQCRH
ENST00000489056 0.999902192798266 0.737515740069231 0.0192420253416456 ENSG00000173660 UQCRH
ENST00000486951 0.999902192798266 0.816505408517991 -0.0141844185554425 ENSG00000173660 UQCRH
ENST00000496387 0.999902192798266 0.737489795662368 0.0192415580321565 ENSG00000173660 UQCRH
ENST00000460947 0.999902192798266 0.280718536787786 0.0678677664969065 ENSG00000173660 UQCRH
ENST00000474844 0.999902192798266 0.728664188295244 0.025230623020094 ENSG00000117481 NSUN4
ENST00000307089 0.999902192798266 0.968153531405492 0.00287853105476045 ENSG00000117481 NSUN4
ENST00000486270 0.999902192798266 0.658029124094315 0.0330821568018324 ENSG00000117481 NSUN4
ENST00000536062 0.999902192798266 0.718853913099769 0.0260552581934776 ENSG00000117481 NSUN4
ENST00000469918 0.999902192798266 0.715557608274832 0.027191393610486 ENSG00000117481 NSUN4
ENST00000472157 0.999902192798266 0.541607391642504 0.0762667350736486 ENSG00000117481 NSUN4
ENST00000471871 0.999902192798266 0.767203134876005 0.0217081877159355 ENSG00000117481 NSUN4
ENST00000537428 0.999902192798266 0.719394487831143 0.0261213727906765 ENSG00000117481 NSUN4
ENST00000498008 0.999902192798266 0.933658067984844 0.00610578596714971 ENSG00000117481 NSUN4
ENST00000495427 0.999902192798266 0.971878762227082 0.00263969941081303 ENSG00000117481 NSUN4
ENST00000475281 0.999902192798266 0.240119278270642 -0.111345067928895 ENSG00000117481 NSUN4
ENST00000243167 0.999902192798266 0.834265750433377 0.0294361870810513 ENSG00000117480 FAAH
ENST00000468718 0.999902192798266 0.901432989565952 0.0238520963841058 ENSG00000117480 FAAH
ENST00000493735 0.999902192798266 0.389800441596973 0.145920288526172 ENSG00000117480 FAAH
ENST00000484697 0.999902192798266 0.876482879586643 0.0254009635805395 ENSG00000117480 FAAH
ENST00000489366 0.999902192798266 0.380445109756893 0.210553565678965 ENSG00000117480 FAAH
ENST00000493636 0.999902192798266 0.589033514122103 0.118384007119474 ENSG00000117480 FAAH
ENST00000602433 0.999902192798266 0.648823097580196 0.0412081290731909 ENSG00000269956 MKNK1-AS1
ENST00000342571 0.999902192798266 0.397732162471302 0.0699528966991813 ENSG00000079277 MKNK1
ENST00000371946 0.999902192798266 0.214213380758371 0.0974431473500815 ENSG00000079277 MKNK1
ENST00000341183 0.999902192798266 0.217673186917583 0.0967260920845987 ENSG00000079277 MKNK1
ENST00000371944 0.999902192798266 0.397732162471302 0.0699528966991813 ENSG00000079277 MKNK1
ENST00000371945 0.999902192798266 0.214142417652909 0.0974428719478571 ENSG00000079277 MKNK1
ENST00000524749 0.999902192798266 0.449573516479424 0.0730587688478347 ENSG00000079277 MKNK1
ENST00000528077 0.999902192798266 0.23356421749001 0.0936151659277267 ENSG00000079277 MKNK1
ENST00000428112 0.999902192798266 0.216019310928732 0.0973397240954017 ENSG00000079277 MKNK1
ENST00000532897 0.999902192798266 0.584766812303462 0.0491574905203495 ENSG00000079277 MKNK1
ENST00000530528 0.999902192798266 0.933969433279792 0.0100134156783139 ENSG00000079277 MKNK1
ENST00000531355 0.999902192798266 0.243110675578909 0.0924465522125187 ENSG00000079277 MKNK1
ENST00000470237 0.999902192798266 0.888227079408195 -0.0142434360678175 ENSG00000079277 MKNK1
ENST00000524417 0.999902192798266 0.554495293160353 0.0645920723401077 ENSG00000079277 MKNK1
ENST00000460098 0.999902192798266 0.85073421241964 0.0200898663004978 ENSG00000079277 MKNK1
ENST00000532783 0.999902192798266 0.421755198879269 0.0736566656890194 ENSG00000079277 MKNK1
ENST00000496619 0.999902192798266 0.175048257443972 0.108989267611015 ENSG00000079277 MKNK1
ENST00000528237 0.999902192798266 0.421052034553888 0.0741115102352883 ENSG00000079277 MKNK1
ENST00000526513 0.999902192798266 0.140213016481704 0.117760368454943 ENSG00000079277 MKNK1
ENST00000484301 0.999902192798266 0.255788718414446 0.100915126751112 ENSG00000079277 MKNK1
ENST00000545730 0.999902192798266 0.263164732623623 0.0795297043213131 ENSG00000079277 MKNK1
ENST00000486716 0.999902192798266 0.2276529585045 0.105116064790578 ENSG00000079277 MKNK1
ENST00000480531 0.999902192798266 0.297571211208393 0.104819449846673 ENSG00000079277 MKNK1
ENST00000529170 0.999902192798266 0.0886399256639083 0.13519428722564 ENSG00000079277 MKNK1
ENST00000531769 0.999902192798266 0.280066695415816 0.0780646959146851 ENSG00000079277 MKNK1
ENST00000465783 0.999902192798266 0.26186972145574 0.103313577018821 ENSG00000079277 MKNK1
ENST00000474868 0.999902192798266 0.259599536763405 0.104378328803218 ENSG00000079277 MKNK1
ENST00000532110 0.999902192798266 0.211040798063479 0.115201154320444 ENSG00000079277 MKNK1
ENST00000477883 0.999902192798266 0.433356887587062 0.125995277800643 ENSG00000079277 MKNK1
ENST00000525888 0.999902192798266 0.0972751115018414 0.13894838538052 ENSG00000079277 MKNK1
ENST00000468852 0.880881437742744 0.0330636395685804 0.179391054485228 ENSG00000079277 MKNK1
ENST00000319928 0.999902192798266 0.619372302869257 0.0473380131158596 ENSG00000142961 MOB3C
ENST00000271139 0.999902192798266 0.542400934548296 0.0563491813304465 ENSG00000142961 MOB3C
ENST00000371940 0.999902192798266 0.555552182056802 0.0551140154094299 ENSG00000142961 MOB3C
ENST00000477318 0.999902192798266 0.744511129189188 0.0329244060220542 ENSG00000142961 MOB3C
ENST00000576409 0.999902192798266 0.583055553042903 0.0435604957339927 ENSG00000123472 ATPAF1
ENST00000371937 0.999902192798266 0.564404993655215 0.0456205121737843 ENSG00000123472 ATPAF1
ENST00000574428 0.999902192798266 0.564404993655215 0.0456205121737843 ENSG00000123472 ATPAF1
ENST00000492233 0.999902192798266 0.138292195196563 0.166339871290842 ENSG00000123472 ATPAF1
ENST00000526821 0.999902192798266 0.571579166626892 0.0482694035665937 ENSG00000123472 ATPAF1
ENST00000542495 0.999902192798266 0.670084527032038 0.0372053594677007 ENSG00000123472 ATPAF1
ENST00000529214 0.999902192798266 0.670084527032038 0.0372053594677007 ENSG00000123472 ATPAF1
ENST00000329231 0.999902192798266 0.579123453212969 0.0461568513394786 ENSG00000123472 ATPAF1
ENST00000534216 0.999902192798266 0.792856757980935 -0.0260866300515239 ENSG00000123472 ATPAF1
ENST00000532925 0.999902192798266 0.996042213217951 0.000443377291469025 ENSG00000123472 ATPAF1
ENST00000474020 0.999902192798266 0.95575841133108 -0.00630850535390084 ENSG00000123472 ATPAF1
ENST00000487193 0.999902192798266 0.841962163760131 -0.0220588193433321 ENSG00000123472 ATPAF1
ENST00000544071 0.999902192798266 0.39265139285868 -0.0468849373135652 ENSG00000159658 EFCAB14
ENST00000525633 0.999902192798266 0.832357638045671 0.0231818773358313 ENSG00000123472 ATPAF1
ENST00000460928 0.999902192798266 0.469337760243239 0.1403215461115 ENSG00000123472 ATPAF1
ENST00000564071 0.999902192798266 0.924756372674997 -0.0241065837203527 ENSG00000186118 TEX38
ENST00000442839 0.999902192798266 0.31872884602715 -0.0686968249330409 ENSG00000228237 EFCAB14-AS1
ENST00000418985 0.999902192798266 0.315418593542572 -0.0691497145316476 ENSG00000228237 EFCAB14-AS1
ENST00000371933 0.999902192798266 0.393212083422202 -0.0493415390513124 ENSG00000159658 EFCAB14
ENST00000479745 0.999902192798266 0.405002223066778 -0.0631857812961197 ENSG00000159658 EFCAB14
ENST00000487741 0.999902192798266 0.528338636398935 -0.0484860603581475 ENSG00000159658 EFCAB14
ENST00000481623 0.999902192798266 0.493317579892609 -0.0522396412292847 ENSG00000159658 EFCAB14
ENST00000459797 0.999902192798266 0.661372998280198 0.0465973566232198 ENSG00000159658 EFCAB14
ENST00000484461 0.999902192798266 0.330323351381329 -0.0644722255110355 ENSG00000159658 EFCAB14
ENST00000371884 0.999902192798266 0.257468722356855 0.223770046469246 ENSG00000162367 TAL1
ENST00000371883 0.999902192798266 0.429634759982144 0.169048640626872 ENSG00000162367 TAL1
ENST00000294339 0.999902192798266 0.429634759982144 0.169048640626872 ENSG00000162367 TAL1
ENST00000459729 0.999902192798266 0.247759691670711 0.324691427366677 ENSG00000162367 TAL1
ENST00000464796 0.999902192798266 0.322805860577136 0.238308841486843 ENSG00000162367 TAL1
ENST00000337817 0.999902192798266 0.643148291774419 0.0692789213967834 ENSG00000123473 STIL
ENST00000360380 0.999902192798266 0.643148291774419 0.0692789213967834 ENSG00000123473 STIL
ENST00000371877 0.999902192798266 0.643148291774419 0.0692789213967834 ENSG00000123473 STIL
ENST00000243182 0.999902192798266 0.376888295997907 0.132965841554986 ENSG00000123473 STIL
ENST00000396221 0.999902192798266 0.376888295997907 0.132965841554986 ENSG00000123473 STIL
ENST00000447475 0.999902192798266 0.602247851841181 -0.0903161798440063 ENSG00000123473 STIL
ENST00000418131 0.999902192798266 0.174783155048237 0.306750854846841 ENSG00000123473 STIL
ENST00000371873 0.999902192798266 0.285980896556942 -0.0745439116418585 ENSG00000162368 CMPK1
ENST00000371871 0.999902192798266 0.490661775052793 -0.0449375508002039 ENSG00000162368 CMPK1
ENST00000471289 0.999902192798266 0.303114015714644 0.0905076096123684 ENSG00000162368 CMPK1
ENST00000450808 0.999902192798266 0.570239398524961 -0.0378461733481566 ENSG00000162368 CMPK1
ENST00000371870 0.999902192798266 0.82465986508647 -0.0157929457557051 ENSG00000162368 CMPK1
ENST00000420876 0.999902192798266 0.75633798306125 0.0600163170185261 ENSG00000225762 RP11-511I2.2
ENST00000445551 0.999902192798266 0.390794216866119 -0.235973609297842 ENSG00000237424 FOXD2-AS1
ENST00000371847 0.999902192798266 0.356468901462845 -0.173491996214959 ENSG00000132122 SPATA6
ENST00000371843 0.999902192798266 0.545833793405566 -0.112684109152381 ENSG00000132122 SPATA6
ENST00000603831 0.999902192798266 0.0875391235952362 -0.380186013576133 ENSG00000132122 SPATA6
ENST00000396199 0.999902192798266 0.578130415844611 -0.104055700550258 ENSG00000132122 SPATA6
ENST00000371841 0.999902192798266 0.0726290428300416 -0.407423044421718 ENSG00000132122 SPATA6
ENST00000490850 0.999902192798266 0.0677111702734567 -0.406099430428236 ENSG00000132122 SPATA6
ENST00000463938 0.999902192798266 0.22666270239259 0.288421005988542 ENSG00000132122 SPATA6
ENST00000487543 0.999902192798266 0.209076469512799 0.298765294086707 ENSG00000132122 SPATA6
ENST00000471975 0.999902192798266 0.410093095991854 0.235835851131169 ENSG00000132122 SPATA6
ENST00000371839 0.999902192798266 0.442475327498463 -0.163873982332471 ENSG00000186094 AGBL4
ENST00000416121 0.999902192798266 0.201298334201721 -0.283297721572413 ENSG00000186094 AGBL4
ENST00000371838 0.999902192798266 0.663541859538003 -0.0919232630873538 ENSG00000186094 AGBL4
ENST00000371833 0.999902192798266 0.319881454952566 -0.234650336705143 ENSG00000162373 BEND5
ENST00000476079 0.999902192798266 0.782047775513201 -0.0764882794237814 ENSG00000162373 BEND5
ENST00000463562 0.999902192798266 0.323215684173978 -0.234543205482303 ENSG00000162373 BEND5
ENST00000476096 0.999902192798266 0.528265404349238 -0.170717173890158 ENSG00000162373 BEND5
ENST00000396153 0.999902192798266 0.564251858515011 0.0702299998343023 ENSG00000185104 FAF1
ENST00000371778 0.999902192798266 0.558048523944412 0.0714314603087608 ENSG00000185104 FAF1
ENST00000545823 0.999902192798266 0.243631644025152 0.117292138361018 ENSG00000185104 FAF1
ENST00000494400 0.999902192798266 0.328243107312335 0.103477955496115 ENSG00000185104 FAF1
ENST00000424664 0.999902192798266 0.68376515584733 0.074276756001796 ENSG00000225767 RP5-850O15.3
ENST00000472808 0.999902192798266 0.184597604365017 0.175701893826205 ENSG00000185104 FAF1
ENST00000487898 0.999902192798266 0.75945290615103 0.0444576194088115 ENSG00000185104 FAF1
ENST00000262662 0.999902192798266 0.127363354344742 0.456007130290876 ENSG00000123080 CDKN2C
ENST00000396148 0.999902192798266 0.121559537012867 0.45834837673011 ENSG00000123080 CDKN2C
ENST00000371761 0.999902192798266 0.264201487314602 0.351266487307147 ENSG00000123080 CDKN2C
ENST00000242719 0.999902192798266 0.102294613452841 -0.109532528299308 ENSG00000123091 RNF11
ENST00000494873 0.999902192798266 0.347204882343341 -0.0647856072348313 ENSG00000123091 RNF11
ENST00000486691 0.999902192798266 0.558160838035708 -0.0481710570306427 ENSG00000123091 RNF11
ENST00000447632 0.999902192798266 0.593847324619606 -0.132387603693807 ENSG00000085831 TTC39A
ENST00000413473 0.999902192798266 0.811075415851018 -0.0612638130773103 ENSG00000085831 TTC39A
ENST00000530004 0.999902192798266 0.734058298526627 -0.0876516416638552 ENSG00000085831 TTC39A
ENST00000262675 0.999902192798266 0.763950390215463 -0.0771285785938294 ENSG00000085831 TTC39A
ENST00000451380 0.999902192798266 0.765347619004145 -0.0766655692946345 ENSG00000085831 TTC39A
ENST00000371750 0.999902192798266 0.592139647687196 -0.134173998409455 ENSG00000085831 TTC39A
ENST00000534098 0.999902192798266 0.842057566419495 -0.0519921563917545 ENSG00000085831 TTC39A
ENST00000525906 0.999902192798266 0.86570735216937 -0.0520580668407835 ENSG00000085831 TTC39A
ENST00000431927 0.999902192798266 0.411596966387417 -0.209921604406619 ENSG00000085831 TTC39A
ENST00000371747 0.999902192798266 0.864387337018199 -0.0471413312665243 ENSG00000085831 TTC39A
ENST00000262676 0.999902192798266 0.811875110856934 -0.0663103260505006 ENSG00000085831 TTC39A
ENST00000524442 0.999902192798266 0.0684717183611415 -0.518899588166747 ENSG00000085831 TTC39A
ENST00000411642 0.999902192798266 0.706144850905261 -0.11631449475894 ENSG00000085831 TTC39A
ENST00000439482 0.999902192798266 0.767708710775596 -0.0929850035100654 ENSG00000085831 TTC39A
ENST00000422925 0.999902192798266 0.672415385864664 -0.134777819805103 ENSG00000085831 TTC39A
ENST00000380849 0.999902192798266 0.52864968032244 0.216825908152925 ENSG00000085831 TTC39A
ENST00000401051 0.999902192798266 0.555686728824233 0.191645630578333 ENSG00000085831 TTC39A
ENST00000532836 0.999902192798266 0.586157789019991 0.190650719830827 ENSG00000085831 TTC39A
ENST00000527205 0.999902192798266 0.636671251790282 0.15406387517569 ENSG00000085831 TTC39A
ENST00000371730 0.999902192798266 0.547049252614881 -0.0439430319384199 ENSG00000085832 EPS15
ENST00000371733 0.999902192798266 0.547039900498659 -0.0439424919180193 ENSG00000085832 EPS15
ENST00000396122 0.999902192798266 0.512592598812837 -0.048994193013128 ENSG00000085832 EPS15
ENST00000422197 0.999902192798266 0.169404635577369 0.353562198964101 ENSG00000232027 RP11-275F13.3
ENST00000486505 0.999902192798266 0.787433642876858 0.0266590090557649 ENSG00000085832 EPS15
ENST00000478657 0.999902192798266 0.862503437828198 0.0211510318871453 ENSG00000085832 EPS15
ENST00000493793 0.999902192798266 0.916596328709426 0.00898700855034542 ENSG00000085832 EPS15
ENST00000371727 0.999902192798266 0.656129260163299 -0.0349433599064269 ENSG00000085832 EPS15
ENST00000464478 0.999902192798266 0.0847528738788191 -0.157278701308833 ENSG00000085832 EPS15
ENST00000471391 0.999902192798266 0.663373561905101 -0.0347573839088826 ENSG00000085832 EPS15
ENST00000465467 0.999902192798266 0.685316531838729 -0.0328957551501294 ENSG00000085832 EPS15
ENST00000424246 0.999902192798266 0.539990676150749 -0.152254940687586 ENSG00000238140 RP11-253A20.1
ENST00000415031 0.999902192798266 0.512141900667731 0.0964607033484352 ENSG00000227070 RP11-191G24.1
ENST00000426017 0.999902192798266 0.51185354819003 0.0972151630543498 ENSG00000227070 RP11-191G24.1
ENST00000431943 0.999902192798266 0.32377225441377 0.289320748906155 ENSG00000227742 CALR4P
ENST00000371714 0.999902192798266 0.918928524886233 0.0133382626159832 ENSG00000117859 OSBPL9
ENST00000337809 0.999902192798266 0.993775280411099 0.0010138304536961 ENSG00000117859 OSBPL9
ENST00000371710 0.999902192798266 0.993775280411099 0.0010138304536961 ENSG00000117859 OSBPL9
ENST00000447887 0.999902192798266 0.930757824318207 0.0113274085099298 ENSG00000117859 OSBPL9
ENST00000495776 0.999902192798266 0.930757824318207 0.0113274085099298 ENSG00000117859 OSBPL9
ENST00000435686 0.999902192798266 0.930751542933078 0.0113293813348631 ENSG00000117859 OSBPL9
ENST00000435274 0.999902192798266 0.908545170921561 0.0150432381077036 ENSG00000117859 OSBPL9
ENST00000428468 0.999902192798266 0.930757824318207 0.0113274085099298 ENSG00000117859 OSBPL9
ENST00000453295 0.999902192798266 0.930757824318207 0.0113274085099298 ENSG00000117859 OSBPL9
ENST00000489990 0.999902192798266 0.930681372480378 -0.0125532594101086 ENSG00000117859 OSBPL9
ENST00000530544 0.999902192798266 0.962693129942455 0.00631003075552326 ENSG00000117859 OSBPL9
ENST00000484890 0.999902192798266 0.712464282909264 -0.0568040378106535 ENSG00000117859 OSBPL9
ENST00000534040 0.999902192798266 0.450563724822942 -0.108009602435236 ENSG00000117859 OSBPL9
ENST00000532975 0.999902192798266 0.41484411654092 -0.112976964857243 ENSG00000117859 OSBPL9
ENST00000527631 0.999902192798266 0.343054523769689 -0.13258550579223 ENSG00000117859 OSBPL9
ENST00000531828 0.999902192798266 0.820816991636111 -0.0285212851721343 ENSG00000117859 OSBPL9
ENST00000361556 0.999902192798266 0.831599744621927 -0.0264374456818007 ENSG00000117859 OSBPL9
ENST00000473207 0.999902192798266 0.416637244889811 -0.115850228617455 ENSG00000117859 OSBPL9
ENST00000533884 0.999902192798266 0.411613677057443 -0.117190313835285 ENSG00000117859 OSBPL9
ENST00000481937 0.999902192798266 0.450558954308831 -0.1094260047945 ENSG00000117859 OSBPL9
ENST00000526917 0.999902192798266 0.348969217692275 -0.130743577104231 ENSG00000117859 OSBPL9
ENST00000462759 0.999902192798266 0.831599744621927 -0.0264374456818007 ENSG00000117859 OSBPL9
ENST00000486942 0.999902192798266 0.852275523861084 -0.0231523813667977 ENSG00000117859 OSBPL9
ENST00000467064 0.999902192798266 0.840105955936061 -0.0349978426389029 ENSG00000117859 OSBPL9
ENST00000524620 0.999902192798266 0.60764798531379 -0.0807091189784696 ENSG00000117859 OSBPL9
ENST00000528603 0.999902192798266 0.575563959548098 -0.0830923286188413 ENSG00000117859 OSBPL9
ENST00000475697 0.999902192798266 0.97071333924395 0.00454826116953904 ENSG00000117859 OSBPL9
ENST00000531061 0.999902192798266 0.581628528729286 -0.0917987898914502 ENSG00000117859 OSBPL9
ENST00000531819 0.999902192798266 0.833585899110954 0.0257044393886799 ENSG00000117859 OSBPL9
ENST00000533825 0.999902192798266 0.548074395101164 0.0913336380649223 ENSG00000117859 OSBPL9
ENST00000440943 0.999902192798266 0.989930387572973 0.000679229458979439 ENSG00000078618 NRD1
ENST00000352171 0.999902192798266 0.781723681289057 0.0150790544863975 ENSG00000078618 NRD1
ENST00000354831 0.999902192798266 0.781723681289057 0.0150790544863975 ENSG00000078618 NRD1
ENST00000485608 0.999902192798266 0.864198396187345 -0.00931032572215427 ENSG00000078618 NRD1
ENST00000539524 0.999902192798266 0.955816656415968 0.00335479337026149 ENSG00000078618 NRD1
ENST00000464385 0.999902192798266 0.908622731975715 0.0128852954312116 ENSG00000078618 NRD1
ENST00000588291 0.999902192798266 0.607611044529612 0.0363191325252771 ENSG00000266993 RP4-657D16.3
ENST00000586761 0.999902192798266 0.895987178222161 0.00875350741423581 ENSG00000266993 RP4-657D16.3
ENST00000475310 0.999902192798266 0.389749120298293 0.0655437826113782 ENSG00000078618 NRD1
ENST00000497358 0.999902192798266 0.786396359589056 -0.0167905491771067 ENSG00000078618 NRD1
ENST00000544028 0.999902192798266 0.913310551208245 0.00621964026819482 ENSG00000078618 NRD1
ENST00000591675 0.999902192798266 0.862436638219447 0.0142182934428124 ENSG00000266993 RP4-657D16.3
ENST00000483007 0.999902192798266 0.322870215980138 -0.0880248568690256 ENSG00000078618 NRD1
ENST00000473805 0.999902192798266 0.707400872333317 0.0283008786168401 ENSG00000078618 NRD1
ENST00000475715 0.999902192798266 0.768538171891159 0.0211406104734383 ENSG00000078618 NRD1
ENST00000390787 0.999902192798266 0.599958329300671 0.104116444773647 ENSG00000212076 MIR761
ENST00000491410 0.999902192798266 0.491504399925337 0.0490410509868099 ENSG00000078618 NRD1
ENST00000468722 0.999902192798266 0.131950184650576 0.1060771640249 ENSG00000078618 NRD1
ENST00000371655 0.999902192798266 0.809341509432123 -0.0656428887043902 ENSG00000169213 RAB3B
ENST00000469458 0.999902192798266 0.877296977786497 0.0140170589486189 ENSG00000117862 TXNDC12
ENST00000371626 0.999902192798266 0.815484852334194 -0.0132393959817817 ENSG00000117862 TXNDC12
ENST00000472624 0.999902192798266 0.464864082942758 -0.0406365426692199 ENSG00000117862 TXNDC12
ENST00000471493 0.999902192798266 0.446075684052475 0.0900120665683686 ENSG00000117862 TXNDC12
ENST00000371614 0.999902192798266 0.595156675814214 -0.0563300748826733 ENSG00000198841 KTI12
ENST00000425802 0.999902192798266 0.297367474428452 -0.0932803448520149 ENSG00000223390 RP11-91A18.4
ENST00000610127 0.999902192798266 0.377067210055493 -0.0610583017822816 ENSG00000117862 TXNDC12
ENST00000428794 0.999902192798266 0.544106314466374 -0.164716364446881 ENSG00000228369 TXNDC12-AS1
ENST00000313334 0.999902192798266 0.803549548199391 -0.0199298503249301 ENSG00000134717 BTF3L4
ENST00000477828 0.999902192798266 0.681762930728987 -0.0349249376153145 ENSG00000134717 BTF3L4
ENST00000489308 0.999902192798266 0.721666702595898 -0.0303796403015344 ENSG00000134717 BTF3L4
ENST00000526132 0.999902192798266 0.730623092618717 -0.0294153605808234 ENSG00000134717 BTF3L4
ENST00000472944 0.999902192798266 0.797403066037717 -0.020698927318405 ENSG00000134717 BTF3L4
ENST00000524414 0.999902192798266 0.919019201917471 -0.01124834026563 ENSG00000134717 BTF3L4
ENST00000484036 0.999902192798266 0.688546659144432 -0.0343542549555193 ENSG00000134717 BTF3L4
ENST00000533836 0.999902192798266 0.911511947310226 -0.0095040720236926 ENSG00000134717 BTF3L4
ENST00000361625 0.999902192798266 0.204519980751336 -0.144872058422249 ENSG00000157077 ZFYVE9
ENST00000357206 0.999902192798266 0.263359202237419 -0.122707505269808 ENSG00000157077 ZFYVE9
ENST00000287727 0.999902192798266 0.257652055043895 -0.122308230376822 ENSG00000157077 ZFYVE9
ENST00000371591 0.999902192798266 0.344155424453725 -0.106326298256495 ENSG00000157077 ZFYVE9
ENST00000469134 0.999902192798266 0.401095887106074 -0.146104443493856 ENSG00000157077 ZFYVE9
ENST00000470844 0.999902192798266 0.413795081744477 -0.0610950925616744 ENSG00000154222 CC2D1B
ENST00000371586 0.999902192798266 0.554682922430454 -0.0407223064914485 ENSG00000154222 CC2D1B
ENST00000284376 0.999902192798266 0.529883056734494 -0.0451943765398258 ENSG00000154222 CC2D1B
ENST00000491136 0.999902192798266 0.529873931717645 -0.0451938063275715 ENSG00000154222 CC2D1B
ENST00000438021 0.999902192798266 0.144531422512917 -0.109279148657967 ENSG00000154222 CC2D1B
ENST00000460261 0.999902192798266 0.23585638648832 -0.0881681132547938 ENSG00000154222 CC2D1B
ENST00000606527 0.999902192798266 0.403850700240956 -0.108595396034717 ENSG00000272100 RP11-155O18.6
ENST00000450942 0.999902192798266 0.151403610972606 -0.107824841727717 ENSG00000154222 CC2D1B
ENST00000460370 0.999902192798266 0.0886908432054298 -0.163954309496152 ENSG00000154222 CC2D1B
ENST00000438831 0.999902192798266 0.587680069081475 -0.0399886553057765 ENSG00000154222 CC2D1B
ENST00000492426 0.999902192798266 0.124531045621714 -0.195701790751513 ENSG00000154222 CC2D1B
ENST00000485966 0.999902192798266 0.0962339088748715 -0.169512629799714 ENSG00000154222 CC2D1B
ENST00000494789 0.999902192798266 0.706865548953023 -0.0553681202402886 ENSG00000154222 CC2D1B
ENST00000371568 0.999902192798266 0.238312967667183 0.261682665424058 ENSG00000085840 ORC1
ENST00000371566 0.999902192798266 0.232483042102598 0.265689923641099 ENSG00000085840 ORC1
ENST00000257181 0.999902192798266 0.982185310680841 0.00115210460133785 ENSG00000134748 PRPF38A
ENST00000487160 0.999902192798266 0.406508843429411 -0.0579046338094476 ENSG00000134748 PRPF38A
ENST00000474048 0.999902192798266 0.922500890555438 0.00539081064140403 ENSG00000134748 PRPF38A
ENST00000528457 0.999902192798266 0.762351516164933 0.0170574187776052 ENSG00000134744 ZCCHC11
ENST00000527941 0.999902192798266 0.800822408347984 0.0142686485726531 ENSG00000134744 ZCCHC11
ENST00000257177 0.999902192798266 0.600616444042588 -0.0379292690278107 ENSG00000134744 ZCCHC11
ENST00000371544 0.999902192798266 0.601078142893225 -0.037885680278741 ENSG00000134744 ZCCHC11
ENST00000466440 0.999902192798266 0.776481366481423 0.0322061272430416 ENSG00000134744 ZCCHC11
ENST00000494469 0.999902192798266 0.99399846180631 0.000867994709250533 ENSG00000134744 ZCCHC11
ENST00000471623 0.999902192798266 0.77263600425096 -0.0367828906198855 ENSG00000134744 ZCCHC11
ENST00000531722 0.999902192798266 0.638365509482988 0.0439058377802244 ENSG00000134744 ZCCHC11
ENST00000474453 0.999902192798266 0.759755121203781 0.0283085310410373 ENSG00000134744 ZCCHC11
ENST00000470212 0.999902192798266 0.152466792917529 0.176505356157783 ENSG00000134744 ZCCHC11
ENST00000469810 0.999902192798266 0.981839118272023 0.00217205225004134 ENSG00000134744 ZCCHC11
ENST00000528642 0.999902192798266 0.455189891705001 -0.0550914840596229 ENSG00000134744 ZCCHC11
ENST00000497120 0.999902192798266 0.987254870237829 -0.00209212064062173 ENSG00000134744 ZCCHC11
ENST00000484723 0.999902192798266 0.410331814236201 -0.0606884624786646 ENSG00000134744 ZCCHC11
ENST00000481528 0.999902192798266 0.563074446720358 -0.107099097939757 ENSG00000134744 ZCCHC11
ENST00000371541 0.999902192798266 0.564643001693762 -0.0433993337861594 ENSG00000134744 ZCCHC11
ENST00000481133 0.999902192798266 0.726022956468744 0.0453653921183575 ENSG00000134744 ZCCHC11
ENST00000473856 0.999902192798266 0.461019284988597 -0.0574091694708162 ENSG00000134744 ZCCHC11
ENST00000355809 0.999902192798266 0.473548478649316 -0.0649621350206691 ENSG00000134744 ZCCHC11
ENST00000470626 0.999902192798266 0.28541394818485 -0.108482600821292 ENSG00000134744 ZCCHC11
ENST00000524582 0.999902192798266 0.245237788976873 -0.115071615970766 ENSG00000134744 ZCCHC11
ENST00000361314 0.999902192798266 0.544456834862135 0.0892582994974887 ENSG00000116157 GPX7
ENST00000459779 0.999902192798266 0.793620050748186 0.0443774278765645 ENSG00000116157 GPX7
ENST00000517870 0.999902192798266 0.624601657793646 -0.0521911865219942 ENSG00000182183 FAM159A
ENST00000440303 0.999902192798266 0.94889583779268 -0.00665096390325135 ENSG00000182183 FAM159A
ENST00000401050 0.999902192798266 0.866734451332432 -0.0175065933814805 ENSG00000182183 FAM159A
ENST00000424164 0.999902192798266 0.830007867480436 -0.0230957099339721 ENSG00000182183 FAM159A
ENST00000371538 0.928723818988805 0.0421899343725589 -0.181867599934519 ENSG00000162377 COA7
ENST00000486918 0.985582219593734 0.0538146351615251 -0.181000128814705 ENSG00000162377 COA7
ENST00000443756 0.758745492580161 0.0210787633636597 0.210529010922114 ENSG00000162378 ZYG11B
ENST00000545132 0.534532795580866 0.00938061095290364 0.240083792029093 ENSG00000162378 ZYG11B
ENST00000294353 0.999902192798266 0.514818662620531 0.0561823430334352 ENSG00000162378 ZYG11B
ENST00000371532 0.999902192798266 0.616666118114887 -0.137203651168123 ENSG00000203995 ZYG11A
ENST00000371528 0.999902192798266 0.616666118114887 -0.137203651168123 ENSG00000203995 ZYG11A
ENST00000371522 0.999902192798266 0.562444919419773 -0.0533231795411108 ENSG00000121310 ECHDC2
ENST00000460612 0.999902192798266 0.557949955754887 -0.0540428696378778 ENSG00000121310 ECHDC2
ENST00000539680 0.999902192798266 0.921594869305912 -0.018001587217957 ENSG00000121310 ECHDC2
ENST00000479183 0.999902192798266 0.947992125630271 -0.0102536758672605 ENSG00000121310 ECHDC2
ENST00000543419 0.999902192798266 0.714273191638126 -0.0437316848897952 ENSG00000121310 ECHDC2
ENST00000463923 0.999902192798266 0.724029997134861 -0.0422078018168664 ENSG00000121310 ECHDC2
ENST00000371520 0.999902192798266 0.562885325652976 -0.0533026324070776 ENSG00000121310 ECHDC2
ENST00000358358 0.999902192798266 0.562885325652976 -0.0533026324070776 ENSG00000121310 ECHDC2
ENST00000498544 0.999902192798266 0.894060449388592 -0.0206078291832499 ENSG00000121310 ECHDC2
ENST00000476477 0.999902192798266 0.590718032366761 -0.0498513604973344 ENSG00000121310 ECHDC2
ENST00000536120 0.999902192798266 0.590718032366761 -0.0498513604973344 ENSG00000121310 ECHDC2
ENST00000479593 0.999902192798266 0.902878744080614 -0.012708939114498 ENSG00000121310 ECHDC2
ENST00000467988 0.999902192798266 0.608926427049066 -0.0476141625175133 ENSG00000121310 ECHDC2
ENST00000487866 0.999902192798266 0.69629243114795 -0.048161430526293 ENSG00000121310 ECHDC2
ENST00000486170 0.999902192798266 0.480931009199132 -0.105826116378811 ENSG00000121310 ECHDC2
ENST00000487851 0.999902192798266 0.809181985218946 -0.0284839691543539 ENSG00000121310 ECHDC2
ENST00000541281 0.999902192798266 0.674357246820063 -0.04210357705069 ENSG00000121310 ECHDC2
ENST00000488268 0.999902192798266 0.611353429166981 -0.0512596031039993 ENSG00000121310 ECHDC2
ENST00000544365 0.999902192798266 0.701903917642154 -0.0388334211632625 ENSG00000121310 ECHDC2
ENST00000495920 0.999902192798266 0.642671193584673 -0.0461641113858697 ENSG00000121310 ECHDC2
ENST00000492992 0.999902192798266 0.41669255912968 0.176003649528914 ENSG00000121310 ECHDC2
ENST00000480312 0.999902192798266 0.551750547198829 -0.0585147513038408 ENSG00000121310 ECHDC2
ENST00000544531 0.999902192798266 0.62311501691387 -0.0487402969445741 ENSG00000121310 ECHDC2
ENST00000493896 0.999902192798266 0.929428803699077 -0.0144404477934531 ENSG00000121310 ECHDC2
ENST00000487040 0.999902192798266 0.468783507750686 0.1663160071393 ENSG00000121310 ECHDC2
ENST00000542552 0.999902192798266 0.579828288750445 -0.0562240588328218 ENSG00000121310 ECHDC2
ENST00000474789 0.999902192798266 0.535114905127898 -0.0656964385722655 ENSG00000121310 ECHDC2
ENST00000371514 0.999902192798266 0.640866024371487 0.0472206777141631 ENSG00000116171 SCP2
ENST00000478631 0.999902192798266 0.66268951236471 0.0445116332550454 ENSG00000116171 SCP2
ENST00000528311 0.999902192798266 0.533416294621718 0.0633111182293138 ENSG00000116171 SCP2
ENST00000371509 0.999902192798266 0.54411313938785 0.0620901804062557 ENSG00000116171 SCP2
ENST00000407246 0.999902192798266 0.679907057490262 0.0421654544050026 ENSG00000116171 SCP2
ENST00000371513 0.999902192798266 0.73110483780991 -0.0584166478653928 ENSG00000116171 SCP2
ENST00000528809 0.999902192798266 0.828097749031403 0.043768966920755 ENSG00000116171 SCP2
ENST00000529363 0.999902192798266 0.632582334475724 0.096967284320198 ENSG00000116171 SCP2
[truncated: 11,378,099 more chars]
