# Supplementary material for: High-throughput allele-specific expression across 250 environmental conditions
Source: Genome Res. 2016 Dec;26(12):1627–38. doi: 10.1101/gr.209759.116 (PMC5131815; doi:10.1101/gr.209759.116)
Supplement: Supplemental Material [file supp_gr.209759.116_Supplemental_Table_S6.tar.gz › DEG_results/DP6_DEG_stats_T4C1.txt]

t.id padj pval logFC ensg g.id
ENST00000541675 0.999930998512832 0.952856846731655 0.00458648256464474 ENSG00000227232 WASH7P
ENST00000423562 0.999930998512832 0.933453415884741 0.00644116330109741 ENSG00000227232 WASH7P
ENST00000438504 0.999930998512832 0.933453415884741 0.00644116330109741 ENSG00000227232 WASH7P
ENST00000488147 0.999930998512832 0.931287263480263 0.00665606334020898 ENSG00000227232 WASH7P
ENST00000538476 0.999930998512832 0.935581155647053 0.00625150693094565 ENSG00000227232 WASH7P
ENST00000466430 0.999930998512832 0.893647564678565 0.0403751122554285 ENSG00000238009 RP11-34P13.7
ENST00000477740 0.999930998512832 0.180134889312063 0.389399131675518 ENSG00000238009 RP11-34P13.7
ENST00000471248 0.999930998512832 0.0365825075665289 0.651471267549865 ENSG00000238009 RP11-34P13.7
ENST00000423372 0.999930998512832 0.631398978842058 -0.0665462048050521 ENSG00000237683 AL627309.1
ENST00000494149 0.999930998512832 0.184691430848003 0.348304357200279 ENSG00000268903 RP11-34P13.15
ENST00000595919 0.999930998512832 0.220495522159175 -0.331126097717258 ENSG00000269981 RP11-34P13.16
ENST00000484859 0.999930998512832 0.492644758451099 -0.178617183299613 ENSG00000241860 RP11-34P13.13
ENST00000490997 0.999930998512832 0.888742863858943 -0.038261464795293 ENSG00000241860 RP11-34P13.13
ENST00000466557 0.999930998512832 0.764697060291773 -0.0539985905765441 ENSG00000241860 RP11-34P13.13
ENST00000442116 0.91062847053888 0.00348695246433353 0.987976065399985 ENSG00000228463 AP006222.2
ENST00000448958 0.999930998512832 0.0381046003273344 0.578212049763909 ENSG00000228463 AP006222.2
ENST00000424587 0.999930998512832 0.344023115200775 0.230932467063296 ENSG00000228463 AP006222.2
ENST00000440038 0.999930998512832 0.503340069310185 0.231945882121405 ENSG00000237094 RP4-669L17.10
ENST00000440200 0.999930998512832 0.108738348513018 -0.224917679585745 ENSG00000230021 RP5-857K21.4
ENST00000416931 0.999930998512832 0.159690942410833 -0.471910417721825 ENSG00000225972 MTND1P23
ENST00000414273 0.999930998512832 0.323513348179035 -0.15236596442527 ENSG00000237973 hsa-mir-6723
ENST00000427426 0.999930998512832 0.12780358598513 -0.49961028267534 ENSG00000229344 RP5-857K21.7
ENST00000467115 0.368672090195629 0.000613769584828393 -0.858481788277966 ENSG00000240409 MTATP8P1
ENST00000514057 0.0465714579307707 4.91072739718265e-05 -1.01541873584046 ENSG00000248527 MTATP6P1
ENST00000416718 0.225729924416625 0.000330865959105726 -0.671344488720455 ENSG00000198744 RP5-857K21.11
ENST00000441245 0.999930998512832 0.564598081020893 0.141376761201061 ENSG00000230021 RP5-857K21.4
ENST00000419394 0.999930998512832 0.501126975040293 0.165852655373445 ENSG00000230021 RP5-857K21.4
ENST00000414688 0.999930998512832 0.356572976118249 0.228214734231854 ENSG00000230021 RP5-857K21.4
ENST00000447954 0.999930998512832 0.884373411148858 0.0446633450912068 ENSG00000230021 RP5-857K21.4
ENST00000440782 0.999930998512832 0.877485038666117 -0.0445298987492207 ENSG00000229376 CICP3
ENST00000506640 0.999930998512832 0.822590641730791 -0.0491470061879437 ENSG00000224956 RP11-206L10.1
ENST00000416385 0.999930998512832 0.78566019345206 0.0801072559116972 ENSG00000235373 RP11-206L10.3
ENST00000417659 0.999930998512832 0.883392541832854 0.0434112809360068 ENSG00000240618 RP11-206L10.5
ENST00000428504 0.999930998512832 0.187518802405695 0.189684982018248 ENSG00000228327 RP11-206L10.2
ENST00000434264 0.999930998512832 0.23576354295867 0.232976105338751 ENSG00000237491 RP11-206L10.9
ENST00000457084 0.999930998512832 0.368668215707473 0.21062687348687 ENSG00000237491 RP11-206L10.9
ENST00000589899 0.999930998512832 0.208688915209712 0.248326461283024 ENSG00000237491 RP11-206L10.9
ENST00000609830 0.999930998512832 0.205440149864417 0.256805302020328 ENSG00000237491 RP11-206L10.9
ENST00000429505 0.999930998512832 0.203951107677409 0.140216956502396 ENSG00000237491 RP11-206L10.9
ENST00000591440 0.999930998512832 0.328040963563907 0.114660104179641 ENSG00000237491 RP11-206L10.9
ENST00000587530 0.999930998512832 0.328040963563907 0.114660104179641 ENSG00000237491 RP11-206L10.9
ENST00000593022 0.999930998512832 0.240099188962146 0.133756479523807 ENSG00000237491 RP11-206L10.9
ENST00000589531 0.999930998512832 0.292167345387202 0.117913387933548 ENSG00000237491 RP11-206L10.9
ENST00000588951 0.999930998512832 0.284342216231679 0.11699994746266 ENSG00000237491 RP11-206L10.9
ENST00000585768 0.999930998512832 0.358024614643685 0.118616831573327 ENSG00000237491 RP11-206L10.9
ENST00000585745 0.999930998512832 0.763702751992755 -0.0474084239446356 ENSG00000237491 RP11-206L10.9
ENST00000586928 0.999930998512832 0.255530146080426 -0.286825322398058 ENSG00000237491 RP11-206L10.9
ENST00000590848 0.999930998512832 0.338007297872281 0.114186687696865 ENSG00000237491 RP11-206L10.9
ENST00000586288 0.999930998512832 0.287807206634637 0.119299384614683 ENSG00000237491 RP11-206L10.9
ENST00000591702 0.999930998512832 0.736787491503186 0.0977587120177461 ENSG00000237491 RP11-206L10.9
ENST00000358533 0.999930998512832 0.97338509545597 -0.0102763763454775 ENSG00000237491 RP11-206L10.9
ENST00000447500 0.999930998512832 0.550523183115828 0.0939629921567395 ENSG00000230092 RP11-206L10.8
ENST00000590817 0.999930998512832 0.550523183115828 0.0939629921567395 ENSG00000230092 RP11-206L10.8
ENST00000443772 0.999930998512832 0.812611873174188 0.0536650399729079 ENSG00000237491 RP11-206L10.9
ENST00000412115 0.999930998512832 0.8797027395183 0.0289268981027039 ENSG00000237491 RP11-206L10.9
ENST00000435300 0.999930998512832 0.26116240509128 -0.169390803848594 ENSG00000240453 RP11-206L10.10
ENST00000326734 0.999930998512832 0.60459152118159 0.113622357795581 ENSG00000177757 FAM87B
ENST00000473798 0.999930998512832 0.402098418366837 0.175457572752758 ENSG00000225880 LINC00115
ENST00000536430 0.999930998512832 0.402098418366837 0.175457572752758 ENSG00000225880 LINC00115
ENST00000445118 0.999930998512832 0.9830658949359 -0.00214011843250303 ENSG00000228794 LINC01128
ENST00000610067 0.999930998512832 0.896525242049141 0.0135593724479975 ENSG00000228794 LINC01128
ENST00000441765 0.999930998512832 0.795472057149399 0.0288352808294751 ENSG00000228794 LINC01128
ENST00000609139 0.999930998512832 0.882060438071922 0.0153890466075049 ENSG00000228794 LINC01128
ENST00000449005 0.999930998512832 0.817222042438517 0.0236499530364017 ENSG00000228794 LINC01128
ENST00000416570 0.999930998512832 0.772886208171528 0.0295928406404422 ENSG00000228794 LINC01128
ENST00000448975 0.999930998512832 0.772886208171528 0.0295928406404422 ENSG00000228794 LINC01128
ENST00000609009 0.999930998512832 0.872011335164246 0.0171832140267158 ENSG00000228794 LINC01128
ENST00000608189 0.999930998512832 0.872011335164246 0.0171832140267158 ENSG00000228794 LINC01128
ENST00000415295 0.999930998512832 0.566439780927195 -0.0752804349488287 ENSG00000228794 LINC01128
ENST00000425657 0.999930998512832 0.403420729400589 0.166555231549767 ENSG00000228794 LINC01128
ENST00000446136 0.999930998512832 0.113995054024102 0.57466323018027 ENSG00000230368 FAM41C
ENST00000427857 0.999930998512832 0.130749566357101 0.550842479202117 ENSG00000230368 FAM41C
ENST00000607769 0.999930998512832 0.968437413896744 0.0134832335847257 ENSG00000272438 RP11-54O7.16
ENST00000342066 0.999930998512832 0.564140791708972 -0.0649083408479318 ENSG00000187634 SAMD11
ENST00000341065 0.999930998512832 0.573478412917109 -0.0643113491799675 ENSG00000187634 SAMD11
ENST00000455979 0.999930998512832 0.338948411596592 -0.209084869012413 ENSG00000187634 SAMD11
ENST00000483767 0.999930998512832 0.879703542963844 -0.0160218194056399 ENSG00000188976 NOC2L
ENST00000327044 0.999930998512832 0.363876107150546 -0.0807540271253183 ENSG00000188976 NOC2L
ENST00000477976 0.999930998512832 0.589415922844095 -0.0468016713250154 ENSG00000188976 NOC2L
ENST00000496938 0.999930998512832 0.683387688029207 -0.0508884241775761 ENSG00000188976 NOC2L
ENST00000487214 0.999930998512832 0.0968105568675588 -0.147009050800631 ENSG00000188976 NOC2L
ENST00000469563 0.999930998512832 0.0569807241533006 -0.240093079773027 ENSG00000188976 NOC2L
ENST00000338591 0.999930998512832 0.393766451607554 -0.143570737196236 ENSG00000187961 KLHL17
ENST00000463212 0.999930998512832 0.564902188461885 -0.138787854288993 ENSG00000187961 KLHL17
ENST00000466300 0.999930998512832 0.329024166032658 -0.189413651983357 ENSG00000187961 KLHL17
ENST00000481067 0.999930998512832 0.355511222671682 -0.247274457482358 ENSG00000187961 KLHL17
ENST00000379410 0.999930998512832 0.51695822439739 0.117730330163396 ENSG00000187583 PLEKHN1
ENST00000379407 0.999930998512832 0.622607477314522 0.0921017782915167 ENSG00000187583 PLEKHN1
ENST00000379409 0.999930998512832 0.622607477314522 0.0921017782915167 ENSG00000187583 PLEKHN1
ENST00000491024 0.999930998512832 0.376943619621989 0.185453973197287 ENSG00000187583 PLEKHN1
ENST00000433179 0.999930998512832 0.29105776272842 0.250598423717887 ENSG00000187642 C1orf170
ENST00000341290 0.999930998512832 0.287928511836553 0.25123655236233 ENSG00000187642 C1orf170
ENST00000479361 0.999930998512832 0.250654905310405 0.262268039870641 ENSG00000187642 C1orf170
ENST00000606034 0.924449933452901 0.00365717672729069 0.923105681005806 ENSG00000272512 RP11-54O7.17
ENST00000428771 0.999930998512832 0.417702634528356 0.200847772555063 ENSG00000188290 HES4
ENST00000304952 0.999930998512832 0.426714951696594 0.197266194671916 ENSG00000188290 HES4
ENST00000481869 0.999930998512832 0.423679146347827 0.198765313874377 ENSG00000188290 HES4
ENST00000484667 0.999930998512832 0.363199995355148 0.226079110845377 ENSG00000188290 HES4
ENST00000379389 0.999930998512832 0.149104651716686 0.232694568624053 ENSG00000187608 ISG15
ENST00000379370 0.999930998512832 0.75820357682436 0.0368679314302229 ENSG00000188157 AGRN
ENST00000477585 0.999930998512832 0.212867191277573 -0.227656472342283 ENSG00000188157 AGRN
ENST00000469403 0.999930998512832 0.300932285725045 -0.176060202558201 ENSG00000188157 AGRN
ENST00000479707 0.999930998512832 0.600448445173709 -0.0813242038093594 ENSG00000188157 AGRN
ENST00000466223 0.999930998512832 0.884255421804418 0.0220424037735234 ENSG00000188157 AGRN
ENST00000478677 0.999930998512832 0.152846412623281 0.260383556547138 ENSG00000188157 AGRN
ENST00000492947 0.999930998512832 0.932750690337654 0.013988242154673 ENSG00000188157 AGRN
ENST00000419249 0.999930998512832 0.192150817100635 0.154036434651776 ENSG00000188157 AGRN
ENST00000461111 0.999930998512832 0.128562559379578 0.179033046723494 ENSG00000188157 AGRN
ENST00000418300 0.999930998512832 0.0649844372675499 0.251687660794595 ENSG00000242590 RP11-54O7.14
ENST00000427998 0.999930998512832 0.141751736184617 -0.171621903942747 ENSG00000217801 RP11-465B22.3
ENST00000394517 0.999930998512832 0.198165393705608 -0.151676785287381 ENSG00000217801 RP11-465B22.3
ENST00000442292 0.999930998512832 0.0798625085399508 -0.251042389031629 ENSG00000273443 RP11-54O7.18
ENST00000456409 0.999930998512832 0.200815979900284 -0.158246050824909 ENSG00000217801 RP11-465B22.3
ENST00000412397 0.999930998512832 0.184140406315052 -0.163653127199803 ENSG00000217801 RP11-465B22.3
ENST00000433695 0.999930998512832 0.276214757690426 -0.133388989816419 ENSG00000217801 RP11-465B22.3
ENST00000451054 0.999930998512832 0.190890905791924 -0.154230221439338 ENSG00000217801 RP11-465B22.3
ENST00000453464 0.999930998512832 0.136886181630448 -0.29871305593906 ENSG00000237330 RNF223
ENST00000379339 0.999930998512832 0.993010665021318 -0.000622882811113998 ENSG00000131591 C1orf159
ENST00000294576 0.999930998512832 0.992992637243804 -0.000625150261169645 ENSG00000131591 C1orf159
ENST00000448924 0.999930998512832 0.992992637243804 -0.000625150261169645 ENSG00000131591 C1orf159
ENST00000465822 0.999930998512832 0.900207913622196 -0.0159240045152338 ENSG00000131591 C1orf159
ENST00000379325 0.999930998512832 0.993044855696955 -0.000619654276352789 ENSG00000131591 C1orf159
ENST00000421241 0.999930998512832 0.993044855696955 -0.000619654276352789 ENSG00000131591 C1orf159
ENST00000487177 0.999930998512832 0.952321365130809 0.00785807995226033 ENSG00000131591 C1orf159
ENST00000467751 0.999930998512832 0.993044855696955 -0.000619654276352789 ENSG00000131591 C1orf159
ENST00000477196 0.999930998512832 0.993044855696955 -0.000619654276352789 ENSG00000131591 C1orf159
ENST00000464905 0.999930998512832 0.943026539697848 -0.00927268738015082 ENSG00000131591 C1orf159
ENST00000379320 0.999930998512832 0.883675256342699 -0.0188453416789998 ENSG00000131591 C1orf159
ENST00000379319 0.999930998512832 0.853635512794178 -0.0145545938646742 ENSG00000131591 C1orf159
ENST00000434641 0.999930998512832 0.948226654935342 0.004547015999542 ENSG00000131591 C1orf159
ENST00000482816 0.999930998512832 0.922015230422209 0.00693196638784859 ENSG00000131591 C1orf159
ENST00000437760 0.999930998512832 0.904412545023563 0.00828183843683773 ENSG00000131591 C1orf159
ENST00000462097 0.999930998512832 0.882329702983118 -0.00965817244191408 ENSG00000131591 C1orf159
ENST00000473600 0.999930998512832 0.453697636952258 -0.115201651967602 ENSG00000131591 C1orf159
ENST00000475119 0.999930998512832 0.930784997407357 -0.00567121506401266 ENSG00000131591 C1orf159
ENST00000442117 0.999930998512832 0.457613515487029 -0.10628087288965 ENSG00000131591 C1orf159
ENST00000427787 0.999930998512832 0.356699481507123 -0.138298760672947 ENSG00000131591 C1orf159
ENST00000472741 0.999930998512832 0.979196040141813 0.00165660672022371 ENSG00000131591 C1orf159
ENST00000480643 0.999930998512832 0.9251587971015 0.00593344660983238 ENSG00000131591 C1orf159
ENST00000379290 0.999930998512832 0.611857915102833 -0.107670032833856 ENSG00000162571 TTLL10
ENST00000379289 0.999930998512832 0.611857915102833 -0.107670032833856 ENSG00000162571 TTLL10
ENST00000486379 0.999930998512832 0.801288526291728 -0.0545582787559857 ENSG00000162571 TTLL10
ENST00000328596 0.999930998512832 0.181361147268431 -0.188054883223972 ENSG00000186891 TNFRSF18
ENST00000379268 0.999930998512832 0.186729515806355 -0.188455545075288 ENSG00000186891 TNFRSF18
ENST00000486728 0.999930998512832 0.220899633372361 -0.168798965828059 ENSG00000186891 TNFRSF18
ENST00000379265 0.999930998512832 0.162715030841801 -0.19751793740414 ENSG00000186891 TNFRSF18
ENST00000379236 0.999930998512832 0.0164593719236469 -0.392753518038986 ENSG00000186827 TNFRSF4
ENST00000497869 0.999930998512832 0.0164196870825572 -0.392787565037866 ENSG00000186827 TNFRSF4
ENST00000453580 0.999930998512832 0.0230190425193894 -0.359146733188343 ENSG00000186827 TNFRSF4
ENST00000360001 0.999930998512832 0.265106769217367 -0.100071643392259 ENSG00000078808 SDF4
ENST00000465727 0.999930998512832 0.265516863277603 -0.100015841286391 ENSG00000078808 SDF4
ENST00000263741 0.999930998512832 0.265516863277603 -0.100015841286391 ENSG00000078808 SDF4
ENST00000494748 0.999930998512832 0.331827973884365 -0.094916815798454 ENSG00000078808 SDF4
ENST00000478938 0.999930998512832 0.24887083217046 -0.118745537365083 ENSG00000078808 SDF4
ENST00000403997 0.999930998512832 0.258485276710805 -0.0838232959840105 ENSG00000078808 SDF4
ENST00000545427 0.999930998512832 0.353994337246362 -0.0723307857243499 ENSG00000078808 SDF4
ENST00000459994 0.999930998512832 0.18100509233825 -0.127623752723166 ENSG00000078808 SDF4
ENST00000379198 0.999930998512832 0.292382541563498 -0.110583506554085 ENSG00000176022 B3GALT6
ENST00000330388 0.999930998512832 0.180520120795079 -0.406642734989976 ENSG00000184163 FAM132A
ENST00000565563 0.999930998512832 0.983322872962773 0.00682763854850306 ENSG00000260179 RP5-902P8.12
ENST00000450390 0.999930998512832 0.160119220480281 -0.109493670891124 ENSG00000160087 UBE2J2
ENST00000347370 0.999930998512832 0.160119220480281 -0.109493670891124 ENSG00000160087 UBE2J2
ENST00000349431 0.999930998512832 0.15615106358875 -0.111108130461081 ENSG00000160087 UBE2J2
ENST00000348298 0.999930998512832 0.150282196248597 -0.111133066113455 ENSG00000160087 UBE2J2
ENST00000339385 0.999930998512832 0.511743467667891 -0.0527113812970562 ENSG00000160087 UBE2J2
ENST00000400929 0.999930998512832 0.116832642321293 -0.120170789881249 ENSG00000160087 UBE2J2
ENST00000464036 0.999930998512832 0.110523885784782 -0.121833927181906 ENSG00000160087 UBE2J2
ENST00000360466 0.999930998512832 0.12449622655386 -0.117082994685763 ENSG00000160087 UBE2J2
ENST00000400930 0.999930998512832 0.120538059899837 -0.118296750436653 ENSG00000160087 UBE2J2
ENST00000467339 0.999930998512832 0.693627915907454 -0.0389994192532379 ENSG00000160087 UBE2J2
ENST00000473215 0.999930998512832 0.113097207228266 -0.119201290179954 ENSG00000160087 UBE2J2
ENST00000435198 0.999930998512832 0.0809966773469811 -0.132339292523488 ENSG00000160087 UBE2J2
ENST00000509720 0.999930998512832 0.0777606448752195 -0.13504760691681 ENSG00000160087 UBE2J2
ENST00000491779 0.999930998512832 0.0889952876130185 -0.130223656810396 ENSG00000160087 UBE2J2
ENST00000466752 0.999930998512832 0.112950014671013 -0.122058665126583 ENSG00000160087 UBE2J2
ENST00000503294 0.999930998512832 0.0935751934186773 -0.128852650144976 ENSG00000160087 UBE2J2
ENST00000477894 0.999930998512832 0.075104000987952 -0.136856097171396 ENSG00000160087 UBE2J2
ENST00000471154 0.999930998512832 0.190144762049716 -0.128358963140018 ENSG00000160087 UBE2J2
ENST00000422076 0.999930998512832 0.0751731683505382 -0.136721710524492 ENSG00000160087 UBE2J2
ENST00000502382 0.999930998512832 0.086433658814719 -0.132606995928117 ENSG00000160087 UBE2J2
ENST00000461142 0.999930998512832 0.188708083670869 -0.102932324584383 ENSG00000160087 UBE2J2
ENST00000488418 0.999930998512832 0.0829915496594446 -0.140011575164344 ENSG00000160087 UBE2J2
ENST00000434139 0.999930998512832 0.654761091929988 0.137105130666303 ENSG00000230415 RP5-902P8.10
ENST00000379116 0.999930998512832 0.165490000303827 0.297212097414626 ENSG00000162572 SCNN1D
ENST00000379101 0.999930998512832 0.077581383691692 0.387247696651733 ENSG00000162572 SCNN1D
ENST00000338555 0.999930998512832 0.132249206868577 0.324287782127975 ENSG00000162572 SCNN1D
ENST00000470022 0.999930998512832 0.566677054667016 0.16458028822772 ENSG00000162572 SCNN1D
ENST00000325425 0.999930998512832 0.293449405465905 0.249647644625021 ENSG00000162572 SCNN1D
ENST00000467651 0.999930998512832 0.674929410347235 0.126589153012405 ENSG00000162572 SCNN1D
ENST00000400928 0.999930998512832 0.263199030021724 0.270559463328824 ENSG00000162572 SCNN1D
ENST00000379099 0.999930998512832 0.110649624487772 0.507758789536109 ENSG00000162572 SCNN1D
ENST00000354700 0.999930998512832 0.140599208236996 -0.182782105893078 ENSG00000131584 ACAP3
ENST00000353662 0.999930998512832 0.144501687074093 -0.180892955505333 ENSG00000131584 ACAP3
ENST00000492936 0.999930998512832 0.178966810258249 -0.167656485610684 ENSG00000131584 ACAP3
ENST00000467278 0.999930998512832 0.292305611591851 -0.166640127882012 ENSG00000131584 ACAP3
ENST00000470659 0.999930998512832 0.033555706380942 -0.523788990388776 ENSG00000131584 ACAP3
ENST00000379037 0.999930998512832 0.986796940782114 0.00324609947800965 ENSG00000131584 ACAP3
ENST00000476572 0.999930998512832 0.153716415477014 -0.232597221503537 ENSG00000131584 ACAP3
ENST00000493992 0.999930998512832 0.40461406106634 0.182353976606033 ENSG00000131584 ACAP3
ENST00000472541 0.999930998512832 0.0828384148378006 -0.209419378925005 ENSG00000131584 ACAP3
ENST00000354980 0.999930998512832 0.125090033078292 -0.193754849197154 ENSG00000131584 ACAP3
ENST00000478065 0.999930998512832 0.0650994734043508 -0.279815931114696 ENSG00000131584 ACAP3
ENST00000479108 0.999930998512832 0.124370432960675 -0.212795190280013 ENSG00000131584 ACAP3
ENST00000438966 0.999930998512832 0.136900585794727 -0.209486034366759 ENSG00000131584 ACAP3
ENST00000379031 0.999930998512832 0.845100858032782 -0.024165566091532 ENSG00000169972 PUSL1
ENST00000470520 0.999930998512832 0.422791691681145 -0.109856040612714 ENSG00000169972 PUSL1
ENST00000463758 0.999930998512832 0.544444717933604 -0.109133438015563 ENSG00000169972 PUSL1
ENST00000467712 0.999930998512832 0.502993274152473 -0.094865838200287 ENSG00000169972 PUSL1
ENST00000493657 0.999930998512832 0.567691938244531 0.0768429830976187 ENSG00000169972 PUSL1
ENST00000470030 0.999930998512832 0.842985491247707 -0.0194175973024244 ENSG00000127054 CPSF3L
ENST00000435064 0.999930998512832 0.994807381382875 0.000491187599648232 ENSG00000127054 CPSF3L
ENST00000497304 0.999930998512832 0.887414015119731 -0.018661157116004 ENSG00000127054 CPSF3L
ENST00000323275 0.999930998512832 0.992236254597983 0.000734598704136493 ENSG00000127054 CPSF3L
ENST00000411962 0.999930998512832 0.992239881017892 0.000734290047713944 ENSG00000127054 CPSF3L
ENST00000462432 0.999930998512832 0.887717537411717 -0.0129748528472692 ENSG00000127054 CPSF3L
ENST00000478641 0.999930998512832 0.805469356671301 -0.0246412140862426 ENSG00000127054 CPSF3L
ENST00000458452 0.999930998512832 0.992237296853167 0.000734501200007439 ENSG00000127054 CPSF3L
ENST00000419704 0.999930998512832 0.992237296853167 0.000734501200007439 ENSG00000127054 CPSF3L
ENST00000540437 0.999930998512832 0.992234639863964 0.000735218496815673 ENSG00000127054 CPSF3L
ENST00000421495 0.999930998512832 0.992237296853167 0.000734501200007439 ENSG00000127054 CPSF3L
ENST00000532772 0.999930998512832 0.991410157236047 0.000812460877769875 ENSG00000127054 CPSF3L
ENST00000450926 0.999930998512832 0.921026660773145 -0.00746834933608496 ENSG00000127054 CPSF3L
ENST00000545578 0.999930998512832 0.922664028264171 -0.00731613750590963 ENSG00000127054 CPSF3L
ENST00000527098 0.999930998512832 0.922664028264171 -0.00731613750590963 ENSG00000127054 CPSF3L
ENST00000485710 0.999930998512832 0.465857505433888 -0.0795209544339615 ENSG00000127054 CPSF3L
ENST00000461514 0.999930998512832 0.537082093503963 -0.0687854797672803 ENSG00000127054 CPSF3L
ENST00000525164 0.999930998512832 0.54094534462133 -0.0683254607349867 ENSG00000127054 CPSF3L
ENST00000528879 0.999930998512832 0.954511741482324 -0.00422476647666925 ENSG00000127054 CPSF3L
ENST00000525769 0.999930998512832 0.432607312312855 -0.0863281781407564 ENSG00000127054 CPSF3L
ENST00000531377 0.999930998512832 0.984192211745539 -0.00153605589217044 ENSG00000127054 CPSF3L
ENST00000527383 0.999930998512832 0.814617576562465 -0.0216185491243021 ENSG00000127054 CPSF3L
ENST00000531292 0.999930998512832 0.383821261533988 -0.0860037048533777 ENSG00000127054 CPSF3L
ENST00000467408 0.999930998512832 0.96453941658811 0.00403344769735076 ENSG00000127054 CPSF3L
ENST00000434694 0.999930998512832 0.704886215720885 0.0253977233167963 ENSG00000127054 CPSF3L
ENST00000531020 0.999930998512832 0.916863898422936 0.0106639673019882 ENSG00000127054 CPSF3L
ENST00000533916 0.999930998512832 0.843779377924334 0.0177282271285791 ENSG00000127054 CPSF3L
ENST00000488042 0.999930998512832 0.666961104567726 0.0284822585599266 ENSG00000127054 CPSF3L
ENST00000526797 0.999930998512832 0.548124765936258 0.0394262028732378 ENSG00000127054 CPSF3L
ENST00000526332 0.999930998512832 0.551755296007139 0.0390752876504627 ENSG00000127054 CPSF3L
ENST00000430786 0.999930998512832 0.516630852669735 0.0420874763387662 ENSG00000127054 CPSF3L
ENST00000527719 0.999930998512832 0.515656168326026 0.0422453194189022 ENSG00000127054 CPSF3L
ENST00000530031 0.999930998512832 0.505463793062384 0.0433741534709476 ENSG00000127054 CPSF3L
ENST00000526113 0.999930998512832 0.499782095540212 0.04411710653436 ENSG00000127054 CPSF3L
ENST00000526904 0.999930998512832 0.567064652511407 0.0374797279208462 ENSG00000127054 CPSF3L
ENST00000525603 0.999930998512832 0.738862230551678 0.0223033965742496 ENSG00000127054 CPSF3L
ENST00000444968 0.999930998512832 0.874528471381961 -0.0152227674023196 ENSG00000240731 RP5-890O3.9
ENST00000429572 0.999930998512832 0.639038345150289 0.0336153370382419 ENSG00000127054 CPSF3L
ENST00000498173 0.999930998512832 0.629771596171793 0.0345465990271843 ENSG00000127054 CPSF3L
ENST00000496353 0.999930998512832 0.651993233216177 0.0326101205507231 ENSG00000127054 CPSF3L
ENST00000493534 0.999930998512832 0.916401623155159 0.00823278683756921 ENSG00000127054 CPSF3L
ENST00000534345 0.999930998512832 0.872416455443329 0.0125515705721714 ENSG00000127054 CPSF3L
ENST00000532952 0.999930998512832 0.800419137823823 0.0200510542087624 ENSG00000127054 CPSF3L
ENST00000490853 0.999930998512832 0.64512808374806 0.0365966997829932 ENSG00000127054 CPSF3L
ENST00000531019 0.999930998512832 0.64512808374806 0.0365966997829932 ENSG00000127054 CPSF3L
ENST00000498476 0.999930998512832 0.611398802894765 0.0404987179216395 ENSG00000127054 CPSF3L
ENST00000470679 0.999930998512832 0.779539018071883 0.0224064504557008 ENSG00000127054 CPSF3L
ENST00000525285 0.999930998512832 0.80164902438797 0.0221399646819601 ENSG00000127054 CPSF3L
ENST00000530233 0.999930998512832 0.68920874752876 0.0465462767742198 ENSG00000127054 CPSF3L
ENST00000464957 0.999930998512832 0.711059375766088 -0.0614188211738059 ENSG00000224051 GLTPD1
ENST00000343938 0.999930998512832 0.973429377067708 0.00465685314165857 ENSG00000224051 GLTPD1
ENST00000488011 0.999930998512832 0.531103297383576 0.126430895094203 ENSG00000224051 GLTPD1
ENST00000339381 0.999930998512832 0.770714491762481 0.0623069979163176 ENSG00000169962 TAS1R3
ENST00000378891 0.999930998512832 0.0938508895846005 -0.193077376018387 ENSG00000107404 DVL1
ENST00000378888 0.999930998512832 0.0960925403445654 -0.197261242024269 ENSG00000107404 DVL1
ENST00000472445 0.999930998512832 0.138393466979256 -0.200494894243323 ENSG00000107404 DVL1
ENST00000474033 0.999930998512832 0.469995766612955 -0.168048006697241 ENSG00000162576 MXRA8
ENST00000309212 0.999930998512832 0.96935462107438 0.00740439288392012 ENSG00000162576 MXRA8
ENST00000477278 0.999930998512832 0.829762968669028 0.0402076749423516 ENSG00000162576 MXRA8
ENST00000342753 0.999930998512832 0.969157462170143 0.00745425986055963 ENSG00000162576 MXRA8
ENST00000445648 0.999930998512832 0.969157462170143 0.00745425986055963 ENSG00000162576 MXRA8
ENST00000473097 0.999930998512832 0.715658234804336 -0.0900964960986964 ENSG00000162576 MXRA8
ENST00000478517 0.999930998512832 0.856844536960219 0.0482382132903013 ENSG00000162576 MXRA8
ENST00000476718 0.999930998512832 0.996777385478071 -0.00101129395974316 ENSG00000162576 MXRA8
ENST00000338370 0.999930998512832 0.0978669363912749 -0.217928608553436 ENSG00000175756 AURKAIP1
ENST00000338338 0.999930998512832 0.103482588960848 -0.217992327384701 ENSG00000175756 AURKAIP1
ENST00000321751 0.999930998512832 0.0964819673444007 -0.217874218024109 ENSG00000175756 AURKAIP1
ENST00000378853 0.999930998512832 0.0959054315417882 -0.218714223267759 ENSG00000175756 AURKAIP1
ENST00000489799 0.999930998512832 0.0827094296200561 -0.258507261292929 ENSG00000175756 AURKAIP1
ENST00000496905 0.999930998512832 0.14846972599379 -0.245043554475444 ENSG00000175756 AURKAIP1
ENST00000480479 0.999930998512832 0.704114912194706 0.0267435477467827 ENSG00000221978 CCNL2
ENST00000482621 0.999930998512832 0.375024825053684 0.0537843570311806 ENSG00000221978 CCNL2
ENST00000408952 0.999930998512832 0.375024825053684 0.0537843570311806 ENSG00000221978 CCNL2
ENST00000463260 0.999930998512832 0.49867222428219 0.0585246800720998 ENSG00000221978 CCNL2
ENST00000400809 0.999930998512832 0.474528503704298 0.0462671290597839 ENSG00000221978 CCNL2
ENST00000496007 0.999930998512832 0.476263372778054 0.046061941557501 ENSG00000221978 CCNL2
ENST00000482365 0.999930998512832 0.634816793295637 0.0318194048570856 ENSG00000221978 CCNL2
ENST00000481223 0.999930998512832 0.458361526493762 0.0479421623929381 ENSG00000221978 CCNL2
ENST00000418865 0.999930998512832 0.437018439904523 0.0509653778516192 ENSG00000221978 CCNL2
ENST00000505849 0.999930998512832 0.71278594946422 0.0257873452869204 ENSG00000221978 CCNL2
ENST00000488340 0.999930998512832 0.454037655697367 0.0487922831573166 ENSG00000221978 CCNL2
ENST00000492998 0.999930998512832 0.958815082821498 0.00389780425207592 ENSG00000221978 CCNL2
ENST00000469113 0.999930998512832 0.554203554468242 0.0413811481409836 ENSG00000221978 CCNL2
ENST00000480646 0.999930998512832 0.763128242952316 -0.0203610414472753 ENSG00000221978 CCNL2
ENST00000471930 0.999930998512832 0.285428705613516 0.0748419060742796 ENSG00000221978 CCNL2
ENST00000408918 0.999930998512832 0.375052370266719 0.0645094123695253 ENSG00000221978 CCNL2
ENST00000473872 0.999930998512832 0.282930065115941 0.0727635401477053 ENSG00000221978 CCNL2
ENST00000425598 0.999930998512832 0.881315308972764 0.0115548755823663 ENSG00000221978 CCNL2
ENST00000463895 0.999930998512832 0.610159845620443 0.040081385688954 ENSG00000221978 CCNL2
ENST00000497013 0.999930998512832 0.677491759074196 0.0340480994510277 ENSG00000221978 CCNL2
ENST00000448629 0.999930998512832 0.504559241642354 -0.0832131666948206 ENSG00000224870 RP4-758J18.2
ENST00000444362 0.999930998512832 0.387284477065476 -0.0819374037101666 ENSG00000224870 RP4-758J18.2
ENST00000418833 0.999930998512832 0.431724084494444 -0.0756537058541898 ENSG00000224870 RP4-758J18.2
ENST00000576232 0.999930998512832 0.347487725750449 -0.135560484395102 ENSG00000224870 RP4-758J18.2
ENST00000570344 0.999930998512832 0.413381912914179 -0.118286030269008 ENSG00000224870 RP4-758J18.2
ENST00000447725 0.999930998512832 0.453694411939257 -0.0752905556821533 ENSG00000224870 RP4-758J18.2
ENST00000572242 0.999930998512832 0.52201280227012 -0.0578830585790853 ENSG00000224870 RP4-758J18.2
ENST00000453521 0.999930998512832 0.637706228663073 -0.0441558067991437 ENSG00000224870 RP4-758J18.2
ENST00000344843 0.999930998512832 0.800474776427639 -0.0199785205067858 ENSG00000242485 MRPL20
ENST00000493287 0.999930998512832 0.488882571002984 0.0531391871259912 ENSG00000242485 MRPL20
ENST00000487659 0.999930998512832 0.802474790376002 -0.0197655196348667 ENSG00000242485 MRPL20
ENST00000492508 0.999930998512832 0.960505555733784 0.00389740082547207 ENSG00000242485 MRPL20
ENST00000482352 0.999930998512832 0.579711790898992 -0.0467971361687833 ENSG00000242485 MRPL20
ENST00000582431 0.999930998512832 0.797276525416402 -0.0430100002399504 ENSG00000264293 RN7SL657P
ENST00000477686 0.999930998512832 0.338083606747401 -0.0797351087190336 ENSG00000242485 MRPL20
ENST00000607307 0.999930998512832 0.0279658862914227 0.479065596927146 ENSG00000272455 RP4-758J18.13
ENST00000378741 0.999930998512832 0.809744839981022 -0.0220224992197497 ENSG00000160072 ATAD3B
ENST00000308647 0.999930998512832 0.614572179831649 -0.0465986902795203 ENSG00000160072 ATAD3B
ENST00000472194 0.999930998512832 0.670645106384814 -0.0405671917552236 ENSG00000160072 ATAD3B
ENST00000378736 0.999930998512832 0.679416759992688 -0.0547193180604349 ENSG00000160072 ATAD3B
ENST00000485748 0.999930998512832 0.537612655718228 -0.0618540811878928 ENSG00000160072 ATAD3B
ENST00000474481 0.999930998512832 0.548560492543514 -0.0631103716053809 ENSG00000160072 ATAD3B
ENST00000378756 0.999930998512832 0.363916024028784 -0.0990130601750408 ENSG00000197785 ATAD3A
ENST00000378755 0.999930998512832 0.363813951514342 -0.0990122535308051 ENSG00000197785 ATAD3A
ENST00000339113 0.999930998512832 0.385692051212793 -0.09358475908355 ENSG00000197785 ATAD3A
ENST00000536055 0.999930998512832 0.385692051212793 -0.09358475908355 ENSG00000197785 ATAD3A
ENST00000439513 0.999930998512832 0.542277469968479 -0.122321123135441 ENSG00000197785 ATAD3A
ENST00000429957 0.999930998512832 0.163248784565274 -0.17411711285787 ENSG00000197785 ATAD3A
ENST00000400830 0.999930998512832 0.597525751499998 -0.0632246416355071 ENSG00000197785 ATAD3A
ENST00000378733 0.999930998512832 0.747274337891839 0.0898328837353027 ENSG00000205090 TMEM240
ENST00000425828 0.999930998512832 0.747274337891839 0.0898328837353027 ENSG00000205090 TMEM240
ENST00000291386 0.999930998512832 0.939855273072576 0.00476698920124195 ENSG00000160075 SSU72
ENST00000378726 0.999930998512832 0.775396858574352 -0.0231714568150169 ENSG00000160075 SSU72
ENST00000378725 0.999930998512832 0.751165404821684 0.0195113572887249 ENSG00000160075 SSU72
ENST00000359060 0.999930998512832 0.335222503454989 0.0608369681953374 ENSG00000160075 SSU72
ENST00000539195 0.999930998512832 0.272313595646308 0.0850415195009974 ENSG00000215791 AL645728.2
ENST00000366221 0.999930998512832 0.146528988053137 -0.449889414328977 ENSG00000215014 AL645728.1
ENST00000607222 0.999930998512832 0.109970764409163 -0.384381063517679 ENSG00000272106 RP11-345P4.9
ENST00000520777 0.999930998512832 0.443603346199237 -0.0969882987914464 ENSG00000197530 MIB2
ENST00000378710 0.999930998512832 0.443397392871015 -0.0969883724348048 ENSG00000197530 MIB2
ENST00000360522 0.999930998512832 0.443397392871015 -0.0969883724348048 ENSG00000197530 MIB2
ENST00000357210 0.999930998512832 0.443397392871015 -0.0969883724348048 ENSG00000197530 MIB2
ENST00000355826 0.999930998512832 0.440568666999424 -0.0975909027452629 ENSG00000197530 MIB2
ENST00000518681 0.999930998512832 0.443523043713147 -0.0971506380677947 ENSG00000197530 MIB2
ENST00000505820 0.999930998512832 0.446137980928636 -0.0965953961353414 ENSG00000197530 MIB2
ENST00000479659 0.999930998512832 0.436487813438927 -0.0986893540093225 ENSG00000197530 MIB2
ENST00000489635 0.999930998512832 0.430772001894946 -0.0999814373629706 ENSG00000197530 MIB2
ENST00000511502 0.999930998512832 0.43332518230566 -0.0993707062004054 ENSG00000197530 MIB2
ENST00000477990 0.999930998512832 0.457425588214764 0.101677017408453 ENSG00000197530 MIB2
ENST00000514363 0.999930998512832 0.58308927443481 -0.0652822142374929 ENSG00000197530 MIB2
ENST00000487053 0.999930998512832 0.434706887062551 -0.09830324840071 ENSG00000197530 MIB2
ENST00000502470 0.999930998512832 0.71383753585134 -0.0452668926330072 ENSG00000197530 MIB2
ENST00000378712 0.999930998512832 0.4346055003894 -0.0983066163113401 ENSG00000197530 MIB2
ENST00000507082 0.999930998512832 0.745801682417433 0.0512079406624738 ENSG00000197530 MIB2
ENST00000463492 0.999930998512832 0.483684774634541 -0.12382295039732 ENSG00000197530 MIB2
ENST00000510793 0.999930998512832 0.866324458078146 -0.0207570467720069 ENSG00000197530 MIB2
ENST00000504599 0.999930998512832 0.482481976790194 -0.0882966364462865 ENSG00000197530 MIB2
ENST00000507229 0.999930998512832 0.600643957790676 -0.0639991796946208 ENSG00000197530 MIB2
ENST00000503789 0.999930998512832 0.976018400966176 0.0042069586413584 ENSG00000197530 MIB2
ENST00000378708 0.999930998512832 0.537116809590843 -0.0813271054274338 ENSG00000197530 MIB2
ENST00000506488 0.999930998512832 0.526200741049105 -0.0834129700918946 ENSG00000197530 MIB2
ENST00000512004 0.999930998512832 0.44476678351616 -0.145349156840354 ENSG00000197530 MIB2
ENST00000508455 0.999930998512832 0.182536924046111 -0.324708711414934 ENSG00000197530 MIB2
ENST00000514234 0.999930998512832 0.364551094117289 -0.146398111818451 ENSG00000197530 MIB2
ENST00000467597 0.999930998512832 0.784880112890501 0.0517995726330326 ENSG00000197530 MIB2
ENST00000508148 0.999930998512832 0.840666001270313 0.0399867284257256 ENSG00000197530 MIB2
ENST00000486072 0.999930998512832 0.174104717073867 -0.277747572631401 ENSG00000197530 MIB2
ENST00000505370 0.999930998512832 0.781976245579994 -0.0574172107460246 ENSG00000197530 MIB2
ENST00000473511 0.999930998512832 0.658667006584706 -0.0799077687684937 ENSG00000197530 MIB2
ENST00000464570 0.999930998512832 0.728502184005566 -0.0625912916187836 ENSG00000197530 MIB2
ENST00000483015 0.999930998512832 0.430411209481674 -0.171103609305807 ENSG00000197530 MIB2
ENST00000511910 0.999930998512832 0.0758383804949796 -0.416715211666915 ENSG00000197530 MIB2
ENST00000470373 0.999930998512832 0.532559624398106 -0.175867264252936 ENSG00000197530 MIB2
ENST00000513088 0.999930998512832 0.847818846972236 -0.0137010180571497 ENSG00000248333 CDK11B
ENST00000341832 0.999930998512832 0.681723375474401 -0.0242519391007603 ENSG00000248333 CDK11B
ENST00000317673 0.999930998512832 0.696669252840183 -0.0224323888681021 ENSG00000248333 CDK11B
ENST00000340677 0.999930998512832 0.696669252840183 -0.0224323888681021 ENSG00000248333 CDK11B
ENST00000407249 0.999930998512832 0.696669252840183 -0.0224323888681021 ENSG00000248333 CDK11B
ENST00000341028 0.999930998512832 0.613434344865839 0.0597220311960849 ENSG00000248333 CDK11B
ENST00000607013 0.999930998512832 0.848292734189639 0.0302870924589622 ENSG00000272004 RP11-345P4.10
ENST00000378662 0.999930998512832 0.590630581392452 0.0410478400642442 ENSG00000189339 SLC35E2B
ENST00000234800 0.999930998512832 0.62245562741481 0.0373771942004202 ENSG00000189339 SLC35E2B
ENST00000480991 0.999930998512832 0.376407881008829 0.081791594291978 ENSG00000189339 SLC35E2B
ENST00000481276 0.999930998512832 0.770683917573388 -0.0299690160068281 ENSG00000189339 SLC35E2B
ENST00000596308 0.999930998512832 0.847421250731569 -0.0386389812647841 ENSG00000269737 RP11-345P4.7
ENST00000597891 0.999930998512832 0.456410102180858 0.163172283354639 ENSG00000269227 RP11-345P4.6
ENST00000356200 0.999930998512832 0.0986085708392423 -0.0947485061437943 ENSG00000008128 CDK11A
ENST00000598846 0.999930998512832 0.194285159780687 -0.0692336210320948 ENSG00000268575 RP1-283E3.8
ENST00000463652 0.999930998512832 0.160486111095904 0.177277963012669 ENSG00000008128 CDK11A
ENST00000358779 0.999930998512832 0.121413799616163 -0.0877182089785105 ENSG00000008128 CDK11A
ENST00000460465 0.999930998512832 0.121413799616163 -0.0877182089785105 ENSG00000008128 CDK11A
ENST00000404249 0.999930998512832 0.121413799616163 -0.0877182089785105 ENSG00000008128 CDK11A
ENST00000378633 0.999930998512832 0.121413799616163 -0.0877182089785105 ENSG00000008128 CDK11A
ENST00000357760 0.999930998512832 0.121413799616163 -0.0877182089785105 ENSG00000008128 CDK11A
ENST00000509982 0.999930998512832 0.098676697200335 -0.0947480156625398 ENSG00000008128 CDK11A
ENST00000378638 0.999930998512832 0.098676697200335 -0.0947480156625398 ENSG00000008128 CDK11A
ENST00000356937 0.999930998512832 0.127735352081387 -0.102543219283259 ENSG00000008128 CDK11A
ENST00000478901 0.999930998512832 0.0503845093282299 0.26345754011136 ENSG00000008128 CDK11A
ENST00000468397 0.999930998512832 0.151602059453331 0.168033243026823 ENSG00000008128 CDK11A
ENST00000491311 0.999930998512832 0.137488650078885 0.180323447364993 ENSG00000008128 CDK11A
ENST00000495016 0.999930998512832 0.502595092069865 0.0871782107637789 ENSG00000008128 CDK11A
ENST00000468800 0.999930998512832 0.30590842357561 -0.0942397635712844 ENSG00000008128 CDK11A
ENST00000464748 0.999930998512832 0.658221201044325 0.0627658165463667 ENSG00000008128 CDK11A
ENST00000489300 0.999930998512832 0.980231596403366 0.00304328380144349 ENSG00000008128 CDK11A
ENST00000492390 0.999930998512832 0.0263932584834579 -0.208337153516618 ENSG00000008128 CDK11A
ENST00000474916 0.999930998512832 0.102683485625688 -0.163320361538549 ENSG00000008128 CDK11A
ENST00000378635 0.999930998512832 0.0474504029236225 -0.128001504707497 ENSG00000008128 CDK11A
ENST00000479362 0.999930998512832 0.0490222854966519 -0.126081196765269 ENSG00000008128 CDK11A
ENST00000498810 0.999930998512832 0.148300535060853 -0.119668640178996 ENSG00000008128 CDK11A
ENST00000487462 0.999930998512832 0.365236472485354 -0.0848402502305053 ENSG00000008128 CDK11A
ENST00000401096 0.999930998512832 0.467660273509787 -0.0646670397870596 ENSG00000008128 CDK11A
ENST00000577672 0.999930998512832 0.672897654019347 0.0411965547370207 ENSG00000227775 RP1-283E3.4
ENST00000417099 0.999930998512832 0.721669353252928 0.0486621633850539 ENSG00000227775 RP1-283E3.4
ENST00000355439 0.999930998512832 0.600289271974852 0.0468576005380937 ENSG00000215790 SLC35E2
ENST00000400924 0.999930998512832 0.629614336747318 0.043076330641563 ENSG00000215790 SLC35E2
ENST00000246421 0.999930998512832 0.614811751484876 0.0524232940206268 ENSG00000215790 SLC35E2
ENST00000475229 0.999930998512832 0.622324598878555 0.0764180055005385 ENSG00000215790 SLC35E2
ENST00000424604 0.999930998512832 0.684257913540607 0.0560211018173289 ENSG00000227775 RP1-283E3.4
ENST00000418950 0.999930998512832 0.388165959459143 0.186290690242074 ENSG00000227775 RP1-283E3.4
ENST00000341426 0.999930998512832 0.362149786172344 0.118437905531285 ENSG00000008130 NADK
ENST00000341991 0.999930998512832 0.366604666692776 0.117315236873028 ENSG00000008130 NADK
ENST00000378625 0.999930998512832 0.354840693975265 0.119558340523382 ENSG00000008130 NADK
ENST00000344463 0.999930998512832 0.361464867902548 0.118606090914803 ENSG00000008130 NADK
ENST00000342348 0.999930998512832 0.41895189079244 0.109233376323912 ENSG00000008130 NADK
ENST00000498806 0.999930998512832 0.427661985140681 0.11808525689582 ENSG00000008130 NADK
ENST00000469045 0.999930998512832 0.4922107856005 0.0989063008596705 ENSG00000008130 NADK
ENST00000480499 0.999930998512832 0.526173195299005 0.0961236841445139 ENSG00000008130 NADK
ENST00000497747 0.999930998512832 0.419657834411496 0.120153313093599 ENSG00000008130 NADK
ENST00000477235 0.999930998512832 0.52726577860272 0.092205823608533 ENSG00000008130 NADK
ENST00000489538 0.999930998512832 0.475727275743217 0.107566691244154 ENSG00000008130 NADK
ENST00000497615 0.999930998512832 0.393764861408028 0.126122581664246 ENSG00000008130 NADK
ENST00000497186 0.999930998512832 0.500126599237945 0.0981628134517445 ENSG00000008130 NADK
ENST00000400922 0.999930998512832 0.564878781520284 0.0810775265829008 ENSG00000008130 NADK
ENST00000492845 0.999930998512832 0.473192281392223 0.0922718773898479 ENSG00000008130 NADK
ENST00000492768 0.999930998512832 0.458587843692561 0.0952361021595905 ENSG00000008130 NADK
ENST00000460602 0.999930998512832 0.415314730861584 0.103799831489996 ENSG00000008130 NADK
ENST00000464373 0.999930998512832 0.2761821880535 0.136755389700541 ENSG00000008130 NADK
ENST00000480542 0.999930998512832 0.0931688940633858 0.276743831007599 ENSG00000008130 NADK
ENST00000378609 0.999930998512832 0.227144904478946 0.0830449487374649 ENSG00000078369 GNB1
ENST00000461893 0.999930998512832 0.095557661442764 0.14110822660939 ENSG00000078369 GNB1
ENST00000471354 0.999930998512832 0.226977709457318 0.101153412620604 ENSG00000078369 GNB1
ENST00000439272 0.999930998512832 0.301676657134737 0.0781056656752937 ENSG00000078369 GNB1
ENST00000434686 0.999930998512832 0.297924075139724 0.0792196629021457 ENSG00000078369 GNB1
ENST00000437146 0.999930998512832 0.495917509711405 0.0600779760466198 ENSG00000078369 GNB1
ENST00000472614 0.999930998512832 0.449241097869344 0.0594943657062585 ENSG00000078369 GNB1
ENST00000607589 0.999930998512832 0.523210937015032 0.0778022319395628 ENSG00000078369 GNB1
ENST00000378567 0.999930998512832 0.918504986875741 -0.00920229846531261 ENSG00000067606 PRKCZ
ENST00000468310 0.999930998512832 0.890496965895469 -0.0145627502667114 ENSG00000067606 PRKCZ
ENST00000484419 0.999930998512832 0.973979094942202 0.00620857681104507 ENSG00000067606 PRKCZ
ENST00000503297 0.999930998512832 0.893609094550358 0.027195054355984 ENSG00000067606 PRKCZ
ENST00000479566 0.999930998512832 0.075993190435911 -0.259798015931065 ENSG00000067606 PRKCZ
ENST00000466651 0.999930998512832 0.666686912977636 -0.0484455105561225 ENSG00000067606 PRKCZ
ENST00000400921 0.999930998512832 0.624408606831615 0.0448587178377791 ENSG00000067606 PRKCZ
ENST00000495347 0.999930998512832 0.475549637462005 0.0808304504998875 ENSG00000067606 PRKCZ
ENST00000461106 0.999930998512832 0.600422927596781 0.0485935540144969 ENSG00000067606 PRKCZ
ENST00000461465 0.999930998512832 0.667117144091266 0.0480160688592939 ENSG00000067606 PRKCZ
ENST00000470596 0.999930998512832 0.658672999112416 0.0489029205632838 ENSG00000067606 PRKCZ
ENST00000496325 0.999930998512832 0.680478817810332 0.0458615261059561 ENSG00000067606 PRKCZ
ENST00000481140 0.999930998512832 0.741802718906361 0.0371348939879199 ENSG00000067606 PRKCZ
ENST00000482686 0.999930998512832 0.795039229980886 0.0350639741142615 ENSG00000067606 PRKCZ
ENST00000400920 0.999930998512832 0.803089167271602 0.02430997018405 ENSG00000067606 PRKCZ
ENST00000486681 0.999930998512832 0.729487473086596 0.0454691103030117 ENSG00000067606 PRKCZ
ENST00000470986 0.999930998512832 0.690255290970799 0.0591081025259484 ENSG00000067606 PRKCZ
ENST00000470511 0.999930998512832 0.769188042486026 0.0448076175151622 ENSG00000067606 PRKCZ
ENST00000471018 0.999930998512832 0.646434269491876 0.089177764185815 ENSG00000067606 PRKCZ
ENST00000466352 0.999930998512832 0.503047095340202 0.137972706523117 ENSG00000067606 PRKCZ
ENST00000497183 0.999930998512832 0.671855101023411 0.0727714471591173 ENSG00000067606 PRKCZ
ENST00000419838 0.999930998512832 0.84868368018024 0.0341705102798113 ENSG00000067606 PRKCZ
ENST00000606533 0.999930998512832 0.679694902024093 0.118704099899737 ENSG00000271806 RP5-892K4.1
ENST00000479263 0.999930998512832 0.86480335369245 0.0168615037243088 ENSG00000067606 PRKCZ
ENST00000503672 0.999930998512832 0.786247101769326 0.051129850781778 ENSG00000067606 PRKCZ
ENST00000478770 0.999930998512832 0.820413157443588 0.0231195123740684 ENSG00000067606 PRKCZ
ENST00000505322 0.999930998512832 0.788371877582785 -0.0289170843367928 ENSG00000067606 PRKCZ
ENST00000472017 0.999930998512832 0.411402229740429 -0.168478240896029 ENSG00000067606 PRKCZ
ENST00000333854 0.999930998512832 0.394994782048416 -0.162079007641596 ENSG00000182873 RP11-181G12.2
ENST00000536678 0.999930998512832 0.768870838014431 -0.054275684469892 ENSG00000182873 RP11-181G12.2
ENST00000444529 0.999930998512832 0.519159896558086 -0.131607635930507 ENSG00000182873 RP11-181G12.2
ENST00000469733 0.999930998512832 0.299314799947606 -0.12345489593921 ENSG00000162585 C1orf86
ENST00000414253 0.999930998512832 0.276614410590318 -0.130154040597362 ENSG00000162585 C1orf86
ENST00000428120 0.999930998512832 0.276614410590318 -0.130154040597362 ENSG00000162585 C1orf86
ENST00000400919 0.999930998512832 0.276614410590318 -0.130154040597362 ENSG00000162585 C1orf86
ENST00000400918 0.999930998512832 0.243468613826317 -0.14158146524514 ENSG00000162585 C1orf86
ENST00000497675 0.999930998512832 0.269827174533514 -0.149998622220206 ENSG00000162585 C1orf86
ENST00000378543 0.999930998512832 0.312711430182472 -0.137004438398051 ENSG00000162585 C1orf86
ENST00000378546 0.999930998512832 0.312711430182472 -0.137004438398051 ENSG00000162585 C1orf86
ENST00000401813 0.999930998512832 0.274415481011171 -0.14526654761724 ENSG00000162585 C1orf86
ENST00000487186 0.999930998512832 0.354426651589837 -0.121092178526237 ENSG00000162585 C1orf86
ENST00000378545 0.999930998512832 0.298906514079507 -0.138558527408603 ENSG00000162585 C1orf86
ENST00000476803 0.999930998512832 0.256014410546854 -0.152757403770542 ENSG00000162585 C1orf86
ENST00000440825 0.999930998512832 0.31021011801167 -0.137609210328555 ENSG00000162585 C1orf86
ENST00000597060 0.999930998512832 0.0237478421170787 -0.406407592285383 ENSG00000269554 AL590822.2
ENST00000420515 0.999930998512832 0.771603153323911 -0.0434443592619047 ENSG00000162585 C1orf86
ENST00000514625 0.999930998512832 0.727904915246621 0.105549989028466 ENSG00000162585 C1orf86
ENST00000378536 0.999930998512832 0.280069757712816 0.0854610731463069 ENSG00000157933 SKI
ENST00000508416 0.999930998512832 0.285311913942832 0.0968021725951107 ENSG00000157933 SKI
ENST00000478223 0.999930998512832 0.257694877323795 0.102710257724741 ENSG00000157933 SKI
ENST00000507179 0.999930998512832 0.858330743563014 -0.0344882948093264 ENSG00000157933 SKI
ENST00000378531 0.999930998512832 0.719521009506601 0.0767377634758801 ENSG00000116151 MORN1
ENST00000606372 0.999930998512832 0.563239589455822 0.121274647841076 ENSG00000116151 MORN1
ENST00000378529 0.999930998512832 0.566767312168359 0.111482220828322 ENSG00000116151 MORN1
ENST00000607342 0.999930998512832 0.448543178498425 0.195452378009918 ENSG00000116151 MORN1
ENST00000469374 0.999930998512832 0.432023286361549 0.16404392473897 ENSG00000116151 MORN1
ENST00000419785 0.999930998512832 0.645945006331512 0.10325316584605 ENSG00000116151 MORN1
ENST00000378525 0.999930998512832 0.753802937728629 0.0566106529865627 ENSG00000116151 MORN1
ENST00000449373 0.999930998512832 0.500795789454832 0.13129141221367 ENSG00000116151 MORN1
ENST00000317490 0.999930998512832 0.824252901920848 0.0560601353331155 ENSG00000178642 AL513477.1
ENST00000607031 0.999930998512832 0.648247200647406 0.115568953004998 ENSG00000116151 MORN1
ENST00000475812 0.999930998512832 0.901085866964987 0.0326304400531523 ENSG00000116151 MORN1
ENST00000494279 0.999930998512832 0.690942842450723 0.103657423592401 ENSG00000116151 MORN1
ENST00000378518 0.999930998512832 0.488645892651864 0.0433905409561335 ENSG00000157916 RER1
ENST00000605895 0.999930998512832 0.383854439835081 0.0549142736328195 ENSG00000157916 RER1
ENST00000378513 0.999930998512832 0.373412625087171 0.0566047416486708 ENSG00000157916 RER1
ENST00000306256 0.999930998512832 0.41824994046115 0.0507146575785438 ENSG00000157916 RER1
ENST00000493207 0.999930998512832 0.966773557996872 -0.00279771995013991 ENSG00000157916 RER1
ENST00000378512 0.999930998512832 0.375903547033277 0.0563938495083138 ENSG00000157916 RER1
ENST00000443438 0.999930998512832 0.277342867765018 0.0709638181804166 ENSG00000157916 RER1
ENST00000488353 0.999930998512832 0.156292497063523 0.0962215304761242 ENSG00000157916 RER1
ENST00000462129 0.999930998512832 0.207230758875866 0.130483761086657 ENSG00000157916 RER1
ENST00000288774 0.999930998512832 0.798384277608378 0.0259773361597739 ENSG00000157911 PEX10
ENST00000447513 0.999930998512832 0.765332462086724 0.0304206110422204 ENSG00000157911 PEX10
ENST00000507596 0.999930998512832 0.74604154331248 0.0331450478654056 ENSG00000157911 PEX10
ENST00000510434 0.999930998512832 0.872866663506389 0.021097423918362 ENSG00000157911 PEX10
ENST00000508384 0.999930998512832 0.388641325827987 -0.128280646129259 ENSG00000157911 PEX10
ENST00000515760 0.999930998512832 0.91955467350623 -0.0234520273370944 ENSG00000157911 PEX10
ENST00000502666 0.999930998512832 0.713543871911529 -0.0731596044896574 ENSG00000157911 PEX10
ENST00000504111 0.999930998512832 0.655966428029242 -0.0861858044144124 ENSG00000157911 PEX10
ENST00000514502 0.999930998512832 0.40703786518672 -0.13614095186515 ENSG00000157911 PEX10
ENST00000609981 0.999930998512832 0.615838763310848 0.172211995271567 ENSG00000149527 PLCH2
ENST00000449969 0.999930998512832 0.96212504279856 0.0101956078445235 ENSG00000149527 PLCH2
ENST00000288766 0.999930998512832 0.697916092426361 0.0960724387534066 ENSG00000149527 PLCH2
ENST00000419816 0.999930998512832 0.924403552938246 -0.0197494098453468 ENSG00000149527 PLCH2
ENST00000378488 0.999930998512832 0.924403552938246 -0.0197494098453468 ENSG00000149527 PLCH2
ENST00000378486 0.999930998512832 0.924403552938246 -0.0197494098453468 ENSG00000149527 PLCH2
ENST00000343889 0.999930998512832 0.940029524769975 -0.0155530076645739 ENSG00000149527 PLCH2
ENST00000278878 0.999930998512832 0.997319907945297 0.000716628848993866 ENSG00000149527 PLCH2
ENST00000473964 0.999930998512832 0.34712642681386 -0.21024870215161 ENSG00000149527 PLCH2
ENST00000462379 0.999930998512832 0.242794184087021 -0.266532693744443 ENSG00000149527 PLCH2
ENST00000378466 0.999930998512832 0.933512226318919 -0.00754650455065954 ENSG00000157881 PANK4
ENST00000435556 0.999930998512832 0.933434637925258 -0.00755636257118799 ENSG00000157881 PANK4
ENST00000505228 0.999930998512832 0.929220274532443 -0.00909302892341888 ENSG00000157881 PANK4
ENST00000502512 0.999930998512832 0.587756806922304 0.0700732985490554 ENSG00000157881 PANK4
ENST00000471361 0.999930998512832 0.632813989394799 0.0645899627625113 ENSG00000157881 PANK4
ENST00000487804 0.999930998512832 0.953834501456253 0.00948472223908669 ENSG00000157881 PANK4
ENST00000515423 0.999930998512832 0.565809446269438 0.0947667954424152 ENSG00000157881 PANK4
ENST00000468002 0.999930998512832 0.805451008969994 -0.031609298866995 ENSG00000157881 PANK4
ENST00000486396 0.999930998512832 0.995973047055183 0.000537214427411961 ENSG00000157881 PANK4
ENST00000502770 0.999930998512832 0.761906193452759 -0.034526725282895 ENSG00000157881 PANK4
ENST00000491212 0.999930998512832 0.912579562335223 -0.0134139482869121 ENSG00000157881 PANK4
ENST00000514922 0.999930998512832 0.804771114999108 -0.0308626031785295 ENSG00000157881 PANK4
ENST00000378453 0.999930998512832 0.776524050377547 -0.093540161780259 ENSG00000197921 HES5
ENST00000606645 0.999930998512832 0.168786414268576 -0.297577332242871 ENSG00000272449 RP3-395M20.12
ENST00000416860 0.999930998512832 0.842512794473203 -0.0212098786247355 ENSG00000238164 RP3-395M20.8
ENST00000443892 0.999930998512832 0.306887092660341 -0.16259539246916 ENSG00000238164 RP3-395M20.8
ENST00000449660 0.999930998512832 0.650672370830342 -0.0989733199624 ENSG00000238164 RP3-395M20.8
ENST00000448624 0.999930998512832 0.951614633414281 0.0137432487485195 ENSG00000238164 RP3-395M20.8
ENST00000432521 0.999930998512832 0.25564325254419 -0.185790514070079 ENSG00000238164 RP3-395M20.8
ENST00000452793 0.999930998512832 0.938606909073391 -0.00822942726537762 ENSG00000238164 RP3-395M20.8
ENST00000426449 0.999930998512832 0.708637056294865 0.0350335202163235 ENSG00000157873 TNFRSF14
ENST00000434817 0.999930998512832 0.441618414010466 0.0731866444249723 ENSG00000157873 TNFRSF14
ENST00000435221 0.999930998512832 0.440033180817698 0.0734429484418271 ENSG00000157873 TNFRSF14
ENST00000451778 0.999930998512832 0.43015365387886 0.0753848236972197 ENSG00000157873 TNFRSF14
ENST00000409119 0.999930998512832 0.457742572348658 0.0724502976661451 ENSG00000157873 TNFRSF14
ENST00000355716 0.999930998512832 0.478382822619566 0.0691627352091867 ENSG00000157873 TNFRSF14
ENST00000475523 0.999930998512832 0.488646555874512 0.0676363174557197 ENSG00000157873 TNFRSF14
ENST00000442392 0.999930998512832 0.889878846957567 0.0125733816485726 ENSG00000157873 TNFRSF14
ENST00000482074 0.999930998512832 0.999560462573599 -4.92849651523009e-05 ENSG00000157873 TNFRSF14
ENST00000496064 0.999930998512832 0.395166887937041 0.0833567075649554 ENSG00000157873 TNFRSF14
ENST00000463471 0.999930998512832 0.456533098119051 0.0728502086194742 ENSG00000157873 TNFRSF14
ENST00000466750 0.999930998512832 0.394443404850712 0.0871950541974112 ENSG00000157873 TNFRSF14
ENST00000471768 0.999930998512832 0.208184346262845 0.140070847460806 ENSG00000157873 TNFRSF14
ENST00000463835 0.999930998512832 0.320459537989483 0.105387660978286 ENSG00000157873 TNFRSF14
ENST00000482602 0.999930998512832 0.363475763663959 0.094925027633363 ENSG00000157873 TNFRSF14
ENST00000480305 0.999930998512832 0.519421504435001 0.0657149149875804 ENSG00000157873 TNFRSF14
ENST00000456687 0.999930998512832 0.783786410124273 -0.0500389070411527 ENSG00000225931 RP3-395M20.7
ENST00000424215 0.999930998512832 0.468660982424485 0.184758001271157 ENSG00000228037 RP3-395M20.9
ENST00000493183 0.368672090195629 0.000607567964840571 -0.529523389794705 ENSG00000157870 FAM213B
ENST00000474659 0.362491903646934 0.000593675744648694 -0.526861172930443 ENSG00000157870 FAM213B
ENST00000419916 0.76662077647621 0.00243655598682602 -0.389841876431627 ENSG00000157870 FAM213B
ENST00000378424 0.76662077647621 0.00243655598682602 -0.389841876431627 ENSG00000157870 FAM213B
ENST00000537325 0.290543622031331 0.000458459188661378 -0.490103717711739 ENSG00000157870 FAM213B
ENST00000378427 0.76662077647621 0.00243655598682602 -0.389841876431627 ENSG00000157870 FAM213B
ENST00000378425 0.76662077647621 0.00243655598682602 -0.389841876431627 ENSG00000157870 FAM213B
ENST00000464043 0.226161300218624 0.000334880887856532 -0.522098838770467 ENSG00000157870 FAM213B
ENST00000444521 0.76662077647621 0.00243655598682602 -0.389841876431627 ENSG00000157870 FAM213B
ENST00000465233 0.432426184795641 0.00082556263077652 -0.589645516520703 ENSG00000157870 FAM213B
ENST00000498083 0.38565765530538 0.000703718004879731 -0.596029535340366 ENSG00000157870 FAM213B
ENST00000481683 0.43114591779284 0.000818964119679189 -0.536866922582085 ENSG00000157870 FAM213B
ENST00000484099 0.866494649838964 0.00319462351925014 -0.377992561254967 ENSG00000157870 FAM213B
ENST00000477045 0.368672090195629 0.000618825499710671 -0.638695877749061 ENSG00000157870 FAM213B
ENST00000476686 0.999930998512832 0.0772541099613085 -0.234148566541531 ENSG00000157870 FAM213B
ENST00000471840 0.999930998512832 0.126201272199089 -0.272906953272421 ENSG00000142606 MMEL1
ENST00000288709 0.999930998512832 0.256322368786645 -0.23288563262967 ENSG00000142606 MMEL1
ENST00000378412 0.999930998512832 0.244378149475292 -0.238822783987931 ENSG00000142606 MMEL1
ENST00000502556 0.999930998512832 0.189299693209916 -0.301221452894157 ENSG00000142606 MMEL1
ENST00000504800 0.999930998512832 0.189299693209916 -0.301221452894157 ENSG00000142606 MMEL1
ENST00000579787 0.999930998512832 0.476819838914066 -0.195047928922861 ENSG00000215912 TTC34
ENST00000401094 0.999930998512832 0.103245824118243 -0.308035642251953 ENSG00000215912 TTC34
ENST00000401095 0.999930998512832 0.105680461300148 -0.372693463368093 ENSG00000215912 TTC34
ENST00000511072 0.999930998512832 0.65980692971829 -0.0763211001736789 ENSG00000142611 PRDM16
ENST00000378398 0.999930998512832 0.680442881300728 -0.0714321627429525 ENSG00000142611 PRDM16
ENST00000441472 0.999930998512832 0.680442881300728 -0.0714321627429525 ENSG00000142611 PRDM16
ENST00000442529 0.999930998512832 0.680442881300728 -0.0714321627429525 ENSG00000142611 PRDM16
ENST00000607632 0.999930998512832 0.429350172022143 0.188367740347454 ENSG00000142611 PRDM16
ENST00000378391 0.999930998512832 0.646923005755834 -0.0793655574910344 ENSG00000142611 PRDM16
ENST00000514189 0.999930998512832 0.659859438155566 -0.0763513026705247 ENSG00000142611 PRDM16
ENST00000270722 0.999930998512832 0.680448612222209 -0.0714440007632606 ENSG00000142611 PRDM16
ENST00000512462 0.999930998512832 0.721672908439172 -0.128259153420788 ENSG00000142611 PRDM16
ENST00000463591 0.999930998512832 0.743805891231512 -0.117282993103651 ENSG00000142611 PRDM16
ENST00000294599 0.999930998512832 0.061242230717776 -0.329233394936852 ENSG00000162591 MEGF6
ENST00000356575 0.999930998512832 0.10442150604428 -0.324980150589334 ENSG00000162591 MEGF6
ENST00000494257 0.999930998512832 0.707704784369914 -0.117617358444456 ENSG00000162591 MEGF6
ENST00000485002 0.999930998512832 0.0842272934509419 -0.350849011011729 ENSG00000162591 MEGF6
ENST00000491842 0.999930998512832 0.118670977848491 -0.459391863737278 ENSG00000162591 MEGF6
ENST00000475790 0.999930998512832 0.0699669677563598 -0.558875788912365 ENSG00000162591 MEGF6
ENST00000461795 0.999930998512832 0.576812121397601 -0.195593995057563 ENSG00000162591 MEGF6
ENST00000378344 0.999930998512832 0.531437334852268 -0.0487407843079976 ENSG00000158109 TPRG1L
ENST00000344579 0.999930998512832 0.53138470814742 -0.0487449854075064 ENSG00000158109 TPRG1L
ENST00000378322 0.999930998512832 0.698137817679431 0.0362147938328606 ENSG00000116213 WRAP73
ENST00000270708 0.999930998512832 0.698137817679431 0.0362147938328606 ENSG00000116213 WRAP73
ENST00000471223 0.999930998512832 0.682726898054411 0.0411483964007646 ENSG00000116213 WRAP73
ENST00000424367 0.999930998512832 0.580756286935001 0.0507825466515729 ENSG00000116213 WRAP73
ENST00000497940 0.999930998512832 0.606499257707168 0.0508452001016429 ENSG00000116213 WRAP73
ENST00000469643 0.999930998512832 0.862415205098665 -0.0238389436472407 ENSG00000116213 WRAP73
ENST00000494884 0.999930998512832 0.979501424287904 -0.00456976966314114 ENSG00000116213 WRAP73
ENST00000465916 0.999930998512832 0.751394744509139 0.0318115961298363 ENSG00000116213 WRAP73
ENST00000419924 0.999930998512832 0.677426357613949 0.043839723096398 ENSG00000116213 WRAP73
ENST00000479331 0.999930998512832 0.898932235166578 0.0200497380986458 ENSG00000116213 WRAP73
ENST00000378295 0.999930998512832 0.828339152416469 -0.0744626369966007 ENSG00000078900 TP73
ENST00000604074 0.999930998512832 0.828339152416469 -0.0744626369966007 ENSG00000078900 TP73
ENST00000354437 0.999930998512832 0.852816198754862 -0.0670020130524619 ENSG00000078900 TP73
ENST00000346387 0.999930998512832 0.978517882513296 0.00968499466865219 ENSG00000078900 TP73
ENST00000357733 0.999930998512832 0.978517882513296 0.00968499466865219 ENSG00000078900 TP73
ENST00000378288 0.999930998512832 0.497807675891288 -0.230363593149889 ENSG00000078900 TP73
ENST00000418088 0.999930998512832 0.784233650392155 -0.0293573840103796 ENSG00000227372 TP73-AS1
ENST00000452079 0.999930998512832 0.777342114273695 -0.0307525461207579 ENSG00000227372 TP73-AS1
ENST00000419973 0.999930998512832 0.443239065297565 -0.174021603742267 ENSG00000227372 TP73-AS1
ENST00000423764 0.999930998512832 0.838294367288603 -0.022387410078855 ENSG00000227372 TP73-AS1
ENST00000587071 0.999930998512832 0.860845916071908 -0.0258042288471404 ENSG00000227372 TP73-AS1
ENST00000608600 0.999930998512832 0.636536661599585 -0.0643705172876658 ENSG00000227372 TP73-AS1
ENST00000544565 0.999930998512832 0.469012590752642 -0.118885284582836 ENSG00000227372 TP73-AS1
ENST00000444870 0.999930998512832 0.065820528082355 0.626094707930147 ENSG00000235169 SMIM1
ENST00000378251 0.999930998512832 0.323596048671204 -0.0716949567717459 ENSG00000130764 LRRC47
ENST00000462356 0.999930998512832 0.88186358418145 0.0137738259338094 ENSG00000130764 LRRC47
ENST00000479239 0.999930998512832 0.432523937593627 0.0793139801046612 ENSG00000130764 LRRC47
ENST00000607459 0.999930998512832 0.0710463876207516 -0.198025265768988 ENSG00000272153 RP1-286D6.5
ENST00000378230 0.999930998512832 0.743874340053249 0.0195037893365849 ENSG00000116198 CEP104
ENST00000484420 0.999930998512832 0.370278955481375 0.179551241668576 ENSG00000116198 CEP104
ENST00000438539 0.999930998512832 0.981781959320973 -0.00200176238004025 ENSG00000116198 CEP104
ENST00000461667 0.999930998512832 0.912922024599234 0.0106530431506706 ENSG00000116198 CEP104
ENST00000495701 0.999930998512832 0.432897161508928 -0.111568825439442 ENSG00000116198 CEP104
ENST00000460038 0.999930998512832 0.794137968559523 -0.0266123098776072 ENSG00000116198 CEP104
ENST00000494653 0.999930998512832 0.655001184529084 0.0301804073705052 ENSG00000116198 CEP104
ENST00000443466 0.999930998512832 0.230132239516288 0.133472721616294 ENSG00000116198 CEP104
ENST00000428079 0.999930998512832 0.976736556679569 -0.00249381029423799 ENSG00000116198 CEP104
ENST00000494951 0.999930998512832 0.949369236854845 0.00681888741542216 ENSG00000116198 CEP104
ENST00000378223 0.999930998512832 0.741393538256316 -0.030594804838913 ENSG00000116198 CEP104
ENST00000378212 0.999930998512832 0.447937713372997 -0.0935474584208756 ENSG00000169598 DFFB
ENST00000378209 0.999930998512832 0.590195950210188 0.0472093340690951 ENSG00000169598 DFFB
ENST00000491998 0.999930998512832 0.590195950210188 0.0472093340690951 ENSG00000169598 DFFB
ENST00000338895 0.999930998512832 0.759524580740305 -0.0323132569428041 ENSG00000169598 DFFB
ENST00000341385 0.999930998512832 0.910335632175982 -0.0208237952760941 ENSG00000169598 DFFB
ENST00000468793 0.999930998512832 0.638656503409071 0.0408796970849874 ENSG00000169598 DFFB
ENST00000339350 0.999930998512832 0.72823128615617 0.0303677942037541 ENSG00000169598 DFFB
ENST00000477548 0.999930998512832 0.72823128615617 0.0303677942037541 ENSG00000169598 DFFB
ENST00000378206 0.999930998512832 0.718311887311962 0.031417091676802 ENSG00000169598 DFFB
ENST00000475969 0.999930998512832 0.76691193491382 0.0257976516343661 ENSG00000169598 DFFB
ENST00000481945 0.999930998512832 0.886351896336992 0.0377066394611521 ENSG00000169598 DFFB
ENST00000461150 0.999930998512832 0.143785342983326 0.237991303037354 ENSG00000169598 DFFB
ENST00000486765 0.999930998512832 0.273369865929043 0.0672725687415737 ENSG00000198912 C1orf174
ENST00000361605 0.999930998512832 0.273369865929043 0.0672725687415737 ENSG00000198912 C1orf174
ENST00000474140 0.999930998512832 0.273369865929043 0.0672725687415737 ENSG00000198912 C1orf174
ENST00000413332 0.999930998512832 0.56650687236338 0.159474884284854 ENSG00000236423 LINC01134
ENST00000442673 0.999930998512832 0.392601492550745 0.172943356942436 ENSG00000236423 LINC01134
ENST00000439488 0.999930998512832 0.45862687958353 0.1551660733373 ENSG00000236423 LINC01134
ENST00000378190 0.999930998512832 0.843208360922838 0.0678361277072628 ENSG00000196581 AJAP1
ENST00000378191 0.999930998512832 0.712263164675036 0.121685689360703 ENSG00000196581 AJAP1
ENST00000478423 0.999930998512832 0.731574695223925 -0.0254607561086073 ENSG00000131697 NPHP4
ENST00000460696 0.999930998512832 0.666606557301821 -0.0656067387495169 ENSG00000131697 NPHP4
ENST00000378161 0.999930998512832 0.640813165738139 -0.0695857002540668 ENSG00000131697 NPHP4
ENST00000489180 0.999930998512832 0.731572078528665 -0.0254601379163016 ENSG00000131697 NPHP4
ENST00000378156 0.999930998512832 0.731572078528665 -0.0254601379163016 ENSG00000131697 NPHP4
ENST00000378169 0.999930998512832 0.76607548960714 -0.0218599501862549 ENSG00000131697 NPHP4
ENST00000468253 0.999930998512832 0.176017272956981 -0.229694175205671 ENSG00000131697 NPHP4
ENST00000506941 0.999930998512832 0.731079703592804 0.0802460965779324 ENSG00000131697 NPHP4
ENST00000470763 0.999930998512832 0.982132820241168 -0.00403864251318344 ENSG00000131697 NPHP4
ENST00000466897 0.999930998512832 0.482946948597339 0.115453382296204 ENSG00000131697 NPHP4
ENST00000378111 0.999930998512832 0.742192987783193 -0.0453823351168353 ENSG00000069424 KCNAB2
ENST00000378097 0.999930998512832 0.735113274479195 -0.0460820212863237 ENSG00000069424 KCNAB2
ENST00000493807 0.999930998512832 0.56434085561286 0.11055337353026 ENSG00000069424 KCNAB2
ENST00000378092 0.999930998512832 0.810579169696364 -0.0349254862742417 ENSG00000069424 KCNAB2
ENST00000478098 0.999930998512832 0.730287728811258 -0.0539273441925984 ENSG00000069424 KCNAB2
ENST00000445501 0.999930998512832 0.706095972422115 -0.0591503059746192 ENSG00000069424 KCNAB2
ENST00000428161 0.999930998512832 0.700741854139825 -0.0549268691935334 ENSG00000069424 KCNAB2
ENST00000389632 0.999930998512832 0.706148426422937 -0.0538594332291914 ENSG00000069424 KCNAB2
ENST00000602612 0.999930998512832 0.706376614865672 -0.0528430274875672 ENSG00000069424 KCNAB2
ENST00000378087 0.999930998512832 0.636880356783105 -0.0627548901405576 ENSG00000069424 KCNAB2
ENST00000341524 0.999930998512832 0.619457857763703 -0.0651921640285268 ENSG00000069424 KCNAB2
ENST00000352527 0.999930998512832 0.619457857763703 -0.0651921640285268 ENSG00000069424 KCNAB2
ENST00000435937 0.999930998512832 0.703928757175206 -0.0567596991328563 ENSG00000069424 KCNAB2
ENST00000164247 0.999930998512832 0.66849716619282 -0.0554976799788523 ENSG00000069424 KCNAB2
ENST00000459822 0.999930998512832 0.760225556456803 -0.0552833792962191 ENSG00000069424 KCNAB2
ENST00000594544 0.999930998512832 0.547781215331465 0.121292751672493 ENSG00000268332 AL035406.1
ENST00000472700 0.999930998512832 0.75554608197706 -0.0454608579742503 ENSG00000069424 KCNAB2
ENST00000378083 0.999930998512832 0.677827554394324 -0.0521971128037859 ENSG00000069424 KCNAB2
ENST00000458166 0.999930998512832 0.852923775490658 -0.0245090898630846 ENSG00000069424 KCNAB2
ENST00000462676 0.999930998512832 0.219710909193689 0.223651471139281 ENSG00000069424 KCNAB2
ENST00000481789 0.999930998512832 0.944177028960046 0.0101656984284886 ENSG00000069424 KCNAB2
ENST00000378021 0.999930998512832 0.699169718166807 -0.10217604961673 ENSG00000116254 CHD5
ENST00000262450 0.999930998512832 0.699169718166807 -0.10217604961673 ENSG00000116254 CHD5
ENST00000462991 0.999930998512832 0.797052313798294 -0.0809251981872355 ENSG00000116254 CHD5
ENST00000377999 0.999930998512832 0.564562039656515 -0.196567173229836 ENSG00000116254 CHD5
ENST00000496404 0.999930998512832 0.813972844864139 -0.0640074755363313 ENSG00000116254 CHD5
ENST00000484532 0.999930998512832 0.37403323463813 -0.0503985633988635 ENSG00000116251 RPL22
ENST00000234875 0.999930998512832 0.378722001771452 -0.0500081576171374 ENSG00000116251 RPL22
ENST00000480661 0.999930998512832 0.348479169862677 -0.0552920464988585 ENSG00000116251 RPL22
ENST00000497965 0.999930998512832 0.350575159205078 -0.0550262184959672 ENSG00000116251 RPL22
ENST00000471204 0.999930998512832 0.345790983907527 -0.0552231146223163 ENSG00000116251 RPL22
ENST00000465387 0.999930998512832 0.349119537058173 -0.0552058066855101 ENSG00000116251 RPL22
ENST00000462296 0.999930998512832 0.327570673660255 -0.0597435669139244 ENSG00000116251 RPL22
ENST00000465335 0.999930998512832 0.323743992695871 -0.0597991111487925 ENSG00000116251 RPL22
ENST00000466994 0.999930998512832 0.951706876098492 -0.0197293838681704 ENSG00000158286 RNF207
ENST00000377948 0.999930998512832 0.71349092124276 0.0693980667256937 ENSG00000158286 RNF207
ENST00000377939 0.999930998512832 0.756129045736307 0.0581265140166592 ENSG00000158286 RNF207
ENST00000485539 0.999930998512832 0.719943326741965 -0.123849696449727 ENSG00000158286 RNF207
ENST00000496676 0.999930998512832 0.962519495217439 -0.0103191663495222 ENSG00000158286 RNF207
ENST00000492476 0.999930998512832 0.868140248623519 0.0534029434690498 ENSG00000158286 RNF207
ENST00000483336 0.999930998512832 0.71920751225779 0.0927807076192436 ENSG00000158286 RNF207
ENST00000343813 0.999930998512832 0.411323883137016 -0.0759273317732762 ENSG00000116237 ICMT
ENST00000495791 0.999930998512832 0.0859779220218757 -0.242691574670064 ENSG00000116237 ICMT
ENST00000489498 0.999930998512832 0.621598807930259 -0.0482711972420886 ENSG00000116237 ICMT
ENST00000474756 0.999930998512832 0.207176967908435 -0.134906495365794 ENSG00000116237 ICMT
ENST00000362035 0.999930998512832 0.199552030425991 -0.268769634459004 ENSG00000116237 ICMT
ENST00000377893 0.999930998512832 0.0900042155746441 -0.306997626042841 ENSG00000158292 GPR153
ENST00000608083 0.999930998512832 0.728315711347057 -0.0512834712383338 ENSG00000097021 ACOT7
ENST00000377845 0.999930998512832 0.464797865512275 -0.104123006090972 ENSG00000097021 ACOT7
ENST00000377855 0.999930998512832 0.605861982879475 -0.0752242680795715 ENSG00000097021 ACOT7
ENST00000377860 0.999930998512832 0.728315711347057 -0.0512834712383338 ENSG00000097021 ACOT7
ENST00000418124 0.999930998512832 0.728315711347057 -0.0512834712383338 ENSG00000097021 ACOT7
ENST00000545482 0.999930998512832 0.728315711347057 -0.0512834712383338 ENSG00000097021 ACOT7
ENST00000361521 0.999930998512832 0.708631171824577 -0.0547449460513319 ENSG00000097021 ACOT7
ENST00000377842 0.999930998512832 0.456743698798484 -0.10563048641078 ENSG00000097021 ACOT7
ENST00000473466 0.999930998512832 0.76681469029496 -0.0453121695982988 ENSG00000097021 ACOT7
ENST00000481175 0.999930998512832 0.545745782858966 0.129007180640032 ENSG00000097021 ACOT7
ENST00000541130 0.999930998512832 0.54496732339159 0.100769344308443 ENSG00000097021 ACOT7
ENST00000377828 0.999930998512832 0.780313606144746 -0.0751950403245644 ENSG00000187017 ESPN
ENST00000461727 0.999930998512832 0.608007506985291 -0.145032211973731 ENSG00000187017 ESPN
ENST00000475228 0.999930998512832 0.77653329062418 -0.0867905468318303 ENSG00000187017 ESPN
ENST00000416731 0.999930998512832 0.507207834217659 -0.187715205320606 ENSG00000187017 ESPN
ENST00000434576 0.999930998512832 0.626381833778212 0.0808423146906522 ENSG00000187017 ESPN
ENST00000477679 0.999930998512832 0.852790138589246 -0.0580985023970925 ENSG00000187017 ESPN
ENST00000468561 0.999930998512832 0.562477108660597 0.105392078330231 ENSG00000187017 ESPN
ENST00000356876 0.999930998512832 0.611229727544376 -0.0563495747535085 ENSG00000215788 TNFRSF25
ENST00000485036 0.999930998512832 0.611179835210195 -0.0563518317478162 ENSG00000215788 TNFRSF25
ENST00000480393 0.999930998512832 0.611179835210195 -0.0563518317478162 ENSG00000215788 TNFRSF25
ENST00000513135 0.999930998512832 0.607923924356841 -0.056797361799324 ENSG00000215788 TNFRSF25
ENST00000473343 0.999930998512832 0.474315430454986 -0.0839579612309136 ENSG00000215788 TNFRSF25
ENST00000377782 0.999930998512832 0.611179835210195 -0.0563518317478162 ENSG00000215788 TNFRSF25
ENST00000351959 0.999930998512832 0.613746338117702 -0.055980551101753 ENSG00000215788 TNFRSF25
ENST00000510563 0.999930998512832 0.576564936122635 -0.0620060944455119 ENSG00000215788 TNFRSF25
ENST00000502730 0.999930998512832 0.576564936122635 -0.0620060944455119 ENSG00000215788 TNFRSF25
ENST00000502588 0.999930998512832 0.576564936122635 -0.0620060944455119 ENSG00000215788 TNFRSF25
ENST00000414040 0.999930998512832 0.576564936122635 -0.0620060944455119 ENSG00000215788 TNFRSF25
ENST00000351748 0.999930998512832 0.576564936122635 -0.0620060944455119 ENSG00000215788 TNFRSF25
ENST00000348333 0.999930998512832 0.576564936122635 -0.0620060944455119 ENSG00000215788 TNFRSF25
ENST00000453260 0.999930998512832 0.32566642116692 -0.123745051527827 ENSG00000215788 TNFRSF25
ENST00000475730 0.999930998512832 0.447964024337054 -0.110970710827748 ENSG00000215788 TNFRSF25
ENST00000469691 0.999930998512832 0.563619898313911 -0.0579817022102771 ENSG00000215788 TNFRSF25
ENST00000481401 0.999930998512832 0.597783188043217 -0.0562161724466244 ENSG00000215788 TNFRSF25
ENST00000461703 0.999930998512832 0.76948288730852 -0.0323823856873857 ENSG00000215788 TNFRSF25
ENST00000453341 0.999930998512832 0.920737059217094 -0.0119011463798964 ENSG00000215788 TNFRSF25
ENST00000515145 0.999930998512832 0.724705053150043 -0.048478880616353 ENSG00000215788 TNFRSF25
ENST00000377748 0.999930998512832 0.635474469707725 -0.0812300680735988 ENSG00000171680 PLEKHG5
ENST00000400913 0.999930998512832 0.674031813031001 -0.0787876694517421 ENSG00000171680 PLEKHG5
ENST00000489097 0.999930998512832 0.702426092965896 -0.0750110388168969 ENSG00000171680 PLEKHG5
ENST00000340850 0.999930998512832 0.678242868894399 -0.0762285521416103 ENSG00000171680 PLEKHG5
ENST00000487949 0.999930998512832 0.571439730314059 0.181919339789664 ENSG00000171680 PLEKHG5
ENST00000377725 0.999930998512832 0.876056621586711 -0.0420487297644729 ENSG00000171680 PLEKHG5
ENST00000377728 0.999930998512832 0.891435024863018 -0.036815337835208 ENSG00000171680 PLEKHG5
ENST00000377732 0.999930998512832 0.800254662576014 -0.0683690860323241 ENSG00000171680 PLEKHG5
ENST00000400915 0.999930998512832 0.802374798727155 -0.0676476240345323 ENSG00000171680 PLEKHG5
ENST00000377740 0.999930998512832 0.90058267266572 -0.0343548152473955 ENSG00000171680 PLEKHG5
ENST00000377737 0.999930998512832 0.791992617453145 -0.0724321368919145 ENSG00000171680 PLEKHG5
ENST00000535355 0.999930998512832 0.830083396058724 -0.05931592311595 ENSG00000171680 PLEKHG5
ENST00000537245 0.999930998512832 0.727065325356298 -0.0955347861623972 ENSG00000171680 PLEKHG5
ENST00000544978 0.999930998512832 0.588817446394908 -0.151085747458422 ENSG00000171680 PLEKHG5
ENST00000377705 0.999930998512832 0.429903026193551 0.0532523359245003 ENSG00000162408 NOL9
ENST00000464383 0.999930998512832 0.41719541019777 0.0731627913103714 ENSG00000162408 NOL9
ENST00000462798 0.999930998512832 0.490696709668213 0.0870936792722888 ENSG00000162408 NOL9
ENST00000456162 0.999930998512832 0.438731610921762 0.140242947349517 ENSG00000229519 RP11-58A11.2
ENST00000460777 0.999930998512832 0.988655212904851 0.00189300090672228 ENSG00000162408 NOL9
ENST00000464665 0.999930998512832 0.632335996413647 -0.0575177583984724 ENSG00000162408 NOL9
ENST00000333172 0.999930998512832 0.280725219057604 -0.389519653541748 ENSG00000173662 TAS1R1
ENST00000328191 0.999930998512832 0.280835296394382 -0.389444229469217 ENSG00000173662 TAS1R1
ENST00000351136 0.999930998512832 0.199645572866089 -0.463077131414046 ENSG00000173662 TAS1R1
ENST00000411823 0.999930998512832 0.69773567411407 -0.141175915683076 ENSG00000173662 TAS1R1
ENST00000415267 0.999930998512832 0.69773567411407 -0.141175915683076 ENSG00000173662 TAS1R1
ENST00000319084 0.999930998512832 0.469197468338235 0.0743089789769737 ENSG00000204859 ZBTB48
ENST00000435905 0.999930998512832 0.445836641455064 0.0798371896583557 ENSG00000204859 ZBTB48
ENST00000377674 0.999930998512832 0.79530139938919 -0.0211296387382455 ENSG00000204859 ZBTB48
ENST00000488936 0.999930998512832 0.892312206768796 -0.0114213163629278 ENSG00000204859 ZBTB48
ENST00000482360 0.999930998512832 0.45348696872855 -0.0701811107553296 ENSG00000204859 ZBTB48
ENST00000498342 0.999930998512832 0.387945235623827 -0.102361228010777 ENSG00000204859 ZBTB48
ENST00000466813 0.999930998512832 0.543205006752961 -0.0817229012333601 ENSG00000204859 ZBTB48
ENST00000466941 0.999930998512832 0.828860329403739 -0.0424401881493355 ENSG00000204859 ZBTB48
ENST00000377658 0.999930998512832 0.840887140297106 0.0204792235125956 ENSG00000162413 KLHL21
ENST00000377663 0.999930998512832 0.842948021005154 0.0201990139354696 ENSG00000162413 KLHL21
ENST00000467612 0.999930998512832 0.710123754983039 0.0439076232833254 ENSG00000162413 KLHL21
ENST00000496707 0.999930998512832 0.458782040630511 0.0902181420163825 ENSG00000162413 KLHL21
ENST00000463043 0.999930998512832 0.852458159619588 0.0231834121028721 ENSG00000162413 KLHL21
ENST00000377648 0.999930998512832 0.935646527099645 0.00985876910715703 ENSG00000116273 PHF13
ENST00000495385 0.999930998512832 0.645679873705511 -0.0580480567406853 ENSG00000116273 PHF13
ENST00000054650 0.999930998512832 0.385130898899486 -0.0904386665326321 ENSG00000041988 THAP3
ENST00000484676 0.999930998512832 0.290791584399901 -0.191720719762857 ENSG00000041988 THAP3
ENST00000307896 0.999930998512832 0.389954643302159 -0.0918723638428835 ENSG00000041988 THAP3
ENST00000377627 0.999930998512832 0.482497806448074 -0.0530188877394759 ENSG00000041988 THAP3
ENST00000484669 0.999930998512832 0.430331091800949 -0.0845309193173297 ENSG00000041988 THAP3
ENST00000487819 0.999930998512832 0.550641036845151 -0.0676780197417654 ENSG00000041988 THAP3
ENST00000472925 0.999930998512832 0.683245704392646 -0.0476501518387996 ENSG00000041988 THAP3
ENST00000480647 0.999930998512832 0.82877838915393 -0.031979332971972 ENSG00000041988 THAP3
ENST00000465508 0.999930998512832 0.541171168451906 -0.044447486835287 ENSG00000007923 DNAJC11
ENST00000349363 0.999930998512832 0.879199860668388 -0.00691293065949674 ENSG00000007923 DNAJC11
ENST00000451196 0.999930998512832 0.879199860668388 -0.00691293065949674 ENSG00000007923 DNAJC11
ENST00000377577 0.999930998512832 0.847077712497763 -0.00793279053209832 ENSG00000007923 DNAJC11
ENST00000294401 0.999930998512832 0.980617531448239 -0.000995703362036559 ENSG00000007923 DNAJC11
ENST00000542246 0.999930998512832 0.716985297436761 -0.0162199320222134 ENSG00000007923 DNAJC11
ENST00000377573 0.999930998512832 0.790322562904922 -0.011063326385748 ENSG00000007923 DNAJC11
ENST00000472414 0.999930998512832 0.521457142159388 -0.0490322791207667 ENSG00000007923 DNAJC11
ENST00000426784 0.999930998512832 0.873788210103406 0.00720972158528365 ENSG00000007923 DNAJC11
ENST00000473993 0.999930998512832 0.87247587036873 0.00736733502917316 ENSG00000007923 DNAJC11
ENST00000469318 0.999930998512832 0.63128057560884 0.0303242268794701 ENSG00000007923 DNAJC11
ENST00000485073 0.999930998512832 0.904498185438689 0.00695310398356658 ENSG00000007923 DNAJC11
ENST00000460594 0.999930998512832 0.844834197528323 -0.0120886250536671 ENSG00000007923 DNAJC11
ENST00000465911 0.999930998512832 0.984861958475723 0.00156579557539731 ENSG00000007923 DNAJC11
ENST00000303635 0.999930998512832 0.818747319783711 0.0177904977529995 ENSG00000171735 CAMTA1
ENST00000490738 0.999930998512832 0.656518828507006 0.0338071021598892 ENSG00000171735 CAMTA1
ENST00000476163 0.999930998512832 0.622451010188788 0.0328994422987598 ENSG00000171735 CAMTA1
ENST00000473578 0.999930998512832 0.656666244840961 0.0338018169492386 ENSG00000171735 CAMTA1
ENST00000557126 0.999930998512832 0.622087656609366 0.0329778917418273 ENSG00000171735 CAMTA1
ENST00000467404 0.999930998512832 0.659924845993429 0.0334677119238426 ENSG00000171735 CAMTA1
ENST00000439411 0.999930998512832 0.798332506189128 0.019755876122521 ENSG00000171735 CAMTA1
ENST00000461311 0.999930998512832 0.61603646112808 0.0335501756491134 ENSG00000171735 CAMTA1
ENST00000486138 0.999930998512832 0.826242018747546 0.0169371334735927 ENSG00000171735 CAMTA1
ENST00000482934 0.999930998512832 0.752068185551823 0.0212480742168045 ENSG00000171735 CAMTA1
ENST00000470648 0.999930998512832 0.491779093368487 0.0496374967145256 ENSG00000171735 CAMTA1
ENST00000461580 0.999930998512832 0.507202872651276 0.0479788644172946 ENSG00000171735 CAMTA1
ENST00000472283 0.999930998512832 0.38704360144966 0.0862371473997114 ENSG00000171735 CAMTA1
ENST00000467267 0.999930998512832 0.680822930874184 0.0326883606455303 ENSG00000171735 CAMTA1
ENST00000495233 0.999930998512832 0.287391994999877 -0.203919004543132 ENSG00000171735 CAMTA1
ENST00000490905 0.999930998512832 0.0409744795373057 -0.43171691325349 ENSG00000171735 CAMTA1
ENST00000476864 0.999930998512832 0.024592220381324 -0.497595381365667 ENSG00000171735 CAMTA1
ENST00000054666 0.999930998512832 0.0925017072813641 0.138218605818332 ENSG00000049245 VAMP3
ENST00000470357 0.999930998512832 0.0702379167149683 0.157281914152157 ENSG00000049245 VAMP3
ENST00000602406 0.999930998512832 0.978523568132098 0.00710791257013369 ENSG00000269925 RP3-467L1.6
ENST00000487194 0.999930998512832 0.780571393483476 0.0764653465824659 ENSG00000049245 VAMP3
ENST00000377541 0.999930998512832 0.36533938155733 -0.126770051964468 ENSG00000049246 PER3
ENST00000377532 0.999930998512832 0.35466720455932 -0.10253032897614 ENSG00000049246 PER3
ENST00000361923 0.999930998512832 0.369913626612243 -0.0995475063102037 ENSG00000049246 PER3
ENST00000473653 0.999930998512832 0.609283699569756 0.102836486370721 ENSG00000049246 PER3
ENST00000602883 0.999930998512832 0.930201137434247 0.0258929348986673 ENSG00000049246 PER3
ENST00000463106 0.999930998512832 0.381686059817338 -0.173653799963372 ENSG00000049246 PER3
ENST00000451646 0.999930998512832 0.112787142600812 -0.231698037823677 ENSG00000236266 RP3-467L1.4
ENST00000494684 0.999930998512832 0.805915646801188 -0.0522200604963587 ENSG00000049246 PER3
ENST00000377516 0.999930998512832 0.704430825098421 -0.0620352449339506 ENSG00000049247 UTS2
ENST00000377507 0.999930998512832 0.540210571786506 -0.0612170799008827 ENSG00000049249 TNFRSF9
ENST00000474475 0.999930998512832 0.300912870354159 -0.108934452575235 ENSG00000049249 TNFRSF9
ENST00000492571 0.999930998512832 0.554276802735363 -0.0629806457398295 ENSG00000049249 TNFRSF9
ENST00000493373 0.999930998512832 0.781361991092295 -0.0162625738631405 ENSG00000116288 PARK7
ENST00000460192 0.999930998512832 0.780437929250772 -0.0195304583818466 ENSG00000116288 PARK7
ENST00000338639 0.999930998512832 0.783397378986313 -0.0170949469490512 ENSG00000116288 PARK7
ENST00000493678 0.999930998512832 0.788430480367181 -0.0166895868449703 ENSG00000116288 PARK7
ENST00000377493 0.999930998512832 0.782273964994638 -0.0171835931893556 ENSG00000116288 PARK7
ENST00000465354 0.999930998512832 0.769896699098335 -0.0205719363009321 ENSG00000116288 PARK7
ENST00000377491 0.999930998512832 0.79815375672572 -0.0159142219781012 ENSG00000116288 PARK7
ENST00000377488 0.999930998512832 0.798020519436653 -0.01595308359115 ENSG00000116288 PARK7
ENST00000497113 0.999930998512832 0.793803953884387 -0.0183457279020525 ENSG00000116288 PARK7
ENST00000469225 0.999930998512832 0.863166172145479 -0.0107794090646952 ENSG00000116288 PARK7
ENST00000474874 0.999930998512832 0.56899941242951 -0.0770493239608781 ENSG00000116285 ERRFI1
ENST00000377482 0.999930998512832 0.553594061635657 -0.0888807886838717 ENSG00000116285 ERRFI1
ENST00000467067 0.999930998512832 0.708509634469934 0.068271917241191 ENSG00000116285 ERRFI1
ENST00000469499 0.999930998512832 0.444164628265091 -0.138617306026838 ENSG00000116285 ERRFI1
ENST00000487559 0.999930998512832 0.336053008294806 -0.178870382911266 ENSG00000116285 ERRFI1
ENST00000337907 0.999930998512832 0.565440407485811 0.0418882254998127 ENSG00000142599 RERE
ENST00000377464 0.999930998512832 0.192744114182867 0.105023746635401 ENSG00000142599 RERE
ENST00000467350 0.999930998512832 0.175034876057005 0.158263036805782 ENSG00000142599 RERE
ENST00000400907 0.999930998512832 0.30517382418878 0.0799234879165057 ENSG00000142599 RERE
ENST00000476556 0.999930998512832 0.244153904033942 0.109074837098104 ENSG00000142599 RERE
ENST00000400908 0.999930998512832 0.72394508770845 0.0265372726399631 ENSG00000142599 RERE
ENST00000505225 0.999930998512832 0.0920137749407635 0.228502373004525 ENSG00000142599 RERE
ENST00000464367 0.999930998512832 0.536396791138354 0.0962981522653071 ENSG00000142599 RERE
ENST00000488215 0.999930998512832 0.589529189826393 0.0533851700249056 ENSG00000142599 RERE
ENST00000460659 0.999930998512832 0.547255723605504 0.0617446775831532 ENSG00000142599 RERE
ENST00000492766 0.999930998512832 0.571661639161074 0.0581550407192439 ENSG00000142599 RERE
ENST00000465125 0.999930998512832 0.63931981196627 0.0474086386430469 ENSG00000142599 RERE
ENST00000464972 0.999930998512832 0.485199683073105 0.0510925301677773 ENSG00000142599 RERE
ENST00000449895 0.999930998512832 0.349027323040987 0.1290682556027 ENSG00000232912 RP5-1115A15.1
ENST00000444276 0.999930998512832 0.956997904570408 -0.0107775041195705 ENSG00000232912 RP5-1115A15.1
ENST00000480342 0.999930998512832 0.555798223934481 -0.0573567165961882 ENSG00000142599 RERE
ENST00000507012 0.999930998512832 0.257525579064635 0.152697955891665 ENSG00000142599 RERE
ENST00000469251 0.999930998512832 0.606835408878385 0.0699171952355033 ENSG00000142599 RERE
ENST00000514428 0.999930998512832 0.979764342778164 0.002863648836533 ENSG00000142599 RERE
ENST00000468247 0.999930998512832 0.150781660806488 -0.184137826752356 ENSG00000142599 RERE
ENST00000428803 0.999930998512832 0.896138124887263 0.0410548568082918 ENSG00000224315 RPL7P7
ENST00000445254 0.999930998512832 0.676326570954306 -0.139820242534742 ENSG00000226545 RP4-633I8.3
ENST00000433876 0.999930998512832 0.610767690019058 -0.159224334056927 ENSG00000228423 RP4-633I8.4
ENST00000234590 0.999930998512832 0.574561043936977 0.0448026454902744 ENSG00000074800 ENO1
ENST00000464920 0.999930998512832 0.52901097799969 0.0510857612270412 ENSG00000074800 ENO1
ENST00000497492 0.999930998512832 0.448926858659281 0.0601399435976288 ENSG00000074800 ENO1
ENST00000486051 0.999930998512832 0.407482929412699 0.0686964816641289 ENSG00000074800 ENO1
ENST00000492343 0.999930998512832 0.450739744084835 0.0622492464972804 ENSG00000074800 ENO1
ENST00000489867 0.999930998512832 0.665818657621327 0.0377241018561431 ENSG00000074800 ENO1
ENST00000414948 0.999930998512832 0.93784945140701 -0.0106458092391231 ENSG00000236269 ENO1-IT1
ENST00000442636 0.999930998512832 0.410132629538205 -0.249694653085252 ENSG00000230679 ENO1-AS1
ENST00000424862 0.999930998512832 0.743702291728148 -0.0910025445372222 ENSG00000232208 RP3-477M7.5
ENST00000549778 0.999930998512832 0.450005087658214 0.108597033547302 ENSG00000131686 CA6
ENST00000476083 0.999930998512832 0.665215032988701 0.0610141381363665 ENSG00000131686 CA6
ENST00000480186 0.999930998512832 0.198780419847566 0.411791298182795 ENSG00000131686 CA6
ENST00000377443 0.999930998512832 0.654414480230736 0.0631410744548154 ENSG00000131686 CA6
ENST00000377436 0.999930998512832 0.717760637138566 0.0511263672975312 ENSG00000131686 CA6
ENST00000377442 0.999930998512832 0.677755956393358 0.0590319503707273 ENSG00000131686 CA6
ENST00000377424 0.999930998512832 0.349787992605793 -0.280196107506667 ENSG00000142583 SLC2A5
ENST00000536305 0.999930998512832 0.214981877889449 -0.412608768511569 ENSG00000142583 SLC2A5
ENST00000535586 0.999930998512832 0.412151584901949 -0.245279903189692 ENSG00000142583 SLC2A5
ENST00000377414 0.999930998512832 0.645684196956747 0.148186616037246 ENSG00000142583 SLC2A5
ENST00000484798 0.999930998512832 0.976419845329853 0.00970291367495802 ENSG00000142583 SLC2A5
ENST00000474145 0.999930998512832 0.975822562517196 0.00993668831493959 ENSG00000142583 SLC2A5
ENST00000479813 0.999930998512832 0.821475072611165 -0.0733641992970642 ENSG00000142583 SLC2A5
ENST00000486632 0.999930998512832 0.768311397876929 0.090028425237574 ENSG00000142583 SLC2A5
ENST00000487835 0.999930998512832 0.750555952016821 0.0966977113105396 ENSG00000142583 SLC2A5
ENST00000464985 0.999930998512832 0.68531095607105 0.12582667080118 ENSG00000142583 SLC2A5
ENST00000377411 0.999930998512832 0.450784878826472 0.0865281874378127 ENSG00000180758 GPR157
ENST00000414642 0.999930998512832 0.832380697151941 -0.0281892825412965 ENSG00000180758 GPR157
ENST00000465853 0.999930998512832 0.421897465559961 -0.140960016386683 ENSG00000180758 GPR157
ENST00000466131 0.999930998512832 0.841743602761675 0.0254538037899171 ENSG00000180758 GPR157
ENST00000437157 0.999930998512832 0.435593490702368 -0.265128108964389 ENSG00000228526 RP3-510D11.1
ENST00000412639 0.999930998512832 0.56101871897957 -0.199272877470399 ENSG00000234546 RP3-510D11.2
ENST00000377403 0.999930998512832 0.0107103935002708 0.194193948214154 ENSG00000049239 H6PD
ENST00000602477 0.999930998512832 0.01303585501593 0.193880369929079 ENSG00000049239 H6PD
ENST00000495451 0.999930998512832 0.0102789358458496 0.229526907382188 ENSG00000049239 H6PD
ENST00000328089 0.999930998512832 0.31151225293716 0.142316389380259 ENSG00000171621 SPSB1
ENST00000450402 0.999930998512832 0.249604977638001 0.171246819808693 ENSG00000171621 SPSB1
ENST00000357898 0.999930998512832 0.334870962529977 0.146933065211072 ENSG00000171621 SPSB1
ENST00000377399 0.999930998512832 0.292269956314674 0.15970905958446 ENSG00000171621 SPSB1
ENST00000302692 0.999930998512832 0.279114738105243 -0.0615258080283809 ENSG00000171612 SLC25A33
ENST00000435277 0.999930998512832 0.975651561222946 -0.00677941635269594 ENSG00000231181 RP13-15M17.1
ENST00000377376 0.999930998512832 0.853463039377514 0.0171087113764278 ENSG00000188807 TMEM201
ENST00000340381 0.999930998512832 0.824098192363274 0.020570357159651 ENSG00000188807 TMEM201
ENST00000340305 0.999930998512832 0.367944242869892 0.0996473454156889 ENSG00000188807 TMEM201
ENST00000416541 0.999930998512832 0.928416334857705 -0.00854101624056952 ENSG00000188807 TMEM201
ENST00000510900 0.999930998512832 0.901170944867928 0.0267905702906557 ENSG00000188807 TMEM201
ENST00000508400 0.999930998512832 0.42724310354636 -0.127850697241825 ENSG00000188807 TMEM201
ENST00000536656 0.999930998512832 0.982602407745933 0.00185973791920794 ENSG00000171608 PIK3CD
ENST00000377346 0.999930998512832 0.985873780051675 -0.00151164617694302 ENSG00000171608 PIK3CD
ENST00000377320 0.999930998512832 0.795622293892201 -0.0451419713392205 ENSG00000179840 C1orf200
ENST00000426570 0.999930998512832 0.474121885524459 0.180088804076715 ENSG00000233268 RP11-558F24.2
ENST00000415330 0.999930998512832 0.262700197985863 -0.142407055309695 ENSG00000231789 RP11-558F24.4
ENST00000484851 0.999930998512832 0.889618843268945 0.0190980874033527 ENSG00000171608 PIK3CD
ENST00000361110 0.999930998512832 0.984551537924466 -0.00198186689424422 ENSG00000171608 PIK3CD
ENST00000481137 0.999930998512832 0.64415735539012 0.0709612757271909 ENSG00000171608 PIK3CD
ENST00000479223 0.999930998512832 0.510397779706182 0.100458202807158 ENSG00000171608 PIK3CD
ENST00000543390 0.999930998512832 0.38414287041384 -0.102843367271566 ENSG00000171608 PIK3CD
ENST00000377298 0.999930998512832 0.529439133019774 0.0393371741435346 ENSG00000171603 CLSTN1
ENST00000377288 0.999930998512832 0.52941709003318 0.0393375523694274 ENSG00000171603 CLSTN1
ENST00000477264 0.999930998512832 0.680669466471971 0.0427016852843345 ENSG00000171603 CLSTN1
ENST00000435891 0.999930998512832 0.531511084162146 0.0485471192079585 ENSG00000171603 CLSTN1
ENST00000361311 0.999930998512832 0.529722365897862 0.0393412766242237 ENSG00000171603 CLSTN1
ENST00000464286 0.999930998512832 0.967749640648258 0.0052008365585781 ENSG00000171603 CLSTN1
ENST00000377263 0.999930998512832 0.137132643556972 0.201697063031755 ENSG00000178585 CTNNBIP1
ENST00000454104 0.999930998512832 0.872116959129987 0.053004733564244 ENSG00000223989 RP11-84A14.5
ENST00000537447 0.999930998512832 0.805438686116559 0.046709470866895 ENSG00000178585 CTNNBIP1
ENST00000400904 0.999930998512832 0.130290725831273 0.205146171439128 ENSG00000178585 CTNNBIP1
ENST00000377258 0.999930998512832 0.559557649162197 0.0875916562096032 ENSG00000178585 CTNNBIP1
ENST00000377256 0.999930998512832 0.52911195440557 0.113003961554548 ENSG00000178585 CTNNBIP1
ENST00000488540 0.999930998512832 0.5728042113555 0.0438677554529197 ENSG00000162441 LZIC
ENST00000377223 0.999930998512832 0.677506143681742 0.0332386505060154 ENSG00000162441 LZIC
ENST00000400903 0.999930998512832 0.827881660731697 0.0184864446073528 ENSG00000162441 LZIC
ENST00000541052 0.999930998512832 0.996277727661225 -0.000384621242622213 ENSG00000162441 LZIC
ENST00000377213 0.999930998512832 0.908290586549455 -0.00959486026631965 ENSG00000162441 LZIC
ENST00000471853 0.999930998512832 0.637815014797047 0.0689609742936869 ENSG00000162441 LZIC
ENST00000445884 0.999930998512832 0.435276124335375 -0.119808337743452 ENSG00000228150 RP11-84A14.4
ENST00000403197 0.999930998512832 0.714956209009302 0.0491632507956602 ENSG00000173614 NMNAT1
ENST00000377205 0.999930998512832 0.831359737004244 0.024415676018084 ENSG00000173614 NMNAT1
ENST00000462686 0.999930998512832 0.786128579413932 0.0344882345824217 ENSG00000173614 NMNAT1
ENST00000492735 0.999930998512832 0.670789587236012 0.0584624439903641 ENSG00000173614 NMNAT1
ENST00000496751 0.999930998512832 0.783128840600248 -0.0427650679673976 ENSG00000173614 NMNAT1
ENST00000413148 0.999930998512832 0.755574787836841 -0.0738046945283513 ENSG00000241326 RP11-807G9.2
ENST00000253251 0.999930998512832 0.951869514044992 0.00469896535232416 ENSG00000130939 UBE4B
ENST00000377157 0.999930998512832 0.920498186252825 0.00770840648963153 ENSG00000130939 UBE4B
ENST00000377153 0.999930998512832 0.589344254107872 0.0611033091840941 ENSG00000130939 UBE4B
ENST00000343090 0.999930998512832 0.907659009891352 0.00931064751094985 ENSG00000130939 UBE4B
ENST00000416729 0.999930998512832 0.0413331770939476 0.66195396288806 ENSG00000233623 PGAM1P11
ENST00000462658 0.999930998512832 0.582018231337885 0.0983982416518988 ENSG00000130939 UBE4B
ENST00000475795 0.999930998512832 0.601735672287828 -0.0521654136711991 ENSG00000130939 UBE4B
ENST00000470736 0.999930998512832 0.851768832131921 0.0196945392408768 ENSG00000130939 UBE4B
ENST00000466379 0.999930998512832 0.992126602760252 -0.00108921513889307 ENSG00000130939 UBE4B
ENST00000488228 0.999930998512832 0.848338609116843 -0.021167148036546 ENSG00000130939 UBE4B
ENST00000487244 0.999930998512832 0.952896344146756 0.00666801607124358 ENSG00000130939 UBE4B
ENST00000465408 0.999930998512832 0.323918446602633 0.166332039579802 ENSG00000130939 UBE4B
ENST00000377093 0.999930998512832 0.932482352636114 -0.00942796220050627 ENSG00000054523 KIF1B
ENST00000263934 0.999930998512832 0.9817497364879 -0.00267627734444626 ENSG00000054523 KIF1B
ENST00000377086 0.999930998512832 0.960344822556022 0.00570349115740529 ENSG00000054523 KIF1B
ENST00000377083 0.999930998512832 0.782982165584712 0.030124586622911 ENSG00000054523 KIF1B
ENST00000377081 0.999930998512832 0.856126456915464 0.0204891753265414 ENSG00000054523 KIF1B
ENST00000495136 0.999930998512832 0.81276060172303 0.0461165642345143 ENSG00000054523 KIF1B
ENST00000497835 0.999930998512832 0.809239419507399 -0.0306309075371251 ENSG00000054523 KIF1B
ENST00000584329 0.999930998512832 0.65963551671254 -0.139103069814038 ENSG00000264501 RN7SL731P
ENST00000465635 0.999930998512832 0.970470929581713 -0.00635525267435872 ENSG00000054523 KIF1B
ENST00000483340 0.999930998512832 0.93394318636041 0.014225688687583 ENSG00000054523 KIF1B
ENST00000470616 0.999930998512832 0.439260218585022 -0.138560157637027 ENSG00000054523 KIF1B
ENST00000491493 0.999930998512832 0.371915902119184 -0.0789370081666497 ENSG00000142657 PGD
ENST00000487775 0.999930998512832 0.217258368510878 -0.108285705752781 ENSG00000142657 PGD
ENST00000541529 0.999930998512832 0.341617139442923 -0.0818879875937232 ENSG00000142657 PGD
ENST00000477958 0.999930998512832 0.122123342371745 -0.131985736434835 ENSG00000142657 PGD
ENST00000270776 0.999930998512832 0.319827860729636 -0.0855199205321066 ENSG00000142657 PGD
ENST00000483936 0.999930998512832 0.311434216866658 -0.0864024161896128 ENSG00000142657 PGD
ENST00000538557 0.999930998512832 0.318267357612811 -0.0860404851966459 ENSG00000142657 PGD
ENST00000465632 0.999930998512832 0.0931989580285487 -0.14228728994804 ENSG00000142657 PGD
ENST00000460189 0.999930998512832 0.378547728068489 -0.0768778213071026 ENSG00000142657 PGD
ENST00000493288 0.999930998512832 0.923804091559279 -0.00986320196669577 ENSG00000142657 PGD
ENST00000498356 0.999930998512832 0.378935962981636 -0.0813604968690416 ENSG00000142657 PGD
ENST00000496718 0.999930998512832 0.420291960765624 -0.0779558232437614 ENSG00000142657 PGD
ENST00000400900 0.999930998512832 0.237885402401926 -0.2043875186452 ENSG00000251503 APITD1-CORT
ENST00000602296 0.999930998512832 0.237885402401926 -0.2043875186452 ENSG00000175279 APITD1
ENST00000602787 0.999930998512832 0.237885402401926 -0.2043875186452 ENSG00000175279 APITD1
ENST00000470413 0.999930998512832 0.23396895282229 -0.207868243115797 ENSG00000251503 APITD1-CORT
ENST00000309048 0.999930998512832 0.164244953915251 -0.248407075868124 ENSG00000175279 APITD1
ENST00000602486 0.999930998512832 0.0149511111499683 -0.526679278859444 ENSG00000175279 APITD1
ENST00000477755 0.999930998512832 0.177663990773486 -0.246772016637329 ENSG00000175279 APITD1
ENST00000462462 0.999930998512832 0.233906981797369 -0.222712391557705 ENSG00000175279 APITD1
ENST00000465026 0.999930998512832 0.271363832730697 -0.200496764281621 ENSG00000251503 APITD1-CORT
ENST00000602446 0.999930998512832 0.578677147719622 -0.105312707940497 ENSG00000251503 APITD1-CORT
ENST00000464507 0.999930998512832 0.245415975733833 -0.240634369387746 ENSG00000175279 APITD1
ENST00000377049 0.999930998512832 0.881581242278154 0.039072012649965 ENSG00000241563 CORT
ENST00000320498 0.999930998512832 0.910218499680548 0.0300960378144604 ENSG00000241563 CORT
ENST00000377038 0.999930998512832 0.0129483160970643 -0.116026734078037 ENSG00000160049 DFFA
ENST00000424487 0.999930998512832 0.279208445039197 -0.140258223146177 ENSG00000203469 RP5-1113E3.3
ENST00000476658 0.999930998512832 0.0496392829113161 -0.127156612476991 ENSG00000160049 DFFA
ENST00000377036 0.999930998512832 0.0745294931159191 -0.123900093050825 ENSG00000160049 DFFA
ENST00000472851 0.999930998512832 0.367072687753 -0.067886007735419 ENSG00000142655 PEX14
ENST00000356607 0.999930998512832 0.497575063811003 -0.0404875280660725 ENSG00000142655 PEX14
ENST00000538836 0.999930998512832 0.476159964143227 -0.0429813138107612 ENSG00000142655 PEX14
ENST00000491661 0.999930998512832 0.677889815870041 -0.0266583397206496 ENSG00000142655 PEX14
ENST00000492696 0.999930998512832 0.85748286426319 0.0456894145699687 ENSG00000142655 PEX14
ENST00000377022 0.999930998512832 0.629384019685898 -0.042653440364118 ENSG00000130940 CASZ1
ENST00000478524 0.999930998512832 0.394149738989629 0.153916932464466 ENSG00000130940 CASZ1
ENST00000606802 0.999930998512832 0.401253597601371 0.097591915340481 ENSG00000272078 RP4-734G22.3
ENST00000447850 0.999930998512832 0.593851390339113 0.105773671904521 ENSG00000130940 CASZ1
ENST00000344008 0.999930998512832 0.435473569469836 -0.0667514407408001 ENSG00000130940 CASZ1
ENST00000490176 0.999930998512832 0.803763209243962 0.0589421817052042 ENSG00000130940 CASZ1
ENST00000496432 0.999930998512832 0.204603012690474 -0.105972638717423 ENSG00000130940 CASZ1
ENST00000492173 0.999930998512832 0.990601388126697 0.00160213399175497 ENSG00000130940 CASZ1
ENST00000478728 0.999930998512832 0.0753125518661356 -0.173019034039452 ENSG00000130940 CASZ1
ENST00000473118 0.999930998512832 0.517892286661037 -0.0444764053741946 ENSG00000120948 TARDBP
ENST00000240185 0.999930998512832 0.708244861218122 -0.0249580120278747 ENSG00000120948 TARDBP
ENST00000476201 0.999930998512832 0.551538344091183 -0.0418560186828669 ENSG00000120948 TARDBP
ENST00000472476 0.999930998512832 0.638266404022894 -0.03213923180247 ENSG00000120948 TARDBP
ENST00000439080 0.999930998512832 0.487612831799324 -0.0452904503172986 ENSG00000120948 TARDBP
ENST00000473869 0.999930998512832 0.742248777078469 -0.0213752529769333 ENSG00000120948 TARDBP
ENST00000315091 0.999930998512832 0.72222525624051 -0.0235608666863257 ENSG00000120948 TARDBP
ENST00000477447 0.999930998512832 0.828851382345932 -0.0166701892532016 ENSG00000120948 TARDBP
ENST00000496840 0.999930998512832 0.56249173836722 0.0446327266266372 ENSG00000120948 TARDBP
ENST00000480464 0.999930998512832 0.568246995170495 0.0660905515767855 ENSG00000120948 TARDBP
ENST00000400897 0.999930998512832 0.198123523989542 0.126571196202472 ENSG00000009724 MASP2
ENST00000607145 0.999930998512832 0.413749853459737 0.140334505577917 ENSG00000271895 RP4-635E18.8
ENST00000475189 0.999930998512832 0.319578218416043 -0.161806238020683 ENSG00000116649 SRM
ENST00000376957 0.999930998512832 0.665335959085587 -0.0495886557154702 ENSG00000116649 SRM
ENST00000490101 0.999930998512832 0.165220880558661 -0.202313353890857 ENSG00000116649 SRM
ENST00000465788 0.999930998512832 0.928483877189124 0.00880343953754299 ENSG00000116649 SRM
ENST00000459997 0.999930998512832 0.94587144561764 -0.00731710504811882 ENSG00000116649 SRM
ENST00000487300 0.999930998512832 0.94386140170709 -0.00730657848031098 ENSG00000116649 SRM
ENST00000304457 0.999930998512832 0.415252102040255 0.0557269619921223 ENSG00000171824 EXOSC10
ENST00000376936 0.999930998512832 0.415406429167662 0.0557246356031778 ENSG00000171824 EXOSC10
ENST00000474216 0.999930998512832 0.456251981623551 0.0590107348157734 ENSG00000171824 EXOSC10
ENST00000544779 0.999930998512832 0.415286176549706 0.0557259321837363 ENSG00000171824 EXOSC10
ENST00000490565 0.999930998512832 0.563651539574628 -0.101315198181087 ENSG00000171824 EXOSC10
ENST00000452378 0.999930998512832 0.582940835315262 0.0488053600496186 ENSG00000226849 RP4-635E18.7
ENST00000469634 0.999930998512832 0.759411121177153 0.0289679191976342 ENSG00000171824 EXOSC10
ENST00000478271 0.999930998512832 0.693394728131675 0.0379998392383888 ENSG00000171824 EXOSC10
ENST00000470611 0.999930998512832 0.165115911861838 0.145660800642705 ENSG00000171824 EXOSC10
ENST00000498576 0.999930998512832 0.138203747674732 0.166938016607623 ENSG00000171824 EXOSC10
ENST00000472078 0.999930998512832 0.516488775602975 0.0786229517404532 ENSG00000171824 EXOSC10
ENST00000485606 0.999930998512832 0.895944583544521 0.015300829804639 ENSG00000171824 EXOSC10
ENST00000460196 0.999930998512832 0.883980447605273 0.0159307533757289 ENSG00000171824 EXOSC10
ENST00000447600 0.999930998512832 0.248643783777406 0.257639112216016 ENSG00000230337 RP4-635E18.6
ENST00000435388 0.999930998512832 0.24707531790438 0.257899653277112 ENSG00000230337 RP4-635E18.6
ENST00000376838 0.999930998512832 0.0170359443795194 0.161795636874525 ENSG00000198793 MTOR
ENST00000361445 0.999930998512832 0.0136359224128782 0.111330897404443 ENSG00000198793 MTOR
ENST00000473471 0.999930998512832 0.0366310054658032 0.230926351282153 ENSG00000198793 MTOR
ENST00000490931 0.999930998512832 0.0911253326546258 0.175638296474938 ENSG00000198793 MTOR
ENST00000455339 0.999930998512832 0.166472021981431 0.146682450273533 ENSG00000198793 MTOR
ENST00000495435 0.999930998512832 0.860332640468066 0.0160377805762368 ENSG00000198793 MTOR
ENST00000476768 0.999930998512832 0.683488377109248 0.0574046761720059 ENSG00000198793 MTOR
ENST00000445982 0.999930998512832 0.338942277002978 0.114405354278627 ENSG00000225602 MTOR-AS1
ENST00000420480 0.999930998512832 0.367717008892147 0.107493369418773 ENSG00000225602 MTOR-AS1
ENST00000376819 0.999930998512832 0.424618368409995 0.16745837571382 ENSG00000171819 ANGPTL7
ENST00000476934 0.999930998512832 0.492827185402623 0.208926927615715 ENSG00000171819 ANGPTL7
ENST00000376810 0.999930998512832 0.852909358217454 0.013682991418168 ENSG00000120942 UBIAD1
ENST00000376804 0.999930998512832 0.79127602646765 0.019295428573973 ENSG00000120942 UBIAD1
ENST00000486588 0.999930998512832 0.934365839614446 0.0056051043262448 ENSG00000120942 UBIAD1
ENST00000483738 0.999930998512832 0.99962280729956 -3.06442573985275e-05 ENSG00000120942 UBIAD1
ENST00000433562 0.999930998512832 0.617189060795352 -0.143013800481202 ENSG00000238199 UBE2V2P3
ENST00000294484 0.999930998512832 0.811324187675748 -0.0700834944946891 ENSG00000204624 PTCHD2
ENST00000389575 0.999930998512832 0.811324187675748 -0.0700834944946891 ENSG00000204624 PTCHD2
ENST00000354287 0.999930998512832 0.946138136573339 0.020693165489058 ENSG00000116661 FBXO2
ENST00000471501 0.999930998512832 0.758024277821443 -0.107108330900754 ENSG00000116661 FBXO2
ENST00000466919 0.999930998512832 0.457668409728829 -0.251773049304672 ENSG00000116661 FBXO2
ENST00000465901 0.999930998512832 0.822537881092023 -0.0661581981397369 ENSG00000116661 FBXO2
ENST00000251546 0.999930998512832 0.973756399142389 0.0045278847237815 ENSG00000132879 FBXO44
ENST00000425796 0.999930998512832 0.862781494593972 0.0275665479904701 ENSG00000132879 FBXO44
ENST00000376770 0.999930998512832 0.968183375552738 0.00553494193857887 ENSG00000132879 FBXO44
ENST00000376768 0.999930998512832 0.916482951441375 0.0148213122851405 ENSG00000132879 FBXO44
ENST00000251547 0.999930998512832 0.968167540091463 0.00553848836173903 ENSG00000132879 FBXO44
ENST00000376760 0.999930998512832 0.905407460050526 0.0165810868697711 ENSG00000132879 FBXO44
ENST00000376762 0.999930998512832 0.909478057195941 -0.0158956666711127 ENSG00000132879 FBXO44
ENST00000475435 0.999930998512832 0.954036672761862 0.00817196407398819 ENSG00000132879 FBXO44
ENST00000471895 0.999930998512832 0.783397430361226 0.0445895392392923 ENSG00000132879 FBXO44
ENST00000376753 0.999930998512832 0.786322881125824 0.0324977813118749 ENSG00000116663 FBXO6
ENST00000474239 0.999930998512832 0.871889100246886 0.0193109199457423 ENSG00000116663 FBXO6
ENST00000449067 0.999930998512832 0.699896118265704 0.0473088607236765 ENSG00000116663 FBXO6
ENST00000235310 0.999930998512832 0.774495660415285 0.0315345470838693 ENSG00000116670 MAD2L2
ENST00000376692 0.999930998512832 0.749292484720376 0.0356632580386816 ENSG00000116670 MAD2L2
ENST00000376672 0.999930998512832 0.769958494487191 0.0321920177130481 ENSG00000116670 MAD2L2
ENST00000376669 0.999930998512832 0.72109381422552 0.040008502678211 ENSG00000116670 MAD2L2
ENST00000376667 0.999930998512832 0.763785873509556 0.0332978310430979 ENSG00000116670 MAD2L2
ENST00000445656 0.999930998512832 0.68835320765266 0.0442419603694161 ENSG00000116670 MAD2L2
ENST00000456915 0.999930998512832 0.679998191778554 0.045514511263153 ENSG00000116670 MAD2L2
ENST00000376664 0.999930998512832 0.574810053084002 0.0604855537795252 ENSG00000116670 MAD2L2
ENST00000376655 0.999930998512832 0.851300086804322 0.0213219828398946 ENSG00000116670 MAD2L2
ENST00000294485 0.999930998512832 0.185445101188782 0.383723865278929 ENSG00000162490 DRAXIN
ENST00000376637 0.999930998512832 0.166560933064084 0.175464976984943 ENSG00000177674 AGTRAP
ENST00000476512 0.999930998512832 0.207283344744457 0.160973869138802 ENSG00000177674 AGTRAP
ENST00000400895 0.999930998512832 0.200009164754479 0.163522399355826 ENSG00000177674 AGTRAP
ENST00000494437 0.999930998512832 0.333597386242554 0.130338059035014 ENSG00000177674 AGTRAP
ENST00000491346 0.999930998512832 0.176167841643716 0.171521192544311 ENSG00000177674 AGTRAP
ENST00000376629 0.999930998512832 0.169537000491227 0.174394385423207 ENSG00000177674 AGTRAP
ENST00000376627 0.999930998512832 0.161686130681684 0.177242241091768 ENSG00000177674 AGTRAP
ENST00000314340 0.999930998512832 0.169398892948501 0.174404141651807 ENSG00000177674 AGTRAP
ENST00000452018 0.999930998512832 0.22383116125224 0.154826471316413 ENSG00000177674 AGTRAP
ENST00000510878 0.999930998512832 0.163817468229867 0.176432925305582 ENSG00000177674 AGTRAP
ENST00000476309 0.999930998512832 0.164551007449219 0.169766526725512 ENSG00000177674 AGTRAP
ENST00000514733 0.999930998512832 0.0839770936162474 0.205466475385592 ENSG00000177674 AGTRAP
ENST00000513739 0.999930998512832 0.16263379613264 0.173426886439532 ENSG00000177674 AGTRAP
ENST00000471765 0.999930998512832 0.0568881185632489 0.271156274238674 ENSG00000177674 AGTRAP
ENST00000433342 0.999930998512832 0.867834510321139 0.0207474259847883 ENSG00000215910 C1orf167
ENST00000312793 0.999930998512832 0.852844660526153 0.021179680319581 ENSG00000215910 C1orf167
ENST00000444493 0.999930998512832 0.854949293743852 0.0189258149455147 ENSG00000215910 C1orf167
ENST00000449278 0.999930998512832 0.852582319399582 0.018955352563319 ENSG00000215910 C1orf167
ENST00000475041 0.999930998512832 0.763634046541863 0.0320628889347143 ENSG00000215910 C1orf167
ENST00000376592 0.999930998512832 0.95291348599187 0.00526190397958987 ENSG00000177000 MTHFR
ENST00000376583 0.999930998512832 0.955317372823529 -0.00492261069360269 ENSG00000177000 MTHFR
ENST00000376590 0.999930998512832 0.993645589835399 0.000709834214909303 ENSG00000177000 MTHFR
ENST00000482358 0.999930998512832 0.902712301266486 -0.0139884486189558 ENSG00000215910 C1orf167
ENST00000376585 0.999930998512832 0.904134321899417 0.0112245157520637 ENSG00000177000 MTHFR
ENST00000418034 0.999930998512832 0.708917614885362 0.0464298873421392 ENSG00000177000 MTHFR
ENST00000413656 0.999930998512832 0.289389623103716 0.138084026549467 ENSG00000177000 MTHFR
ENST00000423400 0.999930998512832 0.287910878449634 0.142102146898717 ENSG00000177000 MTHFR
ENST00000431243 0.999930998512832 0.287910878449634 0.142102146898717 ENSG00000177000 MTHFR
ENST00000376486 0.999930998512832 0.901948207818399 -0.015544269675917 ENSG00000177000 MTHFR
ENST00000312413 0.999930998512832 0.802063116081862 0.0169501495500698 ENSG00000011021 CLCN6
ENST00000346436 0.999930998512832 0.805949416770926 0.016616977069185 ENSG00000011021 CLCN6
ENST00000376497 0.999930998512832 0.549708858595088 -0.0587833954313436 ENSG00000011021 CLCN6
ENST00000376487 0.999930998512832 0.789820071985503 0.018545265176722 ENSG00000011021 CLCN6
ENST00000376496 0.999930998512832 0.767830625607625 0.0207961769420127 ENSG00000011021 CLCN6
ENST00000376491 0.999930998512832 0.963402331217703 -0.00370196121254545 ENSG00000011021 CLCN6
ENST00000376492 0.999930998512832 0.896088289172886 0.010427788491691 ENSG00000011021 CLCN6
ENST00000376490 0.999930998512832 0.963402331217703 -0.00370196121254545 ENSG00000011021 CLCN6
ENST00000494028 0.999930998512832 0.799533011115965 0.0236366449708724 ENSG00000011021 CLCN6
ENST00000446542 0.999930998512832 0.646581627640995 0.0477263402241876 ENSG00000242349 NPPA-AS1
ENST00000400892 0.999930998512832 0.190295594392581 0.190926953135062 ENSG00000242349 NPPA-AS1
ENST00000376480 0.999930998512832 0.19245810354968 0.216000949786224 ENSG00000175206 NPPA
ENST00000376476 0.999930998512832 0.109465853480239 0.271741857544727 ENSG00000175206 NPPA
ENST00000364931 0.999930998512832 0.299792145288071 -0.365109984747343 ENSG00000201801 RNU5E-4P
ENST00000376572 0.999930998512832 0.611021852455234 -0.0571944417305204 ENSG00000116685 KIAA2013
ENST00000376576 0.999930998512832 0.74385117741918 -0.040693925185769 ENSG00000116685 KIAA2013
ENST00000485046 0.999930998512832 0.877395973620013 -0.0182231870880351 ENSG00000083444 PLOD1
ENST00000449038 0.999930998512832 0.772882699094857 -0.0351336591406593 ENSG00000083444 PLOD1
ENST00000358133 0.999930998512832 0.623699152744197 -0.0574148754075815 ENSG00000083444 PLOD1
ENST00000376369 0.999930998512832 0.881766813360183 -0.0162890870288467 ENSG00000083444 PLOD1
ENST00000429000 0.999930998512832 0.94524937899901 -0.0080413005148273 ENSG00000083444 PLOD1
ENST00000196061 0.999930998512832 0.864292774649875 -0.0184542050298592 ENSG00000083444 PLOD1
ENST00000465920 0.999930998512832 0.698386144458512 0.0824646682424992 ENSG00000083444 PLOD1
ENST00000491536 0.999930998512832 0.368961643988692 -0.12848248950842 ENSG00000083444 PLOD1
ENST00000470133 0.999930998512832 0.315025603409415 -0.222476057590427 ENSG00000083444 PLOD1
ENST00000481933 0.999930998512832 0.500016420096476 -0.125934283166348 ENSG00000083444 PLOD1
ENST00000444836 0.999930998512832 0.883258767459286 0.0099425112144323 ENSG00000116688 MFN2
ENST00000490079 0.999930998512832 0.713192455338777 -0.0376372510644711 ENSG00000116688 MFN2
ENST00000235329 0.999930998512832 0.885758871500691 0.00972372426386449 ENSG00000116688 MFN2
ENST00000484391 0.999930998512832 0.820355500407694 -0.0223443345693217 ENSG00000116688 MFN2
ENST00000497302 0.999930998512832 0.725618775502717 -0.0319579947009724 ENSG00000116688 MFN2
ENST00000412236 0.999930998512832 0.637061130396592 -0.0453757180707569 ENSG00000116688 MFN2
ENST00000478749 0.999930998512832 0.894423609936662 -0.014058384082214 ENSG00000116691 MIIP
ENST00000235332 0.999930998512832 0.808267529785217 -0.0262883601850185 ENSG00000116691 MIIP
ENST00000436478 0.999930998512832 0.808169649088784 -0.0263069718501087 ENSG00000116691 MIIP
ENST00000466860 0.999930998512832 0.960402646805603 0.00583122436448282 ENSG00000116691 MIIP
ENST00000498685 0.999930998512832 0.946430645345434 0.00802863421887622 ENSG00000116691 MIIP
ENST00000365591 0.999930998512832 0.275269180781364 0.31684619981344 ENSG00000202461 Y_RNA
ENST00000492256 0.999930998512832 0.492154702144591 -0.109938508822143 ENSG00000116691 MIIP
ENST00000460823 0.999930998512832 0.587995565954203 -0.0813742442327788 ENSG00000116691 MIIP
ENST00000478299 0.999930998512832 0.413019079176836 -0.169618604112854 ENSG00000116691 MIIP
ENST00000263932 0.999930998512832 0.874384280745394 0.0316557240720385 ENSG00000120949 TNFRSF8
ENST00000417814 0.999930998512832 0.70666384014117 0.0783370087314196 ENSG00000120949 TNFRSF8
ENST00000514649 0.999930998512832 0.70666384014117 0.0783370087314196 ENSG00000120949 TNFRSF8
ENST00000413146 0.999930998512832 0.781051554859183 0.0579643374599452 ENSG00000120949 TNFRSF8
ENST00000479933 0.999930998512832 0.781006162682609 0.0579444096674034 ENSG00000120949 TNFRSF8
ENST00000536782 0.999930998512832 0.30913035835256 0.130445623042664 ENSG00000028137 TNFRSF1B
ENST00000376259 0.999930998512832 0.141143808989036 0.179777355228569 ENSG00000028137 TNFRSF1B
ENST00000492361 0.999930998512832 0.141143808989036 0.179777355228569 ENSG00000028137 TNFRSF1B
ENST00000584158 0.999930998512832 0.561473305931688 -0.134959540480695 ENSG00000263676 MIR4632
ENST00000489921 0.999930998512832 0.03382616539639 0.270177666792035 ENSG00000028137 TNFRSF1B
ENST00000356315 0.999930998512832 0.866622924036421 0.00791018879387417 ENSG00000048707 VPS13D
ENST00000358136 0.999930998512832 0.866622924036421 0.00791018879387417 ENSG00000048707 VPS13D
ENST00000476169 0.999930998512832 0.167575459446274 -0.167275178754373 ENSG00000048707 VPS13D
ENST00000489961 0.999930998512832 0.907142676199817 -0.0128284749999205 ENSG00000048707 VPS13D
ENST00000011700 0.999930998512832 0.690634548825264 0.0203497898650614 ENSG00000048707 VPS13D
ENST00000460333 0.999930998512832 0.887975133760064 0.00796540779945899 ENSG00000048707 VPS13D
ENST00000487188 0.999930998512832 0.464801316534303 0.0570085760542331 ENSG00000048707 VPS13D
ENST00000469054 0.999930998512832 0.980984949964494 -0.00348863942096466 ENSG00000048707 VPS13D
ENST00000496628 0.999930998512832 0.781839799969747 0.0174393679450083 ENSG00000048707 VPS13D
ENST00000466732 0.999930998512832 0.422466356111963 0.149604088312146 ENSG00000048707 VPS13D
ENST00000476045 0.999930998512832 0.755989804152381 0.0413158478846922 ENSG00000048707 VPS13D
ENST00000481484 0.999930998512832 0.821081141566337 0.0295827529314235 ENSG00000048707 VPS13D
ENST00000543766 0.999930998512832 0.799298409201596 -0.0171834505039536 ENSG00000048707 VPS13D
ENST00000471923 0.999930998512832 0.938748144056692 -0.00542557404553769 ENSG00000048707 VPS13D
ENST00000543710 0.999930998512832 0.707253762490702 0.0319117697990311 ENSG00000048707 VPS13D
ENST00000473099 0.999930998512832 0.339765445459065 0.108952652710472 ENSG00000048707 VPS13D
ENST00000376223 0.999930998512832 0.886229371448555 0.0425555317803024 ENSG00000162496 DHRS3
ENST00000464917 0.999930998512832 0.957047253840036 0.0160290334993356 ENSG00000162496 DHRS3
ENST00000430996 0.999930998512832 0.968006848738683 0.0119793629764167 ENSG00000162496 DHRS3
ENST00000482265 0.999930998512832 0.987355965619035 -0.00477489518313366 ENSG00000162496 DHRS3
ENST00000606790 0.999930998512832 0.612498477470121 -0.184288913965713 ENSG00000272482 RP11-474O21.5
ENST00000294489 0.999930998512832 0.217308953837948 0.384772423823722 ENSG00000162493 PDPN
ENST00000376057 0.999930998512832 0.22276466243992 0.381733476845642 ENSG00000162493 PDPN
ENST00000506205 0.999930998512832 0.513580131333523 0.223519385289829 ENSG00000162493 PDPN
ENST00000510906 0.999930998512832 0.694419123828578 0.130130031073387 ENSG00000162493 PDPN
ENST00000509009 0.999930998512832 0.514540991252241 0.211572551448429 ENSG00000162493 PDPN
ENST00000376061 0.999930998512832 0.387287501539116 0.273525875250677 ENSG00000162493 PDPN
ENST00000513143 0.999930998512832 0.397213729165995 0.269181571234077 ENSG00000162493 PDPN
ENST00000487038 0.999930998512832 0.6293744529742 0.154887164218686 ENSG00000162493 PDPN
ENST00000475043 0.999930998512832 0.537807549603881 0.197301221377813 ENSG00000162493 PDPN
ENST00000488631 0.999930998512832 0.53667541188588 0.197709690083664 ENSG00000162493 PDPN
ENST00000484063 0.999930998512832 0.517002885712143 -0.0574397893276904 ENSG00000116731 PRDM2
ENST00000376048 0.999930998512832 0.575872378140426 0.0240734899476528 ENSG00000116731 PRDM2
ENST00000311066 0.999930998512832 0.620539679507157 0.0209066851937009 ENSG00000116731 PRDM2
ENST00000235372 0.999930998512832 0.541401346286035 0.0264580015055848 ENSG00000116731 PRDM2
ENST00000491134 0.999930998512832 0.588630063232467 0.0231144293700022 ENSG00000116731 PRDM2
ENST00000502727 0.999930998512832 0.758292077565487 0.0174918583260858 ENSG00000116731 PRDM2
ENST00000502724 0.999930998512832 0.773389310989183 0.0164901757806523 ENSG00000116731 PRDM2
ENST00000413440 0.999930998512832 0.507639319453358 0.0299189887811781 ENSG00000116731 PRDM2
ENST00000343137 0.999930998512832 0.49941954678419 0.0302501292245311 ENSG00000116731 PRDM2
ENST00000491815 0.999930998512832 0.479122687217015 0.0430331419262379 ENSG00000116731 PRDM2
ENST00000503842 0.999930998512832 0.405695606628067 0.0383430266091091 ENSG00000116731 PRDM2
ENST00000407521 0.999930998512832 0.790906754429607 0.015343723973676 ENSG00000116731 PRDM2
ENST00000505823 0.999930998512832 0.402636672184407 0.0386117766488201 ENSG00000116731 PRDM2
ENST00000487453 0.999930998512832 0.620162808064656 -0.0404636064052779 ENSG00000116731 PRDM2
ENST00000491547 0.999930998512832 0.451818657515235 -0.123810616859425 ENSG00000189337 KAZN
ENST00000376030 0.999930998512832 0.492822956546542 -0.104017040013662 ENSG00000189337 KAZN
ENST00000503743 0.999930998512832 0.470298804151916 -0.118536282549376 ENSG00000189337 KAZN
ENST00000422387 0.999930998512832 0.580247436871821 -0.0873972050077704 ENSG00000189337 KAZN
ENST00000361144 0.999930998512832 0.904702170629041 0.0216226692491119 ENSG00000189337 KAZN
ENST00000376028 0.999930998512832 0.66384182823586 -0.08712346963568 ENSG00000189337 KAZN
ENST00000400798 0.999930998512832 0.991832035445521 -0.00187641949339094 ENSG00000189337 KAZN
ENST00000400797 0.999930998512832 0.586221923098286 -0.109136842456327 ENSG00000189337 KAZN
ENST00000404665 0.999930998512832 0.339341232371271 0.325466281700796 ENSG00000175147 TMEM51-AS1
ENST00000310916 0.999930998512832 0.368374106850676 0.306405499307032 ENSG00000175147 TMEM51-AS1
ENST00000428417 0.999930998512832 0.794537852283566 -0.0394425211878473 ENSG00000171729 TMEM51
ENST00000376014 0.999930998512832 0.793017075814543 -0.0395910275195937 ENSG00000171729 TMEM51
ENST00000451326 0.999930998512832 0.71654741194754 -0.0562516565387503 ENSG00000171729 TMEM51
ENST00000400796 0.999930998512832 0.796261261565717 -0.0387749217827607 ENSG00000171729 TMEM51
ENST00000434578 0.999930998512832 0.791686231383879 -0.0396119068115622 ENSG00000171729 TMEM51
ENST00000376008 0.999930998512832 0.796273384242686 -0.0388392194281733 ENSG00000171729 TMEM51
ENST00000424792 0.999930998512832 0.678902716250574 -0.106450709630742 ENSG00000204464 C1orf195
ENST00000376005 0.999930998512832 0.752329283953919 -0.0931480364163825 ENSG00000204464 C1orf195
ENST00000417793 0.999930998512832 0.76296192772869 -0.0784618082783971 ENSG00000142621 FHAD1
ENST00000358897 0.999930998512832 0.76296192772869 -0.0784618082783971 ENSG00000142621 FHAD1
ENST00000375999 0.999930998512832 0.704993136915466 -0.0997025610839707 ENSG00000142621 FHAD1
ENST00000433640 0.999930998512832 0.224999020562885 -0.352495415553364 ENSG00000142621 FHAD1
ENST00000375998 0.999930998512832 0.779746728263949 -0.0731135730697558 ENSG00000142621 FHAD1
ENST00000375996 0.999930998512832 0.886866089825469 0.0461504470643249 ENSG00000142621 FHAD1
ENST00000375997 0.999930998512832 0.886866089825469 0.0461504470643249 ENSG00000142621 FHAD1
ENST00000524761 0.999930998512832 0.854685409870124 0.060068246589286 ENSG00000142621 FHAD1
ENST00000375995 0.999930998512832 0.864635566433763 0.0560509346072802 ENSG00000142621 FHAD1
ENST00000401090 0.999930998512832 0.864635566433763 0.0560509346072802 ENSG00000142621 FHAD1
ENST00000471347 0.999930998512832 0.852827623915329 0.0592437943154694 ENSG00000142621 FHAD1
ENST00000444385 0.999930998512832 0.904371446983191 -0.0411409657377816 ENSG00000142621 FHAD1
ENST00000314740 0.999930998512832 0.887054787494423 0.0466141385004168 ENSG00000142621 FHAD1
ENST00000529606 0.999930998512832 0.887054787494423 0.0466141385004168 ENSG00000142621 FHAD1
ENST00000314668 0.999930998512832 0.79698258567851 0.0849072633073474 ENSG00000142621 FHAD1
ENST00000481324 0.999930998512832 0.885610410556867 0.0491765960482524 ENSG00000142621 FHAD1
ENST00000477846 0.999930998512832 0.719346372147682 0.125285345346444 ENSG00000142621 FHAD1
ENST00000495195 0.999930998512832 0.769767697510263 0.105222444317944 ENSG00000142621 FHAD1
ENST00000427824 0.999930998512832 0.624902429083746 0.13492284808155 ENSG00000228140 RP3-467K16.4
ENST00000375980 0.999930998512832 0.338498654586446 -0.0969323462960508 ENSG00000142634 EFHD2
ENST00000445566 0.999930998512832 0.628476242549611 -0.0491810330841373 ENSG00000142634 EFHD2
ENST00000375949 0.999930998512832 0.754773026190529 0.106509365243131 ENSG00000162438 CTRC
ENST00000375943 0.999930998512832 0.716441240415842 0.122835776686579 ENSG00000162438 CTRC
ENST00000476813 0.999930998512832 0.489720113115931 0.237671609304451 ENSG00000162438 CTRC
ENST00000483406 0.999930998512832 0.764377573678712 -0.108647584816938 ENSG00000162438 CTRC
ENST00000359621 0.999930998512832 0.177413229662179 0.493465493956447 ENSG00000142615 CELA2A
ENST00000494280 0.999930998512832 0.914117791239308 0.038498117174865 ENSG00000215704 CELA2B
ENST00000375910 0.999930998512832 0.461282325607555 -0.222335627784844 ENSG00000215704 CELA2B
ENST00000488764 0.999930998512832 0.416950084248383 -0.254954928964861 ENSG00000215704 CELA2B
ENST00000546424 0.999930998512832 0.820233026435389 0.040536317040804 ENSG00000132906 CASP9
ENST00000333868 0.999930998512832 0.844831799947228 0.0350563916606146 ENSG00000132906 CASP9
ENST00000348549 0.999930998512832 0.844831799947228 0.0350563916606146 ENSG00000132906 CASP9
ENST00000400777 0.999930998512832 0.86667115342033 0.0300138069437194 ENSG00000132906 CASP9
ENST00000424908 0.999930998512832 0.652924324941991 0.0919703047986615 ENSG00000132906 CASP9
ENST00000375890 0.999930998512832 0.89034218827183 0.0255445601477535 ENSG00000132906 CASP9
ENST00000474305 0.999930998512832 0.883916908979963 0.0272258561740107 ENSG00000132906 CASP9
ENST00000447522 0.999930998512832 0.951996354522667 -0.0119080170449042 ENSG00000132906 CASP9
ENST00000440484 0.999930998512832 0.769612336052108 0.0613823949724014 ENSG00000132906 CASP9
ENST00000546969 0.999930998512832 0.939707109091955 -0.0157549700387148 ENSG00000132906 CASP9
ENST00000469637 0.999930998512832 0.901921920496345 -0.0292741619612474 ENSG00000132906 CASP9
ENST00000375849 0.999930998512832 0.401916738687878 0.0410274314405843 ENSG00000116138 DNAJC16
ENST00000375847 0.999930998512832 0.362440734629892 0.0471286667812486 ENSG00000116138 DNAJC16
ENST00000475133 0.999930998512832 0.362440734629892 0.0471286667812486 ENSG00000116138 DNAJC16
ENST00000375838 0.999930998512832 0.681501902361825 -0.0270703018047632 ENSG00000116138 DNAJC16
ENST00000483270 0.999930998512832 0.338049385886626 0.0544318801718055 ENSG00000116138 DNAJC16
ENST00000472665 0.999930998512832 0.504670594798683 0.0861922156970289 ENSG00000116138 DNAJC16
ENST00000606186 0.999930998512832 0.139100222224667 0.324686007978228 ENSG00000272510 RP4-680D5.8
ENST00000479655 0.999930998512832 0.688657650638603 0.0770311876076061 ENSG00000116138 DNAJC16
ENST00000490811 0.999930998512832 0.461708011157131 0.120139148093808 ENSG00000116138 DNAJC16
ENST00000495523 0.999930998512832 0.0961269525195393 0.176175972603775 ENSG00000116138 DNAJC16
ENST00000375826 0.999930998512832 0.506758237384239 -0.0634094974967739 ENSG00000116771 AGMAT
ENST00000428945 0.999930998512832 0.896645074682989 -0.0244897103681225 ENSG00000237301 RP4-680D5.2
ENST00000480945 0.999930998512832 0.637209502180684 0.0382366941119785 ENSG00000197312 DDI2
ENST00000486680 0.999930998512832 0.917799548909652 -0.0108092800665008 ENSG00000197312 DDI2
ENST00000546927 0.999930998512832 0.82615768862243 -0.029636771570539 ENSG00000197312 DDI2
ENST00000320153 0.999930998512832 0.404164830062182 0.0685650130550843 ENSG00000197312 DDI2
ENST00000483899 0.999930998512832 0.124100344339318 0.132017161333566 ENSG00000197312 DDI2
ENST00000548451 0.999930998512832 0.898302095870628 -0.0155117649410044 ENSG00000197312 DDI2
ENST00000345034 0.999930998512832 0.59084543083173 0.0565602756339956 ENSG00000215695 RSC1A1
ENST00000375799 0.999930998512832 0.740523868163918 -0.0253217405388514 ENSG00000116786 PLEKHM2
ENST00000375793 0.999930998512832 0.741642071824917 -0.0252050431680633 ENSG00000116786 PLEKHM2
ENST00000584345 0.999930998512832 0.415882947555958 -0.206042030266312 ENSG00000264048 AL121992.1
ENST00000462455 0.999930998512832 0.398412491005127 -0.0677431639856086 ENSG00000116786 PLEKHM2
ENST00000453804 0.999930998512832 0.861562594201722 0.0146340776739785 ENSG00000237938 RP11-288I21.1
ENST00000477849 0.999930998512832 0.528609545062027 0.0638904882022227 ENSG00000116786 PLEKHM2
ENST00000294454 0.999930998512832 0.0779080052366087 0.274450248133144 ENSG00000162461 SLC25A34
ENST00000489568 0.999930998512832 0.522995788223663 0.138557012737975 ENSG00000162461 SLC25A34
ENST00000465495 0.999930998512832 0.46267608702355 0.198374608690528 ENSG00000162461 SLC25A34
ENST00000418525 0.999930998512832 0.0416568495797122 0.433561497464123 ENSG00000224459 RP11-169K16.4
ENST00000375771 0.999930998512832 0.533422540794992 0.228574456216172 ENSG00000162458 FBLIM1
ENST00000395968 0.999930998512832 0.4633966240688 -0.243514978799177 ENSG00000178715 RP11-169K16.8
ENST00000321418 0.999930998512832 0.4633966240688 -0.243514978799177 ENSG00000178715 RP11-169K16.8
ENST00000535249 0.999930998512832 0.28597058811406 -0.189122528317386 ENSG00000179743 RP11-169K16.9
ENST00000317122 0.999930998512832 0.0478634222873401 -0.280967652696828 ENSG00000179743 RP11-169K16.9
ENST00000375759 0.999930998512832 0.417299364261407 0.0437545827911301 ENSG00000065526 SPEN
ENST00000438066 0.999930998512832 0.14093662216676 0.0971271052214364 ENSG00000065526 SPEN
ENST00000471538 0.999930998512832 0.824086477353722 -0.0199591490710503 ENSG00000065526 SPEN
ENST00000442985 0.999930998512832 0.0642278984139477 0.124383199608928 ENSG00000065526 SPEN
ENST00000487496 0.999930998512832 0.795187076174171 0.0259775427304097 ENSG00000065526 SPEN
ENST00000462525 0.999930998512832 0.966835696316344 -0.00511704722384073 ENSG00000116809 ZBTB17
ENST00000440560 0.999930998512832 0.925373251018756 -0.0109689842844655 ENSG00000116809 ZBTB17
ENST00000375743 0.999930998512832 0.903359699581371 0.00937065149252308 ENSG00000116809 ZBTB17
ENST00000537142 0.999930998512832 0.903429209673259 0.00936972325476059 ENSG00000116809 ZBTB17
ENST00000375733 0.999930998512832 0.903359699581371 0.00937065149252308 ENSG00000116809 ZBTB17
ENST00000444358 0.999930998512832 0.314211628248514 0.114084944964124 ENSG00000116809 ZBTB17
ENST00000488008 0.999930998512832 0.613240389988051 0.0709984628682934 ENSG00000116809 ZBTB17
ENST00000471805 0.999930998512832 0.0311040105477713 0.287571925176488 ENSG00000116809 ZBTB17
ENST00000472658 0.999930998512832 0.0471485142096263 0.276752153009536 ENSG00000116809 ZBTB17
ENST00000474511 0.999930998512832 0.0340799454897947 0.29224008761925 ENSG00000116809 ZBTB17
ENST00000487785 0.999930998512832 0.0403355899204094 0.278479911614328 ENSG00000116809 ZBTB17
ENST00000448462 0.999930998512832 0.906241971930102 -0.00939240063734039 ENSG00000116809 ZBTB17
ENST00000492834 0.999930998512832 0.593518112054183 -0.0694419632333245 ENSG00000116809 ZBTB17
ENST00000490899 0.999930998512832 0.21016274161762 -0.14070559224291 ENSG00000116809 ZBTB17
ENST00000464719 0.999930998512832 0.540486682288105 -0.0668532954306732 ENSG00000116809 ZBTB17
ENST00000479282 0.999930998512832 0.929619301098094 -0.00807982787243582 ENSG00000116809 ZBTB17
ENST00000494020 0.999930998512832 0.953115204481154 0.00486432058629655 ENSG00000116809 ZBTB17
ENST00000416882 0.999930998512832 0.874536637157828 -0.0452574661759834 ENSG00000234607 RP11-5P18.1
ENST00000358432 0.999930998512832 0.862737514738758 -0.0561770422495648 ENSG00000142627 EPHA2
ENST00000457809 0.999930998512832 0.281960704407086 0.314430107323696 ENSG00000234166 ARHGEF19-AS1
ENST00000478117 0.999930998512832 0.119121153917372 -0.17438886776721 ENSG00000142632 ARHGEF19
ENST00000270747 0.999930998512832 0.10994106080072 -0.178492727230352 ENSG00000142632 ARHGEF19
ENST00000449495 0.999930998512832 0.100125589352775 -0.265617242974049 ENSG00000142632 ARHGEF19
ENST00000478210 0.999930998512832 0.116189682331961 -0.261781833648891 ENSG00000142632 ARHGEF19
ENST00000471928 0.999930998512832 0.115165748558008 -0.303299990180046 ENSG00000142632 ARHGEF19
ENST00000441785 0.999930998512832 0.281495684304107 -0.236200265900804 ENSG00000142632 ARHGEF19
ENST00000442385 0.999930998512832 0.0571889040597622 0.639119874721682 ENSG00000237276 ANO7P1
ENST00000475369 0.999930998512832 0.239481312458013 0.369031030417135 ENSG00000237276 ANO7P1
ENST00000602586 0.999930998512832 0.0745286319413334 0.5208236137713 ENSG00000237276 ANO7P1
ENST00000375605 0.999930998512832 0.985848372283925 0.00579373241051991 ENSG00000204377 C1orf134
ENST00000375599 0.999930998512832 0.395074535251195 -0.206666112428027 ENSG00000132881 RSG1
ENST00000434014 0.999930998512832 0.520976885416573 -0.19328356432864 ENSG00000132881 RSG1
ENST00000375592 0.999930998512832 0.698692070951443 -0.0289343079536653 ENSG00000037637 FBXO42
ENST00000456164 0.999930998512832 0.881633861221302 0.014850051156185 ENSG00000037637 FBXO42
ENST00000444116 0.999930998512832 0.959818609316528 0.0049790445608998 ENSG00000037637 FBXO42
ENST00000478089 0.999930998512832 0.134140527069411 -0.147454084372054 ENSG00000037637 FBXO42
ENST00000475078 0.999930998512832 0.877254556024404 -0.0137980944656421 ENSG00000055070 SZRD1
ENST00000401088 0.999930998512832 0.573275245365913 -0.0438573882423013 ENSG00000055070 SZRD1
ENST00000471507 0.999930998512832 0.936887193465332 -0.00679300845428033 ENSG00000055070 SZRD1
ENST00000401089 0.999930998512832 0.573318366811091 -0.0438577211687197 ENSG00000055070 SZRD1
ENST00000486763 0.999930998512832 0.997925969943485 -0.000221678605705467 ENSG00000055070 SZRD1
ENST00000476423 0.999930998512832 0.866195884882729 -0.0152765234347417 ENSG00000055070 SZRD1
ENST00000475554 0.999930998512832 0.924229946506879 -0.00812733744649018 ENSG00000055070 SZRD1
ENST00000375590 0.999930998512832 0.668804830824326 -0.0331618968895931 ENSG00000055070 SZRD1
ENST00000472351 0.999930998512832 0.926693224394146 -0.00791213161589427 ENSG00000055070 SZRD1
ENST00000492354 0.999930998512832 0.57299655357089 -0.0438932985059388 ENSG00000055070 SZRD1
ENST00000472461 0.999930998512832 0.936409289922316 -0.00692915545043827 ENSG00000055070 SZRD1
ENST00000445689 0.999930998512832 0.216085592938694 0.291659617044929 ENSG00000226457 RP11-430L17.1
ENST00000491418 0.999930998512832 0.488980148019441 -0.0549360772534526 ENSG00000187144 SPATA21
ENST00000466212 0.999930998512832 0.256540968342339 -0.0730296891682659 ENSG00000187144 SPATA21
ENST00000335496 0.999930998512832 0.57311930178655 0.106629929509262 ENSG00000187144 SPATA21
ENST00000540400 0.999930998512832 0.600379360562141 0.0991064704686805 ENSG00000187144 SPATA21
ENST00000337132 0.999930998512832 0.622910592723757 0.0423255199165021 ENSG00000157191 NECAP2
ENST00000504551 0.999930998512832 0.818058979746224 0.0205997769793923 ENSG00000157191 NECAP2
ENST00000406746 0.999930998512832 0.622951083193338 0.0423251425810531 ENSG00000157191 NECAP2
ENST00000457722 0.999930998512832 0.772768377697123 0.0258687478495545 ENSG00000157191 NECAP2
ENST00000486390 0.999930998512832 0.839098824471414 -0.0217059450251116 ENSG00000157191 NECAP2
ENST00000443980 0.999930998512832 0.623040599590127 0.0423249476614759 ENSG00000157191 NECAP2
ENST00000504858 0.999930998512832 0.77237088569828 0.026430601754431 ENSG00000157191 NECAP2
ENST00000508680 0.999930998512832 0.978023569485937 0.00269013760040278 ENSG00000157191 NECAP2
ENST00000492095 0.999930998512832 0.62294126024528 0.0423253940921504 ENSG00000157191 NECAP2
ENST00000459640 0.999930998512832 0.88106051693705 0.0134387735741499 ENSG00000157191 NECAP2
ENST00000496239 0.999930998512832 0.623003259530787 0.042325132432564 ENSG00000157191 NECAP2
ENST00000513161 0.999930998512832 0.818140393131505 0.0205989154498621 ENSG00000157191 NECAP2
ENST00000509727 0.999930998512832 0.127553799879877 0.180172227557684 ENSG00000157191 NECAP2
ENST00000457898 0.999930998512832 0.573467010920924 -0.0645854125160863 ENSG00000226029 RP4-798A10.2
ENST00000263511 0.999930998512832 0.713388381922446 0.0391228788493063 ENSG00000080947 CROCCP3
ENST00000591348 0.999930998512832 0.614943053962914 0.0553899703126675 ENSG00000080947 CROCCP3
ENST00000420820 0.999930998512832 0.656284219403524 -0.0703249847161905 ENSG00000080947 CROCCP3
ENST00000591316 0.999930998512832 0.46895739652766 -0.144008495026031 ENSG00000080947 CROCCP3
ENST00000590118 0.999930998512832 0.241375506851303 0.241070700826061 ENSG00000080947 CROCCP3
ENST00000589964 0.999930998512832 0.233861080835639 0.246546358585027 ENSG00000080947 CROCCP3
ENST00000383925 0.999930998512832 0.272135938554658 -0.285228323275114 ENSG00000206652 RNU1-1
ENST00000430580 0.999930998512832 0.426985375846954 -0.0814550261095815 ENSG00000219481 NBPF1
ENST00000392963 0.999930998512832 0.550898221933225 -0.0710549898760012 ENSG00000219481 NBPF1
ENST00000420031 0.999930998512832 0.502127835126534 -0.10301957943015 ENSG00000219481 NBPF1
ENST00000432949 0.999930998512832 0.545906997649252 -0.0889115063727188 ENSG00000219481 NBPF1
ENST00000287968 0.999930998512832 0.342546064604203 0.156449861121586 ENSG00000219481 NBPF1
ENST00000420513 0.999930998512832 0.432541352057028 -0.100286887691824 ENSG00000219481 NBPF1
ENST00000599069 0.999930998512832 0.0779764883939865 -0.233269706777372 ENSG00000219481 NBPF1
ENST00000599908 0.999930998512832 0.737729061085984 -0.0651971618624799 ENSG00000219481 NBPF1
ENST00000449853 0.999930998512832 0.158769880597732 -0.223270331133955 ENSG00000219481 NBPF1
ENST00000540383 0.999930998512832 0.165386952955205 -0.0938892346362027 ENSG00000215908 CROCCP2
ENST00000412962 0.999930998512832 0.185871841006157 -0.0905853556382221 ENSG00000215908 CROCCP2
ENST00000362058 0.999930998512832 0.0930355788306318 -0.142839965346682 ENSG00000215908 CROCCP2
ENST00000334429 0.999930998512832 0.796880406567714 -0.0896358398263012 ENSG00000186301 MST1P2
ENST00000457982 0.999930998512832 0.785683389192818 -0.0946697458976217 ENSG00000186301 MST1P2
ENST00000419267 3.17752191177204e-05 1.02179527371726e-08 -1.16249858554932 ENSG00000236698 EIF1AXP1
ENST00000270691 0.999930998512832 0.790243538933591 0.0894376629187726 ENSG00000268869 ESPNP
ENST00000492551 0.999930998512832 0.790243538933591 0.0894376629187726 ENSG00000268869 ESPNP
ENST00000466256 0.999930998512832 0.393589108624159 -0.151808760825065 ENSG00000058453 CROCC
ENST00000438002 0.999930998512832 0.245330316199688 0.381472679847454 ENSG00000228549 U1
ENST00000422124 0.999930998512832 0.120895142395642 -0.466437510753692 ENSG00000238142 RP11-108M9.4
ENST00000457075 0.999930998512832 0.157685834141312 -0.406365278448171 ENSG00000238142 RP11-108M9.4
ENST00000416869 0.999930998512832 0.157685834141312 -0.406365278448171 ENSG00000238142 RP11-108M9.4
ENST00000453917 0.999930998512832 0.531532124117377 -0.202562828538209 ENSG00000235241 RP11-108M9.5
ENST00000384278 0.999930998512832 0.119731515264701 -0.53894843819995 ENSG00000207005 RNU1-2
ENST00000375541 0.999930998512832 0.0555603077662679 -0.201821644310407 ENSG00000058453 CROCC
ENST00000445545 0.999930998512832 0.112600683139656 -0.180376889140266 ENSG00000058453 CROCC
ENST00000467938 0.999930998512832 0.164963491610684 -0.165949715794103 ENSG00000058453 CROCC
ENST00000492631 0.999930998512832 0.157229257361877 -0.20659220458999 ENSG00000058453 CROCC
ENST00000467715 0.999930998512832 0.591921704530081 -0.116137474886116 ENSG00000058453 CROCC
ENST00000494191 0.999930998512832 0.170375259918052 -0.184078911129882 ENSG00000058453 CROCC
ENST00000486318 0.999930998512832 0.035953062877411 -0.31558001998257 ENSG00000058453 CROCC
ENST00000498688 0.999930998512832 0.323595024571622 -0.162407383885965 ENSG00000058453 CROCC
ENST00000477773 0.999930998512832 0.164010197234067 -0.334324253876067 ENSG00000058453 CROCC
ENST00000497654 0.999930998512832 0.413280732904084 0.210332002546074 ENSG00000058453 CROCC
ENST00000465021 0.999930998512832 0.551802957560808 -0.11195262805715 ENSG00000058453 CROCC
ENST00000465291 0.999930998512832 0.200040327270934 -0.319143458714419 ENSG00000058453 CROCC
ENST00000446261 0.999930998512832 0.986497323793172 -0.00223601152164696 ENSG00000226526 RP1-37C10.3
ENST00000326735 0.999930998512832 0.979718514437558 0.00342616338662385 ENSG00000159363 ATP13A2
ENST00000341676 0.999930998512832 0.999566294933565 -7.3314178475012e-05 ENSG00000159363 ATP13A2
ENST00000452699 0.999930998512832 0.999566294933565 -7.3314178475012e-05 ENSG00000159363 ATP13A2
ENST00000466561 0.999930998512832 0.461287198016416 0.120269398372554 ENSG00000159363 ATP13A2
ENST00000502418 0.999930998512832 0.441176498263115 0.12771495063165 ENSG00000159363 ATP13A2
ENST00000503552 0.999930998512832 0.692624665001085 -0.0581797543359934 ENSG00000159363 ATP13A2
ENST00000463860 0.999930998512832 0.966462214090462 0.00635285711744224 ENSG00000159363 ATP13A2
ENST00000502860 0.999930998512832 0.952817045828021 -0.00912131949297991 ENSG00000159363 ATP13A2
ENST00000509392 0.999930998512832 0.781058524927936 0.0560151682984023 ENSG00000159363 ATP13A2
ENST00000506174 0.999930998512832 0.96596673090055 0.00652432267737408 ENSG00000159363 ATP13A2
ENST00000510069 0.999930998512832 0.635824940045692 -0.0754219905965134 ENSG00000159363 ATP13A2
ENST00000511957 0.999930998512832 0.976717185685004 -0.00481487114850864 ENSG00000159363 ATP13A2
ENST00000508222 0.999930998512832 0.905456259964765 -0.0193679523213235 ENSG00000159363 ATP13A2
ENST00000509619 0.999930998512832 0.6429241134879 -0.0781434630872368 ENSG00000159363 ATP13A2
ENST00000375499 0.999930998512832 0.116247978230473 -0.102469009180926 ENSG00000117118 SDHB
ENST00000485092 0.999930998512832 0.469218287076542 0.0816402128235953 ENSG00000117118 SDHB
ENST00000475049 0.999930998512832 0.462512307983985 0.0814860022039284 ENSG00000117118 SDHB
ENST00000485515 0.999930998512832 0.0698124763799431 -0.127864638278193 ENSG00000117118 SDHB
ENST00000491274 0.999930998512832 0.314128323936707 -0.0700282593582392 ENSG00000117118 SDHB
ENST00000475506 0.999930998512832 0.20368018462105 -0.0964174315898374 ENSG00000117118 SDHB
ENST00000463045 0.999930998512832 0.154209695380596 -0.109689038378136 ENSG00000117118 SDHB
ENST00000466613 0.999930998512832 0.0118846620693009 -0.222543516306132 ENSG00000117118 SDHB
ENST00000375486 0.999930998512832 0.223530801551042 0.279834827010513 ENSG00000117115 PADI2
ENST00000479534 0.999930998512832 0.785395226805446 0.0947115243833552 ENSG00000117115 PADI2
ENST00000466151 0.999930998512832 0.614257102179259 0.116121397703433 ENSG00000117115 PADI2
ENST00000444885 0.999930998512832 0.258327453716116 0.256181679419268 ENSG00000117115 PADI2
ENST00000375481 0.999930998512832 0.249198902354462 0.282949498498548 ENSG00000117115 PADI2
ENST00000375453 0.999930998512832 0.549385946969609 0.202198281083272 ENSG00000159339 PADI4
ENST00000375448 0.999930998512832 0.711698263826831 -0.115106937895228 ENSG00000159339 PADI4
ENST00000602074 0.999930998512832 0.744421655691351 0.108357011517895 ENSG00000269468 AC004824.2
ENST00000487048 0.999930998512832 0.591925219323485 -0.171188161643814 ENSG00000159339 PADI4
ENST00000467001 0.999930998512832 0.74138463540863 -0.108550241696432 ENSG00000159339 PADI4
ENST00000439577 0.999930998512832 0.574085409834974 -0.0495016916465564 ENSG00000227751 RP1-20B21.4
ENST00000375436 0.999930998512832 0.933320332409635 0.00549546683782005 ENSG00000179051 RCC2
ENST00000474892 0.999930998512832 0.45619900766403 -0.0568723464294417 ENSG00000179051 RCC2
ENST00000375433 0.999930998512832 0.8126699579118 0.0155189349787885 ENSG00000179051 RCC2
ENST00000583469 0.999930998512832 0.75446935619452 0.0403477196719358 ENSG00000266727 AC004824.1
ENST00000361221 0.999930998512832 0.472099656305342 0.103285916142774 ENSG00000074964 ARHGEF10L
ENST00000452522 0.999930998512832 0.472347125876162 0.103234723663881 ENSG00000074964 ARHGEF10L
ENST00000434513 0.999930998512832 0.468601467319509 0.105055211821656 ENSG00000074964 ARHGEF10L
ENST00000375415 0.999930998512832 0.467919675093566 0.104472921916496 ENSG00000074964 ARHGEF10L
ENST00000375420 0.999930998512832 0.317373013474175 0.148138995061599 ENSG00000074964 ARHGEF10L
ENST00000469726 0.999930998512832 0.474883739683361 0.102290321008274 ENSG00000074964 ARHGEF10L
ENST00000375408 0.999930998512832 0.473926983934201 0.10255540823229 ENSG00000074964 ARHGEF10L
ENST00000167825 0.999930998512832 0.474184133016798 0.10250222727733 ENSG00000074964 ARHGEF10L
ENST00000475356 0.999930998512832 0.468737724305065 0.10547852184477 ENSG00000074964 ARHGEF10L
ENST00000482359 0.999930998512832 0.127503414109574 0.245012552045835 ENSG00000074964 ARHGEF10L
ENST00000466782 0.999930998512832 0.947207414669003 0.0109744760203484 ENSG00000074964 ARHGEF10L
ENST00000495593 0.999930998512832 0.591842245568652 0.077239645101732 ENSG00000074964 ARHGEF10L
ENST00000494072 0.999930998512832 0.10185402032832 -0.176356031224878 ENSG00000255275 RP13-279N23.2
ENST00000538309 0.999930998512832 0.113833713053375 -0.314743214376453 ENSG00000159423 ALDH4A1
ENST00000538839 0.999930998512832 0.180650078585562 -0.236349095762461 ENSG00000159423 ALDH4A1
ENST00000290597 0.999930998512832 0.180650763294342 -0.236316120445194 ENSG00000159423 ALDH4A1
ENST00000375341 0.999930998512832 0.182514276252976 -0.234084628042576 ENSG00000159423 ALDH4A1
ENST00000454547 0.999930998512832 0.0633911716160079 -0.606487545745165 ENSG00000159423 ALDH4A1
ENST00000432718 0.999930998512832 0.319128626392631 -0.228476178682142 ENSG00000159423 ALDH4A1
ENST00000455833 0.999930998512832 0.0305780437237357 -0.212634121191449 ENSG00000169991 IFFO2
ENST00000355609 0.999930998512832 0.0976334404799705 -0.274531705500878 ENSG00000169991 IFFO2
ENST00000416166 0.999930998512832 0.0537481495149677 -0.213055899238224 ENSG00000169991 IFFO2
ENST00000606379 0.999930998512832 0.0940252501939846 0.201960399878709 ENSG00000272084 RP5-1126H10.2
ENST00000375254 0.999930998512832 0.302056691772144 0.069134183627211 ENSG00000127481 UBR4
ENST00000375226 0.999930998512832 0.302602106368435 0.0690553893545731 ENSG00000127481 UBR4
ENST00000375267 0.999930998512832 0.302602106368435 0.0690553893545731 ENSG00000127481 UBR4
ENST00000375217 0.999930998512832 0.302602106368435 0.0690553893545731 ENSG00000127481 UBR4
ENST00000375225 0.999930998512832 0.0155975625897773 0.191936396986762 ENSG00000127481 UBR4
ENST00000429347 0.999930998512832 0.241992200893738 0.0827781732541426 ENSG00000127481 UBR4
ENST00000375224 0.999930998512832 0.267696220027044 0.0772700783453475 ENSG00000127481 UBR4
ENST00000459947 0.999930998512832 0.0119908365633916 0.207440030824724 ENSG00000127481 UBR4
ENST00000486515 0.999930998512832 0.0206642399436389 0.228790402935484 ENSG00000127481 UBR4
ENST00000543981 0.999930998512832 0.260253616629573 0.0780297383466943 ENSG00000127481 UBR4
ENST00000582644 0.999930998512832 0.844664115177191 0.0611505583202497 ENSG00000266098 AL137127.1
ENST00000492606 0.999930998512832 0.439273205146082 -0.075886250727543 ENSG00000127481 UBR4
ENST00000467272 0.999930998512832 0.911441945269133 0.00874515889120208 ENSG00000127481 UBR4
ENST00000483922 0.999930998512832 0.431188326061182 0.0788654814093531 ENSG00000127481 UBR4
ENST00000494503 0.999930998512832 0.573860155679223 0.0485955447156556 ENSG00000127481 UBR4
ENST00000466969 0.999930998512832 0.433401379381374 0.0817392445058116 ENSG00000127481 UBR4
ENST00000375218 0.999930998512832 0.403548691584143 0.0659037485444818 ENSG00000127481 UBR4
ENST00000425413 0.999930998512832 0.254155404625023 0.0850837703936048 ENSG00000127481 UBR4
ENST00000417040 0.999930998512832 0.261056252382492 0.0814490351334164 ENSG00000127481 UBR4
ENST00000475973 0.999930998512832 0.470444683145208 0.0749635150118625 ENSG00000127481 UBR4
ENST00000465036 0.999930998512832 0.0178090784216528 0.219949540636792 ENSG00000127481 UBR4
ENST00000419533 0.999930998512832 0.373325990810228 0.0625325016655296 ENSG00000127481 UBR4
ENST00000497018 0.999930998512832 0.319752774312503 0.101387532378179 ENSG00000127481 UBR4
ENST00000437898 0.999930998512832 0.513697044354933 0.0293611915771882 ENSG00000230424 RP1-43E13.2
ENST00000477853 0.999930998512832 0.339169525234269 0.0464756898706315 ENSG00000127463 EMC1
ENST00000480380 0.999930998512832 0.353413899207327 0.0659621541838389 ENSG00000127463 EMC1
ENST00000375199 0.999930998512832 0.278701287720489 0.0528411139210957 ENSG00000127463 EMC1
ENST00000375208 0.999930998512832 0.360130495715198 0.0439045236044176 ENSG00000127463 EMC1
ENST00000461353 0.999930998512832 0.995435312585556 -0.000558115203679486 ENSG00000127463 EMC1
ENST00000486405 0.999930998512832 0.478839810049165 0.0570145855632358 ENSG00000127463 EMC1
ENST00000486238 0.999930998512832 0.60213163009269 0.0453484279287132 ENSG00000127463 EMC1
ENST00000494770 0.999930998512832 0.677655365633616 0.0275424697748301 ENSG00000127463 EMC1
ENST00000462505 0.999930998512832 0.463389687386763 0.0648016500412124 ENSG00000127463 EMC1
ENST00000496654 0.999930998512832 0.849321581384842 -0.0182011236732309 ENSG00000127463 EMC1
ENST00000467423 0.999930998512832 0.897793072155144 0.0128046801278953 ENSG00000127463 EMC1
ENST00000475079 0.999930998512832 0.262999158754694 0.115175260784587 ENSG00000127463 EMC1
ENST00000488681 0.999930998512832 0.478672740199864 0.0831849255307022 ENSG00000127463 EMC1
ENST00000356068 0.999930998512832 0.482925380345461 0.08246461210424 ENSG00000127463 EMC1
ENST00000330263 0.999930998512832 0.114199852429886 -0.110992139893362 ENSG00000053372 MRTO4
ENST00000493700 0.999930998512832 0.115083761482033 -0.124079321556482 ENSG00000053372 MRTO4
ENST00000479559 0.999930998512832 0.982169234133353 0.00229424489895431 ENSG00000053372 MRTO4
ENST00000235835 0.999930998512832 0.58328958102302 -0.100958473856809 ENSG00000053371 AKR7A2
ENST00000330072 0.999930998512832 0.581105679244178 -0.101393616754421 ENSG00000053371 AKR7A2
ENST00000489286 0.999930998512832 0.520197681325909 -0.120820005777643 ENSG00000053371 AKR7A2
ENST00000481966 0.999930998512832 0.879351426848615 -0.0314453193790317 ENSG00000053371 AKR7A2
ENST00000492217 0.999930998512832 0.247405375290597 -0.268495323485256 ENSG00000053371 AKR7A2
ENST00000375155 0.999930998512832 0.940915253161464 -0.0122992336918851 ENSG00000040487 PQLC2
ENST00000375153 0.999930998512832 0.951097085663816 -0.0101720494541608 ENSG00000040487 PQLC2
ENST00000469076 0.999930998512832 0.951097085663816 -0.0101720494541608 ENSG00000040487 PQLC2
ENST00000400548 0.999930998512832 0.940915253161464 -0.0122992336918851 ENSG00000040487 PQLC2
ENST00000497827 0.999930998512832 0.986247254009071 -0.00293920944638258 ENSG00000040487 PQLC2
ENST00000432465 0.999930998512832 0.480840908699482 -0.138436039757833 ENSG00000040487 PQLC2
ENST00000401084 0.999930998512832 0.977588964539072 -0.00175551190885391 ENSG00000077549 CAPZB
ENST00000264203 0.999930998512832 0.977586278216119 -0.00175577539661209 ENSG00000077549 CAPZB
ENST00000375144 0.999930998512832 0.994376081651076 0.000450186328858448 ENSG00000077549 CAPZB
ENST00000375142 0.999930998512832 0.97425871883297 -0.00201687192461574 ENSG00000077549 CAPZB
ENST00000433834 0.999930998512832 0.984932148918727 -0.00118294072614162 ENSG00000077549 CAPZB
ENST00000264202 0.999930998512832 0.875182229252569 -0.010040377707016 ENSG00000077549 CAPZB
ENST00000413711 0.999930998512832 0.998919947051364 8.82032278150261e-05 ENSG00000077549 CAPZB
ENST00000459967 0.999930998512832 0.978507858374336 -0.00176648283092551 ENSG00000077549 CAPZB
ENST00000457768 0.999930998512832 0.879672370260816 -0.0125435991241688 ENSG00000077549 CAPZB
ENST00000489607 0.999930998512832 0.9937378658798 0.000571916283073972 ENSG00000077549 CAPZB
ENST00000482808 0.999930998512832 0.986359633753368 -0.00115366002500042 ENSG00000077549 CAPZB
ENST00000602662 0.999930998512832 0.863567485078945 -0.0108566369404098 ENSG00000270136 MINOS1-NBL1
ENST00000486890 0.999930998512832 0.956284131747701 -0.00357733596795052 ENSG00000173436 MINOS1
ENST00000322753 0.999930998512832 0.881480105393477 0.00957727565884608 ENSG00000173436 MINOS1
ENST00000498067 0.999930998512832 0.749435980507334 -0.0393123661901187 ENSG00000173436 MINOS1
ENST00000462646 0.999930998512832 0.997381262368853 0.000214091553476853 ENSG00000173436 MINOS1
ENST00000467029 0.999930998512832 0.932762223124388 0.00551094792827128 ENSG00000173436 MINOS1
ENST00000481464 0.999930998512832 0.936852344119232 0.00516612298259911 ENSG00000173436 MINOS1
ENST00000498642 0.999930998512832 0.937591686882648 0.00510699858379036 ENSG00000173436 MINOS1
ENST00000479642 0.999930998512832 0.409068924440757 -0.0683334467554658 ENSG00000173436 MINOS1
ENST00000602293 0.999930998512832 0.97793664032282 0.00174598464222871 ENSG00000270136 MINOS1-NBL1
ENST00000602384 0.999930998512832 0.966233724115143 0.00266376494374785 ENSG00000270136 MINOS1-NBL1
ENST00000602450 0.999930998512832 0.977900241585992 0.00174892110553299 ENSG00000270136 MINOS1-NBL1
ENST00000485362 0.999930998512832 0.934571753853174 0.00536339055661074 ENSG00000173436 MINOS1
ENST00000457263 0.999930998512832 0.718116697139813 -0.0706724799280005 ENSG00000226396 RPS14P3
ENST00000428975 0.999930998512832 0.288220153856448 -0.191171542051138 ENSG00000158747 NBL1
ENST00000289749 0.999930998512832 0.269965481494337 -0.194820665419247 ENSG00000158747 NBL1
ENST00000451758 0.999930998512832 0.208536054359941 -0.227595078108948 ENSG00000158747 NBL1
ENST00000439664 0.999930998512832 0.298128810441506 -0.188027730839659 ENSG00000158747 NBL1
ENST00000375136 0.999930998512832 0.0723382095701719 -0.30853607310519 ENSG00000158747 NBL1
ENST00000548815 0.999930998512832 0.0723382095701719 -0.30853607310519 ENSG00000158747 NBL1
ENST00000425400 0.999930998512832 0.24686066408523 -0.207725393236525 ENSG00000158747 NBL1
ENST00000439278 0.999930998512832 0.343097520015763 -0.167968152329352 ENSG00000158747 NBL1
ENST00000427894 0.999930998512832 0.146341710193325 -0.255552377896726 ENSG00000158747 NBL1
ENST00000289753 0.999930998512832 0.586169632540288 0.180851457414043 ENSG00000158748 HTR6
ENST00000294543 0.999930998512832 0.897111900704948 0.0112831385197542 ENSG00000162542 TMCO4
ENST00000375127 0.999930998512832 0.876479439145244 0.0136109771846613 ENSG00000162542 TMCO4
ENST00000489814 0.999930998512832 0.657878583355019 -0.0426067705724018 ENSG00000162542 TMCO4
ENST00000375122 0.999930998512832 0.897204987824419 0.011279184734558 ENSG00000162542 TMCO4
ENST00000494342 0.999930998512832 0.79378189215406 -0.0660359115317938 ENSG00000162542 TMCO4
ENST00000489135 0.999930998512832 0.633856837522825 0.0471693812203234 ENSG00000162542 TMCO4
ENST00000496528 0.999930998512832 0.5793036227734 0.0551733451305891 ENSG00000162542 TMCO4
ENST00000462171 0.999930998512832 0.17014882919358 0.148227914913141 ENSG00000162542 TMCO4
ENST00000488449 0.999930998512832 0.9870948457608 0.00226778098381308 ENSG00000162542 TMCO4
ENST00000375120 0.999930998512832 0.264236268510038 0.0882090573528513 ENSG00000169914 OTUD3
ENST00000466697 0.999930998512832 0.505356379702848 0.109347396150938 ENSG00000169914 OTUD3
ENST00000481686 0.999930998512832 0.925477113282623 0.023577387261195 ENSG00000169914 OTUD3
ENST00000375078 0.999930998512832 0.397303814863455 0.215439339951723 ENSG00000162545 CAMK2N1
ENST00000489020 0.999930998512832 0.211548878501621 0.369204646093664 ENSG00000162545 CAMK2N1
ENST00000264198 0.999930998512832 0.113498090615056 0.13256688484772 ENSG00000090432 MUL1
ENST00000375071 0.999930998512832 0.809774619145467 0.0722944387193333 ENSG00000158825 CDA
ENST00000461985 0.999930998512832 0.847839455412476 0.0576020080826066 ENSG00000158825 CDA
ENST00000321556 0.999930998512832 0.781485878008078 -0.0297689676688271 ENSG00000158828 PINK1
ENST00000492302 0.999930998512832 0.975770518554578 -0.00330489346734031 ENSG00000158828 PINK1
ENST00000451424 0.999930998512832 0.602716009323466 -0.0478634905870022 ENSG00000117242 PINK1-AS
ENST00000400490 0.999930998512832 0.773733540906744 0.032610745149862 ENSG00000158828 PINK1
ENST00000535128 0.999930998512832 0.76449825477279 0.0623681961120406 ENSG00000257033 AL391357.1
ENST00000602624 0.999930998512832 0.830688895132264 -0.0149405265481882 ENSG00000244038 DDOST
ENST00000375048 0.999930998512832 0.830834099327667 -0.0149383170919856 ENSG00000244038 DDOST
ENST00000415136 0.999930998512832 0.817009225833748 -0.0160966605405281 ENSG00000244038 DDOST
ENST00000475210 0.999930998512832 0.359568661692372 0.100860734284716 ENSG00000244038 DDOST
ENST00000464364 0.999930998512832 0.634320084077926 -0.0330597926487151 ENSG00000244038 DDOST
ENST00000477229 0.999930998512832 0.513850991836819 -0.0642989050085433 ENSG00000244038 DDOST
ENST00000490034 0.999930998512832 0.846728872913954 -0.070537887622833 ENSG00000117245 KIF17
ENST00000375044 0.999930998512832 0.700690861625346 -0.139742325586405 ENSG00000117245 KIF17
ENST00000400463 0.999930998512832 0.630817482591495 -0.174604778440004 ENSG00000117245 KIF17
ENST00000247986 0.999930998512832 0.630817482591495 -0.174604778440004 ENSG00000117245 KIF17
ENST00000375031 0.999930998512832 0.221965325474307 -0.303186149970242 ENSG00000189410 SH2D5
ENST00000460804 0.999930998512832 0.197914734835298 -0.318946839003332 ENSG00000189410 SH2D5
ENST00000444387 0.999930998512832 0.439156409610309 -0.210129586367178 ENSG00000189410 SH2D5
ENST00000447746 0.999930998512832 0.729921031444728 0.103538395329185 ENSG00000189410 SH2D5
ENST00000518294 0.999930998512832 0.837190758785695 0.0609184660063188 ENSG00000189410 SH2D5
ENST00000517430 0.999930998512832 0.726842597561339 0.10764091205904 ENSG00000189410 SH2D5
ENST00000519434 0.999930998512832 0.776762597982954 0.0927814318211091 ENSG00000189410 SH2D5
ENST00000312239 0.999930998512832 0.694696430138391 -0.0211250983707298 ENSG00000127483 HP1BP3
ENST00000375003 0.999930998512832 0.855951879348184 0.010158836685012 ENSG00000127483 HP1BP3
ENST00000413451 0.999930998512832 0.958818976946201 0.00507396656832836 ENSG00000203394 RP5-930J4.4
ENST00000488722 0.999930998512832 0.627948123407286 0.0333045390975079 ENSG00000127483 HP1BP3
ENST00000491748 0.999930998512832 0.230089026247833 -0.0844484162324574 ENSG00000127483 HP1BP3
ENST00000419948 0.999930998512832 0.707538196164051 -0.0231377560064437 ENSG00000127483 HP1BP3
ENST00000438032 0.999930998512832 0.348868935873244 -0.0513836677251862 ENSG00000127483 HP1BP3
ENST00000424732 0.999930998512832 0.370988526656146 -0.0489316350375987 ENSG00000127483 HP1BP3
ENST00000417710 0.999930998512832 0.39501089128213 -0.0531826292295402 ENSG00000127483 HP1BP3
ENST00000487117 0.999930998512832 0.223108835515024 -0.0963030601851692 ENSG00000127483 HP1BP3
ENST00000375000 0.999930998512832 0.255605219515212 -0.076010443543741 ENSG00000127483 HP1BP3
ENST00000437575 0.999930998512832 0.181608622491606 -0.0840851344022827 ENSG00000127483 HP1BP3
ENST00000419490 0.999930998512832 0.172329518700663 -0.0860214678173326 ENSG00000127483 HP1BP3
ENST00000414993 0.999930998512832 0.178577245013985 -0.0846386339259861 ENSG00000127483 HP1BP3
ENST00000443615 0.999930998512832 0.253722186724214 -0.0746718499427832 ENSG00000127483 HP1BP3
ENST00000264211 0.999930998512832 0.452339282605632 -0.0492606155242136 ENSG00000075151 EIF4G3
ENST00000400422 0.999930998512832 0.385981569917467 -0.0623439418150623 ENSG00000075151 EIF4G3
ENST00000602326 0.999930998512832 0.385981569917467 -0.0623439418150623 ENSG00000075151 EIF4G3
ENST00000374935 0.999930998512832 0.448852684670313 -0.0498420715491601 ENSG00000075151 EIF4G3
ENST00000537738 0.999930998512832 0.498509685504214 -0.0512681519992564 ENSG00000075151 EIF4G3
ENST00000374937 0.999930998512832 0.433663793495693 -0.0518089747252568 ENSG00000075151 EIF4G3
ENST00000536266 0.999930998512832 0.420770983425231 -0.0573285213212947 ENSG00000075151 EIF4G3
ENST00000435383 0.999930998512832 0.304281391319315 -0.0904339342425076 ENSG00000075151 EIF4G3
ENST00000496705 0.999930998512832 0.75089221084579 -0.037311424843978 ENSG00000075151 EIF4G3
ENST00000374933 0.999930998512832 0.657129306829681 -0.0394435252172339 ENSG00000075151 EIF4G3
ENST00000544689 0.999930998512832 0.730583014297562 -0.0301182606452095 ENSG00000075151 EIF4G3
ENST00000485722 0.999930998512832 0.794784900425453 -0.0324721991421255 ENSG00000075151 EIF4G3
ENST00000356916 0.999930998512832 0.432898406842766 -0.0680635788340445 ENSG00000075151 EIF4G3
ENST00000374927 0.999930998512832 0.49485290883339 -0.0541759453709749 ENSG00000075151 EIF4G3
ENST00000438975 0.999930998512832 0.414663519565738 -0.0724285428170749 ENSG00000075151 EIF4G3
ENST00000411888 0.999930998512832 0.439364208650165 -0.069173929619788 ENSG00000075151 EIF4G3
ENST00000476088 0.999930998512832 0.784048061906883 0.0369575397825368 ENSG00000075151 EIF4G3
ENST00000463775 0.999930998512832 0.622915909213424 -0.0547571462516711 ENSG00000075151 EIF4G3
ENST00000430808 0.999930998512832 0.37931380200881 -0.211163423904587 ENSG00000235112 HSPE1P27
ENST00000584440 0.999930998512832 0.877272200770562 0.0528596741938807 ENSG00000266867 AL031005.1
ENST00000415912 0.999930998512832 0.445862488995612 0.07191094892587 ENSG00000117298 ECE1
ENST00000357071 0.999930998512832 0.455883103219469 0.0639680841110474 ENSG00000117298 ECE1
ENST00000531334 0.999930998512832 0.371800218411338 0.099573479665713 ENSG00000117298 ECE1
ENST00000374893 0.999930998512832 0.511845104254333 0.0581343400493944 ENSG00000117298 ECE1
ENST00000436918 0.999930998512832 0.533861619438974 0.0550114023624362 ENSG00000117298 ECE1
ENST00000264205 0.999930998512832 0.535766639040439 0.054572080033848 ENSG00000117298 ECE1
ENST00000526194 0.999930998512832 0.576790614101218 0.0501875595224039 ENSG00000117298 ECE1
ENST00000470394 0.999930998512832 0.0956049758382197 0.180269276359225 ENSG00000117298 ECE1
ENST00000528294 0.999930998512832 0.749664881054187 0.0291130735376286 ENSG00000117298 ECE1
ENST00000473505 0.999930998512832 0.845721425917419 0.0182785956329004 ENSG00000117298 ECE1
ENST00000416959 0.999930998512832 0.417330498658837 0.167440408846913 ENSG00000236936 RP3-329E20.2
ENST00000481130 0.999930998512832 0.802667326051792 0.0283484326080272 ENSG00000117298 ECE1
ENST00000527991 0.999930998512832 0.814553898633987 0.0267614651675695 ENSG00000117298 ECE1
ENST00000463334 0.999930998512832 0.619667391588841 0.0558013143875285 ENSG00000117298 ECE1
ENST00000449034 0.999930998512832 0.703726381832878 0.0587544402266919 ENSG00000231105 RP5-1071N3.1
ENST00000454000 0.999930998512832 0.180879642104207 -0.180790058480239 ENSG00000142794 NBPF3
ENST00000475869 0.999930998512832 0.0104106809044836 -0.755504563342708 ENSG00000142794 NBPF3
ENST00000318220 0.999930998512832 0.162277872626146 -0.186077629693237 ENSG00000142794 NBPF3
ENST00000478653 0.999930998512832 0.44483753966916 -0.146493319796275 ENSG00000142794 NBPF3
ENST00000318249 0.999930998512832 0.162428298960006 -0.186052354725808 ENSG00000142794 NBPF3
ENST00000485941 0.999930998512832 0.303984831939999 -0.2637155146947 ENSG00000142794 NBPF3
ENST00000342104 0.999930998512832 0.162428298960006 -0.186052354725808 ENSG00000142794 NBPF3
ENST00000486229 0.999930998512832 0.0586127756013144 -0.278714942698517 ENSG00000142794 NBPF3
ENST00000434838 0.999930998512832 0.385197364581423 -0.124241908872627 ENSG00000142794 NBPF3
ENST00000467103 0.999930998512832 0.479423130420536 0.176786950440857 ENSG00000142794 NBPF3
ENST00000469876 0.999930998512832 0.520156775929771 0.171809068709187 ENSG00000142794 NBPF3
ENST00000477050 0.999930998512832 0.253532660118118 0.331780874493439 ENSG00000142794 NBPF3
ENST00000539907 0.999930998512832 0.539209124979674 0.208057180388449 ENSG00000162551 ALPL
ENST00000540617 0.999930998512832 0.539209124979674 0.208057180388449 ENSG00000162551 ALPL
ENST00000374840 0.999930998512832 0.539209124979674 0.208057180388449 ENSG00000162551 ALPL
ENST00000468526 0.999930998512832 0.78001244407869 0.100207277342312 ENSG00000162551 ALPL
ENST00000374832 0.999930998512832 0.605406169716406 0.179653153224239 ENSG00000162551 ALPL
ENST00000425315 0.999930998512832 0.670268272821253 0.147615562866687 ENSG00000162551 ALPL
ENST00000374830 0.999930998512832 0.0940712191793397 0.603652908224763 ENSG00000162551 ALPL
ENST00000374829 0.999930998512832 0.253383637665407 0.414166238751971 ENSG00000162551 ALPL
ENST00000374761 0.999930998512832 0.986631251073778 0.00577035090038807 ENSG00000076864 RAP1GAP
ENST00000290101 0.999930998512832 0.94593273662861 0.0230088311115595 ENSG00000076864 RAP1GAP
ENST00000374763 0.999930998512832 0.919761949043998 -0.0347385305485628 ENSG00000076864 RAP1GAP
ENST00000471600 0.999930998512832 0.94593273662861 0.0230088311115595 ENSG00000076864 RAP1GAP
ENST00000374765 0.999930998512832 0.81872801115373 0.0746797730918737 ENSG00000076864 RAP1GAP
ENST00000495204 0.999930998512832 0.81872801115373 0.0746797730918737 ENSG00000076864 RAP1GAP
ENST00000542643 0.999930998512832 0.81872801115373 0.0746797730918737 ENSG00000076864 RAP1GAP
ENST00000317967 0.999930998512832 0.579129618981583 0.197810738090867 ENSG00000076864 RAP1GAP
ENST00000464457 0.999930998512832 0.532388985712244 0.225227884060317 ENSG00000076864 RAP1GAP
ENST00000400301 0.999930998512832 0.477454199569264 0.0386905335893284 ENSG00000090686 USP48
ENST00000308271 0.999930998512832 0.493867231436197 0.0373254160658366 ENSG00000090686 USP48
ENST00000374732 0.999930998512832 0.28259647492942 0.0673709358869665 ENSG00000090686 USP48
ENST00000479177 0.999930998512832 0.81499627056116 -0.0393868631422859 ENSG00000090686 USP48
ENST00000529637 0.999930998512832 0.443218546048978 0.042886674505168 ENSG00000090686 USP48
ENST00000464577 0.999930998512832 0.174809847651496 0.108568691612721 ENSG00000090686 USP48
ENST00000471752 0.999930998512832 0.657756873536757 -0.0592121678735952 ENSG00000090686 USP48
ENST00000487880 0.999930998512832 0.859399810235601 0.0153325567124027 ENSG00000090686 USP48
ENST00000526044 0.999930998512832 0.241120094226613 0.103310809364938 ENSG00000090686 USP48
ENST00000534705 0.999930998512832 0.248118925192514 0.101866922430007 ENSG00000090686 USP48
ENST00000421625 0.999930998512832 0.875088412147314 0.0105012305390919 ENSG00000090686 USP48
ENST00000374730 0.999930998512832 0.936286634891292 0.00786925278344254 ENSG00000090686 USP48
ENST00000527823 0.999930998512832 0.675552475408417 0.0390588064995733 ENSG00000090686 USP48
ENST00000532737 0.999930998512832 0.80185954411154 0.021810315797283 ENSG00000090686 USP48
ENST00000489108 0.999930998512832 0.80389796094606 -0.0252983278213195 ENSG00000090686 USP48
ENST00000434488 0.999930998512832 0.32258295113253 -0.326947409606565 ENSG00000231978 RP11-132G19.3
ENST00000374695 0.999930998512832 0.837100866280333 -0.0618235520638281 ENSG00000142798 HSPG2
ENST00000434233 0.999930998512832 0.94885063613902 0.0118747187054589 ENSG00000218510 LINC00339
ENST00000420503 0.999930998512832 0.942601446232089 0.013309296387148 ENSG00000218510 LINC00339
ENST00000404210 0.999930998512832 0.998212988865523 0.00041065224097233 ENSG00000218510 LINC00339
ENST00000416769 0.999930998512832 0.976567819458655 0.00538478093021392 ENSG00000218510 LINC00339
ENST00000452322 0.999930998512832 0.216747130662867 0.302193843990181 ENSG00000218510 LINC00339
ENST00000400259 0.999930998512832 0.396159718519476 0.0474829835958688 ENSG00000070831 CDC42
ENST00000344548 0.999930998512832 0.399813163778995 0.0471657811412758 ENSG00000070831 CDC42
ENST00000315554 0.999930998512832 0.182334209542249 0.0692162231606076 ENSG00000070831 CDC42
ENST00000498236 0.999930998512832 0.187848587994006 0.0692535271726153 ENSG00000070831 CDC42
ENST00000421089 0.999930998512832 0.178931630303467 0.0696714135646846 ENSG00000070831 CDC42
ENST00000411827 0.999930998512832 0.14104354367048 0.0799074085531944 ENSG00000070831 CDC42
ENST00000431803 0.999930998512832 0.0085850743256429 0.261861073375442 ENSG00000230068 CDC42-IT1
ENST00000604049 0.999930998512832 0.0414025346533684 0.456003431496986 ENSG00000271428 RP1-224A6.8
ENST00000606754 0.999930998512832 0.549153611871153 0.125339837499587 ENSG00000271840 RP1-224A6.9
ENST00000290167 0.999930998512832 0.987074361377022 -0.00349442560030523 ENSG00000162552 WNT4
ENST00000542383 0.999930998512832 0.950062551712119 -0.0135916462983465 ENSG00000162552 WNT4
ENST00000415567 0.999930998512832 0.79691894965183 -0.076575701937419 ENSG00000162552 WNT4
ENST00000441048 0.999930998512832 0.629582997898804 -0.12168004090492 ENSG00000162552 WNT4
ENST00000404138 0.999930998512832 0.119184298921754 0.0749551754235628 ENSG00000184677 ZBTB40
ENST00000400239 0.999930998512832 0.580289965655204 0.0329499101217159 ENSG00000184677 ZBTB40
ENST00000375647 0.999930998512832 0.118997601730853 0.0749543416808398 ENSG00000184677 ZBTB40
ENST00000374651 0.999930998512832 0.122143642764073 0.0781355993220261 ENSG00000184677 ZBTB40
ENST00000438551 0.999930998512832 0.105634656130792 0.285130050234405 ENSG00000237200 ZBTB40-IT1
ENST00000374642 0.999930998512832 0.44976986926647 -0.221118315855416 ENSG00000173372 C1QA
ENST00000438241 0.999930998512832 0.593729327373659 -0.156232606218839 ENSG00000173372 C1QA
ENST00000402322 0.999930998512832 0.617991079880885 -0.149726666507611 ENSG00000173372 C1QA
ENST00000374640 0.999930998512832 0.747840281598628 0.0858435590358871 ENSG00000159189 C1QC
ENST00000374639 0.999930998512832 0.747840281598628 0.0858435590358871 ENSG00000159189 C1QC
ENST00000374637 0.999930998512832 0.747840281598628 0.0858435590358871 ENSG00000159189 C1QC
ENST00000510260 0.999930998512832 0.737809338824484 -0.120435901390451 ENSG00000173369 C1QB
ENST00000509305 0.999930998512832 0.762082284015973 -0.108914569843882 ENSG00000173369 C1QB
ENST00000432749 0.999930998512832 0.777188259742169 -0.10179100107259 ENSG00000173369 C1QB
ENST00000314933 0.999930998512832 0.762082284015973 -0.108914569843882 ENSG00000173369 C1QB
ENST00000544305 0.999930998512832 0.209620613733775 0.344576167886581 ENSG00000133216 EPHB2
ENST00000374630 0.999930998512832 0.188018162077636 0.360128962407439 ENSG00000133216 EPHB2
ENST00000400191 0.999930998512832 0.185051600092835 0.360287275071378 ENSG00000133216 EPHB2
ENST00000374632 0.999930998512832 0.187444074146164 0.358459325663385 ENSG00000133216 EPHB2
ENST00000374627 0.999930998512832 0.160911416607294 0.407698851095256 ENSG00000133216 EPHB2
ENST00000465676 0.999930998512832 0.265725074369832 0.344315256655153 ENSG00000133216 EPHB2
ENST00000490436 0.999930998512832 0.763223776038138 0.108478904481378 ENSG00000133216 EPHB2
ENST00000566855 0.999930998512832 0.536933454708378 0.21691489902481 ENSG00000227868 C1orf234
ENST00000356634 0.999930998512832 0.611572498979323 0.0436637121123963 ENSG00000004487 KDM1A
ENST00000400181 0.999930998512832 0.610073830399682 0.0438282625199463 ENSG00000004487 KDM1A
ENST00000542151 0.999930998512832 0.611552410442104 0.043663191434542 ENSG00000004487 KDM1A
ENST00000427154 0.999930998512832 0.247628624624323 0.0915284594648288 ENSG00000240553 RP1-184J9.2
ENST00000481879 0.999930998512832 0.646323810284996 -0.0624952243767278 ENSG00000004487 KDM1A
ENST00000465864 0.999930998512832 0.778654518537593 0.0232430138023953 ENSG00000004487 KDM1A
ENST00000494920 0.999930998512832 0.708140544281824 0.0293653187080507 ENSG00000004487 KDM1A
ENST00000602503 0.999930998512832 0.814046020504821 0.0229172414611794 ENSG00000004487 KDM1A
ENST00000374623 0.999930998512832 0.0884970412086901 0.129917341231089 ENSG00000169641 LUZP1
ENST00000418342 0.999930998512832 0.270297490483504 0.0852265809576489 ENSG00000169641 LUZP1
ENST00000302291 0.999930998512832 0.272320866228987 0.0852397542669964 ENSG00000169641 LUZP1
ENST00000314174 0.999930998512832 0.80260947564437 0.0219374300001584 ENSG00000169641 LUZP1
ENST00000471849 0.999930998512832 0.975812303273449 0.00294202643023716 ENSG00000169641 LUZP1
ENST00000475164 0.999930998512832 0.893827847481181 0.0146731490829007 ENSG00000169641 LUZP1
ENST00000450968 0.999930998512832 0.339684182787542 -0.33250959659118 ENSG00000229010 RP5-979D14.1
ENST00000566551 0.999930998512832 0.264012918168668 0.144800518260853 ENSG00000261326 RP5-1057J7.6
ENST00000604481 0.999930998512832 0.334725138296433 -0.214563919617575 ENSG00000261326 RP5-1057J7.6
ENST00000464516 0.999930998512832 0.994077814203667 -0.000877149335629561 ENSG00000125944 HNRNPR
ENST00000478691 0.999930998512832 0.730418699890971 -0.0218076539670986 ENSG00000125944 HNRNPR
ENST00000374616 0.999930998512832 0.724981579047174 -0.0238198858306583 ENSG00000125944 HNRNPR
ENST00000476660 0.999930998512832 0.829420517691877 -0.0161727852383283 ENSG00000125944 HNRNPR
ENST00000374612 0.999930998512832 0.724981579047174 -0.0238198858306583 ENSG00000125944 HNRNPR
ENST00000302271 0.999930998512832 0.72700374530656 -0.0236400767326173 ENSG00000125944 HNRNPR
ENST00000427764 0.999930998512832 0.668622627225599 -0.0292896653840099 ENSG00000125944 HNRNPR
ENST00000606561 0.999930998512832 0.688553756705665 -0.0274924373619817 ENSG00000125944 HNRNPR
ENST00000426846 0.999930998512832 0.685883829711975 -0.0278153087974061 ENSG00000125944 HNRNPR
ENST00000463552 0.999930998512832 0.589867184949192 -0.0393202861767632 ENSG00000125944 HNRNPR
ENST00000470941 0.999930998512832 0.799648345554377 -0.0191590338880648 ENSG00000125944 HNRNPR
ENST00000476451 0.999930998512832 0.915315234199524 0.00803572755952215 ENSG00000125944 HNRNPR
ENST00000490652 0.999930998512832 0.228429366981198 -0.0977750522114502 ENSG00000125944 HNRNPR
ENST00000314011 0.999930998512832 0.862759619805909 0.0227481238209722 ENSG00000125945 ZNF436
ENST00000374608 0.999930998512832 0.948273638360939 0.00862714224025679 ENSG00000125945 ZNF436
ENST00000458053 0.999930998512832 0.420221828121589 -0.246166420744933 ENSG00000249087 C1orf213
ENST00000454117 0.999930998512832 0.484673360521111 -0.217180968369403 ENSG00000249087 C1orf213
ENST00000335648 0.999930998512832 0.435648295277678 -0.243566715152108 ENSG00000249087 C1orf213
ENST00000518821 0.999930998512832 0.408626570376922 -0.255778927404179 ENSG00000249087 C1orf213
ENST00000437367 0.999930998512832 0.435683186080194 -0.243626969104418 ENSG00000249087 C1orf213
ENST00000450454 0.999930998512832 0.854870163064766 0.0614797898974425 ENSG00000204219 TCEA3
ENST00000374601 0.999930998512832 0.686636699928455 -0.144906656228232 ENSG00000204219 TCEA3
ENST00000495646 0.999930998512832 0.721674378556769 0.113156766871272 ENSG00000088280 ASAP3
ENST00000336689 0.999930998512832 0.643472515721525 -0.116598753543159 ENSG00000088280 ASAP3
ENST00000492982 0.999930998512832 0.740160826492689 -0.0839474382694997 ENSG00000088280 ASAP3
ENST00000437606 0.999930998512832 0.809754845482662 -0.0610252826501482 ENSG00000088280 ASAP3
ENST00000478858 0.999930998512832 0.422674115031273 -0.229533709576156 ENSG00000088280 ASAP3
ENST00000608765 0.999930998512832 0.199081611064825 -0.392179976955354 ENSG00000088280 ASAP3
ENST00000449467 0.999930998512832 0.406995125421666 -0.271462597350562 ENSG00000088280 ASAP3
ENST00000361729 0.999930998512832 0.936471687203625 0.0213181574695321 ENSG00000007968 E2F2
ENST00000374561 0.999930998512832 0.736888167514119 0.0616144174553038 ENSG00000117318 ID3
ENST00000463312 0.999930998512832 0.542018072642684 -0.14734565152358 ENSG00000117318 ID3
ENST00000486541 0.999930998512832 0.506306850096487 0.126780951012972 ENSG00000117318 ID3
ENST00000477916 0.999930998512832 0.0219242063459765 0.710877397373264 ENSG00000197880 MDS2
ENST00000374555 0.999930998512832 0.108177870519538 0.564246829012896 ENSG00000197880 MDS2
ENST00000374550 0.999930998512832 0.105700914744665 -0.133882749976383 ENSG00000142676 RPL11
ENST00000467075 0.999930998512832 0.00898350502441828 -0.179188929130444 ENSG00000142676 RPL11
ENST00000482370 0.999930998512832 0.104752149584857 -0.13445677995035 ENSG00000142676 RPL11
ENST00000443624 0.999930998512832 0.104758383184329 -0.135233984383898 ENSG00000142676 RPL11
ENST00000458455 0.999930998512832 0.104827933382136 -0.134938887991566 ENSG00000142676 RPL11
ENST00000366398 0.999930998512832 0.0156532816493888 -0.678718720177439 ENSG00000203589 RP5-886K2.1
ENST00000418390 0.999930998512832 0.75599850675871 0.0199700189576746 ENSG00000011007 TCEB3
ENST00000609199 0.999930998512832 0.682672853090197 0.0273676981667409 ENSG00000011007 TCEB3
ENST00000487554 0.999930998512832 0.679868035487108 0.0357586888552415 ENSG00000011007 TCEB3
ENST00000427796 0.999930998512832 0.867368986051635 0.0166019546714782 ENSG00000236810 RP5-886K2.3
ENST00000447961 0.999930998512832 0.344837890299422 -0.312737275991134 ENSG00000236810 RP5-886K2.3
ENST00000246151 0.999930998512832 0.828726980401695 -0.0201233648904092 ENSG00000057757 PITHD1
ENST00000415372 0.999930998512832 0.624387452885634 0.0573055518765167 ENSG00000057757 PITHD1
ENST00000374524 0.999930998512832 0.554421527494086 0.0570661157711267 ENSG00000057757 PITHD1
ENST00000374514 0.999930998512832 0.178038684733209 -0.0930548311126473 ENSG00000011009 LYPLA2
ENST00000400061 0.999930998512832 0.184258660198564 -0.0920636597167539 ENSG00000011009 LYPLA2
ENST00000420982 0.999930998512832 0.0668932934971754 -0.135405981811168 ENSG00000011009 LYPLA2
ENST00000374505 0.999930998512832 0.0973580199175579 -0.114281727077668 ENSG00000011009 LYPLA2
ENST00000495365 0.999930998512832 0.145052652696434 -0.0995338568234933 ENSG00000011009 LYPLA2
ENST00000374503 0.999930998512832 0.177253790142848 -0.0927291491526392 ENSG00000011009 LYPLA2
ENST00000374502 0.999930998512832 0.151387479584808 -0.0982133545139749 ENSG00000011009 LYPLA2
ENST00000492577 0.999930998512832 0.188947480038378 -0.0906991095503363 ENSG00000011009 LYPLA2
ENST00000421070 0.999930998512832 0.124977630087351 -0.11743899201686 ENSG00000011009 LYPLA2
ENST00000374501 0.999930998512832 0.732200783746356 0.0272872773568934 ENSG00000011009 LYPLA2
ENST00000472213 0.999930998512832 0.740896343456324 0.028762170536703 ENSG00000011009 LYPLA2
ENST00000481736 0.999930998512832 0.118213492239073 -0.176942539829767 ENSG00000117308 GALE
ENST00000374497 0.999930998512832 0.144254854406916 -0.165415742345592 ENSG00000117308 GALE
ENST00000456977 0.999930998512832 0.182756836116767 -0.223629790293824 ENSG00000117308 GALE
ENST00000459934 0.999930998512832 0.119109395417533 -0.177328694753732 ENSG00000117308 GALE
ENST00000469556 0.999930998512832 0.206572581459392 -0.218164204204401 ENSG00000117308 GALE
ENST00000429356 0.999930998512832 0.159490048770331 -0.155930397941937 ENSG00000117308 GALE
ENST00000418277 0.999930998512832 0.398133049456641 -0.103419751930357 ENSG00000117308 GALE
ENST00000470949 0.999930998512832 0.231635341184357 -0.153095911063011 ENSG00000117308 GALE
ENST00000425913 0.999930998512832 0.264222334497755 -0.147788241102667 ENSG00000117308 GALE
ENST00000445705 0.999930998512832 0.299974081494964 -0.132919034445113 ENSG00000117308 GALE
ENST00000467493 0.999930998512832 0.272406268658198 -0.145246700398378 ENSG00000117308 GALE
ENST00000486382 0.999930998512832 0.201545688471132 -0.189218860101773 ENSG00000117308 GALE
ENST00000470383 0.999930998512832 0.135256307642266 -0.223985739167741 ENSG00000117308 GALE
ENST00000466250 0.999930998512832 0.105106759385088 -0.242390890362359 ENSG00000117308 GALE
ENST00000467070 0.999930998512832 0.12544323437895 -0.246026024348173 ENSG00000117308 GALE
ENST00000374490 0.999930998512832 0.51690813900834 -0.0841651223815402 ENSG00000117305 HMGCL
ENST00000374487 0.999930998512832 0.536700682282596 -0.0887701327929736 ENSG00000117305 HMGCL
ENST00000374483 0.999930998512832 0.536700682282596 -0.0887701327929736 ENSG00000117305 HMGCL
ENST00000436439 0.999930998512832 0.51690813900834 -0.0841651223815402 ENSG00000117305 HMGCL
ENST00000235958 0.999930998512832 0.516954256583411 -0.0841769469283771 ENSG00000117305 HMGCL
ENST00000509389 0.999930998512832 0.482603239550816 -0.0939191343121048 ENSG00000117305 HMGCL
ENST00000496907 0.999930998512832 0.535006068884136 -0.0952438908814953 ENSG00000117305 HMGCL
ENST00000513148 0.999930998512832 0.487874804909945 -0.0963404960523175 ENSG00000117305 HMGCL
ENST00000479458 0.999930998512832 0.634591455722614 -0.0894267415552089 ENSG00000117305 HMGCL
ENST00000498698 0.999930998512832 0.959120148714723 0.00857535500754352 ENSG00000117305 HMGCL
ENST00000374479 0.999930998512832 0.83467383596186 -0.0372623074859332 ENSG00000179163 FUCA1
ENST00000374472 0.999930998512832 0.82231665765296 0.0334117401709111 ENSG00000188822 CNR2
ENST00000536471 0.999930998512832 0.93251310933521 0.0134020430287966 ENSG00000188822 CNR2
ENST00000412176 0.999930998512832 0.290912453619737 0.33907075934224 ENSG00000229106 RP11-4M23.2
ENST00000471915 0.999930998512832 0.505966983554064 -0.044935639822429 ENSG00000189266 PNRC2
ENST00000334351 0.999930998512832 0.494072363527141 -0.0458900518337131 ENSG00000189266 PNRC2
ENST00000374468 0.999930998512832 0.608842562990207 -0.0344143190526181 ENSG00000189266 PNRC2
ENST00000579103 0.999930998512832 0.606156798036517 -0.0371909854926182 ENSG00000189266 PNRC2
ENST00000344989 0.999930998512832 0.671915863823242 -0.0359369332914403 ENSG00000188529 SRSF10
ENST00000453840 0.999930998512832 0.677728851018251 -0.0351860298942656 ENSG00000188529 SRSF10
ENST00000341154 0.999930998512832 0.675741346452606 -0.0354606777712114 ENSG00000188529 SRSF10
ENST00000484146 0.999930998512832 0.676067061828171 -0.0352662609592529 ENSG00000188529 SRSF10
ENST00000473858 0.999930998512832 0.676064658045836 -0.035266468092808 ENSG00000188529 SRSF10
ENST00000374452 0.999930998512832 0.67795283314403 -0.0350145973161214 ENSG00000188529 SRSF10
ENST00000374453 0.999930998512832 0.677434312982177 -0.0350454432840559 ENSG00000188529 SRSF10
ENST00000343255 0.999930998512832 0.688672683939626 -0.0346974570989953 ENSG00000188529 SRSF10
ENST00000492112 0.999930998512832 0.689843238491632 -0.0344281643391028 ENSG00000188529 SRSF10
ENST00000485841 0.999930998512832 0.780805741204434 -0.0242293745763056 ENSG00000188529 SRSF10
ENST00000338597 0.999930998512832 0.806742947095278 -0.0215807776515839 ENSG00000188529 SRSF10
ENST00000495785 0.999930998512832 0.720195328192963 -0.0310891448095978 ENSG00000188529 SRSF10
ENST00000473754 0.999930998512832 0.789072080517802 -0.0230306807925575 ENSG00000188529 SRSF10
ENST00000497214 0.999930998512832 0.179064137997049 -0.202645767545529 ENSG00000188529 SRSF10
ENST00000485292 0.999930998512832 0.713162910765634 -0.0344247122318705 ENSG00000188529 SRSF10
ENST00000469303 0.999930998512832 0.67121486297923 0.0371109965538715 ENSG00000188529 SRSF10
ENST00000327535 0.999930998512832 0.845860858213899 -0.0542814188880113 ENSG00000185436 IFNLR1
ENST00000327575 0.999930998512832 0.738483790835352 -0.0343274214124326 ENSG00000185436 IFNLR1
ENST00000374421 0.999930998512832 0.881290787590412 -0.0418475861812808 ENSG00000185436 IFNLR1
ENST00000374419 0.999930998512832 0.732941429053951 -0.0360528202552272 ENSG00000185436 IFNLR1
ENST00000374418 0.999930998512832 0.656404202578895 -0.0485861850511059 ENSG00000185436 IFNLR1
ENST00000350501 0.999930998512832 0.541168125212385 0.160277133942196 ENSG00000158055 GRHL3
ENST00000374409 0.999930998512832 0.867420204249365 -0.0297977744361779 ENSG00000001460 STPG1
ENST00000440416 0.999930998512832 0.899353666500312 -0.0227913161754499 ENSG00000001460 STPG1
ENST00000003583 0.999930998512832 0.948657699557447 -0.0114941176944467 ENSG00000001460 STPG1
ENST00000468303 0.999930998512832 0.886090235559739 0.0241281021743567 ENSG00000001460 STPG1
ENST00000337248 0.999930998512832 0.9699029741588 -0.0067258709530828 ENSG00000001460 STPG1
ENST00000497384 0.999930998512832 0.761627872546128 -0.0641749012855808 ENSG00000001460 STPG1
ENST00000438866 0.999930998512832 0.586018642823186 0.173682081650202 ENSG00000001460 STPG1
ENST00000435187 0.999930998512832 0.188582898302042 -0.358622179153169 ENSG00000001460 STPG1
ENST00000498488 0.999930998512832 0.898660281130095 0.0275715586663781 ENSG00000001460 STPG1
ENST00000483528 0.999930998512832 0.864657457091523 0.0465385309792325 ENSG00000001460 STPG1
ENST00000475760 0.999930998512832 0.723292724070123 -0.111142023909455 ENSG00000001460 STPG1
ENST00000492753 0.999930998512832 0.468773225639891 0.225545878697382 ENSG00000001460 STPG1
ENST00000374399 0.999930998512832 0.985056781427272 -0.0018708167275209 ENSG00000001461 NIPAL3
ENST00000003912 0.999930998512832 0.808844428941364 -0.0228538271406689 ENSG00000001461 NIPAL3
ENST00000488155 0.999930998512832 0.824708716420689 -0.0374727767877235 ENSG00000001461 NIPAL3
ENST00000358028 0.999930998512832 0.906498262236385 0.0132085916387292 ENSG00000001461 NIPAL3
ENST00000339255 0.999930998512832 0.962890084493529 0.00475391977990287 ENSG00000001461 NIPAL3
ENST00000475663 0.999930998512832 0.804781960633089 -0.0378388966824569 ENSG00000001461 NIPAL3
ENST00000428131 0.999930998512832 0.820272182558733 0.0278987511714083 ENSG00000001461 NIPAL3
ENST00000432012 0.999930998512832 0.8410742098715 -0.0339170786707434 ENSG00000001461 NIPAL3
ENST00000374395 0.999930998512832 0.31175366543732 0.079434012223608 ENSG00000117602 RCAN3
ENST00000436717 0.999930998512832 0.39014799614869 0.0747706710778799 ENSG00000117602 RCAN3
ENST00000425530 0.999930998512832 0.0334044196395774 0.284026301591114 ENSG00000117602 RCAN3
ENST00000412742 0.999930998512832 0.190075611641095 0.127929628520962 ENSG00000117602 RCAN3
ENST00000538532 0.999930998512832 0.22048675488281 0.121007063475161 ENSG00000117602 RCAN3
ENST00000374393 0.999930998512832 0.369334141950807 0.0935404468031881 ENSG00000117602 RCAN3
ENST00000482807 0.999930998512832 0.0623345349133134 0.271003125228431 ENSG00000117602 RCAN3
ENST00000577528 0.999930998512832 0.535914239861702 0.0857933979855466 ENSG00000264443 RP4-594I10.3
ENST00000374392 0.999930998512832 0.37699696387475 0.313326867582987 ENSG00000184454 NCMAP
ENST00000478890 0.999930998512832 0.223052663508231 0.0770206864496128 ENSG00000133226 SRRM1
ENST00000593639 0.999930998512832 0.365251029241121 0.0596924657406146 ENSG00000133226 SRRM1
ENST00000323848 0.999930998512832 0.129728757518229 0.0786419348411537 ENSG00000133226 SRRM1
ENST00000466910 0.999930998512832 0.371472654287149 0.0668334906878836 ENSG00000133226 SRRM1
ENST00000468822 0.999930998512832 0.141699444773874 0.092785099227325 ENSG00000133226 SRRM1
ENST00000447431 0.999930998512832 0.12638590022288 0.0818866922886602 ENSG00000133226 SRRM1
ENST00000600523 0.999930998512832 0.352283830677033 0.0648378658044994 ENSG00000133226 SRRM1
ENST00000462710 0.999930998512832 0.219597012874379 0.0810792166528729 ENSG00000133226 SRRM1
ENST00000374389 0.999930998512832 0.1261940652204 0.0819105658835235 ENSG00000133226 SRRM1
ENST00000490543 0.999930998512832 0.219567966272882 0.0810790519978064 ENSG00000133226 SRRM1
ENST00000479034 0.999930998512832 0.11054578608572 0.0836722895585776 ENSG00000133226 SRRM1
ENST00000596378 0.999930998512832 0.185275513980733 0.0726117447077581 ENSG00000133226 SRRM1
ENST00000494934 0.999930998512832 0.118257753148708 0.121652643433523 ENSG00000133226 SRRM1
ENST00000495561 0.999930998512832 0.148754482769514 0.124391818593676 ENSG00000133226 SRRM1
ENST00000537199 0.999930998512832 0.260177393648916 0.0671474673193156 ENSG00000133226 SRRM1
ENST00000485441 0.999930998512832 0.0780573362094259 0.145333596230065 ENSG00000133226 SRRM1
ENST00000470243 0.999930998512832 0.0752998221117828 0.129775699123263 ENSG00000133226 SRRM1
ENST00000496882 0.999930998512832 0.453006534404836 0.0483729388887677 ENSG00000133226 SRRM1
ENST00000461768 0.999930998512832 0.766434982736134 0.02018006434243 ENSG00000133226 SRRM1
ENST00000485541 0.999930998512832 0.558877452189276 0.0425054771289243 ENSG00000133226 SRRM1
ENST00000488317 0.999930998512832 0.669531912695889 0.0337959561997249 ENSG00000133226 SRRM1
ENST00000489130 0.999930998512832 0.20824326519487 0.131103263388377 ENSG00000133226 SRRM1
ENST00000474843 0.999930998512832 0.0307514683620194 0.172903135740022 ENSG00000133226 SRRM1
ENST00000374379 0.999930998512832 0.563061067923027 0.0758068437977711 ENSG00000169504 CLIC4
ENST00000497755 0.999930998512832 0.961277246964394 0.00682359518468186 ENSG00000169504 CLIC4
ENST00000488683 0.999930998512832 0.56263036993675 0.0758905408782408 ENSG00000169504 CLIC4
ENST00000489758 0.999930998512832 0.985623037197318 -0.00255392538171689 ENSG00000169504 CLIC4
ENST00000459588 0.999930998512832 0.319170136027698 -0.344158949748579 ENSG00000238482 RNU6-1208P
ENST00000399916 0.999930998512832 0.906054084086389 0.010472322991964 ENSG00000020633 RUNX3
ENST00000308873 0.999930998512832 0.938198039102534 0.00712859655761817 ENSG00000020633 RUNX3
ENST00000338888 0.999930998512832 0.894115968796947 0.0120594503619741 ENSG00000020633 RUNX3
ENST00000540420 0.999930998512832 0.859801318493111 0.0165756143827332 ENSG00000020633 RUNX3
ENST00000496967 0.999930998512832 0.791667321220631 0.0238607309212365 ENSG00000020633 RUNX3
ENST00000479341 0.999930998512832 0.868888951294611 0.0166477841442187 ENSG00000020633 RUNX3
ENST00000456316 0.999930998512832 0.282119044536394 0.203619022648099 ENSG00000229162 RP11-84D1.1
ENST00000424084 0.999930998512832 0.865984691163596 0.0560384516708894 ENSG00000233755 RP4-799D16.1
ENST00000236273 0.999930998512832 0.210752910433884 -0.0765193366208393 ENSG00000117614 SYF2
ENST00000354361 0.999930998512832 0.21265857629939 -0.0752580517054221 ENSG00000117614 SYF2
ENST00000474160 0.999930998512832 0.101585281136015 -0.12390341297017 ENSG00000117614 SYF2
ENST00000476231 0.999930998512832 0.0452265649658864 -0.168344126408711 ENSG00000117614 SYF2
ENST00000243189 0.999930998512832 0.664155609954376 -0.0311763520553499 ENSG00000117616 C1orf63
ENST00000569495 0.999930998512832 0.25818663385488 0.082173277076208 ENSG00000117616 C1orf63
ENST00000498238 0.999930998512832 0.663083788284127 -0.0313040299967073 ENSG00000117616 C1orf63
ENST00000566395 0.999930998512832 0.368724025952703 0.0623468281278571 ENSG00000117616 C1orf63
ENST00000565733 0.999930998512832 0.339230971906131 0.0653292674419832 ENSG00000117616 C1orf63
ENST00000568254 0.999930998512832 0.663920986943489 -0.0312215547963491 ENSG00000117616 C1orf63
ENST00000473314 0.999930998512832 0.511665944945144 -0.0392886058508495 ENSG00000117616 C1orf63
ENST00000417642 0.999930998512832 0.663909651182253 -0.031221182433554 ENSG00000117616 C1orf63
ENST00000570063 0.999930998512832 0.360782473382939 0.0632404891400453 ENSG00000117616 C1orf63
ENST00000564223 0.999930998512832 0.381874231787145 0.0811017332764241 ENSG00000117616 C1orf63
ENST00000475766 0.999930998512832 0.279134946374306 0.0745754441697617 ENSG00000117616 C1orf63
ENST00000491378 0.999930998512832 0.614992629626036 0.0408819600554992 ENSG00000117616 C1orf63
ENST00000431849 0.999930998512832 0.347178869432854 -0.0855209237861329 ENSG00000117616 C1orf63
ENST00000568212 0.999930998512832 0.312681941898895 -0.0975803086513237 ENSG00000117616 C1orf63
ENST00000568701 0.999930998512832 0.107612184653329 -0.14025665334483 ENSG00000117616 C1orf63
ENST00000561867 0.999930998512832 0.135060289486995 -0.115113838960964 ENSG00000117616 C1orf63
ENST00000568996 0.999930998512832 0.136503148682741 -0.114754809083868 ENSG00000117616 C1orf63
ENST00000450820 0.999930998512832 0.590257555635797 -0.0574499993197828 ENSG00000117616 C1orf63
ENST00000566714 0.999930998512832 0.916957063979226 -0.0221044342633899 ENSG00000261349 RP3-465N24.5
ENST00000564398 0.999930998512832 0.265075456934107 -0.206036562445429 ENSG00000187010 RHD
ENST00000328664 0.999930998512832 0.962276021587515 -0.00637949103692245 ENSG00000187010 RHD
ENST00000454452 0.999930998512832 0.929937451989842 -0.0122687909616167 ENSG00000187010 RHD
ENST00000342055 0.999930998512832 0.929937451989842 -0.0122687909616167 ENSG00000187010 RHD
ENST00000423810 0.999930998512832 0.929937451989842 -0.0122687909616167 ENSG00000187010 RHD
ENST00000568195 0.999930998512832 0.929937451989842 -0.0122687909616167 ENSG00000187010 RHD
ENST00000417538 0.999930998512832 0.929937451989842 -0.0122687909616167 ENSG00000187010 RHD
ENST00000357542 0.999930998512832 0.929937451989842 -0.0122687909616167 ENSG00000187010 RHD
ENST00000423253 0.999930998512832 0.94246850619568 0.0104298240135586 ENSG00000187010 RHD
ENST00000568399 0.999930998512832 0.85871188455796 0.0196533391459063 ENSG00000117616 C1orf63
ENST00000562018 0.999930998512832 0.97682497936379 -0.00317147063302568 ENSG00000117616 C1orf63
ENST00000567741 0.999930998512832 0.988903976755811 0.00152005081541668 ENSG00000117616 C1orf63
ENST00000566599 0.999930998512832 0.422217202018602 -0.105433678653102 ENSG00000117616 C1orf63
ENST00000564413 0.999930998512832 0.580853203564482 -0.101691817615654 ENSG00000117616 C1orf63
ENST00000570165 0.999930998512832 0.399606106197584 -0.144815251726493 ENSG00000259984 RP11-335G20.7
ENST00000374358 0.999930998512832 0.975386668816105 0.00251309097507298 ENSG00000183726 TMEM50A
ENST00000498135 0.999930998512832 0.800366644282119 -0.0214844267158303 ENSG00000183726 TMEM50A
ENST00000491936 0.999930998512832 0.940659090239007 -0.00626764905456329 ENSG00000183726 TMEM50A
ENST00000480937 0.999930998512832 0.946800546896571 -0.00562183251480144 ENSG00000183726 TMEM50A
ENST00000468704 0.999930998512832 0.931589857857381 -0.00745618451189405 ENSG00000183726 TMEM50A
ENST00000487234 0.999930998512832 0.406481232159317 0.0728722551871644 ENSG00000183726 TMEM50A
ENST00000459565 0.999930998512832 0.706847465078585 0.128136878543862 ENSG00000238889 snoU13
ENST00000294413 0.999930998512832 0.958253563350584 -0.00885698079071396 ENSG00000188672 RHCE
ENST00000374352 0.999930998512832 0.946455161928319 0.0114503779923631 ENSG00000188672 RHCE
ENST00000243186 0.999930998512832 0.947915731553476 0.0112813199753646 ENSG00000188672 RHCE
ENST00000413854 0.999930998512832 0.947915731553476 0.0112813199753646 ENSG00000188672 RHCE
ENST00000425135 0.999930998512832 0.947915731553476 0.0112813199753646 ENSG00000188672 RHCE
ENST00000455194 0.999930998512832 0.947915731553476 0.0112813199753646 ENSG00000188672 RHCE
ENST00000340849 0.999930998512832 0.903355320048684 0.0269494573342114 ENSG00000188672 RHCE
ENST00000349320 0.999930998512832 0.902535759692567 0.0268159759064853 ENSG00000188672 RHCE
ENST00000527747 0.999930998512832 0.593788660429753 -0.139158553473764 ENSG00000188672 RHCE
ENST00000346452 0.999930998512832 0.706764785848143 -0.104203997429678 ENSG00000188672 RHCE
ENST00000349438 0.999930998512832 0.657424522438155 -0.123010927404272 ENSG00000188672 RHCE
ENST00000527187 0.999930998512832 0.233573022375645 -0.414109161682335 ENSG00000188672 RHCE
ENST00000533771 0.999930998512832 0.188936771994097 -0.458117707367707 ENSG00000188672 RHCE
ENST00000399763 0.999930998512832 0.899820089387748 0.00915098310173019 ENSG00000204178 TMEM57
ENST00000399766 0.999930998512832 0.899820089387748 0.00915098310173019 ENSG00000204178 TMEM57
ENST00000374343 0.999930998512832 0.899820089387748 0.00915098310173019 ENSG00000204178 TMEM57
ENST00000470035 0.999930998512832 0.352873339725789 0.100894833577523 ENSG00000204178 TMEM57
ENST00000374338 0.999930998512832 0.193645551747825 -0.185956260680076 ENSG00000157978 LDLRAP1
ENST00000485476 0.999930998512832 0.976865953402858 -0.0057413804775828 ENSG00000157978 LDLRAP1
ENST00000488127 0.999930998512832 0.348794666364023 -0.149694038165483 ENSG00000157978 LDLRAP1
ENST00000462394 0.999930998512832 0.225458482667204 -0.300376717606095 ENSG00000157978 LDLRAP1
ENST00000484476 0.999930998512832 0.861579245721816 -0.0381288991409419 ENSG00000157978 LDLRAP1
ENST00000474283 0.999930998512832 0.519932963393618 -0.138649653105364 ENSG00000157978 LDLRAP1
ENST00000470950 0.999930998512832 0.606918930315071 -0.116592341890638 ENSG00000157978 LDLRAP1
ENST00000374332 0.999930998512832 0.111645859446102 0.188893367273588 ENSG00000117643 MAN1C1
ENST00000263979 0.999930998512832 0.102669106381886 0.196934531398593 ENSG00000117643 MAN1C1
ENST00000436991 0.999930998512832 0.434605133538081 0.145264403530726 ENSG00000233478 RP1-187B23.1
ENST00000473891 0.999930998512832 0.166757321596731 0.19399176112216 ENSG00000117643 MAN1C1
ENST00000374329 0.999930998512832 0.120056674768979 0.188489842993256 ENSG00000117643 MAN1C1
ENST00000496532 0.999930998512832 0.16191807555886 0.214726932129454 ENSG00000117643 MAN1C1
ENST00000475314 0.999930998512832 0.593920663469392 0.0851728850268509 ENSG00000117643 MAN1C1
ENST00000487493 0.999930998512832 0.182024013796211 0.269791071575389 ENSG00000117643 MAN1C1
ENST00000354177 0.999930998512832 0.165818604503999 0.120387195706034 ENSG00000162430 SEPN1
ENST00000361547 0.999930998512832 0.165818604503999 0.120387195706034 ENSG00000162430 SEPN1
ENST00000374315 0.999930998512832 0.165818604503999 0.120387195706034 ENSG00000162430 SEPN1
ENST00000559265 0.999930998512832 0.681666688595576 0.0344531977482262 ENSG00000255054 RP1-317E23.6
ENST00000494537 0.999930998512832 0.211322936067165 0.167651473155085 ENSG00000162430 SEPN1
ENST00000527604 0.999930998512832 0.815189265595821 -0.0214825022035318 ENSG00000255054 RP1-317E23.6
ENST00000442055 0.999930998512832 0.618486905051041 0.0752212926021702 ENSG00000228172 RP1-317E23.3
ENST00000453649 0.999930998512832 0.644071885569629 0.0698612718126768 ENSG00000228172 RP1-317E23.3
ENST00000424294 0.999930998512832 0.353629176044177 -0.0874508433645125 ENSG00000117640 MTFR1L
ENST00000536896 0.999930998512832 0.133874370834717 -0.320305105455066 ENSG00000223474 AL020996.1
ENST00000374303 0.999930998512832 0.385416998300502 -0.0651629057430498 ENSG00000117640 MTFR1L
ENST00000533762 0.999930998512832 0.422506386236056 -0.0788639176731897 ENSG00000117640 MTFR1L
ENST00000529116 0.999930998512832 0.361613196814737 -0.0888581619283748 ENSG00000117640 MTFR1L
ENST00000474295 0.999930998512832 0.366570057526391 -0.067897334901226 ENSG00000117640 MTFR1L
ENST00000488327 0.999930998512832 0.330319845506666 -0.0921360546745403 ENSG00000117640 MTFR1L
ENST00000472643 0.999930998512832 0.33372110349692 -0.0778477869486505 ENSG00000117640 MTFR1L
ENST00000494293 0.999930998512832 0.319271496556922 -0.108827381229889 ENSG00000117640 MTFR1L
ENST00000469815 0.999930998512832 0.422840155623278 -0.0608338448683318 ENSG00000117640 MTFR1L
ENST00000526894 0.999930998512832 0.333730034928022 -0.0778529382354184 ENSG00000117640 MTFR1L
ENST00000478284 0.999930998512832 0.365625928137854 -0.0805183537544944 ENSG00000117640 MTFR1L
ENST00000524618 0.999930998512832 0.36037635346288 -0.0696280641871902 ENSG00000117640 MTFR1L
ENST00000374307 0.999930998512832 0.366571222096944 -0.0679013845063831 ENSG00000117640 MTFR1L
ENST00000528624 0.999930998512832 0.486444480929541 -0.0742614444499276 ENSG00000117640 MTFR1L
ENST00000525713 0.999930998512832 0.561867489946818 -0.0582187732211567 ENSG00000117640 MTFR1L
ENST00000374301 0.999930998512832 0.469531366571827 -0.0549167885671628 ENSG00000117640 MTFR1L
ENST00000464008 0.999930998512832 0.428150361502536 -0.0669392644445065 ENSG00000117640 MTFR1L
ENST00000526158 0.999930998512832 0.502968958828637 -0.0616821361591813 ENSG00000117640 MTFR1L
ENST00000530599 0.999930998512832 0.525109695891609 -0.0632833617100041 ENSG00000117640 MTFR1L
ENST00000374300 0.999930998512832 0.57614434406059 -0.0426540567981085 ENSG00000117640 MTFR1L
ENST00000466284 0.999930998512832 0.746401424879321 -0.0252417124759533 ENSG00000117640 MTFR1L
ENST00000531361 0.999930998512832 0.626989560241706 -0.0462130274532322 ENSG00000117640 MTFR1L
ENST00000497956 0.999930998512832 0.901550080059791 -0.0117780532149677 ENSG00000117640 MTFR1L
ENST00000606617 0.999930998512832 0.764322365491819 -0.0509155913572285 ENSG00000272478 RP1-317E23.7
ENST00000538789 0.999930998512832 0.477434835730431 -0.102778424145751 ENSG00000127423 AUNIP
ENST00000481602 0.999930998512832 0.170371261829745 -0.479630484326389 ENSG00000127423 AUNIP
ENST00000374298 0.999930998512832 0.26884499207931 -0.373697314838773 ENSG00000127423 AUNIP
ENST00000455431 0.999930998512832 0.0675925452395706 -0.27461941311478 ENSG00000236528 RP1-125I3.2
ENST00000374296 0.999930998512832 0.0918044081918615 -0.2447135731937 ENSG00000182749 PAQR7
ENST00000426559 0.999930998512832 0.646515230171259 -0.0603060906932654 ENSG00000117632 STMN1
ENST00000455785 0.999930998512832 0.60430375400397 -0.0648507222009694 ENSG00000117632 STMN1
ENST00000399728 0.999930998512832 0.610242732946217 -0.0639484201141255 ENSG00000117632 STMN1
ENST00000465604 0.999930998512832 0.548970203351881 -0.0744818624180937 ENSG00000117632 STMN1
ENST00000357865 0.999930998512832 0.537750655227053 -0.0769046579006731 ENSG00000117632 STMN1
ENST00000374291 0.999930998512832 0.507397124701086 -0.0814171693580768 ENSG00000117632 STMN1
ENST00000485226 0.999930998512832 0.250786033037122 -0.146411932644082 ENSG00000117632 STMN1
ENST00000446334 0.999930998512832 0.473233238663518 -0.094735395997069 ENSG00000117632 STMN1
ENST00000580971 0.999930998512832 0.825277951419693 -0.039638978054161 ENSG00000264021 MIR3917
ENST00000374282 0.999930998512832 0.361729204951515 0.102576213566672 ENSG00000158006 PAFAH2
ENST00000374284 0.999930998512832 0.339932319981891 0.109836853747036 ENSG00000158006 PAFAH2
ENST00000493892 0.999930998512832 0.44005018686681 0.117172257799776 ENSG00000158006 PAFAH2
ENST00000464540 0.999930998512832 0.440131095494511 0.117150210181451 ENSG00000158006 PAFAH2
ENST00000476611 0.999930998512832 0.0531146712304933 0.472956471965722 ENSG00000158006 PAFAH2
ENST00000439092 0.999930998512832 0.579434026231524 0.0911111062935029 ENSG00000158006 PAFAH2
ENST00000441420 0.999930998512832 0.69369043579809 0.0636771302686298 ENSG00000158006 PAFAH2
ENST00000444713 0.999930998512832 0.330581833702763 -0.145149758187105 ENSG00000175087 PDIK1L
ENST00000374271 0.999930998512832 0.517515317989595 0.069531470770084 ENSG00000175087 PDIK1L
ENST00000374269 0.999930998512832 0.497369456672679 0.0782036372956391 ENSG00000175087 PDIK1L
ENST00000374266 0.999930998512832 0.464086821075168 -0.118122653102917 ENSG00000142684 ZNF593
ENST00000270812 0.999930998512832 0.464044179254671 -0.118111478689548 ENSG00000142684 ZNF593
ENST00000407889 0.999930998512832 0.442306798709902 -0.124457888479088 ENSG00000236782 RP11-96L14.7
ENST00000414762 0.999930998512832 0.446770225881053 -0.123009493799557 ENSG00000236782 RP11-96L14.7
ENST00000433939 0.999930998512832 0.439067438392331 -0.116508331825714 ENSG00000236782 RP11-96L14.7
ENST00000444682 0.999930998512832 0.462913019568231 -0.112503629895799 ENSG00000236782 RP11-96L14.7
ENST00000448923 0.999930998512832 0.474201099296866 -0.0982993837735099 ENSG00000236782 RP11-96L14.7
ENST00000361530 0.999930998512832 0.993119768934705 0.00154388259821241 ENSG00000142675 CNKSR1
ENST00000481077 0.999930998512832 0.323512379456777 -0.256782173801299 ENSG00000142675 CNKSR1
ENST00000480348 0.999930998512832 0.531415574438967 -0.171209605402659 ENSG00000142675 CNKSR1
ENST00000465415 0.999930998512832 0.822059694381146 -0.0692191953637402 ENSG00000142675 CNKSR1
ENST00000374253 0.999930998512832 0.922561442858457 0.0174639651007439 ENSG00000142675 CNKSR1
ENST00000525687 0.999930998512832 0.541711674952624 -0.145475077096827 ENSG00000142675 CNKSR1
ENST00000482227 0.999930998512832 0.922647561806086 0.0174710650204174 ENSG00000142675 CNKSR1
ENST00000531191 0.999930998512832 0.790273163171971 0.0498472147650951 ENSG00000142675 CNKSR1
ENST00000524529 0.999930998512832 0.400213442389032 -0.282750902427841 ENSG00000142675 CNKSR1
ENST00000531150 0.999930998512832 0.425760984165607 -0.254753333236431 ENSG00000142675 CNKSR1
ENST00000528001 0.999930998512832 0.599591621700142 -0.166876906599626 ENSG00000142675 CNKSR1
ENST00000528281 0.999930998512832 0.767472948687243 -0.0670975147010804 ENSG00000142675 CNKSR1
ENST00000484874 0.999930998512832 0.665687378801096 0.143628465615089 ENSG00000142675 CNKSR1
ENST00000451429 0.999930998512832 0.342546169091959 0.0771325753820823 ENSG00000130695 CEP85
ENST00000476272 0.999930998512832 0.268168300560839 0.085389538722919 ENSG00000130695 CEP85
ENST00000252992 0.999930998512832 0.268168300560839 0.085389538722919 ENSG00000130695 CEP85
ENST00000480446 0.999930998512832 0.908594769450584 0.0280236044069609 ENSG00000130695 CEP85
ENST00000453146 0.999930998512832 0.38644375384732 0.0781938133467753 ENSG00000130695 CEP85
ENST00000469609 0.999930998512832 0.399658725976182 0.0887894896322053 ENSG00000130695 CEP85
ENST00000468163 0.999930998512832 0.274352697744872 0.178899972657218 ENSG00000130695 CEP85
ENST00000491670 0.999930998512832 0.722891794616165 0.0452559249478874 ENSG00000130695 CEP85
ENST00000270792 0.999930998512832 0.572623454154083 0.0586734687717699 ENSG00000142669 SH3BGRL3
ENST00000319041 0.999930998512832 0.550525855461741 0.0624335413658142 ENSG00000142669 SH3BGRL3
ENST00000314675 0.999930998512832 0.545026960101844 0.0716603281184708 ENSG00000158062 UBXN11
ENST00000472155 0.999930998512832 0.520696780345632 0.10859880525664 ENSG00000158062 UBXN11
ENST00000374223 0.999930998512832 0.524830440257631 0.107534763320504 ENSG00000158062 UBXN11
ENST00000475591 0.999930998512832 0.518600820602114 0.109224048411154 ENSG00000158062 UBXN11
ENST00000357089 0.999930998512832 0.513683299435188 0.110491883718985 ENSG00000158062 UBXN11
ENST00000494942 0.999930998512832 0.513595862116643 0.110493551257361 ENSG00000158062 UBXN11
ENST00000374221 0.999930998512832 0.518332359636881 0.109253348529798 ENSG00000158062 UBXN11
ENST00000374217 0.999930998512832 0.862185294944964 0.0272083419423315 ENSG00000158062 UBXN11
ENST00000374222 0.999930998512832 0.858205243075299 0.0279793274766484 ENSG00000158062 UBXN11
ENST00000496466 0.999930998512832 0.676710435905595 0.0695786935187549 ENSG00000158062 UBXN11
ENST00000535108 0.999930998512832 0.271592039060209 0.210585528911929 ENSG00000158062 UBXN11
ENST00000436301 0.999930998512832 0.269122728196778 0.2152700375042 ENSG00000158062 UBXN11
ENST00000374215 0.999930998512832 0.188572569432909 0.261800837826668 ENSG00000158062 UBXN11
ENST00000452980 0.999930998512832 0.122876846762365 0.312083606223598 ENSG00000158062 UBXN11
ENST00000442942 0.999930998512832 0.201097528404281 0.261838842474094 ENSG00000158062 UBXN11
ENST00000450041 0.999930998512832 0.182929360323378 0.262112270295707 ENSG00000158062 UBXN11
ENST00000423664 0.999930998512832 0.175395862155237 0.268927190999134 ENSG00000158062 UBXN11
ENST00000421827 0.999930998512832 0.358203657336342 0.181944419454536 ENSG00000158062 UBXN11
ENST00000374213 0.999930998512832 0.372639657075763 -0.106912125842646 ENSG00000169442 CD52
ENST00000492808 0.999930998512832 0.320245865193192 -0.118416088773625 ENSG00000169442 CD52
ENST00000470468 0.999930998512832 0.326730264299857 -0.11651273515856 ENSG00000169442 CD52
ENST00000308182 0.999930998512832 0.497844025073253 0.246264251806855 ENSG00000176092 AIM1L
ENST00000527815 0.999930998512832 0.560068103019065 0.211615697725882 ENSG00000176092 AIM1L
ENST00000434391 0.999930998512832 0.32077774230673 0.084849253633582 ENSG00000117682 DHDDS
ENST00000427245 0.999930998512832 0.797568831760434 0.0227633944018493 ENSG00000117682 DHDDS
ENST00000527611 0.999930998512832 0.509991739798833 -0.0667361162319641 ENSG00000117682 DHDDS
ENST00000374186 0.999930998512832 0.979383868516298 0.00224902189817799 ENSG00000117682 DHDDS
ENST00000525682 0.999930998512832 0.400750464752853 0.0724931419614508 ENSG00000117682 DHDDS
ENST00000236342 0.999930998512832 0.352282767987899 0.0800515034297458 ENSG00000117682 DHDDS
ENST00000526219 0.999930998512832 0.412185416536447 0.0715270644225445 ENSG00000117682 DHDDS
ENST00000374185 0.999930998512832 0.871646358015195 0.0143155813958295 ENSG00000117682 DHDDS
ENST00000487944 0.999930998512832 0.496604662267404 -0.063215181472791 ENSG00000117682 DHDDS
ENST00000360009 0.999930998512832 0.320717195526301 0.0848489383025247 ENSG00000117682 DHDDS
ENST00000533087 0.999930998512832 0.849646374711477 0.0171300086636845 ENSG00000117682 DHDDS
ENST00000531312 0.999930998512832 0.887583390414618 0.0126651938240649 ENSG00000117682 DHDDS
ENST00000525165 0.999930998512832 0.882472028802371 0.0132359673334922 ENSG00000117682 DHDDS
ENST00000525546 0.999930998512832 0.824324874591601 -0.019324075717121 ENSG00000117682 DHDDS
ENST00000528557 0.999930998512832 0.978221282711883 0.0023741815282098 ENSG00000117682 DHDDS
ENST00000525326 0.999930998512832 0.759254275456679 -0.0268508855681134 ENSG00000117682 DHDDS
ENST00000526278 0.999930998512832 0.906379554775002 0.0106297116624041 ENSG00000117682 DHDDS
ENST00000436153 0.999930998512832 0.835928238745735 0.0186506216692049 ENSG00000117682 DHDDS
ENST00000529688 0.999930998512832 0.900114771203949 0.0112493205942058 ENSG00000117682 DHDDS
ENST00000530781 0.999930998512832 0.610419902674308 -0.0489185105757846 ENSG00000117682 DHDDS
ENST00000531955 0.999930998512832 0.944339165382394 -0.00640493330767294 ENSG00000117682 DHDDS
ENST00000525410 0.999930998512832 0.898996060975273 0.0122326356064997 ENSG00000117682 DHDDS
ENST00000430232 0.999930998512832 0.628438303334724 0.0452753282445357 ENSG00000117682 DHDDS
ENST00000431933 0.999930998512832 0.144157960016969 0.141934914272269 ENSG00000117682 DHDDS
ENST00000416052 0.999930998512832 0.214611165144742 0.138965172301568 ENSG00000117682 DHDDS
ENST00000446498 0.999930998512832 0.298020022408743 -0.324096032690575 ENSG00000223583 RP3-476K8.4
ENST00000423060 0.999930998512832 0.250981013188167 0.192574034322438 ENSG00000225891 RP3-476K8.3
ENST00000468388 0.999930998512832 0.450497251049969 0.0933244136138435 ENSG00000198830 HMGN2
ENST00000479815 0.999930998512832 0.366308354603647 0.090039383257691 ENSG00000198830 HMGN2
ENST00000460563 0.999930998512832 0.227103826913139 0.117502675441004 ENSG00000198830 HMGN2
ENST00000464888 0.999930998512832 0.346164589673652 0.0955029888969528 ENSG00000198830 HMGN2
ENST00000463817 0.999930998512832 0.134790304233893 0.140113905429126 ENSG00000198830 HMGN2
ENST00000467700 0.999930998512832 0.122916569178444 0.142816223138021 ENSG00000198830 HMGN2
ENST00000361427 0.999930998512832 0.120925475680048 0.142967768194312 ENSG00000198830 HMGN2
ENST00000466194 0.999930998512832 0.0569201631883152 0.173702569450707 ENSG00000198830 HMGN2
ENST00000493418 0.999930998512832 0.139174221593178 0.141231919172195 ENSG00000198830 HMGN2
ENST00000525525 0.999930998512832 0.671792820148488 -0.0629191915635616 ENSG00000117676 RPS6KA1
ENST00000526040 0.999930998512832 0.460887320882542 -0.0800925945190353 ENSG00000117676 RPS6KA1
ENST00000374168 0.999930998512832 0.737045941303092 -0.0309698575878556 ENSG00000117676 RPS6KA1
ENST00000524436 0.999930998512832 0.500432990859294 -0.0796341689147758 ENSG00000117676 RPS6KA1
ENST00000374166 0.999930998512832 0.73704721244084 -0.0309713740752378 ENSG00000117676 RPS6KA1
ENST00000526792 0.999930998512832 0.653666744212934 -0.0405895619879728 ENSG00000117676 RPS6KA1
ENST00000529454 0.999930998512832 0.434225995145165 -0.0855583556377959 ENSG00000117676 RPS6KA1
ENST00000374162 0.999930998512832 0.654087704588698 -0.0405924774136031 ENSG00000117676 RPS6KA1
ENST00000530003 0.999930998512832 0.795901602625201 -0.0233101880884506 ENSG00000117676 RPS6KA1
ENST00000366866 0.999930998512832 0.640252847377418 -0.0503050700582125 ENSG00000117676 RPS6KA1
ENST00000531113 0.999930998512832 0.742350217750439 -0.0293855130989678 ENSG00000117676 RPS6KA1
ENST00000374163 0.999930998512832 0.750788240893474 -0.0281546946779202 ENSG00000117676 RPS6KA1
ENST00000530607 0.999930998512832 0.465688615569438 -0.0829354138830458 ENSG00000117676 RPS6KA1
ENST00000531382 0.999930998512832 0.758046691123209 -0.0267213885953987 ENSG00000117676 RPS6KA1
ENST00000525582 0.999930998512832 0.372559690512367 0.143402699927962 ENSG00000117676 RPS6KA1
ENST00000527264 0.999930998512832 0.386964155708391 -0.0838654982678338 ENSG00000117676 RPS6KA1
ENST00000474934 0.999930998512832 0.830468982438582 -0.0264956563836664 ENSG00000117676 RPS6KA1
ENST00000488985 0.999930998512832 0.34530053588015 -0.153350396965944 ENSG00000117676 RPS6KA1
ENST00000403732 0.999930998512832 0.657914321215043 0.0417472163838949 ENSG00000117676 RPS6KA1
ENST00000530305 0.999930998512832 0.776619377459546 -0.039829378939398 ENSG00000117676 RPS6KA1
ENST00000438977 0.999930998512832 0.987933288968637 -0.00194571886290295 ENSG00000117676 RPS6KA1
ENST00000569378 0.999930998512832 0.715627728992234 -0.11971418689791 ENSG00000260063 RP5-968P14.2
ENST00000324856 0.999930998512832 0.52967738768214 0.0298710658327975 ENSG00000117713 ARID1A
ENST00000457599 0.999930998512832 0.620738413330986 0.0242006067294577 ENSG00000117713 ARID1A
ENST00000524572 0.999930998512832 0.0870505890325888 0.155218000893497 ENSG00000117713 ARID1A
ENST00000374152 0.999930998512832 0.30144252016118 0.0584882563231503 ENSG00000117713 ARID1A
ENST00000430291 0.999930998512832 0.391722925202013 0.0785992280807521 ENSG00000117713 ARID1A
ENST00000430799 0.999930998512832 0.152423077267598 0.100617717740074 ENSG00000117713 ARID1A
ENST00000466382 0.999930998512832 0.176595168008431 0.0960432862475435 ENSG00000117713 ARID1A
ENST00000540690 0.999930998512832 0.18045529772396 0.0950792018316511 ENSG00000117713 ARID1A
ENST00000532781 0.999930998512832 0.21678978617056 0.0919880756624873 ENSG00000117713 ARID1A
ENST00000430292 0.999930998512832 0.799209844193243 0.027999064559302 ENSG00000060642 PIGV
ENST00000472757 0.999930998512832 0.0119140618709853 0.217639303995114 ENSG00000060642 PIGV
ENST00000078527 0.999930998512832 0.0197006533796729 0.198245065671813 ENSG00000060642 PIGV
ENST00000431541 0.999930998512832 0.691124685567923 0.0441887722358137 ENSG00000060642 PIGV
ENST00000449950 0.999930998512832 0.0194302809578117 0.199940687033431 ENSG00000060642 PIGV
ENST00000374145 0.999930998512832 0.0238198339940441 0.194565578524791 ENSG00000060642 PIGV
ENST00000455364 0.999930998512832 0.53565259405218 0.0663246806627182 ENSG00000060642 PIGV
ENST00000374142 0.999930998512832 0.502287094967703 0.0584723235699681 ENSG00000204160 ZDHHC18
ENST00000374141 0.999930998512832 0.624209843218364 0.0482907363942111 ENSG00000204160 ZDHHC18
ENST00000534643 0.999930998512832 0.572324320137883 0.0576613737993517 ENSG00000204160 ZDHHC18
ENST00000488397 0.999930998512832 0.672250982079375 0.0367805914850958 ENSG00000204160 ZDHHC18
ENST00000478902 0.999930998512832 0.260041616122848 0.142186387169831 ENSG00000204160 ZDHHC18
ENST00000374135 0.999930998512832 0.576991227279124 -0.0388377082752528 ENSG00000142751 GPN2
ENST00000448791 0.999930998512832 0.350363348174319 -0.106051038134142 ENSG00000226698 RP1-50O24.6
ENST00000374133 0.999930998512832 0.702475430756527 0.0321289783621636 ENSG00000142751 GPN2
ENST00000477418 0.999930998512832 0.722253088990231 0.0296996154075817 ENSG00000142751 GPN2
ENST00000431781 0.999930998512832 0.871674011196008 0.0175130525571833 ENSG00000142751 GPN2
ENST00000461282 0.999930998512832 0.732034173435771 0.0444072243517261 ENSG00000142751 GPN2
ENST00000445019 0.999930998512832 0.617209785682962 -0.0555346937145418 ENSG00000198746 GPATCH3
ENST00000361720 0.999930998512832 0.574101226877675 -0.0497197916264666 ENSG00000198746 GPATCH3
ENST00000450844 0.999930998512832 0.538012552269238 -0.0786779124355574 ENSG00000198746 GPATCH3
ENST00000435827 0.999930998512832 0.5819454319854 -0.050372038633654 ENSG00000090273 NUDC
ENST00000321265 0.999930998512832 0.548063645357779 -0.0534053614301549 ENSG00000090273 NUDC
ENST00000452707 0.999930998512832 0.611629265912219 -0.0486295371654876 ENSG00000090273 NUDC
ENST00000484772 0.999930998512832 0.36614001926549 -0.0830052226266289 ENSG00000090273 NUDC
ENST00000320567 0.999930998512832 0.414343125938235 0.25187951115825 ENSG00000175707 C1orf172
ENST00000522111 0.999930998512832 0.901345512705515 0.0339987772985904 ENSG00000253368 TRNP1
ENST00000531285 0.999930998512832 0.777253728686342 -0.099327313530992 ENSG00000253368 TRNP1
ENST00000289166 0.999930998512832 0.615684451623981 0.182135351360727 ENSG00000158246 FAM46B
ENST00000374089 0.999930998512832 0.942243774208275 -0.0111466982292144 ENSG00000090020 SLC9A1
ENST00000263980 0.999930998512832 0.813637252964358 0.0281489789387486 ENSG00000090020 SLC9A1
ENST00000490329 0.999930998512832 0.950536529897923 -0.0129519504914209 ENSG00000090020 SLC9A1
ENST00000545949 0.999930998512832 0.826648735464896 0.0262756927166237 ENSG00000090020 SLC9A1
ENST00000447808 0.999930998512832 0.556482998067937 0.105387139732957 ENSG00000090020 SLC9A1
ENST00000374086 0.999930998512832 0.807254068670531 0.029699747652193 ENSG00000090020 SLC9A1
ENST00000374084 0.999930998512832 0.63736296589019 0.0537634634558535 ENSG00000090020 SLC9A1
ENST00000449818 0.999930998512832 0.0694940370942805 -0.558386486915503 ENSG00000225159 NPM1P39
ENST00000319394 0.999930998512832 0.513363439530316 -0.0574196928248769 ENSG00000142784 WDTC1
ENST00000361771 0.999930998512832 0.507536489332253 -0.0580577485358049 ENSG00000142784 WDTC1
ENST00000447062 0.999930998512832 0.530121335702707 -0.057315985692841 ENSG00000142784 WDTC1
ENST00000491239 0.999930998512832 0.858215172283615 -0.0178281246612837 ENSG00000142784 WDTC1
ENST00000472249 0.999930998512832 0.333763176313789 -0.115958359563588 ENSG00000142784 WDTC1
ENST00000374076 0.999930998512832 0.33894216724887 0.0603973096953517 ENSG00000186501 TMEM222
ENST00000464720 0.999930998512832 0.339098945328174 0.0603857524587905 ENSG00000186501 TMEM222
ENST00000608611 0.999930998512832 0.339098945328174 0.0603857524587905 ENSG00000186501 TMEM222
ENST00000466759 0.999930998512832 0.609750259809021 -0.0364940432636416 ENSG00000186501 TMEM222
ENST00000486082 0.999930998512832 0.57151505197228 0.0353268358453269 ENSG00000186501 TMEM222
ENST00000464813 0.999930998512832 0.613716744566382 0.0342108999277348 ENSG00000186501 TMEM222
ENST00000478104 0.999930998512832 0.415918581472384 0.0516910605033148 ENSG00000186501 TMEM222
ENST00000498220 0.999930998512832 0.718370463422223 0.0235271391652659 ENSG00000186501 TMEM222
ENST00000384161 0.999930998512832 0.986254587907985 -0.00557378866917171 ENSG00000206888 RNU6-48P
ENST00000486001 0.999930998512832 0.180323918325435 0.374300937226246 ENSG00000241547 RP11-4K3__A.5
ENST00000471456 0.999930998512832 0.107733181642085 0.135273647455799 ENSG00000186501 TMEM222
ENST00000470223 0.999930998512832 0.157820338563499 0.117775296936752 ENSG00000186501 TMEM222
ENST00000318074 0.999930998512832 0.559088131559117 0.091197077399429 ENSG00000142765 SYTL1
ENST00000483926 0.999930998512832 0.565207350957099 0.0895238471169562 ENSG00000142765 SYTL1
ENST00000473280 0.999930998512832 0.0852351153554148 0.360998176149798 ENSG00000142765 SYTL1
ENST00000543823 0.999930998512832 0.716726569782454 0.0591583947095463 ENSG00000142765 SYTL1
ENST00000490170 0.999930998512832 0.727926510173221 -0.0586194263505307 ENSG00000142765 SYTL1
ENST00000496001 0.999930998512832 0.869627079030263 0.0351719821644178 ENSG00000142765 SYTL1
ENST00000485269 0.999930998512832 0.877958982892304 0.0325279391986752 ENSG00000142765 SYTL1
ENST00000475199 0.999930998512832 0.844017424681603 -0.0442172658829115 ENSG00000142765 SYTL1
ENST00000472410 0.999930998512832 0.872497862734874 0.0500393264324948 ENSG00000142733 MAP3K6
ENST00000374040 0.999930998512832 0.928955735490982 0.0269343467619966 ENSG00000142733 MAP3K6
ENST00000493901 0.999930998512832 0.928076525649291 0.0272483036775865 ENSG00000142733 MAP3K6
ENST00000357582 0.999930998512832 0.984645267679586 0.00581970730610691 ENSG00000142733 MAP3K6
ENST00000430629 0.999930998512832 0.0521464156594193 0.110967084136958 ENSG00000158195 WASF2
ENST00000536657 0.999930998512832 0.0772938306165753 0.107639162300314 ENSG00000158195 WASF2
ENST00000492975 0.999930998512832 0.0152069578512817 0.485749225936015 ENSG00000241169 RP4-752I6.1
ENST00000247087 0.999930998512832 0.0509100400609613 -0.297333898172593 ENSG00000126705 AHDC1
ENST00000374011 0.999930998512832 0.0508096713959897 -0.297047841111398 ENSG00000126705 AHDC1
ENST00000487743 0.999930998512832 0.391910827835578 -0.269409024135504 ENSG00000126705 AHDC1
ENST00000490295 0.999930998512832 0.0592361663322398 -0.325408786279095 ENSG00000126705 AHDC1
ENST00000480033 0.999930998512832 0.060926809611313 -0.330437759063549 ENSG00000126705 AHDC1
ENST00000374005 0.999930998512832 0.819573744214165 0.029021779836231 ENSG00000000938 FGR
ENST00000399173 0.999930998512832 0.887573406846484 0.0187289953498248 ENSG00000000938 FGR
ENST00000545953 0.999930998512832 0.82416013333529 0.0283087444048567 ENSG00000000938 FGR
ENST00000374004 0.999930998512832 0.75964967194422 0.0414964422662001 ENSG00000000938 FGR
ENST00000374003 0.999930998512832 0.972765504253823 0.00450588921404458 ENSG00000000938 FGR
ENST00000457296 0.999930998512832 0.874083050028136 -0.0214736263324805 ENSG00000000938 FGR
ENST00000475472 0.999930998512832 0.92286467342109 0.0117158728365411 ENSG00000000938 FGR
ENST00000468038 0.999930998512832 0.845683577103384 -0.0260711168962463 ENSG00000000938 FGR
ENST00000440492 0.999930998512832 0.497471382746129 -0.227537266384152 ENSG00000233975 RP11-288L9.1
ENST00000361157 0.999930998512832 0.208257221106206 0.185780437137559 ENSG00000126709 IFI6
ENST00000339145 0.999930998512832 0.208239897075981 0.185810482718944 ENSG00000126709 IFI6
ENST00000362020 0.999930998512832 0.208278207290679 0.185776615745871 ENSG00000126709 IFI6
ENST00000430683 0.999930998512832 0.148418596097941 0.281507021624012 ENSG00000225886 RP11-288L9.4
ENST00000373954 0.999930998512832 0.916007797966592 -0.00896168057771636 ENSG00000009780 FAM76A
ENST00000419687 0.999930998512832 0.586136800439772 -0.0481428411088009 ENSG00000009780 FAM76A
ENST00000373949 0.999930998512832 0.63937233804412 -0.0412269852315713 ENSG00000009780 FAM76A
ENST00000530324 0.999930998512832 0.281812799114846 -0.0993152738403454 ENSG00000009780 FAM76A
ENST00000234549 0.999930998512832 0.470987992988403 -0.0666651837464977 ENSG00000009780 FAM76A
ENST00000010299 0.999930998512832 0.470987992988403 -0.0666651837464977 ENSG00000009780 FAM76A
ENST00000446647 0.999930998512832 0.98872747701042 0.0015744522589601 ENSG00000009780 FAM76A
ENST00000373943 0.999930998512832 0.533605361144514 0.0622853091837648 ENSG00000117758 STX12
ENST00000440806 0.999930998512832 0.572010046232877 0.0545612983239095 ENSG00000117758 STX12
ENST00000468761 0.999930998512832 0.479593951121351 0.0675948027556447 ENSG00000117758 STX12
ENST00000602607 0.999930998512832 0.352842509302599 0.263606607102981 ENSG00000269971 RP3-426I6.5
ENST00000481874 0.999930998512832 0.509373366165405 0.0800340165129859 ENSG00000117758 STX12
ENST00000472285 0.999930998512832 0.622647370070857 0.0553351120689141 ENSG00000117758 STX12
ENST00000602843 0.999930998512832 0.833000431256537 0.0631530982860425 ENSG00000270031 RP3-426I6.6
ENST00000311772 0.999930998512832 0.843066432942783 -0.00996859047896742 ENSG00000117751 PPP1R8
ENST00000236412 0.999930998512832 0.844711037652481 -0.00992667079498152 ENSG00000117751 PPP1R8
ENST00000373931 0.999930998512832 0.842987214159271 -0.00996709608193656 ENSG00000117751 PPP1R8
ENST00000431586 0.999930998512832 0.0976868954306363 -0.0964517888538152 ENSG00000117751 PPP1R8
ENST00000486634 0.999930998512832 0.818974644241684 0.0134323093185315 ENSG00000117751 PPP1R8
ENST00000601459 0.999930998512832 0.142675093743536 0.140133235658053 ENSG00000268552 AL109927.1
ENST00000328928 0.999930998512832 0.0240961721174543 0.308208142061164 ENSG00000130775 THEMIS2
ENST00000373925 0.999930998512832 0.0240961721174543 0.308208142061164 ENSG00000130775 THEMIS2
ENST00000373927 0.999930998512832 0.023479306430685 0.308639139265105 ENSG00000130775 THEMIS2
ENST00000427466 0.999930998512832 0.0562009102716395 0.274611341290536 ENSG00000130775 THEMIS2
ENST00000442118 0.999930998512832 0.0401540844462655 0.286467548423392 ENSG00000130775 THEMIS2
ENST00000467258 0.999930998512832 0.0334560800572435 0.290298225909039 ENSG00000130775 THEMIS2
ENST00000373921 0.999930998512832 0.0241019186901843 0.308206593947065 ENSG00000130775 THEMIS2
ENST00000466068 0.999930998512832 0.0589454396012428 0.260939461696105 ENSG00000130775 THEMIS2
ENST00000482828 0.999930998512832 0.0369415485417645 0.286702773792864 ENSG00000130775 THEMIS2
ENST00000456990 0.999930998512832 0.0151313866407723 0.325645886689417 ENSG00000130775 THEMIS2
ENST00000492877 0.999930998512832 0.0118669604818909 0.364563205119969 ENSG00000130775 THEMIS2
ENST00000373912 0.999930998512832 0.779089367680719 0.0194377527233927 ENSG00000117748 RPA2
ENST00000419958 0.999930998512832 0.840845996190174 0.0139010619908568 ENSG00000117748 RPA2
ENST00000373909 0.999930998512832 0.868479119192871 0.0114916232229315 ENSG00000117748 RPA2
ENST00000313433 0.999930998512832 0.749552629794543 0.0236347824146436 ENSG00000117748 RPA2
ENST00000444045 0.999930998512832 0.786905374487828 0.0216076807840207 ENSG00000117748 RPA2
ENST00000373894 0.999930998512832 0.730744724009597 0.101531765312794 ENSG00000130768 SMPDL3B
ENST00000548116 0.999930998512832 0.730820980597998 0.101825099428672 ENSG00000130768 SMPDL3B
ENST00000411604 0.999930998512832 0.628652047830053 0.139252721100294 ENSG00000130768 SMPDL3B
ENST00000373888 0.999930998512832 0.640506211136222 0.132731352471354 ENSG00000130768 SMPDL3B
ENST00000549094 0.999930998512832 0.731746159826808 0.101157755181388 ENSG00000130768 SMPDL3B
ENST00000448015 0.999930998512832 0.893681440499586 0.0369345044477342 ENSG00000227050 RP11-460I13.2
ENST00000373884 0.999930998512832 0.838289835674596 -0.0284915679287519 ENSG00000158156 XKR8
ENST00000481387 0.999930998512832 0.938669336947219 -0.0136782375640393 ENSG00000158156 XKR8
ENST00000373871 0.999930998512832 0.319420443224077 -0.0703085229804606 ENSG00000158161 EYA3
ENST00000436342 0.999930998512832 0.320142777297902 -0.0702373617150239 ENSG00000158161 EYA3
ENST00000373864 0.999930998512832 0.566562224718304 -0.0449373252546756 ENSG00000158161 EYA3
ENST00000540618 0.999930998512832 0.191810715264916 -0.0982630529505474 ENSG00000158161 EYA3
ENST00000545175 0.999930998512832 0.192169867014415 -0.0982820999882021 ENSG00000158161 EYA3
ENST00000373863 0.999930998512832 0.16627789511508 -0.105573477028247 ENSG00000158161 EYA3
ENST00000495923 0.999930998512832 0.743208934319131 -0.0279304456401795 ENSG00000158161 EYA3
ENST00000471498 0.999930998512832 0.181117957379269 -0.10489942749412 ENSG00000158161 EYA3
ENST00000426041 0.999930998512832 0.192185437909194 0.410554776848493 ENSG00000238231 RP11-460I13.6
ENST00000468665 0.999930998512832 0.997876272957331 0.000252765632778433 ENSG00000158161 EYA3
ENST00000476501 0.999930998512832 0.499706528247021 -0.151013236925839 ENSG00000240750 RN7SL559P
ENST00000543748 0.0230248697267639 2.12477116021101e-05 -0.854067722579042 ENSG00000228589 SPCS2P4
ENST00000436160 0.0253780252950182 2.42926378282991e-05 -0.879587134413322 ENSG00000228589 SPCS2P4
ENST00000399029 0.999930998512832 0.800592929874027 0.0850767586308584 ENSG00000214812 RP5-1053E7.3
ENST00000373857 0.999930998512832 0.430277651147729 0.09489168308195 ENSG00000169403 PTAFR
ENST00000539896 0.999930998512832 0.419575598206293 0.098728047582435 ENSG00000169403 PTAFR
ENST00000305392 0.999930998512832 0.402971203464709 0.107976678396183 ENSG00000169403 PTAFR
ENST00000603289 0.999930998512832 0.752391212664651 0.022374046324121 ENSG00000126698 DNAJC8
ENST00000321830 0.999930998512832 0.227159214533884 0.397760185072786 ENSG00000215902 AL353354.1
ENST00000263697 0.999930998512832 0.628153121577931 0.0298887910051491 ENSG00000126698 DNAJC8
ENST00000596102 0.999930998512832 0.389846775306616 0.0784715126727922 ENSG00000269804 AL353354.2
ENST00000489277 0.999930998512832 0.628153121577931 0.0298887910051491 ENSG00000126698 DNAJC8
ENST00000470967 0.999930998512832 0.653667331934414 -0.0374322407724746 ENSG00000126698 DNAJC8
ENST00000482674 0.999930998512832 0.616953451693603 0.035729915836628 ENSG00000126698 DNAJC8
ENST00000488868 0.999930998512832 0.570786292536858 0.0405597126877361 ENSG00000126698 DNAJC8
ENST00000497986 0.999930998512832 0.13905361749029 -0.185557713531816 ENSG00000130770 ATPIF1
ENST00000335514 0.999930998512832 0.138785692821628 -0.185601771191922 ENSG00000130770 ATPIF1
ENST00000468425 0.999930998512832 0.216281492105322 -0.139412101668621 ENSG00000130770 ATPIF1
ENST00000465645 0.999930998512832 0.138785692821628 -0.185601771191922 ENSG00000130770 ATPIF1
ENST00000604716 0.999930998512832 0.168245133384432 0.363666816997833 ENSG00000270605 RP5-1092A3.4
ENST00000253063 0.999930998512832 0.964962750012368 -0.00508982599768364 ENSG00000130766 SESN2
ENST00000479574 0.999930998512832 0.0238247140765279 0.251188511313306 ENSG00000130772 MED18
ENST00000373842 0.999930998512832 0.0198387307965713 0.247485482070684 ENSG00000130772 MED18
ENST00000398997 0.999930998512832 0.0198387307965713 0.247485482070684 ENSG00000130772 MED18
ENST00000475655 0.999930998512832 0.220260035779586 0.162972134208781 ENSG00000130772 MED18
ENST00000474683 0.200365686469178 0.000287512700104226 0.433880606844091 ENSG00000130772 MED18
ENST00000373839 0.999930998512832 0.524223390225363 0.0393666229499177 ENSG00000204138 PHACTR4
ENST00000463428 0.999930998512832 0.564624299589271 0.0405412640963717 ENSG00000204138 PHACTR4
ENST00000493669 0.999930998512832 0.526770973410788 0.0405664910959675 ENSG00000204138 PHACTR4
ENST00000373836 0.999930998512832 0.241162614104696 0.0861165673088002 ENSG00000204138 PHACTR4
ENST00000398958 0.999930998512832 0.328808554862979 -0.0634723562492993 ENSG00000180198 RCC1
ENST00000413987 0.999930998512832 0.469021428769799 -0.0556053216481272 ENSG00000242125 SNHG3
ENST00000427469 0.999930998512832 0.266058203420898 -0.0723325776435807 ENSG00000180198 RCC1
ENST00000447507 0.999930998512832 0.778890021025704 -0.0229557520855283 ENSG00000242125 SNHG3
ENST00000434290 0.999930998512832 0.263440997435107 -0.072648316951961 ENSG00000180198 RCC1
ENST00000373833 0.999930998512832 0.333505500262221 -0.0627998970209345 ENSG00000180198 RCC1
ENST00000437681 0.999930998512832 0.423484024078027 -0.0615535896861473 ENSG00000242125 SNHG3
ENST00000364938 0.999930998512832 0.225321072888952 -0.169994740449404 ENSG00000242125 SNHG3
ENST00000363217 0.999930998512832 0.0115325503990254 -0.382118466271346 ENSG00000200087 SNORA73B
ENST00000419074 0.999930998512832 0.151061410188372 -0.0968952813472272 ENSG00000180198 RCC1
ENST00000459072 0.999930998512832 0.0809153412602805 0.508181419383954 ENSG00000238821 snoU13
ENST00000373832 0.999930998512832 0.491348352549394 -0.0526289515454257 ENSG00000180198 RCC1
ENST00000373831 0.999930998512832 0.36319856046484 -0.070542181622462 ENSG00000180198 RCC1
ENST00000411533 0.999930998512832 0.328292934264368 -0.0768225049056532 ENSG00000180198 RCC1
ENST00000486790 0.999930998512832 0.121783889564636 -0.137195486893882 ENSG00000180198 RCC1
ENST00000430407 0.999930998512832 0.297120791813626 -0.0813012563177494 ENSG00000180198 RCC1
ENST00000447051 0.999930998512832 0.984878455933531 -0.00405900890245214 ENSG00000231468 PRDX3P2
ENST00000429051 0.999930998512832 0.775363684133244 -0.027565041933789 ENSG00000180198 RCC1
ENST00000478232 0.999930998512832 0.804862477921882 -0.0318028414801764 ENSG00000180198 RCC1
ENST00000373830 0.999930998512832 0.0848927882038363 -0.10743314107946 ENSG00000180098 TRNAU1AP
ENST00000495995 0.999930998512832 0.267321023584619 -0.0943641325910701 ENSG00000180098 TRNAU1AP
ENST00000411406 0.999930998512832 0.514456570511618 -0.0932703644055202 ENSG00000180098 TRNAU1AP
ENST00000480930 0.999930998512832 0.102652399447116 -0.103671218126513 ENSG00000180098 TRNAU1AP
ENST00000491577 0.999930998512832 0.0919042729145677 -0.10729625333244 ENSG00000180098 TRNAU1AP
ENST00000464880 0.999930998512832 0.41190520460902 -0.0915349173630189 ENSG00000180098 TRNAU1AP
ENST00000497790 0.999930998512832 0.398063734127923 -0.0957243942440573 ENSG00000180098 TRNAU1AP
ENST00000495215 0.999930998512832 0.263314041419773 -0.0819306886433432 ENSG00000180098 TRNAU1AP
ENST00000464093 0.999930998512832 0.743294335763252 -0.027830543882032 ENSG00000180098 TRNAU1AP
ENST00000484775 0.999930998512832 0.161596260812715 -0.0920801271632738 ENSG00000180098 TRNAU1AP
ENST00000464612 0.999930998512832 0.96800090248619 0.00353740772655689 ENSG00000197989 SNHG12
ENST00000475441 0.999930998512832 0.987231914619558 -0.00143805649300542 ENSG00000197989 SNHG12
ENST00000531126 0.999930998512832 0.559205703515617 -0.0668647506111892 ENSG00000197989 SNHG12
ENST00000461448 0.999930998512832 0.559205703515617 -0.0668647506111892 ENSG00000197989 SNHG12
ENST00000470977 0.999930998512832 0.55935543804971 -0.066862219086764 ENSG00000197989 SNHG12
ENST00000474814 0.999930998512832 0.559352338720387 -0.0668633984419873 ENSG00000197989 SNHG12
ENST00000481368 0.999930998512832 0.68860850698873 -0.0404604628743598 ENSG00000197989 SNHG12
ENST00000481220 0.999930998512832 0.555566508113701 -0.0674979829704978 ENSG00000197989 SNHG12
ENST00000488745 0.999930998512832 0.547530317169245 -0.0682750528780793 ENSG00000197989 SNHG12
ENST00000483436 0.999930998512832 0.555128374675237 -0.0675864826350642 ENSG00000197989 SNHG12
ENST00000408612 0.999930998512832 0.333847469259889 0.210392493647844 ENSG00000221539 SNORD99
ENST00000384581 0.999930998512832 0.722311030403606 -0.0444451754775275 ENSG00000197989 SNHG12
ENST00000464115 0.999930998512832 0.478068319221149 -0.0986303589685684 ENSG00000197989 SNHG12
ENST00000461832 0.999930998512832 0.479325785748364 -0.0983507697164751 ENSG00000197989 SNHG12
ENST00000384584 0.999930998512832 0.907399123969425 -0.0170392699030879 ENSG00000197989 SNHG12
ENST00000384342 0.999930998512832 0.934640932800439 -0.0122142666636551 ENSG00000197989 SNHG12
ENST00000471683 0.999930998512832 0.553511827107123 0.0671845736371609 ENSG00000120656 TAF12
ENST00000373826 0.999930998512832 0.125270313781804 0.549911582139885 ENSG00000188060 RAB42
ENST00000373824 0.999930998512832 0.72288656969748 0.0317706540224351 ENSG00000120656 TAF12
ENST00000263974 0.999930998512832 0.746950761756241 0.0287605318938532 ENSG00000120656 TAF12
ENST00000495422 0.999930998512832 0.803269232535301 0.0241225711750814 ENSG00000120656 TAF12
ENST00000420776 0.999930998512832 0.548956597723453 0.211631477438521 ENSG00000229388 RP11-442N24__B.1
ENST00000602813 0.999930998512832 0.346035393121469 -0.264166172078087 ENSG00000270103 RNU11
ENST00000387069 0.999930998512832 0.347984436180076 -0.261695719620486 ENSG00000270103 RNU11
ENST00000373816 0.999930998512832 0.860529399611052 -0.0118444897889748 ENSG00000162419 GMEB1
ENST00000361872 0.999930998512832 0.825093236416391 -0.0152811635209026 ENSG00000162419 GMEB1
ENST00000294409 0.999930998512832 0.824681023647033 -0.0153438324947448 ENSG00000162419 GMEB1
ENST00000480454 0.999930998512832 0.712087239020171 0.0250638124948857 ENSG00000162419 GMEB1
ENST00000474884 0.999930998512832 0.493082452235339 0.0414260558560078 ENSG00000198492 YTHDF2
ENST00000542507 0.999930998512832 0.556145246027237 0.0264279171455918 ENSG00000198492 YTHDF2
ENST00000373812 0.999930998512832 0.554777513998065 0.0265195913944279 ENSG00000198492 YTHDF2
ENST00000541996 0.999930998512832 0.554058384307712 0.0265713609878973 ENSG00000198492 YTHDF2
ENST00000478283 0.999930998512832 0.292307733177567 0.0480781259074494 ENSG00000198492 YTHDF2
ENST00000496288 0.999930998512832 0.420148340168733 0.0455719475203945 ENSG00000198492 YTHDF2
ENST00000475796 0.999930998512832 0.713878133485234 -0.0263730068467214 ENSG00000198492 YTHDF2
ENST00000476976 0.999930998512832 0.796849474688559 0.01559909218255 ENSG00000198492 YTHDF2
ENST00000468863 0.999930998512832 0.612834521164857 0.0371389946268183 ENSG00000198492 YTHDF2
ENST00000343067 0.999930998512832 0.571123887229712 -0.0374902839189313 ENSG00000159023 EPB41
ENST00000356093 0.999930998512832 0.571123887229712 -0.0374902839189313 ENSG00000159023 EPB41
ENST00000398863 0.999930998512832 0.571123887229712 -0.0374902839189313 ENSG00000159023 EPB41
ENST00000482464 0.999930998512832 0.787369065766587 -0.0221614036420567 ENSG00000159023 EPB41
ENST00000373800 0.999930998512832 0.448216060391492 -0.0592451857294398 ENSG00000159023 EPB41
ENST00000349460 0.999930998512832 0.448216060391492 -0.0592451857294398 ENSG00000159023 EPB41
ENST00000347529 0.999930998512832 0.446569524864117 -0.0594524483749674 ENSG00000159023 EPB41
ENST00000373798 0.999930998512832 0.608811525981344 -0.0344659400827467 ENSG00000159023 EPB41
ENST00000373797 0.999930998512832 0.505843206296937 -0.0542304712794253 ENSG00000159023 EPB41
ENST00000488277 0.999930998512832 0.273568087859674 -0.103749449863394 ENSG00000159023 EPB41
ENST00000490308 0.999930998512832 0.387086901644246 -0.0841448008190954 ENSG00000159023 EPB41
ENST00000460378 0.999930998512832 0.943899637937996 0.0059497451163557 ENSG00000159023 EPB41
ENST00000462032 0.999930998512832 0.900507973700468 -0.0159955787383044 ENSG00000159023 EPB41
ENST00000521452 0.999930998512832 0.70784302649176 -0.0496987133664157 ENSG00000253304 TMEM200B
ENST00000420504 0.999930998512832 0.706753361867543 -0.0498217598223962 ENSG00000253304 TMEM200B
ENST00000413004 0.999930998512832 0.971462051894419 0.00838828288845881 ENSG00000225750 RP11-242O24.3
ENST00000373795 0.999930998512832 0.408285394967572 -0.040555077583101 ENSG00000116350 SRSF4
ENST00000546138 0.999930998512832 0.359224552752344 -0.0454234274946579 ENSG00000116350 SRSF4
ENST00000466448 0.999930998512832 0.331639230896805 -0.0487110564579616 ENSG00000116350 SRSF4
ENST00000450108 0.999930998512832 0.569819708284744 0.16282405499714 ENSG00000227637 RP11-242O24.5
ENST00000497015 0.999930998512832 0.0303743475254622 -0.148247293734917 ENSG00000116350 SRSF4
ENST00000605204 0.999930998512832 0.500982087939756 -0.0352191430008182 ENSG00000116350 SRSF4
ENST00000477193 0.999930998512832 0.174103294175522 -0.133137277863013 ENSG00000116350 SRSF4
ENST00000489898 0.999930998512832 0.112877755735923 -0.145781811081976 ENSG00000116350 SRSF4
ENST00000472353 0.999930998512832 0.464908444525672 0.0483508682702704 ENSG00000116350 SRSF4
ENST00000373791 0.999930998512832 0.488871736597579 0.0635889794122718 ENSG00000116353 MECR
ENST00000475773 0.999930998512832 0.143351573179127 0.206283423163458 ENSG00000116353 MECR
ENST00000483435 0.999930998512832 0.0905298581618526 0.245492877621487 ENSG00000116353 MECR
ENST00000263702 0.999930998512832 0.444075092885179 0.071572489353545 ENSG00000116353 MECR
ENST00000473030 0.999930998512832 0.439713747775965 0.0846564621672016 ENSG00000116353 MECR
ENST00000463412 0.999930998512832 0.651367035130426 0.0518319377568218 ENSG00000116353 MECR
ENST00000453185 0.999930998512832 0.206392308423545 0.180135117294259 ENSG00000116353 MECR
ENST00000478505 0.999930998512832 0.563562096414441 0.0618262065831855 ENSG00000116353 MECR
ENST00000490529 0.999930998512832 0.607490602346136 0.0498809672824364 ENSG00000116353 MECR
ENST00000464511 0.999930998512832 0.659382589140392 0.104826428268184 ENSG00000116353 MECR
ENST00000463052 0.999930998512832 0.95458244702065 0.00671968638294855 ENSG00000116353 MECR
ENST00000489248 0.999930998512832 0.933521202915355 0.0097782447296976 ENSG00000116353 MECR
ENST00000475861 0.999930998512832 0.989299450100801 0.00156629434885613 ENSG00000116353 MECR
ENST00000474946 0.999930998512832 0.841733252250692 0.0238399033496448 ENSG00000116353 MECR
ENST00000464915 0.999930998512832 0.319066845614904 0.157728698669407 ENSG00000116353 MECR
ENST00000482610 0.999930998512832 0.454779426297032 0.0973581557557913 ENSG00000116353 MECR
ENST00000484012 0.999930998512832 0.498879306823328 0.0921749984981007 ENSG00000116353 MECR
ENST00000493928 0.999930998512832 0.604365715079804 0.0747719856758966 ENSG00000116353 MECR
ENST00000427046 0.951248948754891 0.00381299169551538 0.928213541633671 ENSG00000237934 RP11-467D18.2
ENST00000373779 0.999930998512832 0.376350220961387 0.312464449139928 ENSG00000060656 PTPRU
ENST00000323874 0.999930998512832 0.376350220961387 0.312464449139928 ENSG00000060656 PTPRU
ENST00000356870 0.999930998512832 0.376350220961387 0.312464449139928 ENSG00000060656 PTPRU
ENST00000428026 0.999930998512832 0.376350220961387 0.312464449139928 ENSG00000060656 PTPRU
ENST00000460170 0.999930998512832 0.37756276254362 0.311840357414669 ENSG00000060656 PTPRU
ENST00000373765 0.999930998512832 0.234317025459392 0.25972513670244 ENSG00000162510 MATN1
ENST00000494561 0.999930998512832 0.854002024437318 0.0584797042905147 ENSG00000162510 MATN1
ENST00000477320 0.999930998512832 0.15386708800973 0.430463836412418 ENSG00000162510 MATN1
ENST00000414532 0.999930998512832 0.183995294513179 0.238500302326344 ENSG00000186056 MATN1-AS1
ENST00000454613 0.999930998512832 0.183108067780268 0.240489355457823 ENSG00000186056 MATN1-AS1
ENST00000414763 0.999930998512832 0.0652845389352715 0.468685154779913 ENSG00000186056 MATN1-AS1
ENST00000443076 0.999930998512832 0.660659406645858 0.142544244226201 ENSG00000186056 MATN1-AS1
ENST00000294507 0.999930998512832 0.174193098548312 0.161131455323585 ENSG00000162511 LAPTM5
ENST00000464569 0.999930998512832 0.117507387992626 0.18120353247311 ENSG00000162511 LAPTM5
ENST00000583944 0.999930998512832 0.451301766977414 0.240721229176694 ENSG00000264773 MIR4420
ENST00000476492 0.999930998512832 0.253762994607989 0.135875009643736 ENSG00000162511 LAPTM5
ENST00000336798 0.999930998512832 0.473231178607052 0.149450325243619 ENSG00000162512 SDC3
ENST00000339394 0.999930998512832 0.814694311002572 0.0566274456438658 ENSG00000162512 SDC3
ENST00000471567 0.999930998512832 0.352562996826392 0.294557203717589 ENSG00000162512 SDC3
ENST00000424085 0.999930998512832 0.477460866334598 0.0277633473429781 ENSG00000134644 PUM1
ENST00000257075 0.999930998512832 0.477460866334598 0.0277633473429781 ENSG00000134644 PUM1
ENST00000373747 0.999930998512832 0.478165023795166 0.0277176153356473 ENSG00000134644 PUM1
ENST00000525843 0.999930998512832 0.493303958238162 0.0272117877497677 ENSG00000134644 PUM1
ENST00000426105 0.999930998512832 0.534676162533211 0.024230794761954 ENSG00000134644 PUM1
ENST00000440538 0.999930998512832 0.53695616193645 0.0241498210954446 ENSG00000134644 PUM1
ENST00000498419 0.999930998512832 0.0135272405580278 0.0965942968528196 ENSG00000134644 PUM1
ENST00000373741 0.999930998512832 0.536924329258426 0.0241619247042172 ENSG00000134644 PUM1
ENST00000423018 0.999930998512832 0.530762190578789 0.0244996588831016 ENSG00000134644 PUM1
ENST00000373742 0.999930998512832 0.554619404437114 0.0232381639431734 ENSG00000134644 PUM1
ENST00000530669 0.999930998512832 0.345301003675873 0.052576715139261 ENSG00000134644 PUM1
ENST00000529846 0.999930998512832 0.143562600060834 0.0799523127184903 ENSG00000134644 PUM1
ENST00000525997 0.999930998512832 0.133755376114195 0.0816107742332122 ENSG00000134644 PUM1
ENST00000527498 0.999930998512832 0.0136298901628829 0.141252174546117 ENSG00000134644 PUM1
ENST00000498627 0.999930998512832 0.0484355108030315 0.207488867385639 ENSG00000134644 PUM1
ENST00000471894 0.999930998512832 0.0639142006884702 0.13233799656811 ENSG00000134644 PUM1
ENST00000490546 0.999930998512832 0.0811589627590624 0.110428333156258 ENSG00000134644 PUM1
ENST00000532678 0.999930998512832 0.13522745162972 0.0887008912619108 ENSG00000134644 PUM1
ENST00000363311 0.999930998512832 0.826095229791954 -0.07314764825184 ENSG00000200181 SNORD85
ENST00000526128 0.999930998512832 0.482883698540997 0.0565320340706797 ENSG00000134644 PUM1
ENST00000526215 0.999930998512832 0.467376578470648 -0.0362280843121314 ENSG00000134644 PUM1
ENST00000525948 0.999930998512832 0.288109748686648 -0.051115575759665 ENSG00000134644 PUM1
ENST00000480602 0.999930998512832 0.189439525559138 -0.0672938617329348 ENSG00000134644 PUM1
ENST00000524516 0.999930998512832 0.0371163258594807 -0.114674014892989 ENSG00000134644 PUM1
ENST00000417263 0.999930998512832 0.441571936391692 0.195128730495411 ENSG00000237329 RP11-201O14.1
ENST00000531867 0.999930998512832 0.0177534266210062 -0.189860261774988 ENSG00000134644 PUM1
ENST00000373736 0.999930998512832 0.492080165657448 0.246524287675087 ENSG00000084628 NKAIN1
ENST00000263694 0.999930998512832 0.543707877213436 0.0329067481994122 ENSG00000060688 SNRNP40
ENST00000486941 0.999930998512832 0.554659841063452 0.0680502502551521 ENSG00000060688 SNRNP40
ENST00000489853 0.999930998512832 0.183641556397604 0.0902240488625251 ENSG00000060688 SNRNP40
ENST00000373720 0.999930998512832 0.219382203853063 0.0920618628248855 ENSG00000060688 SNRNP40
ENST00000491106 0.999930998512832 0.732163672871853 0.046210705703923 ENSG00000060688 SNRNP40
ENST00000446633 0.999930998512832 0.556099542565705 0.0320153981564178 ENSG00000060688 SNRNP40
ENST00000452686 0.999930998512832 0.340697154259553 -0.305386901478736 ENSG00000229447 RP11-490K7.4
ENST00000474025 0.999930998512832 0.231835292757814 0.102765262159871 ENSG00000060688 SNRNP40
ENST00000463988 0.999930998512832 0.249282878960563 -0.13376120846576 ENSG00000060688 SNRNP40
ENST00000344147 0.999930998512832 0.307695612181062 -0.0884096820742874 ENSG00000121766 ZCCHC17
ENST00000479629 0.999930998512832 0.74673677264838 -0.0361503159941974 ENSG00000121766 ZCCHC17
ENST00000373714 0.999930998512832 0.307695612181062 -0.0884096820742874 ENSG00000121766 ZCCHC17
ENST00000546109 0.999930998512832 0.295385006969704 -0.0952387926266449 ENSG00000121766 ZCCHC17
ENST00000422613 0.999930998512832 0.317279608798873 -0.0886536486313714 ENSG00000121766 ZCCHC17
ENST00000490049 0.999930998512832 0.554357022333256 -0.0696292550056699 ENSG00000121766 ZCCHC17
ENST00000430143 0.999930998512832 0.228061997312572 0.17776271754014 ENSG00000229044 RP11-266K22.2
ENST00000373713 0.999930998512832 0.664386078030167 0.10990863884129 ENSG00000121769 FABP3
ENST00000497275 0.999930998512832 0.627825825296994 0.133132716871438 ENSG00000121769 FABP3
ENST00000498148 0.999930998512832 0.573436925773659 0.144361270098674 ENSG00000121769 FABP3
ENST00000482018 0.999930998512832 0.79852434555132 0.0630317589447159 ENSG00000121769 FABP3
ENST00000373710 0.999930998512832 0.7160682897946 -0.0835379429620217 ENSG00000168528 SERINC2
ENST00000536859 0.999930998512832 0.715555358664746 -0.0837868472144047 ENSG00000168528 SERINC2
ENST00000487207 0.999930998512832 0.780308818597677 0.0715860354104513 ENSG00000168528 SERINC2
ENST00000373709 0.999930998512832 0.604257371694935 -0.116383003222108 ENSG00000168528 SERINC2
ENST00000536384 0.999930998512832 0.642901706373412 -0.106132440549964 ENSG00000168528 SERINC2
ENST00000491976 0.999930998512832 0.642901706373412 -0.106132440549964 ENSG00000168528 SERINC2
ENST00000485464 0.999930998512832 0.51575712861622 -0.193080052319965 ENSG00000121764 HCRTR1
ENST00000468521 0.999930998512832 0.452974790934167 -0.168925861127411 ENSG00000121764 HCRTR1
ENST00000403528 0.999930998512832 0.376381895411078 -0.201767525879029 ENSG00000121764 HCRTR1
ENST00000373706 0.999930998512832 0.253359648799434 -0.266072586162129 ENSG00000121764 HCRTR1
ENST00000373705 0.999930998512832 0.649511251482862 0.0319166414064488 ENSG00000121764 HCRTR1
ENST00000373703 0.999930998512832 0.516513082317569 0.0385007943472337 ENSG00000162517 PEF1
ENST00000461006 0.999930998512832 0.521090536795208 0.0473507230150048 ENSG00000162517 PEF1
ENST00000478502 0.999930998512832 0.750565948546017 0.0195578796363346 ENSG00000162517 PEF1
ENST00000489164 0.999930998512832 0.848679697659883 0.0123065373866771 ENSG00000162517 PEF1
ENST00000492061 0.999930998512832 0.988137818344704 -0.000980360315909023 ENSG00000162517 PEF1
ENST00000496805 0.999930998512832 0.855070243484104 0.0122890296480091 ENSG00000162517 PEF1
ENST00000472443 0.999930998512832 0.951955849177516 -0.00407032426727725 ENSG00000162517 PEF1
ENST00000471219 0.999930998512832 0.914753117184694 0.00968009749064799 ENSG00000162517 PEF1
ENST00000440872 0.999930998512832 0.991582458915422 -0.000725250070726013 ENSG00000162517 PEF1
ENST00000609625 0.999930998512832 0.967774332421698 -0.00958852492659644 ENSG00000235790 RP11-73M7.6
ENST00000609549 0.999930998512832 0.967774332421698 -0.00958852492659644 ENSG00000235790 RP11-73M7.6
ENST00000610043 0.999930998512832 0.967214925686886 -0.0097693552484313 ENSG00000235790 RP11-73M7.6
ENST00000581333 0.999930998512832 0.997725696301144 -0.0008256196858649 ENSG00000264078 RP11-73M7.9
ENST00000608332 0.999930998512832 0.513457055709565 0.181971493391954 ENSG00000235790 RP11-73M7.6
ENST00000585660 0.999930998512832 0.568216596404337 0.181430017763603 ENSG00000235790 RP11-73M7.6
ENST00000591592 0.999930998512832 0.567830545506352 0.181087756748748 ENSG00000235790 RP11-73M7.6
ENST00000608246 0.999930998512832 0.568817543383978 0.180145738298843 ENSG00000235790 RP11-73M7.6
ENST00000608888 0.999930998512832 0.571723337601453 0.179031961945979 ENSG00000235790 RP11-73M7.6
ENST00000607926 0.999930998512832 0.574355058169598 0.177681677457632 ENSG00000235790 RP11-73M7.6
ENST00000610216 0.999930998512832 0.574355058169598 0.177681677457632 ENSG00000235790 RP11-73M7.6
ENST00000585413 0.999930998512832 0.49694003768321 0.223788700216785 ENSG00000235790 RP11-73M7.6
ENST00000609033 0.999930998512832 0.498534494843017 0.222513373104386 ENSG00000235790 RP11-73M7.6
ENST00000589462 0.999930998512832 0.498534494843017 0.222513373104386 ENSG00000235790 RP11-73M7.6
ENST00000593188 0.999930998512832 0.469520552909316 0.238409697235357 ENSG00000235790 RP11-73M7.6
ENST00000609373 0.999930998512832 0.381234606788961 0.2893821443307 ENSG00000235790 RP11-73M7.6
ENST00000587445 0.999930998512832 0.381234606788961 0.2893821443307 ENSG00000235790 RP11-73M7.6
ENST00000591929 0.999930998512832 0.383448742095168 0.287011226605119 ENSG00000235790 RP11-73M7.6
ENST00000609338 0.999930998512832 0.383448742095168 0.287011226605119 ENSG00000235790 RP11-73M7.6
ENST00000398556 0.999930998512832 0.556706115547501 -0.200924631694416 ENSG00000121753 BAI2
ENST00000398547 0.999930998512832 0.539526140279249 -0.205921629120446 ENSG00000121753 BAI2
ENST00000373655 0.999930998512832 0.539526140279249 -0.205921629120446 ENSG00000121753 BAI2
ENST00000373658 0.999930998512832 0.539526140279249 -0.205921629120446 ENSG00000121753 BAI2
ENST00000398542 0.999930998512832 0.540234573097011 -0.205584506061002 ENSG00000121753 BAI2
ENST00000257070 0.999930998512832 0.539526140279249 -0.205921629120446 ENSG00000121753 BAI2
ENST00000527361 0.999930998512832 0.571144933846954 -0.193604792652804 ENSG00000121753 BAI2
ENST00000398538 0.999930998512832 0.625102673095894 -0.167551469425847 ENSG00000121753 BAI2
ENST00000602889 0.999930998512832 0.498710016793214 0.0447997749591731 ENSG00000269967 RP11-84A19.4
ENST00000602725 0.999930998512832 0.532623981162815 0.0400645533202646 ENSG00000184007 PTP4A2
ENST00000344035 0.999930998512832 0.901767867176488 0.00705817063750356 ENSG00000184007 PTP4A2
ENST00000356536 0.999930998512832 0.98032528985834 0.00144031723610914 ENSG00000184007 PTP4A2
ENST00000457805 0.999930998512832 0.555508425129894 0.0401966118637071 ENSG00000184007 PTP4A2
ENST00000489313 0.999930998512832 0.272174783798054 0.0905395184350029 ENSG00000184007 PTP4A2
ENST00000602683 0.999930998512832 0.548618922627784 0.0399820725474285 ENSG00000184007 PTP4A2
ENST00000470404 0.999930998512832 0.664325299551805 0.0289113313526227 ENSG00000184007 PTP4A2
ENST00000532001 0.999930998512832 0.794435155036552 0.018114642665988 ENSG00000184007 PTP4A2
ENST00000528253 0.999930998512832 0.927561095145241 -0.0065222771366755 ENSG00000184007 PTP4A2
ENST00000391369 0.999930998512832 0.262476144371025 -0.178027171299084 ENSG00000212673 AL136115.1
ENST00000484483 0.999930998512832 0.911456908530888 0.00867994013203248 ENSG00000184007 PTP4A2
ENST00000468531 0.999930998512832 0.642025957486799 -0.0288851443193602 ENSG00000184007 PTP4A2
ENST00000534796 0.999930998512832 0.78147043704826 0.0198561747443901 ENSG00000184007 PTP4A2
ENST00000532289 0.999930998512832 0.880656023662286 0.0111025886794975 ENSG00000184007 PTP4A2
ENST00000526960 0.999930998512832 0.474673163486083 -0.0462943213520013 ENSG00000184007 PTP4A2
ENST00000524384 0.999930998512832 0.794113544459734 0.0194898296653936 ENSG00000184007 PTP4A2
ENST00000528840 0.999930998512832 0.780118714102434 0.0208281527682731 ENSG00000184007 PTP4A2
ENST00000494444 0.999930998512832 0.763031520932211 0.0224394792135307 ENSG00000184007 PTP4A2
ENST00000529477 0.999930998512832 0.511760819993399 -0.0426432185730222 ENSG00000184007 PTP4A2
ENST00000533408 0.999930998512832 0.954779169413838 -0.00405300396061653 ENSG00000184007 PTP4A2
ENST00000475464 0.999930998512832 0.720501011976432 0.0270720523120858 ENSG00000184007 PTP4A2
ENST00000447478 0.999930998512832 0.0385217761298825 -0.361789157932326 ENSG00000228634 RP4-534N18.2
ENST00000327300 0.999930998512832 0.106737544663456 0.064296463996947 ENSG00000121774 KHDRBS1
ENST00000307714 0.999930998512832 0.103926184369573 0.0649294255699836 ENSG00000121774 KHDRBS1
ENST00000492989 0.999930998512832 0.324149536125839 0.0435588790618941 ENSG00000121774 KHDRBS1
ENST00000484270 0.999930998512832 0.0828698180378201 0.0675918467194782 ENSG00000121774 KHDRBS1
ENST00000366152 0.999930998512832 0.486263530847651 -0.070548057820055 ENSG00000203325 RP11-277A4.4
ENST00000487305 0.999930998512832 0.808707249045767 -0.028480035238233 ENSG00000121775 TMEM39B
ENST00000336294 0.999930998512832 0.854348063821356 -0.0217034652544901 ENSG00000121775 TMEM39B
ENST00000438825 0.999930998512832 0.362397118104677 -0.123816338171588 ENSG00000121775 TMEM39B
ENST00000441402 0.999930998512832 0.836792750582744 -0.0243806735519645 ENSG00000121775 TMEM39B
ENST00000472503 0.999930998512832 0.280541549017791 -0.139797128599533 ENSG00000121775 TMEM39B
ENST00000456834 0.999930998512832 0.481213172766632 -0.0856842091632047 ENSG00000121775 TMEM39B
ENST00000468135 0.999930998512832 0.837148747543951 -0.024346121115347 ENSG00000121775 TMEM39B
ENST00000466321 0.999930998512832 0.369972855245475 -0.122166203674873 ENSG00000121775 TMEM39B
ENST00000373634 0.999930998512832 0.837111115898756 -0.0243539942013253 ENSG00000121775 TMEM39B
ENST00000427288 0.999930998512832 0.637293380087683 -0.0570775331930576 ENSG00000121775 TMEM39B
ENST00000476968 0.999930998512832 0.890618419749117 -0.0164207303617873 ENSG00000121775 TMEM39B
ENST00000498613 0.999930998512832 0.601915415913812 -0.073996822969323 ENSG00000121775 TMEM39B
ENST00000373625 0.999930998512832 0.114988305406882 0.0582491750981764 ENSG00000025800 KPNA6
ENST00000471599 0.999930998512832 0.341366946580233 0.0385945155636084 ENSG00000025800 KPNA6
ENST00000537234 0.999930998512832 0.744345870068619 0.0141942318081689 ENSG00000025800 KPNA6
ENST00000469790 0.999930998512832 0.116185726135319 0.0915066739047746 ENSG00000025800 KPNA6
ENST00000545542 0.999930998512832 0.0964592630112132 0.0776153034945204 ENSG00000025800 KPNA6
ENST00000446515 0.999930998512832 0.0226249734475169 0.138619588977878 ENSG00000025800 KPNA6
ENST00000515055 0.999930998512832 0.0255555749335997 0.111986663929715 ENSG00000250135 RP4-622L5.2
ENST00000373610 0.999930998512832 0.502763130617563 0.0420028526374772 ENSG00000084652 TXLNA
ENST00000373609 0.999930998512832 0.501034151713288 0.0423035854740169 ENSG00000084652 TXLNA
ENST00000373602 0.999930998512832 0.274366713600603 -0.151357959957492 ENSG00000160050 CCDC28B
ENST00000469003 0.999930998512832 0.0667657325045697 -0.31358995765165 ENSG00000160050 CCDC28B
ENST00000421922 0.999930998512832 0.188562952601236 -0.181498529035356 ENSG00000160050 CCDC28B
ENST00000461819 0.999930998512832 0.189265107415427 -0.181349913078138 ENSG00000160050 CCDC28B
ENST00000483009 0.999930998512832 0.220130166452412 -0.169677373864617 ENSG00000160050 CCDC28B
ENST00000373604 0.999930998512832 0.330507709609714 -0.208824561250238 ENSG00000224066 RP4-622L5.7
ENST00000421616 0.999930998512832 0.266336426449632 -0.317798799556353 ENSG00000224066 RP4-622L5.7
ENST00000537469 0.999930998512832 0.141323552893706 -0.336628965402156 ENSG00000160051 IQCC
ENST00000291358 0.999930998512832 0.164477507177485 -0.319015850918618 ENSG00000160051 IQCC
ENST00000409358 0.999930998512832 0.810902054508487 0.0351535000550726 ENSG00000222046 DCDC2B
ENST00000487056 0.999930998512832 0.817012820161633 0.0340754641954572 ENSG00000222046 DCDC2B
ENST00000466796 0.999930998512832 0.376940116773609 0.0910879985769848 ENSG00000160055 TMEM234
ENST00000491434 0.999930998512832 0.366275756252776 0.0924027775886749 ENSG00000160055 TMEM234
ENST00000489170 0.999930998512832 0.366255744865947 0.0923946124433335 ENSG00000160055 TMEM234
ENST00000495091 0.999930998512832 0.505847790068404 0.119827973362478 ENSG00000160055 TMEM234
ENST00000461402 0.999930998512832 0.366255744865947 0.0923946124433335 ENSG00000160055 TMEM234
ENST00000483001 0.999930998512832 0.391158829883701 0.0921094279136139 ENSG00000160055 TMEM234
ENST00000545122 0.999930998512832 0.618068619918848 0.0546234199165565 ENSG00000160055 TMEM234
ENST00000309777 0.999930998512832 0.473136033363742 0.0775292084826182 ENSG00000160055 TMEM234
ENST00000373593 0.999930998512832 0.473131682998884 0.0775018939968161 ENSG00000160055 TMEM234
ENST00000344461 0.999930998512832 0.467224152854085 0.0783768326690621 ENSG00000160055 TMEM234
ENST00000484490 0.999930998512832 0.533331205987557 0.0672133708176379 ENSG00000160055 TMEM234
ENST00000485689 0.999930998512832 0.755128585309417 0.0521945611988638 ENSG00000160055 TMEM234
ENST00000487174 0.999930998512832 0.563676481586627 0.0621831263298816 ENSG00000160055 TMEM234
ENST00000355082 0.999930998512832 0.734810959744378 -0.0266860943270572 ENSG00000084623 EIF3I
ENST00000373586 0.999930998512832 0.963234769330931 -0.00335975075730391 ENSG00000084623 EIF3I
ENST00000489353 0.999930998512832 0.831181636783348 -0.0161401728371375 ENSG00000084623 EIF3I
ENST00000471486 0.999930998512832 0.916995678657386 -0.00772067237871666 ENSG00000084623 EIF3I
ENST00000483517 0.999930998512832 0.935199461001029 -0.00600977576579469 ENSG00000084623 EIF3I
ENST00000474371 0.999930998512832 0.927617258194397 -0.00661603439948102 ENSG00000084623 EIF3I
ENST00000423995 0.999930998512832 0.601854558657032 0.0902921803496738 ENSG00000220785 MTMR9LP
ENST00000403496 0.999930998512832 0.633106072055247 0.0822936097828023 ENSG00000220785 MTMR9LP
ENST00000441044 0.999930998512832 0.620071506752929 0.0859650857533749 ENSG00000220785 MTMR9LP
ENST00000426597 0.999930998512832 0.631037667786968 0.0846817720407556 ENSG00000220785 MTMR9LP
ENST00000336890 0.999930998512832 0.238687629486378 -0.123466059702671 ENSG00000182866 LCK
ENST00000482949 0.999930998512832 0.0978576413402107 -0.191112154993278 ENSG00000182866 LCK
ENST00000495610 0.999930998512832 0.114282365698975 -0.168767511774916 ENSG00000182866 LCK
ENST00000355928 0.999930998512832 0.0754582531733204 -0.20901372261202 ENSG00000182866 LCK
ENST00000476457 0.999930998512832 0.0988107639056321 -0.189706094181635 ENSG00000182866 LCK
ENST00000469765 0.999930998512832 0.238732754179948 -0.123466034966155 ENSG00000182866 LCK
ENST00000461712 0.999930998512832 0.280440829662812 -0.18691634803394 ENSG00000182866 LCK
ENST00000373562 0.999930998512832 0.306598354295236 -0.165252300709546 ENSG00000182866 LCK
ENST00000477031 0.999930998512832 0.312189877085693 -0.178199932185162 ENSG00000182866 LCK
ENST00000373557 0.999930998512832 0.190676879284741 -0.18465943907905 ENSG00000182866 LCK
ENST00000333070 0.999930998512832 0.446022077999195 -0.0915945849600254 ENSG00000182866 LCK
ENST00000373564 0.999930998512832 0.39603919618885 -0.105101262982478 ENSG00000182866 LCK
ENST00000469956 0.999930998512832 0.330581371214575 -0.134070860279263 ENSG00000182866 LCK
ENST00000373548 0.999930998512832 0.784750992146462 -0.0206251310250898 ENSG00000116478 HDAC1
ENST00000481281 0.999930998512832 0.689339299586182 -0.0415873838569104 ENSG00000116478 HDAC1
ENST00000463172 0.999930998512832 0.733767447706439 -0.0363635085185184 ENSG00000116478 HDAC1
ENST00000428704 0.999930998512832 0.923887513749938 -0.00897044004172052 ENSG00000116478 HDAC1
ENST00000472928 0.999930998512832 0.676166091557379 -0.0433702133009255 ENSG00000116478 HDAC1
ENST00000373541 0.999930998512832 0.780240490755824 -0.0208814920980564 ENSG00000116478 HDAC1
ENST00000490081 0.999930998512832 0.623482358428489 0.0370111613949664 ENSG00000116478 HDAC1
ENST00000482310 0.999930998512832 0.592188422291676 0.0412314372009006 ENSG00000116478 HDAC1
ENST00000476391 0.999930998512832 0.981392221814891 0.00168995267257031 ENSG00000116478 HDAC1
ENST00000484305 0.999930998512832 0.166356845779608 0.139345981032541 ENSG00000116478 HDAC1
ENST00000471488 0.999930998512832 0.965959370804828 0.00366949590203367 ENSG00000116478 HDAC1
ENST00000329421 0.999930998512832 0.921591627485561 -0.00904432827391356 ENSG00000175130 MARCKSL1
ENST00000574315 0.999930998512832 0.296732759995216 0.148111053471111 ENSG00000162526 TSSK3
ENST00000432622 0.999930998512832 0.817097715020087 -0.0726275742823559 ENSG00000225828 FAM229A
ENST00000416512 0.999930998512832 0.478229870042357 0.106553458140419 ENSG00000225828 FAM229A
ENST00000415596 0.999930998512832 0.493943780593674 0.0986892263561679 ENSG00000225828 FAM229A
ENST00000373534 0.999930998512832 0.274687843477439 0.158581523221762 ENSG00000162526 TSSK3
ENST00000455895 0.999930998512832 0.528800724512501 -0.0414360175565191 ENSG00000160058 BSDC1
ENST00000413080 0.999930998512832 0.528694437444862 -0.0414371027977347 ENSG00000160058 BSDC1
ENST00000444377 0.999930998512832 0.525061582183177 -0.0417895719701205 ENSG00000160058 BSDC1
ENST00000341071 0.999930998512832 0.509737529402593 -0.0434532576493663 ENSG00000160058 BSDC1
ENST00000526031 0.999930998512832 0.552451537854374 -0.0412060502115744 ENSG00000160058 BSDC1
ENST00000419121 0.999930998512832 0.557798167388257 -0.0407159062796911 ENSG00000160058 BSDC1
ENST00000446293 0.999930998512832 0.53054280597069 -0.0441387893340279 ENSG00000160058 BSDC1
ENST00000463967 0.999930998512832 0.701425920008057 -0.0398588844507457 ENSG00000160058 BSDC1
ENST00000373520 0.999930998512832 0.479232127881981 -0.0511131181558954 ENSG00000160058 BSDC1
ENST00000449308 0.999930998512832 0.43656057034077 -0.055947373897996 ENSG00000160058 BSDC1
ENST00000527513 0.999930998512832 0.316432189883884 -0.0743802888477562 ENSG00000160058 BSDC1
ENST00000527163 0.999930998512832 0.26444951658351 -0.0832811570361627 ENSG00000160058 BSDC1
ENST00000530485 0.999930998512832 0.223738155730742 -0.0868653703476539 ENSG00000160058 BSDC1
ENST00000474414 0.999930998512832 0.361286550627962 -0.0680700757839868 ENSG00000160058 BSDC1
ENST00000530876 0.999930998512832 0.445267613547774 -0.0584697633248569 ENSG00000160058 BSDC1
ENST00000530753 0.999930998512832 0.36160581998013 -0.070425181151573 ENSG00000160058 BSDC1
ENST00000533084 0.999930998512832 0.185796644818449 -0.110720850779199 ENSG00000160058 BSDC1
ENST00000531222 0.999930998512832 0.0329664365944024 -0.212357927298391 ENSG00000160058 BSDC1
ENST00000480336 0.999930998512832 0.957547603975815 -0.0153917497439327 ENSG00000254553 RP1-27O5.3
ENST00000373510 0.999930998512832 0.762379868372765 0.0775093025859004 ENSG00000160062 ZBTB8A
ENST00000316459 0.999930998512832 0.848143008559677 -0.0555644984409718 ENSG00000160062 ZBTB8A
ENST00000341885 0.999930998512832 0.496256203229585 -0.0459164236946169 ENSG00000176261 ZBTB8OS
ENST00000468695 0.999930998512832 0.543337390609978 -0.0421393263488909 ENSG00000176261 ZBTB8OS
ENST00000492007 0.999930998512832 0.505588127949022 -0.0466339377074116 ENSG00000176261 ZBTB8OS
ENST00000373506 0.999930998512832 0.489098849811728 -0.0488673820795776 ENSG00000176261 ZBTB8OS
ENST00000467652 0.999930998512832 0.25721499866168 0.111277141020008 ENSG00000176261 ZBTB8OS
ENST00000498691 0.999930998512832 0.749628315091082 0.0256828511171233 ENSG00000176261 ZBTB8OS
ENST00000478041 0.999930998512832 0.530072850108366 -0.0447969055601193 ENSG00000176261 ZBTB8OS
ENST00000473294 0.999930998512832 0.530198541567134 -0.0447992415964944 ENSG00000176261 ZBTB8OS
ENST00000436661 0.999930998512832 0.529640936570512 -0.0448581838282654 ENSG00000176261 ZBTB8OS
ENST00000373501 0.999930998512832 0.530049221104561 -0.0448679295535849 ENSG00000176261 ZBTB8OS
ENST00000476493 0.999930998512832 0.52909974608882 -0.0448508056207425 ENSG00000176261 ZBTB8OS
ENST00000465588 0.999930998512832 0.523311303254477 -0.0455443833502027 ENSG00000176261 ZBTB8OS
ENST00000483138 0.999930998512832 0.308081040972118 -0.0725708079859623 ENSG00000176261 ZBTB8OS
ENST00000479075 0.999930998512832 0.117389142917088 -0.109345335852389 ENSG00000176261 ZBTB8OS
ENST00000473383 0.999930998512832 0.535058660064619 -0.0553852609217925 ENSG00000176261 ZBTB8OS
ENST00000466361 0.999930998512832 0.225783697421447 -0.0948883470318981 ENSG00000176261 ZBTB8OS
ENST00000363721 0.999930998512832 0.0658238790073258 -0.588687460901783 ENSG00000200591 Y_RNA
ENST00000414241 0.999930998512832 0.433192854107763 0.0468387782539899 ENSG00000162521 RBBP4
ENST00000373493 0.999930998512832 0.41696832441481 0.04498115480976 ENSG00000162521 RBBP4
ENST00000527118 0.999930998512832 0.267172651042168 0.0700018082317709 ENSG00000162521 RBBP4
ENST00000401893 0.999930998512832 0.500579997287735 0.0447501398400115 ENSG00000162521 RBBP4
ENST00000524393 0.999930998512832 0.283118561738771 0.0676524424586196 ENSG00000162521 RBBP4
ENST00000526193 0.999930998512832 0.295912958883116 0.0674926415539071 ENSG00000162521 RBBP4
ENST00000492348 0.999930998512832 0.490515045448582 0.0404808881436603 ENSG00000162521 RBBP4
ENST00000544435 0.999930998512832 0.490515045448582 0.0404808881436603 ENSG00000162521 RBBP4
ENST00000525506 0.999930998512832 0.563116453553131 0.0449970327628849 ENSG00000162521 RBBP4
ENST00000465780 0.999930998512832 0.834737153853295 0.0190326928192406 ENSG00000162521 RBBP4
ENST00000373485 0.999930998512832 0.552637947892456 0.0346839428135354 ENSG00000162521 RBBP4
ENST00000477563 0.999930998512832 0.473022505952204 0.0496631243527688 ENSG00000162521 RBBP4
ENST00000458695 0.999930998512832 0.378290267787021 0.0535341499890143 ENSG00000162521 RBBP4
ENST00000490500 0.999930998512832 0.42931844347931 0.0631387317881087 ENSG00000162521 RBBP4
ENST00000445722 0.999930998512832 0.262165556218582 0.0800794241152071 ENSG00000162521 RBBP4
ENST00000475321 0.999930998512832 0.75789938859261 0.0279734849879437 ENSG00000162521 RBBP4
ENST00000531983 0.999930998512832 0.518042033858226 0.0711923082351742 ENSG00000162521 RBBP4
ENST00000463378 0.999930998512832 0.46527274324239 0.0485400574479834 ENSG00000162521 RBBP4
ENST00000460669 0.999930998512832 0.810540884312234 0.0150774166193867 ENSG00000162521 RBBP4
ENST00000482190 0.999930998512832 0.868454296731658 0.0103808050848084 ENSG00000162521 RBBP4
ENST00000373484 0.999930998512832 0.852081750520521 0.0119277406499177 ENSG00000162520 SYNC
ENST00000409190 0.999930998512832 0.854582150595329 0.0148299372205028 ENSG00000162520 SYNC
ENST00000401073 0.999930998512832 0.97397155509371 -0.00488228052535543 ENSG00000162522 KIAA1522
ENST00000468130 0.999930998512832 0.403985558407581 0.213032606270179 ENSG00000162522 KIAA1522
ENST00000373481 0.999930998512832 0.662060066429343 0.0613931239007053 ENSG00000162522 KIAA1522
ENST00000294521 0.999930998512832 0.636440369501344 0.0689360987307777 ENSG00000162522 KIAA1522
ENST00000373480 0.999930998512832 0.843792745291118 0.0240169671301205 ENSG00000162522 KIAA1522
ENST00000469100 0.999930998512832 0.491575351220439 0.0483020401028212 ENSG00000134684 YARS
ENST00000373477 0.999930998512832 0.648488163732592 -0.0234539302042006 ENSG00000134684 YARS
ENST00000490826 0.999930998512832 0.746421329654022 0.0248057723390649 ENSG00000134684 YARS
ENST00000487404 0.999930998512832 0.613876359477837 0.0344168389797976 ENSG00000134684 YARS
ENST00000478828 0.999930998512832 0.869825120725539 0.0100362676413638 ENSG00000134684 YARS
ENST00000481895 0.999930998512832 0.32399490784279 -0.0476381272899464 ENSG00000134684 YARS
ENST00000466052 0.999930998512832 0.276123945250352 -0.0651926166053115 ENSG00000134684 YARS
ENST00000470377 0.999930998512832 0.189235971215935 -0.0746436244896987 ENSG00000134684 YARS
ENST00000472692 0.999930998512832 0.729377969047468 -0.0290042494336339 ENSG00000134684 YARS
ENST00000530710 0.999930998512832 0.323345907112427 -0.116729152600426 ENSG00000116497 S100PBP
ENST00000373476 0.999930998512832 0.748696357419744 0.0386354706086846 ENSG00000116497 S100PBP
ENST00000373475 0.999930998512832 0.791071535628934 0.0318965663171522 ENSG00000116497 S100PBP
ENST00000529027 0.999930998512832 0.200839475595611 -0.179954974224867 ENSG00000116497 S100PBP
ENST00000531123 0.999930998512832 0.976872905332734 -0.00348835838186291 ENSG00000116497 S100PBP
ENST00000398243 0.999930998512832 0.719519435278056 -0.0463346037960869 ENSG00000116497 S100PBP
ENST00000356689 0.999930998512832 0.695703926512575 -0.0500178274112198 ENSG00000116497 S100PBP
ENST00000526230 0.999930998512832 0.379408088668993 -0.119899017526259 ENSG00000116497 S100PBP
ENST00000531256 0.999930998512832 0.465802921855801 -0.098704191646603 ENSG00000116497 S100PBP
ENST00000477248 0.999930998512832 0.976998572613295 0.00541586490332497 ENSG00000116497 S100PBP
ENST00000482212 0.999930998512832 0.439803559750531 -0.104562601109201 ENSG00000116497 S100PBP
ENST00000474103 0.999930998512832 0.98456612075105 0.00476488110286282 ENSG00000116497 S100PBP
ENST00000530552 0.999930998512832 0.562457753737542 -0.114429059908628 ENSG00000116497 S100PBP
ENST00000525203 0.999930998512832 0.761428702197984 0.0608355643455854 ENSG00000116497 S100PBP
ENST00000524535 0.999930998512832 0.809286827424465 0.0485758601447331 ENSG00000116497 S100PBP
ENST00000527692 0.999930998512832 0.879934581946108 0.0324098725035017 ENSG00000116497 S100PBP
ENST00000475486 0.999930998512832 0.903153725112782 0.0257525979595325 ENSG00000116497 S100PBP
ENST00000481487 0.999930998512832 0.79076677020681 -0.0946386926306602 ENSG00000160097 FNDC5
ENST00000373471 0.999930998512832 0.986852192898026 -0.0052968014577107 ENSG00000160097 FNDC5
ENST00000609187 0.999930998512832 0.986852192898026 -0.0052968014577107 ENSG00000160097 FNDC5
ENST00000496770 0.999930998512832 0.960470566258219 0.0166898262245868 ENSG00000160097 FNDC5
ENST00000470166 0.999930998512832 0.585719909408833 0.192926671466174 ENSG00000121905 HPCA
ENST00000480118 0.999930998512832 0.5660227189672 0.204515635445655 ENSG00000121905 HPCA
ENST00000373467 0.999930998512832 0.351860103813342 0.325183559508812 ENSG00000121905 HPCA
ENST00000459874 0.999930998512832 0.589768267161662 0.191107981218352 ENSG00000121905 HPCA
ENST00000470896 0.999930998512832 0.554598176678141 -0.144614981697791 ENSG00000121905 HPCA
ENST00000482771 0.999930998512832 0.669479448721176 -0.141883368016063 ENSG00000121900 TMEM54
ENST00000329151 0.999930998512832 0.345294254783315 -0.219216065677584 ENSG00000121900 TMEM54
ENST00000373463 0.999930998512832 0.359528489680412 -0.212952181669585 ENSG00000121900 TMEM54
ENST00000474144 0.999930998512832 0.357400459937868 -0.213488578556967 ENSG00000121900 TMEM54
ENST00000475208 0.999930998512832 0.362267619290449 -0.210227419439523 ENSG00000121900 TMEM54
ENST00000463914 0.999930998512832 0.205208160477143 -0.333269551141829 ENSG00000121900 TMEM54
ENST00000373456 0.999930998512832 0.239779756524356 0.133074927416163 ENSG00000116514 RNF19B
ENST00000356990 0.999930998512832 0.23983606733818 0.133073606279355 ENSG00000116514 RNF19B
ENST00000235150 0.999930998512832 0.238293369724453 0.133547787098234 ENSG00000116514 RNF19B
ENST00000447420 0.999930998512832 0.748115335609073 -0.0902618999551967 ENSG00000239670 RP4-803A2.2
ENST00000427524 0.999930998512832 0.976398054642295 -0.00161760128891735 ENSG00000236065 RP1-117O3.2
ENST00000373449 0.999930998512832 0.993820603295227 -0.000492234206290078 ENSG00000004455 AK2
ENST00000548033 0.999930998512832 0.812057582863509 -0.0161107039016996 ENSG00000004455 AK2
ENST00000482191 0.999930998512832 0.426817893406303 -0.0722975525655776 ENSG00000004455 AK2
ENST00000491241 0.999930998512832 0.639142118334428 -0.0348703275691859 ENSG00000004455 AK2
ENST00000467905 0.999930998512832 0.932959969749972 0.00558371769826966 ENSG00000004455 AK2
ENST00000354858 0.999930998512832 0.889545587786307 0.00983522293559421 ENSG00000004455 AK2
ENST00000480134 0.999930998512832 0.889525423509672 0.0098333766869933 ENSG00000004455 AK2
ENST00000550338 0.999930998512832 0.85848543631315 0.0127034466495699 ENSG00000004455 AK2
ENST00000469238 0.999930998512832 0.991066007657078 0.000930450409803027 ENSG00000004455 AK2
ENST00000466029 0.999930998512832 0.976296109095305 -0.00248496984562453 ENSG00000004455 AK2
ENST00000487289 0.999930998512832 0.982274378986319 0.0017218353735816 ENSG00000004455 AK2
ENST00000548559 0.999930998512832 0.882040978777843 0.0110464792422731 ENSG00000004455 AK2
ENST00000551979 0.999930998512832 0.904289779679705 0.00924548049325725 ENSG00000004455 AK2
ENST00000478635 0.999930998512832 0.829736860627662 -0.0534437404937219 ENSG00000142920 ADC
ENST00000358680 0.999930998512832 0.740923890863243 -0.0760380101396079 ENSG00000142920 ADC
ENST00000294517 0.999930998512832 0.589835594447216 -0.109622432306539 ENSG00000142920 ADC
ENST00000481886 0.999930998512832 0.568413231563832 -0.115879716398417 ENSG00000142920 ADC
ENST00000475935 0.999930998512832 0.568413231563832 -0.115879716398417 ENSG00000142920 ADC
ENST00000462920 0.999930998512832 0.561036091939731 0.141975899789208 ENSG00000142920 ADC
ENST00000471119 0.999930998512832 0.568413231563832 -0.115879716398417 ENSG00000142920 ADC
ENST00000495135 0.999930998512832 0.924153676816514 0.0265700881776292 ENSG00000142920 ADC
ENST00000477570 0.999930998512832 0.902142015242952 -0.029568808723713 ENSG00000142920 ADC
ENST00000483027 0.999930998512832 0.931854473845097 -0.0209352173797695 ENSG00000142920 ADC
ENST00000492420 0.999930998512832 0.866131118971721 -0.0418330057856213 ENSG00000142920 ADC
ENST00000398167 0.999930998512832 0.57907390177031 -0.112736867914278 ENSG00000142920 ADC
ENST00000373443 0.999930998512832 0.568413231563832 -0.115879716398417 ENSG00000142920 ADC
ENST00000497710 0.999930998512832 0.5624556291075 0.141666675083708 ENSG00000142920 ADC
ENST00000473089 0.999930998512832 0.902142015242952 -0.029568808723713 ENSG00000142920 ADC
ENST00000484656 0.999930998512832 0.56436648156603 -0.118236302996015 ENSG00000142920 ADC
ENST00000373440 0.999930998512832 0.66408337683007 -0.10557278072443 ENSG00000142920 ADC
ENST00000373441 0.999930998512832 0.563231140662296 -0.121596209120505 ENSG00000142920 ADC
ENST00000478204 0.999930998512832 0.550290370679224 -0.125342718251357 ENSG00000142920 ADC
ENST00000291416 0.999930998512832 0.170566329978117 -0.155018849470926 ENSG00000116525 TRIM62
ENST00000543586 0.999930998512832 0.0214675975114904 -0.299675603361357 ENSG00000116525 TRIM62
ENST00000485148 0.999930998512832 0.113784771064978 -0.208197309757924 ENSG00000116525 TRIM62
ENST00000486583 0.999930998512832 0.657443596605814 -0.114123831994219 ENSG00000116525 TRIM62
ENST00000483388 0.999930998512832 0.796637464341715 -0.0493638980332186 ENSG00000160094 ZNF362
ENST00000539719 0.999930998512832 0.902079101712605 -0.0210904983446377 ENSG00000160094 ZNF362
ENST00000490959 0.999930998512832 0.784535809823895 -0.0536356720696209 ENSG00000160094 ZNF362
ENST00000373428 0.999930998512832 0.909941985617286 -0.0225506400074449 ENSG00000160094 ZNF362
ENST00000477934 0.999930998512832 0.770298570330051 -0.0961643719768885 ENSG00000160094 ZNF362
ENST00000543783 0.999930998512832 0.678355323138829 0.102794000217452 ENSG00000256142 AL513327.1
ENST00000442999 0.999930998512832 0.664180667400029 -0.137884207283709 ENSG00000184389 A3GALT2
ENST00000588828 0.999930998512832 0.53277949299095 0.0841803560006095 ENSG00000225313 RP11-415J8.3
ENST00000457957 0.999930998512832 0.529382945206602 0.0842056311646117 ENSG00000225313 RP11-415J8.3
ENST00000587696 0.999930998512832 0.516831803022507 0.0852829396618409 ENSG00000225313 RP11-415J8.3
ENST00000431992 0.999930998512832 0.458663204359223 0.0812858612265029 ENSG00000134686 PHC2
ENST00000485928 0.999930998512832 0.444889739757145 0.0846539376956722 ENSG00000134686 PHC2
ENST00000373418 0.999930998512832 0.446742563597807 0.0843053168361049 ENSG00000134686 PHC2
ENST00000373422 0.999930998512832 0.455078530186643 0.0826081306229839 ENSG00000134686 PHC2
ENST00000257118 0.999930998512832 0.458663204359223 0.0812858612265029 ENSG00000134686 PHC2
ENST00000419414 0.999930998512832 0.486137380169831 0.0773605859988018 ENSG00000134686 PHC2
ENST00000467894 0.999930998512832 0.376136197114335 0.0990091091561599 ENSG00000134686 PHC2
ENST00000373416 0.999930998512832 0.424250462364146 0.0873448121331218 ENSG00000134686 PHC2
ENST00000486897 0.999930998512832 0.534105189879704 0.0690979568716945 ENSG00000134686 PHC2
ENST00000493483 0.999930998512832 0.542554896763442 0.0674921988213409 ENSG00000134686 PHC2
ENST00000473158 0.999930998512832 0.881750723493021 0.0189735341601325 ENSG00000134686 PHC2
ENST00000583214 0.999930998512832 0.934417128366399 0.0148744887237627 ENSG00000266239 MIR3605
ENST00000410180 0.999930998512832 0.621138222843693 0.158381097079432 ENSG00000222112 RN7SKP16
ENST00000432703 0.999930998512832 0.717391029942192 0.112795418874203 ENSG00000233246 RP11-415J8.5
ENST00000468406 0.999930998512832 0.944376809359671 0.0195421373698041 ENSG00000134686 PHC2
ENST00000484692 0.999930998512832 0.703117864312434 -0.0801298350075431 ENSG00000134686 PHC2
ENST00000361328 0.999930998512832 0.322636087449379 0.141272630557399 ENSG00000121903 ZSCAN20
ENST00000373413 0.999930998512832 0.424284488451249 0.122162917492375 ENSG00000121903 ZSCAN20
ENST00000480917 0.999930998512832 0.508457072791496 0.114007260465286 ENSG00000121903 ZSCAN20
ENST00000426886 0.999930998512832 0.604636989475938 0.0327893226983573 ENSG00000163866 SMIM12
ENST00000542839 0.999930998512832 0.631872263930281 0.137927916195225 ENSG00000255811 RP1-34M23.5
ENST00000373366 0.999930998512832 0.223888330120787 0.429783548876488 ENSG00000188910 GJB3
ENST00000373362 0.999930998512832 0.365853278155755 0.319481732230256 ENSG00000188910 GJB3
ENST00000342280 0.999930998512832 0.25832584120803 0.369413189240902 ENSG00000187513 GJA4
ENST00000450137 0.999930998512832 0.0221699316305103 0.781246811053372 ENSG00000187513 GJA4
ENST00000429293 0.999930998512832 0.0715733097310293 -0.344209049085762 ENSG00000230163 RP5-997D16.2
ENST00000521580 0.999930998512832 0.984945348498648 -0.00139030171398375 ENSG00000163866 SMIM12
ENST00000446026 0.999930998512832 0.991263182904146 0.000864402468656525 ENSG00000163866 SMIM12
ENST00000456842 0.999930998512832 0.96587851801561 0.00337220206341759 ENSG00000163866 SMIM12
ENST00000423898 0.999930998512832 0.986238815973343 -0.00138470578799138 ENSG00000163866 SMIM12
ENST00000417239 0.999930998512832 0.619381833382919 -0.0463785753339372 ENSG00000163866 SMIM12
ENST00000235180 0.999930998512832 0.346109405473001 -0.182709401073312 ENSG00000116544 DLGAP3
ENST00000373347 0.999930998512832 0.333987704928378 -0.174862420330477 ENSG00000116544 DLGAP3
ENST00000495979 0.999930998512832 0.644181572613563 -0.10575606175839 ENSG00000116544 DLGAP3
ENST00000417456 0.999930998512832 0.48491562297824 0.0584402544850941 ENSG00000241014 RP11-244H3.1
ENST00000311990 0.999930998512832 0.490479794192201 -0.104313146889746 ENSG00000241014 RP11-244H3.1
ENST00000487874 0.999930998512832 0.243621640568289 0.0779152418991862 ENSG00000271741 RP11-244H3.4
ENST00000373337 0.999930998512832 0.254679039733309 0.117694404953751 ENSG00000243749 ZMYM6NB
ENST00000373340 0.999930998512832 0.369710979797686 0.0607235735185843 ENSG00000163867 ZMYM6
ENST00000493328 0.999930998512832 0.343403456886497 0.0723562450216868 ENSG00000163867 ZMYM6
ENST00000357182 0.999930998512832 0.381561669045777 0.0669768472380292 ENSG00000163867 ZMYM6
ENST00000466345 0.999930998512832 0.588555208774066 -0.0678241446123809 ENSG00000163867 ZMYM6
ENST00000472971 0.999930998512832 0.337348579233419 0.147088912283746 ENSG00000163867 ZMYM6
ENST00000415531 0.999930998512832 0.377753912874902 0.0855093621725959 ENSG00000163867 ZMYM6
ENST00000317538 0.999930998512832 0.253392251129077 0.118366080144721 ENSG00000163867 ZMYM6
ENST00000460607 0.999930998512832 0.227669866521885 0.12518778118835 ENSG00000163867 ZMYM6
ENST00000373333 0.999930998512832 0.314463672759176 0.101656980098609 ENSG00000163867 ZMYM6
ENST00000471566 0.999930998512832 0.40489738705818 0.100125692543913 ENSG00000163867 ZMYM6
ENST00000417119 0.999930998512832 0.0258215806010272 0.254432783230286 ENSG00000197056 ZMYM1
ENST00000359858 0.999930998512832 0.0171815604464342 0.259984504871037 ENSG00000197056 ZMYM1
ENST00000466390 0.999930998512832 0.341584330575741 0.137808687114314 ENSG00000197056 ZMYM1
ENST00000488455 0.999930998512832 0.0351894080556072 0.228602728980186 ENSG00000197056 ZMYM1
ENST00000475654 0.999930998512832 0.0220099023800419 0.256552097048856 ENSG00000197056 ZMYM1
ENST00000373329 0.999930998512832 0.0171815604464342 0.259984504871037 ENSG00000197056 ZMYM1
ENST00000373330 0.999930998512832 0.0171815604464342 0.259984504871037 ENSG00000197056 ZMYM1
ENST00000476269 0.999930998512832 0.219050946365306 0.249744352691962 ENSG00000197056 ZMYM1
ENST00000463393 0.999930998512832 0.315607531725363 0.229948896372396 ENSG00000197056 ZMYM1
ENST00000471991 0.999930998512832 0.3001024584219 0.121830103340317 ENSG00000116560 SFPQ
ENST00000468598 0.999930998512832 0.120448325434821 0.0890769460525748 ENSG00000116560 SFPQ
ENST00000460428 0.999930998512832 0.529100446731611 0.0395487986656977 ENSG00000116560 SFPQ
ENST00000470472 0.999930998512832 0.648894230866941 0.027397719820615 ENSG00000116560 SFPQ
ENST00000466745 0.999930998512832 0.0629012947043383 0.105532272481152 ENSG00000116560 SFPQ
ENST00000466213 0.999930998512832 0.0700742093028761 0.0996300534563355 ENSG00000116560 SFPQ
ENST00000490668 0.999930998512832 0.154577822823424 0.0886003812018951 ENSG00000116560 SFPQ
ENST00000485365 0.999930998512832 0.179792349246766 0.0915929072247389 ENSG00000116560 SFPQ
ENST00000485454 0.999930998512832 0.108873754942328 0.157025177896306 ENSG00000116560 SFPQ
ENST00000357214 0.999930998512832 0.949706473783732 0.00292278672511311 ENSG00000116560 SFPQ
ENST00000373297 0.999930998512832 0.900147797768899 -0.00841322686914068 ENSG00000146463 ZMYM4
ENST00000314607 0.999930998512832 0.900147797768899 -0.00841322686914068 ENSG00000146463 ZMYM4
ENST00000441447 0.999930998512832 0.331531752035151 -0.0778836197275726 ENSG00000146463 ZMYM4
ENST00000434805 0.999930998512832 0.65987398397834 0.141616041619901 ENSG00000229994 RPL5P4
ENST00000432683 0.999930998512832 0.575703079074955 0.0662811014352094 ENSG00000227409 ZMYM4-AS1
ENST00000457946 0.999930998512832 0.522352794659546 0.0441101378992567 ENSG00000146463 ZMYM4
ENST00000482131 0.999930998512832 0.962243651408866 -0.00534312863497073 ENSG00000146463 ZMYM4
ENST00000470175 0.999930998512832 0.550667676368355 0.0854572045080868 ENSG00000146463 ZMYM4
ENST00000492456 0.999930998512832 0.0996886058213105 0.235278519729384 ENSG00000146463 ZMYM4
ENST00000325722 0.999930998512832 0.123586082728669 0.100191446515702 ENSG00000142687 KIAA0319L
ENST00000373266 0.999930998512832 0.283721335489752 0.079039318482583 ENSG00000142687 KIAA0319L
ENST00000426982 0.999930998512832 0.116195083339601 0.103380854601364 ENSG00000142687 KIAA0319L
ENST00000461312 0.999930998512832 0.247500044944296 0.0942362351235472 ENSG00000142687 KIAA0319L
ENST00000485551 0.999930998512832 0.0967410889298115 0.126809140915048 ENSG00000142687 KIAA0319L
ENST00000473423 0.999930998512832 0.0253652955286279 0.362226227162388 ENSG00000142687 KIAA0319L
ENST00000473844 0.999930998512832 0.130205345686211 0.185677409407933 ENSG00000142687 KIAA0319L
ENST00000474856 0.999930998512832 0.125348503114816 0.217140020304276 ENSG00000142687 KIAA0319L
ENST00000492544 0.999930998512832 0.589312701483475 0.0794544074758613 ENSG00000142687 KIAA0319L
ENST00000440579 0.999930998512832 0.127695803893064 0.115065163179097 ENSG00000142687 KIAA0319L
ENST00000467109 0.999930998512832 0.167169965498638 0.284223220923929 ENSG00000142687 KIAA0319L
ENST00000431916 0.999930998512832 0.46086952658278 0.06751316794577 ENSG00000142687 KIAA0319L
ENST00000482929 0.999930998512832 0.134389614230392 0.116107079765994 ENSG00000142687 KIAA0319L
ENST00000478463 0.999930998512832 0.129493235458437 0.12768973221293 ENSG00000142687 KIAA0319L
ENST00000470388 0.999930998512832 0.131529192152203 0.127300101085548 ENSG00000142687 KIAA0319L
ENST00000492888 0.999930998512832 0.120684075485089 0.130917780757144 ENSG00000142687 KIAA0319L
ENST00000469892 0.999930998512832 0.109372178123146 0.136516306264642 ENSG00000142687 KIAA0319L
ENST00000494948 0.999930998512832 0.0443027627554375 0.176842993653295 ENSG00000142687 KIAA0319L
ENST00000476329 0.999930998512832 0.158095015624058 0.132550544631125 ENSG00000142687 KIAA0319L
ENST00000473465 0.999930998512832 0.522801297974945 0.171949625555536 ENSG00000142687 KIAA0319L
ENST00000373253 0.999930998512832 0.674887309205998 0.0419950827970691 ENSG00000020129 NCDN
ENST00000356090 0.999930998512832 0.646601940573084 0.0457734244776339 ENSG00000020129 NCDN
ENST00000373243 0.999930998512832 0.646642997309107 0.0456931097878893 ENSG00000020129 NCDN
ENST00000459931 0.999930998512832 0.759704324588976 -0.0385018396364241 ENSG00000020129 NCDN
ENST00000437806 0.999930998512832 0.819735315495514 -0.0317832883781193 ENSG00000020129 NCDN
ENST00000423723 0.999930998512832 0.361186354943299 0.106435243880501 ENSG00000020129 NCDN
ENST00000425881 0.999930998512832 0.788498938329795 0.0692838328948748 ENSG00000239636 RP4-728D4.2
ENST00000444348 0.999930998512832 0.509446702158488 -0.159144989708995 ENSG00000239636 RP4-728D4.2
ENST00000373235 0.999930998512832 0.697290722639031 0.0631742559659808 ENSG00000116819 TFAP2E
ENST00000373237 0.999930998512832 0.405861021993409 0.0667422655287051 ENSG00000126067 PSMB2
ENST00000270815 0.999930998512832 0.852334720220371 -0.016968903016126 ENSG00000142686 C1orf216
ENST00000503824 0.999930998512832 0.903278706895729 -0.0208394342183709 ENSG00000142686 C1orf216
ENST00000453178 0.999930998512832 0.988723092127457 0.00228652664585979 ENSG00000142686 C1orf216
ENST00000251195 0.999930998512832 0.898998572201449 0.0295428100521228 ENSG00000092853 CLSPN
ENST00000318121 0.999930998512832 0.707864402230616 0.089066982446894 ENSG00000092853 CLSPN
ENST00000373220 0.999930998512832 0.707864402230616 0.089066982446894 ENSG00000092853 CLSPN
ENST00000520551 0.999930998512832 0.707864402230616 0.089066982446894 ENSG00000092853 CLSPN
ENST00000373210 0.999930998512832 0.690889099892934 0.0382600306466963 ENSG00000134698 AGO4
ENST00000488778 0.999930998512832 0.830341658981988 -0.0302137643424174 ENSG00000134698 AGO4
ENST00000496257 0.999930998512832 0.664618924800789 0.0557892384647337 ENSG00000134698 AGO4
ENST00000373206 0.999930998512832 0.431349791159666 -0.0585807086556096 ENSG00000092847 AGO1
ENST00000373204 0.999930998512832 0.640384470227288 -0.0337331732946088 ENSG00000092847 AGO1
ENST00000324350 0.999930998512832 0.824547785310941 0.0186294572549226 ENSG00000126070 AGO3
ENST00000373191 0.999930998512832 0.876506896587609 -0.0103567049949412 ENSG00000126070 AGO3
ENST00000397828 0.999930998512832 0.873204482273552 0.0132771126066556 ENSG00000126070 AGO3
ENST00000246314 0.999930998512832 0.906538459814145 -0.00874052860630078 ENSG00000126070 AGO3
ENST00000491443 0.999930998512832 0.314321158942422 0.0937835275759606 ENSG00000126070 AGO3
ENST00000466576 0.999930998512832 0.726408185485356 -0.0337367588641348 ENSG00000271554 RP4-665N4.8
ENST00000479395 0.999930998512832 0.241495683746137 -0.195490786669448 ENSG00000271554 RP4-665N4.8
ENST00000471099 0.999930998512832 0.195312871479252 -0.156482186740531 ENSG00000126070 AGO3
ENST00000207457 0.999930998512832 0.108765678909483 0.584229395302701 ENSG00000092850 TEKT2
ENST00000469024 0.999930998512832 0.0892033008534336 0.620440548608626 ENSG00000092850 TEKT2
ENST00000373178 0.999930998512832 0.869271014636999 -0.0180929698547196 ENSG00000116863 ADPRHL2
ENST00000303143 0.999930998512832 0.743024712157713 0.0853075714661504 ENSG00000171812 COL8A2
ENST00000397799 0.999930998512832 0.799066112176709 0.0690533361290146 ENSG00000171812 COL8A2
ENST00000481785 0.999930998512832 0.802055987079318 -0.0810715670453248 ENSG00000171812 COL8A2
ENST00000373166 0.999930998512832 0.347031771900818 0.0618975560894857 ENSG00000054116 TRAPPC3
ENST00000462715 0.999930998512832 0.429268296469169 0.0574662149248152 ENSG00000054116 TRAPPC3
ENST00000373163 0.999930998512832 0.358887980035819 0.0604183060643487 ENSG00000054116 TRAPPC3
ENST00000373162 0.999930998512832 0.325298237160217 0.0641846671596363 ENSG00000054116 TRAPPC3
ENST00000469757 0.999930998512832 0.182837605124092 0.0889919120684391 ENSG00000054116 TRAPPC3
ENST00000373159 0.999930998512832 0.289723326652164 0.0746563653045852 ENSG00000054116 TRAPPC3
ENST00000497251 0.999930998512832 0.239403467961182 0.0928392722894998 ENSG00000054116 TRAPPC3
ENST00000429533 0.999930998512832 0.317619141285922 -0.0819368858297577 ENSG00000116871 MAP7D1
ENST00000316156 0.999930998512832 0.228636926118733 -0.104725965711851 ENSG00000116871 MAP7D1
ENST00000527764 0.999930998512832 0.334386378468935 -0.0858978000397883 ENSG00000116871 MAP7D1
ENST00000373150 0.999930998512832 0.227024299033317 -0.105085105321687 ENSG00000116871 MAP7D1
ENST00000373151 0.999930998512832 0.227270529034776 -0.105005725407765 ENSG00000116871 MAP7D1
ENST00000530729 0.999930998512832 0.347785923108374 -0.0760998876553732 ENSG00000116871 MAP7D1
ENST00000462118 0.999930998512832 0.662767692606795 -0.043261468032463 ENSG00000116871 MAP7D1
ENST00000474796 0.999930998512832 0.837136207650646 -0.0201879062087685 ENSG00000116871 MAP7D1
ENST00000530975 0.999930998512832 0.161581051658702 -0.198315948541591 ENSG00000116871 MAP7D1
ENST00000487131 0.999930998512832 0.13927951096855 -0.195241122285255 ENSG00000116871 MAP7D1
ENST00000373148 0.999930998512832 0.236117889979663 -0.121130556972582 ENSG00000116871 MAP7D1
ENST00000532131 0.999930998512832 0.0944303487863244 -0.192329351432073 ENSG00000116871 MAP7D1
ENST00000487114 0.999930998512832 0.436011634305484 -0.0760415491573602 ENSG00000116871 MAP7D1
ENST00000354618 0.999930998512832 0.238574930032269 0.0586852577475675 ENSG00000054118 THRAP3
ENST00000469141 0.999930998512832 0.222563323241291 0.0606124131552039 ENSG00000054118 THRAP3
ENST00000478853 0.999930998512832 0.630501758635943 0.0415822967328202 ENSG00000054118 THRAP3
ENST00000447495 0.999930998512832 0.656267516917866 0.132674575328559 ENSG00000231849 UBE2V2P4
ENST00000466743 0.999930998512832 0.0931544239537076 0.134497334728467 ENSG00000054118 THRAP3
ENST00000373139 0.999930998512832 0.910978447320044 -0.0190675093594039 ENSG00000214193 SH3D21
ENST00000453908 0.999930998512832 0.842526216409589 0.0328086042845958 ENSG00000214193 SH3D21
ENST00000426732 0.999930998512832 0.842526216409589 0.0328086042845958 ENSG00000214193 SH3D21
ENST00000312808 0.999930998512832 0.812413568303639 0.039149683177982 ENSG00000214193 SH3D21
ENST00000505871 0.999930998512832 0.802966696285778 0.0412936454427923 ENSG00000214193 SH3D21
ENST00000480549 0.999930998512832 0.679155981178923 -0.0645016003723311 ENSG00000214193 SH3D21
ENST00000496636 0.999930998512832 0.58892532145012 -0.118869838994708 ENSG00000214193 SH3D21
ENST00000508854 0.999930998512832 0.429933325978567 0.185280903216856 ENSG00000214193 SH3D21
ENST00000474766 0.999930998512832 0.714695449959199 -0.0695154320013062 ENSG00000214193 SH3D21
ENST00000270824 0.999930998512832 0.425223535705148 -0.17570472671969 ENSG00000142694 EVA1B
ENST00000490466 0.999930998512832 0.607439904704302 -0.118267920111736 ENSG00000142694 EVA1B
ENST00000373137 0.999930998512832 0.741382564094779 0.0822778977459949 ENSG00000116883 RP11-268J15.5
ENST00000359297 0.999930998512832 0.979562296123439 -0.0020501033845452 ENSG00000196182 STK40
ENST00000373129 0.999930998512832 0.668705078170831 -0.0339365196604497 ENSG00000196182 STK40
ENST00000373130 0.999930998512832 0.668705078170831 -0.0339365196604497 ENSG00000196182 STK40
ENST00000373132 0.999930998512832 0.668705078170831 -0.0339365196604497 ENSG00000196182 STK40
ENST00000460417 0.999930998512832 0.637476876496283 0.0369196546989775 ENSG00000196182 STK40
ENST00000473733 0.999930998512832 0.746266034654833 0.0259457367767627 ENSG00000196182 STK40
ENST00000482458 0.999930998512832 0.390157113747549 -0.0732061762568581 ENSG00000196182 STK40
ENST00000460017 0.999930998512832 0.236293312902116 -0.114148024655191 ENSG00000196182 STK40
ENST00000476041 0.999930998512832 0.305043713161535 -0.10600947283324 ENSG00000181817 LSM10
ENST00000315732 0.999930998512832 0.289557922486859 -0.119927778897329 ENSG00000181817 LSM10
ENST00000489912 0.999930998512832 0.400858716381093 -0.0928359273665014 ENSG00000181817 LSM10
ENST00000468441 0.999930998512832 0.529243168775321 0.225851450137181 ENSG00000116885 OSCP1
ENST00000235532 0.999930998512832 0.486979464932704 -0.224168373743418 ENSG00000116885 OSCP1
ENST00000356637 0.999930998512832 0.48744714813207 -0.22398851307609 ENSG00000116885 OSCP1
ENST00000433045 0.999930998512832 0.592934792420104 -0.17345937414031 ENSG00000116885 OSCP1
ENST00000445843 0.999930998512832 0.349353661965076 -0.302850412111212 ENSG00000116885 OSCP1
ENST00000315643 0.999930998512832 0.407741874206461 -0.267734268626836 ENSG00000116885 OSCP1
ENST00000528112 0.999930998512832 0.2831938258393 -0.36818054813612 ENSG00000116885 OSCP1
ENST00000354267 0.999930998512832 0.402500684401784 -0.300022903342747 ENSG00000116885 OSCP1
ENST00000524789 0.999930998512832 0.450846449766071 -0.274239509409091 ENSG00000116885 OSCP1
ENST00000373116 0.999930998512832 0.288928717742361 -0.0790517247517704 ENSG00000116898 MRPS15
ENST00000488606 0.999930998512832 0.62399074048731 -0.0533672240691774 ENSG00000116898 MRPS15
ENST00000477040 0.999930998512832 0.189792261214071 -0.177303274969551 ENSG00000116898 MRPS15
ENST00000462067 0.999930998512832 0.284950621605137 -0.0799668972382917 ENSG00000116898 MRPS15
ENST00000373106 0.999930998512832 0.0297496393285508 0.30291671229585 ENSG00000119535 CSF3R
ENST00000373104 0.999930998512832 0.0297496393285508 0.30291671229585 ENSG00000119535 CSF3R
ENST00000373103 0.999930998512832 0.0297496393285508 0.30291671229585 ENSG00000119535 CSF3R
ENST00000480825 0.999930998512832 0.0183391615907379 0.337304395339176 ENSG00000119535 CSF3R
ENST00000361632 0.999930998512832 0.0261801684229726 0.309211085102042 ENSG00000119535 CSF3R
ENST00000464465 0.999930998512832 0.0232158284354972 0.369233294870171 ENSG00000119535 CSF3R
ENST00000331941 0.999930998512832 0.0150133878432078 0.334448973724471 ENSG00000119535 CSF3R
ENST00000487540 0.999930998512832 0.0394540588355164 0.323982289062965 ENSG00000119535 CSF3R
ENST00000338937 0.999930998512832 0.0152763378832298 0.334029700618967 ENSG00000119535 CSF3R
ENST00000418048 0.999930998512832 0.0152763378832298 0.334029700618967 ENSG00000119535 CSF3R
ENST00000440588 0.999930998512832 0.0155363891969707 0.331384120502893 ENSG00000119535 CSF3R
ENST00000484762 0.999930998512832 0.178013604018199 0.249166042453841 ENSG00000119535 CSF3R
ENST00000466138 0.999930998512832 0.417955727574127 0.190566823511704 ENSG00000119535 CSF3R
ENST00000464365 0.999930998512832 0.108034323357068 0.245916774807286 ENSG00000119535 CSF3R
ENST00000469380 0.999930998512832 0.806789286108711 0.0507477531158213 ENSG00000119535 CSF3R
ENST00000526980 0.999930998512832 0.157969068387737 0.222577118939435 ENSG00000119535 CSF3R
ENST00000489551 0.999930998512832 0.336767763246407 0.165124174990622 ENSG00000119535 CSF3R
ENST00000533491 0.999930998512832 0.43670942751531 0.134673256447251 ENSG00000119535 CSF3R
ENST00000424989 0.999930998512832 0.18058736121005 0.22403077484858 ENSG00000233621 LINC01137
ENST00000373087 0.999930998512832 0.682167667089264 0.0360269074930911 ENSG00000163874 ZC3H12A
ENST00000472312 0.999930998512832 0.854275653234096 0.0177752016746714 ENSG00000163874 ZC3H12A
ENST00000471012 0.999930998512832 0.300247084856668 0.108413327068063 ENSG00000163874 ZC3H12A
ENST00000373075 0.999930998512832 0.813211321531445 -0.0171636650601513 ENSG00000163875 MEAF6
ENST00000296214 0.999930998512832 0.787645713200786 -0.0194255984940168 ENSG00000163875 MEAF6
ENST00000373074 0.999930998512832 0.800880242028876 -0.0181386515129619 ENSG00000163875 MEAF6
ENST00000475828 0.999930998512832 0.778931535724783 -0.0201374738819262 ENSG00000163875 MEAF6
ENST00000487788 0.999930998512832 0.783119069323639 -0.0197984794359513 ENSG00000163875 MEAF6
ENST00000373073 0.999930998512832 0.717556648464998 -0.0260962438812177 ENSG00000163875 MEAF6
ENST00000487792 0.999930998512832 0.958433158613767 -0.00396994000794254 ENSG00000163875 MEAF6
ENST00000448519 0.999930998512832 0.968137700249199 -0.00299598576046509 ENSG00000163875 MEAF6
ENST00000580821 0.999930998512832 0.898745711628154 -0.0367767889998925 ENSG00000263675 MIR5581
ENST00000485039 0.999930998512832 0.827740046204511 -0.0180809226437634 ENSG00000163875 MEAF6
ENST00000296215 0.999930998512832 0.943507105607626 0.00565592815969677 ENSG00000163877 SNIP1
ENST00000468040 0.999930998512832 0.607991725961082 0.0502622832698736 ENSG00000163877 SNIP1
ENST00000437933 0.999930998512832 0.965306464534207 0.0127064705443231 ENSG00000232273 FTH1P1
ENST00000493916 0.999930998512832 0.655042248444695 0.0606622933170668 ENSG00000163877 SNIP1
ENST00000296218 0.999930998512832 0.964951071619733 0.00655326260398146 ENSG00000163879 DNALI1
ENST00000466723 0.999930998512832 0.758647494548939 0.099465217447569 ENSG00000163879 DNALI1
ENST00000541606 0.999930998512832 0.872643290716805 -0.0373473199044922 ENSG00000163879 DNALI1
ENST00000497858 0.999930998512832 0.883432143695088 0.0210532414242767 ENSG00000163879 DNALI1
ENST00000467277 0.999930998512832 0.97507070002775 0.00777622737901269 ENSG00000163879 DNALI1
ENST00000490029 0.999930998512832 0.652864902710132 -0.0558630725852019 ENSG00000134697 GNL2
ENST00000373062 0.999930998512832 0.554528846681023 0.0387053064579428 ENSG00000134697 GNL2
ENST00000462812 0.999930998512832 0.485522667690675 0.0606429942546336 ENSG00000134697 GNL2
ENST00000479255 0.999930998512832 0.867183521180395 0.0181424884071165 ENSG00000134697 GNL2
ENST00000538069 0.999930998512832 0.0679060891561627 0.130910751351298 ENSG00000134697 GNL2
ENST00000469191 0.999930998512832 0.0803175272046587 0.138119488609998 ENSG00000134697 GNL2
ENST00000489146 0.999930998512832 0.217480864854227 0.126994524624071 ENSG00000134697 GNL2
ENST00000463351 0.999930998512832 0.857012728610665 -0.0182860405407528 ENSG00000134697 GNL2
ENST00000488496 0.999930998512832 0.880374421663518 0.013991465948609 ENSG00000134697 GNL2
ENST00000358011 0.999930998512832 0.934759570203906 0.00678253392008515 ENSG00000116922 C1orf109
ENST00000494120 0.999930998512832 0.937534240700707 0.00636825578692576 ENSG00000116922 C1orf109
ENST00000609516 0.999930998512832 0.537952186192556 -0.0652977608187581 ENSG00000116922 C1orf109
ENST00000464178 0.999930998512832 0.596758315688348 -0.0464582810205031 ENSG00000116922 C1orf109
ENST00000464085 0.999930998512832 0.943385162597081 0.00687131390536237 ENSG00000116922 C1orf109
ENST00000491981 0.999930998512832 0.891721018405795 0.0129169437746481 ENSG00000116922 C1orf109
ENST00000461359 0.999930998512832 0.866922157397427 0.0172660451133297 ENSG00000116922 C1orf109
ENST00000477060 0.999930998512832 0.887020813945054 0.014308940015312 ENSG00000116922 C1orf109
ENST00000486637 0.999930998512832 0.732663926499483 0.036388088222064 ENSG00000116922 C1orf109
ENST00000491797 0.999930998512832 0.964085391157458 0.00596952068049242 ENSG00000116922 C1orf109
ENST00000488137 0.999930998512832 0.931685974767888 -0.0116278750148594 ENSG00000116922 C1orf109
ENST00000472584 0.999930998512832 0.933761443509553 -0.0117433282661421 ENSG00000116922 C1orf109
ENST00000373055 0.999930998512832 0.221246214480697 -0.317276621418452 ENSG00000134690 CDCA8
ENST00000327331 0.999930998512832 0.221246214480697 -0.317276621418452 ENSG00000134690 CDCA8
ENST00000373045 0.999930998512832 0.13573392225955 0.237651225587037 ENSG00000185090 MANEAL
ENST00000397631 0.999930998512832 0.13573392225955 0.237651225587037 ENSG00000185090 MANEAL
ENST00000532512 0.999930998512832 0.247776586822033 0.237167238545787 ENSG00000185090 MANEAL
ENST00000525897 0.999930998512832 0.0663342549369111 0.367356609958518 ENSG00000185090 MANEAL
ENST00000329006 0.999930998512832 0.0476590745601833 0.35105048995885 ENSG00000185090 MANEAL
ENST00000433474 0.999930998512832 0.409624031489937 0.182244311762505 ENSG00000233728 RP11-109P14.9
ENST00000373044 0.999930998512832 0.255082227521751 -0.120064716041053 ENSG00000196449 YRDC
ENST00000373043 0.999930998512832 0.0281885819824982 -0.377417035743979 ENSG00000197982 C1orf122
ENST00000419397 0.999930998512832 0.0262923660185381 -0.465053986947569 ENSG00000197982 C1orf122
ENST00000468084 0.999930998512832 0.0295651555629895 -0.382060678861731 ENSG00000197982 C1orf122
ENST00000373042 0.999930998512832 0.0414149690520031 -0.337218293096778 ENSG00000197982 C1orf122
ENST00000446260 0.999930998512832 0.0378864164314792 -0.34567601724878 ENSG00000197982 C1orf122
ENST00000373036 0.999930998512832 0.482889236735764 0.0652894927026664 ENSG00000188786 MTF1
ENST00000448796 0.999930998512832 0.336124768156844 0.201834160330811 ENSG00000230610 AL929472.1
ENST00000447422 0.999930998512832 0.787491917176527 -0.0560961722302601 ENSG00000235673 RP11-109P14.8
ENST00000468190 0.999930998512832 0.625179190428641 0.0501764770178394 ENSG00000188786 MTF1
ENST00000419993 0.999930998512832 0.15611159060687 0.214393333885505 ENSG00000230955 RP11-109P14.10
ENST00000373027 0.999930998512832 0.48121217240689 0.043579291922108 ENSG00000204084 INPP5B
ENST00000373023 0.999930998512832 0.539032280938263 0.038097968718982 ENSG00000204084 INPP5B
ENST00000373026 0.999930998512832 0.656793984633373 0.0292580747498806 ENSG00000204084 INPP5B
ENST00000373024 0.999930998512832 0.639111831052424 0.0308823778518026 ENSG00000204084 INPP5B
ENST00000487328 0.999930998512832 0.626895070688171 0.100651811838828 ENSG00000204084 INPP5B
ENST00000470364 0.999930998512832 0.0729239565525367 0.202500012474084 ENSG00000204084 INPP5B
ENST00000474758 0.999930998512832 0.127601982632785 0.18125496366431 ENSG00000204084 INPP5B
ENST00000458109 0.999930998512832 0.279754671414231 0.0904077093240485 ENSG00000204084 INPP5B
ENST00000516639 0.999930998512832 0.921769675497423 0.0306968046167084 ENSG00000252448 SNORA63
ENST00000467066 0.999930998512832 0.703398110657886 0.0523048669243406 ENSG00000204084 INPP5B
ENST00000373021 0.999930998512832 0.951669664836272 0.0080409060431253 ENSG00000204084 INPP5B
ENST00000491406 0.999930998512832 0.944660856462405 -0.0135017068341059 ENSG00000204084 INPP5B
ENST00000373019 0.999930998512832 0.84194276800149 0.0114544573663626 ENSG00000183431 SF3A3
ENST00000448721 0.999930998512832 0.889462800060683 0.00813080730982658 ENSG00000183431 SF3A3
ENST00000487062 0.999930998512832 0.976088474503983 0.00296620810835472 ENSG00000183431 SF3A3
ENST00000460925 0.999930998512832 0.659716647191682 0.0305992775812574 ENSG00000183431 SF3A3
ENST00000489537 0.999930998512832 0.721021282525691 0.0251975914653401 ENSG00000183431 SF3A3
ENST00000461869 0.999930998512832 0.842405021702158 0.0138625195741283 ENSG00000183431 SF3A3
ENST00000470585 0.999930998512832 0.796637825950686 0.0184150496161364 ENSG00000183431 SF3A3
ENST00000488934 0.999930998512832 0.0229675134107239 0.206114093813951 ENSG00000183431 SF3A3
ENST00000462258 0.999930998512832 0.9411689606649 -0.00594124787113664 ENSG00000183431 SF3A3
ENST00000485803 0.999930998512832 0.526704272002211 -0.0769353298829861 ENSG00000183386 FHL3
ENST00000373016 0.999930998512832 0.526704272002211 -0.0769353298829861 ENSG00000183386 FHL3
ENST00000475084 0.999930998512832 0.412651795915911 -0.099489906678989 ENSG00000183386 FHL3
ENST00000477194 0.999930998512832 0.372380272908786 -0.109931924325876 ENSG00000183386 FHL3
ENST00000483132 0.999930998512832 0.755160906530729 0.0514244607312665 ENSG00000183386 FHL3
ENST00000483182 0.999930998512832 0.260197648816915 -0.0812552095138837 ENSG00000183520 UTP11L
ENST00000486563 0.999930998512832 0.2562504777099 -0.0847705174403886 ENSG00000183520 UTP11L
ENST00000373014 0.999930998512832 0.978571939219607 -0.00167469140411828 ENSG00000183520 UTP11L
ENST00000537711 0.999930998512832 0.773420452306054 -0.0180401299592136 ENSG00000183520 UTP11L
ENST00000488453 0.999930998512832 0.852851125362242 0.0139713039725904 ENSG00000183520 UTP11L
ENST00000373012 0.999930998512832 0.790790433159396 0.0754355988190459 ENSG00000185668 POU3F1
ENST00000432922 0.999930998512832 0.59435876409986 0.176368298021976 ENSG00000224592 RP5-884C9.2
ENST00000428151 0.999930998512832 0.727522434153653 0.111541931994357 ENSG00000224592 RP5-884C9.2
ENST00000373001 0.999930998512832 0.455865607613688 0.0779622187141503 ENSG00000116954 RRAGC
ENST00000474456 0.999930998512832 0.434523434036772 0.0903231251395508 ENSG00000116954 RRAGC
ENST00000493015 0.999930998512832 0.520165263499038 0.071981618239838 ENSG00000116954 RRAGC
ENST00000496778 0.999930998512832 0.97641725688334 0.00368517818258044 ENSG00000116954 RRAGC
ENST00000433671 0.999930998512832 0.97669390115453 -0.00474195105026797 ENSG00000228436 RP5-864K19.4
ENST00000456813 0.999930998512832 0.811531899783645 -0.0302461837123944 ENSG00000228436 RP5-864K19.4
ENST00000397572 0.999930998512832 0.862907176955869 -0.019860044779761 ENSG00000214114 MYCBP
ENST00000494695 0.999930998512832 0.668621136723215 -0.0545268826072216 ENSG00000214114 MYCBP
ENST00000495043 0.999930998512832 0.642013576230539 -0.0601220631898627 ENSG00000214114 MYCBP
ENST00000489803 0.999930998512832 0.689039474906046 -0.0595475711409674 ENSG00000214114 MYCBP
ENST00000454994 0.999930998512832 0.684354538463913 -0.0605035621264732 ENSG00000131233 GJA9
ENST00000489575 0.999930998512832 0.684354538463913 -0.0605035621264732 ENSG00000214114 MYCBP
ENST00000465771 0.999930998512832 0.704017765720697 -0.0519914604241049 ENSG00000214114 MYCBP
ENST00000462027 0.999930998512832 0.546499828940144 -0.082010828888683 ENSG00000214114 MYCBP
ENST00000443161 0.999930998512832 0.800310676038095 -0.0661589572211626 ENSG00000228436 RP5-864K19.4
ENST00000357771 0.999930998512832 0.788379114016134 0.0612569410963634 ENSG00000131233 GJA9
ENST00000360786 0.999930998512832 0.623260253122625 -0.135588432530334 ENSG00000131233 GJA9
ENST00000372990 0.999930998512832 0.951014683162436 0.0147057049139399 ENSG00000158315 RHBDL2
ENST00000289248 0.999930998512832 0.918341687441482 0.0244380763833233 ENSG00000158315 RHBDL2
ENST00000538156 0.999930998512832 0.92275120629473 0.0231173768273666 ENSG00000158315 RHBDL2
ENST00000372985 0.999930998512832 0.902392002059601 0.0292441250220041 ENSG00000158315 RHBDL2
ENST00000540558 0.999930998512832 0.496821647324869 -0.192836886963232 ENSG00000158315 RHBDL2
ENST00000432648 0.999930998512832 0.976372873740141 -0.00156257539793729 ENSG00000174574 AKIRIN1
ENST00000446189 0.999930998512832 0.767307585388674 -0.0148771983384987 ENSG00000174574 AKIRIN1
ENST00000372984 0.999930998512832 0.728714576787248 -0.017400135310636 ENSG00000174574 AKIRIN1
ENST00000531822 0.999930998512832 0.555184381686009 -0.0332581922074614 ENSG00000174574 AKIRIN1
ENST00000372967 0.999930998512832 0.860754225825664 -0.0139203954133331 ENSG00000168653 NDUFS5
ENST00000372969 0.999930998512832 0.860754225825664 -0.0139203954133331 ENSG00000168653 NDUFS5
ENST00000484793 0.999930998512832 0.0928827665507198 0.609523585273691 ENSG00000127603 MACF1
ENST00000602421 0.999930998512832 0.141908341146201 0.536781732679969 ENSG00000127603 MACF1
ENST00000545844 0.999930998512832 0.733832720595538 0.0213347059600827 ENSG00000127603 MACF1
ENST00000567887 0.999930998512832 0.732119691465829 0.0214736523033159 ENSG00000127603 MACF1
ENST00000372915 0.999930998512832 0.733717148875431 0.0213424876120423 ENSG00000127603 MACF1
ENST00000539005 0.999930998512832 0.733877084404826 0.0213280221207321 ENSG00000127603 MACF1
ENST00000317713 0.999930998512832 0.733877084404826 0.0213280221207321 ENSG00000127603 MACF1
ENST00000361689 0.999930998512832 0.733709960218614 0.0213426200729421 ENSG00000127603 MACF1
ENST00000524432 0.999930998512832 0.776426120765837 0.0246464920032124 ENSG00000127603 MACF1
ENST00000467673 0.999930998512832 0.784676818864571 0.0327906580243688 ENSG00000127603 MACF1
ENST00000410446 0.999930998512832 0.0113428727496999 0.898771520269506 ENSG00000222378 RNA5SP44
ENST00000564288 0.999930998512832 0.65456561362446 0.0264191217693918 ENSG00000127603 MACF1
ENST00000494012 0.999930998512832 0.452952992773143 0.061261347299755 ENSG00000127603 MACF1
ENST00000536367 0.999930998512832 0.647158668954985 0.0363291239327616 ENSG00000127603 MACF1
ENST00000480624 0.999930998512832 0.709975955249484 0.0333810676096239 ENSG00000127603 MACF1
ENST00000469366 0.999930998512832 0.560632598187108 0.0547595786174777 ENSG00000127603 MACF1
ENST00000289890 0.999930998512832 0.89103071612229 0.0187034768262724 ENSG00000226438 RP11-420K8.1
ENST00000496804 0.999930998512832 0.620364956544827 0.0328965850124005 ENSG00000127603 MACF1
ENST00000530262 0.999930998512832 0.428452834875534 0.0514413528402445 ENSG00000127603 MACF1
ENST00000485063 0.999930998512832 0.826114146643845 -0.021541146401869 ENSG00000127603 MACF1
ENST00000472385 0.999930998512832 0.779572702852005 -0.0241962609467959 ENSG00000127603 MACF1
ENST00000484393 0.999930998512832 0.808834468501648 0.0224322489215952 ENSG00000127603 MACF1
ENST00000476350 0.999930998512832 0.354303594196935 0.0619625469403567 ENSG00000127603 MACF1
ENST00000372925 0.999930998512832 0.646197502058877 0.0281688821312627 ENSG00000127603 MACF1
ENST00000528611 0.999930998512832 0.0571026301420219 0.251205806837654 ENSG00000127603 MACF1
ENST00000289893 0.999930998512832 0.739856735672427 0.0202748081052948 ENSG00000127603 MACF1
ENST00000530275 0.999930998512832 0.265439707438576 -0.131136332311634 ENSG00000255103 KIAA0754
ENST00000482035 0.999930998512832 0.836493314300658 -0.0175615409516502 ENSG00000127603 MACF1
ENST00000473843 0.999930998512832 0.369786616231401 0.100035385500155 ENSG00000127603 MACF1
ENST00000469490 0.999930998512832 0.402163336827767 0.067774079041596 ENSG00000127603 MACF1
ENST00000487656 0.999930998512832 0.118820697124342 0.17516615182897 ENSG00000127603 MACF1
ENST00000360115 0.999930998512832 0.831947742807949 0.0148045285402255 ENSG00000127603 MACF1
ENST00000497964 0.999930998512832 0.548617367070103 0.045975047815211 ENSG00000127603 MACF1
ENST00000446276 0.999930998512832 0.860545493604586 0.0126528475802766 ENSG00000127603 MACF1
ENST00000442046 0.999930998512832 0.993913842081997 -0.000557689551487978 ENSG00000127603 MACF1
ENST00000422234 0.999930998512832 0.756105748183457 -0.0271898429608606 ENSG00000127603 MACF1
ENST00000462496 0.999930998512832 0.793619623307395 -0.022425422689824 ENSG00000127603 MACF1
ENST00000462103 0.999930998512832 0.306206413884895 -0.098286398758201 ENSG00000127603 MACF1
ENST00000496360 0.999930998512832 0.491504176802602 -0.0599162608688609 ENSG00000127603 MACF1
ENST00000497807 0.999930998512832 0.803666637854943 -0.0205382713245968 ENSG00000127603 MACF1
ENST00000331593 0.999930998512832 0.548202115608114 0.111206977499898 ENSG00000183682 BMP8A
ENST00000441741 0.999930998512832 0.485053804168376 0.147622448903524 ENSG00000182109 RP11-69E11.4
ENST00000331856 0.999930998512832 0.540736617414803 0.116959149606267 ENSG00000182109 RP11-69E11.4
ENST00000458207 0.999930998512832 0.405357169605457 0.11423218714396 ENSG00000182109 RP11-69E11.4
ENST00000450157 0.999930998512832 0.27951272866439 0.142252328533933 ENSG00000182109 RP11-69E11.4
ENST00000431553 0.999930998512832 0.341744089484515 0.12502625551807 ENSG00000182109 RP11-69E11.4
ENST00000417869 0.999930998512832 0.352654417731396 0.121704016260258 ENSG00000182109 RP11-69E11.4
ENST00000440190 0.999930998512832 0.264639474034294 0.140738657898522 ENSG00000182109 RP11-69E11.4
ENST00000427240 0.999930998512832 0.382114985091576 0.102963568196381 ENSG00000243970 PPIEL
ENST00000482028 0.999930998512832 0.058365781781995 0.185945227373535 ENSG00000090621 PABPC4
ENST00000372856 0.999930998512832 0.615343287963014 -0.0377786926866131 ENSG00000090621 PABPC4
ENST00000372857 0.999930998512832 0.615380328838254 -0.0377724251574106 ENSG00000090621 PABPC4
ENST00000372858 0.999930998512832 0.876501162640115 -0.0106598565258674 ENSG00000090621 PABPC4
ENST00000372862 0.999930998512832 0.873227652202454 -0.0108828333632253 ENSG00000090621 PABPC4
ENST00000468476 0.999930998512832 0.148495608019385 0.109373775500408 ENSG00000090621 PABPC4
ENST00000437136 0.999930998512832 0.158016924416661 0.105851569936184 ENSG00000090621 PABPC4
ENST00000492468 0.999930998512832 0.149462234333685 0.109793655346485 ENSG00000090621 PABPC4
ENST00000530186 0.999930998512832 0.0816781448800784 0.160360854028788 ENSG00000090621 PABPC4
ENST00000421687 0.999930998512832 0.89598111393139 0.00912673974063681 ENSG00000090621 PABPC4
ENST00000484555 0.999930998512832 0.469104862695619 0.0563493572364469 ENSG00000090621 PABPC4
ENST00000525045 0.999930998512832 0.476396205943639 0.0564151863569088 ENSG00000090621 PABPC4
ENST00000527718 0.999930998512832 0.973810772569317 0.00240129532905322 ENSG00000090621 PABPC4
ENST00000477556 0.999930998512832 0.342493356807301 0.0784296019000826 ENSG00000090621 PABPC4
ENST00000461578 0.999930998512832 0.248680767209493 0.104560440758674 ENSG00000090621 PABPC4
ENST00000483770 0.999930998512832 0.418754641187191 0.0693120140150261 ENSG00000090621 PABPC4
ENST00000525669 0.999930998512832 0.986733410963474 -0.00125524628599938 ENSG00000090621 PABPC4
ENST00000470443 0.999930998512832 0.781745276361208 -0.0197883485534551 ENSG00000090621 PABPC4
ENST00000415255 0.999930998512832 0.625692955005797 -0.0354997157480493 ENSG00000228060 RP11-69E11.8
ENST00000513632 0.999930998512832 0.867492001639998 -0.0140289453023169 ENSG00000090621 PABPC4
ENST00000364587 0.999930998512832 0.672999337191223 -0.114415082829003 ENSG00000201457 SNORA55
ENST00000525751 0.999930998512832 0.512961066515242 -0.0586647259727741 ENSG00000090621 PABPC4
ENST00000474378 0.999930998512832 0.503800264991022 -0.056954598557314 ENSG00000090621 PABPC4
ENST00000529216 0.999930998512832 0.463207507138059 -0.066439031203815 ENSG00000090621 PABPC4
ENST00000492519 0.999930998512832 0.558119360671669 -0.0548929200931778 ENSG00000090621 PABPC4
ENST00000451091 0.999930998512832 0.357728534085411 -0.120520610883921 ENSG00000090621 PABPC4
ENST00000531243 0.999930998512832 0.22139542270093 -0.222684811581859 ENSG00000090621 PABPC4
ENST00000372844 0.999930998512832 0.952342235491121 -0.0197160910180988 ENSG00000116983 HPCAL4
ENST00000470018 0.999930998512832 0.85658719861593 -0.0205259981054676 ENSG00000084072 PPIE
ENST00000485507 0.999930998512832 0.284855608054785 -0.132603888872632 ENSG00000084072 PPIE
ENST00000324379 0.999930998512832 0.410425476894878 0.0787115844031573 ENSG00000084072 PPIE
ENST00000356511 0.999930998512832 0.430729798359788 0.0660883577398543 ENSG00000084072 PPIE
ENST00000456578 0.999930998512832 0.203296774337324 -0.157004206566836 ENSG00000084072 PPIE
ENST00000495526 0.999930998512832 0.404104859584667 0.0797575436258863 ENSG00000084072 PPIE
ENST00000482751 0.999930998512832 0.404104859584667 0.0797575436258863 ENSG00000084072 PPIE
ENST00000372830 0.999930998512832 0.430729798359788 0.0660883577398543 ENSG00000084072 PPIE
ENST00000497370 0.999930998512832 0.639743045850535 0.0460876907325387 ENSG00000084072 PPIE
ENST00000372835 0.999930998512832 0.41472010068376 0.0777504056369274 ENSG00000084072 PPIE
ENST00000470213 0.999930998512832 0.631739259228525 0.0464655815296692 ENSG00000084072 PPIE
ENST00000474804 0.999930998512832 0.573734919808227 0.0554984873219499 ENSG00000084072 PPIE
ENST00000475350 0.999930998512832 0.404104859584667 0.0797575436258863 ENSG00000084072 PPIE
ENST00000480169 0.999930998512832 0.810107855642525 -0.0264321823928165 ENSG00000084072 PPIE
ENST00000372827 0.999930998512832 0.585063876880535 -0.0965876770574258 ENSG00000116985 BMP8B
ENST00000467741 0.999930998512832 0.0691947191307954 0.524520512725687 ENSG00000084072 PPIE
ENST00000397360 0.999930998512832 0.56088745902062 0.15529742722337 ENSG00000116985 BMP8B
ENST00000441669 0.999930998512832 0.929568940562884 0.00708520001926529 ENSG00000043514 TRIT1
ENST00000462797 0.999930998512832 0.929568940562884 0.00708520001926529 ENSG00000043514 TRIT1
ENST00000316891 0.999930998512832 0.929568940562884 0.00708520001926529 ENSG00000043514 TRIT1
ENST00000372818 0.999930998512832 0.929568940562884 0.00708520001926529 ENSG00000043514 TRIT1
ENST00000495175 0.999930998512832 0.763536459326069 0.0244480225727693 ENSG00000043514 TRIT1
ENST00000491865 0.999930998512832 0.760604657531917 0.0247745606335826 ENSG00000043514 TRIT1
ENST00000537223 0.999930998512832 0.662142745150659 0.0366060031600283 ENSG00000043514 TRIT1
ENST00000537440 0.999930998512832 0.662142745150659 0.0366060031600283 ENSG00000043514 TRIT1
ENST00000541099 0.999930998512832 0.662142745150659 0.0366060031600283 ENSG00000043514 TRIT1
ENST00000545233 0.999930998512832 0.662142745150659 0.0366060031600283 ENSG00000043514 TRIT1
ENST00000465417 0.999930998512832 0.87104637093351 0.0203886476196498 ENSG00000043514 TRIT1
ENST00000492612 0.999930998512832 0.476098164424934 0.0586000828814158 ENSG00000043514 TRIT1
ENST00000467774 0.999930998512832 0.675565686403838 0.0789844949845782 ENSG00000043514 TRIT1
ENST00000489945 0.999930998512832 0.463593637586058 0.059003751082911 ENSG00000043514 TRIT1
ENST00000486825 0.999930998512832 0.413428169220067 0.0665711723694786 ENSG00000043514 TRIT1
ENST00000469476 0.999930998512832 0.641413886618581 0.0450712835188298 ENSG00000043514 TRIT1
ENST00000544981 0.999930998512832 0.338570290025715 0.0882994058421435 ENSG00000043514 TRIT1
ENST00000462243 0.999930998512832 0.38491057410145 0.103052930494788 ENSG00000043514 TRIT1
ENST00000397332 0.999930998512832 0.654436945603295 -0.129206489631267 ENSG00000116990 MYCL
ENST00000372816 0.999930998512832 0.625780642567312 -0.14877544382028 ENSG00000116990 MYCL
ENST00000372815 0.999930998512832 0.65929903200973 -0.147032147461883 ENSG00000116990 MYCL
ENST00000429311 0.999930998512832 0.65929903200973 -0.147032147461883 ENSG00000116990 MYCL
ENST00000372811 0.999930998512832 0.901533652484996 0.0124674548131378 ENSG00000168389 MFSD2A
ENST00000420632 0.999930998512832 0.906234161002531 0.0117744831514344 ENSG00000168389 MFSD2A
ENST00000434861 0.999930998512832 0.992772394460877 0.00096020745620269 ENSG00000168389 MFSD2A
ENST00000372809 0.999930998512832 0.900693945129708 0.012573441561538 ENSG00000168389 MFSD2A
ENST00000483824 0.999930998512832 0.900693945129708 0.012573441561538 ENSG00000168389 MFSD2A
ENST00000469745 0.999930998512832 0.582710754107707 0.0561800023547689 ENSG00000168389 MFSD2A
ENST00000438210 0.999930998512832 0.979500180066872 -0.00388748833637725 ENSG00000228477 RP3-342P20.2
ENST00000480630 0.999930998512832 0.403439450148112 0.0824414835173817 ENSG00000168389 MFSD2A
ENST00000491515 0.999930998512832 0.501399114790325 0.0708662369064036 ENSG00000168389 MFSD2A
ENST00000459917 0.999930998512832 0.6899869069012 0.0442328735936656 ENSG00000168389 MFSD2A
ENST00000481612 0.999930998512832 0.706171908907948 0.0428493439884962 ENSG00000168389 MFSD2A
ENST00000372797 0.999930998512832 0.340345952178023 0.0702688833929647 ENSG00000131236 CAP1
ENST00000372802 0.999930998512832 0.340483055214728 0.0702520064641267 ENSG00000131236 CAP1
ENST00000449311 0.999930998512832 0.389176742169552 0.0658803360040612 ENSG00000131236 CAP1
ENST00000421589 0.999930998512832 0.369356222809965 0.0681638569011342 ENSG00000131236 CAP1
ENST00000414893 0.999930998512832 0.429101929913177 0.057809874106262 ENSG00000131236 CAP1
ENST00000414281 0.999930998512832 0.369661961898303 0.0681963373570183 ENSG00000131236 CAP1
ENST00000420216 0.999930998512832 0.374389238263541 0.0681847607356587 ENSG00000131236 CAP1
ENST00000372792 0.999930998512832 0.316756750166986 0.0735063838420013 ENSG00000131236 CAP1
ENST00000372798 0.999930998512832 0.323703598371284 0.0714948256843429 ENSG00000131236 CAP1
ENST00000340450 0.999930998512832 0.339746491054463 0.0704832127273826 ENSG00000131236 CAP1
ENST00000372805 0.999930998512832 0.340173511927185 0.0703004714748579 ENSG00000131236 CAP1
ENST00000435719 0.999930998512832 0.421077143866944 0.0598938656864277 ENSG00000131236 CAP1
ENST00000427843 0.999930998512832 0.41764441367127 0.0599879796815217 ENSG00000131236 CAP1
ENST00000417287 0.999930998512832 0.381329199154174 0.0669550677904316 ENSG00000131236 CAP1
ENST00000424977 0.999930998512832 0.375601680365017 0.0670980992652484 ENSG00000131236 CAP1
ENST00000446031 0.999930998512832 0.750532930031276 0.024106666971154 ENSG00000131236 CAP1
ENST00000479759 0.999930998512832 0.289018691668668 0.0839340897667376 ENSG00000131236 CAP1
ENST00000461993 0.999930998512832 0.239444371910723 0.0949297156092523 ENSG00000131236 CAP1
ENST00000494114 0.999930998512832 0.213772833691113 0.0989402162885713 ENSG00000131236 CAP1
ENST00000433473 0.999930998512832 0.718988436029846 0.0311663917103301 ENSG00000131238 PPT1
ENST00000529905 0.999930998512832 0.729467194695574 0.0297822866496341 ENSG00000131238 PPT1
ENST00000530704 0.999930998512832 0.747654405915675 0.0297529840537729 ENSG00000131238 PPT1
ENST00000372775 0.999930998512832 0.472269833651332 0.0713092832682631 ENSG00000131238 PPT1
ENST00000449045 0.999930998512832 0.848346075505706 0.0181470647680338 ENSG00000131238 PPT1
ENST00000439754 0.999930998512832 0.747812814061673 0.033296958411734 ENSG00000131238 PPT1
ENST00000530076 0.999930998512832 0.487195285627457 0.0717269415946574 ENSG00000131238 PPT1
ENST00000527311 0.999930998512832 0.907199766973456 -0.0111326500416319 ENSG00000131238 PPT1
ENST00000372779 0.999930998512832 0.962878019057636 0.00461666146460903 ENSG00000131238 PPT1
ENST00000526547 0.999930998512832 0.868318136954342 -0.0196395995334232 ENSG00000131238 PPT1
ENST00000372771 0.999930998512832 0.283611304946235 -0.0752304728527844 ENSG00000117000 RLF
ENST00000384777 0.999930998512832 0.34489169476459 0.310696025375212 ENSG00000207508 RNU6-1237P
ENST00000468258 0.999930998512832 0.839124659380043 0.0735298956443308 ENSG00000188800 TMCO2
ENST00000567508 0.999930998512832 0.914560592464776 0.0257976817167363 ENSG00000259943 RP1-39G22.7
ENST00000372759 0.999930998512832 0.90638773912776 -0.00704123738012106 ENSG00000084073 ZMPSTE24
ENST00000479131 0.999930998512832 0.633329211560785 -0.0408081643645631 ENSG00000084073 ZMPSTE24
ENST00000472583 0.999930998512832 0.407776309374257 -0.0640297324784009 ENSG00000084073 ZMPSTE24
ENST00000447743 0.999930998512832 0.454592274835576 0.245070525280117 ENSG00000231296 RP1-39G22.4
ENST00000474142 0.999930998512832 0.144585762732407 0.159893103415808 ENSG00000084073 ZMPSTE24
ENST00000372748 0.999930998512832 0.0639546287311494 -0.500648011437144 ENSG00000049089 COL9A2
ENST00000482722 0.999930998512832 0.109366311485381 -0.437929928077104 ENSG00000049089 COL9A2
ENST00000466267 0.999930998512832 0.137178776362034 -0.474922586570628 ENSG00000049089 COL9A2
ENST00000427563 0.999930998512832 0.51846879615295 -0.218034014861037 ENSG00000049089 COL9A2
ENST00000488463 0.999930998512832 0.613285475236806 -0.161330623892476 ENSG00000049089 COL9A2
ENST00000417105 0.999930998512832 0.594504696157104 -0.174710155284303 ENSG00000049089 COL9A2
ENST00000496215 0.999930998512832 0.720561409574878 -0.121060766045111 ENSG00000049089 COL9A2
ENST00000372736 0.999930998512832 0.722296001978478 -0.120241538226583 ENSG00000049089 COL9A2
ENST00000461118 0.999930998512832 0.684293053783041 -0.140872368051685 ENSG00000049089 COL9A2
ENST00000435168 0.999930998512832 0.616462886148543 -0.0388423991165364 ENSG00000084070 SMAP2
ENST00000372718 0.999930998512832 0.771704376523389 -0.0211369400522161 ENSG00000084070 SMAP2
ENST00000372708 0.999930998512832 0.935833959580465 0.00588844066884464 ENSG00000084070 SMAP2
ENST00000539317 0.999930998512832 0.950509243814729 -0.00488472864371989 ENSG00000084070 SMAP2
ENST00000487871 0.999930998512832 0.814453826299782 -0.0209297195327243 ENSG00000084070 SMAP2
ENST00000469416 0.999930998512832 0.184931400697121 0.190037588486371 ENSG00000187801 ZFP69B
ENST00000361584 0.999930998512832 0.179474625236556 0.192596114770018 ENSG00000187801 ZFP69B
ENST00000484445 0.999930998512832 0.179474625236556 0.192596114770018 ENSG00000187801 ZFP69B
ENST00000411995 0.999930998512832 0.18501510658149 0.190097570807413 ENSG00000187801 ZFP69B
ENST00000565390 0.999930998512832 0.797329967966559 -0.0509622750382772 ENSG00000260920 RP1-228H13.5
ENST00000372706 0.999930998512832 0.743289968527919 0.0417383245607494 ENSG00000187815 ZFP69
ENST00000372705 0.999930998512832 0.675496643765935 0.0545450186962797 ENSG00000187815 ZFP69
ENST00000482712 0.999930998512832 0.930413246403066 0.0197047515159481 ENSG00000187815 ZFP69
ENST00000450713 0.999930998512832 0.937766430833351 0.00918409983281394 ENSG00000238287 RP11-656D10.3
ENST00000358527 0.999930998512832 0.239104710622877 0.125120382717104 ENSG00000164002 EXO5
ENST00000372703 0.999930998512832 0.239104710622877 0.125120382717104 ENSG00000164002 EXO5
ENST00000420209 0.999930998512832 0.409517056193417 0.0934771767140997 ENSG00000164002 EXO5
ENST00000296380 0.999930998512832 0.254231550361872 0.11910678971429 ENSG00000164002 EXO5
ENST00000432259 0.999930998512832 0.31556844572672 0.125184416717699 ENSG00000164002 EXO5
ENST00000418186 0.999930998512832 0.408830619506073 0.0932173939520215 ENSG00000164002 EXO5
ENST00000415550 0.999930998512832 0.306501375847028 0.12766709792111 ENSG00000164002 EXO5
ENST00000443729 0.999930998512832 0.258935226315263 0.125424363970886 ENSG00000164002 EXO5
ENST00000419161 0.999930998512832 0.258935226315263 0.125424363970886 ENSG00000164002 EXO5
ENST00000471429 0.999930998512832 0.17790909539321 0.188518849103625 ENSG00000164002 EXO5
ENST00000453437 0.999930998512832 0.501633168475645 0.0997511168464598 ENSG00000227278 RP11-656D10.5
ENST00000437060 0.999930998512832 0.863989820827091 0.0369802959576795 ENSG00000238186 RP11-656D10.6
ENST00000372699 0.999930998512832 0.550537766158184 0.0922170975210899 ENSG00000117010 ZNF684
ENST00000465152 0.999930998512832 0.729534199692379 0.0547399041872482 ENSG00000117010 ZNF684
ENST00000372696 0.999930998512832 0.529711754612002 0.100512642976114 ENSG00000117010 ZNF684
ENST00000372697 0.999930998512832 0.529711754612002 0.100512642976114 ENSG00000117010 ZNF684
ENST00000493756 0.999930998512832 0.586915426225548 0.0838161993343227 ENSG00000117010 ZNF684
ENST00000472043 0.999930998512832 0.67509123347749 -0.0943245320927827 ENSG00000117010 ZNF684
ENST00000372684 0.999930998512832 0.967531363615555 -0.00911960679380409 ENSG00000117016 RIMS3
ENST00000372683 0.999930998512832 0.575260894195387 -0.145350778278908 ENSG00000117016 RIMS3
ENST00000440100 0.999930998512832 0.518123299203506 -0.16137028332599 ENSG00000237899 RP4-739H11.3
ENST00000606277 0.999930998512832 0.128830870181791 -0.224245429985881 ENSG00000272145 NFYC-AS1
ENST00000467203 0.999930998512832 0.211074997736872 -0.0967451669862081 ENSG00000066136 NFYC
ENST00000424419 0.999930998512832 0.29264028405612 -0.0796750080935791 ENSG00000066136 NFYC
ENST00000427410 0.999930998512832 0.456375908561281 -0.0528091636718148 ENSG00000066136 NFYC
ENST00000447388 0.999930998512832 0.456328070358211 -0.0529518679860916 ENSG00000066136 NFYC
ENST00000425457 0.999930998512832 0.458632345729859 -0.0525732663612223 ENSG00000066136 NFYC
ENST00000453631 0.999930998512832 0.166111335800139 -0.109873065695295 ENSG00000066136 NFYC
ENST00000456393 0.999930998512832 0.464070607920695 -0.0520816398949169 ENSG00000066136 NFYC
ENST00000372654 0.999930998512832 0.489570187764837 -0.0494324906409564 ENSG00000066136 NFYC
ENST00000534399 0.999930998512832 0.155074799465105 -0.120447939362799 ENSG00000066136 NFYC
ENST00000372653 0.999930998512832 0.520306622489721 -0.0469829222045042 ENSG00000066136 NFYC
ENST00000372669 0.999930998512832 0.357965149587017 -0.0721884602802484 ENSG00000066136 NFYC
ENST00000372652 0.999930998512832 0.792104190939106 0.0195551956103596 ENSG00000066136 NFYC
ENST00000372651 0.999930998512832 0.688595811740578 0.0297216862408047 ENSG00000066136 NFYC
ENST00000531464 0.999930998512832 0.352656072002378 0.086403440463894 ENSG00000066136 NFYC
ENST00000440226 0.999930998512832 0.176076564660787 0.102377886043189 ENSG00000066136 NFYC
ENST00000525290 0.999930998512832 0.172016898951582 0.113595169310112 ENSG00000066136 NFYC
ENST00000530965 0.999930998512832 0.223764564378939 0.112534843780299 ENSG00000066136 NFYC
ENST00000416859 0.999930998512832 0.231280324041091 0.0966097960938522 ENSG00000066136 NFYC
ENST00000308733 0.999930998512832 0.198178439675503 0.100754445769089 ENSG00000066136 NFYC
ENST00000414185 0.999930998512832 0.279790522854969 0.091183373679712 ENSG00000066136 NFYC
ENST00000525349 0.999930998512832 0.609732994021099 0.0524362248578848 ENSG00000066136 NFYC
ENST00000483091 0.999930998512832 0.450955571248062 0.110589294932175 ENSG00000066136 NFYC
ENST00000488635 0.999930998512832 0.139571503176354 0.154921259242502 ENSG00000066136 NFYC
ENST00000496608 0.999930998512832 0.347585926547911 0.0981829723107439 ENSG00000066136 NFYC
ENST00000347132 0.999930998512832 0.872945906782176 0.0383041777941269 ENSG00000117013 KCNQ4
ENST00000509682 0.999930998512832 0.87810958214006 0.0371631584770123 ENSG00000117013 KCNQ4
ENST00000443478 0.999930998512832 0.324920809017609 -0.271380836889731 ENSG00000117013 KCNQ4
ENST00000506017 0.999930998512832 0.30200938698044 -0.285497493128025 ENSG00000117013 KCNQ4
ENST00000372638 0.999930998512832 0.128600415388391 -0.430506457515489 ENSG00000179862 CITED4
ENST00000372621 0.999930998512832 0.564484709215015 -0.0519286286963676 ENSG00000171793 CTPS1
ENST00000541520 0.999930998512832 0.636800999226597 -0.042496053152232 ENSG00000171793 CTPS1
ENST00000470271 0.999930998512832 0.882968676651836 0.0180198717222017 ENSG00000171793 CTPS1
ENST00000475060 0.999930998512832 0.952466876666134 -0.00831433473525528 ENSG00000171793 CTPS1
ENST00000479480 0.999930998512832 0.726070023171751 0.0385696828751055 ENSG00000171793 CTPS1
ENST00000543104 0.999930998512832 0.927817955659775 0.00934969334487084 ENSG00000171793 CTPS1
ENST00000372616 0.999930998512832 0.722725733193677 -0.0320401830535121 ENSG00000171793 CTPS1
ENST00000480420 0.999930998512832 0.279271954106904 -0.0918788749386115 ENSG00000171793 CTPS1
ENST00000463285 0.999930998512832 0.223174198968061 -0.107396549951072 ENSG00000171793 CTPS1
ENST00000486889 0.999930998512832 0.0847490251198484 -0.154920810556264 ENSG00000171793 CTPS1
ENST00000497210 0.999930998512832 0.345530266093502 -0.0964292348621498 ENSG00000171793 CTPS1
ENST00000464283 0.999930998512832 0.456777075664405 -0.0735978059486121 ENSG00000171793 CTPS1
ENST00000463423 0.999930998512832 0.470076102073761 -0.0737255047746322 ENSG00000171793 CTPS1
ENST00000498694 0.999930998512832 0.513421161814202 -0.0614574523404488 ENSG00000171793 CTPS1
ENST00000302946 0.999930998512832 0.819161170891699 0.0234398501099548 ENSG00000171790 SLFNL1
ENST00000372613 0.999930998512832 0.830115046619261 0.0220057622399338 ENSG00000171790 SLFNL1
ENST00000397197 0.999930998512832 0.830115046619261 0.0220057622399338 ENSG00000171790 SLFNL1
ENST00000439569 0.999930998512832 0.830115046619261 0.0220057622399338 ENSG00000171790 SLFNL1
ENST00000372611 0.999930998512832 0.778529448031708 0.0287569233125864 ENSG00000171790 SLFNL1
ENST00000359345 0.999930998512832 0.512168231482085 0.0625165945411736 ENSG00000171790 SLFNL1
ENST00000456518 0.999930998512832 0.387222112197681 -0.0541288902691209 ENSG00000010803 SCMH1
ENST00000397174 0.999930998512832 0.480619299311474 -0.0435039939333197 ENSG00000010803 SCMH1
ENST00000402904 0.999930998512832 0.480619299311474 -0.0435039939333197 ENSG00000010803 SCMH1
ENST00000361191 0.999930998512832 0.47984257123242 -0.043477892105555 ENSG00000010803 SCMH1
ENST00000361705 0.999930998512832 0.47984257123242 -0.043477892105555 ENSG00000010803 SCMH1
ENST00000397171 0.999930998512832 0.47984257123242 -0.043477892105555 ENSG00000010803 SCMH1
ENST00000372597 0.999930998512832 0.414945288388734 -0.046780987918953 ENSG00000010803 SCMH1
ENST00000372596 0.999930998512832 0.414945288388734 -0.046780987918953 ENSG00000010803 SCMH1
ENST00000337495 0.999930998512832 0.414945288388734 -0.046780987918953 ENSG00000010803 SCMH1
ENST00000326197 0.999930998512832 0.415968271401475 -0.0508833131219064 ENSG00000010803 SCMH1
ENST00000372595 0.999930998512832 0.467575600275269 -0.0443428201375363 ENSG00000010803 SCMH1
ENST00000472037 0.999930998512832 0.76935296913303 0.023419453995362 ENSG00000010803 SCMH1
ENST00000460215 0.999930998512832 0.362979605592722 0.0758262098368772 ENSG00000010803 SCMH1
ENST00000498793 0.999930998512832 0.423597315493476 0.0654371211343972 ENSG00000010803 SCMH1
ENST00000489421 0.999930998512832 0.386724795195047 0.0783477369923843 ENSG00000010803 SCMH1
ENST00000482530 0.999930998512832 0.943322660759235 -0.00647520345931189 ENSG00000010803 SCMH1
ENST00000401064 0.999930998512832 0.124853708157732 -0.488416499535585 ENSG00000215893 RP4-635E8.1
ENST00000488592 0.999930998512832 0.668880261422737 -0.0421657365797822 ENSG00000010803 SCMH1
ENST00000372583 0.999930998512832 0.726164255404848 0.0313116800927531 ENSG00000127124 HIVEP3
ENST00000372584 0.999930998512832 0.725444876804101 0.0314019419048268 ENSG00000127124 HIVEP3
ENST00000247584 0.999930998512832 0.725351816796245 0.0340261351722823 ENSG00000127124 HIVEP3
ENST00000460604 0.999930998512832 0.944640544320326 0.00704692481681805 ENSG00000127124 HIVEP3
ENST00000429157 0.999930998512832 0.722511484892097 0.0344532345463784 ENSG00000127124 HIVEP3
ENST00000440249 0.999930998512832 0.967607396199257 -0.0115215616550484 ENSG00000230881 RP11-486B10.3
ENST00000434240 0.999930998512832 0.127152002624114 -0.244393169461879 ENSG00000230638 RP11-486B10.4
ENST00000455975 0.999930998512832 0.0881897211589578 -0.278546429988962 ENSG00000230638 RP11-486B10.4
ENST00000491442 0.999930998512832 0.532715012536551 -0.0870538146737231 ENSG00000127124 HIVEP3
ENST00000489103 0.999930998512832 0.366236294574602 -0.112442436439036 ENSG00000127124 HIVEP3
ENST00000479350 0.999930998512832 0.447125715632054 -0.13463567550564 ENSG00000127124 HIVEP3
ENST00000372571 0.999930998512832 0.988642583178998 0.000775574648183478 ENSG00000198815 FOXJ3
ENST00000372572 0.999930998512832 0.69993937145852 0.0206172442832498 ENSG00000198815 FOXJ3
ENST00000372573 0.999930998512832 0.71211189839108 0.0196794364893548 ENSG00000198815 FOXJ3
ENST00000361346 0.999930998512832 0.71062342838404 0.0197853640219738 ENSG00000198815 FOXJ3
ENST00000361776 0.999930998512832 0.71062342838404 0.0197853640219738 ENSG00000198815 FOXJ3
ENST00000545068 0.999930998512832 0.628698040033542 0.0251020334041309 ENSG00000198815 FOXJ3
ENST00000445886 0.999930998512832 0.791685892805879 0.0190098865995198 ENSG00000198815 FOXJ3
ENST00000422278 0.999930998512832 0.180691939631661 0.141653586012108 ENSG00000198815 FOXJ3
ENST00000454417 0.999930998512832 0.961659709722133 -0.00504108613356766 ENSG00000198815 FOXJ3
ENST00000372562 0.999930998512832 0.136746715874269 0.11406746048574 ENSG00000127125 PPCS
ENST00000455780 0.999930998512832 0.214373954875889 0.100185248791731 ENSG00000127125 PPCS
ENST00000372560 0.999930998512832 0.543711281099386 0.0773833493366728 ENSG00000127125 PPCS
ENST00000472013 0.999930998512832 0.215246075704507 0.10017135800459 ENSG00000127125 PPCS
ENST00000372561 0.999930998512832 0.215274203946139 0.100162700556142 ENSG00000127125 PPCS
ENST00000372556 0.999930998512832 0.215274203946139 0.100162700556142 ENSG00000127125 PPCS
ENST00000471420 0.999930998512832 0.18750905049021 0.102315868692678 ENSG00000127125 PPCS
ENST00000482168 0.999930998512832 0.142337423969885 0.128495451779286 ENSG00000127125 PPCS
ENST00000469615 0.999930998512832 0.318676215854775 0.10828873171991 ENSG00000127125 PPCS
ENST00000475614 0.999930998512832 0.188847412405206 -0.320610201743694 ENSG00000186409 CCDC30
ENST00000428554 0.999930998512832 0.999644353923912 6.90193785073447e-05 ENSG00000186409 CCDC30
ENST00000477155 0.999930998512832 0.999644353923912 6.90193785073447e-05 ENSG00000186409 CCDC30
ENST00000468651 0.999930998512832 0.154423680817076 -0.396809399779472 ENSG00000186409 CCDC30
ENST00000492422 0.999930998512832 0.136656244611392 -0.422438254248411 ENSG00000186409 CCDC30
ENST00000462063 0.999930998512832 0.0279185038745965 -0.668072272034875 ENSG00000186409 CCDC30
ENST00000495044 0.999930998512832 0.219840699537024 -0.285884050059593 ENSG00000186409 CCDC30
ENST00000507855 0.999930998512832 0.667158496578834 0.0702239390903642 ENSG00000186409 CCDC30
ENST00000509712 0.999930998512832 0.524813926665348 -0.121054178008763 ENSG00000186409 CCDC30
ENST00000471390 0.999930998512832 0.170170220192986 0.23628418895314 ENSG00000186409 CCDC30
ENST00000342022 0.999930998512832 0.141968645224258 0.24997304350255 ENSG00000186409 CCDC30
ENST00000340612 0.999930998512832 0.143530763327134 0.249659250646522 ENSG00000186409 CCDC30
ENST00000514642 0.999930998512832 0.0856770223840359 0.353976112478023 ENSG00000186409 CCDC30
ENST00000390640 0.999930998512832 0.159059340380632 0.242764243941878 ENSG00000186409 CCDC30
ENST00000471699 0.999930998512832 0.041251176329528 0.662791394257084 ENSG00000186409 CCDC30
ENST00000304979 0.999930998512832 0.361435435841358 0.0624409675707799 ENSG00000171960 PPIH
ENST00000372550 0.999930998512832 0.927515828052792 -0.00751354256833993 ENSG00000171960 PPIH
ENST00000440068 0.999930998512832 0.962776664851981 -0.00397905073717333 ENSG00000171960 PPIH
ENST00000372549 0.999930998512832 0.43683564171445 0.0846495212214263 ENSG00000171960 PPIH
ENST00000455203 0.999930998512832 0.61515607730509 0.0433190708976795 ENSG00000171960 PPIH
ENST00000436387 0.999930998512832 0.0882288622442478 0.189199916446712 ENSG00000171960 PPIH
ENST00000461351 0.999930998512832 0.416263311350974 0.0586752841548781 ENSG00000171960 PPIH
ENST00000414339 0.999930998512832 0.124475222021716 0.434553682498032 ENSG00000234917 RP5-994D16.3
ENST00000321358 0.999930998512832 0.48788901624944 -0.0419500904516104 ENSG00000065978 YBX1
ENST00000332220 0.999930998512832 0.215532980145772 -0.0791919157883871 ENSG00000065978 YBX1
ENST00000436427 0.999930998512832 0.898775247276708 -0.00742901174102769 ENSG00000065978 YBX1
ENST00000467957 0.999930998512832 0.407173042902446 -0.0479127992299056 ENSG00000065978 YBX1
ENST00000296387 0.999930998512832 0.931243888703883 -0.0306327152414062 ENSG00000164007 CLDN19
ENST00000539749 0.999930998512832 0.931243888703883 -0.0306327152414062 ENSG00000164007 CLDN19
ENST00000397054 0.999930998512832 0.811338741514459 0.020774452764026 ENSG00000117385 LEPRE1
ENST00000460031 0.999930998512832 0.811299472523301 0.0207816292221448 ENSG00000117385 LEPRE1
ENST00000236040 0.999930998512832 0.811277559658458 0.0208036703554786 ENSG00000117385 LEPRE1
ENST00000495874 0.999930998512832 0.811277559658458 0.0208036703554786 ENSG00000117385 LEPRE1
ENST00000296388 0.999930998512832 0.811277559658458 0.0208036703554786 ENSG00000117385 LEPRE1
ENST00000462474 0.999930998512832 0.988919946260916 0.0022506679375207 ENSG00000117385 LEPRE1
ENST00000472802 0.999930998512832 0.619429105337306 -0.0943142587821616 ENSG00000117385 LEPRE1
ENST00000431412 0.999930998512832 0.38205255164751 0.0902858092755526 ENSG00000117385 LEPRE1
ENST00000460831 0.999930998512832 0.313759888634461 0.215851925323719 ENSG00000117385 LEPRE1
ENST00000481465 0.999930998512832 0.692064192812704 0.0529437152375627 ENSG00000117385 LEPRE1
ENST00000447502 0.999930998512832 0.885138387545627 -0.0213588461940835 ENSG00000117385 LEPRE1
ENST00000463465 0.999930998512832 0.606680252982701 -0.0612879020696759 ENSG00000117385 LEPRE1
ENST00000372526 0.999930998512832 0.77466730629649 -0.0411617134988078 ENSG00000117385 LEPRE1
ENST00000492956 0.999930998512832 0.601019373562942 -0.0808928364793436 ENSG00000117385 LEPRE1
ENST00000372525 0.999930998512832 0.757349706918527 0.0331637504818279 ENSG00000164008 C1orf50
ENST00000464081 0.999930998512832 0.642309967904522 0.03933827758882 ENSG00000164008 C1orf50
ENST00000603943 0.999930998512832 0.723848180800792 0.0285578990303684 ENSG00000164008 C1orf50
ENST00000536543 0.999930998512832 0.699314243008731 0.0334971172590865 ENSG00000164008 C1orf50
ENST00000468913 0.999930998512832 0.777266246345602 0.0386863681076252 ENSG00000164008 C1orf50
ENST00000494155 0.999930998512832 0.723722457728566 -0.0672371430974116 ENSG00000164008 C1orf50
ENST00000447572 0.999930998512832 0.145163950583026 0.346667609558365 ENSG00000228452 RP5-994D16.9
ENST00000421630 0.999930998512832 0.652022426165019 0.152797391967769 ENSG00000164008 C1orf50
ENST00000372522 0.999930998512832 0.862813200495407 0.020888398775964 ENSG00000177868 CCDC23
ENST00000372521 0.999930998512832 0.885827627210541 -0.0166868683272596 ENSG00000177868 CCDC23
ENST00000537227 0.999930998512832 0.961823478586335 -0.00540968082463452 ENSG00000177868 CCDC23
ENST00000497437 0.999930998512832 0.936985339231861 0.00980299807980468 ENSG00000177868 CCDC23
ENST00000487556 0.999930998512832 0.993777995246419 -0.00084841157739408 ENSG00000164010 ERMAP
ENST00000372517 0.999930998512832 0.993777995246419 -0.00084841157739408 ENSG00000164010 ERMAP
ENST00000470938 0.999930998512832 0.223387884906274 0.270546095327788 ENSG00000164010 ERMAP
ENST00000372514 0.999930998512832 0.776444579229429 0.0366121710129087 ENSG00000164010 ERMAP
ENST00000328249 0.999930998512832 0.815695532449114 0.0336917002288316 ENSG00000164010 ERMAP
ENST00000414798 0.999930998512832 0.628886629482777 0.07153828719115 ENSG00000228192 RP11-342M1.3
ENST00000416809 0.999930998512832 0.466679612206462 0.115801087691329 ENSG00000228192 RP11-342M1.3
ENST00000425076 0.999930998512832 0.227425931618423 0.181309787392026 ENSG00000228192 RP11-342M1.3
ENST00000444563 0.999930998512832 0.227425931618423 0.181309787392026 ENSG00000228192 RP11-342M1.3
ENST00000372508 0.999930998512832 0.491227352145013 0.0709005040806281 ENSG00000164011 ZNF691
ENST00000372507 0.999930998512832 0.503322475827694 0.0688965766906471 ENSG00000164011 ZNF691
ENST00000372506 0.999930998512832 0.503322475827694 0.0688965766906471 ENSG00000164011 ZNF691
ENST00000397044 0.999930998512832 0.705387094173717 0.0410683081139658 ENSG00000164011 ZNF691
ENST00000372504 0.999930998512832 0.503322475827694 0.0688965766906471 ENSG00000164011 ZNF691
ENST00000397034 0.999930998512832 0.769900421261624 -0.0394990811979695 ENSG00000164011 ZNF691
ENST00000372503 0.999930998512832 0.730074119684892 -0.0487662123980008 ENSG00000164011 ZNF691
ENST00000372502 0.999930998512832 0.268007152451053 0.158161642508876 ENSG00000164011 ZNF691
ENST00000426263 0.999930998512832 0.614764229322242 0.0475872174548492 ENSG00000117394 SLC2A1
ENST00000475162 0.999930998512832 0.568123334200935 0.0641641480987109 ENSG00000117394 SLC2A1
ENST00000439722 0.999930998512832 0.338131525598221 0.126636053988546 ENSG00000117394 SLC2A1
ENST00000415851 0.999930998512832 0.447161643168773 0.077470482542318 ENSG00000117394 SLC2A1
ENST00000372500 0.999930998512832 0.566195407196902 0.0569412286693412 ENSG00000117394 SLC2A1
ENST00000460369 0.999930998512832 0.686183075847283 -0.070580160308888 ENSG00000117394 SLC2A1
ENST00000431635 0.999930998512832 0.278435719545177 -0.107881562331422 ENSG00000117395 EBNA1BP2
ENST00000236051 0.999930998512832 0.278039946351953 -0.107651543711642 ENSG00000117395 EBNA1BP2
ENST00000463906 0.999930998512832 0.782332550348821 -0.0271836212515685 ENSG00000117395 EBNA1BP2
ENST00000491223 0.999930998512832 0.231016352382031 -0.118547111238106 ENSG00000117395 EBNA1BP2
ENST00000472982 0.999930998512832 0.167845812975855 -0.139819267260652 ENSG00000117395 EBNA1BP2
ENST00000483082 0.999930998512832 0.149804631407203 -0.146500122981522 ENSG00000117395 EBNA1BP2
ENST00000461557 0.999930998512832 0.0888164509054195 -0.168407400374353 ENSG00000117395 EBNA1BP2
ENST00000372492 0.999930998512832 0.538286549590368 -0.126019259743021 ENSG00000243710 WDR65
ENST00000372476 0.999930998512832 0.840953522781813 -0.0707375013149437 ENSG00000066056 TIE1
ENST00000433781 0.999930998512832 0.820562312870725 0.0804234755916622 ENSG00000066056 TIE1
ENST00000372470 0.999930998512832 0.920706043674731 -0.0305894646624317 ENSG00000117400 MPL
ENST00000413998 0.999930998512832 0.400315726000902 0.279125447180687 ENSG00000117400 MPL
ENST00000424948 0.999930998512832 0.389351582508144 0.23392547354344 ENSG00000234694 RP1-92O14.3
ENST00000310955 0.999930998512832 0.89231118157103 -0.034694907830568 ENSG00000117399 CDC20
ENST00000372462 0.999930998512832 0.942729960310654 -0.0184726240250415 ENSG00000117399 CDC20
ENST00000482046 0.999930998512832 0.977172103955398 0.0081150138861844 ENSG00000117399 CDC20
ENST00000372458 0.999930998512832 0.784989488773149 0.023831479332165 ENSG00000066322 ELOVL1
ENST00000413844 0.999930998512832 0.785865997779379 0.0237133221920844 ENSG00000066322 ELOVL1
ENST00000468865 0.999930998512832 0.227581043551262 0.112706045141874 ENSG00000066322 ELOVL1
ENST00000464204 0.999930998512832 0.817577349298472 0.0196211966564699 ENSG00000066322 ELOVL1
ENST00000470968 0.999930998512832 0.804512220136177 0.0210770183640511 ENSG00000066322 ELOVL1
ENST00000487209 0.999930998512832 0.748127719539716 0.0273524015617695 ENSG00000066322 ELOVL1
ENST00000470769 0.999930998512832 0.615009428661809 0.0435716801265333 ENSG00000066322 ELOVL1
ENST00000497569 0.999930998512832 0.847043550867418 0.0167196396471148 ENSG00000066322 ELOVL1
ENST00000482302 0.999930998512832 0.839892788253744 0.0174156333413364 ENSG00000066322 ELOVL1
ENST00000497050 0.999930998512832 0.786956656320912 0.0231540657340973 ENSG00000066322 ELOVL1
ENST00000478481 0.999930998512832 0.191923045477317 0.125753302690525 ENSG00000066322 ELOVL1
ENST00000479439 0.999930998512832 0.952817032881753 0.00541160798051153 ENSG00000066322 ELOVL1
ENST00000465321 0.999930998512832 0.83478451408599 -0.0188206746947193 ENSG00000066322 ELOVL1
ENST00000479686 0.999930998512832 0.721673537082304 -0.0331435505868823 ENSG00000066322 ELOVL1
ENST00000496932 0.999930998512832 0.643244529826086 -0.0432036203028031 ENSG00000066322 ELOVL1
ENST00000290663 0.999930998512832 0.837160903220919 -0.0175076756802267 ENSG00000159479 MED8
ENST00000372457 0.999930998512832 0.853379868284324 -0.0156320133945667 ENSG00000159479 MED8
ENST00000372455 0.999930998512832 0.998954903695886 0.000108775851367675 ENSG00000159479 MED8
ENST00000436713 0.999930998512832 0.631325019158089 -0.0416326638174897 ENSG00000229431 RP1-92O14.6
ENST00000460803 0.999930998512832 0.455460960899297 0.0812469944789755 ENSG00000159479 MED8
ENST00000473560 0.999930998512832 0.639615843335437 0.043843867932135 ENSG00000159479 MED8
ENST00000310739 0.999930998512832 0.686965525071078 -0.0364876623710924 ENSG00000198198 SZT2
ENST00000372450 0.999930998512832 0.686965525071078 -0.0364876623710924 ENSG00000198198 SZT2
ENST00000357658 0.999930998512832 0.963014564907793 -0.0037716376889555 ENSG00000198198 SZT2
ENST00000406439 0.999930998512832 0.879654072773208 -0.0114045287838212 ENSG00000198198 SZT2
ENST00000562955 0.999930998512832 0.0480025084336055 0.109804464410719 ENSG00000198198 SZT2
ENST00000470139 0.999930998512832 0.221811108292498 0.105985107175013 ENSG00000198198 SZT2
ENST00000372442 0.999930998512832 0.0228835083445706 0.149782831397231 ENSG00000198198 SZT2
ENST00000478140 0.999930998512832 0.239324536171997 0.204913404888746 ENSG00000198198 SZT2
ENST00000470897 0.999930998512832 0.875538302573453 -0.0270127187051076 ENSG00000198198 SZT2
ENST00000471177 0.999930998512832 0.643058191289632 -0.0649916736435053 ENSG00000198198 SZT2
ENST00000460536 0.999930998512832 0.0219892580259545 0.220619186585888 ENSG00000198198 SZT2
ENST00000396885 0.999930998512832 0.264351545500233 0.174705199845022 ENSG00000229372 SZT2-AS1
ENST00000583037 0.999930998512832 0.22929379058994 0.196770925362519 ENSG00000178922 HYI
ENST00000483618 0.999930998512832 0.493192226973685 0.188123720746719 ENSG00000178922 HYI
ENST00000372425 0.999930998512832 0.22929379058994 0.196770925362519 ENSG00000178922 HYI
ENST00000372433 0.999930998512832 0.228755275560056 0.200459913535312 ENSG00000178922 HYI
ENST00000372434 0.999930998512832 0.223212361838392 0.200783811166784 ENSG00000178922 HYI
ENST00000470662 0.999930998512832 0.256871507579452 0.193912403886426 ENSG00000178922 HYI
ENST00000487366 0.999930998512832 0.253752924429621 0.194130474661895 ENSG00000178922 HYI
ENST00000372430 0.999930998512832 0.216192384054128 0.206642744359493 ENSG00000178922 HYI
ENST00000372432 0.999930998512832 0.262373897206593 0.183262510265541 ENSG00000178922 HYI
ENST00000372427 0.999930998512832 0.254795495010129 0.186176043477716 ENSG00000178922 HYI
ENST00000372426 0.999930998512832 0.262815015247392 0.190768145296809 ENSG00000178922 HYI
ENST00000486909 0.999930998512832 0.210189647832611 0.206274533820418 ENSG00000178922 HYI
ENST00000496142 0.999930998512832 0.321361888004333 0.25488321646662 ENSG00000178922 HYI
ENST00000469587 0.999930998512832 0.619747062381575 -0.141046465617275 ENSG00000178922 HYI
ENST00000359947 0.999930998512832 0.481449128924637 0.163427799616628 ENSG00000142949 PTPRF
ENST00000438120 0.999930998512832 0.460981798595652 0.177898507814214 ENSG00000142949 PTPRF
ENST00000436724 0.999930998512832 0.726251056056054 -0.113726344268516 ENSG00000142949 PTPRF
ENST00000372405 0.999930998512832 0.985475617624507 0.00603408931087979 ENSG00000142949 PTPRF
ENST00000372413 0.999930998512832 0.453682976471465 0.175136237952019 ENSG00000142949 PTPRF
ENST00000372414 0.999930998512832 0.453682976471465 0.175136237952019 ENSG00000142949 PTPRF
ENST00000412568 0.999930998512832 0.215758929331429 0.338932168549145 ENSG00000142949 PTPRF
ENST00000429895 0.999930998512832 0.267711603874214 0.2913091936137 ENSG00000142949 PTPRF
ENST00000414879 0.999930998512832 0.322771894474496 0.265310781413963 ENSG00000142949 PTPRF
ENST00000422171 0.999930998512832 0.322771894474496 0.265310781413963 ENSG00000142949 PTPRF
ENST00000496447 0.999930998512832 0.709383682729374 0.107159320221146 ENSG00000142949 PTPRF
ENST00000372407 0.999930998512832 0.732085695630247 0.100704493456355 ENSG00000142949 PTPRF
ENST00000372396 0.999930998512832 0.257976835314904 0.0584280642085658 ENSG00000066135 KDM4A
ENST00000463151 0.999930998512832 0.729141833611704 0.0290246008590308 ENSG00000066135 KDM4A
ENST00000485249 0.999930998512832 0.688880104386193 0.037435046879738 ENSG00000066135 KDM4A
ENST00000472265 0.999930998512832 0.36434831557294 0.151402722176368 ENSG00000066135 KDM4A
ENST00000481296 0.999930998512832 0.319304301099419 0.15538258566251 ENSG00000066135 KDM4A
ENST00000398804 0.999930998512832 0.0368049181070528 0.180205745136575 ENSG00000236200 KDM4A-AS1
ENST00000439057 0.999930998512832 0.0484157028488144 0.178246067328408 ENSG00000236200 KDM4A-AS1
ENST00000434346 0.999930998512832 0.228544232323769 0.153223350036039 ENSG00000236200 KDM4A-AS1
ENST00000453015 0.999930998512832 0.170301752425753 0.16594999622345 ENSG00000236200 KDM4A-AS1
ENST00000418149 0.999930998512832 0.158081351894122 0.14756547895382 ENSG00000236200 KDM4A-AS1
ENST00000532911 0.999930998512832 0.44799766619913 -0.0851680760945659 ENSG00000126091 ST3GAL3
ENST00000489897 0.999930998512832 0.663370043087481 -0.0345956936138629 ENSG00000126091 ST3GAL3
ENST00000372374 0.999930998512832 0.713710208329544 -0.0287766379891512 ENSG00000126091 ST3GAL3
ENST00000372375 0.999930998512832 0.713710208329544 -0.0287766379891512 ENSG00000126091 ST3GAL3
ENST00000545417 0.999930998512832 0.713710208329544 -0.0287766379891512 ENSG00000126091 ST3GAL3
ENST00000372377 0.999930998512832 0.713710208329544 -0.0287766379891512 ENSG00000126091 ST3GAL3
ENST00000361392 0.999930998512832 0.713710208329544 -0.0287766379891512 ENSG00000126091 ST3GAL3
ENST00000361400 0.999930998512832 0.713710208329544 -0.0287766379891512 ENSG00000126091 ST3GAL3
ENST00000353126 0.999930998512832 0.713710208329544 -0.0287766379891512 ENSG00000126091 ST3GAL3
ENST00000530154 0.999930998512832 0.62662334214475 -0.0392239673068828 ENSG00000126091 ST3GAL3
ENST00000262915 0.999930998512832 0.713710208329544 -0.0287766379891512 ENSG00000126091 ST3GAL3
ENST00000330208 0.999930998512832 0.713710208329544 -0.0287766379891512 ENSG00000126091 ST3GAL3
ENST00000335430 0.999930998512832 0.713710208329544 -0.0287766379891512 ENSG00000126091 ST3GAL3
ENST00000351035 0.999930998512832 0.713710208329544 -0.0287766379891512 ENSG00000126091 ST3GAL3
ENST00000479383 0.999930998512832 0.443128839258306 -0.0855906935025418 ENSG00000126091 ST3GAL3
ENST00000347631 0.999930998512832 0.668328880352641 -0.034052954972163 ENSG00000126091 ST3GAL3
ENST00000484868 0.999930998512832 0.323012222932589 -0.114354344061641 ENSG00000126091 ST3GAL3
ENST00000461066 0.999930998512832 0.434335554535695 -0.0873494398501091 ENSG00000126091 ST3GAL3
ENST00000437753 0.999930998512832 0.998123408794758 0.00036326766545037 ENSG00000229444 RP11-184I16.4
ENST00000533997 0.999930998512832 0.697796479114415 -0.0311271704077164 ENSG00000126091 ST3GAL3
ENST00000469715 0.999930998512832 0.697796479114415 -0.0311271704077164 ENSG00000126091 ST3GAL3
ENST00000490541 0.999930998512832 0.697796479114415 -0.0311271704077164 ENSG00000126091 ST3GAL3
ENST00000528371 0.999930998512832 0.697796479114415 -0.0311271704077164 ENSG00000126091 ST3GAL3
ENST00000530581 0.999930998512832 0.697796479114415 -0.0311271704077164 ENSG00000126091 ST3GAL3
ENST00000531816 0.999930998512832 0.697796479114415 -0.0311271704077164 ENSG00000126091 ST3GAL3
ENST00000531993 0.999930998512832 0.697796479114415 -0.0311271704077164 ENSG00000126091 ST3GAL3
ENST00000533212 0.999930998512832 0.697796479114415 -0.0311271704077164 ENSG00000126091 ST3GAL3
ENST00000533933 0.999930998512832 0.697796479114415 -0.0311271704077164 ENSG00000126091 ST3GAL3
ENST00000372369 0.999930998512832 0.697796479114415 -0.0311271704077164 ENSG00000126091 ST3GAL3
ENST00000372372 0.999930998512832 0.697796479114415 -0.0311271704077164 ENSG00000126091 ST3GAL3
ENST00000372368 0.999930998512832 0.697796479114415 -0.0311271704077164 ENSG00000126091 ST3GAL3
ENST00000372367 0.999930998512832 0.697796479114415 -0.0311271704077164 ENSG00000126091 ST3GAL3
ENST00000372366 0.999930998512832 0.697796479114415 -0.0311271704077164 ENSG00000126091 ST3GAL3
ENST00000372365 0.999930998512832 0.697796479114415 -0.0311271704077164 ENSG00000126091 ST3GAL3
ENST00000361746 0.999930998512832 0.697796479114415 -0.0311271704077164 ENSG00000126091 ST3GAL3
ENST00000332628 0.999930998512832 0.697796479114415 -0.0311271704077164 ENSG00000126091 ST3GAL3
ENST00000531451 0.999930998512832 0.68983903136543 -0.0319468190174876 ENSG00000126091 ST3GAL3
ENST00000372362 0.999930998512832 0.68983903136543 -0.0319468190174876 ENSG00000126091 ST3GAL3
ENST00000361812 0.999930998512832 0.68983903136543 -0.0319468190174876 ENSG00000126091 ST3GAL3
ENST00000461375 0.999930998512832 0.974629877593326 0.00271264428820657 ENSG00000126091 ST3GAL3
ENST00000490502 0.999930998512832 0.367192482394303 0.0997943472225419 ENSG00000126091 ST3GAL3
ENST00000495482 0.999930998512832 0.680513812764498 0.070326612011267 ENSG00000126091 ST3GAL3
ENST00000414809 0.999930998512832 0.486909550912999 0.239348599888591 ENSG00000117407 ARTN
ENST00000372359 0.999930998512832 0.486909550912999 0.239348599888591 ENSG00000117407 ARTN
ENST00000446167 0.999930998512832 0.330258037508474 -0.164317625824108 ENSG00000237950 RP11-7O11.3
ENST00000445226 0.999930998512832 0.388498012698283 -0.145261712599789 ENSG00000237950 RP11-7O11.3
ENST00000412378 0.999930998512832 0.353097592659271 -0.146096563251206 ENSG00000237950 RP11-7O11.3
ENST00000372343 0.999930998512832 0.20749496076412 -0.100394222086092 ENSG00000117408 IPO13
ENST00000489061 0.999930998512832 0.721740281602148 -0.0568324512328313 ENSG00000117408 IPO13
ENST00000489773 0.999930998512832 0.758369288893926 -0.0357496324181024 ENSG00000117408 IPO13
ENST00000492152 0.999930998512832 0.80240354645823 0.0345202704250572 ENSG00000117408 IPO13
ENST00000480902 0.999930998512832 0.713027947912437 -0.0711529208159292 ENSG00000117408 IPO13
ENST00000372339 0.999930998512832 0.238864446554005 -0.1651011134395 ENSG00000117408 IPO13
ENST00000486876 0.999930998512832 0.351334808434661 -0.182100438108314 ENSG00000117408 IPO13
ENST00000471934 0.999930998512832 0.300141992222594 -0.0947280858289404 ENSG00000132768 DPH2
ENST00000476260 0.999930998512832 0.213254864900239 -0.111203022408678 ENSG00000132768 DPH2
ENST00000255108 0.999930998512832 0.696876506472971 -0.0339218786893366 ENSG00000132768 DPH2
ENST00000412950 0.999930998512832 0.849669767103705 -0.017094639289034 ENSG00000132768 DPH2
ENST00000524776 0.999930998512832 0.849669767103705 -0.017094639289034 ENSG00000132768 DPH2
ENST00000495421 0.999930998512832 0.696876506472971 -0.0339218786893366 ENSG00000132768 DPH2
ENST00000530988 0.999930998512832 0.314949977795574 -0.0921319166554343 ENSG00000132768 DPH2
ENST00000527567 0.999930998512832 0.239649504765191 -0.104585140857948 ENSG00000132768 DPH2
ENST00000492306 0.999930998512832 0.231966620361318 -0.107373050010262 ENSG00000132768 DPH2
ENST00000490861 0.999930998512832 0.38267172326563 -0.079377729954615 ENSG00000132768 DPH2
ENST00000396758 0.999930998512832 0.697100220013469 -0.0338769088665061 ENSG00000132768 DPH2
ENST00000477294 0.999930998512832 0.209404500636158 -0.110859216128581 ENSG00000132768 DPH2
ENST00000529729 0.999930998512832 0.538014724511716 -0.0559500476624522 ENSG00000132768 DPH2
ENST00000532140 0.999930998512832 0.223594794743614 -0.108817399676843 ENSG00000132768 DPH2
ENST00000534786 0.999930998512832 0.354269625402088 -0.087438084663584 ENSG00000132768 DPH2
ENST00000534655 0.999930998512832 0.309926960358061 -0.114226859745795 ENSG00000132768 DPH2
ENST00000459879 0.999930998512832 0.851503536385401 0.0202005333398361 ENSG00000132768 DPH2
ENST00000527319 0.999930998512832 0.700889294601658 0.0423364413995268 ENSG00000132768 DPH2
ENST00000472505 0.999930998512832 0.404879474217125 -0.0786307028995359 ENSG00000117410 ATP6V0B
ENST00000472174 0.999930998512832 0.453517102977805 -0.0651656811753686 ENSG00000117410 ATP6V0B
ENST00000532642 0.999930998512832 0.459939817734282 -0.0645232285322813 ENSG00000117410 ATP6V0B
ENST00000236067 0.999930998512832 0.458079990075352 -0.0646684537573062 ENSG00000117410 ATP6V0B
ENST00000471859 0.999930998512832 0.446739702930368 -0.0662158610243622 ENSG00000117410 ATP6V0B
ENST00000472277 0.999930998512832 0.500043215127756 -0.0619225653339858 ENSG00000117410 ATP6V0B
ENST00000461670 0.999930998512832 0.418466351886059 -0.0780810655346446 ENSG00000117410 ATP6V0B
ENST00000468183 0.999930998512832 0.458126359465127 -0.0646674338693991 ENSG00000117410 ATP6V0B
ENST00000473485 0.999930998512832 0.458126359465127 -0.0646674338693991 ENSG00000117410 ATP6V0B
ENST00000496131 0.999930998512832 0.40650662682848 -0.0766947166600633 ENSG00000117410 ATP6V0B
ENST00000498208 0.999930998512832 0.447265322831597 -0.0748406329307158 ENSG00000117410 ATP6V0B
ENST00000532072 0.999930998512832 0.660954890990348 0.0336520879627267 ENSG00000117410 ATP6V0B
ENST00000498664 0.999930998512832 0.877519417157412 0.0113213706424592 ENSG00000117410 ATP6V0B
ENST00000498543 0.999930998512832 0.774328060113998 0.0513904417373647 ENSG00000117411 B4GALT2
ENST00000372324 0.999930998512832 0.590212070048028 -0.0787310730388406 ENSG00000117411 B4GALT2
ENST00000497866 0.999930998512832 0.735647444723832 0.056793236401855 ENSG00000117411 B4GALT2
ENST00000434555 0.999930998512832 0.615620179384707 -0.0745750260554597 ENSG00000117411 B4GALT2
ENST00000356836 0.999930998512832 0.623999688762946 -0.0742567664635971 ENSG00000117411 B4GALT2
ENST00000309519 0.999930998512832 0.622112676560816 -0.0747107099601552 ENSG00000117411 B4GALT2
ENST00000485678 0.999930998512832 0.681656615301483 -0.0675962310543727 ENSG00000117411 B4GALT2
ENST00000481924 0.999930998512832 0.660102774308066 -0.077567407715908 ENSG00000117411 B4GALT2
ENST00000486064 0.999930998512832 0.550509809155145 -0.0811410908321863 ENSG00000159214 CCDC24
ENST00000372307 0.999930998512832 0.945305745426819 -0.0197088764633088 ENSG00000196517 SLC6A9
ENST00000372318 0.999930998512832 0.513334125206048 -0.0887889292767313 ENSG00000159214 CCDC24
ENST00000460543 0.999930998512832 0.267671927177278 -0.183308640362498 ENSG00000159214 CCDC24
ENST00000463846 0.999930998512832 0.496315291200787 -0.092479365773253 ENSG00000159214 CCDC24
ENST00000490563 0.999930998512832 0.496315291200787 -0.092479365773253 ENSG00000159214 CCDC24
ENST00000490064 0.999930998512832 0.219897009109536 -0.175048675707954 ENSG00000159214 CCDC24
ENST00000486504 0.999930998512832 0.231604157071992 -0.170050274341193 ENSG00000159214 CCDC24
ENST00000485811 0.999930998512832 0.220672006167646 -0.180466479453015 ENSG00000159214 CCDC24
ENST00000372306 0.999930998512832 0.899222527790796 -0.0369632376779834 ENSG00000196517 SLC6A9
ENST00000466180 0.999930998512832 0.276253385222166 -0.157647492078653 ENSG00000159214 CCDC24
ENST00000479055 0.999930998512832 0.456061281357577 -0.110641177956646 ENSG00000159214 CCDC24
ENST00000472562 0.999930998512832 0.642081676739942 -0.124085281880302 ENSG00000159214 CCDC24
ENST00000372310 0.999930998512832 0.985540124849158 0.00149870487555689 ENSG00000196517 SLC6A9
ENST00000475075 0.999930998512832 0.866524810892206 -0.0510088912387388 ENSG00000196517 SLC6A9
ENST00000357730 0.999930998512832 0.861912205356069 -0.0526998320731256 ENSG00000196517 SLC6A9
ENST00000360584 0.999930998512832 0.861912205356069 -0.0526998320731256 ENSG00000196517 SLC6A9
ENST00000537678 0.999930998512832 0.844129178249748 -0.0601304771197671 ENSG00000196517 SLC6A9
ENST00000492434 0.999930998512832 0.806455348833638 -0.0754283692436846 ENSG00000196517 SLC6A9
ENST00000528803 0.999930998512832 0.748414014536825 -0.0996494133379821 ENSG00000196517 SLC6A9
ENST00000489764 0.999930998512832 0.841051292489852 -0.0620024915669482 ENSG00000196517 SLC6A9
ENST00000466926 0.999930998512832 0.805970471234592 -0.0271078926347529 ENSG00000196517 SLC6A9
ENST00000533007 0.999930998512832 0.116204078104434 -0.289439225670463 ENSG00000196517 SLC6A9
ENST00000361745 0.999930998512832 0.418177550944728 0.0635139550432186 ENSG00000178028 DMAP1
ENST00000446292 0.999930998512832 0.29453848652631 0.0832580741383279 ENSG00000178028 DMAP1
ENST00000440641 0.999930998512832 0.319521157673149 0.0778216451682084 ENSG00000178028 DMAP1
ENST00000436069 0.999930998512832 0.744124400819166 -0.0358192571073223 ENSG00000178028 DMAP1
ENST00000437511 0.999930998512832 0.318913622136458 0.0797109089553633 ENSG00000178028 DMAP1
ENST00000475794 0.999930998512832 0.641109890313917 -0.0479592169062915 ENSG00000178028 DMAP1
ENST00000471829 0.999930998512832 0.367837724144224 0.0714791955420758 ENSG00000178028 DMAP1
ENST00000487922 0.999930998512832 0.426180821931293 0.06134292462419 ENSG00000178028 DMAP1
ENST00000315913 0.999930998512832 0.41822137121721 0.0635127998207566 ENSG00000178028 DMAP1
ENST00000372289 0.999930998512832 0.41822137121721 0.0635127998207566 ENSG00000178028 DMAP1
ENST00000463950 0.999930998512832 0.90564175191602 -0.0126783974494312 ENSG00000178028 DMAP1
ENST00000372290 0.999930998512832 0.215966872996256 0.106191710761698 ENSG00000178028 DMAP1
ENST00000488433 0.999930998512832 0.280491144793275 0.0888775319357105 ENSG00000178028 DMAP1
ENST00000483741 0.999930998512832 0.51968511500257 0.0892649152030312 ENSG00000178028 DMAP1
ENST00000494092 0.999930998512832 0.5312080269173 -0.0915233930669277 ENSG00000178028 DMAP1
ENST00000372257 0.999930998512832 0.977843843568321 -0.00157514627173403 ENSG00000117419 ERI3
ENST00000372259 0.999930998512832 0.985855410532415 -0.00104177096247239 ENSG00000117419 ERI3
ENST00000456170 0.999930998512832 0.923594248980683 0.00551436809133151 ENSG00000117419 ERI3
ENST00000537474 0.999930998512832 0.89141257577371 0.00773385012304957 ENSG00000117419 ERI3
ENST00000489710 0.999930998512832 0.646826395032724 0.0377435364106474 ENSG00000117419 ERI3
ENST00000479101 0.999930998512832 0.801467356710016 0.0205920220649494 ENSG00000117419 ERI3
ENST00000462341 0.999930998512832 0.762216291314214 0.0223421818092281 ENSG00000117419 ERI3
ENST00000414156 0.999930998512832 0.980417821916321 0.00604014588674617 ENSG00000233602 ERI3-IT1
ENST00000452396 0.999930998512832 0.833484666842487 -0.0130368118581414 ENSG00000117419 ERI3
ENST00000495828 0.999930998512832 0.916911935685847 -0.0072440410127676 ENSG00000117419 ERI3
ENST00000457571 0.999930998512832 0.963862745331573 0.00344040615745978 ENSG00000117419 ERI3
ENST00000355387 0.999930998512832 0.310862497746197 -0.0625213274570634 ENSG00000187147 RNF220
ENST00000361799 0.999930998512832 0.310862497746197 -0.0625213274570634 ENSG00000187147 RNF220
ENST00000372247 0.999930998512832 0.309427779595006 -0.0626211521505955 ENSG00000187147 RNF220
ENST00000443020 0.999930998512832 0.197640993461281 -0.0809748544387802 ENSG00000187147 RNF220
ENST00000453863 0.999930998512832 0.054090245898578 -0.178533223657919 ENSG00000187147 RNF220
ENST00000335497 0.999930998512832 0.238503749521079 -0.0868175551420323 ENSG00000187147 RNF220
ENST00000440132 0.999930998512832 0.251097946339629 -0.0826791742876465 ENSG00000187147 RNF220
ENST00000474064 0.999930998512832 0.438876887752852 -0.0540260842532072 ENSG00000187147 RNF220
ENST00000471494 0.999930998512832 0.10421220781933 -0.122477914339656 ENSG00000187147 RNF220
ENST00000488865 0.999930998512832 0.0494391369628801 -0.186220648481591 ENSG00000187147 RNF220
ENST00000497469 0.999930998512832 0.233876385283889 -0.0849254745887092 ENSG00000187147 RNF220
ENST00000475378 0.999930998512832 0.57336045863491 -0.0395301714325172 ENSG00000187147 RNF220
ENST00000484745 0.999930998512832 0.687376480721816 -0.0272636486648597 ENSG00000187147 RNF220
ENST00000372242 0.999930998512832 0.511339776481888 -0.0433604988165442 ENSG00000126106 TMEM53
ENST00000372243 0.999930998512832 0.511339776481888 -0.0433604988165442 ENSG00000126106 TMEM53
ENST00000372244 0.999930998512832 0.511449323336018 -0.0433590260608451 ENSG00000126106 TMEM53
ENST00000495630 0.999930998512832 0.552198482399465 -0.0387293235427337 ENSG00000126106 TMEM53
ENST00000474394 0.999930998512832 0.96522231740464 0.0033524486479708 ENSG00000187147 RNF220
ENST00000480686 0.999930998512832 0.618629690796734 0.0358801465925484 ENSG00000187147 RNF220
ENST00000474956 0.999930998512832 0.540121825012084 0.0476639818103348 ENSG00000187147 RNF220
ENST00000476724 0.999930998512832 0.708353373751245 -0.0871039629419587 ENSG00000126106 TMEM53
ENST00000468117 0.999930998512832 0.707771194096953 -0.086947890417476 ENSG00000126106 TMEM53
ENST00000372237 0.999930998512832 0.707771194096953 -0.086947890417476 ENSG00000126106 TMEM53
ENST00000372235 0.999930998512832 0.666895821792552 -0.107445853151189 ENSG00000126106 TMEM53
ENST00000420706 0.999930998512832 0.57554288485623 -0.14684445651248 ENSG00000126106 TMEM53
ENST00000424484 0.999930998512832 0.613718586008574 -0.0532679178369129 ENSG00000198520 C1orf228
ENST00000455805 0.999930998512832 0.933127196303202 0.0173531971513621 ENSG00000198520 C1orf228
ENST00000458657 0.999930998512832 0.581571987890706 -0.0543456593065347 ENSG00000198520 C1orf228
ENST00000418644 0.999930998512832 0.906528557343838 -0.026891744525607 ENSG00000198520 C1orf228
ENST00000441519 0.999930998512832 0.933127196303202 0.0173531971513621 ENSG00000198520 C1orf228
ENST00000357508 0.999930998512832 0.581571987890706 -0.0543456593065347 ENSG00000198520 C1orf228
ENST00000535358 0.999930998512832 0.581571987890706 -0.0543456593065347 ENSG00000198520 C1orf228
ENST00000445071 0.999930998512832 0.638083587371826 -0.103049043486148 ENSG00000198520 C1orf228
ENST00000453711 0.999930998512832 0.78164838526637 -0.0642331308850146 ENSG00000198520 C1orf228
ENST00000421398 0.999930998512832 0.582451202812333 -0.0618783796016459 ENSG00000198520 C1orf228
ENST00000444751 0.999930998512832 0.618249487824063 -0.0556448125560106 ENSG00000198520 C1orf228
ENST00000434068 0.999930998512832 0.530441811987573 -0.0745863938545931 ENSG00000198520 C1orf228
ENST00000434520 0.999930998512832 0.702837931331945 -0.0451569405303897 ENSG00000198520 C1orf228
ENST00000427321 0.999930998512832 0.59055230610898 -0.0805757331238203 ENSG00000198520 C1orf228
ENST00000446792 0.999930998512832 0.606483966507616 -0.0783621171043629 ENSG00000198520 C1orf228
ENST00000444525 0.999930998512832 0.708713949110425 -0.0560074493035431 ENSG00000198520 C1orf228
ENST00000440383 0.999930998512832 0.584233198262715 -0.0827825474358242 ENSG00000198520 C1orf228
ENST00000427336 0.999930998512832 0.543945227592017 -0.0922281371243188 ENSG00000198520 C1orf228
ENST00000418779 0.999930998512832 0.74003632342668 -0.0488135875985148 ENSG00000198520 C1orf228
ENST00000568406 0.999930998512832 0.614272524026676 -0.0738745892323668 ENSG00000198520 C1orf228
ENST00000452259 0.999930998512832 0.757595602056288 -0.0652035266892345 ENSG00000142945 KIF2C
ENST00000372224 0.999930998512832 0.346824731892654 0.158105504702064 ENSG00000142945 KIF2C
ENST00000493027 0.999930998512832 0.776650006554871 -0.0599991128549351 ENSG00000142945 KIF2C
ENST00000372218 0.999930998512832 0.338820830638829 0.161753328724561 ENSG00000142945 KIF2C
ENST00000455186 0.999930998512832 0.902634537438113 -0.0296209660571305 ENSG00000142945 KIF2C
ENST00000372222 0.999930998512832 0.165342177647741 0.244177244436293 ENSG00000142945 KIF2C
ENST00000480574 0.999930998512832 0.474651406874105 0.223311205350841 ENSG00000142945 KIF2C
ENST00000372217 0.999930998512832 0.128847320452016 0.259177109878757 ENSG00000142945 KIF2C
ENST00000440985 0.999930998512832 0.0651379496358743 0.54410991540636 ENSG00000225721 RP11-269F19.2
ENST00000428791 0.999930998512832 0.431831447931504 -0.101479910508079 ENSG00000225721 RP11-269F19.2
ENST00000423289 0.999930998512832 0.454780668426506 0.232160673761363 ENSG00000142945 KIF2C
ENST00000472235 0.999930998512832 0.680726978986973 0.110895573633965 ENSG00000142945 KIF2C
ENST00000497035 0.999930998512832 0.0163895402418317 -0.148219370894184 ENSG00000142937 RPS8
ENST00000396651 0.999930998512832 0.0218188918693046 -0.143396005793279 ENSG00000142937 RPS8
ENST00000372209 0.999930998512832 0.0218614035435105 -0.143340448548496 ENSG00000142937 RPS8
ENST00000470475 0.999930998512832 0.00667416353314767 -0.178011901716284 ENSG00000142937 RPS8
ENST00000485390 0.999930998512832 0.0218133405764562 -0.143326691501206 ENSG00000142937 RPS8
ENST00000581525 0.999930998512832 0.845881059603901 -0.0571253112801545 ENSG00000264294 SNORD55
ENST00000364043 0.999930998512832 0.491467901950902 0.176142998869467 ENSG00000200913 SNORD46
ENST00000464658 0.999930998512832 0.151340109870577 -0.089901329994141 ENSG00000142937 RPS8
ENST00000484599 0.999930998512832 0.143959872722923 -0.0926336485723521 ENSG00000142937 RPS8
ENST00000365161 0.999930998512832 0.249766509086695 -0.28716349910363 ENSG00000202031 SNORD38A
ENST00000474582 0.999930998512832 0.461110462043228 -0.0602228981591567 ENSG00000142937 RPS8
ENST00000384690 0.999930998512832 0.822350157403067 -0.0510453091297171 ENSG00000207421 SNORD38B
ENST00000455333 0.999930998512832 0.735542521859207 0.116244030390105 ENSG00000234093 RPS15AP11
ENST00000594193 0.999930998512832 0.773902087169913 0.100148463832256 ENSG00000234093 RPS15AP11
ENST00000372207 0.999930998512832 0.748781621574198 -0.0947760686628577 ENSG00000142959 BEST4
ENST00000372201 0.999930998512832 0.3563893064219 -0.0877768402090287 ENSG00000173846 PLK3
ENST00000465443 0.999930998512832 0.356546493219635 -0.0876717874049696 ENSG00000173846 PLK3
ENST00000476731 0.999930998512832 0.390358591162073 -0.0894378900580573 ENSG00000173846 PLK3
ENST00000492398 0.999930998512832 0.85987136580434 -0.01712356953248 ENSG00000173846 PLK3
ENST00000461358 0.999930998512832 0.946390686894454 -0.00665388567906199 ENSG00000173846 PLK3
ENST00000461769 0.999930998512832 0.720441371731115 -0.037872328509932 ENSG00000173846 PLK3
ENST00000493100 0.999930998512832 0.984475920200248 0.00199493480327107 ENSG00000173846 PLK3
ENST00000339355 0.999930998512832 0.231881353668119 -0.159494561436175 ENSG00000188396 TCTEX1D4
ENST00000372200 0.999930998512832 0.688275756491597 -0.0527883453870195 ENSG00000188396 TCTEX1D4
ENST00000450269 0.999930998512832 0.556951818121791 -0.0689072352064363 ENSG00000222009 BTBD19
ENST00000453418 0.999930998512832 0.556951818121791 -0.0689072352064363 ENSG00000222009 BTBD19
ENST00000409335 0.999930998512832 0.575049008639715 -0.0657168868636673 ENSG00000222009 BTBD19
ENST00000439563 0.999930998512832 0.815236507272478 -0.0279030473869559 ENSG00000222009 BTBD19
ENST00000485668 0.999930998512832 0.805917486822874 -0.0291214476006904 ENSG00000222009 BTBD19
ENST00000482715 0.999930998512832 0.634683409056226 -0.0568331844782211 ENSG00000222009 BTBD19
ENST00000475105 0.999930998512832 0.347171090022075 -0.106585099415626 ENSG00000222009 BTBD19
ENST00000495433 0.999930998512832 0.449298145432113 -0.0964262432190967 ENSG00000222009 BTBD19
ENST00000489976 0.999930998512832 0.188303981013962 -0.231114868976037 ENSG00000222009 BTBD19
ENST00000464114 0.999930998512832 0.400333257672107 -0.130058120593672 ENSG00000222009 BTBD19
ENST00000438067 0.999930998512832 0.817578723032918 -0.0627772672311925 ENSG00000117425 PTCH2
ENST00000447098 0.999930998512832 0.655336912938868 -0.111619141995141 ENSG00000117425 PTCH2
ENST00000365574 0.999930998512832 0.768340930273324 0.0953933563399613 ENSG00000202444 RNU5E-6P
ENST00000372192 0.999930998512832 0.650501739726915 -0.117699905387438 ENSG00000117425 PTCH2
ENST00000439363 0.999930998512832 0.538607978673951 -0.067848134179491 ENSG00000070785 EIF2B3
ENST00000360403 0.999930998512832 0.354509031015247 -0.0895222928116971 ENSG00000070785 EIF2B3
ENST00000486491 0.999930998512832 0.937124863249339 -0.00968724450334141 ENSG00000070785 EIF2B3
ENST00000372183 0.999930998512832 0.211425780517097 -0.118532310035368 ENSG00000070785 EIF2B3
ENST00000480675 0.999930998512832 0.0849090482456096 -0.137891758522039 ENSG00000070785 EIF2B3
ENST00000477953 0.999930998512832 0.0977211776567911 -0.136319746652795 ENSG00000070785 EIF2B3
ENST00000372182 0.999930998512832 0.166285359718 -0.110930076149139 ENSG00000070785 EIF2B3
ENST00000487532 0.999930998512832 0.342055887042403 -0.0751183468228426 ENSG00000070785 EIF2B3
ENST00000497010 0.999930998512832 0.202787009404424 -0.117806937044329 ENSG00000070785 EIF2B3
ENST00000372168 0.999930998512832 0.481768210884933 0.064857473602194 ENSG00000126107 HECTD3
ENST00000372172 0.999930998512832 0.392553390523958 0.0758860567709546 ENSG00000126107 HECTD3
ENST00000486132 0.999930998512832 0.255687793264669 0.119283555009045 ENSG00000126107 HECTD3
ENST00000486296 0.999930998512832 0.747159608976137 0.0349599306398412 ENSG00000126107 HECTD3
ENST00000466423 0.999930998512832 0.721624217130018 0.0362613088550565 ENSG00000126107 HECTD3
ENST00000487488 0.999930998512832 0.484855786280984 -0.0816278677682096 ENSG00000126107 HECTD3
ENST00000484564 0.999930998512832 0.342106562289503 -0.136796399590394 ENSG00000126107 HECTD3
ENST00000246337 0.999930998512832 0.976644356910542 0.00267852842241413 ENSG00000126088 UROD
ENST00000491773 0.999930998512832 0.345335636665949 -0.0892978604503078 ENSG00000126088 UROD
ENST00000463092 0.999930998512832 0.149281024181507 -0.136458694460001 ENSG00000126088 UROD
ENST00000461035 0.999930998512832 0.155482343256915 -0.147506857031909 ENSG00000126088 UROD
ENST00000491300 0.999930998512832 0.596309546112302 -0.0470832186341808 ENSG00000126088 UROD
ENST00000434478 0.999930998512832 0.650469993345171 -0.0409590301013127 ENSG00000126088 UROD
ENST00000494399 0.999930998512832 0.976447653810867 0.00269695247498535 ENSG00000126088 UROD
ENST00000460334 0.999930998512832 0.580070579433547 -0.0509245951470902 ENSG00000126088 UROD
ENST00000462688 0.999930998512832 0.596187801866612 -0.0470860519227628 ENSG00000126088 UROD
ENST00000460906 0.999930998512832 0.652277705309515 -0.0409213465966285 ENSG00000126088 UROD
ENST00000490385 0.999930998512832 0.600731877563286 -0.0475550401433388 ENSG00000126088 UROD
ENST00000469548 0.999930998512832 0.611100934211984 -0.0434906208335951 ENSG00000126088 UROD
ENST00000486699 0.999930998512832 0.58899820736015 -0.0462808177097592 ENSG00000126088 UROD
ENST00000478467 0.999930998512832 0.604245989724683 -0.0444013853657039 ENSG00000126088 UROD
ENST00000428106 0.999930998512832 0.608955752711364 -0.0436395816582431 ENSG00000126088 UROD
ENST00000496439 0.999930998512832 0.537588261211774 -0.0548399660149754 ENSG00000126088 UROD
ENST00000473012 0.999930998512832 0.352426762554714 -0.085784533625 ENSG00000126088 UROD
ENST00000472254 0.999930998512832 0.042693033841544 0.287605469741917 ENSG00000126088 UROD
ENST00000466193 0.999930998512832 0.133339946351728 0.251816751888821 ENSG00000126088 UROD
ENST00000465678 0.999930998512832 0.27119970459858 0.189760287384435 ENSG00000126088 UROD
ENST00000359600 0.999930998512832 0.698034661653231 0.103357338848396 ENSG00000162415 ZSWIM5
ENST00000464588 0.999930998512832 0.686651076670747 0.103008899515063 ENSG00000162415 ZSWIM5
ENST00000334815 0.999930998512832 0.660296434612119 -0.0888595268690449 ENSG00000186603 HPDL
ENST00000528332 0.999930998512832 0.107783538355483 -0.146034478856756 ENSG00000132781 MUTYH
ENST00000529984 0.999930998512832 0.107783538355483 -0.146034478856756 ENSG00000132781 MUTYH
ENST00000372110 0.999930998512832 0.115175928369996 -0.144434672594956 ENSG00000132781 MUTYH
ENST00000372115 0.999930998512832 0.114877579391278 -0.143951630265075 ENSG00000132781 MUTYH
ENST00000481571 0.999930998512832 0.115175928369996 -0.144434672594956 ENSG00000132781 MUTYH
ENST00000372098 0.999930998512832 0.115175928369996 -0.144434672594956 ENSG00000132781 MUTYH
ENST00000355498 0.999930998512832 0.0586558136515983 -0.170191176384658 ENSG00000132781 MUTYH
ENST00000475516 0.999930998512832 0.0461080244595052 -0.178190875012418 ENSG00000132781 MUTYH
ENST00000485271 0.999930998512832 0.868537886910981 -0.0316294611482714 ENSG00000132781 MUTYH
ENST00000372104 0.999930998512832 0.0483752699674143 -0.177676876842295 ENSG00000132781 MUTYH
ENST00000448481 0.999930998512832 0.0483752699674143 -0.177676876842295 ENSG00000132781 MUTYH
ENST00000456914 0.999930998512832 0.0448635008004969 -0.180742067512127 ENSG00000132781 MUTYH
ENST00000354383 0.999930998512832 0.0461080244595052 -0.178190875012418 ENSG00000132781 MUTYH
ENST00000488731 0.999930998512832 0.041354613561709 -0.182530224992065 ENSG00000132781 MUTYH
ENST00000372100 0.999930998512832 0.0562640442227168 -0.171729333664867 ENSG00000132781 MUTYH
ENST00000450313 0.999930998512832 0.111343002720108 -0.145308279755106 ENSG00000132781 MUTYH
ENST00000531105 0.999930998512832 0.0565244619413281 -0.171489272734922 ENSG00000132781 MUTYH
ENST00000467459 0.999930998512832 0.884307532228222 0.0208109263231417 ENSG00000132781 MUTYH
ENST00000482094 0.999930998512832 0.828875888950693 -0.0358223602693469 ENSG00000132781 MUTYH
ENST00000529892 0.999930998512832 0.82292276301346 -0.0341200653099732 ENSG00000132781 MUTYH
ENST00000533178 0.999930998512832 0.330038910515853 -0.112545802882658 ENSG00000132781 MUTYH
ENST00000528013 0.999930998512832 0.041262217195232 -0.184354651313616 ENSG00000132781 MUTYH
ENST00000412971 0.999930998512832 0.0868891536861186 -0.163555288995481 ENSG00000132781 MUTYH
ENST00000462388 0.999930998512832 0.523067463272144 -0.100179471248807 ENSG00000132781 MUTYH
ENST00000466231 0.999930998512832 0.737436159840907 0.0719633845496064 ENSG00000132781 MUTYH
ENST00000470256 0.999930998512832 0.0248008367707238 -0.217699955159122 ENSG00000132781 MUTYH
ENST00000461495 0.999930998512832 0.0705800873322371 -0.17570959668808 ENSG00000132781 MUTYH
ENST00000435155 0.999930998512832 0.0194283219728113 -0.229102097642136 ENSG00000132781 MUTYH
ENST00000467940 0.999930998512832 0.0704841823964453 -0.178154342837636 ENSG00000132781 MUTYH
ENST00000478796 0.999930998512832 0.390231753806821 -0.136345408948834 ENSG00000132781 MUTYH
ENST00000525160 0.999930998512832 0.0794724846966767 -0.173589406738125 ENSG00000132781 MUTYH
ENST00000479746 0.999930998512832 0.0106399672557106 -0.249386789920773 ENSG00000132781 MUTYH
ENST00000492494 0.999930998512832 0.0101140155532481 -0.251461101229058 ENSG00000132781 MUTYH
ENST00000483642 0.999930998512832 0.0417100869889897 -0.199910456099544 ENSG00000132781 MUTYH
ENST00000481139 0.999930998512832 0.044762682006097 -0.199797244041881 ENSG00000132781 MUTYH
ENST00000485484 0.999930998512832 0.00998163178138099 -0.267373920267434 ENSG00000132781 MUTYH
ENST00000476789 0.999930998512832 0.0651589061753823 -0.185945598632056 ENSG00000132781 MUTYH
ENST00000462387 0.999930998512832 0.0459471237955873 -0.20197000227151 ENSG00000132781 MUTYH
ENST00000474703 0.999930998512832 0.00611099030245228 -0.285340199523541 ENSG00000132781 MUTYH
ENST00000483127 0.999930998512832 0.0251919297170968 -0.249412704063149 ENSG00000132781 MUTYH
ENST00000534453 0.999930998512832 0.0300147703219418 -0.254598466226559 ENSG00000132781 MUTYH
ENST00000372090 0.999930998512832 0.904255719923822 -0.012783545474883 ENSG00000132773 TOE1
ENST00000477731 0.999930998512832 0.876377684257703 -0.0177970568452136 ENSG00000132773 TOE1
ENST00000539779 0.999930998512832 0.780893348089442 -0.0293336559396632 ENSG00000132773 TOE1
ENST00000471337 0.999930998512832 0.805544484101888 -0.0280330974666375 ENSG00000132773 TOE1
ENST00000495703 0.999930998512832 0.929285652710362 -0.00929761582212248 ENSG00000132773 TOE1
ENST00000460057 0.999930998512832 0.54861877623983 -0.0734978575264178 ENSG00000132773 TOE1
ENST00000372084 0.999930998512832 0.937491708248772 0.0084978821454954 ENSG00000070759 TESK2
ENST00000372086 0.999930998512832 0.856816167259789 0.0199177905026805 ENSG00000070759 TESK2
ENST00000341771 0.999930998512832 0.856816167259789 0.0199177905026805 ENSG00000070759 TESK2
ENST00000486676 0.999930998512832 0.871689339631951 0.0178246530580778 ENSG00000070759 TESK2
ENST00000538496 0.999930998512832 0.924706332790286 0.0104769262738302 ENSG00000070759 TESK2
ENST00000493974 0.999930998512832 0.71815420579105 0.047454584739724 ENSG00000070759 TESK2
ENST00000451835 0.999930998512832 0.655574040675746 0.0577027582878766 ENSG00000070759 TESK2
ENST00000415578 0.999930998512832 0.369196490326912 0.219955690175907 ENSG00000236624 CCDC163P
ENST00000515561 0.999930998512832 0.37201564683554 0.219938467977419 ENSG00000236624 CCDC163P
ENST00000502793 0.999930998512832 0.332854351620981 0.270933017437543 ENSG00000236624 CCDC163P
ENST00000490551 0.999930998512832 0.836142012988518 0.053188634387618 ENSG00000236624 CCDC163P
ENST00000432082 0.999930998512832 0.775245644780267 -0.0808609566988701 ENSG00000236624 CCDC163P
ENST00000514299 0.999930998512832 0.775245644780267 -0.0808609566988701 ENSG00000236624 CCDC163P
ENST00000486476 0.999930998512832 0.949741363091842 0.0184319410594183 ENSG00000236624 CCDC163P
ENST00000488405 0.999930998512832 0.874922411021414 -0.0486335484952118 ENSG00000236624 CCDC163P
ENST00000401061 0.999930998512832 0.300920154689346 -0.111773859884626 ENSG00000132763 MMACHC
ENST00000477188 0.999930998512832 0.790063239544184 0.055833890472829 ENSG00000132763 MMACHC
ENST00000262746 0.999930998512832 0.142471115535145 -0.145275901613101 ENSG00000117450 PRDX1
ENST00000319248 0.999930998512832 0.142686367019833 -0.145187059381951 ENSG00000117450 PRDX1
ENST00000372079 0.999930998512832 0.142724067105022 -0.145207871645519 ENSG00000117450 PRDX1
ENST00000447184 0.999930998512832 0.13538568235675 -0.149037910088437 ENSG00000117450 PRDX1
ENST00000424390 0.999930998512832 0.134883456450547 -0.149100462160872 ENSG00000117450 PRDX1
ENST00000483583 0.999930998512832 0.0964276613918063 -0.168750727198998 ENSG00000117450 PRDX1
ENST00000372070 0.999930998512832 0.739144556944429 0.0273901926822906 ENSG00000117448 AKR1A1
ENST00000434299 0.999930998512832 0.794403073941995 0.0215442102519765 ENSG00000117448 AKR1A1
ENST00000496999 0.999930998512832 0.589209876042483 0.0456047225295576 ENSG00000117448 AKR1A1
ENST00000476957 0.999930998512832 0.767470595923977 0.0243021280471304 ENSG00000117448 AKR1A1
ENST00000481885 0.999930998512832 0.782604794682682 0.0232000286662813 ENSG00000117448 AKR1A1
ENST00000351829 0.999930998512832 0.69723385188746 0.0329665928836417 ENSG00000117448 AKR1A1
ENST00000471651 0.999930998512832 0.609625548291827 0.0434875021018273 ENSG00000117448 AKR1A1
ENST00000497973 0.999930998512832 0.852372094855789 0.0164620424883414 ENSG00000117448 AKR1A1
ENST00000473038 0.999930998512832 0.996107146422662 0.00046368088452998 ENSG00000117448 AKR1A1
ENST00000495913 0.999930998512832 0.896988870603294 0.0128344746266338 ENSG00000117448 AKR1A1
ENST00000487654 0.999930998512832 0.620648097821482 0.050629851299783 ENSG00000117448 AKR1A1
ENST00000475919 0.999930998512832 0.569124822741148 0.0611882752349046 ENSG00000117448 AKR1A1
ENST00000475985 0.999930998512832 0.422360897083021 0.0990015902052592 ENSG00000117448 AKR1A1
ENST00000437901 0.999930998512832 0.721153402917227 0.0274082159817172 ENSG00000132780 NASP
ENST00000437362 0.999930998512832 0.725529069087642 0.0269954599916123 ENSG00000132780 NASP
ENST00000464190 0.999930998512832 0.92278452490995 -0.00823797440066145 ENSG00000132780 NASP
ENST00000528084 0.999930998512832 0.921977038290566 -0.00874741744053811 ENSG00000132780 NASP
ENST00000527359 0.999930998512832 0.668547680554686 0.0322856162556075 ENSG00000132780 NASP
ENST00000525515 0.999930998512832 0.668887255966087 0.0331086903158162 ENSG00000132780 NASP
ENST00000453748 0.999930998512832 0.680022539201919 0.0316623082410257 ENSG00000132780 NASP
ENST00000402363 0.999930998512832 0.649965969475397 0.033468751838703 ENSG00000132780 NASP
ENST00000537798 0.999930998512832 0.647937910150017 0.0336724699171944 ENSG00000132780 NASP
ENST00000527470 0.999930998512832 0.947841432735204 0.00564245513101431 ENSG00000132780 NASP
ENST00000529333 0.999930998512832 0.995932833600231 -0.000439578224907395 ENSG00000132780 NASP
ENST00000531532 0.999930998512832 0.694822973248931 0.0360102006772399 ENSG00000132780 NASP
ENST00000530840 0.999930998512832 0.463780624460021 -0.0702752256840949 ENSG00000132780 NASP
ENST00000528238 0.999930998512832 0.715443272085752 0.0271478554289522 ENSG00000132780 NASP
ENST00000534101 0.999930998512832 0.909626967254582 0.00990821835595791 ENSG00000132780 NASP
ENST00000350030 0.999930998512832 0.64917343424881 0.0332247941571043 ENSG00000132780 NASP
ENST00000470768 0.999930998512832 0.81716464965216 0.0197018620642699 ENSG00000132780 NASP
ENST00000372052 0.999930998512832 0.649362765345724 0.0335303877147222 ENSG00000132780 NASP
ENST00000351223 0.999930998512832 0.649362765345724 0.0335303877147222 ENSG00000132780 NASP
ENST00000530073 0.999930998512832 0.49325826732734 0.0500151900997121 ENSG00000132780 NASP
ENST00000481782 0.999930998512832 0.593122533188565 0.0399878544622594 ENSG00000132780 NASP
ENST00000531612 0.999930998512832 0.703732107940346 0.0294681782391292 ENSG00000132780 NASP
ENST00000527932 0.999930998512832 0.997339624306472 -0.000278921873837957 ENSG00000132780 NASP
ENST00000534450 0.999930998512832 0.677872555223049 0.0327146861162978 ENSG00000132780 NASP
ENST00000472408 0.999930998512832 0.884871843544814 0.0160626742357919 ENSG00000132780 NASP
ENST00000491755 0.999930998512832 0.976315414188839 0.0040662943937174 ENSG00000159588 CCDC17
ENST00000482416 0.999930998512832 0.976336644803025 0.00406428832473111 ENSG00000159588 CCDC17
ENST00000372044 0.999930998512832 0.967871955110178 -0.00538934179969096 ENSG00000159588 CCDC17
ENST00000421127 0.999930998512832 0.998341206495305 0.000285329401980116 ENSG00000159588 CCDC17
ENST00000343901 0.999930998512832 0.990608626629183 -0.00160915019225812 ENSG00000159588 CCDC17
ENST00000528266 0.999930998512832 0.971017444914408 -0.00497179254351528 ENSG00000159588 CCDC17
ENST00000445048 0.999930998512832 0.891687025379739 -0.0184191016986672 ENSG00000159588 CCDC17
ENST00000479529 0.999930998512832 0.987432711413192 -0.00214698165884995 ENSG00000159588 CCDC17
ENST00000464739 0.999930998512832 0.574008736272799 -0.0841892609643523 ENSG00000159588 CCDC17
ENST00000525599 0.999930998512832 0.340480649365791 0.182717467389134 ENSG00000159588 CCDC17
ENST00000479235 0.999930998512832 0.0391419343372376 0.112308952114379 ENSG00000159592 GPBP1L1
ENST00000290795 0.999930998512832 0.764471757349906 0.0143813977646097 ENSG00000159592 GPBP1L1
ENST00000355105 0.999930998512832 0.77349967365137 0.0138130592223637 ENSG00000159592 GPBP1L1
ENST00000467032 0.999930998512832 0.120594361251589 0.126674845777154 ENSG00000159592 GPBP1L1
ENST00000487436 0.999930998512832 0.0261478577470369 0.161716117060907 ENSG00000159592 GPBP1L1
ENST00000468724 0.999930998512832 0.00474963797755362 0.193819454042771 ENSG00000159592 GPBP1L1
ENST00000498128 0.999930998512832 0.617490680393001 -0.0373951231738274 ENSG00000159592 GPBP1L1
ENST00000432472 0.999930998512832 0.842808255086479 -0.0502726894891002 ENSG00000225447 RPS15AP10
ENST00000437848 0.999930998512832 0.777858509270693 -0.050573982112233 ENSG00000234329 RP11-767N6.2
ENST00000496278 0.999930998512832 0.271992403009446 0.105083907640377 ENSG00000159592 GPBP1L1
ENST00000495616 0.999930998512832 0.392093112174715 0.0756534197899646 ENSG00000159592 GPBP1L1
ENST00000488278 0.999930998512832 0.973862865507209 -0.0016740729849328 ENSG00000159592 GPBP1L1
ENST00000480941 0.999930998512832 0.932589030843953 -0.00429042088945167 ENSG00000159592 GPBP1L1
ENST00000480083 0.999930998512832 0.891882326774861 -0.00688075371860753 ENSG00000159592 GPBP1L1
ENST00000493083 0.999930998512832 0.61676084980212 -0.0255405190578502 ENSG00000159592 GPBP1L1
ENST00000460859 0.999930998512832 0.505352987992394 -0.035015024922492 ENSG00000159592 GPBP1L1
ENST00000372025 0.999930998512832 0.365187715615176 -0.0696158686292629 ENSG00000159596 TMEM69
ENST00000496366 0.999930998512832 0.330390765593834 -0.0809397371544449 ENSG00000159596 TMEM69
ENST00000359942 0.999930998512832 0.966236406702102 -0.00471645411818442 ENSG00000197429 IPP
ENST00000430643 0.999930998512832 0.866002565627135 -0.0431916365277395 ENSG00000230896 RP11-767N6.7
ENST00000461718 0.999930998512832 0.0959671334019944 0.448406394013741 ENSG00000197429 IPP
ENST00000495072 0.999930998512832 0.405674064455713 0.1338291632876 ENSG00000197429 IPP
ENST00000396478 0.999930998512832 0.759954818945263 -0.0399295459828413 ENSG00000197429 IPP
ENST00000470809 0.999930998512832 0.572483268167012 -0.0648312952753115 ENSG00000086015 MAST2
ENST00000372009 0.999930998512832 0.467239306985924 -0.0575718264396267 ENSG00000086015 MAST2
ENST00000361297 0.999930998512832 0.465651300964137 -0.0578213386948068 ENSG00000086015 MAST2
ENST00000372008 0.999930998512832 0.47036719395569 -0.0658900438681333 ENSG00000086015 MAST2
ENST00000482881 0.999930998512832 0.60984822172961 -0.0522929183042774 ENSG00000086015 MAST2
ENST00000488619 0.999930998512832 0.314050645820252 -0.262444898304566 ENSG00000086015 MAST2
ENST00000467367 0.999930998512832 0.384426130213372 -0.143042217228718 ENSG00000086015 MAST2
ENST00000498668 0.999930998512832 0.624410088968777 0.119193478246201 ENSG00000086015 MAST2
ENST00000477968 0.999930998512832 0.950207122273512 0.0127188496759365 ENSG00000086015 MAST2
ENST00000492813 0.999930998512832 0.587691542496704 0.117724035724011 ENSG00000086015 MAST2
ENST00000262741 0.999930998512832 0.928195110480533 0.0205126067697528 ENSG00000117461 PIK3R3
ENST00000372006 0.999930998512832 0.928078779781598 0.0205363463107433 ENSG00000117461 PIK3R3
ENST00000340332 0.999930998512832 0.93437589740228 0.0187303910808593 ENSG00000117461 PIK3R3
ENST00000354242 0.999930998512832 0.93437589740228 0.0187303910808593 ENSG00000117461 PIK3R3
ENST00000420542 0.999930998512832 0.93437589740228 0.0187303910808593 ENSG00000117461 PIK3R3
ENST00000488808 0.999930998512832 0.789602014932243 0.0762934291682438 ENSG00000117461 PIK3R3
ENST00000540385 0.999930998512832 0.964338863843107 0.0110926856793633 ENSG00000117461 PIK3R3
ENST00000423209 0.999930998512832 0.95066480450668 0.0151513185541903 ENSG00000117461 PIK3R3
ENST00000493202 0.999930998512832 0.826771580556173 0.0541319224992104 ENSG00000117461 PIK3R3
ENST00000425892 0.999930998512832 0.997947665015847 0.000646445582794914 ENSG00000117461 PIK3R3
ENST00000396420 0.999930998512832 0.0994525914236146 -0.147147249602735 ENSG00000085998 POMGNT1
ENST00000371984 0.999930998512832 0.160080511610067 -0.143800428683491 ENSG00000085998 POMGNT1
ENST00000371992 0.999930998512832 0.0994525914236146 -0.147147249602735 ENSG00000085998 POMGNT1
ENST00000475642 0.999930998512832 0.023150492363711 -0.382269271525265 ENSG00000085998 POMGNT1
ENST00000535522 0.999930998512832 0.256251114130074 -0.116053409452533 ENSG00000085998 POMGNT1
ENST00000371986 0.999930998512832 0.160052379445544 -0.143810212734952 ENSG00000085998 POMGNT1
ENST00000480972 0.999930998512832 0.703174461041743 0.0538522764393908 ENSG00000085998 POMGNT1
ENST00000485714 0.999930998512832 0.672611366428824 -0.0543279753647445 ENSG00000085998 POMGNT1
ENST00000463030 0.999930998512832 0.220277693511386 0.243299006715076 ENSG00000085998 POMGNT1
ENST00000477114 0.999930998512832 0.756526066378936 -0.0480717596806607 ENSG00000085998 POMGNT1
ENST00000497439 0.999930998512832 0.257275556187964 -0.141664849117697 ENSG00000085998 POMGNT1
ENST00000489985 0.999930998512832 0.138085255083015 -0.210286971492623 ENSG00000085998 POMGNT1
ENST00000463715 0.999930998512832 0.302566948966688 -0.339234848900044 ENSG00000085999 RAD54L
ENST00000442598 0.999930998512832 0.255331768936162 -0.192873137076372 ENSG00000085999 RAD54L
ENST00000493985 0.999930998512832 0.323368203908225 -0.328405969985135 ENSG00000085999 RAD54L
ENST00000371975 0.999930998512832 0.266364431575901 -0.188830478556613 ENSG00000085999 RAD54L
ENST00000469835 0.999930998512832 0.486914916909423 -0.234639109300963 ENSG00000085999 RAD54L
ENST00000493032 0.999930998512832 0.418665147123446 -0.273903644361611 ENSG00000085999 RAD54L
ENST00000487700 0.999930998512832 0.197102113720225 -0.403122021994323 ENSG00000085999 RAD54L
ENST00000472889 0.999930998512832 0.118437223687482 -0.492626571388167 ENSG00000085999 RAD54L
ENST00000473251 0.999930998512832 0.148482065524432 -0.364752802757857 ENSG00000085999 RAD54L
ENST00000496156 0.999930998512832 0.822693265386576 -0.018243194919158 ENSG00000132128 LRRC41
ENST00000476687 0.999930998512832 0.112645105503935 -0.393216530545567 ENSG00000085999 RAD54L
ENST00000488942 0.999930998512832 0.215960076920913 -0.208534910543829 ENSG00000085999 RAD54L
ENST00000459678 0.999930998512832 0.25854642516554 -0.205373826766058 ENSG00000085999 RAD54L
ENST00000343304 0.999930998512832 0.166689234864203 -0.0721377388958302 ENSG00000132128 LRRC41
ENST00000472710 0.999930998512832 0.473141165519187 -0.0403123704769225 ENSG00000132128 LRRC41
ENST00000498402 0.999930998512832 0.0582277561669032 -0.0997553360593906 ENSG00000132128 LRRC41
ENST00000469150 0.999930998512832 0.79456869340969 -0.0208311116565069 ENSG00000132128 LRRC41
ENST00000311672 0.999930998512832 0.14766960230868 -0.0843604304463971 ENSG00000173660 UQCRH
ENST00000489056 0.999930998512832 0.147998714795601 -0.0843585757614107 ENSG00000173660 UQCRH
ENST00000486951 0.999930998512832 0.189880226995915 -0.0814595521313329 ENSG00000173660 UQCRH
ENST00000496387 0.999930998512832 0.147938770317188 -0.084360681354387 ENSG00000173660 UQCRH
ENST00000460947 0.999930998512832 0.300143573434151 -0.0664186275927696 ENSG00000173660 UQCRH
ENST00000474844 0.999930998512832 0.847440334694121 0.0141543570133159 ENSG00000117481 NSUN4
ENST00000307089 0.999930998512832 0.302012574930013 0.074888609817587 ENSG00000117481 NSUN4
ENST00000486270 0.999930998512832 0.56628139216581 0.0433488572517172 ENSG00000117481 NSUN4
ENST00000536062 0.999930998512832 0.73373206065128 0.0249041142921984 ENSG00000117481 NSUN4
ENST00000469918 0.999930998512832 0.952438775895675 0.00452871208378387 ENSG00000117481 NSUN4
ENST00000472157 0.999930998512832 0.657452068566332 -0.0573628895779441 ENSG00000117481 NSUN4
ENST00000471871 0.999930998512832 0.83199784484255 0.0157329675313156 ENSG00000117481 NSUN4
ENST00000537428 0.999930998512832 0.793419209183969 0.0192626332421739 ENSG00000117481 NSUN4
ENST00000498008 0.999930998512832 0.745173196012381 0.0240940557139552 ENSG00000117481 NSUN4
ENST00000495427 0.999930998512832 0.859709088184517 0.0133808541455653 ENSG00000117481 NSUN4
ENST00000475281 0.999930998512832 0.778034098189212 -0.0271568781853678 ENSG00000117481 NSUN4
ENST00000243167 0.999930998512832 0.738072893436939 -0.0480991059692242 ENSG00000117480 FAAH
ENST00000468718 0.999930998512832 0.625397126321351 -0.0971629579466858 ENSG00000117480 FAAH
ENST00000493735 0.999930998512832 0.792917292159371 -0.0462043767205111 ENSG00000117480 FAAH
ENST00000484697 0.999930998512832 0.995499939268355 0.000938202670971011 ENSG00000117480 FAAH
ENST00000489366 0.999930998512832 0.868504765992599 -0.0411728912901364 ENSG00000117480 FAAH
ENST00000493636 0.999930998512832 0.113834054403691 -0.364074689957043 ENSG00000117480 FAAH
ENST00000446499 0.999930998512832 0.791580383559612 -0.0836343853571491 ENSG00000232022 RP5-1109J22.1
ENST00000602433 0.999930998512832 0.929693325008281 0.00805124141906678 ENSG00000269956 MKNK1-AS1
ENST00000342571 0.999930998512832 0.476297243395073 0.0592173274589128 ENSG00000079277 MKNK1
ENST00000371946 0.999930998512832 0.478766146778766 0.0557708773960172 ENSG00000079277 MKNK1
ENST00000341183 0.999930998512832 0.484426878811562 0.0550633395780973 ENSG00000079277 MKNK1
ENST00000371944 0.999930998512832 0.476297243395073 0.0592173274589128 ENSG00000079277 MKNK1
ENST00000371945 0.999930998512832 0.478676583076613 0.0557735067713915 ENSG00000079277 MKNK1
ENST00000524749 0.999930998512832 0.989525716360831 0.00128523156018793 ENSG00000079277 MKNK1
ENST00000528077 0.999930998512832 0.472784821067609 0.0566362566122539 ENSG00000079277 MKNK1
ENST00000428112 0.999930998512832 0.410840246833673 0.0649535289980452 ENSG00000079277 MKNK1
ENST00000532897 0.999930998512832 0.520585662446851 0.0583040440603229 ENSG00000079277 MKNK1
ENST00000530528 0.999930998512832 0.676007019357572 0.0511406010952212 ENSG00000079277 MKNK1
ENST00000531355 0.999930998512832 0.415602977797314 0.0647218917507441 ENSG00000079277 MKNK1
ENST00000470237 0.999930998512832 0.882275968121172 0.0151656134081357 ENSG00000079277 MKNK1
ENST00000524417 0.999930998512832 0.786724127291957 0.030083554474425 ENSG00000079277 MKNK1
ENST00000460098 0.999930998512832 0.969172428856967 -0.00418923836457272 ENSG00000079277 MKNK1
ENST00000532783 0.999930998512832 0.184875232087176 0.122242185093252 ENSG00000079277 MKNK1
ENST00000496619 0.999930998512832 0.312260753650202 0.081563729915098 ENSG00000079277 MKNK1
ENST00000528237 0.999930998512832 0.312225564563118 0.0937494955594575 ENSG00000079277 MKNK1
ENST00000526513 0.999930998512832 0.378384392759139 0.0706878438007792 ENSG00000079277 MKNK1
ENST00000484301 0.999930998512832 0.38178237275098 0.07810787461304 ENSG00000079277 MKNK1
ENST00000545730 0.999930998512832 0.785044656119045 0.0194339755561871 ENSG00000079277 MKNK1
ENST00000486716 0.999930998512832 0.489880995797025 0.0605812576676131 ENSG00000079277 MKNK1
ENST00000480531 0.999930998512832 0.637440513763421 0.0481081441371187 ENSG00000079277 MKNK1
ENST00000529170 0.999930998512832 0.536254211045409 0.0494617139848423 ENSG00000079277 MKNK1
ENST00000531769 0.999930998512832 0.872960258110636 0.0115852781857571 ENSG00000079277 MKNK1
ENST00000465783 0.999930998512832 0.504236677000549 0.0619695453077944 ENSG00000079277 MKNK1
ENST00000474868 0.999930998512832 0.525683354385292 0.0592120707468291 ENSG00000079277 MKNK1
ENST00000532110 0.999930998512832 0.434139683521454 0.0725931579037574 ENSG00000079277 MKNK1
ENST00000477883 0.999930998512832 0.835515458127019 0.0340422627076966 ENSG00000079277 MKNK1
ENST00000525888 0.999930998512832 0.579819203077335 0.0467618549935572 ENSG00000079277 MKNK1
ENST00000468852 0.999930998512832 0.799636146910182 0.0217430255427852 ENSG00000079277 MKNK1
ENST00000319928 0.999930998512832 0.93394136050976 -0.00791528259280197 ENSG00000142961 MOB3C
ENST00000271139 0.999930998512832 0.596243191866349 0.0491118377777953 ENSG00000142961 MOB3C
ENST00000371940 0.999930998512832 0.860521301732726 0.0164637763456768 ENSG00000142961 MOB3C
ENST00000477318 0.999930998512832 0.399070052036594 -0.0855469479932336 ENSG00000142961 MOB3C
ENST00000576409 0.999930998512832 0.294033275625808 0.084847519198405 ENSG00000123472 ATPAF1
ENST00000371937 0.999930998512832 0.281159458903902 0.0869357186212815 ENSG00000123472 ATPAF1
ENST00000574428 0.999930998512832 0.281159458903902 0.0869357186212815 ENSG00000123472 ATPAF1
ENST00000492233 0.999930998512832 0.047319662244815 0.226217155139456 ENSG00000123472 ATPAF1
ENST00000526821 0.999930998512832 0.326750390735846 0.0854891670765395 ENSG00000123472 ATPAF1
ENST00000542495 0.999930998512832 0.346101704887348 0.0839523011078024 ENSG00000123472 ATPAF1
ENST00000529214 0.999930998512832 0.346101704887348 0.0839523011078024 ENSG00000123472 ATPAF1
ENST00000329231 0.999930998512832 0.641142091474894 0.0397523816132976 ENSG00000123472 ATPAF1
ENST00000534216 0.999930998512832 0.494203749987218 0.069027837081883 ENSG00000123472 ATPAF1
ENST00000532925 0.999930998512832 0.567667050931355 0.0521617487876059 ENSG00000123472 ATPAF1
ENST00000474020 0.999930998512832 0.465303028703725 -0.0862457355240722 ENSG00000123472 ATPAF1
ENST00000487193 0.999930998512832 0.43190973447987 -0.0901457198321601 ENSG00000123472 ATPAF1
ENST00000544071 0.999930998512832 0.616996147885037 0.0275357211401592 ENSG00000159658 EFCAB14
ENST00000525633 0.999930998512832 0.259550317109644 -0.129297941860531 ENSG00000123472 ATPAF1
ENST00000460928 0.999930998512832 0.288993266981192 -0.216696024287942 ENSG00000123472 ATPAF1
ENST00000564071 0.999930998512832 0.392063854766748 -0.226046837045248 ENSG00000186118 TEX38
ENST00000569393 0.999930998512832 0.238550150374314 -0.380053531075912 ENSG00000186118 TEX38
ENST00000334122 0.999930998512832 0.212576624360877 -0.398522654759486 ENSG00000186118 TEX38
ENST00000415500 0.999930998512832 0.292522641769054 -0.337378427164412 ENSG00000186118 TEX38
ENST00000564373 0.999930998512832 0.244680293192333 -0.370787642465137 ENSG00000186118 TEX38
ENST00000442839 0.999930998512832 0.307517826495352 0.0704786348777787 ENSG00000228237 EFCAB14-AS1
ENST00000418985 0.999930998512832 0.312965989814713 0.0696713784534295 ENSG00000228237 EFCAB14-AS1
ENST00000371933 0.999930998512832 0.547157605042404 0.0349098750348415 ENSG00000159658 EFCAB14
ENST00000479745 0.999930998512832 0.61283554836782 0.0386128084578101 ENSG00000159658 EFCAB14
ENST00000487741 0.999930998512832 0.553244177362491 0.0458605965219026 ENSG00000159658 EFCAB14
ENST00000481623 0.999930998512832 0.954372205979263 0.00440792306638232 ENSG00000159658 EFCAB14
[truncated: 12,164,381 more chars]
