# Supplementary material for: High-throughput allele-specific expression across 250 environmental conditions
Source: Genome Res. 2016 Dec;26(12):1627–38. doi: 10.1101/gr.209759.116 (PMC5131815; doi:10.1101/gr.209759.116)
Supplement: Supplemental Material [file supp_gr.209759.116_Supplemental_Table_S6.tar.gz › DEG_results/DP6_DEG_stats_T6C1.txt]

t.id padj pval logFC ensg g.id
ENST00000541675 0.699617690279605 0.276899384834492 0.08393958565352 ENSG00000227232 WASH7P
ENST00000423562 0.69593230984029 0.272978003002064 0.0841352888626571 ENSG00000227232 WASH7P
ENST00000438504 0.69593230984029 0.272978003002064 0.0841352888626571 ENSG00000227232 WASH7P
ENST00000488147 0.696243499860676 0.273285866751955 0.0841454314578845 ENSG00000227232 WASH7P
ENST00000538476 0.693799981368421 0.270611206798838 0.084783750875028 ENSG00000227232 WASH7P
ENST00000466430 0.972952326320021 0.857350431360125 0.054139382607311 ENSG00000238009 RP11-34P13.7
ENST00000477740 0.928079167853563 0.6895624471899 -0.117872720871575 ENSG00000238009 RP11-34P13.7
ENST00000471248 0.98111776047849 0.898025972058905 -0.0401038978248863 ENSG00000238009 RP11-34P13.7
ENST00000423372 0.978684840652099 0.886574780093062 0.0195397447372782 ENSG00000237683 AL627309.1
ENST00000494149 0.788304169687639 0.389082467478557 0.235484546073377 ENSG00000268903 RP11-34P13.15
ENST00000595919 0.822641496115979 0.444181744262744 -0.202386492901019 ENSG00000269981 RP11-34P13.16
ENST00000484859 0.864087114105587 0.525502998582072 0.16361775508713 ENSG00000241860 RP11-34P13.13
ENST00000490997 0.975197119602383 0.86929407604494 0.0447639270469641 ENSG00000241860 RP11-34P13.13
ENST00000466557 0.963500219146921 0.818041498585148 -0.0416211618514567 ENSG00000241860 RP11-34P13.13
ENST00000442116 0.78306171621987 0.380659148957442 -0.289089313205402 ENSG00000228463 AP006222.2
ENST00000448958 0.969970167449141 0.845800339815948 -0.0552835624379039 ENSG00000228463 AP006222.2
ENST00000424587 0.729336770186571 0.309365023706297 0.25697511427445 ENSG00000228463 AP006222.2
ENST00000440038 0.878673157883722 0.561158847576671 0.199969679762121 ENSG00000237094 RP4-669L17.10
ENST00000440200 0.557086140992556 0.162677701998051 -0.195711446068339 ENSG00000230021 RP5-857K21.4
ENST00000416931 0.921281142364584 0.670903275384788 -0.144184132325268 ENSG00000225972 MTND1P23
ENST00000414273 0.637940928670863 0.220557286846682 -0.189051858967695 ENSG00000237973 hsa-mir-6723
ENST00000427426 0.985861067729861 0.922311525146243 -0.0322650581338365 ENSG00000229344 RP5-857K21.7
ENST00000467115 0.32112299638468 0.0575297639183018 -0.472880889962563 ENSG00000240409 MTATP8P1
ENST00000514057 0.306018781541577 0.0532561794902298 -0.480718472448311 ENSG00000248527 MTATP6P1
ENST00000416718 0.0428778882069997 0.00341755870527152 -0.535749519533233 ENSG00000198744 RP5-857K21.11
ENST00000441245 0.977965558543317 0.882593831000303 -0.036506909103946 ENSG00000230021 RP5-857K21.4
ENST00000419394 0.926424142582506 0.685635508647188 -0.100512013056173 ENSG00000230021 RP5-857K21.4
ENST00000414688 0.969469287275614 0.843506937892755 0.048904050216599 ENSG00000230021 RP5-857K21.4
ENST00000447954 0.488435453072869 0.122960752212805 -0.468597894033911 ENSG00000230021 RP5-857K21.4
ENST00000440782 0.5756210352653 0.174261146000793 -0.384405261017781 ENSG00000229376 CICP3
ENST00000506640 0.722134693323261 0.301271311666814 0.227153491345069 ENSG00000224956 RP11-206L10.1
ENST00000416385 0.560172081542137 0.164517218841921 -0.398941336738541 ENSG00000235373 RP11-206L10.3
ENST00000417659 0.800478903106193 0.40733985537963 0.244826584169601 ENSG00000240618 RP11-206L10.5
ENST00000428504 0.852532504949707 0.502202270544114 -0.0953176390003499 ENSG00000228327 RP11-206L10.2
ENST00000434264 0.93550339543768 0.710896854702041 0.0728016717718847 ENSG00000237491 RP11-206L10.9
ENST00000457084 0.641025312701335 0.223310689891237 0.286465599840052 ENSG00000237491 RP11-206L10.9
ENST00000589899 0.949218286210576 0.758847912519514 0.0605750195982494 ENSG00000237491 RP11-206L10.9
ENST00000609830 0.975950276627993 0.873172311944481 0.0323907689308791 ENSG00000237491 RP11-206L10.9
ENST00000429505 0.853745287223686 0.504509935237455 0.0729387500175944 ENSG00000237491 RP11-206L10.9
ENST00000591440 0.865716725770513 0.529302744186597 0.072839629296313 ENSG00000237491 RP11-206L10.9
ENST00000587530 0.865716725770513 0.529302744186597 0.072839629296313 ENSG00000237491 RP11-206L10.9
ENST00000593022 0.946441418209959 0.749554679409226 0.0360189109756008 ENSG00000237491 RP11-206L10.9
ENST00000589531 0.929032367897078 0.693979151705876 0.043620734772401 ENSG00000237491 RP11-206L10.9
ENST00000588951 0.905789268299317 0.628808349709196 0.0522125084785012 ENSG00000237491 RP11-206L10.9
ENST00000585768 0.800837863867762 0.407842248981302 0.105734644001045 ENSG00000237491 RP11-206L10.9
ENST00000585745 0.893226713765356 0.597924049089608 0.0816269801442664 ENSG00000237491 RP11-206L10.9
ENST00000586928 0.751742816656855 0.338234918014889 0.233939660845493 ENSG00000237491 RP11-206L10.9
ENST00000590848 0.868199527064565 0.535082920933266 0.0730065108253281 ENSG00000237491 RP11-206L10.9
ENST00000586288 0.922478182405496 0.673748002949845 0.0468062929065287 ENSG00000237491 RP11-206L10.9
ENST00000591702 0.992090828365779 0.955393667181314 -0.0160794320778171 ENSG00000237491 RP11-206L10.9
ENST00000358533 0.983862495315417 0.911514362915111 -0.0337350425132165 ENSG00000237491 RP11-206L10.9
ENST00000447500 0.986789909444705 0.927563251022753 0.0141387581494464 ENSG00000230092 RP11-206L10.8
ENST00000590817 0.986789909444705 0.927563251022753 0.0141387581494464 ENSG00000230092 RP11-206L10.8
ENST00000443772 0.792454314547379 0.395121908732622 -0.193244477254604 ENSG00000237491 RP11-206L10.9
ENST00000412115 0.968886980668048 0.840925606925186 0.0376583533015841 ENSG00000237491 RP11-206L10.9
ENST00000435300 0.866519720302582 0.531346712029932 0.0918581408915831 ENSG00000240453 RP11-206L10.10
ENST00000326734 0.91893742258822 0.66463340204606 0.0970363451384434 ENSG00000177757 FAM87B
ENST00000473798 0.963520480498502 0.81818430469959 0.0488299891035812 ENSG00000225880 LINC00115
ENST00000536430 0.963520480498502 0.81818430469959 0.0488299891035812 ENSG00000225880 LINC00115
ENST00000445118 0.290040492315447 0.0489678577436553 0.197888980149168 ENSG00000228794 LINC01128
ENST00000610067 0.508672412907253 0.133765259443091 0.155961618666849 ENSG00000228794 LINC01128
ENST00000441765 0.705552026056441 0.283083889577419 0.119364776279599 ENSG00000228794 LINC01128
ENST00000609139 0.500403179389657 0.129083430700699 0.157060850974864 ENSG00000228794 LINC01128
ENST00000449005 0.492958805362767 0.125430575181638 0.156362753079996 ENSG00000228794 LINC01128
ENST00000416570 0.497542347531634 0.127656160255082 0.155761262080948 ENSG00000228794 LINC01128
ENST00000448975 0.497542347531634 0.127656160255082 0.155761262080948 ENSG00000228794 LINC01128
ENST00000609009 0.498900413179179 0.128336828805251 0.161825292418002 ENSG00000228794 LINC01128
ENST00000608189 0.498900413179179 0.128336828805251 0.161825292418002 ENSG00000228794 LINC01128
ENST00000415295 0.965759617825173 0.827317318691677 0.0284285537496272 ENSG00000228794 LINC01128
ENST00000425657 0.978593776405446 0.885998254173904 0.0274093712404498 ENSG00000228794 LINC01128
ENST00000446136 0.531175338457365 0.146621651351631 -0.52171755976743 ENSG00000230368 FAM41C
ENST00000427857 0.51964627474096 0.139954239401438 -0.532605190438248 ENSG00000230368 FAM41C
ENST00000607769 0.740401144754301 0.323332696534729 0.337270877297317 ENSG00000272438 RP11-54O7.16
ENST00000342066 0.389237103291087 0.0799218125088601 -0.199867447620652 ENSG00000187634 SAMD11
ENST00000341065 0.409650648557623 0.0878758866542372 -0.197642227323473 ENSG00000187634 SAMD11
ENST00000455979 0.465365929877125 0.111320822451279 -0.343121707295634 ENSG00000187634 SAMD11
ENST00000483767 0.846276827825459 0.488708820195884 -0.0733113579993901 ENSG00000188976 NOC2L
ENST00000327044 0.86297413933473 0.523248134288928 -0.0567295689325543 ENSG00000188976 NOC2L
ENST00000477976 0.893049202673703 0.597387908871998 -0.0457574434126285 ENSG00000188976 NOC2L
ENST00000496938 0.995145811285889 0.973720099227826 -0.00410398572076534 ENSG00000188976 NOC2L
ENST00000487214 0.826936305161681 0.452672474379332 -0.0663185889336124 ENSG00000188976 NOC2L
ENST00000469563 0.796805712154138 0.401772561431007 -0.105593046507889 ENSG00000188976 NOC2L
ENST00000338591 0.921484229707827 0.671361273348033 0.0714042684780692 ENSG00000187961 KLHL17
ENST00000463212 0.687478878985472 0.263900070958097 0.268805417083127 ENSG00000187961 KLHL17
ENST00000466300 0.901795945633455 0.618517260568894 -0.0961911666772856 ENSG00000187961 KLHL17
ENST00000481067 0.872589714653696 0.54609143970813 -0.164954469728804 ENSG00000187961 KLHL17
ENST00000379410 0.980033514316531 0.894176576475398 0.0241313453647774 ENSG00000187583 PLEKHN1
ENST00000379407 0.935201517112948 0.710314943692767 0.0693800871326914 ENSG00000187583 PLEKHN1
ENST00000379409 0.935201517112948 0.710314943692767 0.0693800871326914 ENSG00000187583 PLEKHN1
ENST00000491024 0.76890919914532 0.360106194317043 -0.190636749976618 ENSG00000187583 PLEKHN1
ENST00000433179 0.604158871782483 0.194848566804204 -0.302318106454101 ENSG00000187642 C1orf170
ENST00000341290 0.600887065484244 0.192573127046426 -0.302614954302266 ENSG00000187642 C1orf170
ENST00000479361 0.468676747410798 0.112957585911461 -0.359153378292599 ENSG00000187642 C1orf170
ENST00000606034 0.959293225780261 0.798931058448567 -0.0818507989513487 ENSG00000272512 RP11-54O7.17
ENST00000428771 0.881953305982777 0.568410245714007 0.14123440493979 ENSG00000188290 HES4
ENST00000304952 0.890567401853263 0.590787864972049 0.133351034503096 ENSG00000188290 HES4
ENST00000481869 0.893958479915281 0.599855823779953 0.130244636624962 ENSG00000188290 HES4
ENST00000484667 0.907003935869635 0.631808932241239 0.11903632765553 ENSG00000188290 HES4
ENST00000379389 0.90394523482955 0.624694913591926 -0.0789093778747358 ENSG00000187608 ISG15
ENST00000379370 0.000906462372210673 3.28516121691301e-05 -0.498692608345714 ENSG00000188157 AGRN
ENST00000477585 0.0376829478796737 0.00290063926985306 -0.547685031629795 ENSG00000188157 AGRN
ENST00000469403 0.0127680490280533 0.000755757282488215 -0.578161216726393 ENSG00000188157 AGRN
ENST00000479707 0.112593020615767 0.0121948617442409 -0.394425081687881 ENSG00000188157 AGRN
ENST00000466223 0.0370069715811767 0.00283615226530185 -0.461071435628144 ENSG00000188157 AGRN
ENST00000478677 0.0624627688885306 0.00554797976420013 -0.510154947831991 ENSG00000188157 AGRN
ENST00000492947 0.00399319798460961 0.000186790608617572 -0.636289450588996 ENSG00000188157 AGRN
ENST00000419249 0.0559627372049505 0.00480575020247269 -0.339128324562898 ENSG00000188157 AGRN
ENST00000461111 0.00764071137566176 0.000404151628116092 -0.421374236959899 ENSG00000188157 AGRN
ENST00000418300 0.033747076242653 0.00252171628168162 -0.418261801870688 ENSG00000242590 RP11-54O7.14
ENST00000427998 0.875390154338858 0.552360130365477 -0.0693715262264135 ENSG00000217801 RP11-465B22.3
ENST00000394517 0.878903086537266 0.561725413883792 -0.0683622701652408 ENSG00000217801 RP11-465B22.3
ENST00000442292 0.929120608795513 0.694289635010353 -0.055837885853919 ENSG00000273443 RP11-54O7.18
ENST00000456409 0.939123845529331 0.722182160517007 -0.043970929797402 ENSG00000217801 RP11-465B22.3
ENST00000412397 0.937169017303984 0.716028107020104 -0.0448197687121225 ENSG00000217801 RP11-465B22.3
ENST00000433695 0.9858302157393 0.921838026831601 0.0120073417808738 ENSG00000217801 RP11-465B22.3
ENST00000451054 0.977792358113146 0.881300722653448 0.01758007695954 ENSG00000217801 RP11-465B22.3
ENST00000453464 0.749831634627899 0.335688428535695 0.192975493333458 ENSG00000237330 RNF223
ENST00000379339 0.974548476458283 0.86655881848434 -0.0119553257814381 ENSG00000131591 C1orf159
ENST00000294576 0.974548476458283 0.86670016503934 -0.0119551635481455 ENSG00000131591 C1orf159
ENST00000448924 0.974548476458283 0.86670016503934 -0.0119551635481455 ENSG00000131591 C1orf159
ENST00000465822 0.741140798515401 0.324307646753882 -0.12542489907563 ENSG00000131591 C1orf159
ENST00000379325 0.974548476458283 0.86652354801924 -0.0119550243219391 ENSG00000131591 C1orf159
ENST00000421241 0.974548476458283 0.86652354801924 -0.0119550243219391 ENSG00000131591 C1orf159
ENST00000487177 0.58874367695933 0.184139040282736 -0.175382787688618 ENSG00000131591 C1orf159
ENST00000467751 0.974548476458283 0.86652354801924 -0.0119550243219391 ENSG00000131591 C1orf159
ENST00000477196 0.974548476458283 0.86652354801924 -0.0119550243219391 ENSG00000131591 C1orf159
ENST00000464905 0.369664669826689 0.0727198763062173 -0.235586761886766 ENSG00000131591 C1orf159
ENST00000379320 0.772734322523586 0.366197469144167 -0.116605794694574 ENSG00000131591 C1orf159
ENST00000379319 0.96599137285119 0.829142737932276 -0.0170266142905523 ENSG00000131591 C1orf159
ENST00000434641 0.999763707322705 0.998559253734177 0.000126436611086723 ENSG00000131591 C1orf159
ENST00000482816 0.968970316689773 0.841199523849516 0.014186994693323 ENSG00000131591 C1orf159
ENST00000437760 0.9334919928518 0.70606505918399 0.026002168951245 ENSG00000131591 C1orf159
ENST00000462097 0.902420926802556 0.621104013471133 0.0322172131966785 ENSG00000131591 C1orf159
ENST00000473600 0.93447929929086 0.708822768344164 -0.0572226429155938 ENSG00000131591 C1orf159
ENST00000475119 0.917342537805562 0.66067308881514 0.0286411715415936 ENSG00000131591 C1orf159
ENST00000442117 0.99289877752236 0.961461460570875 -0.00691208686934791 ENSG00000131591 C1orf159
ENST00000427787 0.935383481477354 0.710622481558439 0.055841274123094 ENSG00000131591 C1orf159
ENST00000472741 0.827625529074432 0.453549652094577 0.0476141916633374 ENSG00000131591 C1orf159
ENST00000480643 0.849926429979089 0.497458656874024 0.0428573010202278 ENSG00000131591 C1orf159
ENST00000379290 0.306195240510144 0.053316986072868 -0.411909937932113 ENSG00000162571 TTLL10
ENST00000379289 0.306195240510144 0.053316986072868 -0.411909937932113 ENSG00000162571 TTLL10
ENST00000486379 0.4155579646498 0.0901045298503302 -0.36826839674624 ENSG00000162571 TTLL10
ENST00000328596 0.183561648444967 0.0243634198326436 -0.317434549583323 ENSG00000186891 TNFRSF18
ENST00000379268 0.208859834291888 0.0294939406586478 -0.311317517246941 ENSG00000186891 TNFRSF18
ENST00000486728 0.152958803220172 0.0186898936262938 -0.325440844603461 ENSG00000186891 TNFRSF18
ENST00000379265 0.16782533957705 0.0213700329696699 -0.326324731683971 ENSG00000186891 TNFRSF18
ENST00000379236 0.0169787972775621 0.00107267388629024 -0.535992573806517 ENSG00000186827 TNFRSF4
ENST00000497869 0.0169809519031404 0.00107293699945133 -0.53583024648731 ENSG00000186827 TNFRSF4
ENST00000453580 0.0073434356397064 0.000384528274584945 -0.562483974758697 ENSG00000186827 TNFRSF4
ENST00000360001 0.279034844530143 0.0460271042249606 -0.179292992400828 ENSG00000078808 SDF4
ENST00000465727 0.281674088084793 0.0466707879628674 -0.178819085335646 ENSG00000078808 SDF4
ENST00000263741 0.281674088084793 0.0466707879628674 -0.178819085335646 ENSG00000078808 SDF4
ENST00000494748 0.362871915804592 0.0703551274624388 -0.177166448840949 ENSG00000078808 SDF4
ENST00000478938 0.250561016386902 0.0388473664305989 -0.21297404561202 ENSG00000078808 SDF4
ENST00000403997 0.233450113144035 0.0349688957162036 -0.156624589123075 ENSG00000078808 SDF4
ENST00000545427 0.236808955136499 0.0356827648804233 -0.164217357690655 ENSG00000078808 SDF4
ENST00000459994 0.333998060665075 0.0612850560988213 -0.179096197868884 ENSG00000078808 SDF4
ENST00000379198 0.481895735397005 0.119663981138489 -0.164220009688574 ENSG00000176022 B3GALT6
ENST00000330388 0.823905238132625 0.44650187832559 0.227033774078919 ENSG00000184163 FAM132A
ENST00000565563 0.847260184494184 0.490886547477898 0.22033705744547 ENSG00000260179 RP5-902P8.12
ENST00000450390 0.990658276469003 0.948085679344965 0.00507656492610184 ENSG00000160087 UBE2J2
ENST00000347370 0.990658276469003 0.948085679344965 0.00507656492610184 ENSG00000160087 UBE2J2
ENST00000349431 0.994093710068204 0.969023234025888 0.00304328316905624 ENSG00000160087 UBE2J2
ENST00000348298 0.996793425897003 0.984513577145595 0.00150020146210805 ENSG00000160087 UBE2J2
ENST00000339385 0.965955011463682 0.828262922838979 0.0174268316758219 ENSG00000160087 UBE2J2
ENST00000400929 0.990511250194481 0.947021227323316 -0.00509430074168209 ENSG00000160087 UBE2J2
ENST00000464036 0.997643879052203 0.987925431756974 0.00115580165327176 ENSG00000160087 UBE2J2
ENST00000360466 0.991053997773178 0.950172344068642 0.00476444921015071 ENSG00000160087 UBE2J2
ENST00000400930 0.990294912435362 0.945715643692196 0.00518998484413854 ENSG00000160087 UBE2J2
ENST00000467339 0.953735455225955 0.77517385618457 0.0282984517091985 ENSG00000160087 UBE2J2
ENST00000473215 0.975950992664891 0.873229133020372 0.0120067531073715 ENSG00000160087 UBE2J2
ENST00000435198 0.974548476458283 0.866693230879178 0.0127337496032037 ENSG00000160087 UBE2J2
ENST00000509720 0.970668209171112 0.848010751237008 0.0146773555370474 ENSG00000160087 UBE2J2
ENST00000491779 0.976554461741148 0.875839362181413 0.0119678486026006 ENSG00000160087 UBE2J2
ENST00000466752 0.986886011915914 0.927895293369979 0.00697267655197889 ENSG00000160087 UBE2J2
ENST00000503294 0.989300725261566 0.940871088878089 0.00570302250137297 ENSG00000160087 UBE2J2
ENST00000477894 0.987139978279399 0.929443108401013 0.00681156246354912 ENSG00000160087 UBE2J2
ENST00000471154 0.984144972016026 0.912548846650357 0.010744723995917 ENSG00000160087 UBE2J2
ENST00000422076 0.98257087370033 0.904733219626432 0.00920117075882109 ENSG00000160087 UBE2J2
ENST00000502382 0.986105282256148 0.923761743628869 0.00740587548197528 ENSG00000160087 UBE2J2
ENST00000461142 0.98039240706418 0.895296303626861 0.0103248040497689 ENSG00000160087 UBE2J2
ENST00000488418 0.993732804784262 0.96535083882817 0.00352083822265583 ENSG00000160087 UBE2J2
ENST00000434139 0.914715898407838 0.653679256769453 0.138759118965221 ENSG00000230415 RP5-902P8.10
ENST00000379116 0.46248690769827 0.109822439444979 0.336724316019641 ENSG00000162572 SCNN1D
ENST00000379101 0.509391252238977 0.134148572361412 0.323483828760298 ENSG00000162572 SCNN1D
ENST00000338555 0.372459959113451 0.0736625018038897 0.379124738756826 ENSG00000162572 SCNN1D
ENST00000470022 0.771953813485613 0.365052830156991 0.254195375113886 ENSG00000162572 SCNN1D
ENST00000325425 0.514926412656865 0.137353668768839 0.349019688709501 ENSG00000162572 SCNN1D
ENST00000467651 0.812820623080727 0.42632675401693 0.235185377267807 ENSG00000162572 SCNN1D
ENST00000400928 0.54483283886196 0.155534396442372 0.338699654320256 ENSG00000162572 SCNN1D
ENST00000379099 0.810759797524851 0.423390517885718 0.250151324220639 ENSG00000162572 SCNN1D
ENST00000354700 0.700738913260128 0.27828191413003 -0.135125595440943 ENSG00000131584 ACAP3
ENST00000353662 0.682813929493338 0.259506483730193 -0.140472090367545 ENSG00000131584 ACAP3
ENST00000492936 0.727006080575721 0.306790349256224 -0.128319021633041 ENSG00000131584 ACAP3
ENST00000467278 0.857697655259091 0.512819132866222 -0.1043878873737 ENSG00000131584 ACAP3
ENST00000470659 0.994922491937261 0.972884035015521 0.00851115010899008 ENSG00000131584 ACAP3
ENST00000379037 0.883715694400739 0.572034596753611 -0.111096021140074 ENSG00000131584 ACAP3
ENST00000476572 0.952743357841641 0.771965599060164 -0.0478097649818511 ENSG00000131584 ACAP3
ENST00000493992 0.978723341205737 0.886757077595867 -0.0312869335215035 ENSG00000131584 ACAP3
ENST00000472541 0.455322055462657 0.106479827072987 -0.196057765408998 ENSG00000131584 ACAP3
ENST00000354980 0.443645027426323 0.101549420796333 -0.208244614302323 ENSG00000131584 ACAP3
ENST00000478065 0.641630163033709 0.223698937328514 -0.184861722181391 ENSG00000131584 ACAP3
ENST00000479108 0.535583698849785 0.149480966007345 -0.200682245321971 ENSG00000131584 ACAP3
ENST00000438966 0.665896290408024 0.243663826277636 -0.164453216990569 ENSG00000131584 ACAP3
ENST00000379031 0.393577785812191 0.0816300324689484 -0.216678055499668 ENSG00000169972 PUSL1
ENST00000470520 0.568038917643329 0.169270236475996 -0.18900952488235 ENSG00000169972 PUSL1
ENST00000463758 0.495355900693066 0.126636764148644 -0.277531418670358 ENSG00000169972 PUSL1
ENST00000467712 0.542654061873132 0.154226586853226 -0.202064992436325 ENSG00000169972 PUSL1
ENST00000493657 0.654779032165029 0.234531342027507 -0.159233583165931 ENSG00000169972 PUSL1
ENST00000470030 0.775521251847432 0.369911699240056 -0.088101615194851 ENSG00000127054 CPSF3L
ENST00000435064 0.868127209231315 0.535000702451596 -0.0468705119564696 ENSG00000127054 CPSF3L
ENST00000497304 0.884983506732614 0.576624612738121 -0.0737560541969208 ENSG00000127054 CPSF3L
ENST00000323275 0.866328215050507 0.531105726963307 -0.0473313350900289 ENSG00000127054 CPSF3L
ENST00000411962 0.866328215050507 0.531114956108002 -0.0473324909450462 ENSG00000127054 CPSF3L
ENST00000462432 0.852286752125893 0.501670692913346 -0.0618098497620784 ENSG00000127054 CPSF3L
ENST00000478641 0.750579757379387 0.336871521428438 -0.0963494849934164 ENSG00000127054 CPSF3L
ENST00000458452 0.865951264409648 0.530117414163834 -0.047445600921648 ENSG00000127054 CPSF3L
ENST00000419704 0.865951264409648 0.530117414163834 -0.047445600921648 ENSG00000127054 CPSF3L
ENST00000540437 0.865979775070663 0.530385743844085 -0.0474446462748104 ENSG00000127054 CPSF3L
ENST00000421495 0.865951264409648 0.530117414163834 -0.047445600921648 ENSG00000127054 CPSF3L
ENST00000532772 0.865979775070663 0.530319957012515 -0.0474045609913435 ENSG00000127054 CPSF3L
ENST00000450926 0.878078668685383 0.55976684944188 -0.0439739619172245 ENSG00000127054 CPSF3L
ENST00000545578 0.878101292745926 0.55987327788118 -0.0439803834168635 ENSG00000127054 CPSF3L
ENST00000527098 0.878101292745926 0.55987327788118 -0.0439803834168635 ENSG00000127054 CPSF3L
ENST00000485710 0.692268139899052 0.26877345498361 -0.120856912372178 ENSG00000127054 CPSF3L
ENST00000461514 0.593874027097435 0.187643601827176 -0.147148233578322 ENSG00000127054 CPSF3L
ENST00000525164 0.577558202188454 0.175917863126798 -0.151584427891434 ENSG00000127054 CPSF3L
ENST00000528879 0.850114380310683 0.498393842417168 -0.0501944823650436 ENSG00000127054 CPSF3L
ENST00000525769 0.503767897434468 0.130991510381713 -0.166513433805879 ENSG00000127054 CPSF3L
ENST00000531377 0.883840606536267 0.572626521086145 -0.0437886418551021 ENSG00000127054 CPSF3L
ENST00000527383 0.675736626288368 0.253189584319273 -0.105710925426946 ENSG00000127054 CPSF3L
ENST00000531292 0.881875782091626 0.568060648558401 -0.0567179110782544 ENSG00000127054 CPSF3L
ENST00000467408 0.839168666803841 0.474599492934491 -0.0651584068952367 ENSG00000127054 CPSF3L
ENST00000434694 0.966408474263715 0.831101603473735 -0.0143285975439264 ENSG00000127054 CPSF3L
ENST00000531020 0.779722185472523 0.375439517822201 -0.0922281288279802 ENSG00000127054 CPSF3L
ENST00000533916 0.711204857733346 0.288911716611349 -0.0964815406529127 ENSG00000127054 CPSF3L
ENST00000488042 0.944732843085156 0.743628333522872 -0.0216979428612619 ENSG00000127054 CPSF3L
ENST00000526797 0.960790184105716 0.805980869718223 -0.0161523773515458 ENSG00000127054 CPSF3L
ENST00000526332 0.960790184105716 0.805925985427533 -0.01615921644467 ENSG00000127054 CPSF3L
ENST00000430786 0.935943441569457 0.712592884832117 -0.0239469954295269 ENSG00000127054 CPSF3L
ENST00000527719 0.93945150510073 0.724405990853479 -0.0229545845866931 ENSG00000127054 CPSF3L
ENST00000530031 0.939601299270467 0.724913479819883 -0.022961479108471 ENSG00000127054 CPSF3L
ENST00000526113 0.945232679629502 0.745658999035387 -0.0212327589183675 ENSG00000127054 CPSF3L
ENST00000526904 0.962913597985992 0.815441171096515 -0.0153024608860802 ENSG00000127054 CPSF3L
ENST00000525603 0.994558573292064 0.971665407110796 0.00237866828398693 ENSG00000127054 CPSF3L
ENST00000444968 0.7457980555361 0.33055855305165 0.0943285044728799 ENSG00000240731 RP5-890O3.9
ENST00000429572 0.828033906787801 0.454560955211347 -0.0538649672439621 ENSG00000127054 CPSF3L
ENST00000498173 0.828025019332922 0.454531670847781 -0.0538651442147504 ENSG00000127054 CPSF3L
ENST00000496353 0.818166943952659 0.435641280539856 -0.0566486311434584 ENSG00000127054 CPSF3L
ENST00000493534 0.823942301202929 0.446868190086226 -0.0599920623099753 ENSG00000127054 CPSF3L
ENST00000534345 0.82433612163036 0.447570432674917 -0.0597292298381191 ENSG00000127054 CPSF3L
ENST00000532952 0.80373469128638 0.412148518770759 -0.0654330151683348 ENSG00000127054 CPSF3L
ENST00000490853 0.754679868718177 0.341949744852442 -0.0759920974796644 ENSG00000127054 CPSF3L
ENST00000531019 0.754679868718177 0.341949744852442 -0.0759920974796644 ENSG00000127054 CPSF3L
ENST00000498476 0.807050912069214 0.417772075273005 -0.0649860188314252 ENSG00000127054 CPSF3L
ENST00000470679 0.792942282096686 0.395975993159448 -0.0683747433093062 ENSG00000127054 CPSF3L
ENST00000525285 0.891362478078038 0.593141772387334 -0.0474220091889104 ENSG00000127054 CPSF3L
ENST00000530233 0.843940724045561 0.484026219224659 0.0822737233767112 ENSG00000127054 CPSF3L
ENST00000464957 0.820534947748356 0.439344317451144 -0.129584796576912 ENSG00000224051 GLTPD1
ENST00000343938 0.556375253812802 0.162196237938052 -0.196644058186562 ENSG00000224051 GLTPD1
ENST00000488011 0.854052622153884 0.505142211684648 0.137964614328309 ENSG00000224051 GLTPD1
ENST00000339381 0.792983678322288 0.396049876935815 0.181151895902353 ENSG00000169962 TAS1R3
ENST00000378891 0.490254087457671 0.124034625092773 -0.177487187047593 ENSG00000107404 DVL1
ENST00000378888 0.538076024748363 0.15116701457326 -0.170326992867524 ENSG00000107404 DVL1
ENST00000472445 0.64062157483314 0.222949989378477 -0.164578033807494 ENSG00000107404 DVL1
ENST00000474033 0.769554195224983 0.361546999354012 -0.207535500757782 ENSG00000162576 MXRA8
ENST00000309212 0.905033519549324 0.627306403095053 -0.092506533334021 ENSG00000162576 MXRA8
ENST00000477278 0.987596319392146 0.933688755506361 -0.0154581578318743 ENSG00000162576 MXRA8
ENST00000342753 0.905233812996389 0.627740979985358 -0.092417946173938 ENSG00000162576 MXRA8
ENST00000445648 0.905233812996389 0.627740979985358 -0.092417946173938 ENSG00000162576 MXRA8
ENST00000473097 0.911078159773022 0.643777243763474 -0.111503283964597 ENSG00000162576 MXRA8
ENST00000478517 0.787267589635236 0.387401779592789 -0.228218671863184 ENSG00000162576 MXRA8
ENST00000476718 0.848548862352029 0.49388990388501 -0.170781224000933 ENSG00000162576 MXRA8
ENST00000338370 0.498596610113163 0.128199212129255 -0.200316888279581 ENSG00000175756 AURKAIP1
ENST00000338338 0.476371260828234 0.116998967597132 -0.2099414881749 ENSG00000175756 AURKAIP1
ENST00000321751 0.483897617923044 0.120707674442385 -0.203447521186564 ENSG00000175756 AURKAIP1
ENST00000378853 0.498146101723022 0.127978669376905 -0.19997986891314 ENSG00000175756 AURKAIP1
ENST00000489799 0.589958967836388 0.184780483633019 -0.197410179510426 ENSG00000175756 AURKAIP1
ENST00000496905 0.550332755714523 0.1586595845982 -0.238890094257818 ENSG00000175756 AURKAIP1
ENST00000480479 0.78436849649483 0.382528261124325 0.0615985170803493 ENSG00000221978 CCNL2
ENST00000482621 0.847314791776472 0.491001475892778 0.0418347133404498 ENSG00000221978 CCNL2
ENST00000408952 0.847314791776472 0.491001475892778 0.0418347133404498 ENSG00000221978 CCNL2
ENST00000463260 0.982060219846151 0.902225055509582 0.0106423418431247 ENSG00000221978 CCNL2
ENST00000400809 0.926140440405089 0.68488959181476 0.0262968353869784 ENSG00000221978 CCNL2
ENST00000496007 0.925253667070378 0.68239006159544 0.0265038893115817 ENSG00000221978 CCNL2
ENST00000482365 0.791215166497005 0.393085455823374 0.0573148856203001 ENSG00000221978 CCNL2
ENST00000481223 0.930326217448101 0.697951643432691 0.0251324713760696 ENSG00000221978 CCNL2
ENST00000418865 0.814400732102148 0.428349241994094 0.052047431711595 ENSG00000221978 CCNL2
ENST00000505849 0.800242196557756 0.406870193435049 0.0582293349631467 ENSG00000221978 CCNL2
ENST00000488340 0.933891807273738 0.706992422889427 0.0245421934974633 ENSG00000221978 CCNL2
ENST00000492998 0.928544493961296 0.690797272043832 0.030121660119569 ENSG00000221978 CCNL2
ENST00000469113 0.822630252196589 0.443822111351601 0.0537559215590039 ENSG00000221978 CCNL2
ENST00000480646 0.415011728356418 0.0898619461918779 0.11557681931293 ENSG00000221978 CCNL2
ENST00000471930 0.924406870509766 0.679923182110263 0.0290099272003084 ENSG00000221978 CCNL2
ENST00000408918 0.982110987271256 0.902554408070677 -0.00894807821409055 ENSG00000221978 CCNL2
ENST00000473872 0.956643084233371 0.787061058852519 0.0184776863295129 ENSG00000221978 CCNL2
ENST00000425598 0.914744895920711 0.653944739464191 -0.0348553892229058 ENSG00000221978 CCNL2
ENST00000463895 0.989483554350242 0.941645565507355 -0.0058161554631155 ENSG00000221978 CCNL2
ENST00000497013 0.936203964162029 0.713286560135767 -0.030468761815581 ENSG00000221978 CCNL2
ENST00000448629 0.99542926974574 0.976134855182178 -0.00374682931916508 ENSG00000224870 RP4-758J18.2
ENST00000444362 0.864867480372609 0.52761708941045 -0.0599527176832468 ENSG00000224870 RP4-758J18.2
ENST00000418833 0.901379631431125 0.617511440041103 -0.0481472313527819 ENSG00000224870 RP4-758J18.2
ENST00000576232 0.89458037635532 0.601384167695831 0.0752481593614805 ENSG00000224870 RP4-758J18.2
ENST00000570344 0.922255616904193 0.672861266757575 0.0608608075999074 ENSG00000224870 RP4-758J18.2
ENST00000447725 0.934473327637626 0.708781710178966 -0.0376128800189241 ENSG00000224870 RP4-758J18.2
ENST00000572242 0.885462134115758 0.57849097324508 -0.0503510865384935 ENSG00000224870 RP4-758J18.2
ENST00000453521 0.776400814265023 0.371191110133661 -0.0841608285966082 ENSG00000224870 RP4-758J18.2
ENST00000344843 0.966081375149376 0.829612115778576 0.017031126140212 ENSG00000242485 MRPL20
ENST00000493287 0.865716725770513 0.529096678118819 0.0484602424950954 ENSG00000242485 MRPL20
ENST00000487659 0.965129866471893 0.824259223170958 0.0175673138341585 ENSG00000242485 MRPL20
ENST00000492508 0.928965302773044 0.693669710677489 0.0310345712072835 ENSG00000242485 MRPL20
ENST00000482352 0.969733723120526 0.844896440742451 0.0165478455829077 ENSG00000242485 MRPL20
ENST00000582431 0.406458101768936 0.0867635867520136 0.281121119711293 ENSG00000264293 RN7SL657P
ENST00000477686 0.990658276469003 0.948316458326277 -0.00539981678404579 ENSG00000242485 MRPL20
ENST00000607307 0.810699072567229 0.423237552299361 -0.176747247838937 ENSG00000272455 RP4-758J18.13
ENST00000378741 0.958852188324456 0.79561686010522 -0.0237070089549442 ENSG00000160072 ATAD3B
ENST00000308647 0.922612905940377 0.674660558100658 -0.0388361082286142 ENSG00000160072 ATAD3B
ENST00000472194 0.920522587410824 0.668459417104861 -0.0408374264215916 ENSG00000160072 ATAD3B
ENST00000378736 0.873524306048089 0.548842617559119 -0.0795515009967771 ENSG00000160072 ATAD3B
ENST00000485748 0.856676694070478 0.511124359378262 -0.0658983665694183 ENSG00000160072 ATAD3B
ENST00000474481 0.885420237976524 0.578181279754684 -0.0584722696648542 ENSG00000160072 ATAD3B
ENST00000378756 0.88493083392444 0.57597458303939 -0.0610412523097756 ENSG00000197785 ATAD3A
ENST00000378755 0.884917985361932 0.575893937755045 -0.0610406905612871 ENSG00000197785 ATAD3A
ENST00000339113 0.881730643466707 0.567562067948207 -0.0617257526165981 ENSG00000197785 ATAD3A
ENST00000536055 0.881730643466707 0.567562067948207 -0.0617257526165981 ENSG00000197785 ATAD3A
ENST00000439513 0.700375303707632 0.277861835896973 0.213513728834228 ENSG00000197785 ATAD3A
ENST00000429957 0.903722171198361 0.623891594097467 -0.0611871138208971 ENSG00000197785 ATAD3A
ENST00000400830 0.872270792742338 0.545323355182689 -0.0726481089858125 ENSG00000197785 ATAD3A
ENST00000378733 0.912274339420757 0.647033621854136 -0.125530663900667 ENSG00000205090 TMEM240
ENST00000425828 0.912274339420757 0.647033621854136 -0.125530663900667 ENSG00000205090 TMEM240
ENST00000291386 0.57333190900879 0.172787482999273 0.0860635545748754 ENSG00000160075 SSU72
ENST00000378726 0.875048509269916 0.551507909490845 0.048385188889468 ENSG00000160075 SSU72
ENST00000378725 0.47006257742917 0.113460563900728 0.0972797999287765 ENSG00000160075 SSU72
ENST00000359060 0.571332137493211 0.171379466635826 0.0863722318449203 ENSG00000160075 SSU72
ENST00000539195 0.198830122325116 0.0274929045722987 0.170525253567596 ENSG00000215791 AL645728.2
ENST00000366221 0.986463202777553 0.926339547181586 -0.027914996903002 ENSG00000215014 AL645728.1
ENST00000607222 0.655683765192252 0.235431959580363 0.282489075105083 ENSG00000272106 RP11-345P4.9
ENST00000520777 0.877793940964771 0.559096229460766 -0.0742119370239799 ENSG00000197530 MIB2
ENST00000378710 0.877757876762854 0.558928257694146 -0.074210430884669 ENSG00000197530 MIB2
ENST00000360522 0.877757876762854 0.558928257694146 -0.074210430884669 ENSG00000197530 MIB2
ENST00000357210 0.877757876762854 0.558928257694146 -0.074210430884669 ENSG00000197530 MIB2
ENST00000355826 0.875779378606813 0.553352357698689 -0.0752662061646343 ENSG00000197530 MIB2
ENST00000518681 0.876533965197708 0.55596143176097 -0.0749188376722341 ENSG00000197530 MIB2
ENST00000505820 0.87613630249189 0.55465340196538 -0.0751700323976885 ENSG00000197530 MIB2
ENST00000479659 0.875038050124895 0.551486464510736 -0.0757945740519584 ENSG00000197530 MIB2
ENST00000489635 0.873322010096984 0.548272941209789 -0.0764568371501022 ENSG00000197530 MIB2
ENST00000511502 0.87040227955365 0.540978936775753 -0.0778135193646112 ENSG00000197530 MIB2
ENST00000477990 0.920664602416715 0.668932693012966 -0.058997766308514 ENSG00000197530 MIB2
ENST00000514363 0.927433258462926 0.687913988066182 -0.0478626650926039 ENSG00000197530 MIB2
ENST00000487053 0.856286612778528 0.510387956984875 -0.08315116202934 ENSG00000197530 MIB2
ENST00000502470 0.85602728442674 0.509726220084314 -0.0815173017789908 ENSG00000197530 MIB2
ENST00000378712 0.856277319386824 0.51028246118886 -0.0831565230953979 ENSG00000197530 MIB2
ENST00000507082 0.888612059586485 0.586366009806747 -0.0878257205402953 ENSG00000197530 MIB2
ENST00000463492 0.874562669951854 0.550559531478547 -0.108539262829303 ENSG00000197530 MIB2
ENST00000510793 0.93888480708828 0.72139443150497 -0.0440248012941433 ENSG00000197530 MIB2
ENST00000504599 0.88169564995216 0.567348728279168 -0.0721866093123503 ENSG00000197530 MIB2
ENST00000507229 0.843065502196369 0.481705096492666 -0.0864376055557195 ENSG00000197530 MIB2
ENST00000503789 0.876388947981737 0.555399418422995 -0.0825006218081351 ENSG00000197530 MIB2
ENST00000378708 0.852327355777404 0.50174107532775 -0.0888643120670765 ENSG00000197530 MIB2
ENST00000506488 0.842481897627407 0.480621213989392 -0.0931915046181051 ENSG00000197530 MIB2
ENST00000512004 0.945824153986919 0.747051638186863 0.0613345132484858 ENSG00000197530 MIB2
ENST00000508455 0.993909575185707 0.966066203382144 -0.0105018969112364 ENSG00000197530 MIB2
ENST00000514234 0.960266854553554 0.803443985574332 -0.0403794605898214 ENSG00000197530 MIB2
ENST00000467597 0.974528819909957 0.864694346501883 -0.0324319756852049 ENSG00000197530 MIB2
ENST00000508148 0.686963074065924 0.263341239289998 -0.225552352690226 ENSG00000197530 MIB2
ENST00000486072 0.776507897071901 0.371358445828551 -0.184410626466562 ENSG00000197530 MIB2
ENST00000505370 0.985245827795084 0.9172617456578 -0.0217937221104964 ENSG00000197530 MIB2
ENST00000473511 0.940878436823586 0.728578014742499 -0.0637064082122192 ENSG00000197530 MIB2
ENST00000464570 0.911064543549351 0.643636620824416 -0.0852817577191712 ENSG00000197530 MIB2
ENST00000483015 0.968867569638357 0.840845963973193 0.043925541735233 ENSG00000197530 MIB2
ENST00000511910 0.988532102674472 0.937372932954309 -0.018464322937417 ENSG00000197530 MIB2
ENST00000470373 0.906776752301586 0.631441485947296 0.135837914397769 ENSG00000197530 MIB2
ENST00000513088 0.83047267503161 0.458510713951657 0.0529458856410137 ENSG00000248333 CDK11B
ENST00000341832 0.767204400945347 0.358039047828606 0.0542871055587179 ENSG00000248333 CDK11B
ENST00000317673 0.769531263178806 0.361518961051852 0.0524630839373347 ENSG00000248333 CDK11B
ENST00000340677 0.769531263178806 0.361518961051852 0.0524630839373347 ENSG00000248333 CDK11B
ENST00000407249 0.769531263178806 0.361518961051852 0.0524630839373347 ENSG00000248333 CDK11B
ENST00000341028 0.977381928836438 0.879913446264523 0.0177796246086715 ENSG00000248333 CDK11B
ENST00000607013 0.301557164701505 0.0520084006935896 0.300597931495871 ENSG00000272004 RP11-345P4.10
ENST00000378662 0.120491745499523 0.0133621407130806 0.187810262199533 ENSG00000189339 SLC35E2B
ENST00000234800 0.111859858757746 0.0120778097409069 0.189550348560108 ENSG00000189339 SLC35E2B
ENST00000480991 0.468448952018642 0.112875587057572 0.14546517969442 ENSG00000189339 SLC35E2B
ENST00000481276 0.268956471759018 0.0435378790477833 0.206046750060136 ENSG00000189339 SLC35E2B
ENST00000596308 0.773029580766119 0.366486514800949 0.178140641563944 ENSG00000269737 RP11-345P4.7
ENST00000597891 0.808444286992508 0.419800233088924 0.174247956843559 ENSG00000269227 RP11-345P4.6
ENST00000356200 0.270845031520543 0.0440551737725563 0.115503397083535 ENSG00000008128 CDK11A
ENST00000598846 0.253216845157065 0.0394934207050752 0.109870937232271 ENSG00000268575 RP1-283E3.8
ENST00000463652 0.483519581109482 0.120497124366563 0.196426633650907 ENSG00000008128 CDK11A
ENST00000358779 0.293706433082937 0.0498834630960938 0.111076684193937 ENSG00000008128 CDK11A
ENST00000460465 0.293706433082937 0.0498834630960938 0.111076684193937 ENSG00000008128 CDK11A
ENST00000404249 0.293706433082937 0.0498834630960938 0.111076684193937 ENSG00000008128 CDK11A
ENST00000378633 0.293706433082937 0.0498834630960938 0.111076684193937 ENSG00000008128 CDK11A
ENST00000357760 0.293706433082937 0.0498834630960938 0.111076684193937 ENSG00000008128 CDK11A
ENST00000509982 0.275685502027063 0.0452311506141366 0.1148945217205 ENSG00000008128 CDK11A
ENST00000378638 0.275685502027063 0.0452311506141366 0.1148945217205 ENSG00000008128 CDK11A
ENST00000356937 0.38567975794347 0.0785910375173004 0.118340101323339 ENSG00000008128 CDK11A
ENST00000478901 0.398165193349624 0.0834181970526979 0.233978387947325 ENSG00000008128 CDK11A
ENST00000468397 0.318665459536334 0.056767773552113 0.224347785284512 ENSG00000008128 CDK11A
ENST00000491311 0.431525251962383 0.0964388054774854 0.202902852516296 ENSG00000008128 CDK11A
ENST00000495016 0.519195129502683 0.139712369557767 0.191272418194641 ENSG00000008128 CDK11A
ENST00000468800 0.373463102161907 0.0740480203083978 0.16434095237743 ENSG00000008128 CDK11A
ENST00000464748 0.868376159491269 0.535443069382677 0.0884633140442271 ENSG00000008128 CDK11A
ENST00000489300 0.515224513431096 0.137545783923476 0.184832160980709 ENSG00000008128 CDK11A
ENST00000492390 0.282539614721912 0.0469253523852017 0.186120063643328 ENSG00000008128 CDK11A
ENST00000474916 0.361156763141348 0.0698444416685464 0.181365618732848 ENSG00000008128 CDK11A
ENST00000378635 0.512752840994283 0.135946117938084 0.0962284737897582 ENSG00000008128 CDK11A
ENST00000479362 0.649467496785703 0.230043008011277 0.0768514820061177 ENSG00000008128 CDK11A
ENST00000498810 0.4855132337854 0.121469987333816 0.127723207724851 ENSG00000008128 CDK11A
ENST00000487462 0.622984030820262 0.208509264198512 0.117726638265496 ENSG00000008128 CDK11A
ENST00000401096 0.665555313957919 0.243373478612616 0.10395462338782 ENSG00000008128 CDK11A
ENST00000577672 0.563674274132517 0.166877834596116 0.136241277705139 ENSG00000227775 RP1-283E3.4
ENST00000417099 0.821555773670737 0.44180149514197 0.107623725234102 ENSG00000227775 RP1-283E3.4
ENST00000355439 0.670460718556062 0.248187941193914 0.103316270587781 ENSG00000215790 SLC35E2
ENST00000400924 0.685924045248736 0.262255571290444 0.100147680906188 ENSG00000215790 SLC35E2
ENST00000246421 0.750448260625055 0.336630083365501 0.098331726211049 ENSG00000215790 SLC35E2
ENST00000475229 0.960790184105716 0.805724067487537 0.0382815121336478 ENSG00000215790 SLC35E2
ENST00000424604 0.535094585919312 0.149192945257067 0.196618322863226 ENSG00000227775 RP1-283E3.4
ENST00000418950 0.98598572166376 0.923309835181243 0.0208304105874321 ENSG00000227775 RP1-283E3.4
ENST00000341426 0.000248448055997726 7.4542406139956e-06 0.581607343132298 ENSG00000008130 NADK
ENST00000341991 0.000252592748587679 7.6069294457974e-06 0.580907573228147 ENSG00000008130 NADK
ENST00000378625 0.000190244316259664 5.54148334815091e-06 0.586359918475407 ENSG00000008130 NADK
ENST00000344463 0.000248448055997726 7.45293682543811e-06 0.581607517183614 ENSG00000008130 NADK
ENST00000342348 0.000926322183223326 3.37224806342491e-05 0.559402746629154 ENSG00000008130 NADK
ENST00000498806 0.00121518828501726 4.631054300771e-05 0.603748666144762 ENSG00000008130 NADK
ENST00000469045 0.00308122477666024 0.000138209126679142 0.547615334566124 ENSG00000008130 NADK
ENST00000480499 0.00532385442424089 0.000261570651261996 0.552159096115035 ENSG00000008130 NADK
ENST00000497747 0.0019118028679147 7.89632530866435e-05 0.584784146003554 ENSG00000008130 NADK
ENST00000477235 0.00473821348353018 0.00022780588013383 0.536310746599709 ENSG00000008130 NADK
ENST00000489538 0.00389907196555392 0.000181921118114037 0.563149050803777 ENSG00000008130 NADK
ENST00000497615 0.00205550798497424 8.58825081854568e-05 0.577674714003016 ENSG00000008130 NADK
ENST00000497186 0.00424970080810126 0.00020082306483291 0.539925109968488 ENSG00000008130 NADK
ENST00000400922 0.00168425483542575 6.79148219222075e-05 0.55941306275441 ENSG00000008130 NADK
ENST00000492845 0.000122285266095859 3.39277393052324e-06 0.59629536192243 ENSG00000008130 NADK
ENST00000492768 0.00010965910134126 3.01212153266513e-06 0.598579047112718 ENSG00000008130 NADK
ENST00000460602 8.01471872062192e-05 2.11517752638554e-06 0.60254207953905 ENSG00000008130 NADK
ENST00000464373 1.92583714730033e-05 4.25870702336024e-07 0.632196354510072 ENSG00000008130 NADK
ENST00000480542 1.80385873448823e-07 2.47944746370327e-09 0.970716744062763 ENSG00000008130 NADK
ENST00000378609 0.986583141523495 0.926980302601161 -0.00630047620024174 ENSG00000078369 GNB1
ENST00000461893 0.981677956399413 0.900707362946387 -0.010567083107394 ENSG00000078369 GNB1
ENST00000471354 0.987324508542563 0.93049905380219 0.00730283099708814 ENSG00000078369 GNB1
ENST00000439272 0.972071145048507 0.852996484661554 -0.0140080221300331 ENSG00000078369 GNB1
ENST00000434686 0.971277181106521 0.850099059729603 -0.0143789691492413 ENSG00000078369 GNB1
ENST00000437146 0.996009244514987 0.980880428967616 -0.00211416494285787 ENSG00000078369 GNB1
ENST00000472614 0.978950995535374 0.887653295981323 -0.0111009040016852 ENSG00000078369 GNB1
ENST00000607589 0.813505694397605 0.427290951333353 0.0969724705962437 ENSG00000078369 GNB1
ENST00000378567 0.794594659479985 0.398737924517858 0.0756521671227719 ENSG00000067606 PRKCZ
ENST00000468310 0.403421716657954 0.0855814344740551 0.180845137978124 ENSG00000067606 PRKCZ
ENST00000484419 0.606319847097886 0.196420624267556 0.251841630147074 ENSG00000067606 PRKCZ
ENST00000503297 0.781392252658491 0.377947492273866 0.178776538110757 ENSG00000067606 PRKCZ
ENST00000479566 0.943411467689164 0.737668340528839 0.0485329764329596 ENSG00000067606 PRKCZ
ENST00000466651 0.515458621055346 0.137662833743363 0.165759193842415 ENSG00000067606 PRKCZ
ENST00000400921 0.794659590593396 0.39899374208302 0.0769683345854747 ENSG00000067606 PRKCZ
ENST00000495347 0.229893073007294 0.0341988274535488 0.237875319771222 ENSG00000067606 PRKCZ
ENST00000461106 0.788615498865199 0.389549709238231 0.0795171370930911 ENSG00000067606 PRKCZ
ENST00000461465 0.353301620314492 0.0672578021577016 0.202617995145684 ENSG00000067606 PRKCZ
ENST00000470596 0.372681786899873 0.0737637529948892 0.196365485540975 ENSG00000067606 PRKCZ
ENST00000496325 0.341983434776182 0.0637560333310773 0.204840576718382 ENSG00000067606 PRKCZ
ENST00000481140 0.357164692378541 0.0685621376817414 0.203406206989637 ENSG00000067606 PRKCZ
ENST00000482686 0.555735821117061 0.161880256121648 0.187478286401844 ENSG00000067606 PRKCZ
ENST00000400920 0.996050123133027 0.981167360429 0.0022985623505119 ENSG00000067606 PRKCZ
ENST00000486681 0.591458875494563 0.185962483486399 0.173068525454255 ENSG00000067606 PRKCZ
ENST00000470986 0.533673983195759 0.148035908055587 0.211779772968933 ENSG00000067606 PRKCZ
ENST00000470511 0.503981366660738 0.13109945376444 0.227530256680021 ENSG00000067606 PRKCZ
ENST00000471018 0.846633353960909 0.489711285572435 0.132345975778082 ENSG00000067606 PRKCZ
ENST00000466352 0.648835598799172 0.229457194801143 0.244281364028062 ENSG00000067606 PRKCZ
ENST00000497183 0.956592792821801 0.78623639955092 0.0460847468898238 ENSG00000067606 PRKCZ
ENST00000419838 0.880547840268794 0.56459658894253 0.102010623441724 ENSG00000067606 PRKCZ
ENST00000606533 0.835155808777223 0.467577080475526 0.203992118611802 ENSG00000271806 RP5-892K4.1
ENST00000479263 0.743168439084166 0.327142479165693 -0.0972115314802802 ENSG00000067606 PRKCZ
ENST00000503672 0.975694706844727 0.872228849763398 -0.0304985116450487 ENSG00000067606 PRKCZ
ENST00000478770 0.679461252859752 0.256631502224336 -0.1161110354304 ENSG00000067606 PRKCZ
ENST00000505322 0.891638138180789 0.59406508013339 -0.0575061577422489 ENSG00000067606 PRKCZ
ENST00000472017 0.939765118450754 0.725489356797384 -0.0723447421102344 ENSG00000067606 PRKCZ
ENST00000333854 0.546638871390533 0.156671338747988 -0.275728391353522 ENSG00000182873 RP11-181G12.2
ENST00000536678 0.492679797878596 0.12530416205665 -0.28865215993955 ENSG00000182873 RP11-181G12.2
ENST00000444529 0.352834677731624 0.0670871131352055 -0.380710194400576 ENSG00000182873 RP11-181G12.2
ENST00000469733 0.998384541558565 0.991500821212099 0.00126314364954595 ENSG00000162585 C1orf86
ENST00000414253 0.998000248958997 0.989604991953494 0.00155437723938731 ENSG00000162585 C1orf86
ENST00000428120 0.998000248958997 0.989604991953494 0.00155437723938731 ENSG00000162585 C1orf86
ENST00000400919 0.998000248958997 0.989604991953494 0.00155437723938731 ENSG00000162585 C1orf86
ENST00000400918 0.996448008522114 0.982763844016139 0.00261146669921889 ENSG00000162585 C1orf86
ENST00000497675 0.980964223537481 0.8975464281169 -0.0174469508415012 ENSG00000162585 C1orf86
ENST00000378543 0.967464232913682 0.834910802128143 -0.0282132615850374 ENSG00000162585 C1orf86
ENST00000378546 0.967464232913682 0.834910802128143 -0.0282132615850374 ENSG00000162585 C1orf86
ENST00000401813 0.957102538693895 0.788778346243458 -0.0355142901556201 ENSG00000162585 C1orf86
ENST00000487186 0.96942841182408 0.843428329931783 -0.0257525263062709 ENSG00000162585 C1orf86
ENST00000378545 0.970901934983603 0.848648193938672 -0.0253894273381001 ENSG00000162585 C1orf86
ENST00000476803 0.980772948817916 0.89702669338972 -0.0173506347939004 ENSG00000162585 C1orf86
ENST00000440825 0.963205875321882 0.816491255353739 -0.0314048784671503 ENSG00000162585 C1orf86
ENST00000597060 0.935943441569457 0.712534428889133 -0.066161263672119 ENSG00000269554 AL590822.2
ENST00000420515 0.978326887183564 0.88440427347149 -0.0217063020632539 ENSG00000162585 C1orf86
ENST00000514625 0.998624370596206 0.992478139641737 -0.0028451995734384 ENSG00000162585 C1orf86
ENST00000378536 0.00937099613725293 0.000516638787267197 0.274030820356703 ENSG00000157933 SKI
ENST00000508416 0.0150953796890507 0.000927833184994708 0.299170735592608 ENSG00000157933 SKI
ENST00000478223 0.0153024098677494 0.000942732539807501 0.299004818765517 ENSG00000157933 SKI
ENST00000507179 0.651665698287651 0.231686140057084 0.230336911215781 ENSG00000157933 SKI
ENST00000378531 0.776842812118906 0.371814901535475 -0.19090218699769 ENSG00000116151 MORN1
ENST00000606372 0.748298414224063 0.333489595729521 -0.203022381384996 ENSG00000116151 MORN1
ENST00000378529 0.60959937049745 0.198755289529485 -0.250922705259257 ENSG00000116151 MORN1
ENST00000607342 0.768035195849336 0.358881429384153 -0.236570864827148 ENSG00000116151 MORN1
ENST00000469374 0.39152194582102 0.0807967147067619 -0.365688600169123 ENSG00000116151 MORN1
ENST00000419785 0.48108651472189 0.119255779147481 -0.351146609148475 ENSG00000116151 MORN1
ENST00000378525 0.428065761423222 0.0950862428791268 -0.304933912310577 ENSG00000116151 MORN1
ENST00000449373 0.591458875494563 0.185912568515491 -0.25766453779622 ENSG00000116151 MORN1
ENST00000317490 0.871196591620037 0.542420550153876 -0.152384035730231 ENSG00000178642 AL513477.1
ENST00000607031 0.912368720962946 0.647239429245403 -0.114925121080296 ENSG00000116151 MORN1
ENST00000475812 0.515708141654063 0.13786843450575 -0.384085139045176 ENSG00000116151 MORN1
ENST00000494279 0.467584777078609 0.11247015584888 -0.424377130066378 ENSG00000116151 MORN1
ENST00000378518 0.824558902922558 0.44795490171785 0.0475065588160799 ENSG00000157916 RER1
ENST00000605895 0.836884442970806 0.470804103957388 0.045467442634044 ENSG00000157916 RER1
ENST00000378513 0.755082158398829 0.34263549089751 0.0603311437900242 ENSG00000157916 RER1
ENST00000306256 0.822907498802577 0.444816827649234 0.047837207290196 ENSG00000157916 RER1
ENST00000493207 0.914120555444778 0.651889031083267 0.0302494760298238 ENSG00000157916 RER1
ENST00000378512 0.755669707322306 0.343450268567019 0.0603180809740994 ENSG00000157916 RER1
ENST00000443438 0.736958277531903 0.318489383709803 0.0650951966074305 ENSG00000157916 RER1
ENST00000488353 0.739366855571869 0.321863639645032 0.0672044244197642 ENSG00000157916 RER1
ENST00000462129 0.748298414224063 0.333400971699851 0.100023312105494 ENSG00000157916 RER1
ENST00000288774 0.760586815346377 0.349740591105363 -0.0958716368685364 ENSG00000157911 PEX10
ENST00000447513 0.788893432656323 0.389977943329134 -0.0882731151224039 ENSG00000157911 PEX10
ENST00000507596 0.766411136305441 0.356802138650384 -0.0950805377163563 ENSG00000157911 PEX10
ENST00000510434 0.950113098109786 0.762070940904531 -0.0403856796230322 ENSG00000157911 PEX10
ENST00000508384 0.876942839416837 0.557007617550129 -0.0881369186909127 ENSG00000157911 PEX10
ENST00000515760 0.861547737761408 0.519823323260099 -0.147782382911329 ENSG00000157911 PEX10
ENST00000502666 0.870592520851103 0.541320528169969 -0.120832070706952 ENSG00000157911 PEX10
ENST00000504111 0.862079474365752 0.521701089965542 -0.123091695001501 ENSG00000157911 PEX10
ENST00000514502 0.829725470225842 0.457128045505934 -0.121953921100282 ENSG00000157911 PEX10
ENST00000609981 0.891208955541847 0.592736768812619 0.183473387456716 ENSG00000149527 PLCH2
ENST00000449969 0.941477316212202 0.731255659548124 -0.0742753458181108 ENSG00000149527 PLCH2
ENST00000288766 0.989287839802603 0.94035105394238 -0.0185802322500283 ENSG00000149527 PLCH2
ENST00000419816 0.917158908253762 0.660198227569179 -0.0922571213148038 ENSG00000149527 PLCH2
ENST00000378488 0.917158908253762 0.660198227569179 -0.0922571213148038 ENSG00000149527 PLCH2
ENST00000378486 0.917158908253762 0.660198227569179 -0.0922571213148038 ENSG00000149527 PLCH2
ENST00000343889 0.952490454659186 0.770989630324067 -0.0606347080357309 ENSG00000149527 PLCH2
ENST00000278878 0.944533299141816 0.743241021324947 -0.0704976429036508 ENSG00000149527 PLCH2
ENST00000473964 0.977469621952484 0.880058183173112 -0.0341261394024497 ENSG00000149527 PLCH2
ENST00000462379 0.969733723120526 0.844771825610718 -0.0451000321258628 ENSG00000149527 PLCH2
ENST00000378466 0.984056661354183 0.912332699037299 -0.0100176822381868 ENSG00000157881 PANK4
ENST00000435556 0.982949950003804 0.906402185788546 -0.0107001157261883 ENSG00000157881 PANK4
ENST00000505228 0.976100424622432 0.874750215346832 -0.0162492614832667 ENSG00000157881 PANK4
ENST00000502512 0.944182444351331 0.740928233387371 0.0434113370421723 ENSG00000157881 PANK4
ENST00000471361 0.66848540579388 0.246299174204775 0.159591548153606 ENSG00000157881 PANK4
ENST00000487804 0.951563649347686 0.766495577388335 -0.0494134729665582 ENSG00000157881 PANK4
ENST00000515423 0.875943318198416 0.553748239524924 -0.0991218298779994 ENSG00000157881 PANK4
ENST00000468002 0.544737272326458 0.15546956918058 -0.184479762404024 ENSG00000157881 PANK4
ENST00000486396 0.973297482293622 0.858499855277764 0.0191084091382663 ENSG00000157881 PANK4
ENST00000502770 0.97269249737724 0.855687742478438 0.0208358758538063 ENSG00000157881 PANK4
ENST00000491212 0.982686639778745 0.905205413827495 0.0146004693237514 ENSG00000157881 PANK4
ENST00000514922 0.977160461925671 0.87874931433271 0.0189773613924056 ENSG00000157881 PANK4
ENST00000378453 0.754838782731751 0.342146841212948 -0.315406851376382 ENSG00000197921 HES5
ENST00000606645 0.843232977270392 0.482169922808642 -0.152706402711212 ENSG00000272449 RP3-395M20.12
ENST00000416860 0.0413019072380449 0.00325657134603349 -0.315877074087961 ENSG00000238164 RP3-395M20.8
ENST00000443892 0.452465790646828 0.105253156782211 -0.258488566360171 ENSG00000238164 RP3-395M20.8
ENST00000449660 0.968076504554227 0.837672428700676 0.0448797848482808 ENSG00000238164 RP3-395M20.8
ENST00000448624 0.798451676867374 0.403910179032274 0.190966018923576 ENSG00000238164 RP3-395M20.8
ENST00000432521 0.393903335463099 0.0818124375430316 -0.285167322565871 ENSG00000238164 RP3-395M20.8
ENST00000452793 0.0447282845787742 0.00360049996788732 -0.313089741381514 ENSG00000238164 RP3-395M20.8
ENST00000426449 0.01060763287963 0.000601939277818651 -0.322581470530724 ENSG00000157873 TNFRSF14
ENST00000434817 0.0205773080865833 0.00135387758318384 -0.305457766235688 ENSG00000157873 TNFRSF14
ENST00000435221 0.0205689877451385 0.0013530225039541 -0.305483218324809 ENSG00000157873 TNFRSF14
ENST00000451778 0.0216561838338463 0.00144510599353428 -0.305062296162507 ENSG00000157873 TNFRSF14
ENST00000409119 0.0252417655255029 0.00175496895796858 -0.306001879580576 ENSG00000157873 TNFRSF14
ENST00000355716 0.0159370623622159 0.000991187291427213 -0.321835293468958 ENSG00000157873 TNFRSF14
ENST00000475523 0.0162533499078653 0.00101517344902737 -0.321545848758318 ENSG00000157873 TNFRSF14
ENST00000442392 0.00135102916725169 5.25790195615566e-05 -0.369069936538633 ENSG00000157873 TNFRSF14
ENST00000482074 0.00168746846944344 6.81135624036344e-05 -0.358301206912642 ENSG00000157873 TNFRSF14
ENST00000496064 0.0252110296338588 0.00175018981503515 -0.307617393915576 ENSG00000157873 TNFRSF14
ENST00000463471 0.0184389592229655 0.00118712374419873 -0.31777077276052 ENSG00000157873 TNFRSF14
ENST00000466750 0.0334424955845513 0.00249320020701914 -0.310260544549982 ENSG00000157873 TNFRSF14
ENST00000471768 0.241746577340983 0.0367630370470773 -0.233534614662821 ENSG00000157873 TNFRSF14
ENST00000463835 0.0843255971668048 0.00827875200686374 -0.280920597854789 ENSG00000157873 TNFRSF14
ENST00000482602 0.0574491338330998 0.00496497448127696 -0.294328735169359 ENSG00000157873 TNFRSF14
ENST00000480305 0.0324972842118823 0.00240256172809151 -0.311279002555312 ENSG00000157873 TNFRSF14
ENST00000456687 0.403986429162775 0.0857913040036902 -0.322379939674768 ENSG00000225931 RP3-395M20.7
ENST00000424215 0.374421160784395 0.0743730687905093 -0.461302677012481 ENSG00000228037 RP3-395M20.9
ENST00000493183 0.412404880053428 0.0888317872567015 -0.265879244940106 ENSG00000157870 FAM213B
ENST00000474659 0.380923494667142 0.0768718020894025 -0.274669427682816 ENSG00000157870 FAM213B
ENST00000419916 0.335916639051626 0.0618999145877779 -0.241611793868929 ENSG00000157870 FAM213B
ENST00000378424 0.335916639051626 0.0618999145877779 -0.241611793868929 ENSG00000157870 FAM213B
ENST00000537325 0.224683663246652 0.0329903681913922 -0.301354041036364 ENSG00000157870 FAM213B
ENST00000378427 0.335916639051626 0.0618999145877779 -0.241611793868929 ENSG00000157870 FAM213B
ENST00000378425 0.335916639051626 0.0618999145877779 -0.241611793868929 ENSG00000157870 FAM213B
ENST00000464043 0.321731505861702 0.057736762658815 -0.279793536579261 ENSG00000157870 FAM213B
ENST00000444521 0.335916639051626 0.0618999145877779 -0.241611793868929 ENSG00000157870 FAM213B
ENST00000465233 0.496339189801231 0.127101359114189 -0.272323661707667 ENSG00000157870 FAM213B
ENST00000498083 0.514721072469412 0.137191830268998 -0.26451577743725 ENSG00000157870 FAM213B
ENST00000481683 0.44115484313551 0.100537340914242 -0.26637721864368 ENSG00000157870 FAM213B
ENST00000484099 0.361269242465656 0.069884993866684 -0.233839129033434 ENSG00000157870 FAM213B
ENST00000477045 0.61742753057127 0.204290068446483 -0.239459656630285 ENSG00000157870 FAM213B
ENST00000476686 0.389363132090588 0.0799750721917329 -0.233658259752246 ENSG00000157870 FAM213B
ENST00000471840 0.994035941056571 0.968040612146807 0.0072213289266922 ENSG00000142606 MMEL1
ENST00000288709 0.987566647125036 0.933442080135581 -0.0172027719109173 ENSG00000142606 MMEL1
ENST00000378412 0.987507610132861 0.933125978662272 -0.017278806393786 ENSG00000142606 MMEL1
ENST00000502556 0.83620724313186 0.469829844218466 -0.167348627025896 ENSG00000142606 MMEL1
ENST00000504800 0.83620724313186 0.469829844218466 -0.167348627025896 ENSG00000142606 MMEL1
ENST00000579787 0.929226859523127 0.6945835093735 -0.107299897571615 ENSG00000215912 TTC34
ENST00000401094 0.120616600724598 0.0133795948111185 -0.480881272112791 ENSG00000215912 TTC34
ENST00000401095 0.00901063127030673 0.000491774444998082 -0.852266462823026 ENSG00000215912 TTC34
ENST00000511072 0.871631869058544 0.543405131387952 -0.106610456754747 ENSG00000142611 PRDM16
ENST00000378398 0.85992625078345 0.517039991048313 -0.113716473333019 ENSG00000142611 PRDM16
ENST00000441472 0.85992625078345 0.517039991048313 -0.113716473333019 ENSG00000142611 PRDM16
ENST00000442529 0.85992625078345 0.517039991048313 -0.113716473333019 ENSG00000142611 PRDM16
ENST00000607632 0.906796825336883 0.631481358451494 -0.113311153187592 ENSG00000142611 PRDM16
ENST00000378391 0.871349461937098 0.5427533812223 -0.106719259449829 ENSG00000142611 PRDM16
ENST00000514189 0.871734934344302 0.543748803196478 -0.10657725294094 ENSG00000142611 PRDM16
ENST00000270722 0.860031090087233 0.517250954300328 -0.113679453918979 ENSG00000142611 PRDM16
ENST00000512462 0.985767348304018 0.920693171535515 0.0358576552512803 ENSG00000142611 PRDM16
ENST00000463591 0.990863575467215 0.949461444961558 0.0227504953741425 ENSG00000142611 PRDM16
ENST00000294599 0.609313555874438 0.198502935219387 -0.230545906908316 ENSG00000162591 MEGF6
ENST00000356575 0.722359844973162 0.301504011139251 -0.209061272365698 ENSG00000162591 MEGF6
ENST00000494257 0.979462431897828 0.891137974237241 -0.0445443786956896 ENSG00000162591 MEGF6
ENST00000485002 0.706746537962374 0.284418455472814 -0.219721090060016 ENSG00000162591 MEGF6
ENST00000491842 0.619723797915045 0.20593040059047 -0.369196875412836 ENSG00000162591 MEGF6
ENST00000475790 0.56060084459434 0.164838978716355 -0.423180127458637 ENSG00000162591 MEGF6
ENST00000461795 0.548301945522074 0.157525227089056 -0.491035338350417 ENSG00000162591 MEGF6
ENST00000378344 0.742311811991115 0.325879190799616 -0.0760280383351056 ENSG00000158109 TPRG1L
ENST00000344579 0.742305923781014 0.325835434771801 -0.076031685196748 ENSG00000158109 TPRG1L
ENST00000378322 0.750257653451659 0.33631678567144 0.0894544204132824 ENSG00000116213 WRAP73
ENST00000270708 0.750257653451659 0.33631678567144 0.0894544204132824 ENSG00000116213 WRAP73
ENST00000471223 0.336557789482628 0.0620894869745282 0.186329494234544 ENSG00000116213 WRAP73
ENST00000424367 0.719369010295906 0.297767452946469 0.0955122675490743 ENSG00000116213 WRAP73
ENST00000497940 0.212055418284011 0.0301670981253389 0.213018575375548 ENSG00000116213 WRAP73
ENST00000469643 0.434347278769543 0.0976531052918597 0.225230016049166 ENSG00000116213 WRAP73
ENST00000494884 0.828120237467959 0.45470779915801 0.128356345199327 ENSG00000116213 WRAP73
ENST00000465916 0.893786255931939 0.599400354572968 0.0525338956192174 ENSG00000116213 WRAP73
ENST00000419924 0.884517625872991 0.57433952229304 0.0590919221231484 ENSG00000116213 WRAP73
ENST00000479331 0.938965415628759 0.721648097762045 -0.0568796152043518 ENSG00000116213 WRAP73
ENST00000378295 0.834879859918077 0.466810718645031 0.24994025212884 ENSG00000078900 TP73
ENST00000604074 0.834879859918077 0.466810718645031 0.24994025212884 ENSG00000078900 TP73
ENST00000354437 0.875992312652674 0.554390935041825 0.214931266239519 ENSG00000078900 TP73
ENST00000346387 0.88951353684729 0.588505595667073 0.195879021572165 ENSG00000078900 TP73
ENST00000357733 0.88951353684729 0.588505595667073 0.195879021572165 ENSG00000078900 TP73
ENST00000378288 0.793207103606774 0.396444352947338 0.286232521680431 ENSG00000078900 TP73
ENST00000418088 0.981677956399413 0.900615405428783 -0.0134591587195338 ENSG00000227372 TP73-AS1
ENST00000452079 0.96014076254871 0.802653478927453 0.0272678895880078 ENSG00000227372 TP73-AS1
ENST00000419973 0.638526821190912 0.221079388624629 0.269572824771995 ENSG00000227372 TP73-AS1
ENST00000423764 0.967999965259646 0.837130889760205 0.0226646040372379 ENSG00000227372 TP73-AS1
ENST00000587071 0.744745345032889 0.329008756441518 -0.144828679522369 ENSG00000227372 TP73-AS1
ENST00000608600 0.713361581788464 0.290913225346479 -0.145962354941134 ENSG00000227372 TP73-AS1
ENST00000544565 0.991198050137435 0.951044149921802 -0.0102462835261652 ENSG00000227372 TP73-AS1
ENST00000444870 0.302088738614934 0.0521927035665897 -0.640692911750968 ENSG00000235169 SMIM1
ENST00000378251 0.872670684494874 0.54649905426734 -0.0438435755158579 ENSG00000130764 LRRC47
ENST00000462356 0.947200689046251 0.752021486494778 0.0288721198516731 ENSG00000130764 LRRC47
ENST00000479239 0.979328276530168 0.890324458211117 0.0136861001790957 ENSG00000130764 LRRC47
ENST00000607459 0.728613682185779 0.308344510961128 -0.113639786088683 ENSG00000272153 RP1-286D6.5
ENST00000378230 0.983142815696599 0.907222616534322 0.00698316519366731 ENSG00000116198 CEP104
ENST00000484420 0.699485126967342 0.276735303196601 -0.225049753436929 ENSG00000116198 CEP104
ENST00000438539 0.781911864111044 0.379040417301093 -0.0786810869562319 ENSG00000116198 CEP104
ENST00000461667 0.961392451435015 0.80858696530046 0.0240552326681039 ENSG00000116198 CEP104
ENST00000495701 0.946776947486129 0.750879400295944 -0.0456713855934475 ENSG00000116198 CEP104
ENST00000460038 0.93315500322661 0.705468225055411 -0.038575390034114 ENSG00000116198 CEP104
ENST00000494653 0.953433675201907 0.773932081240035 0.0194435676006169 ENSG00000116198 CEP104
ENST00000443466 0.694955358773394 0.272154963572755 -0.123220266984665 ENSG00000116198 CEP104
ENST00000428079 0.832104529353491 0.46185116028115 0.0631850995243985 ENSG00000116198 CEP104
ENST00000494951 0.779377633003316 0.375021942911744 0.0938834637677412 ENSG00000116198 CEP104
ENST00000378223 0.539645652062847 0.152277059907214 0.133524662899996 ENSG00000116198 CEP104
ENST00000378212 0.78703372698096 0.3868584020095 0.104929023903235 ENSG00000169598 DFFB
ENST00000378209 0.578266679607489 0.176581598495389 0.117158098303906 ENSG00000169598 DFFB
ENST00000491998 0.578266679607489 0.176581598495389 0.117158098303906 ENSG00000169598 DFFB
ENST00000338895 0.47133458334246 0.114031252893844 0.164654278216768 ENSG00000169598 DFFB
ENST00000341385 0.968262292426615 0.838574754978539 -0.0375880037497133 ENSG00000169598 DFFB
ENST00000468793 0.503060133897862 0.130548519455375 0.130061125485391 ENSG00000169598 DFFB
ENST00000339350 0.533314581670052 0.147839162073793 0.12486973077048 ENSG00000169598 DFFB
ENST00000477548 0.533314581670052 0.147839162073793 0.12486973077048 ENSG00000169598 DFFB
ENST00000378206 0.53605074968746 0.149760111974931 0.123878507773305 ENSG00000169598 DFFB
ENST00000475969 0.475853132699839 0.116704458505457 0.134846374209251 ENSG00000169598 DFFB
ENST00000481945 0.846543606765086 0.489442489320463 0.186771727743014 ENSG00000169598 DFFB
ENST00000461150 0.920260590080323 0.667602035534122 -0.0705571765078857 ENSG00000169598 DFFB
ENST00000486765 0.372475462942064 0.0736934231305591 0.109493092340886 ENSG00000198912 C1orf174
ENST00000361605 0.372475462942064 0.0736934231305591 0.109493092340886 ENSG00000198912 C1orf174
ENST00000474140 0.372475462942064 0.0736934231305591 0.109493092340886 ENSG00000198912 C1orf174
ENST00000413332 0.780907967780391 0.377171090862903 0.242441421416832 ENSG00000236423 LINC01134
ENST00000442673 0.435388032297342 0.0981374844746851 0.330637255891614 ENSG00000236423 LINC01134
ENST00000439488 0.431590594166737 0.0964663187613985 0.34539785802349 ENSG00000236423 LINC01134
ENST00000378190 0.754998557001354 0.342405585524795 -0.324286939154009 ENSG00000196581 AJAP1
ENST00000378191 0.652231873748093 0.232223988432061 -0.392691987387998 ENSG00000196581 AJAP1
ENST00000478423 0.816320212421947 0.431884756121518 -0.0585439508185048 ENSG00000131697 NPHP4
ENST00000460696 0.992236407334676 0.956634815457166 -0.00830743825042332 ENSG00000131697 NPHP4
ENST00000378161 0.918431018089421 0.663594038571389 -0.0649868879268821 ENSG00000131697 NPHP4
ENST00000489180 0.816320212421947 0.43194530339315 -0.0585342722433869 ENSG00000131697 NPHP4
ENST00000378156 0.816320212421947 0.43194530339315 -0.0585342722433869 ENSG00000131697 NPHP4
ENST00000378169 0.830505375178581 0.458711608493846 -0.0546512762738939 ENSG00000131697 NPHP4
ENST00000468253 0.0447300286687036 0.00360231290043501 -0.488661464015668 ENSG00000131697 NPHP4
ENST00000506941 0.688336419443248 0.264791081067414 -0.262435693571588 ENSG00000131697 NPHP4
ENST00000470763 0.986137889573576 0.923916806418522 0.0174702380821433 ENSG00000131697 NPHP4
ENST00000466897 0.914823532137503 0.654152975062569 -0.0745990619578887 ENSG00000131697 NPHP4
ENST00000378111 0.440206858129744 0.10012548734481 -0.22695035953221 ENSG00000069424 KCNAB2
ENST00000378097 0.457638546127866 0.107503591216584 -0.219324897537068 ENSG00000069424 KCNAB2
ENST00000493807 0.922817196814378 0.675346425724482 -0.0804652861732676 ENSG00000069424 KCNAB2
ENST00000378092 0.409379803389711 0.087763824316461 -0.248898902607942 ENSG00000069424 KCNAB2
ENST00000478098 0.377075383898079 0.075314804456744 -0.278390269076238 ENSG00000069424 KCNAB2
ENST00000445501 0.357157261394422 0.0685580402595894 -0.285854469016351 ENSG00000069424 KCNAB2
ENST00000428161 0.254330411388697 0.0397532132938114 -0.294098056612351 ENSG00000069424 KCNAB2
ENST00000389632 0.260818181616103 0.0414304548770755 -0.291513885766588 ENSG00000069424 KCNAB2
ENST00000602612 0.291685289565938 0.0493656831726735 -0.275856290829893 ENSG00000069424 KCNAB2
ENST00000378087 0.336101068560789 0.061956600905534 -0.248299718331283 ENSG00000069424 KCNAB2
ENST00000341524 0.337828995110995 0.0624351659538138 -0.244739964594786 ENSG00000069424 KCNAB2
ENST00000352527 0.337828995110995 0.0624351659538138 -0.244739964594786 ENSG00000069424 KCNAB2
ENST00000435937 0.227051318972995 0.0335562539643739 -0.31768863549076 ENSG00000069424 KCNAB2
ENST00000164247 0.383317564725515 0.077707926062095 -0.228792424177907 ENSG00000069424 KCNAB2
ENST00000459822 0.705619088968819 0.283146815904164 -0.195962073405239 ENSG00000069424 KCNAB2
ENST00000594544 0.914092580729125 0.651790108550057 0.0924621131504214 ENSG00000268332 AL035406.1
ENST00000472700 0.224499683702849 0.0329465655066573 -0.311620921388071 ENSG00000069424 KCNAB2
ENST00000378083 0.441512913614142 0.100652333077098 -0.206413965004016 ENSG00000069424 KCNAB2
ENST00000458166 0.369834542147551 0.0727588248511851 -0.237373682199705 ENSG00000069424 KCNAB2
ENST00000462676 0.552961492026988 0.160125149711477 -0.259626787896299 ENSG00000069424 KCNAB2
ENST00000481789 0.825808999321673 0.450246330269815 -0.10983871539196 ENSG00000069424 KCNAB2
ENST00000378021 0.987139978279399 0.929329001659691 0.0236542397137487 ENSG00000116254 CHD5
ENST00000262450 0.987139978279399 0.929329001659691 0.0236542397137487 ENSG00000116254 CHD5
ENST00000462991 0.938507573796889 0.720325116225635 0.113339786968714 ENSG00000116254 CHD5
ENST00000377999 0.970161377767624 0.846104292398689 -0.0663050813740035 ENSG00000116254 CHD5
ENST00000496404 0.93986061393874 0.725717034361407 0.0968090491786696 ENSG00000116254 CHD5
ENST00000484532 0.941614125212025 0.731481630125672 0.0194358288317011 ENSG00000116251 RPL22
ENST00000234875 0.88951353684729 0.588489202818147 0.0307048299868077 ENSG00000116251 RPL22
ENST00000480661 0.935383481477354 0.710653899455894 0.0218569399651232 ENSG00000116251 RPL22
ENST00000497965 0.933616991692344 0.706359749731517 0.0221862938149221 ENSG00000116251 RPL22
ENST00000471204 0.851253471457287 0.50012101146662 0.0394509308538153 ENSG00000116251 RPL22
ENST00000465387 0.930453666735019 0.698242090472251 0.0228363880243806 ENSG00000116251 RPL22
ENST00000462296 0.928707537768509 0.692097868262324 0.0241427490638597 ENSG00000116251 RPL22
ENST00000465335 0.85022592162174 0.498604717642358 0.040960658255503 ENSG00000116251 RPL22
ENST00000466994 1.43388334854444e-20 4.41792071134476e-23 3.10279395610107 ENSG00000158286 RNF207
ENST00000377948 9.50002549748352e-64 4.97312861166959e-68 2.84201022936889 ENSG00000158286 RNF207
ENST00000377939 8.29010758141207e-66 3.71978892217803e-70 2.84786333481116 ENSG00000158286 RNF207
ENST00000485539 1.23846936495801e-11 8.99314049143521e-14 2.29917360167822 ENSG00000158286 RNF207
ENST00000496676 1.01350515737552e-50 2.19801595613862e-54 2.89859579396896 ENSG00000158286 RNF207
ENST00000492476 4.54949897233076e-17 1.91208311642316e-19 2.67658915389665 ENSG00000158286 RNF207
ENST00000483336 3.8857720588178e-38 2.70250900373212e-41 2.94748565803346 ENSG00000158286 RNF207
ENST00000343813 0.808900227459389 0.420453415816487 0.0739799107273926 ENSG00000116237 ICMT
ENST00000495791 0.963159057385785 0.816327616417928 0.0322199684178644 ENSG00000116237 ICMT
ENST00000489498 0.782180523905094 0.379471509504545 0.0855126279728865 ENSG00000116237 ICMT
ENST00000474756 0.99539529850763 0.975393893495644 0.00329724892865103 ENSG00000116237 ICMT
ENST00000362035 0.502166401978634 0.130090655039651 -0.325385137775291 ENSG00000116237 ICMT
ENST00000377893 0.748478652082937 0.33390989736374 -0.175098795680712 ENSG00000158292 GPR153
ENST00000608083 0.904878856702456 0.626842395277125 -0.0716540947360959 ENSG00000097021 ACOT7
ENST00000377845 0.698761063324903 0.276022215011247 -0.155488118954806 ENSG00000097021 ACOT7
ENST00000377855 0.800213518864507 0.406734362631069 -0.12084618019884 ENSG00000097021 ACOT7
ENST00000377860 0.904878856702456 0.626842395277125 -0.0716540947360959 ENSG00000097021 ACOT7
ENST00000418124 0.904878856702456 0.626842395277125 -0.0716540947360959 ENSG00000097021 ACOT7
ENST00000545482 0.904878856702456 0.626842395277125 -0.0716540947360959 ENSG00000097021 ACOT7
ENST00000361521 0.887865802107133 0.584212845493814 -0.0800675618747524 ENSG00000097021 ACOT7
ENST00000377842 0.70965354389405 0.287245239306501 -0.151329405254038 ENSG00000097021 ACOT7
ENST00000473466 0.736677974061255 0.318196125586338 -0.152819741709096 ENSG00000097021 ACOT7
ENST00000481175 0.891422955741252 0.593435339010391 -0.114159824255565 ENSG00000097021 ACOT7
ENST00000541130 0.671107977281253 0.248949833607567 -0.19344929445456 ENSG00000097021 ACOT7
ENST00000377828 0.959657924434856 0.800310891705019 0.0678718559005701 ENSG00000187017 ESPN
ENST00000461727 0.97168313096726 0.85183811285981 0.052507900253397 ENSG00000187017 ESPN
ENST00000475228 0.992236407334676 0.958171828398243 -0.0159517386807463 ENSG00000187017 ESPN
ENST00000416731 0.995595014323373 0.977258704586084 -0.00801513395285 ENSG00000187017 ESPN
ENST00000434576 0.954622761387687 0.778635640091001 0.046807062327579 ENSG00000187017 ESPN
ENST00000477679 0.978247870964494 0.883834472583421 -0.0452375219546895 ENSG00000187017 ESPN
ENST00000468561 0.954765446516581 0.779754746021005 0.0511998573990197 ENSG00000187017 ESPN
ENST00000356876 0.906968512192747 0.631681297927257 -0.0531932652848185 ENSG00000215788 TNFRSF25
ENST00000485036 0.90602871567621 0.629456403314384 -0.0535354606420561 ENSG00000215788 TNFRSF25
ENST00000480393 0.90602871567621 0.629456403314384 -0.0535354606420561 ENSG00000215788 TNFRSF25
ENST00000513135 0.907723632968127 0.633667615461545 -0.0528137952748895 ENSG00000215788 TNFRSF25
ENST00000473343 0.947822407579978 0.754212087611517 -0.0367826132072553 ENSG00000215788 TNFRSF25
ENST00000377782 0.90602871567621 0.629456403314384 -0.0535354606420561 ENSG00000215788 TNFRSF25
ENST00000351959 0.906089082482985 0.629615258846061 -0.0535432716245071 ENSG00000215788 TNFRSF25
ENST00000510563 0.910126023598247 0.641094734888135 -0.0518131849236701 ENSG00000215788 TNFRSF25
ENST00000502730 0.910126023598247 0.641094734888135 -0.0518131849236701 ENSG00000215788 TNFRSF25
ENST00000502588 0.910126023598247 0.641094734888135 -0.0518131849236701 ENSG00000215788 TNFRSF25
ENST00000414040 0.910126023598247 0.641094734888135 -0.0518131849236701 ENSG00000215788 TNFRSF25
ENST00000351748 0.910126023598247 0.641094734888135 -0.0518131849236701 ENSG00000215788 TNFRSF25
ENST00000348333 0.910126023598247 0.641094734888135 -0.0518131849236701 ENSG00000215788 TNFRSF25
ENST00000453260 0.945969952773588 0.748015158097689 -0.0404862800830787 ENSG00000215788 TNFRSF25
ENST00000475730 0.874406255088348 0.550227064195941 -0.0882456481400723 ENSG00000215788 TNFRSF25
ENST00000469691 0.946558615171164 0.750044415224803 -0.0320481195240961 ENSG00000215788 TNFRSF25
ENST00000481401 0.912976727945857 0.648494311395223 -0.0486414895600437 ENSG00000215788 TNFRSF25
ENST00000461703 0.890772732284098 0.591504567802239 -0.0594257728696203 ENSG00000215788 TNFRSF25
ENST00000453341 0.874608406217321 0.550774569588078 -0.0715323888807904 ENSG00000215788 TNFRSF25
ENST00000515145 0.952490454659186 0.770941537466448 -0.0401696908859587 ENSG00000215788 TNFRSF25
ENST00000377748 0.864861039117454 0.527494250826575 -0.108616823505971 ENSG00000171680 PLEKHG5
ENST00000400913 0.898908241680791 0.611580815765847 -0.0953698687881427 ENSG00000171680 PLEKHG5
ENST00000489097 0.897765646293419 0.6086207965637 -0.10076977267008 ENSG00000171680 PLEKHG5
ENST00000340850 0.897007098795615 0.606998676938455 -0.0948069845041611 ENSG00000171680 PLEKHG5
ENST00000487949 0.880164844933703 0.564156043484415 -0.188464741477653 ENSG00000171680 PLEKHG5
ENST00000377725 0.990422323298672 0.946329979722987 -0.0185544051676161 ENSG00000171680 PLEKHG5
ENST00000377728 0.994780793570453 0.972559325430151 0.00946815250132938 ENSG00000171680 PLEKHG5
ENST00000377732 0.946540753567599 0.749862384466157 -0.0875150552407191 ENSG00000171680 PLEKHG5
ENST00000400915 0.947209292692806 0.752313736381822 -0.0866489104300119 ENSG00000171680 PLEKHG5
ENST00000377740 0.932693462881319 0.70374734618459 -0.105404025768516 ENSG00000171680 PLEKHG5
ENST00000377737 0.939285036044519 0.72355900413475 -0.097805505723844 ENSG00000171680 PLEKHG5
ENST00000535355 0.986048206162225 0.923524079178429 -0.0268572750220342 ENSG00000171680 PLEKHG5
ENST00000537245 0.949376332824945 0.759449947798134 -0.0854526098364339 ENSG00000171680 PLEKHG5
ENST00000544978 0.999689168056952 0.998269136925583 -0.000617552104941361 ENSG00000171680 PLEKHG5
ENST00000377705 0.684304055696334 0.260909504076622 0.0757494721232545 ENSG00000162408 NOL9
ENST00000464383 0.86469135907627 0.526858956834555 0.0563839774910166 ENSG00000162408 NOL9
ENST00000462798 0.927515933819592 0.688081578795112 0.0499307008246041 ENSG00000162408 NOL9
ENST00000456162 0.964335925100436 0.821689302003294 0.0406728046591968 ENSG00000229519 RP11-58A11.2
ENST00000460777 0.955872940586725 0.784018717424097 -0.0361604058035301 ENSG00000162408 NOL9
ENST00000464665 0.864562036274087 0.526481578471726 0.0757122575967745 ENSG00000162408 NOL9
ENST00000333172 0.779732005674037 0.375489367803932 0.323205320452481 ENSG00000173662 TAS1R1
ENST00000328191 0.779796244654253 0.375585764377724 0.323151450846741 ENSG00000173662 TAS1R1
ENST00000351136 0.731191991234063 0.311249174782316 0.369866157288956 ENSG00000173662 TAS1R1
ENST00000411823 0.614973790909447 0.202875669171136 0.466306818727681 ENSG00000173662 TAS1R1
ENST00000415267 0.614973790909447 0.202875669171136 0.466306818727681 ENSG00000173662 TAS1R1
ENST00000319084 0.707058396925755 0.284750176050118 0.109763245863776 ENSG00000204859 ZBTB48
ENST00000435905 0.672672098614143 0.25054788088037 0.120355979429878 ENSG00000204859 ZBTB48
ENST00000377674 0.736751399417743 0.318262235254276 0.0813180612841448 ENSG00000204859 ZBTB48
ENST00000488936 0.729009795056165 0.308980998472978 0.0859078463135775 ENSG00000204859 ZBTB48
ENST00000482360 0.890527993336361 0.59065954678509 0.0504903722392382 ENSG00000204859 ZBTB48
ENST00000498342 0.975197119602383 0.869327846735169 -0.0194528929673473 ENSG00000204859 ZBTB48
ENST00000466813 0.902281311191602 0.620512060139731 0.0666272683474882 ENSG00000204859 ZBTB48
ENST00000466941 0.956218299832392 0.785134737654203 -0.053052050708805 ENSG00000204859 ZBTB48
ENST00000377658 0.960599613241364 0.804496184162373 -0.0253152182122039 ENSG00000162413 KLHL21
ENST00000377663 0.96278128230405 0.814529905273996 -0.0239772162178744 ENSG00000162413 KLHL21
ENST00000467612 0.940748138122116 0.728280523268227 -0.0412170176239424 ENSG00000162413 KLHL21
ENST00000496707 0.971013537672512 0.849047964869054 0.0232898781060552 ENSG00000162413 KLHL21
ENST00000463043 0.918636744455201 0.66401782377012 -0.0543705080652921 ENSG00000162413 KLHL21
ENST00000377648 0.891850689270555 0.594720526713228 -0.0652112213142326 ENSG00000116273 PHF13
ENST00000495385 0.98492400353266 0.916005509460855 -0.0133815404954649 ENSG00000116273 PHF13
ENST00000054650 0.990433539173998 0.946355509936384 -0.0070633732923293 ENSG00000041988 THAP3
ENST00000484676 0.991080886544721 0.950374456586912 -0.0113520729100392 ENSG00000041988 THAP3
ENST00000307896 0.965955011463682 0.828435370838154 -0.0234073244380252 ENSG00000041988 THAP3
ENST00000377627 0.931194212280766 0.700374902676424 0.0290405210410763 ENSG00000041988 THAP3
ENST00000484669 0.962592117425582 0.814126466997216 -0.0254932656933113 ENSG00000041988 THAP3
ENST00000487819 0.972952326320021 0.857005999747755 -0.0207316772398781 ENSG00000041988 THAP3
ENST00000472925 0.905366912163115 0.628026822452412 -0.0573361499806791 ENSG00000041988 THAP3
ENST00000480647 0.922817196814378 0.675332577657284 -0.0622134922973992 ENSG00000041988 THAP3
ENST00000465508 0.886867492024195 0.58175414161714 0.0400058381267807 ENSG00000007923 DNAJC11
ENST00000349363 0.957348451393161 0.790497362202014 0.012073177334803 ENSG00000007923 DNAJC11
ENST00000451196 0.957348451393161 0.790497362202014 0.012073177334803 ENSG00000007923 DNAJC11
ENST00000377577 0.966081375149376 0.829611136843124 0.00883860101973813 ENSG00000007923 DNAJC11
ENST00000294401 0.985341678709464 0.917864436258517 0.00422266600143009 ENSG00000007923 DNAJC11
ENST00000542246 0.990761432944692 0.949011008810012 0.00285938517478948 ENSG00000007923 DNAJC11
ENST00000377573 0.978326887183564 0.885104948575922 -0.00600610395872418 ENSG00000007923 DNAJC11
ENST00000472414 0.944169039511718 0.740786402846558 0.02540114370947 ENSG00000007923 DNAJC11
ENST00000426784 0.988384672794895 0.936784575570259 -0.00359388427649274 ENSG00000007923 DNAJC11
ENST00000473993 0.990448700484079 0.946399624273677 -0.0030805507946719 ENSG00000007923 DNAJC11
ENST00000469318 0.888999351439455 0.587507180630311 -0.0343913917079579 ENSG00000007923 DNAJC11
ENST00000485073 0.852779524024578 0.50272695879681 -0.0387346677715306 ENSG00000007923 DNAJC11
ENST00000460594 0.859669537628664 0.516610337565793 -0.0399159517511014 ENSG00000007923 DNAJC11
ENST00000465911 0.999825849640916 0.998758725061322 0.000127955559106886 ENSG00000007923 DNAJC11
ENST00000303635 0.985764725949278 0.920442212045969 0.0077390519806518 ENSG00000171735 CAMTA1
ENST00000490738 0.951445622731163 0.766050374891416 0.0225409318615941 ENSG00000171735 CAMTA1
ENST00000476163 0.89615156746017 0.604865422701101 0.0344738444438277 ENSG00000171735 CAMTA1
ENST00000473578 0.951469975355661 0.766126546313411 0.0225402329452592 ENSG00000171735 CAMTA1
ENST00000557126 0.89115952752513 0.592553541911336 0.0356993654038413 ENSG00000171735 CAMTA1
ENST00000467404 0.951563649347686 0.766561440778011 0.0225027606684019 ENSG00000171735 CAMTA1
ENST00000439411 0.983454164047881 0.908721048128639 0.00884808876339829 ENSG00000171735 CAMTA1
ENST00000461311 0.883153981552825 0.570842619469512 0.0378081671778068 ENSG00000171735 CAMTA1
ENST00000486138 0.953735455225955 0.774994567394324 0.0219654036313594 ENSG00000171735 CAMTA1
ENST00000482934 0.902281311191602 0.620623921214867 0.0331898327681982 ENSG00000171735 CAMTA1
ENST00000470648 0.861221312631953 0.519164787318465 0.0463921400925951 ENSG00000171735 CAMTA1
ENST00000461580 0.858288388044516 0.51418656276398 0.0470373216944552 ENSG00000171735 CAMTA1
ENST00000472283 0.988686904920673 0.937950887289928 0.00770012959001724 ENSG00000171735 CAMTA1
ENST00000467267 0.693632473353349 0.270384816866966 0.0873984132994179 ENSG00000171735 CAMTA1
ENST00000495233 0.98924524595338 0.940241286088326 0.0144968005359828 ENSG00000171735 CAMTA1
ENST00000490905 0.986222191983981 0.925161230401394 0.0197607878544554 ENSG00000171735 CAMTA1
ENST00000476864 0.93986061393874 0.725697910000439 -0.0778009881243903 ENSG00000171735 CAMTA1
ENST00000054666 0.87507092039901 0.551569728504031 0.0489706015406382 ENSG00000049245 VAMP3
ENST00000470357 0.905140995834665 0.627551418394238 0.0422246999131578 ENSG00000049245 VAMP3
ENST00000602406 0.0933529425313293 0.00949104655070275 0.694482398633955 ENSG00000269925 RP3-467L1.6
ENST00000487194 0.999048924740059 0.994894906222455 -0.00175684003766568 ENSG00000049245 VAMP3
ENST00000377541 0.968785283004057 0.840636896568504 0.0282415737986464 ENSG00000049246 PER3
ENST00000377532 0.998611720026478 0.992235139453553 0.00107812009567172 ENSG00000049246 PER3
ENST00000361923 0.995595014323373 0.977601940309868 0.0031172790179536 ENSG00000049246 PER3
ENST00000473653 0.949587304750841 0.76019124102959 -0.0632627644984633 ENSG00000049246 PER3
ENST00000602883 0.9819598302264 0.901599707331513 0.0375432081159794 ENSG00000049246 PER3
ENST00000463106 0.569706272235264 0.170167576928848 0.269359908796781 ENSG00000049246 PER3
ENST00000451646 0.826110972549415 0.450663279204563 -0.109866278712991 ENSG00000236266 RP3-467L1.4
ENST00000494684 0.900631293684257 0.615669475210538 0.106896802379597 ENSG00000049246 PER3
ENST00000377516 0.975395637105293 0.871312570411013 -0.0264912830950496 ENSG00000049247 UTS2
ENST00000377507 0.895438213621542 0.603573378979741 0.051849662823117 ENSG00000049249 TNFRSF9
ENST00000474475 0.847476749532199 0.491278404856281 0.0721188293549597 ENSG00000049249 TNFRSF9
ENST00000492571 0.907570486157853 0.633048383429572 0.0506060088753851 ENSG00000049249 TNFRSF9
ENST00000493373 0.964166752168116 0.820373522172025 0.0132922437105842 ENSG00000116288 PARK7
ENST00000460192 0.959730372469607 0.800769355041592 0.0176656114866497 ENSG00000116288 PARK7
ENST00000338639 0.967479287452457 0.835004578422936 0.012941923027914 ENSG00000116288 PARK7
ENST00000493678 0.966830709003959 0.832527577663248 0.0131406193236658 ENSG00000116288 PARK7
ENST00000377493 0.967833122776072 0.836445086509131 0.0128256026395575 ENSG00000116288 PARK7
ENST00000465354 0.959885600141752 0.801775787322516 0.0176402203638367 ENSG00000116288 PARK7
ENST00000377491 0.968998783921 0.841399254021343 0.012441796281476 ENSG00000116288 PARK7
ENST00000377488 0.966016499027557 0.82927173215649 0.0134311618072607 ENSG00000116288 PARK7
ENST00000497113 0.955469767817027 0.782402863069258 0.0193681115832661 ENSG00000116288 PARK7
ENST00000469225 0.893971548284986 0.599952359063004 0.0327659460946947 ENSG00000116288 PARK7
ENST00000474874 0.884983506732614 0.576927839014115 0.0753434145967351 ENSG00000116285 ERRFI1
ENST00000377482 0.912357971754981 0.647224980748267 -0.0687109623447045 ENSG00000116285 ERRFI1
ENST00000467067 0.957776891600961 0.791942291310052 -0.0485066686149699 ENSG00000116285 ERRFI1
ENST00000469499 0.869488955505628 0.538876507441526 -0.110932203316726 ENSG00000116285 ERRFI1
ENST00000487559 0.893786255931939 0.59931667204337 -0.0971703097168345 ENSG00000116285 ERRFI1
ENST00000337907 0.890701456229532 0.591098944616542 -0.0391014366693735 ENSG00000142599 RERE
ENST00000377464 0.930858341113206 0.699388205466951 -0.0311072983760643 ENSG00000142599 RERE
ENST00000467350 0.946685842122246 0.750507210818371 0.037184737777292 ENSG00000142599 RERE
ENST00000400907 0.912106372134741 0.646734248769432 -0.0356741741700855 ENSG00000142599 RERE
ENST00000476556 0.908830226653436 0.637464395388014 -0.0440937540283203 ENSG00000142599 RERE
ENST00000400908 0.85387042626787 0.504746570162599 -0.0500424041454429 ENSG00000142599 RERE
ENST00000505225 0.942532965330563 0.734426402382029 0.0460443929938049 ENSG00000142599 RERE
ENST00000464367 0.757856157239136 0.346303797092598 -0.148206255972894 ENSG00000142599 RERE
ENST00000488215 0.803754629492397 0.412199806577316 -0.0809981004880643 ENSG00000142599 RERE
ENST00000460659 0.823460729322 0.445756481942899 -0.0780571386686447 ENSG00000142599 RERE
ENST00000492766 0.829029377461175 0.456014296810788 -0.0764806397462208 ENSG00000142599 RERE
ENST00000465125 0.816515814506955 0.432482530488416 -0.0792379637670355 ENSG00000142599 RERE
ENST00000464972 0.986876772506523 0.92783571566757 -0.00656940384859689 ENSG00000142599 RERE
ENST00000449895 0.942086758361288 0.73302534997794 -0.0466207459356174 ENSG00000232912 RP5-1115A15.1
ENST00000444276 0.750435989325727 0.336581857106928 0.185876522219833 ENSG00000232912 RP5-1115A15.1
ENST00000480342 0.902198942571363 0.620080609455514 -0.0480219655116769 ENSG00000142599 RERE
ENST00000507012 0.955917221884862 0.784269749089841 -0.0365291883315466 ENSG00000142599 RERE
ENST00000469251 0.886457912129003 0.580904346500677 -0.0742281256069113 ENSG00000142599 RERE
ENST00000514428 0.841364884626654 0.478144813812119 -0.0791381853281901 ENSG00000142599 RERE
ENST00000468247 0.764097392323329 0.353527640682162 -0.11679464833297 ENSG00000142599 RERE
ENST00000428803 0.960790184105716 0.805814012730488 -0.0779020778641492 ENSG00000224315 RPL7P7
ENST00000445254 0.952490454659186 0.771016106198777 -0.0967670891085642 ENSG00000226545 RP4-633I8.3
ENST00000433876 0.96898355399349 0.841242475283566 0.0598732603519818 ENSG00000228423 RP4-633I8.4
ENST00000234590 0.852327355777404 0.501973012418149 0.0535827058608763 ENSG00000074800 ENO1
ENST00000464920 0.855713924699367 0.508415111763661 0.0536633396966999 ENSG00000074800 ENO1
ENST00000497492 0.831566291424163 0.460506441499928 0.058605714097995 ENSG00000074800 ENO1
ENST00000486051 0.811249037563602 0.42408888394924 0.0662770273937421 ENSG00000074800 ENO1
ENST00000492343 0.805492641193928 0.415116428614557 0.0672436403303563 ENSG00000074800 ENO1
ENST00000489867 0.755637140695972 0.343305495640572 0.0827473543175618 ENSG00000074800 ENO1
ENST00000414948 0.916473311951217 0.65816825532481 -0.0602379352218714 ENSG00000236269 ENO1-IT1
ENST00000442636 0.730265367414072 0.310386946933336 0.304423611498406 ENSG00000230679 ENO1-AS1
ENST00000424862 0.60542045488923 0.195784293153682 0.368043533609454 ENSG00000232208 RP3-477M7.5
ENST00000549778 0.0246444864630349 0.00169888255383495 0.434939649537022 ENSG00000131686 CA6
ENST00000476083 0.0106022386099255 0.000601474600429967 0.471850491747606 ENSG00000131686 CA6
ENST00000480186 0.260764567305063 0.041418038162058 0.644023874295906 ENSG00000131686 CA6
ENST00000377443 0.00972854128051038 0.000541723452723101 0.475918159925252 ENSG00000131686 CA6
ENST00000377436 0.00962780291021818 0.000533737935322934 0.47801434079084 ENSG00000131686 CA6
ENST00000377442 0.0101637535728385 0.000572722523884697 0.477801469163524 ENSG00000131686 CA6
ENST00000377424 0.0376854138239856 0.00290111091097082 0.850433602804894 ENSG00000142583 SLC2A5
ENST00000536305 0.401019652191261 0.08458003163911 0.561224739020491 ENSG00000142583 SLC2A5
ENST00000535586 0.0308709589769763 0.0022564688117692 0.873787458429813 ENSG00000142583 SLC2A5
ENST00000377414 0.0417398731563556 0.00330250643509331 0.911843818025924 ENSG00000142583 SLC2A5
ENST00000484798 0.118578375461061 0.0130728049944059 0.790587920574795 ENSG00000142583 SLC2A5
ENST00000474145 0.116538223474844 0.0127650921651825 0.79196344880388 ENSG00000142583 SLC2A5
ENST00000479813 0.113103684151823 0.0122687795946888 0.793117414807857 ENSG00000142583 SLC2A5
ENST00000486632 0.242858293426426 0.0370319894926288 0.635468963084935 ENSG00000142583 SLC2A5
ENST00000487835 0.182094249839347 0.0240855069731922 0.684309280077785 ENSG00000142583 SLC2A5
ENST00000464985 0.18257649363247 0.0241806053551197 0.697135483038449 ENSG00000142583 SLC2A5
ENST00000377411 0.331867216332587 0.0606853498225475 -0.21612472499704 ENSG00000180758 GPR157
ENST00000414642 0.475657833529151 0.116584987875177 -0.209384972236977 ENSG00000180758 GPR157
ENST00000465853 0.779840158874753 0.375663920863282 -0.15560535628676 ENSG00000180758 GPR157
ENST00000466131 0.327713486287895 0.0593599140838557 -0.241352543650968 ENSG00000180758 GPR157
ENST00000437157 0.724497972478679 0.303844975632515 -0.351847987362591 ENSG00000228526 RP3-510D11.1
ENST00000412639 0.747859804583412 0.332876011918342 -0.333284732805599 ENSG00000234546 RP3-510D11.2
ENST00000377403 0.507470916991166 0.133100217619364 0.113984960836636 ENSG00000049239 H6PD
ENST00000602477 0.460898054358219 0.109090132445185 0.124745523507556 ENSG00000049239 H6PD
ENST00000495451 0.682112269270795 0.258982193337359 0.100664705868351 ENSG00000049239 H6PD
ENST00000328089 0.764028778936778 0.353432211862183 0.130273148001293 ENSG00000171621 SPSB1
ENST00000450402 0.808536381083808 0.419939148637684 0.119738008265472 ENSG00000171621 SPSB1
ENST00000357898 0.8226337371446 0.44388182861537 0.116001967914437 ENSG00000171621 SPSB1
ENST00000377399 0.637940928670863 0.220592343794082 0.184603483440612 ENSG00000171621 SPSB1
ENST00000302692 0.984492082976427 0.914460982734339 -0.00606128718961214 ENSG00000171612 SLC25A33
ENST00000435277 0.827823742388859 0.453853928153104 0.164827546746036 ENSG00000231181 RP13-15M17.1
ENST00000377376 0.789696033480645 0.391148134412638 0.0788988761456203 ENSG00000188807 TMEM201
ENST00000340381 0.807745335916757 0.418963390328746 0.0743078542025417 ENSG00000188807 TMEM201
ENST00000340305 0.783776501363796 0.381619946253658 0.0963410599489644 ENSG00000188807 TMEM201
ENST00000416541 0.849419337672555 0.496353036579564 0.0642067599761052 ENSG00000188807 TMEM201
ENST00000510900 0.956779827452466 0.787430823038775 -0.059546697653369 ENSG00000188807 TMEM201
ENST00000508400 0.897961579498872 0.609168438424625 -0.0801148164697452 ENSG00000188807 TMEM201
ENST00000536656 0.846471048631835 0.489338505211744 0.0589255535193361 ENSG00000171608 PIK3CD
ENST00000377346 0.840103155161501 0.476177195754946 0.0607889483608675 ENSG00000171608 PIK3CD
ENST00000377320 0.445003003973944 0.102156441590112 0.283163624460872 ENSG00000179840 C1orf200
ENST00000426570 0.957934260918773 0.792393500807562 0.0662268886910405 ENSG00000233268 RP11-558F24.2
ENST00000415330 0.994385890849259 0.971026927699311 -0.00457767158176836 ENSG00000231789 RP11-558F24.4
ENST00000484851 0.977048725756363 0.878137108114011 0.0210509042137746 ENSG00000171608 PIK3CD
ENST00000361110 0.786237795506839 0.385522844968053 0.0888287261126052 ENSG00000171608 PIK3CD
ENST00000481137 0.940049479465198 0.726315390353329 0.0540312234762807 ENSG00000171608 PIK3CD
ENST00000479223 0.674383817029513 0.252087947406943 0.173993917964277 ENSG00000171608 PIK3CD
ENST00000543390 0.863040048196355 0.523448074166058 0.0755576440217344 ENSG00000171608 PIK3CD
ENST00000377298 0.48875208762069 0.123186769337791 0.0959442792554922 ENSG00000171603 CLSTN1
ENST00000377288 0.48875208762069 0.123164894249608 0.0959456272777923 ENSG00000171603 CLSTN1
ENST00000477264 0.750820669976333 0.337136274481479 0.0993982448078601 ENSG00000171603 CLSTN1
ENST00000435891 0.718862598036647 0.29692816935034 0.0807918535776478 ENSG00000171603 CLSTN1
ENST00000361311 0.489301427874559 0.12350818578549 0.0959388533268406 ENSG00000171603 CLSTN1
ENST00000464286 0.913098443314076 0.648951150029599 0.0592491270905748 ENSG00000171603 CLSTN1
ENST00000377263 0.000210012088855875 6.18638800771239e-06 -0.63390680140523 ENSG00000178585 CTNNBIP1
ENST00000454104 0.875992312652674 0.554316228311595 0.19984693253832 ENSG00000223989 RP11-84A14.5
ENST00000537447 0.0586566839784887 0.00511253936814728 -0.561563977592068 ENSG00000178585 CTNNBIP1
ENST00000400904 0.000115821190490992 3.19610670818477e-06 -0.653532303806204 ENSG00000178585 CTNNBIP1
ENST00000377258 0.0163228203552956 0.00102158768427425 -0.514376929979185 ENSG00000178585 CTNNBIP1
ENST00000377256 0.0171187585053508 0.00108369259976364 -0.621014995480547 ENSG00000178585 CTNNBIP1
ENST00000488540 0.962060472160268 0.811693058068287 -0.0185876212906061 ENSG00000162441 LZIC
ENST00000377223 0.949587304750841 0.760197152759886 -0.0244710995679798 ENSG00000162441 LZIC
ENST00000400903 0.891534373017316 0.59392928956504 -0.0455339897179145 ENSG00000162441 LZIC
ENST00000541052 0.873492454452338 0.548666270784715 -0.0496651306933077 ENSG00000162441 LZIC
ENST00000377213 0.85359928433005 0.50420952199832 -0.0558585052898512 ENSG00000162441 LZIC
ENST00000471853 0.973872011938633 0.860742012534789 0.0265228267719246 ENSG00000162441 LZIC
ENST00000445884 0.975354558573555 0.870029512002672 0.0248735782907885 ENSG00000228150 RP11-84A14.4
ENST00000403197 0.878731078237191 0.561303264297007 0.0768834120688879 ENSG00000173614 NMNAT1
ENST00000377205 0.730799483138033 0.310878824384429 0.113976863434025 ENSG00000173614 NMNAT1
ENST00000462686 0.770784375451788 0.363352587864765 0.113630936042403 ENSG00000173614 NMNAT1
ENST00000492735 0.941328524920314 0.730233912246099 0.0465729729106721 ENSG00000173614 NMNAT1
ENST00000496751 0.519361172765331 0.139772792727921 0.224350806109827 ENSG00000173614 NMNAT1
ENST00000413148 0.875141150234182 0.551646718515986 0.136132596318687 ENSG00000241326 RP11-807G9.2
ENST00000253251 0.995757757195042 0.979680041304664 0.0019806997049811 ENSG00000130939 UBE4B
ENST00000377157 0.992132911073242 0.955686635842787 0.00428720443999766 ENSG00000130939 UBE4B
ENST00000377153 0.713104831273183 0.290688916667563 0.119739731232353 ENSG00000130939 UBE4B
ENST00000343090 0.986257087447113 0.925843048438948 -0.00746100804891694 ENSG00000130939 UBE4B
ENST00000416729 0.443511548154946 0.101475750011596 0.53305742369466 ENSG00000233623 PGAM1P11
ENST00000462658 0.967224985882232 0.833910338740555 -0.0387070435862697 ENSG00000130939 UBE4B
ENST00000475795 0.985341678709464 0.917924998817205 -0.0101460651764935 ENSG00000130939 UBE4B
ENST00000470736 0.482700342807222 0.120080369307894 -0.164202641330715 ENSG00000130939 UBE4B
ENST00000466379 0.577487946722975 0.175826748375521 -0.150494805448237 ENSG00000130939 UBE4B
ENST00000488228 0.962895218449468 0.815314500636797 0.0254290279148462 ENSG00000130939 UBE4B
ENST00000487244 0.943500948707806 0.738066195835612 0.0377991002781971 ENSG00000130939 UBE4B
ENST00000465408 0.815549160174065 0.430576172617974 -0.135599034114169 ENSG00000130939 UBE4B
ENST00000377093 0.990797380305613 0.949126081037456 -0.0070938667790323 ENSG00000054523 KIF1B
ENST00000263934 0.993943607415957 0.967031417008633 0.00483304134719563 ENSG00000054523 KIF1B
ENST00000377086 0.969399465016366 0.843041033380639 0.0227031377587366 ENSG00000054523 KIF1B
ENST00000377083 0.972806828226344 0.856309150786698 -0.0197952697795194 ENSG00000054523 KIF1B
ENST00000377081 0.974548476458283 0.866573870415384 0.018980630083579 ENSG00000054523 KIF1B
ENST00000495136 0.563326080785654 0.166703133756378 -0.269692163679281 ENSG00000054523 KIF1B
ENST00000497835 0.815773756265734 0.430899228043195 -0.0989863211575208 ENSG00000054523 KIF1B
ENST00000584329 0.985357062607023 0.918452187554443 0.0325377987115627 ENSG00000264501 RN7SL731P
ENST00000465635 0.950320600555226 0.762500823025679 -0.0518303608120028 ENSG00000054523 KIF1B
ENST00000483340 0.944408938334586 0.742103769253486 -0.05643060088354 ENSG00000054523 KIF1B
ENST00000470616 0.956390286658079 0.785601964466706 0.04895882589696 ENSG00000054523 KIF1B
ENST00000491493 0.0326143832249384 0.00241481438293147 0.267861232656272 ENSG00000142657 PGD
ENST00000487775 0.216356417983922 0.0311237150766812 0.188265738809024 ENSG00000142657 PGD
ENST00000541529 0.0216542617727689 0.00144475307437194 0.274084434564184 ENSG00000142657 PGD
ENST00000477958 0.0506655672431678 0.00421938360906017 0.243804172209366 ENSG00000142657 PGD
ENST00000270776 0.0152364641032528 0.000937758280945644 0.284208557906793 ENSG00000142657 PGD
ENST00000483936 0.0246466950344401 0.00169940343718946 0.267625326478822 ENSG00000142657 PGD
ENST00000538557 0.0170610839600936 0.00107953119142644 0.281603563864245 ENSG00000142657 PGD
ENST00000465632 0.0559312444459522 0.00480053614300281 0.238607487729024 ENSG00000142657 PGD
ENST00000460189 0.0263905632903899 0.00185655014525009 0.271406041002136 ENSG00000142657 PGD
ENST00000493288 0.0150315936658994 0.00092301330095723 0.340928015632199 ENSG00000142657 PGD
ENST00000498356 0.0324086819291135 0.00239407234645625 0.28021462332729 ENSG00000142657 PGD
ENST00000496718 0.0356933832593291 0.0027054610699555 0.289257328074175 ENSG00000142657 PGD
ENST00000400900 0.554990182333565 0.161418184187116 -0.241724848265322 ENSG00000251503 APITD1-CORT
ENST00000602296 0.554990182333565 0.161418184187116 -0.241724848265322 ENSG00000175279 APITD1
ENST00000602787 0.554990182333565 0.161418184187116 -0.241724848265322 ENSG00000175279 APITD1
ENST00000470413 0.541039216127106 0.153051062581903 -0.248811702943833 ENSG00000251503 APITD1-CORT
ENST00000309048 0.752650354629127 0.339269309339924 -0.170554345501531 ENSG00000175279 APITD1
ENST00000602486 0.528400167007931 0.145004434229161 -0.308831116959681 ENSG00000175279 APITD1
ENST00000477755 0.834930759946961 0.466955844413779 -0.133242578707994 ENSG00000175279 APITD1
ENST00000462462 0.749089245601993 0.33469710412499 -0.18104210221959 ENSG00000175279 APITD1
ENST00000465026 0.554243274887521 0.16089684182552 -0.254996005731867 ENSG00000251503 APITD1-CORT
ENST00000602446 0.577446873255084 0.175733509878862 -0.25737584232747 ENSG00000251503 APITD1-CORT
ENST00000464507 0.885486359187417 0.578563088767978 -0.115749664631834 ENSG00000175279 APITD1
ENST00000377049 0.203408372068694 0.0284183639347239 -0.575735549137292 ENSG00000241563 CORT
ENST00000320498 0.236039517167984 0.0355262253122058 -0.561395242657333 ENSG00000241563 CORT
ENST00000377038 0.594440653200246 0.188192078523397 -0.0610838905143595 ENSG00000160049 DFFA
ENST00000424487 0.883153981552825 0.570884790285343 0.0719721480516981 ENSG00000203469 RP5-1113E3.3
ENST00000476658 0.426924867859533 0.0945893470974811 -0.107386021781475 ENSG00000160049 DFFA
ENST00000377036 0.364928820897515 0.0710270486123144 -0.124775613265563 ENSG00000160049 DFFA
ENST00000472851 0.965594493346514 0.826631883580584 0.0163840660967148 ENSG00000142655 PEX14
ENST00000356607 0.856286612778528 0.51037991081648 0.0390763786489285 ENSG00000142655 PEX14
ENST00000538836 0.862999973428993 0.523296879933564 0.0382953266758434 ENSG00000142655 PEX14
ENST00000491661 0.854515835957939 0.506259586401455 0.0424422397885561 ENSG00000142655 PEX14
ENST00000492696 0.997810511109932 0.988658240954045 -0.00355034902697698 ENSG00000142655 PEX14
ENST00000377022 0.847067869827085 0.490564414236416 -0.0609415250702042 ENSG00000130940 CASZ1
ENST00000478524 0.840130050534738 0.476270179154519 -0.129698330947388 ENSG00000130940 CASZ1
ENST00000606802 0.810605709676062 0.423146892964192 -0.0938863481360298 ENSG00000272078 RP4-734G22.3
ENST00000447850 0.681467426709819 0.258360237995206 -0.230050316509695 ENSG00000130940 CASZ1
ENST00000344008 0.935623864104432 0.71122266575011 -0.0316569964037128 ENSG00000130940 CASZ1
ENST00000490176 0.847895670343893 0.492738270812223 -0.16462816185382 ENSG00000130940 CASZ1
ENST00000496432 0.922494195990237 0.673897119749518 -0.035069245944768 ENSG00000130940 CASZ1
ENST00000492173 0.913735417754913 0.650838317134969 0.0613418886423913 ENSG00000130940 CASZ1
ENST00000478728 0.936799910362749 0.715147244021342 -0.0353760700476214 ENSG00000130940 CASZ1
ENST00000473118 0.76618968962491 0.356467881558008 0.0634608527000311 ENSG00000120948 TARDBP
ENST00000240185 0.659127202144266 0.238025960890707 0.0787190449117088 ENSG00000120948 TARDBP
ENST00000476201 0.809452616208418 0.421096691603775 0.0566103134083333 ENSG00000120948 TARDBP
ENST00000472476 0.743106093246506 0.326937683269061 0.067026203436147 ENSG00000120948 TARDBP
ENST00000439080 0.730082595816316 0.310281963821456 0.0662254247313648 ENSG00000120948 TARDBP
ENST00000473869 0.622412942576191 0.208145902722291 0.0818223056290028 ENSG00000120948 TARDBP
ENST00000315091 0.667376687131075 0.245108052289181 0.077060029302014 ENSG00000120948 TARDBP
ENST00000477447 0.673795330480799 0.251455727136632 0.0884703182431226 ENSG00000120948 TARDBP
ENST00000496840 0.37858897147893 0.0758910654468902 0.136927309168532 ENSG00000120948 TARDBP
ENST00000480464 0.461169817890852 0.10922152743624 0.183065997308851 ENSG00000120948 TARDBP
ENST00000400897 0.581681028229671 0.179029639750674 -0.134285718185851 ENSG00000009724 MASP2
ENST00000607145 0.94714930701983 0.751930080047605 -0.0551594973241346 ENSG00000271895 RP4-635E18.8
ENST00000475189 0.846809302284701 0.489965111962633 -0.112016174732687 ENSG00000116649 SRM
ENST00000376957 0.995757757195042 0.979595287565057 -0.0029307884500694 ENSG00000116649 SRM
ENST00000490101 0.91392989643524 0.651340536501035 -0.065734189943337 ENSG00000116649 SRM
ENST00000465788 0.958927685474169 0.796226534601023 0.0253135960533522 ENSG00000116649 SRM
ENST00000459997 0.967833122776072 0.836418740175201 0.0222439829930517 ENSG00000116649 SRM
ENST00000487300 0.978781735620428 0.887084775787945 0.01471481111404 ENSG00000116649 SRM
ENST00000304457 0.902193392883599 0.619910855531348 -0.0339578127268137 ENSG00000171824 EXOSC10
ENST00000376936 0.901135630415073 0.616971180129681 -0.0342530623185334 ENSG00000171824 EXOSC10
ENST00000474216 0.962469851933033 0.813470156558783 0.0186750367467227 ENSG00000171824 EXOSC10
ENST00000544779 0.902193392883599 0.619924199862108 -0.0339583694569819 ENSG00000171824 EXOSC10
ENST00000490565 0.928795016153502 0.692321515245084 0.068928870276906 ENSG00000171824 EXOSC10
ENST00000452378 0.83620724313186 0.469818504039946 0.0635957103331886 ENSG00000226849 RP4-635E18.7
ENST00000469634 0.744608960350348 0.328783075242231 0.0914594777862495 ENSG00000171824 EXOSC10
ENST00000478271 0.731752928225295 0.31197686520333 0.0965210561020104 ENSG00000171824 EXOSC10
ENST00000470611 0.961394526149414 0.80941248562165 -0.0255016277852392 ENSG00000171824 EXOSC10
ENST00000498576 0.776026735128902 0.370744364369128 0.102290335759881 ENSG00000171824 EXOSC10
ENST00000472078 0.88848700576304 0.585777224904213 0.0661681257281293 ENSG00000171824 EXOSC10
ENST00000485606 0.952284383231101 0.770264774559264 0.0341181973351783 ENSG00000171824 EXOSC10
ENST00000460196 0.773433323846341 0.366857230448014 -0.0982638806937844 ENSG00000171824 EXOSC10
ENST00000447600 0.76463887854042 0.354514441125572 -0.207544771756939 ENSG00000230337 RP4-635E18.6
ENST00000435388 0.764260318494424 0.354059224734924 -0.20727238269839 ENSG00000230337 RP4-635E18.6
ENST00000376838 0.817367859067011 0.433590119205259 0.0527979643297955 ENSG00000198793 MTOR
ENST00000361445 0.370358887663856 0.0729783077278094 0.0805102628867051 ENSG00000198793 MTOR
ENST00000473471 0.979174167604884 0.889685681566904 0.0152889978213141 ENSG00000198793 MTOR
ENST00000490931 0.847000122063689 0.490379493190397 0.071164120911979 ENSG00000198793 MTOR
ENST00000455339 0.896630895834323 0.606172713612304 0.0538428446097363 ENSG00000198793 MTOR
ENST00000495435 0.696769300436111 0.273764852232015 0.0982160469801492 ENSG00000198793 MTOR
ENST00000476768 0.615441886373662 0.203209642363239 0.173470089376953 ENSG00000198793 MTOR
ENST00000445982 0.428526854036386 0.0952912151958357 0.195675021294901 ENSG00000225602 MTOR-AS1
ENST00000420480 0.413352783719139 0.0891874342155161 0.198940959443598 ENSG00000225602 MTOR-AS1
ENST00000376819 0.949990022668431 0.761446994291032 0.0626457049192194 ENSG00000171819 ANGPTL7
ENST00000476934 0.804513684080015 0.413668455197229 0.247723717822922 ENSG00000171819 ANGPTL7
ENST00000376810 0.961394526149414 0.809541657171918 0.0176757402909296 ENSG00000120942 UBIAD1
ENST00000376804 0.960266854553554 0.803212102067497 0.0180549417097304 ENSG00000120942 UBIAD1
ENST00000486588 0.87647407573927 0.555644752132173 0.039733318350265 ENSG00000120942 UBIAD1
ENST00000483738 0.83230230921475 0.462211066971261 0.0471627134549017 ENSG00000120942 UBIAD1
ENST00000433562 0.635500420669801 0.218738865544524 -0.345470663668795 ENSG00000238199 UBE2V2P3
ENST00000294484 0.874406255088348 0.550246604581498 0.169498838258142 ENSG00000204624 PTCHD2
ENST00000389575 0.874406255088348 0.550246604581498 0.169498838258142 ENSG00000204624 PTCHD2
ENST00000354287 0.839945451267418 0.475931267397655 -0.222614081979594 ENSG00000116661 FBXO2
ENST00000471501 0.744780418144671 0.32907917682847 -0.337252506897528 ENSG00000116661 FBXO2
ENST00000466919 0.91788605281868 0.662239658264373 -0.149099133358802 ENSG00000116661 FBXO2
ENST00000465901 0.790473956129644 0.392238071666749 -0.261418331445014 ENSG00000116661 FBXO2
ENST00000251546 0.758171817448389 0.346747699787417 -0.130217773240495 ENSG00000132879 FBXO44
ENST00000425796 0.926342951030186 0.685361744959724 -0.0655275072636533 ENSG00000132879 FBXO44
ENST00000376770 0.6977560881115 0.27508660289908 -0.151680003463441 ENSG00000132879 FBXO44
ENST00000376768 0.865716725770513 0.529365859661297 -0.0901699131627647 ENSG00000132879 FBXO44
ENST00000251547 0.697919773183641 0.275229424384664 -0.151656464480951 ENSG00000132879 FBXO44
ENST00000376760 0.986078441095346 0.923729087454792 -0.0135321122474752 ENSG00000132879 FBXO44
ENST00000376762 0.78097560808929 0.377268005146133 -0.123870267956939 ENSG00000132879 FBXO44
ENST00000475435 0.726441369757199 0.306144856807547 -0.144536130396711 ENSG00000132879 FBXO44
ENST00000471895 0.718102009571267 0.295991059322456 -0.168991309911722 ENSG00000132879 FBXO44
ENST00000376753 0.88493083392444 0.57606304489729 -0.067124274800578 ENSG00000116663 FBXO6
ENST00000474239 0.95678234161452 0.787992501421992 -0.032239639163557 ENSG00000116663 FBXO6
ENST00000449067 0.953997639764456 0.776644927532802 -0.0348732388998349 ENSG00000116663 FBXO6
ENST00000235310 0.809906366407087 0.42175439926165 -0.0889088358373599 ENSG00000116670 MAD2L2
ENST00000376692 0.779807131693261 0.375624684296881 -0.0994118260390594 ENSG00000116670 MAD2L2
ENST00000376672 0.809693005672899 0.421519449023007 -0.0889649926195657 ENSG00000116670 MAD2L2
ENST00000376669 0.831778979125749 0.460984903214116 -0.083132649029914 ENSG00000116670 MAD2L2
ENST00000376667 0.892912015899386 0.596845506711614 -0.0589601457263157 ENSG00000116670 MAD2L2
ENST00000445656 0.946116571522406 0.748783423803982 -0.0356197410472264 ENSG00000116670 MAD2L2
ENST00000456915 0.946332985405909 0.749301725401243 -0.0355596405049586 ENSG00000116670 MAD2L2
ENST00000376664 0.96523124009213 0.825044996916376 -0.0240230009397911 ENSG00000116670 MAD2L2
ENST00000376655 0.982988295643887 0.906624559636672 -0.013442398366284 ENSG00000116670 MAD2L2
ENST00000294485 0.625904906648864 0.210848962562573 0.35945995133497 ENSG00000162490 DRAXIN
ENST00000376637 0.770629160583257 0.363084127074508 0.115495811723342 ENSG00000177674 AGTRAP
ENST00000476512 0.758216229991256 0.347046088623995 0.120161951142236 ENSG00000177674 AGTRAP
ENST00000400895 0.769143913894572 0.360525721742297 0.116807748249907 ENSG00000177674 AGTRAP
ENST00000494437 0.798912819952562 0.404662568848207 0.112413685944746 ENSG00000177674 AGTRAP
ENST00000491346 0.772376455085259 0.365729231612969 0.114821769802947 ENSG00000177674 AGTRAP
ENST00000376629 0.770784375451788 0.363342192249184 0.115535094089009 ENSG00000177674 AGTRAP
ENST00000376627 0.768684189069395 0.359604568430983 0.116166726831637 ENSG00000177674 AGTRAP
ENST00000314340 0.770684372151974 0.363181061927128 0.115540184298209 ENSG00000177674 AGTRAP
ENST00000452018 0.78050089745342 0.376454936023877 0.112699555292568 ENSG00000177674 AGTRAP
ENST00000510878 0.770487716633197 0.36289024154157 0.11543132237266 ENSG00000177674 AGTRAP
ENST00000476309 0.926653067387042 0.686180224399899 0.0495715902787535 ENSG00000177674 AGTRAP
ENST00000514733 0.926404284025394 0.685498158924473 0.0484208497861827 ENSG00000177674 AGTRAP
ENST00000513739 0.89286360059027 0.596566718125406 0.066256116016843 ENSG00000177674 AGTRAP
ENST00000471765 0.959232301625735 0.797936313007404 0.0366005816423618 ENSG00000177674 AGTRAP
ENST00000433342 0.968258987020156 0.838506730806901 0.0253231417687197 ENSG00000215910 C1orf167
ENST00000312793 0.965801866065521 0.827709477465541 0.0247506700360889 ENSG00000215910 C1orf167
ENST00000444493 0.962851749061993 0.815146651592608 0.0241121507509435 ENSG00000215910 C1orf167
ENST00000449278 0.96192630976236 0.811190783062636 0.0242729867211374 ENSG00000215910 C1orf167
ENST00000475041 0.694996724496077 0.272299739188394 -0.115092384404032 ENSG00000215910 C1orf167
ENST00000376592 0.977196059302691 0.879061078076229 -0.0135530125309324 ENSG00000177000 MTHFR
ENST00000376583 0.960599613241364 0.804465458108189 -0.0217395030839259 ENSG00000177000 MTHFR
ENST00000376590 0.979833345359121 0.893011338996342 -0.0119859143869962 ENSG00000177000 MTHFR
ENST00000482358 0.602146552499284 0.193395643800194 0.148555282612758 ENSG00000215910 C1orf167
ENST00000376585 0.977048725756363 0.878222424598546 0.0142854153290288 ENSG00000177000 MTHFR
ENST00000418034 0.96494398328579 0.823491893752006 0.0278297442713619 ENSG00000177000 MTHFR
ENST00000413656 0.909295933473946 0.638532784153387 0.0619291764770151 ENSG00000177000 MTHFR
ENST00000423400 0.865716725770513 0.529488297773508 0.0849717886666681 ENSG00000177000 MTHFR
ENST00000431243 0.865716725770513 0.529488297773508 0.0849717886666681 ENSG00000177000 MTHFR
ENST00000376486 0.899971532528835 0.614357517757389 0.0636946530277788 ENSG00000177000 MTHFR
ENST00000312413 0.692409207781881 0.268862041263086 0.07473587780221 ENSG00000011021 CLCN6
ENST00000346436 0.691870591793547 0.268383845728154 0.074838836434347 ENSG00000011021 CLCN6
ENST00000376497 0.907686308343332 0.63352097174511 0.0467823818172698 ENSG00000011021 CLCN6
ENST00000376487 0.700955943260394 0.278586892772696 0.0754010654710596 ENSG00000011021 CLCN6
ENST00000376496 0.730364061736732 0.310499886566816 0.0714361429146385 ENSG00000011021 CLCN6
ENST00000376491 0.859252190515702 0.515745923849699 0.0522835464675188 ENSG00000011021 CLCN6
ENST00000376492 0.893110099696928 0.59752854210377 0.0420856200574583 ENSG00000011021 CLCN6
ENST00000376490 0.859252190515702 0.515745923849699 0.0522835464675188 ENSG00000011021 CLCN6
ENST00000494028 0.26927349356207 0.0436256712266693 0.189106346759767 ENSG00000011021 CLCN6
ENST00000446542 0.83620724313186 0.469794415300465 0.0751025583940521 ENSG00000242349 NPPA-AS1
ENST00000400892 0.827368819289836 0.453122894821226 0.109845678815775 ENSG00000242349 NPPA-AS1
ENST00000376480 0.820475122156219 0.439180422299339 0.129713361991041 ENSG00000175206 NPPA
ENST00000376476 0.784781206020094 0.383103095187473 0.148287903544393 ENSG00000175206 NPPA
ENST00000364931 0.544860076820201 0.155574769427472 -0.498614408990011 ENSG00000201801 RNU5E-4P
ENST00000376572 0.852041639180769 0.50112775923567 -0.0755288285520139 ENSG00000116685 KIAA2013
ENST00000376576 0.82195941770891 0.442706816100818 -0.0954172989762134 ENSG00000116685 KIAA2013
ENST00000485046 0.585550496696177 0.18178679176854 0.15745701149434 ENSG00000083444 PLOD1
ENST00000449038 0.72164689364187 0.300824889417849 0.126390701466178 ENSG00000083444 PLOD1
ENST00000358133 0.587417942425179 0.183183304696697 0.155522922836161 ENSG00000083444 PLOD1
ENST00000376369 0.708567297619864 0.286184480962718 0.116521055908384 ENSG00000083444 PLOD1
ENST00000429000 0.602879263577403 0.193865091679419 0.152037605368828 ENSG00000083444 PLOD1
ENST00000196061 0.753370852112159 0.340050438015043 0.102716329901215 ENSG00000083444 PLOD1
ENST00000465920 0.787478592602953 0.387688291927382 0.18028592485927 ENSG00000083444 PLOD1
ENST00000491536 0.955469767817027 0.782766140293274 -0.0388083794763224 ENSG00000083444 PLOD1
ENST00000470133 0.86994091610573 0.539976338716081 -0.134914088475718 ENSG00000083444 PLOD1
ENST00000481933 0.700955943260394 0.278495343117696 0.198360979505578 ENSG00000083444 PLOD1
ENST00000444836 0.197866438516088 0.0272822948102811 0.149239739340857 ENSG00000116688 MFN2
ENST00000490079 0.523382483247412 0.142047538374863 0.149473894608338 ENSG00000116688 MFN2
ENST00000235329 0.197135661036741 0.0271218357607589 0.149327768918387 ENSG00000116688 MFN2
ENST00000484391 0.489174718864883 0.123437140580528 0.150626952317956 ENSG00000116688 MFN2
ENST00000497302 0.428069004266399 0.0950933826245357 0.150696145550055 ENSG00000116688 MFN2
ENST00000412236 0.540537251502598 0.152713394101262 0.136394694143515 ENSG00000116688 MFN2
ENST00000478749 0.646503660619175 0.227709072067858 0.127416419854072 ENSG00000116691 MIIP
ENST00000235332 0.726223715688147 0.305857514941097 0.110595309233225 ENSG00000116691 MIIP
ENST00000436478 0.72728800615317 0.307136261170585 0.11032635692091 ENSG00000116691 MIIP
ENST00000466860 0.825248552189312 0.449260999368679 0.0886395276777305 ENSG00000116691 MIIP
ENST00000498685 0.862294196770367 0.522128860116423 0.0762512614565187 ENSG00000116691 MIIP
ENST00000365591 0.583366969792358 0.18022910922204 -0.386528824313564 ENSG00000202461 Y_RNA
ENST00000492256 0.732219590514105 0.312570081033556 0.160609362828228 ENSG00000116691 MIIP
ENST00000460823 0.981203831297225 0.898433400640155 0.0190416363208335 ENSG00000116691 MIIP
ENST00000478299 0.853994190163568 0.505060036093713 0.135288210946982 ENSG00000116691 MIIP
ENST00000263932 0.994035941056571 0.968008849346731 -0.00803850944687007 ENSG00000120949 TNFRSF8
ENST00000417814 0.980493877851379 0.895532260110715 0.0273443406631323 ENSG00000120949 TNFRSF8
ENST00000514649 0.980493877851379 0.895532260110715 0.0273443406631323 ENSG00000120949 TNFRSF8
ENST00000413146 0.819304643989503 0.437491069169202 -0.162429101321842 ENSG00000120949 TNFRSF8
ENST00000479933 0.819073432709778 0.436993522509 -0.162516021439197 ENSG00000120949 TNFRSF8
ENST00000536782 0.880677961049583 0.565068596849603 -0.0737978799193453 ENSG00000028137 TNFRSF1B
ENST00000376259 0.834552269263198 0.466142129892708 -0.0890423169465698 ENSG00000028137 TNFRSF1B
ENST00000492361 0.834552269263198 0.466142129892708 -0.0890423169465698 ENSG00000028137 TNFRSF1B
ENST00000584158 0.729577163208236 0.309695992697824 -0.23852241425917 ENSG00000263676 MIR4632
ENST00000489921 0.733738018500916 0.314371984324974 -0.128309528841957 ENSG00000028137 TNFRSF1B
ENST00000356315 0.0720639719240384 0.00670255998638388 0.126936923297774 ENSG00000048707 VPS13D
ENST00000358136 0.0720639719240384 0.00670255998638388 0.126936923297774 ENSG00000048707 VPS13D
ENST00000476169 0.567718564528549 0.169092063264071 -0.160080953963884 ENSG00000048707 VPS13D
ENST00000489961 0.678196140988323 0.255542687005561 0.120516509416463 ENSG00000048707 VPS13D
ENST00000011700 0.0478076212003628 0.00392667536882256 0.146496896778125 ENSG00000048707 VPS13D
ENST00000460333 0.0326495782909011 0.00241821598570947 0.169190273070898 ENSG00000048707 VPS13D
ENST00000487188 0.107566226541134 0.0114428162661362 0.193401121424462 ENSG00000048707 VPS13D
ENST00000469054 0.383703992067602 0.0778231662580892 0.252266631470512 ENSG00000048707 VPS13D
ENST00000496628 0.474453968299505 0.115857472961088 0.0981959827995313 ENSG00000048707 VPS13D
ENST00000466732 0.313258815963594 0.0553103197369144 -0.363583666446461 ENSG00000048707 VPS13D
ENST00000476045 0.508093071347888 0.133453232610984 0.196002874069494 ENSG00000048707 VPS13D
ENST00000481484 0.454337648394528 0.106029702963346 0.207094817724428 ENSG00000048707 VPS13D
ENST00000543766 0.541325640391301 0.153307203266627 0.0953504675425442 ENSG00000048707 VPS13D
ENST00000471923 0.844960510760279 0.486102365196918 0.0484885781229032 ENSG00000048707 VPS13D
ENST00000543710 0.990205809841055 0.945011140961422 -0.00578719421005586 ENSG00000048707 VPS13D
ENST00000473099 0.944169039511718 0.740704118810001 -0.0375416357344684 ENSG00000048707 VPS13D
ENST00000376223 4.83433363624824e-33 4.88064553947841e-36 3.71934599916337 ENSG00000162496 DHRS3
ENST00000464917 1.97383356096495e-33 1.9779814175196e-36 3.74116355967663 ENSG00000162496 DHRS3
ENST00000430996 2.31749557534953e-30 2.96283529487339e-33 3.56184050420169 ENSG00000162496 DHRS3
ENST00000482265 8.4713208848062e-34 8.29906771595369e-37 3.80598360056932 ENSG00000162496 DHRS3
ENST00000606790 2.47159024721459e-18 9.37111596211305e-21 3.46015394800068 ENSG00000272482 RP11-474O21.5
ENST00000294489 0.959247495838135 0.798010551065683 0.0777466633948947 ENSG00000162493 PDPN
ENST00000376057 0.961219992024718 0.807532012521963 0.0743278146467326 ENSG00000162493 PDPN
ENST00000506205 0.829391012518606 0.456640980017141 0.248408893571753 ENSG00000162493 PDPN
ENST00000510906 0.99068990798074 0.948621932011353 -0.0206396069839634 ENSG00000162493 PDPN
ENST00000509009 0.994780793570453 0.972470922899427 -0.0108777844384985 ENSG00000162493 PDPN
ENST00000376061 0.984065018855162 0.912419659489948 0.0338713021397513 ENSG00000162493 PDPN
ENST00000513143 0.991510792569062 0.952332872005158 0.0184946433353035 ENSG00000162493 PDPN
ENST00000487038 0.984824986603978 0.915285747426936 0.0331484062682432 ENSG00000162493 PDPN
ENST00000475043 0.990658276469003 0.948123683169074 0.0201898100772086 ENSG00000162493 PDPN
ENST00000488631 0.990390124992673 0.946267135343239 0.0208953411725657 ENSG00000162493 PDPN
ENST00000484063 0.375154482325491 0.0746288909908618 -0.157339119809038 ENSG00000116731 PRDM2
ENST00000376048 0.762574993426939 0.351977868472772 0.0399041053742948 ENSG00000116731 PRDM2
ENST00000311066 0.709334221405345 0.286971654810359 0.0447876419974558 ENSG00000116731 PRDM2
ENST00000235372 0.739042321630113 0.321397613374172 0.0428024558136602 ENSG00000116731 PRDM2
ENST00000491134 0.389071074045132 0.0798400266985904 0.0745475043940675 ENSG00000116731 PRDM2
ENST00000502727 0.818166943952659 0.435659634650279 0.0439360346848362 ENSG00000116731 PRDM2
ENST00000502724 0.80887790546501 0.420387585779124 0.0457479156932447 ENSG00000116731 PRDM2
ENST00000413440 0.353651372991545 0.0673772790578198 0.0822716854659384 ENSG00000116731 PRDM2
ENST00000343137 0.348529054340159 0.0656611546372414 0.0821058166046689 ENSG00000116731 PRDM2
ENST00000491815 0.787701135934316 0.388049042480279 0.052017959883216 ENSG00000116731 PRDM2
ENST00000503842 0.435659128443729 0.0982292921916739 0.0759659524367357 ENSG00000116731 PRDM2
ENST00000407521 0.714922358547465 0.292810536620356 0.0603585430663377 ENSG00000116731 PRDM2
ENST00000505823 0.43899182840976 0.0996241822397907 0.0756893232095015 ENSG00000116731 PRDM2
ENST00000487453 0.731955329577021 0.312233378270605 0.0821249416336087 ENSG00000116731 PRDM2
ENST00000491547 0.726924275508536 0.306748899514057 -0.167460569125415 ENSG00000189337 KAZN
ENST00000376030 0.739551448662186 0.322072485387498 -0.149867238840995 ENSG00000189337 KAZN
ENST00000503743 0.645710422905493 0.226856645578874 -0.197628849171929 ENSG00000189337 KAZN
ENST00000422387 0.722389533039903 0.30155572121189 -0.162846870652787 ENSG00000189337 KAZN
ENST00000361144 0.968580988302557 0.839677337603462 0.0366769827923504 ENSG00000189337 KAZN
ENST00000376028 0.944167151539821 0.740674025601266 -0.0660316518323275 ENSG00000189337 KAZN
ENST00000400798 0.97558747257799 0.871914447803403 0.0296704630815249 ENSG00000189337 KAZN
ENST00000400797 0.90673357038585 0.631297866088122 -0.0961120357497428 ENSG00000189337 KAZN
ENST00000404665 0.856529052692757 0.510953442149888 0.221250513720894 ENSG00000175147 TMEM51-AS1
ENST00000310916 0.834324989226611 0.465387562398643 0.24581533247419 ENSG00000175147 TMEM51-AS1
ENST00000428417 0.961900842806874 0.811145596920848 0.0361046814983667 ENSG00000171729 TMEM51
ENST00000376014 0.962060472160268 0.811855865399964 0.0358295346337584 ENSG00000171729 TMEM51
ENST00000451326 0.976687968362727 0.876197287430906 0.0240682542507357 ENSG00000171729 TMEM51
ENST00000400796 0.965502947060514 0.82633981372858 0.0328606173431865 ENSG00000171729 TMEM51
ENST00000434578 0.965955011463682 0.82824161826061 0.0324501522128334 ENSG00000171729 TMEM51
ENST00000376008 0.965759617825173 0.82734630690092 0.0327230312077164 ENSG00000171729 TMEM51
ENST00000424792 0.972952326320021 0.857275672507199 0.0453433357602843 ENSG00000204464 C1orf195
ENST00000376005 0.843720533700256 0.483380522979438 0.202523649873976 ENSG00000204464 C1orf195
ENST00000417793 0.889456526711401 0.58831589067561 0.139731036059777 ENSG00000142621 FHAD1
ENST00000358897 0.889456526711401 0.58831589067561 0.139731036059777 ENSG00000142621 FHAD1
ENST00000375999 0.927911694561334 0.688885303936958 0.104725557234936 ENSG00000142621 FHAD1
ENST00000433640 0.981060946743978 0.897851619765117 0.0373661071668191 ENSG00000142621 FHAD1
ENST00000375998 0.904557855140961 0.625944497854043 0.126603750842124 ENSG00000142621 FHAD1
ENST00000375996 0.912766982666806 0.647979300851745 0.147393752805779 ENSG00000142621 FHAD1
ENST00000375997 0.912766982666806 0.647979300851745 0.147393752805779 ENSG00000142621 FHAD1
ENST00000524761 0.817529028045577 0.43397007202924 0.257839054478765 ENSG00000142621 FHAD1
ENST00000375995 0.85231742188699 0.501705882571428 0.220644078138392 ENSG00000142621 FHAD1
ENST00000401090 0.85231742188699 0.501705882571428 0.220644078138392 ENSG00000142621 FHAD1
ENST00000471347 0.883153981552825 0.570849316869136 0.178433131271899 ENSG00000142621 FHAD1
ENST00000444385 0.714158283080999 0.291940043707268 0.359789025512213 ENSG00000142621 FHAD1
ENST00000314740 0.654785700832786 0.234571086686537 0.387373183980451 ENSG00000142621 FHAD1
ENST00000529606 0.654785700832786 0.234571086686537 0.387373183980451 ENSG00000142621 FHAD1
ENST00000314668 0.62073240172486 0.206789525542078 0.413653896583778 ENSG00000142621 FHAD1
ENST00000481324 0.705958745524891 0.28350484699023 0.365309457635262 ENSG00000142621 FHAD1
ENST00000477846 0.662254293151544 0.240762533243611 0.410076506433536 ENSG00000142621 FHAD1
ENST00000495195 0.854515835957939 0.506184180355257 0.237856306852725 ENSG00000142621 FHAD1
ENST00000427824 0.997156373363553 0.98600404888109 -0.00480768614964103 ENSG00000228140 RP3-467K16.4
ENST00000375980 0.788290467896909 0.388980872512289 0.0871635493676225 ENSG00000142634 EFHD2
ENST00000445566 0.655562540800028 0.23527566543838 0.120460927237108 ENSG00000142634 EFHD2
ENST00000375949 0.975197119602383 0.869128474632981 0.0566222584977267 ENSG00000162438 CTRC
ENST00000375943 0.925014480193698 0.681858016972628 0.139679514713404 ENSG00000162438 CTRC
ENST00000476813 0.995522880734795 0.976560520935559 -0.0101514715409013 ENSG00000162438 CTRC
ENST00000483406 0.887020453007225 0.582206695327383 -0.199816663111054 ENSG00000162438 CTRC
ENST00000359621 0.820738251793335 0.440314153385146 0.281816077576822 ENSG00000142615 CELA2A
ENST00000494280 0.0744904416250951 0.00700734574145837 0.970477526715397 ENSG00000215704 CELA2B
ENST00000375910 0.00830865006800575 0.000446006103755975 1.03989610493322 ENSG00000215704 CELA2B
ENST00000488764 0.0309161603723264 0.00226046635078213 0.950121223065792 ENSG00000215704 CELA2B
ENST00000546424 1.75341221525613e-08 1.96689948540162e-10 1.12027433906475 ENSG00000132906 CASP9
ENST00000333868 6.28664289897752e-08 7.85601169930334e-10 1.08609635354868 ENSG00000132906 CASP9
ENST00000348549 6.28664289897752e-08 7.85601169930334e-10 1.08609635354868 ENSG00000132906 CASP9
ENST00000400777 5.2005824057375e-08 6.41715909441955e-10 1.08937675756405 ENSG00000132906 CASP9
ENST00000424908 1.30503950039152e-05 2.76683716121864e-07 1.02888887284671 ENSG00000132906 CASP9
ENST00000375890 1.51569060298822e-07 2.03688033381182e-09 1.09489973477948 ENSG00000132906 CASP9
ENST00000474305 2.09119123543219e-07 2.91036194492877e-09 1.09191142769992 ENSG00000132906 CASP9
ENST00000447522 2.81340982635053e-07 4.0164818451403e-09 1.14986101715785 ENSG00000132906 CASP9
ENST00000440484 2.80940363764977e-06 4.96460547548696e-08 1.12594478430166 ENSG00000132906 CASP9
ENST00000546969 4.01786703540906e-06 7.37656097632291e-08 1.10170662544012 ENSG00000132906 CASP9
ENST00000469637 0.000125590255890826 3.50231503538683e-06 1.06765650931173 ENSG00000132906 CASP9
ENST00000375849 0.424298619915539 0.0935649940120561 0.0811418327562407 ENSG00000116138 DNAJC16
ENST00000375847 0.400863776573856 0.0845354405367192 0.0881163348799823 ENSG00000116138 DNAJC16
ENST00000475133 0.400863776573856 0.0845354405367192 0.0881163348799823 ENSG00000116138 DNAJC16
ENST00000375838 0.724497972478679 0.303831503305303 0.066121480361654 ENSG00000116138 DNAJC16
ENST00000483270 0.620868568517396 0.206955796660611 0.0710853191202637 ENSG00000116138 DNAJC16
ENST00000472665 0.891505039141485 0.593866879797846 0.0682034590483616 ENSG00000116138 DNAJC16
ENST00000606186 0.747258064466818 0.332289794489384 0.207688891849602 ENSG00000272510 RP4-680D5.8
ENST00000479655 0.609954822388698 0.199066986769757 0.238201173002932 ENSG00000116138 DNAJC16
ENST00000490811 0.510157460659603 0.134647935290119 0.242579501032989 ENSG00000116138 DNAJC16
ENST00000495523 0.1278106838352 0.0144710456499444 0.260384125925549 ENSG00000116138 DNAJC16
ENST00000375826 0.920518530007829 0.668420405676831 -0.0407757330350553 ENSG00000116771 AGMAT
ENST00000428945 0.744484725292708 0.328657323725806 0.173313465463566 ENSG00000237301 RP4-680D5.2
ENST00000480945 0.950549282473698 0.762968363565579 0.0244168142050475 ENSG00000197312 DDI2
ENST00000486680 0.963764264216473 0.818873433030789 0.0237557488739321 ENSG00000197312 DDI2
ENST00000546927 0.995664377304763 0.979196888060687 0.00350930112977803 ENSG00000197312 DDI2
ENST00000320153 0.865979775070663 0.530338744524066 0.0514167602183613 ENSG00000197312 DDI2
ENST00000483899 0.998964986855405 0.994512493630296 -0.000587866649575913 ENSG00000197312 DDI2
ENST00000548451 0.762074516026693 0.351456014517206 0.112340425101075 ENSG00000197312 DDI2
ENST00000345034 0.854912727421522 0.507115794026526 0.0694108530214729 ENSG00000215695 RSC1A1
ENST00000375799 0.892912655463182 0.596923301434788 -0.0404579127433323 ENSG00000116786 PLEKHM2
ENST00000375793 0.893365457343301 0.598180061140714 -0.0403137678961459 ENSG00000116786 PLEKHM2
ENST00000584345 0.994016191262955 0.96756240063719 0.01033914133525 ENSG00000264048 AL121992.1
ENST00000462455 0.689785784279764 0.266625990593608 -0.0891462205434776 ENSG00000116786 PLEKHM2
ENST00000453804 0.984056661354183 0.912369196409497 -0.00924546840848056 ENSG00000237938 RP11-288I21.1
ENST00000477849 0.957975385568762 0.792560317048811 0.0267550727485889 ENSG00000116786 PLEKHM2
ENST00000294454 0.979030159380445 0.888542935575358 -0.0220544777953117 ENSG00000162461 SLC25A34
ENST00000489568 0.893786255931939 0.599336015557288 0.113429233596577 ENSG00000162461 SLC25A34
ENST00000465495 0.843617806253679 0.483066461313369 0.190138272705991 ENSG00000162461 SLC25A34
ENST00000418525 0.969267583228376 0.842411998144644 -0.0427021997106037 ENSG00000224459 RP11-169K16.4
ENST00000375771 0.552882196099294 0.160065294956531 -0.51158114112732 ENSG00000162458 FBLIM1
ENST00000395968 0.941477316212202 0.731250867440356 0.116598933234888 ENSG00000178715 RP11-169K16.8
ENST00000321418 0.941477316212202 0.731250867440356 0.116598933234888 ENSG00000178715 RP11-169K16.8
ENST00000535249 0.860785687753068 0.518410742290838 -0.118240456770945 ENSG00000179743 RP11-169K16.9
ENST00000317122 0.605033925958378 0.195419578196873 -0.184618509966322 ENSG00000179743 RP11-169K16.9
ENST00000375759 0.920413752820343 0.668067263151316 -0.023138732214056 ENSG00000065526 SPEN
ENST00000438066 0.940051131757529 0.726446109989281 -0.0230406719131713 ENSG00000065526 SPEN
ENST00000471538 0.871651367823132 0.543449880237023 0.054504623688404 ENSG00000065526 SPEN
ENST00000442985 0.923530976454322 0.677179304459923 -0.0279574791578878 ENSG00000065526 SPEN
ENST00000487496 0.990732529634798 0.948847187837333 -0.00655237329296698 ENSG00000065526 SPEN
ENST00000462525 0.872589714653696 0.546312210018904 0.0745330326525141 ENSG00000116809 ZBTB17
ENST00000440560 0.744894175358889 0.329589096952454 0.114546213794016 ENSG00000116809 ZBTB17
ENST00000375743 0.831364819910413 0.460078460825404 -0.0570402594524803 ENSG00000116809 ZBTB17
ENST00000537142 0.831531125217969 0.460361509815445 -0.0570398177319589 ENSG00000116809 ZBTB17
ENST00000375733 0.831364819910413 0.460078460825404 -0.0570402594524803 ENSG00000116809 ZBTB17
ENST00000444358 0.966168847611163 0.830081323347478 0.0244415697447881 ENSG00000116809 ZBTB17
ENST00000488008 0.559040144535612 0.163792992960075 0.194563184365939 ENSG00000116809 ZBTB17
ENST00000471805 0.732078249536832 0.312368274317351 -0.136224212317817 ENSG00000116809 ZBTB17
ENST00000472658 0.759285523406486 0.348372540161565 -0.13205343624457 ENSG00000116809 ZBTB17
ENST00000474511 0.725949405204301 0.305398319164537 -0.142870928086231 ENSG00000116809 ZBTB17
ENST00000487785 0.766679862078299 0.357324107751657 -0.126973213115497 ENSG00000116809 ZBTB17
ENST00000448462 0.731627131416282 0.311895875876915 -0.0806870791331403 ENSG00000116809 ZBTB17
ENST00000492834 0.703598733230243 0.281331343888338 -0.140643293120745 ENSG00000116809 ZBTB17
ENST00000490899 0.687730480215383 0.264224701885849 -0.125585181095782 ENSG00000116809 ZBTB17
ENST00000464719 0.957975385568762 0.792599872574467 -0.0288630261115194 ENSG00000116809 ZBTB17
ENST00000479282 0.892742473907891 0.596235182659535 -0.048416340643176 ENSG00000116809 ZBTB17
ENST00000494020 0.895055530706117 0.602532313915237 -0.0431110655111196 ENSG00000116809 ZBTB17
ENST00000416882 0.472412642873179 0.11457425809712 -0.435619907322059 ENSG00000234607 RP11-5P18.1
ENST00000358432 0.983753631197082 0.910973570020408 -0.0364244365137126 ENSG00000142627 EPHA2
ENST00000457809 0.786227923861433 0.385465376784058 -0.260476565406728 ENSG00000234166 ARHGEF19-AS1
ENST00000478117 0.945745789463353 0.74682676633885 -0.0362237368051212 ENSG00000142632 ARHGEF19
ENST00000270747 0.939512545032341 0.72446711045831 -0.0394549745430335 ENSG00000142632 ARHGEF19
ENST00000449495 0.968257609790517 0.838362764231302 -0.0329045078237629 ENSG00000142632 ARHGEF19
ENST00000478210 0.998964891619454 0.994261493759959 -0.00119563565101763 ENSG00000142632 ARHGEF19
ENST00000471928 0.92713189981468 0.687200406211774 -0.0775855857571673 ENSG00000142632 ARHGEF19
ENST00000441785 0.868499400691189 0.535890488481954 -0.136518572149125 ENSG00000142632 ARHGEF19
ENST00000442385 0.75237840749871 0.339042368197122 -0.323702344977021 ENSG00000237276 ANO7P1
ENST00000475369 0.0429417781969077 0.00342457782881882 -0.927652443553597 ENSG00000237276 ANO7P1
ENST00000602586 0.144516777440307 0.0171968902147799 -0.695302516162696 ENSG00000237276 ANO7P1
ENST00000375605 0.849093604560715 0.495618497564677 -0.219528455135026 ENSG00000204377 C1orf134
ENST00000375599 0.736528941284938 0.318000896627589 -0.241482288456565 ENSG00000132881 RSG1
ENST00000434014 0.849093604560715 0.495530418784837 -0.205696671529367 ENSG00000132881 RSG1
ENST00000375592 0.805767363508625 0.415637341480051 -0.0608563300037554 ENSG00000037637 FBXO42
ENST00000456164 0.803345532671844 0.411366353293437 -0.0824520025890903 ENSG00000037637 FBXO42
ENST00000444116 0.791541577510022 0.393587695251746 -0.0847311051362317 ENSG00000037637 FBXO42
ENST00000478089 0.959486144688515 0.799606390991008 0.0245789347025479 ENSG00000037637 FBXO42
ENST00000475078 0.935111441799138 0.709989301083175 -0.033235155436795 ENSG00000055070 SZRD1
ENST00000401088 0.978326887183564 0.884990559769655 -0.0112686985099314 ENSG00000055070 SZRD1
ENST00000471507 0.994035941056571 0.968253394308231 -0.00341763758728827 ENSG00000055070 SZRD1
ENST00000401089 0.978326887183564 0.884992081366954 -0.0112698997633938 ENSG00000055070 SZRD1
ENST00000486763 0.972449529819299 0.854694941047411 -0.0156333039544302 ENSG00000055070 SZRD1
ENST00000476423 0.938965415628759 0.721821630182488 -0.0322947935471193 ENSG00000055070 SZRD1
ENST00000475554 0.9819598302264 0.901586100922721 -0.0105775497805473 ENSG00000055070 SZRD1
ENST00000375590 0.909852670819116 0.640025163249933 -0.0362798690449002 ENSG00000055070 SZRD1
ENST00000472351 0.990294912435362 0.945792128275198 -0.00585261633080975 ENSG00000055070 SZRD1
ENST00000492354 0.978723341205737 0.886703863410749 -0.0111006987232413 ENSG00000055070 SZRD1
ENST00000472461 0.974474960084451 0.864550564165293 -0.0148315288748889 ENSG00000055070 SZRD1
ENST00000445689 0.726441369757199 0.306172332287433 -0.241650067631919 ENSG00000226457 RP11-430L17.1
ENST00000491418 0.978723341205737 0.886678847378662 -0.0113235665556243 ENSG00000187144 SPATA21
ENST00000466212 0.953004119880271 0.772884105589619 -0.0185983592525894 ENSG00000187144 SPATA21
ENST00000335496 0.755841834934568 0.34386773024401 -0.179413795097721 ENSG00000187144 SPATA21
ENST00000540400 0.755053120229774 0.342604447850293 -0.179713885169428 ENSG00000187144 SPATA21
ENST00000337132 0.977826103572713 0.881894556323018 0.0127933350915512 ENSG00000157191 NECAP2
ENST00000504551 0.99539529850763 0.975156528024661 0.0027902346055486 ENSG00000157191 NECAP2
ENST00000406746 0.977777718822065 0.881249598912627 0.0128651067523069 ENSG00000157191 NECAP2
ENST00000457722 0.992468241942474 0.959388209327816 0.00456444041241669 ENSG00000157191 NECAP2
ENST00000486390 0.990658276469003 0.948260047336434 -0.00694881468115599 ENSG00000157191 NECAP2
ENST00000443980 0.977791574832241 0.881276711602552 0.0128653981005091 ENSG00000157191 NECAP2
ENST00000504858 0.975395637105293 0.870470883903096 -0.0149082209625892 ENSG00000157191 NECAP2
ENST00000508680 0.942944479928408 0.736230735199905 0.0328992726457518 ENSG00000157191 NECAP2
ENST00000492095 0.977777718822065 0.881244532151851 0.0128653731735444 ENSG00000157191 NECAP2
ENST00000459640 0.994080055731816 0.968574162868954 0.00354034256302475 ENSG00000157191 NECAP2
ENST00000496239 0.977786588276109 0.881264905005634 0.0128653623549974 ENSG00000157191 NECAP2
ENST00000513161 0.99539529850763 0.97516418766057 0.00279052688630046 ENSG00000157191 NECAP2
ENST00000509727 0.884949731738606 0.576452571686593 -0.0663945194170019 ENSG00000157191 NECAP2
ENST00000457898 0.847760039048802 0.491996926084 0.0790981414899116 ENSG00000226029 RP4-798A10.2
ENST00000263511 0.70425767164189 0.281938259221512 -0.114243636701682 ENSG00000080947 CROCCP3
ENST00000591348 0.734253646242438 0.315349254060404 -0.109729709492625 ENSG00000080947 CROCCP3
ENST00000420820 0.71767269945469 0.295551119987218 -0.163153205350121 ENSG00000080947 CROCCP3
ENST00000591316 0.74653028090569 0.331255371007724 -0.190519624113218 ENSG00000080947 CROCCP3
ENST00000590118 0.917611338301224 0.661367717684584 -0.0898743293095981 ENSG00000080947 CROCCP3
ENST00000589964 0.939565500236302 0.724668343728765 -0.0727774470860228 ENSG00000080947 CROCCP3
ENST00000383925 0.954622761387687 0.778817612637413 -0.0740141038830657 ENSG00000206652 RNU1-1
ENST00000430580 0.52202648990438 0.141337035428759 -0.151700707930793 ENSG00000219481 NBPF1
ENST00000392963 0.492958805362767 0.125434613554135 -0.183519614680374 ENSG00000219481 NBPF1
ENST00000420031 0.670843468480493 0.248658429357351 -0.178112599302404 ENSG00000219481 NBPF1
ENST00000432949 0.70044276601968 0.278018910901626 -0.1605860534525 ENSG00000219481 NBPF1
ENST00000287968 0.987324508542563 0.930344306235585 -0.0150079814820787 ENSG00000219481 NBPF1
ENST00000420513 0.789026642086602 0.390143902871873 -0.111067911548373 ENSG00000219481 NBPF1
ENST00000599069 0.934473327637626 0.708773104389283 -0.0501341299810838 ENSG00000219481 NBPF1
ENST00000599908 0.905850772380235 0.629100859472946 -0.097876153374848 ENSG00000219481 NBPF1
ENST00000449853 0.982346230957927 0.903961804555504 -0.0194278248867435 ENSG00000219481 NBPF1
ENST00000540383 0.551008043585448 0.15904851566577 0.0951474229575239 ENSG00000215908 CROCCP2
ENST00000412962 0.557771359833433 0.163093152566342 0.09529768687718 ENSG00000215908 CROCCP2
ENST00000362058 0.977196059302691 0.878983824258682 0.0129229438007419 ENSG00000215908 CROCCP2
ENST00000334429 0.967380165357205 0.834476531484852 -0.0740858781330102 ENSG00000186301 MST1P2
ENST00000457982 0.964277612959487 0.821435941973477 -0.0800157867928662 ENSG00000186301 MST1P2
ENST00000419267 0.0001624063594244 4.63709330971933e-06 -0.93062317750884 ENSG00000236698 EIF1AXP1
ENST00000270691 0.644986920131942 0.226253916815154 -0.404761213864144 ENSG00000268869 ESPNP
ENST00000492551 0.644986920131942 0.226253916815154 -0.404761213864144 ENSG00000268869 ESPNP
ENST00000466256 0.952146323241975 0.769562427007553 -0.0519370375717728 ENSG00000058453 CROCC
ENST00000438002 0.340135424594569 0.063199730475674 0.600327686709245 ENSG00000228549 U1
ENST00000422124 0.94670955175566 0.750590815501399 -0.0927933676783462 ENSG00000238142 RP11-108M9.4
ENST00000457075 0.984383583545109 0.91408625360978 0.0302311098164431 ENSG00000238142 RP11-108M9.4
ENST00000416869 0.984383583545109 0.91408625360978 0.0302311098164431 ENSG00000238142 RP11-108M9.4
ENST00000453917 0.704860777805463 0.282537736861769 0.346249907460477 ENSG00000235241 RP11-108M9.5
ENST00000384278 0.972913010388706 0.856798481168525 -0.0633098022338605 ENSG00000207005 RNU1-2
ENST00000375541 0.433000379215581 0.097021046837452 -0.174854704663303 ENSG00000058453 CROCC
ENST00000445545 0.509486094140973 0.13421345455215 -0.170319940278478 ENSG00000058453 CROCC
ENST00000467938 0.783275829210976 0.381015110693747 -0.104633835729456 ENSG00000058453 CROCC
ENST00000492631 0.510740153333204 0.134889576313878 -0.215274199510805 ENSG00000058453 CROCC
ENST00000467715 0.983461728590848 0.90958313994994 0.0249583438548991 ENSG00000058453 CROCC
ENST00000494191 0.777394950922691 0.37238147751218 -0.119978439657102 ENSG00000058453 CROCC
ENST00000486318 0.829575508931667 0.456983387277915 -0.110710317900485 ENSG00000058453 CROCC
ENST00000498688 0.829351646941348 0.456574768653575 -0.124561330014006 ENSG00000058453 CROCC
ENST00000477773 0.78913709510735 0.390387189663761 -0.207385772587406 ENSG00000058453 CROCC
ENST00000497654 0.785398572614801 0.38406780428802 -0.240585144521556 ENSG00000058453 CROCC
ENST00000465021 0.622190244838652 0.207944475176884 -0.236728385170297 ENSG00000058453 CROCC
ENST00000465291 0.993277637562724 0.962617288028398 -0.0116796912624969 ENSG00000058453 CROCC
ENST00000446261 5.37683410553959e-06 1.01570329950067e-07 0.697737371708504 ENSG00000226526 RP1-37C10.3
ENST00000326735 1.13904234516001e-05 2.38509005186101e-07 0.691292083804697 ENSG00000159363 ATP13A2
ENST00000341676 1.261194702057e-05 2.66539252313663e-07 0.689210368584904 ENSG00000159363 ATP13A2
ENST00000452699 1.261194702057e-05 2.66539252313663e-07 0.689210368584904 ENSG00000159363 ATP13A2
ENST00000466561 4.13953404764085e-05 9.96814187468014e-07 0.788064284220165 ENSG00000159363 ATP13A2
ENST00000502418 0.000363443328155989 1.14942665946625e-05 0.715220710022907 ENSG00000159363 ATP13A2
ENST00000503552 1.14222822193199e-05 2.39317162893434e-07 0.747646143132412 ENSG00000159363 ATP13A2
ENST00000463860 0.000122533463974213 3.40149281906294e-06 0.687586900726045 ENSG00000159363 ATP13A2
ENST00000502860 0.000156147139843419 4.44202932989601e-06 0.691093484128413 ENSG00000159363 ATP13A2
ENST00000509392 0.000282452765884493 8.61812670457251e-06 0.867928240386961 ENSG00000159363 ATP13A2
ENST00000506174 0.000451479098731905 1.46633890905007e-05 0.644746994078407 ENSG00000159363 ATP13A2
ENST00000510069 0.000718707979414056 2.50947700467714e-05 0.661579862301163 ENSG00000159363 ATP13A2
ENST00000511957 0.000188414664718933 5.48138655819327e-06 0.735341145413566 ENSG00000159363 ATP13A2
ENST00000508222 0.000154686266584634 4.39237321713336e-06 0.734109974018372 ENSG00000159363 ATP13A2
ENST00000509619 0.00113337275237392 4.26840253139422e-05 0.675755372039535 ENSG00000159363 ATP13A2
ENST00000375499 0.343875177555805 0.0643292095106789 -0.12053490946211 ENSG00000117118 SDHB
ENST00000485092 0.991890567154189 0.954281355488098 0.00644839446184182 ENSG00000117118 SDHB
ENST00000475049 0.979030159380445 0.888463079545586 0.0155042613854864 ENSG00000117118 SDHB
ENST00000485515 0.338994313669007 0.062849949875335 -0.131125245648482 ENSG00000117118 SDHB
ENST00000491274 0.481265289697444 0.119334673535535 -0.108606881883614 ENSG00000117118 SDHB
ENST00000475506 0.571205480463233 0.171319648557263 -0.103935513057703 ENSG00000117118 SDHB
ENST00000463045 0.304073794058461 0.0527308325268788 -0.149077173569601 ENSG00000117118 SDHB
ENST00000466613 0.401836138832258 0.084884071705956 -0.152169823748367 ENSG00000117118 SDHB
ENST00000375486 0.299485585697498 0.0514295142359059 0.444517212957848 ENSG00000117115 PADI2
ENST00000479534 0.928965302773044 0.693488711575467 0.137140045994291 ENSG00000117115 PADI2
ENST00000466151 0.428711728455896 0.0953537807437352 0.378928240525132 ENSG00000117115 PADI2
ENST00000444885 0.301715213116303 0.0520733512266951 0.436580985297021 ENSG00000117115 PADI2
ENST00000375481 0.162637614453648 0.0203996894333125 0.565517222778998 ENSG00000117115 PADI2
ENST00000375453 0.864797242883567 0.527248237152263 0.211118061679638 ENSG00000159339 PADI4
ENST00000375448 0.681545166493658 0.258450873118707 0.352414583552233 ENSG00000159339 PADI4
ENST00000602074 0.766493995087169 0.356918717181784 0.306404065408635 ENSG00000269468 AC004824.2
ENST00000487048 0.803127419820758 0.411026086215969 0.264302291754317 ENSG00000159339 PADI4
ENST00000467001 0.650725675536744 0.23096078044707 0.39714000890845 ENSG00000159339 PADI4
ENST00000439577 0.754383642832904 0.341596404202337 0.0835673348828692 ENSG00000227751 RP1-20B21.4
ENST00000375436 0.743106093246506 0.326951744878275 0.0644068335451541 ENSG00000179051 RCC2
ENST00000474892 0.731191991234063 0.311261448163839 0.0773662453746322 ENSG00000179051 RCC2
ENST00000375433 0.836977944515707 0.471015442570347 0.0472515775253143 ENSG00000179051 RCC2
ENST00000583469 0.818563919288803 0.436140447260277 0.101737509314201 ENSG00000266727 AC004824.1
ENST00000361221 0.590732059873488 0.185459976559419 -0.19027527914153 ENSG00000074964 ARHGEF10L
ENST00000452522 0.590791198635099 0.185486682127708 -0.190275699503782 ENSG00000074964 ARHGEF10L
ENST00000434513 0.560150073006101 0.164462713940808 -0.201600373377537 ENSG00000074964 ARHGEF10L
ENST00000375415 0.603039173109958 0.194061627415537 -0.186997249966537 ENSG00000074964 ARHGEF10L
ENST00000375420 0.668354437475923 0.246106418286683 -0.172075804933737 ENSG00000074964 ARHGEF10L
ENST00000469726 0.620614421499088 0.206537308618303 -0.180909447692477 ENSG00000074964 ARHGEF10L
ENST00000375408 0.623093846208588 0.208636734830812 -0.180151800470652 ENSG00000074964 ARHGEF10L
ENST00000167825 0.623371229181041 0.208797358518906 -0.180099608058436 ENSG00000074964 ARHGEF10L
ENST00000475356 0.620469187631858 0.206451471633832 -0.184022779267439 ENSG00000074964 ARHGEF10L
ENST00000482359 0.884517625872991 0.574425179509132 -0.0903078986656763 ENSG00000074964 ARHGEF10L
ENST00000466782 0.66884948137983 0.24666885165344 -0.192012339462777 ENSG00000074964 ARHGEF10L
ENST00000495593 0.694115397351994 0.271076617986343 -0.160211576900428 ENSG00000074964 ARHGEF10L
ENST00000494072 0.789320365219057 0.390606907167944 -0.0923732732724118 ENSG00000255275 RP13-279N23.2
ENST00000538309 0.992308620835367 0.958781221221743 0.00999007115286868 ENSG00000159423 ALDH4A1
ENST00000538839 0.810117449628139 0.422158200234645 0.13762749657834 ENSG00000159423 ALDH4A1
ENST00000290597 0.809965035732815 0.42191834001867 0.137678064833545 ENSG00000159423 ALDH4A1
ENST00000375341 0.83203123635386 0.461621014328731 0.125496340249914 ENSG00000159423 ALDH4A1
ENST00000454547 0.670137668532019 0.24780120645375 0.379749548836283 ENSG00000159423 ALDH4A1
ENST00000432718 0.633858710776645 0.217244705052338 0.278713876249379 ENSG00000159423 ALDH4A1
ENST00000455833 0.291903877344201 0.0494157754054449 -0.193223287669862 ENSG00000169991 IFFO2
ENST00000355609 0.959657924434856 0.800485537770304 -0.0415211592479549 ENSG00000169991 IFFO2
ENST00000416166 0.460857554386828 0.109073653566317 -0.176633216909153 ENSG00000169991 IFFO2
ENST00000606379 0.92180662098409 0.671918100273999 0.0517772957900094 ENSG00000272084 RP5-1126H10.2
ENST00000375254 0.858159827703717 0.513920518702548 0.0437362504970504 ENSG00000127481 UBR4
ENST00000375226 0.858159827703717 0.513908739803912 0.043736930074415 ENSG00000127481 UBR4
ENST00000375267 0.858159827703717 0.513908739803912 0.043736930074415 ENSG00000127481 UBR4
ENST00000375217 0.858159827703717 0.513908739803912 0.043736930074415 ENSG00000127481 UBR4
ENST00000375225 0.692702534700081 0.269100266753903 0.0882712261599318 ENSG00000127481 UBR4
ENST00000429347 0.91342013519722 0.649543983948079 0.0321865169642766 ENSG00000127481 UBR4
ENST00000375224 0.877681043948033 0.558634110204787 0.0408127145099464 ENSG00000127481 UBR4
ENST00000459947 0.757643492833998 0.346069794859428 0.0784066014932521 ENSG00000127481 UBR4
ENST00000486515 0.786029880388296 0.385117549813561 0.0869987398851376 ENSG00000127481 UBR4
ENST00000543981 0.939861981237408 0.72573463016241 0.0243419346820736 ENSG00000127481 UBR4
ENST00000582644 0.99898562392649 0.99462715832285 0.00213893938512564 ENSG00000266098 AL137127.1
ENST00000492606 0.939138443647698 0.722245293859328 -0.0350212929294269 ENSG00000127481 UBR4
ENST00000467272 0.960998828731184 0.806942320656365 0.0192501149052633 ENSG00000127481 UBR4
ENST00000483922 0.612744597947472 0.20118007611761 0.128654774271842 ENSG00000127481 UBR4
ENST00000494503 0.734748900904292 0.315957577455699 0.0870610242330273 ENSG00000127481 UBR4
ENST00000466969 0.861685871236933 0.520631757694922 0.0676020796276613 ENSG00000127481 UBR4
ENST00000375218 0.765000033220037 0.354932369729147 0.0733454490251636 ENSG00000127481 UBR4
ENST00000425413 0.900927686666615 0.616415643290131 0.037401665961522 ENSG00000127481 UBR4
ENST00000417040 0.834776048669706 0.466696489253209 0.0527662879223264 ENSG00000127481 UBR4
ENST00000475973 0.608962207009536 0.198251196596939 0.133762879472604 ENSG00000127481 UBR4
ENST00000465036 0.166629832058541 0.0211329378912556 0.215865278069398 ENSG00000127481 UBR4
ENST00000419533 0.720223461937554 0.298917048029954 0.0730182646321813 ENSG00000127481 UBR4
ENST00000497018 0.766493995087169 0.35696257230291 0.0937482998500001 ENSG00000127481 UBR4
ENST00000437898 0.793674240122 0.397184069805051 0.0379535280724556 ENSG00000230424 RP1-43E13.2
ENST00000477853 0.754197345145929 0.341354134229131 0.0461726961193738 ENSG00000127463 EMC1
ENST00000480380 0.943637573385298 0.738658387562077 0.0237923406220688 ENSG00000127463 EMC1
ENST00000375199 0.752022555346597 0.338582198170984 0.046604813324243 ENSG00000127463 EMC1
ENST00000375208 0.729056018133755 0.309115084648489 0.0487110902506388 ENSG00000127463 EMC1
ENST00000461353 0.952322145701103 0.770582005079424 0.0284742786979021 ENSG00000127463 EMC1
ENST00000486405 0.958391793962711 0.794228719715306 0.0210591932284895 ENSG00000127463 EMC1
ENST00000486238 0.953655626495741 0.774691213293276 0.0251078711159497 ENSG00000127463 EMC1
ENST00000494770 0.984845054112848 0.915650840607582 -0.00702511188738832 ENSG00000127463 EMC1
ENST00000462505 0.862210714259778 0.521926058858567 0.0569790287163143 ENSG00000127463 EMC1
ENST00000496654 0.9240028057276 0.678583563056528 0.0400134812628495 ENSG00000127463 EMC1
ENST00000467423 0.748394438802799 0.333735373326236 0.0956430735259897 ENSG00000127463 EMC1
ENST00000475079 0.953568713444821 0.77445590692074 0.029433909646565 ENSG00000127463 EMC1
ENST00000488681 0.921155086952162 0.670777034541037 0.0498257490237659 ENSG00000127463 EMC1
ENST00000356068 0.92493716298792 0.681312641460093 0.0481609821526133 ENSG00000127463 EMC1
ENST00000330263 0.806623325097537 0.416859841054837 -0.0569773346613498 ENSG00000053372 MRTO4
ENST00000493700 0.591546361754355 0.186098655169517 -0.103850157381232 ENSG00000053372 MRTO4
ENST00000479559 0.993377096763917 0.96373991462238 -0.00467634690552867 ENSG00000053372 MRTO4
ENST00000235835 0.762896089336498 0.352229712702325 -0.170423858133004 ENSG00000053371 AKR7A2
ENST00000330072 0.769509518658396 0.361228003038262 -0.167043284347191 ENSG00000053371 AKR7A2
ENST00000489286 0.849833647606991 0.497137428573207 -0.126615960728428 ENSG00000053371 AKR7A2
ENST00000481966 0.772876311688779 0.366379172156837 -0.189377360240727 ENSG00000053371 AKR7A2
ENST00000492217 0.9288474362558 0.692971339478942 0.0898214679134305 ENSG00000053371 AKR7A2
ENST00000375155 0.848008480915866 0.492948120485137 0.114183379146192 ENSG00000040487 PQLC2
ENST00000375153 0.847886988075539 0.492647398384584 0.114202630055244 ENSG00000040487 PQLC2
ENST00000469076 0.847886988075539 0.492647398384584 0.114202630055244 ENSG00000040487 PQLC2
ENST00000400548 0.848008480915866 0.492948120485137 0.114183379146192 ENSG00000040487 PQLC2
ENST00000497827 0.7967339569604 0.40167128394792 0.143541848842572 ENSG00000040487 PQLC2
ENST00000432465 0.887015862851381 0.582062171029462 0.106890653855565 ENSG00000040487 PQLC2
ENST00000401084 0.40193405184741 0.0849686904872473 0.107470272552564 ENSG00000077549 CAPZB
ENST00000264203 0.40193405184741 0.0849780916811452 0.107470286251396 ENSG00000077549 CAPZB
ENST00000375144 0.305666986387359 0.053165240312874 0.123305544052593 ENSG00000077549 CAPZB
ENST00000375142 0.402173296007422 0.0850970410879082 0.107447905849136 ENSG00000077549 CAPZB
ENST00000433834 0.393316269091537 0.0815552030235124 0.108912117880424 ENSG00000077549 CAPZB
ENST00000264202 0.493637467305878 0.125713850026057 0.0976984443323099 ENSG00000077549 CAPZB
ENST00000413711 0.507077144878365 0.132921036518942 0.0977361049864253 ENSG00000077549 CAPZB
ENST00000459967 0.530739814309776 0.146387168849402 0.0950420507706847 ENSG00000077549 CAPZB
ENST00000457768 0.642715008728735 0.224538579766313 0.100560806567401 ENSG00000077549 CAPZB
ENST00000489607 0.565216452046859 0.167723276551719 0.100374314827423 ENSG00000077549 CAPZB
ENST00000482808 0.654188477803806 0.234103508921513 0.0800814316147028 ENSG00000077549 CAPZB
ENST00000602662 0.673834741166897 0.251500670038653 0.0721086295846055 ENSG00000270136 MINOS1-NBL1
ENST00000486890 0.819697843450651 0.438074006295153 0.0504223406937142 ENSG00000173436 MINOS1
ENST00000322753 0.80464968611048 0.414013603269938 0.0522942612363844 ENSG00000173436 MINOS1
ENST00000498067 0.993362424689876 0.963506095333053 0.00566206514570345 ENSG00000173436 MINOS1
ENST00000462646 0.830070626705335 0.457679678020095 0.0482696281553262 ENSG00000173436 MINOS1
ENST00000467029 0.823423615829926 0.445632409981978 0.0496720936786516 ENSG00000173436 MINOS1
ENST00000481464 0.820462524025321 0.439067620063071 0.0503060882001564 ENSG00000173436 MINOS1
ENST00000498642 0.822630252196589 0.443769448274481 0.0498058084718353 ENSG00000173436 MINOS1
ENST00000479642 0.911029288705913 0.643584462404859 0.0383562099459679 ENSG00000173436 MINOS1
ENST00000602293 0.739241105293109 0.321731030332149 0.0622969808222711 ENSG00000270136 MINOS1-NBL1
ENST00000602384 0.733423050624968 0.31407107983822 0.0630842942417655 ENSG00000270136 MINOS1-NBL1
ENST00000602450 0.739273803284148 0.321751260505469 0.0622963642831261 ENSG00000270136 MINOS1-NBL1
ENST00000485362 0.8265752063896 0.452087233586661 0.048982018125594 ENSG00000173436 MINOS1
ENST00000457263 0.933891807273738 0.706997627036929 -0.0728195666629013 ENSG00000226396 RPS14P3
ENST00000428975 0.550828328551897 0.158865537968948 0.246098857769363 ENSG00000158747 NBL1
ENST00000289749 0.576231641455114 0.174834072175623 0.231720564748149 ENSG00000158747 NBL1
ENST00000451758 0.603299403835319 0.194214954022233 0.227538654623663 ENSG00000158747 NBL1
ENST00000439664 0.541980490009633 0.153808177109353 0.250477773572214 ENSG00000158747 NBL1
ENST00000375136 0.424487479220571 0.093662853254982 0.280155448073806 ENSG00000158747 NBL1
ENST00000548815 0.424487479220571 0.093662853254982 0.280155448073806 ENSG00000158747 NBL1
ENST00000425400 0.56232133143687 0.166067399348701 0.240864096834457 ENSG00000158747 NBL1
ENST00000439278 0.379268049493986 0.0762338633493128 0.303641538488758 ENSG00000158747 NBL1
ENST00000427894 0.560747995186246 0.164969913199247 0.234456080745458 ENSG00000158747 NBL1
ENST00000289753 0.980630034922661 0.896245310656888 -0.0418562439413205 ENSG00000158748 HTR6
ENST00000294543 0.874924684085174 0.551274720368177 0.0516918059617182 ENSG00000162542 TMCO4
ENST00000375127 0.870008487250952 0.540181377931083 0.05333361079857 ENSG00000162542 TMCO4
ENST00000489814 0.689361382852599 0.266116517344963 0.104763032869381 ENSG00000162542 TMCO4
ENST00000375122 0.873762339397763 0.549370767694212 0.0519690570293069 ENSG00000162542 TMCO4
ENST00000494342 0.974619184373944 0.867057974499202 0.041282322039906 ENSG00000162542 TMCO4
ENST00000489135 0.975395637105293 0.871312139971985 -0.0160072184980234 ENSG00000162542 TMCO4
ENST00000496528 0.931903130175393 0.70210637992307 0.0377156683389569 ENSG00000162542 TMCO4
ENST00000462171 0.907392787826115 0.63248573183249 -0.0514050115984527 ENSG00000162542 TMCO4
ENST00000488449 0.910835378000733 0.642932960602126 0.0641564380923529 ENSG00000162542 TMCO4
ENST00000375120 0.86850671213836 0.535993482256534 0.0489126460327575 ENSG00000169914 OTUD3
ENST00000466697 0.893632555984142 0.598874123511186 -0.0872151285696194 ENSG00000169914 OTUD3
ENST00000481686 0.980033514316531 0.893925580914199 0.0330257529060907 ENSG00000169914 OTUD3
ENST00000375078 0.831733329978867 0.460941852423354 0.187583207098109 ENSG00000162545 CAMK2N1
ENST00000489020 0.992236407334676 0.956482334749625 -0.0164230142963207 ENSG00000162545 CAMK2N1
ENST00000264198 0.990037325136854 0.943527647815106 -0.00597184567150817 ENSG00000090432 MUL1
ENST00000375071 0.221660840176614 0.0323205689280967 0.639000225158502 ENSG00000158825 CDA
ENST00000461985 0.220888924086919 0.0321424530910586 0.6390606637546 ENSG00000158825 CDA
ENST00000321556 0.995306006284098 0.974509396791641 0.00340332190735774 ENSG00000158828 PINK1
ENST00000492302 0.911379913499194 0.644589230016313 0.0496464666347331 ENSG00000158828 PINK1
ENST00000451424 0.998817554348793 0.993648271454396 0.000729000509114663 ENSG00000117242 PINK1-AS
ENST00000400490 0.975267927661804 0.869649329817221 0.0184843120520283 ENSG00000158828 PINK1
ENST00000535128 0.921850942986058 0.672007614627652 0.0866738261208999 ENSG00000257033 AL391357.1
ENST00000602624 0.837834961577809 0.472277200690413 -0.0502154356479684 ENSG00000244038 DDOST
ENST00000375048 0.8371524857421 0.471210195838303 -0.0503728083887641 ENSG00000244038 DDOST
ENST00000415136 0.853718208680168 0.504354682266172 -0.0464357450468881 ENSG00000244038 DDOST
ENST00000475210 0.903261135903336 0.622655477577195 0.0539077504874574 ENSG00000244038 DDOST
ENST00000464364 0.826607341770342 0.452257493185411 -0.0523141875360804 ENSG00000244038 DDOST
ENST00000477229 0.876610052976576 0.556180494273038 -0.0580680264946136 ENSG00000244038 DDOST
ENST00000490034 0.795432507424099 0.400045975526177 0.309393252215913 ENSG00000117245 KIF17
ENST00000375044 0.881079510974191 0.565907228652834 0.210293970490354 ENSG00000117245 KIF17
ENST00000400463 0.877033984011849 0.557194901829527 0.215038644369313 ENSG00000117245 KIF17
ENST00000247986 0.877033984011849 0.557194901829527 0.215038644369313 ENSG00000117245 KIF17
ENST00000375031 0.95961038308371 0.800133510399817 -0.0623975133240962 ENSG00000189410 SH2D5
ENST00000460804 0.965502947060514 0.826366087004306 -0.0539412077169338 ENSG00000189410 SH2D5
ENST00000444387 0.978090795387835 0.883170221260389 -0.0396743050270765 ENSG00000189410 SH2D5
ENST00000447746 0.737903078684448 0.319845256889551 -0.295977943704524 ENSG00000189410 SH2D5
ENST00000518294 0.707728683638112 0.285376292947577 -0.313928334883304 ENSG00000189410 SH2D5
ENST00000517430 0.823103157301466 0.445065029543484 -0.234455570786028 ENSG00000189410 SH2D5
ENST00000519434 0.791577554875611 0.393653323208139 -0.278337656098369 ENSG00000189410 SH2D5
ENST00000312239 0.768154047889444 0.35903370495659 0.0493585427483966 ENSG00000127483 HP1BP3
ENST00000375003 0.881289769767709 0.5664864367422 0.0320518387905593 ENSG00000127483 HP1BP3
ENST00000413451 0.678924722255542 0.256083243137084 -0.111037107070993 ENSG00000203394 RP5-930J4.4
ENST00000488722 0.999454198667191 0.99634449889517 0.000315015619772314 ENSG00000127483 HP1BP3
ENST00000491748 0.937208424725463 0.716258072331253 0.0255312157717834 ENSG00000127483 HP1BP3
ENST00000419948 0.643181816045711 0.224875452891768 0.0748414235924053 ENSG00000127483 HP1BP3
ENST00000438032 0.568261477533954 0.169387553249919 0.0753542661227925 ENSG00000127483 HP1BP3
ENST00000424732 0.58042465454153 0.17811744714408 0.0736352652457182 ENSG00000127483 HP1BP3
ENST00000417710 0.496473778941032 0.127141603557136 0.0954035522784621 ENSG00000127483 HP1BP3
ENST00000487117 0.526441838390088 0.143768672023641 0.11561993650706 ENSG00000127483 HP1BP3
ENST00000375000 0.55877188612823 0.163578624012824 0.0931360841455192 ENSG00000127483 HP1BP3
ENST00000437575 0.732871550256582 0.313318547867078 0.0634322333278025 ENSG00000127483 HP1BP3
ENST00000419490 0.72567021164946 0.305022530769809 0.064562248797715 ENSG00000127483 HP1BP3
ENST00000414993 0.722389533039903 0.301559744853204 0.0649151303385837 ENSG00000127483 HP1BP3
ENST00000443615 0.764217557874675 0.354016201175516 0.0606537093894397 ENSG00000127483 HP1BP3
ENST00000264211 0.0568540207696853 0.00489887022269322 0.183502716948745 ENSG00000075151 EIF4G3
ENST00000400422 0.0280826498542361 0.0020007882586716 0.221629452474505 ENSG00000075151 EIF4G3
ENST00000602326 0.0280826498542361 0.0020007882586716 0.221629452474505 ENSG00000075151 EIF4G3
ENST00000374935 0.0574512114985939 0.00496587986413989 0.183963306746107 ENSG00000075151 EIF4G3
ENST00000537738 0.0317502655984499 0.00233451200924296 0.228840672833722 ENSG00000075151 EIF4G3
ENST00000374937 0.0612514803423945 0.00540466363463616 0.183163752053981 ENSG00000075151 EIF4G3
ENST00000536266 0.066709092078482 0.00605983698260772 0.194401779360586 ENSG00000075151 EIF4G3
ENST00000435383 0.0162888961412886 0.00101836815816132 0.28365387597566 ENSG00000075151 EIF4G3
ENST00000496705 0.214389182101197 0.0306723759733321 0.251401347582526 ENSG00000075151 EIF4G3
ENST00000374933 0.500311671465571 0.129007444208623 0.133333480516646 ENSG00000075151 EIF4G3
ENST00000544689 0.501479728328361 0.129645759557055 0.130983193552914 ENSG00000075151 EIF4G3
ENST00000485722 0.794198056246258 0.397896073623862 0.103242885201022 ENSG00000075151 EIF4G3
ENST00000356916 0.075125988935155 0.00708557427515719 0.233017931398831 ENSG00000075151 EIF4G3
ENST00000374927 0.172236359117691 0.022225079205732 0.180179211006377 ENSG00000075151 EIF4G3
ENST00000438975 0.0798069389727346 0.00769666453527461 0.235953536147868 ENSG00000075151 EIF4G3
ENST00000411888 0.0795099598565517 0.00766088830152642 0.2378158766171 ENSG00000075151 EIF4G3
ENST00000476088 0.738397262141446 0.320337151594668 0.130330999902572 ENSG00000075151 EIF4G3
ENST00000463775 0.172719992426711 0.0223096172510575 0.250696422728407 ENSG00000075151 EIF4G3
ENST00000430808 0.486833819521899 0.122175377586699 0.360056449143114 ENSG00000235112 HSPE1P27
ENST00000584440 0.220898890447723 0.0321485428923495 0.730970164820506 ENSG00000266867 AL031005.1
ENST00000415912 0.293049208292458 0.049722985908054 0.184962852569082 ENSG00000117298 ECE1
ENST00000357071 0.168201866987563 0.021442307802481 0.197056521971546 ENSG00000117298 ECE1
ENST00000531334 0.446093016245209 0.102599117377529 0.180628007802546 ENSG00000117298 ECE1
ENST00000374893 0.220519466018103 0.0320613490730293 0.189716816897537 ENSG00000117298 ECE1
ENST00000436918 0.216384802460589 0.0311339158197006 0.190322781612104 ENSG00000117298 ECE1
ENST00000264205 0.216367301262526 0.0311285168277393 0.189682285594808 ENSG00000117298 ECE1
ENST00000526194 0.194950611336636 0.0266536796377416 0.198963710204719 ENSG00000117298 ECE1
ENST00000470394 0.057278682616786 0.00494274350477564 0.30258228210696 ENSG00000117298 ECE1
ENST00000528294 0.24752090273021 0.0381261304192682 0.188088172407416 ENSG00000117298 ECE1
ENST00000473505 0.244575254150245 0.0374216269654524 0.194552624981011 ENSG00000117298 ECE1
ENST00000416959 0.593249615750543 0.187235273472881 0.256638878613237 ENSG00000236936 RP3-329E20.2
ENST00000481130 0.46557554110752 0.111500222029392 0.180022267629418 ENSG00000117298 ECE1
ENST00000527991 0.527554120789235 0.144375952607965 0.166089962482955 ENSG00000117298 ECE1
ENST00000463334 0.570609805473709 0.170873505437967 0.153723110283369 ENSG00000117298 ECE1
ENST00000449034 0.433243616979059 0.0971824668991458 0.252223954038655 ENSG00000231105 RP5-1071N3.1
ENST00000454000 0.986222191983981 0.925248319622718 -0.0126189921084729 ENSG00000142794 NBPF3
ENST00000475869 0.994035941056571 0.967701385061672 -0.0116680048165718 ENSG00000142794 NBPF3
ENST00000318220 0.994908428494177 0.97284991132543 0.00452626735799224 ENSG00000142794 NBPF3
ENST00000478653 0.890734949044857 0.591325332687658 0.100690195362836 ENSG00000142794 NBPF3
ENST00000318249 0.991709952513462 0.953174479519647 0.00781298692059627 ENSG00000142794 NBPF3
ENST00000485941 0.959738592924483 0.80138375029742 0.0636203952206636 ENSG00000142794 NBPF3
ENST00000342104 0.991709952513462 0.953174479519647 0.00781298692059627 ENSG00000142794 NBPF3
ENST00000486229 0.982503525230888 0.904557739205779 0.017361471110203 ENSG00000142794 NBPF3
ENST00000434838 0.986201834229432 0.924736729506642 -0.0135442066734823 ENSG00000142794 NBPF3
ENST00000467103 0.651261743425638 0.231357448066079 0.298113281871889 ENSG00000142794 NBPF3
ENST00000469876 0.888612059586485 0.586396409731419 -0.146862414986255 ENSG00000142794 NBPF3
ENST00000477050 0.697224727541475 0.274199283362507 -0.321960839237514 ENSG00000142794 NBPF3
ENST00000539907 0.355453465430304 0.0679873733026549 0.623467527234102 ENSG00000162551 ALPL
ENST00000540617 0.355453465430304 0.0679873733026549 0.623467527234102 ENSG00000162551 ALPL
ENST00000374840 0.355453465430304 0.0679873733026549 0.623467527234102 ENSG00000162551 ALPL
ENST00000468526 0.109191268117384 0.0116803342967931 0.912824753032093 ENSG00000162551 ALPL
ENST00000374832 0.848548862352029 0.493909643382357 0.240776452524754 ENSG00000162551 ALPL
ENST00000425315 0.78913709510735 0.390381015164466 0.301923122454951 ENSG00000162551 ALPL
ENST00000374830 0.948343478342442 0.755942920277005 0.11318111673414 ENSG00000162551 ALPL
ENST00000374829 0.820534947748356 0.439348110309922 0.28369465701155 ENSG00000162551 ALPL
ENST00000374761 0.924925637482409 0.68120743111912 -0.144463339406211 ENSG00000076864 RAP1GAP
ENST00000290101 0.981125457602874 0.898200017957861 0.0441286700273749 ENSG00000076864 RAP1GAP
ENST00000374763 0.923562914466806 0.677534247995172 -0.146290499138505 ENSG00000076864 RAP1GAP
ENST00000471600 0.981125457602874 0.898200017957861 0.0441286700273749 ENSG00000076864 RAP1GAP
ENST00000374765 0.943500948707806 0.738377626812625 -0.109569441261301 ENSG00000076864 RAP1GAP
ENST00000495204 0.943500948707806 0.738377626812625 -0.109569441261301 ENSG00000076864 RAP1GAP
ENST00000542643 0.943500948707806 0.738377626812625 -0.109569441261301 ENSG00000076864 RAP1GAP
ENST00000317967 0.958391793962711 0.793943384660141 0.0922268541659374 ENSG00000076864 RAP1GAP
ENST00000464457 0.983454164047881 0.908262895433396 0.0412110278034916 ENSG00000076864 RAP1GAP
ENST00000400301 0.672976992979251 0.250809933346108 0.0622856658029832 ENSG00000090686 USP48
ENST00000308271 0.701653635737535 0.279441178511844 0.0587690303232825 ENSG00000090686 USP48
ENST00000374732 0.834755686441918 0.466541525334745 0.0455155098398875 ENSG00000090686 USP48
ENST00000479177 0.143605863599565 0.017013319656476 0.400244251964785 ENSG00000090686 USP48
ENST00000529637 0.662549777329809 0.24093169611229 0.0653132754232168 ENSG00000090686 USP48
ENST00000464577 0.586603061313949 0.182594796558753 0.106044919225585 ENSG00000090686 USP48
ENST00000471752 0.89076492625733 0.591365217834176 0.0710207162007546 ENSG00000090686 USP48
ENST00000487880 0.966596007760326 0.831638765596645 -0.0184565964322176 ENSG00000090686 USP48
ENST00000526044 0.971054836020869 0.849214451929447 0.016787767521515 ENSG00000090686 USP48
ENST00000534705 0.968966642161598 0.841076871317439 0.0177126371696621 ENSG00000090686 USP48
ENST00000421625 0.768872265290992 0.359940145188841 0.0605012601749876 ENSG00000090686 USP48
ENST00000374730 0.900927686666615 0.616403710240067 0.0487938079385811 ENSG00000090686 USP48
ENST00000527823 0.666996783002829 0.244743531305907 0.106364572568459 ENSG00000090686 USP48
ENST00000532737 0.774130790151099 0.368051408148724 0.0767126785861116 ENSG00000090686 USP48
ENST00000489108 0.853999855929497 0.50507840027359 0.065976173098264 ENSG00000090686 USP48
ENST00000434488 0.978428765587041 0.885595621743379 -0.0469090719702596 ENSG00000231978 RP11-132G19.3
ENST00000374695 0.998964891619454 0.99425463682357 -0.00216770970600221 ENSG00000142798 HSPG2
ENST00000434233 0.856021103311695 0.509493845828724 0.120847652061825 ENSG00000218510 LINC00339
ENST00000420503 0.859670328277265 0.516678003475738 0.118739814525114 ENSG00000218510 LINC00339
ENST00000404210 0.841040602297548 0.477784370388557 0.128772215556113 ENSG00000218510 LINC00339
ENST00000416769 0.840934451738523 0.477629436916886 0.128844668285892 ENSG00000218510 LINC00339
ENST00000452322 0.938930651967618 0.721539412306282 -0.0864036851829798 ENSG00000218510 LINC00339
ENST00000400259 0.99289877752236 0.961457595955893 -0.00270522199703405 ENSG00000070831 CDC42
ENST00000344548 0.992703827333573 0.960569267918784 -0.00277050323591889 ENSG00000070831 CDC42
ENST00000315554 0.929032367897078 0.693893104388417 -0.0204349078046807 ENSG00000070831 CDC42
ENST00000498236 0.924987064014809 0.681819898082424 -0.0215662215931789 ENSG00000070831 CDC42
ENST00000421089 0.934252281591625 0.708372815967015 -0.0193995882000487 ENSG00000070831 CDC42
ENST00000411827 0.939123845529331 0.72220090849821 -0.0193091238895893 ENSG00000070831 CDC42
ENST00000431803 0.869263187730956 0.538394297189011 -0.0619051336412378 ENSG00000230068 CDC42-IT1
ENST00000604049 0.966830709003959 0.832504700395523 -0.0481496652958455 ENSG00000271428 RP1-224A6.8
ENST00000606754 0.970824396980167 0.848452571324311 0.0398861682019722 ENSG00000271840 RP1-224A6.9
ENST00000290167 0.943736810434074 0.739030590550667 -0.0716360959763316 ENSG00000162552 WNT4
ENST00000542383 0.827657295294948 0.453636587391934 -0.162010306980637 ENSG00000162552 WNT4
ENST00000415567 0.756003352181475 0.344146153848758 0.285807470787825 ENSG00000162552 WNT4
ENST00000441048 0.925612182460566 0.683228315567295 -0.102487769765024 ENSG00000162552 WNT4
ENST00000404138 0.986201834229432 0.924561202967652 0.00456793654138987 ENSG00000184677 ZBTB40
ENST00000400239 0.868061710936836 0.534923540381055 -0.0369409063892885 ENSG00000184677 ZBTB40
ENST00000375647 0.985767348304018 0.920662301664294 0.00480235106204194 ENSG00000184677 ZBTB40
ENST00000374651 0.953544821832264 0.774400848170555 -0.0145430766921714 ENSG00000184677 ZBTB40
ENST00000438551 0.939557730471857 0.724607348771462 -0.0622480247148783 ENSG00000237200 ZBTB40-IT1
ENST00000374642 0.782658641518245 0.380209239904668 -0.255923932038855 ENSG00000173372 C1QA
ENST00000438241 0.753335790836247 0.339998145340493 -0.278374542893089 ENSG00000173372 C1QA
ENST00000402322 0.813272208790508 0.426892037294668 -0.237951135941498 ENSG00000173372 C1QA
ENST00000374640 0.540838085979479 0.1529541343974 -0.387151435247456 ENSG00000159189 C1QC
ENST00000374639 0.540838085979479 0.1529541343974 -0.387151435247456 ENSG00000159189 C1QC
ENST00000374637 0.540838085979479 0.1529541343974 -0.387151435247456 ENSG00000159189 C1QC
ENST00000510260 0.939601299270467 0.724797714482096 -0.12666075024809 ENSG00000173369 C1QB
ENST00000509305 0.952322145701103 0.770535038587479 -0.104932652501809 ENSG00000173369 C1QB
ENST00000432749 0.95434752988374 0.777674442271388 -0.101564134935072 ENSG00000173369 C1QB
ENST00000314933 0.952322145701103 0.770535038587479 -0.104932652501809 ENSG00000173369 C1QB
ENST00000544305 0.972952326320021 0.856914328340065 0.0494748096400435 ENSG00000133216 EPHB2
ENST00000374630 0.969399465016366 0.843213842239993 0.0540695024617929 ENSG00000133216 EPHB2
ENST00000400191 0.959247495838135 0.79813687356533 0.0694811599722797 ENSG00000133216 EPHB2
ENST00000374632 0.957170336209138 0.789385352189428 0.0725928459945132 ENSG00000133216 EPHB2
ENST00000374627 0.964426258055177 0.822055146002846 0.0653124997819003 ENSG00000133216 EPHB2
ENST00000465676 0.948872282610351 0.757265634527097 -0.0953801303828086 ENSG00000133216 EPHB2
ENST00000490436 0.945926214880149 0.747567626463041 -0.115728029242539 ENSG00000133216 EPHB2
ENST00000566855 0.975395637105293 0.870453091123144 -0.0574587156808605 ENSG00000227868 C1orf234
ENST00000356634 0.983495483078035 0.909880672564772 0.00973087266730713 ENSG00000004487 KDM1A
ENST00000400181 0.983495483078035 0.909844279456994 0.00973051664252707 ENSG00000004487 KDM1A
ENST00000542151 0.983495483078035 0.909876673810789 0.00973064145695702 ENSG00000004487 KDM1A
ENST00000427154 0.269180371187939 0.0435962248568185 0.159381740556429 ENSG00000240553 RP1-184J9.2
ENST00000481879 0.962863217012692 0.815205253186198 0.0317765918723327 ENSG00000004487 KDM1A
ENST00000465864 0.896268295353017 0.605260572204014 0.0430083333341455 ENSG00000004487 KDM1A
ENST00000494920 0.54278998259694 0.154326861982743 0.111495583197713 ENSG00000004487 KDM1A
ENST00000602503 0.864102209776287 0.525575426157284 0.0618608179320235 ENSG00000004487 KDM1A
ENST00000374623 4.57842712489837e-20 1.49282766581839e-22 0.728616938322818 ENSG00000169641 LUZP1
ENST00000418342 2.43839640574402e-21 6.72879900178392e-24 0.767145903825112 ENSG00000169641 LUZP1
ENST00000302291 3.6578007843821e-21 1.02852481317365e-23 0.767427508362001 ENSG00000169641 LUZP1
ENST00000314174 9.36090979085058e-18 3.7312311029273e-20 0.792681334623096 ENSG00000169641 LUZP1
ENST00000471849 6.83322764015834e-15 3.50044566105674e-17 0.802273447723672 ENSG00000169641 LUZP1
ENST00000475164 6.40737781723319e-14 3.66083851387324e-16 0.862389569708162 ENSG00000169641 LUZP1
ENST00000450968 0.260073544115427 0.0412168693072347 0.704101362402171 ENSG00000229010 RP5-979D14.1
ENST00000566551 0.621416587441562 0.207287572318301 -0.165573244351648 ENSG00000261326 RP5-1057J7.6
ENST00000604481 0.935943441569457 0.71244732464017 -0.080760164578086 ENSG00000261326 RP5-1057J7.6
ENST00000464516 0.752856621262485 0.339446739450164 -0.112692998334903 ENSG00000125944 HNRNPR
ENST00000478691 0.957767952312362 0.791878046747343 -0.016696028716545 ENSG00000125944 HNRNPR
ENST00000374616 0.972952326320021 0.857217972236671 -0.0121778174906838 ENSG00000125944 HNRNPR
ENST00000476660 0.995757757195042 0.979489972246181 -0.00192863410741436 ENSG00000125944 HNRNPR
ENST00000374612 0.972952326320021 0.857217972236671 -0.0121778174906838 ENSG00000125944 HNRNPR
ENST00000302271 0.972952326320021 0.857192332896284 -0.0121814073428191 ENSG00000125944 HNRNPR
ENST00000427764 0.969399465016366 0.843209080096964 -0.0135296810978831 ENSG00000125944 HNRNPR
ENST00000606561 0.954534976319114 0.778059141959895 -0.0193262462727862 ENSG00000125944 HNRNPR
ENST00000426846 0.94286171966284 0.735514903915965 -0.0232246028801883 ENSG00000125944 HNRNPR
ENST00000463552 0.983454164047881 0.908769495982487 -0.00835485629296135 ENSG00000125944 HNRNPR
ENST00000470941 0.995595014323373 0.977881206218794 -0.00209224406037748 ENSG00000125944 HNRNPR
ENST00000476451 0.964580472769507 0.822417040816371 -0.016953254533205 ENSG00000125944 HNRNPR
ENST00000490652 0.971929849699079 0.852438015276338 -0.0151027439397791 ENSG00000125944 HNRNPR
ENST00000314011 0.78394751820195 0.381898844928884 0.115910705524522 ENSG00000125945 ZNF436
ENST00000374608 0.742953138334365 0.326741136243502 0.13149213033227 ENSG00000125945 ZNF436
ENST00000458053 0.747674919310715 0.332654085428934 -0.291384931801462 ENSG00000249087 C1orf213
ENST00000454117 0.786624312987294 0.385967647076402 -0.268067907858534 ENSG00000249087 C1orf213
ENST00000335648 0.794948966968701 0.399558788665866 -0.262326096763902 ENSG00000249087 C1orf213
ENST00000518821 0.742656838540929 0.326367583950976 -0.304654639172747 ENSG00000249087 C1orf213
ENST00000437367 0.795221473078274 0.39979267760685 -0.262286086360531 ENSG00000249087 C1orf213
ENST00000450454 0.804405234577252 0.413290950867023 0.280118370439073 ENSG00000204219 TCEA3
ENST00000374601 0.610302873976505 0.199271859501553 0.468155538898 ENSG00000204219 TCEA3
ENST00000495646 0.751641184104852 0.338097112723668 0.308655062264248 ENSG00000088280 ASAP3
ENST00000336689 0.682090002766295 0.258964414002553 0.282814046759247 ENSG00000088280 ASAP3
ENST00000492982 0.556641016179472 0.162393316486638 0.354006442082088 ENSG00000088280 ASAP3
ENST00000437606 0.558986160195776 0.163704911190084 0.353003885299509 ENSG00000088280 ASAP3
ENST00000478858 0.896536180082503 0.605666712068611 0.14719411746971 ENSG00000088280 ASAP3
ENST00000608765 0.978326887183564 0.884786333979232 -0.0439518443919321 ENSG00000088280 ASAP3
ENST00000449467 0.956596440689354 0.786529712893731 -0.0885405906543301 ENSG00000088280 ASAP3
ENST00000361729 0.800313330659378 0.407102302226691 -0.221898436610495 ENSG00000007968 E2F2
ENST00000374561 0.00451702025204731 0.000215448479031086 0.672648229193759 ENSG00000117318 ID3
ENST00000463312 0.0173991597533569 0.00110690815831563 0.767406494031434 ENSG00000117318 ID3
ENST00000486541 0.00973763249128844 0.000542448151927606 0.655258085066111 ENSG00000117318 ID3
ENST00000477916 0.222158528982678 0.0324235587435289 0.651915296087617 ENSG00000197880 MDS2
ENST00000374555 0.297523397655668 0.0509366891954861 0.692445042544371 ENSG00000197880 MDS2
ENST00000374550 0.771803252872444 0.364878061492894 -0.0749819750093977 ENSG00000142676 RPL11
ENST00000467075 0.319978527013245 0.0572074772119568 -0.130409416857563 ENSG00000142676 RPL11
ENST00000482370 0.769365151036258 0.360825288230819 -0.0757352432703845 ENSG00000142676 RPL11
ENST00000443624 0.762186281634094 0.35154195678836 -0.077658812327481 ENSG00000142676 RPL11
ENST00000458455 0.769850326919607 0.361893386129417 -0.0758544015310323 ENSG00000142676 RPL11
ENST00000366398 0.939708366560619 0.725285721457847 -0.0943784266199809 ENSG00000203589 RP5-886K2.1
ENST00000418390 0.690053919410622 0.266872097042749 -0.0715359762682377 ENSG00000011007 TCEB3
ENST00000609199 0.646573749399776 0.227819548761725 -0.0809963755786373 ENSG00000011007 TCEB3
ENST00000487554 0.952743357841641 0.771968714932569 -0.0252768412541049 ENSG00000011007 TCEB3
ENST00000427796 0.999697652668348 0.998314572733981 -0.000210259505182673 ENSG00000236810 RP5-886K2.3
ENST00000447961 0.930201331117529 0.697741075830555 0.129980114537038 ENSG00000236810 RP5-886K2.3
ENST00000246151 0.902281311191602 0.620364713995824 -0.0460576943420071 ENSG00000057757 PITHD1
ENST00000415372 0.968616319691636 0.840042266941968 0.0233370210477848 ENSG00000057757 PITHD1
ENST00000374524 0.999154907466334 0.99537911499673 0.000559257008517254 ENSG00000057757 PITHD1
ENST00000374514 0.939285036044519 0.723625326358622 0.0244048862263845 ENSG00000011009 LYPLA2
ENST00000400061 0.938340669911821 0.719641486322267 0.0248603428038563 ENSG00000011009 LYPLA2
ENST00000420982 0.978102568823875 0.883276783038627 0.0108423549471196 ENSG00000011009 LYPLA2
ENST00000374505 0.959734003820941 0.800801764523549 0.017370331876211 ENSG00000011009 LYPLA2
ENST00000495365 0.95595374994458 0.784479835416555 0.0186521730748683 ENSG00000011009 LYPLA2
ENST00000374503 0.957311346632886 0.790363126939134 0.0182460421569197 ENSG00000011009 LYPLA2
ENST00000374502 0.950556725638627 0.763336950024066 0.0205834443925856 ENSG00000011009 LYPLA2
ENST00000492577 0.931235201167886 0.70045121885047 0.0265210598127206 ENSG00000011009 LYPLA2
ENST00000421070 0.987139978279399 0.929230359806416 -0.00678745950846998 ENSG00000011009 LYPLA2
ENST00000374501 0.826110972549415 0.450813495178382 0.0600572836862157 ENSG00000011009 LYPLA2
ENST00000472213 0.721024688238987 0.300133990950352 0.0897856531485534 ENSG00000011009 LYPLA2
ENST00000481736 0.977048725756363 0.87818315463245 -0.0174141136831661 ENSG00000117308 GALE
ENST00000374497 0.958391793962711 0.793566869516524 -0.0297865849695981 ENSG00000117308 GALE
ENST00000456977 0.982815803952984 0.905740876947141 -0.0202030101040695 ENSG00000117308 GALE
ENST00000459934 0.979089454779068 0.888764133848649 -0.0159618877104474 ENSG00000117308 GALE
ENST00000469556 0.831364819910413 0.459990966759553 0.131083278579643 ENSG00000117308 GALE
ENST00000429356 0.897569487304329 0.608178748779529 0.0571617716553556 ENSG00000117308 GALE
ENST00000418277 0.986201834229432 0.924729326049368 0.0116108126391482 ENSG00000117308 GALE
ENST00000470949 0.934579119470184 0.70918675171546 0.0476534052940433 ENSG00000117308 GALE
ENST00000425913 0.996235886185959 0.981849512550013 0.00301420959458515 ENSG00000117308 GALE
ENST00000445705 0.922439105027781 0.673582577865104 0.054001640924867 ENSG00000117308 GALE
ENST00000467493 0.999707772393418 0.998332154641861 0.000276516935707525 ENSG00000117308 GALE
ENST00000486382 0.929625549423694 0.695858841924117 -0.0576339467624219 ENSG00000117308 GALE
ENST00000470383 0.911015997679667 0.643535129898296 -0.0698139556975887 ENSG00000117308 GALE
ENST00000466250 0.925040275537876 0.682020894560796 -0.0615222804657647 ENSG00000117308 GALE
ENST00000467070 0.850434627513523 0.498859297587968 -0.109444193745469 ENSG00000117308 GALE
ENST00000374490 0.416642793286145 0.090526699393023 -0.22023460850493 ENSG00000117305 HMGCL
ENST00000374487 0.492958805362767 0.125437793516804 -0.220504501997802 ENSG00000117305 HMGCL
ENST00000374483 0.492958805362767 0.125437793516804 -0.220504501997802 ENSG00000117305 HMGCL
ENST00000436439 0.416642793286145 0.090526699393023 -0.22023460850493 ENSG00000117305 HMGCL
ENST00000235958 0.418895044307159 0.0914270054597244 -0.21967899929303 ENSG00000117305 HMGCL
ENST00000509389 0.268119801828136 0.0433382047182026 -0.271051823082126 ENSG00000117305 HMGCL
ENST00000496907 0.216063109736337 0.0310542668245106 -0.332229774078989 ENSG00000117305 HMGCL
ENST00000513148 0.180042933247047 0.0236917375497501 -0.316970318666821 ENSG00000117305 HMGCL
ENST00000479458 0.0499154567719387 0.00414347676970752 -0.556516665215485 ENSG00000117305 HMGCL
ENST00000498698 0.343860936532014 0.0643239739035724 -0.317325125175294 ENSG00000117305 HMGCL
ENST00000374479 0.6271811273924 0.211954285829707 0.218466381822485 ENSG00000179163 FUCA1
ENST00000374472 0.020732164553307 0.0013663919578242 0.464928407322661 ENSG00000188822 CNR2
ENST00000536471 0.0474399053850375 0.00388831327649781 0.44795861298863 ENSG00000188822 CNR2
ENST00000412176 0.870875951382946 0.541850398073108 0.195587282929951 ENSG00000229106 RP11-4M23.2
ENST00000471915 0.0258438436355978 0.00180765238689899 0.21028610259586 ENSG00000189266 PNRC2
ENST00000334351 0.0311145936921023 0.00227846529986813 0.204386259253938 ENSG00000189266 PNRC2
ENST00000374468 0.0337924623250458 0.00252864124039522 0.202755348261193 ENSG00000189266 PNRC2
ENST00000579103 0.0682653316511534 0.00624161892233758 0.195533248374376 ENSG00000189266 PNRC2
ENST00000344989 0.974397018532417 0.864117910911632 -0.0145288326887209 ENSG00000188529 SRSF10
ENST00000453840 0.974548476458283 0.865504147102698 -0.014347931777625 ENSG00000188529 SRSF10
ENST00000341154 0.974249859847029 0.863458805687737 -0.0145865434376103 ENSG00000188529 SRSF10
ENST00000484146 0.977516359876057 0.880311372897268 -0.0127148187122164 ENSG00000188529 SRSF10
ENST00000473858 0.977611428784556 0.880957197067778 -0.0126456764188141 ENSG00000188529 SRSF10
ENST00000374452 0.977792358113146 0.881403018291378 -0.0125857601701802 ENSG00000188529 SRSF10
ENST00000374453 0.977601869565954 0.880905927037487 -0.0126285139627585 ENSG00000188529 SRSF10
ENST00000343255 0.972809196740558 0.856449316146728 -0.0156734369727754 ENSG00000188529 SRSF10
ENST00000492112 0.975914131436587 0.873059953239503 -0.0137906987629306 ENSG00000188529 SRSF10
ENST00000485841 0.998359669596485 0.991315763216257 -0.000948511676752292 ENSG00000188529 SRSF10
ENST00000338597 0.995595014323373 0.977125358369548 0.00253167338481311 ENSG00000188529 SRSF10
ENST00000495785 0.97290491495678 0.856715085951234 -0.0156795709266792 ENSG00000188529 SRSF10
ENST00000473754 0.992600524417465 0.959830909028651 -0.00433934996829037 ENSG00000188529 SRSF10
ENST00000497214 0.753342555427594 0.3400320319131 0.142211032091441 ENSG00000188529 SRSF10
ENST00000485292 0.998964986855405 0.994406332706223 0.000655725729007717 ENSG00000188529 SRSF10
ENST00000469303 0.962060472160268 0.8118278048122 0.0208089774095523 ENSG00000188529 SRSF10
ENST00000327535 0.842191410492874 0.480074289426242 -0.197246223413165 ENSG00000185436 IFNLR1
ENST00000327575 0.0193697139956257 0.00126063542309653 -0.337142628405394 ENSG00000185436 IFNLR1
ENST00000374421 0.739142311023845 0.321555842170448 -0.277945458368749 ENSG00000185436 IFNLR1
ENST00000374419 0.0430541253549045 0.00343450336272906 -0.313544787252784 ENSG00000185436 IFNLR1
ENST00000374418 0.0769495590177893 0.00733535270828947 -0.29689941249025 ENSG00000185436 IFNLR1
ENST00000350501 0.985357062607023 0.918437640325573 -0.0264341331640185 ENSG00000158055 GRHL3
ENST00000374409 0.562571530404011 0.166238367883204 -0.247711622459842 ENSG00000001460 STPG1
ENST00000440416 0.773067628123992 0.366539240427234 -0.164320827370302 ENSG00000001460 STPG1
ENST00000003583 0.608900708541952 0.198169783971841 -0.230107738798341 ENSG00000001460 STPG1
ENST00000468303 0.674836117749818 0.252444695832914 -0.194116860133692 ENSG00000001460 STPG1
ENST00000337248 0.608894578034115 0.198133155611698 -0.229903066774762 ENSG00000001460 STPG1
ENST00000497384 0.687006024682777 0.263381430437457 -0.245121043447125 ENSG00000001460 STPG1
ENST00000438866 0.977965558543317 0.882554043740692 -0.0474069771461787 ENSG00000001460 STPG1
ENST00000435187 0.476010793222598 0.116789237974566 -0.443350706129407 ENSG00000001460 STPG1
ENST00000498488 0.642137232526877 0.224108800649383 -0.267790464445511 ENSG00000001460 STPG1
ENST00000483528 0.853526327862129 0.504124005203564 -0.182638623878616 ENSG00000001460 STPG1
ENST00000475760 0.951133194380558 0.765257713662904 -0.0916371328108866 ENSG00000001460 STPG1
ENST00000492753 0.989000188694691 0.938844657523066 -0.0245294505208302 ENSG00000001460 STPG1
ENST00000374399 0.541232143207483 0.153226162550552 0.139423356475325 ENSG00000001461 NIPAL3
ENST00000003912 0.109621240645551 0.0117438402365264 0.234400071286705 ENSG00000001461 NIPAL3
ENST00000488155 0.406962152210761 0.0869468714973916 0.28162794975165 ENSG00000001461 NIPAL3
ENST00000358028 0.599578994837608 0.191783939236373 0.143907820339996 ENSG00000001461 NIPAL3
ENST00000339255 0.614705117396597 0.202626194965616 0.127083745098378 ENSG00000001461 NIPAL3
ENST00000475663 0.365678961414719 0.071261537549109 0.268813284101448 ENSG00000001461 NIPAL3
ENST00000428131 0.717601921249903 0.295494649366078 0.125647293792024 ENSG00000001461 NIPAL3
ENST00000432012 0.877465633762496 0.558005553697503 0.0921639140965786 ENSG00000001461 NIPAL3
ENST00000374395 0.876533965197708 0.555889082645177 0.0460321767003621 ENSG00000117602 RCAN3
ENST00000436717 0.842502373201351 0.480697421300838 0.0606785216047104 ENSG00000117602 RCAN3
ENST00000425530 0.150509214046887 0.0182453829276321 0.309517956114651 ENSG00000117602 RCAN3
ENST00000412742 0.968970316689773 0.841196755480237 0.0192992592733212 ENSG00000117602 RCAN3
ENST00000538532 0.973160399588741 0.858159451998209 0.0173925417933205 ENSG00000117602 RCAN3
ENST00000374393 0.956376784718999 0.785440678744649 0.0278642671130234 ENSG00000117602 RCAN3
ENST00000482807 0.873732935820354 0.54928719195619 0.0869832732574132 ENSG00000117602 RCAN3
ENST00000577528 0.850689309826703 0.499234343846955 0.0955622404792823 ENSG00000264443 RP4-594I10.3
ENST00000374392 0.187632592031554 0.0251703455444777 0.781386820826733 ENSG00000184454 NCMAP
ENST00000478890 0.928743240536505 0.692235602678391 -0.0251158354097621 ENSG00000133226 SRRM1
ENST00000593639 0.928965302773044 0.693650476875705 -0.0260438212323181 ENSG00000133226 SRRM1
ENST00000323848 0.917437869616791 0.660894904541988 0.0227676558094587 ENSG00000133226 SRRM1
ENST00000466910 0.969923483654933 0.845621187501098 0.0146151685347923 ENSG00000133226 SRRM1
ENST00000468822 0.755696047682579 0.343576809792979 -0.0599443407637018 ENSG00000133226 SRRM1
ENST00000447431 0.954529797442166 0.778034233181303 0.0151010394668886 ENSG00000133226 SRRM1
ENST00000600523 0.999454198667191 0.996295002520753 0.000324830990483836 ENSG00000133226 SRRM1
ENST00000462710 0.880299852206222 0.564319084280989 -0.0381887361054995 ENSG00000133226 SRRM1
ENST00000374389 0.947929963228793 0.754599576693031 0.0167421069031596 ENSG00000133226 SRRM1
ENST00000490543 0.880293535138769 0.56428870206545 -0.0381892490899195 ENSG00000133226 SRRM1
ENST00000479034 0.952490928850483 0.771078849267993 0.0152554368002106 ENSG00000133226 SRRM1
ENST00000596378 0.999307241220238 0.995884521064697 0.000282750513508287 ENSG00000133226 SRRM1
ENST00000494934 0.595072630798045 0.188736270423619 -0.102676240183371 ENSG00000133226 SRRM1
ENST00000495561 0.849282715831149 0.495981766575327 -0.05879733998327 ENSG00000133226 SRRM1
ENST00000537199 0.993909575185707 0.966006999334589 0.00253885646911908 ENSG00000133226 SRRM1
ENST00000485441 0.366634621543024 0.0716408266716101 -0.148875008504847 ENSG00000133226 SRRM1
ENST00000470243 0.975528403102447 0.871824843772051 -0.0117424442381865 ENSG00000133226 SRRM1
ENST00000496882 0.898994804290167 0.611817587429261 0.0326469174536207 ENSG00000133226 SRRM1
ENST00000461768 0.635933126607711 0.219130345535814 0.0834063911891674 ENSG00000133226 SRRM1
ENST00000485541 0.724973513909521 0.304347252744643 0.0746756012260709 ENSG00000133226 SRRM1
ENST00000488317 0.739042321630113 0.321396668825 0.0783858543895552 ENSG00000133226 SRRM1
ENST00000489130 0.903531821475913 0.62300376912572 0.0509707806602363 ENSG00000133226 SRRM1
ENST00000474843 0.603745219483424 0.194566739781236 0.103148750601297 ENSG00000133226 SRRM1
ENST00000374379 0.850064159170834 0.497639620727436 0.0888990745379196 ENSG00000169504 CLIC4
ENST00000497755 0.843873473459505 0.483646808804892 0.0984016788916079 ENSG00000169504 CLIC4
ENST00000488683 0.84862115572745 0.494053533617452 0.0896421020780876 ENSG00000169504 CLIC4
ENST00000489758 0.844241626356605 0.484645911496082 0.0989693166870251 ENSG00000169504 CLIC4
ENST00000459588 0.88378349453836 0.572346384839974 0.198042999472918 ENSG00000238482 RNU6-1208P
ENST00000399916 0.971579272199573 0.851249892478688 0.0166343285896318 ENSG00000020633 RUNX3
ENST00000308873 0.999874094332062 0.999477790687856 -6.01587237191101e-05 ENSG00000020633 RUNX3
ENST00000338888 0.97180042131825 0.852096597559292 0.0168840542774999 ENSG00000020633 RUNX3
ENST00000540420 0.994093710068204 0.968759767379301 -0.00367342049441072 ENSG00000020633 RUNX3
ENST00000496967 0.994636580939865 0.971960343446678 0.00317265609849829 ENSG00000020633 RUNX3
ENST00000479341 0.769531263178806 0.361398250518709 0.0917520064177811 ENSG00000020633 RUNX3
ENST00000456316 0.919736914822503 0.666518490221733 0.0788985034505964 ENSG00000229162 RP11-84D1.1
ENST00000424084 0.792846857661744 0.395637986558039 -0.285626502638825 ENSG00000233755 RP4-799D16.1
ENST00000236273 0.987222875325484 0.929659945634905 0.00539530245687281 ENSG00000117614 SYF2
ENST00000354361 0.982988295643887 0.906560521630987 0.00708471239528696 ENSG00000117614 SYF2
ENST00000474160 0.981669560559148 0.900529672985247 -0.00945195452255561 ENSG00000117614 SYF2
ENST00000476231 0.954569397134585 0.778291231555478 -0.0236321077735392 ENSG00000117614 SYF2
ENST00000243189 0.632913005392721 0.216384881980713 0.0887519981287014 ENSG00000117616 C1orf63
ENST00000569495 0.708907066869453 0.286549674102864 0.0772959278276085 ENSG00000117616 C1orf63
ENST00000498238 0.633380329916082 0.216725498959088 0.0887470527876244 ENSG00000117616 C1orf63
ENST00000566395 0.665816158710433 0.243617210590688 0.0808407584227899 ENSG00000117616 C1orf63
ENST00000565733 0.649748673035698 0.230207695857823 0.0819912098086878 ENSG00000117616 C1orf63
ENST00000568254 0.634769376790676 0.217994529419889 0.0885036194732682 ENSG00000117616 C1orf63
ENST00000473314 0.61632829489329 0.203663190812808 0.0760673766724752 ENSG00000117616 C1orf63
ENST00000417642 0.633984442457882 0.217353438267647 0.0886228925033746 ENSG00000117616 C1orf63
ENST00000570063 0.64077915213729 0.223085968700031 0.0842815177331763 ENSG00000117616 C1orf63
ENST00000564223 0.820944922613936 0.440816094448252 0.0713594354820417 ENSG00000117616 C1orf63
ENST00000475766 0.733738018500916 0.314389414644333 0.0692838729426185 ENSG00000117616 C1orf63
ENST00000491378 0.782760151681834 0.380282708633654 0.0713596183204411 ENSG00000117616 C1orf63
ENST00000431849 0.733981864724563 0.315049830332009 0.0914101368794173 ENSG00000117616 C1orf63
ENST00000568212 0.719512721109892 0.297951078452009 0.100607889921877 ENSG00000117616 C1orf63
ENST00000568701 0.755840597241606 0.343801203356316 0.0824562318316304 ENSG00000117616 C1orf63
ENST00000561867 0.751801654684745 0.338301259840657 0.0737036130268224 ENSG00000117616 C1orf63
ENST00000568996 0.749699783381232 0.33557894191763 0.0741635138080185 ENSG00000117616 C1orf63
ENST00000450820 1 0.999926015145116 -9.83610103548338e-06 ENSG00000117616 C1orf63
ENST00000566714 0.725484212511013 0.304849964603245 -0.21206819167169 ENSG00000261349 RP3-465N24.5
ENST00000564398 0.76028293484844 0.349424924928095 0.17337393121376 ENSG00000187010 RHD
ENST00000328664 0.899564311620348 0.613445997912096 0.0677244809274458 ENSG00000187010 RHD
ENST00000454452 0.843257162090585 0.48230794505558 0.097664995408442 ENSG00000187010 RHD
ENST00000342055 0.843257162090585 0.48230794505558 0.097664995408442 ENSG00000187010 RHD
ENST00000423810 0.843257162090585 0.48230794505558 0.097664995408442 ENSG00000187010 RHD
ENST00000568195 0.843257162090585 0.48230794505558 0.097664995408442 ENSG00000187010 RHD
ENST00000417538 0.843257162090585 0.48230794505558 0.097664995408442 ENSG00000187010 RHD
ENST00000357542 0.843257162090585 0.48230794505558 0.097664995408442 ENSG00000187010 RHD
ENST00000423253 0.740128055517345 0.322772741890273 0.142529883458526 ENSG00000187010 RHD
ENST00000568399 0.944150809656264 0.740410706715362 0.0366429873757568 ENSG00000117616 C1orf63
ENST00000562018 0.983264833204702 0.907526697397461 0.0126978530597087 ENSG00000117616 C1orf63
ENST00000567741 0.990658276469003 0.948314125621652 0.00709380935423965 ENSG00000117616 C1orf63
ENST00000566599 0.895538387221018 0.603716060664817 0.0683967302367203 ENSG00000117616 C1orf63
ENST00000564413 0.823987055174321 0.446952507516335 -0.142879569627959 ENSG00000117616 C1orf63
ENST00000570165 0.53438307547732 0.148752329755397 -0.253082363285952 ENSG00000259984 RP11-335G20.7
ENST00000374358 0.929658470089808 0.696036676622309 -0.0318319132514854 ENSG00000183726 TMEM50A
ENST00000498135 0.882572920450377 0.569801067709153 -0.0483045707749838 ENSG00000183726 TMEM50A
ENST00000491936 0.916669227451762 0.658602984216496 -0.0372144992617815 ENSG00000183726 TMEM50A
ENST00000480937 0.916889880906688 0.659065962650307 -0.0371856125530684 ENSG00000183726 TMEM50A
ENST00000468704 0.932702309157896 0.704100648359199 -0.0330064280558452 ENSG00000183726 TMEM50A
ENST00000487234 0.9759112966984 0.87304282081267 0.0140576150362239 ENSG00000183726 TMEM50A
ENST00000459565 0.902013973212355 0.619483840820385 -0.167124124117312 ENSG00000238889 snoU13
ENST00000294413 0.901872293710532 0.619175166220221 0.0832589101477439 ENSG00000188672 RHCE
ENST00000374352 0.940049479465198 0.726308169469524 0.0592577716138856 ENSG00000188672 RHCE
ENST00000243186 0.937443239145249 0.716940526734631 0.0621602179159543 ENSG00000188672 RHCE
ENST00000413854 0.937443239145249 0.716940526734631 0.0621602179159543 ENSG00000188672 RHCE
ENST00000425135 0.937443239145249 0.716940526734631 0.0621602179159543 ENSG00000188672 RHCE
ENST00000455194 0.937443239145249 0.716940526734631 0.0621602179159543 ENSG00000188672 RHCE
ENST00000340849 0.701400174263668 0.278939409746508 -0.240921870067708 ENSG00000188672 RHCE
ENST00000349320 0.794347943698984 0.398311563599493 -0.185381889462127 ENSG00000188672 RHCE
ENST00000527747 0.822630252196589 0.44383377328137 -0.19810109418406 ENSG00000188672 RHCE
ENST00000346452 0.877465633762496 0.558090489022027 -0.161029894480846 ENSG00000188672 RHCE
ENST00000349438 0.876071966792976 0.554533068160278 -0.162751224007284 ENSG00000188672 RHCE
ENST00000527187 0.534324940425885 0.14862272253158 -0.498864857124518 ENSG00000188672 RHCE
ENST00000533771 0.518167195337115 0.139115901260407 -0.513260313421803 ENSG00000188672 RHCE
ENST00000399763 0.934144639217487 0.707794264042641 -0.0271120247790931 ENSG00000204178 TMEM57
ENST00000399766 0.934144639217487 0.707794264042641 -0.0271120247790931 ENSG00000204178 TMEM57
ENST00000374343 0.934144639217487 0.707794264042641 -0.0271120247790931 ENSG00000204178 TMEM57
ENST00000470035 0.849552565621554 0.496660145523804 -0.0738555577833091 ENSG00000204178 TMEM57
ENST00000374338 0.792454314547379 0.395114920992221 0.120592024024339 ENSG00000157978 LDLRAP1
ENST00000485476 0.88169564995216 0.567388516099121 -0.113208396683649 ENSG00000157978 LDLRAP1
ENST00000488127 0.699039200725731 0.276313508534068 0.173210021534442 ENSG00000157978 LDLRAP1
ENST00000462394 0.623749606280534 0.209129219907897 0.310437847527887 ENSG00000157978 LDLRAP1
ENST00000484476 0.708130345985929 0.28572357620481 0.233899393362972 ENSG00000157978 LDLRAP1
ENST00000474283 0.92573613198665 0.683659723045683 0.0880251840339181 ENSG00000157978 LDLRAP1
ENST00000470950 0.996250979392099 0.981915621934205 -0.00516507783026589 ENSG00000157978 LDLRAP1
ENST00000374332 0.882039386673042 0.568758711296697 0.0673936593379938 ENSG00000117643 MAN1C1
ENST00000263979 0.873524306048089 0.548899884218213 0.0720153381988348 ENSG00000117643 MAN1C1
ENST00000436991 0.87100182762789 0.542152056155346 0.112418717120904 ENSG00000233478 RP1-187B23.1
ENST00000473891 0.914615740406955 0.653068504275891 0.0624255900885975 ENSG00000117643 MAN1C1
ENST00000374329 0.727768086798001 0.307660109472881 0.122988309058026 ENSG00000117643 MAN1C1
ENST00000496532 0.885453754256855 0.578449754873645 0.0860223275946897 ENSG00000117643 MAN1C1
ENST00000475314 0.894404175005579 0.60105508913283 0.0842049821657797 ENSG00000117643 MAN1C1
ENST00000487493 0.989009495442643 0.938891720535096 -0.0156332070060712 ENSG00000117643 MAN1C1
ENST00000354177 0.869480410980774 0.538837143332406 0.0531059647213591 ENSG00000162430 SEPN1
ENST00000361547 0.869480410980774 0.538837143332406 0.0531059647213591 ENSG00000162430 SEPN1
ENST00000374315 0.869480410980774 0.538837143332406 0.0531059647213591 ENSG00000162430 SEPN1
ENST00000559265 0.940734565351655 0.728160169591399 0.0291108031863295 ENSG00000255054 RP1-317E23.6
ENST00000494537 0.328130544383416 0.0594944070448285 0.253801356359771 ENSG00000162430 SEPN1
ENST00000527604 0.834324989226611 0.46541199237283 0.0666142454404466 ENSG00000255054 RP1-317E23.6
ENST00000442055 0.928649877497218 0.691331239295801 0.0585519420705306 ENSG00000228172 RP1-317E23.3
ENST00000453649 0.928556482864373 0.690841314289148 0.0586891838135949 ENSG00000228172 RP1-317E23.3
ENST00000424294 0.742656838540929 0.326436740192237 0.0913535230299576 ENSG00000117640 MTFR1L
ENST00000536896 0.876533965197708 0.55593962382042 0.125464404948234 ENSG00000223474 AL020996.1
ENST00000374303 0.976591477478468 0.876041098437237 0.0115831044915736 ENSG00000117640 MTFR1L
ENST00000533762 0.814479165725964 0.428582256155784 0.0770652934615833 ENSG00000117640 MTFR1L
ENST00000529116 0.776529679351669 0.371425690898873 0.0861785956859582 ENSG00000117640 MTFR1L
ENST00000474295 0.976687968362727 0.876597524710534 0.0115467468493176 ENSG00000117640 MTFR1L
ENST00000488327 0.774620662130617 0.368662989737769 0.0842562155690339 ENSG00000117640 MTFR1L
ENST00000472643 0.863172900963203 0.523817624619391 0.0505833333489812 ENSG00000117640 MTFR1L
ENST00000494293 0.891958648945482 0.594925926314126 0.0575806347461368 ENSG00000117640 MTFR1L
ENST00000469815 0.964266753139291 0.820608036030032 0.0170190841118492 ENSG00000117640 MTFR1L
ENST00000526894 0.866985460623869 0.532737364953038 0.0495104020771105 ENSG00000117640 MTFR1L
ENST00000478284 0.843257162090585 0.482350777033838 0.061790994694118 ENSG00000117640 MTFR1L
ENST00000524618 0.945225006501276 0.745591609583363 0.024419541054894 ENSG00000117640 MTFR1L
ENST00000374307 0.978428765587041 0.885573675918674 0.0107022721719908 ENSG00000117640 MTFR1L
ENST00000528624 0.887489544842938 0.583566733037139 0.0578802583207178 ENSG00000117640 MTFR1L
ENST00000525713 0.858002162791672 0.513374015057288 0.0648670745632482 ENSG00000117640 MTFR1L
ENST00000374301 0.99539529850763 0.975852294062343 0.00227063857515657 ENSG00000117640 MTFR1L
ENST00000464008 0.842481897627407 0.480617041745631 0.0585863169075678 ENSG00000117640 MTFR1L
ENST00000526158 0.83190850532322 0.461404095882385 0.0668960082544813 ENSG00000117640 MTFR1L
ENST00000530599 0.86202788756985 0.52139415260389 0.0631649761025624 ENSG00000117640 MTFR1L
ENST00000374300 0.999587443538957 0.997957831720954 -0.000192883958014987 ENSG00000117640 MTFR1L
ENST00000466284 0.992221877492016 0.956130491623589 -0.00424872267816156 ENSG00000117640 MTFR1L
ENST00000531361 0.930735277981955 0.69914249831494 0.0360050664686323 ENSG00000117640 MTFR1L
ENST00000497956 0.983454164047881 0.90895824653027 -0.0106301710071108 ENSG00000117640 MTFR1L
ENST00000606617 0.890196229080725 0.590142202075389 -0.0890452879167019 ENSG00000272478 RP1-317E23.7
ENST00000538789 0.878280978537189 0.56026040454577 -0.0832170458051399 ENSG00000127423 AUNIP
ENST00000481602 0.693216683462053 0.269683628283037 0.387270905574715 ENSG00000127423 AUNIP
ENST00000374298 0.866611463978549 0.532003628691129 0.209603465476773 ENSG00000127423 AUNIP
ENST00000455431 0.888684348145815 0.586866238489275 -0.0820827693083904 ENSG00000236528 RP1-125I3.2
ENST00000374296 0.935020157200829 0.70988503054422 0.054016064518442 ENSG00000182749 PAQR7
ENST00000426559 0.922447487721361 0.67369242936922 -0.05568469940534 ENSG00000117632 STMN1
ENST00000455785 0.89683676082466 0.606613655620894 -0.0648597499997977 ENSG00000117632 STMN1
ENST00000399728 0.884606760732277 0.575016820453931 -0.0708138489729346 ENSG00000117632 STMN1
ENST00000465604 0.867901590300233 0.534573969965841 -0.0776959201897339 ENSG00000117632 STMN1
ENST00000357865 0.873438552928424 0.548483276792376 -0.0753679311408095 ENSG00000117632 STMN1
ENST00000374291 0.899749895457233 0.613849065672552 -0.0623984738342373 ENSG00000117632 STMN1
ENST00000485226 0.817916403397402 0.4348115069125 -0.100319806700847 ENSG00000117632 STMN1
ENST00000446334 0.799101420628461 0.405165138964463 -0.111067269241808 ENSG00000117632 STMN1
ENST00000580971 0.606897257370786 0.19680711782017 -0.232128330993342 ENSG00000264021 MIR3917
ENST00000374282 0.844063969685149 0.484324735248164 -0.0783957509824248 ENSG00000158006 PAFAH2
ENST00000374284 0.829641079655035 0.457044325285024 -0.0848666193628302 ENSG00000158006 PAFAH2
ENST00000493892 0.943929994511743 0.739535009572523 -0.0498377318577634 ENSG00000158006 PAFAH2
ENST00000464540 0.943832394668684 0.739366785377839 -0.0498705104612735 ENSG00000158006 PAFAH2
ENST00000476611 0.956592792821801 0.78612336537203 0.065928910172671 ENSG00000158006 PAFAH2
ENST00000439092 0.979174167604884 0.889473465013372 -0.0225176508760212 ENSG00000158006 PAFAH2
ENST00000441420 0.981300490663003 0.899233743326541 -0.0202236232704905 ENSG00000158006 PAFAH2
ENST00000444713 0.678963390692361 0.256123171831196 0.163485526791215 ENSG00000175087 PDIK1L
ENST00000374271 0.920461561170235 0.668227600506748 0.0460795121734183 ENSG00000175087 PDIK1L
ENST00000374269 0.817697098893315 0.434316732702724 0.08990527622135 ENSG00000175087 PDIK1L
ENST00000374266 0.936445561484748 0.713734074074265 -0.0592637137877193 ENSG00000142684 ZNF593
ENST00000270812 0.936445561484748 0.713699783841573 -0.0592599174192055 ENSG00000142684 ZNF593
ENST00000407889 0.919358342726224 0.66575714770886 -0.0700598592182366 ENSG00000236782 RP11-96L14.7
ENST00000414762 0.855068524527193 0.507624803550431 -0.107394217654953 ENSG00000236782 RP11-96L14.7
ENST00000433939 0.929717739019417 0.696257555793444 -0.0589048980935422 ENSG00000236782 RP11-96L14.7
ENST00000444682 0.877465633762496 0.55796996531213 -0.0899762364546406 ENSG00000236782 RP11-96L14.7
ENST00000448923 0.989000188694691 0.938703892901052 0.0105556853753716 ENSG00000236782 RP11-96L14.7
ENST00000361530 0.548613287625625 0.157655701909152 0.249411675954635 ENSG00000142675 CNKSR1
ENST00000481077 0.588044518650374 0.183587182973977 0.33533364154652 ENSG00000142675 CNKSR1
ENST00000480348 0.660537817445653 0.2391080140281 0.311621218156911 ENSG00000142675 CNKSR1
ENST00000465415 0.692402117444686 0.268854110051399 0.328992557165484 ENSG00000142675 CNKSR1
ENST00000374253 0.569809359657929 0.170300638344058 0.242600249086938 ENSG00000142675 CNKSR1
ENST00000525687 0.477928006008817 0.117842179947243 0.362050552272347 ENSG00000142675 CNKSR1
ENST00000482227 0.570984448610351 0.171099312491189 0.242532873557542 ENSG00000142675 CNKSR1
ENST00000531191 0.767869087841814 0.358751212571359 0.170302396833799 ENSG00000142675 CNKSR1
ENST00000524529 0.972254007968167 0.853769213107119 0.0621264447572957 ENSG00000142675 CNKSR1
ENST00000531150 0.861685871236933 0.520511823547372 0.204132025061489 ENSG00000142675 CNKSR1
ENST00000528001 0.794221388741107 0.397936853706703 0.267876176588363 ENSG00000142675 CNKSR1
ENST00000528281 0.625732184511515 0.210684313967172 0.282666807482867 ENSG00000142675 CNKSR1
ENST00000484874 0.938965415628759 0.721701056226032 -0.117764389574863 ENSG00000142675 CNKSR1
ENST00000451429 0.367829423822597 0.0720858440346381 0.145962328347243 ENSG00000130695 CEP85
ENST00000476272 0.296606104769877 0.0506822739229006 0.150459539788185 ENSG00000130695 CEP85
ENST00000252992 0.296606104769877 0.0506822739229006 0.150459539788185 ENSG00000130695 CEP85
ENST00000480446 0.88961428680893 0.588810206685979 0.132897910676079 ENSG00000130695 CEP85
ENST00000453146 0.347047939696882 0.0652056359750257 0.166016068705257 ENSG00000130695 CEP85
ENST00000469609 0.24008373210207 0.0363952567207431 0.219674917840315 ENSG00000130695 CEP85
ENST00000468163 0.245143566448102 0.0375527846837242 0.339460390325483 ENSG00000130695 CEP85
ENST00000491670 0.2709380445194 0.044085960797251 0.257393607643474 ENSG00000130695 CEP85
ENST00000270792 0.947071941724334 0.751657214242704 -0.0329346969065792 ENSG00000142669 SH3BGRL3
ENST00000319041 0.943500948707806 0.738358899864093 -0.0349595271133799 ENSG00000142669 SH3BGRL3
ENST00000314675 0.948875536200001 0.757486860023891 0.0365950880720806 ENSG00000158062 UBXN11
ENST00000472155 0.61780162016056 0.204575549765474 0.214216819831872 ENSG00000158062 UBXN11
ENST00000374223 0.622752048847741 0.208337442349478 0.212461609123809 ENSG00000158062 UBXN11
ENST00000475591 0.625283668605467 0.21018142774384 0.211750834568766 ENSG00000158062 UBXN11
ENST00000357089 0.625254379303786 0.210162230738997 0.211716525852273 ENSG00000158062 UBXN11
ENST00000494942 0.625111465364606 0.210076795597893 0.211715264571441 ENSG00000158062 UBXN11
ENST00000374221 0.622823581524395 0.208371724038146 0.21251112635025 ENSG00000158062 UBXN11
ENST00000374217 0.831711410919969 0.460889277865613 0.115543523669487 ENSG00000158062 UBXN11
ENST00000374222 0.825626123018962 0.449997095284962 0.118263313994395 ENSG00000158062 UBXN11
ENST00000496466 0.629729507853994 0.213743246456893 0.207059457725409 ENSG00000158062 UBXN11
ENST00000535108 0.676683079449701 0.254081923556787 0.218924991035578 ENSG00000158062 UBXN11
ENST00000436301 0.770250394152578 0.362599035471747 0.177794354456716 ENSG00000158062 UBXN11
ENST00000374215 0.807250711173227 0.41814112623264 0.161489430018822 ENSG00000158062 UBXN11
ENST00000452980 0.892467433585783 0.595741409069424 0.107575991256517 ENSG00000158062 UBXN11
ENST00000442942 0.89845858230268 0.610222233205908 0.104608088916757 ENSG00000158062 UBXN11
ENST00000450041 0.883153981552825 0.570844509857017 0.112109464466482 ENSG00000158062 UBXN11
ENST00000423664 0.878101292745926 0.559871353720947 0.116383504840298 ENSG00000158062 UBXN11
ENST00000421827 0.639719772986952 0.222004446402391 0.243217035142425 ENSG00000158062 UBXN11
ENST00000374213 0.882531152549771 0.56969620291016 -0.0678721485693354 ENSG00000169442 CD52
ENST00000492808 0.834342410167221 0.465481233734193 -0.086422622339403 ENSG00000169442 CD52
ENST00000470468 0.889011863242694 0.58757528445117 -0.0641071868657694 ENSG00000169442 CD52
ENST00000308182 0.626145866384181 0.21119447791724 0.453763088014646 ENSG00000176092 AIM1L
ENST00000527815 0.625732184511515 0.210654857966497 0.454648942323485 ENSG00000176092 AIM1L
ENST00000434391 0.83769053745881 0.472040769733985 -0.0614999388733318 ENSG00000117682 DHDDS
ENST00000427245 0.725949405204301 0.305395604812188 -0.0913313053384634 ENSG00000117682 DHDDS
ENST00000527611 0.825150952244033 0.449106427227661 -0.0770471336131142 ENSG00000117682 DHDDS
ENST00000374186 0.527420565995283 0.144250823619682 -0.128022754184142 ENSG00000117682 DHDDS
ENST00000525682 0.825471915891948 0.449737899647231 -0.0652403676220893 ENSG00000117682 DHDDS
ENST00000236342 0.835927904964344 0.469074722570736 -0.0623399331439968 ENSG00000117682 DHDDS
ENST00000526219 0.836884442970806 0.470891326782681 -0.0629212239186091 ENSG00000117682 DHDDS
ENST00000374185 0.706420064466951 0.284075756822751 -0.0953060867584088 ENSG00000117682 DHDDS
ENST00000487944 0.710528250573539 0.288071093685967 -0.0996285329045796 ENSG00000117682 DHDDS
ENST00000360009 0.837623978738159 0.471965679357658 -0.061502454055979 ENSG00000117682 DHDDS
ENST00000533087 0.679045032565553 0.256167236277338 -0.103053762101405 ENSG00000117682 DHDDS
ENST00000531312 0.667376687131075 0.245110754334937 -0.104608472009737 ENSG00000117682 DHDDS
ENST00000525165 0.68184603126766 0.258704253149374 -0.10163097070985 ENSG00000117682 DHDDS
ENST00000525546 0.527149615625164 0.144123593488138 -0.12778294119042 ENSG00000117682 DHDDS
ENST00000528557 0.525171837304605 0.143123356404508 -0.128242762683236 ENSG00000117682 DHDDS
ENST00000525326 0.50641059192472 0.132572104045923 -0.132454793593639 ENSG00000117682 DHDDS
ENST00000526278 0.679313544832542 0.256481898144322 -0.103026068647477 ENSG00000117682 DHDDS
ENST00000436153 0.69051733664899 0.267244394635456 -0.100350664196733 ENSG00000117682 DHDDS
ENST00000529688 0.667491776373453 0.245209719866236 -0.104615148015758 ENSG00000117682 DHDDS
ENST00000530781 0.682571465045019 0.259258629735763 -0.109014056915405 ENSG00000117682 DHDDS
ENST00000531955 0.512037298275694 0.135549831527568 -0.137908081261638 ENSG00000117682 DHDDS
ENST00000525410 0.696319907862722 0.273360128163338 -0.106041712724266 ENSG00000117682 DHDDS
ENST00000430232 0.895411807102394 0.60347929467235 -0.0486341261470586 ENSG00000117682 DHDDS
ENST00000431933 0.940488785355309 0.72766046144583 -0.0338545668548375 ENSG00000117682 DHDDS
ENST00000416052 0.997156373363553 0.986005322908108 0.00195993110755664 ENSG00000117682 DHDDS
ENST00000446498 0.985842888288512 0.922133088708968 0.0301475853346829 ENSG00000223583 RP3-476K8.4
ENST00000423060 0.962469851933033 0.813281718781357 -0.039064767130665 ENSG00000225891 RP3-476K8.3
ENST00000468388 0.944473600000654 0.742496565580574 0.0406167248778171 ENSG00000198830 HMGN2
ENST00000479815 0.979147780499097 0.888930702440085 -0.0139104042527412 ENSG00000198830 HMGN2
ENST00000460563 0.960928838045889 0.806655238863465 -0.0237940837505164 ENSG00000198830 HMGN2
ENST00000464888 0.996072667447949 0.981368343862354 -0.00236589546122132 ENSG00000198830 HMGN2
ENST00000463817 0.936445561484748 0.713856686206133 -0.0343403663586591 ENSG00000198830 HMGN2
ENST00000467700 0.935677125945561 0.711377334504353 -0.0342388527791638 ENSG00000198830 HMGN2
ENST00000361427 0.918059380470568 0.662899852840324 -0.040166296447318 ENSG00000198830 HMGN2
ENST00000466194 0.93915851254385 0.722473177391852 -0.0323834111581774 ENSG00000198830 HMGN2
ENST00000493418 0.977048725756363 0.87826243912586 -0.0146156615341877 ENSG00000198830 HMGN2
ENST00000525525 0.00126565870502128 4.87923976726171e-05 0.596427469018413 ENSG00000117676 RPS6KA1
ENST00000526040 3.93948809612746e-07 5.80969834171909e-09 0.621998804890304 ENSG00000117676 RPS6KA1
ENST00000374168 2.45363413408734e-12 1.6477564537653e-14 0.701950120479457 ENSG00000117676 RPS6KA1
ENST00000524436 3.05507790447951e-06 5.44900934211566e-08 0.633058044703927 ENSG00000117676 RPS6KA1
ENST00000374166 2.37905623548041e-12 1.59411481314581e-14 0.70238439677321 ENSG00000117676 RPS6KA1
ENST00000526792 3.52984297760792e-13 2.1989090558166e-15 0.710647386475911 ENSG00000117676 RPS6KA1
ENST00000529454 9.488832916282e-08 1.23117321470765e-09 0.653795158351469 ENSG00000117676 RPS6KA1
ENST00000374162 4.02488022198103e-13 2.51632143941859e-15 0.710143554440801 ENSG00000117676 RPS6KA1
ENST00000530003 2.22879286582119e-13 1.36508750223046e-15 0.713070498422594 ENSG00000117676 RPS6KA1
ENST00000366866 2.50479786477688e-08 2.89406344728892e-10 0.664430944502318 ENSG00000117676 RPS6KA1
ENST00000531113 1.05295491744404e-13 6.19714116938103e-16 0.714286234033929 ENSG00000117676 RPS6KA1
ENST00000374163 1.15141119566588e-13 6.81965664540847e-16 0.708522637672659 ENSG00000117676 RPS6KA1
ENST00000530607 4.18690033175582e-07 6.19648348891688e-09 0.646077298507341 ENSG00000117676 RPS6KA1
ENST00000531382 1.46957746587316e-14 7.8029300306609e-17 0.71499363731024 ENSG00000117676 RPS6KA1
ENST00000525582 0.000832416195070758 2.97996270223657e-05 0.653035768681846 ENSG00000117676 RPS6KA1
ENST00000527264 5.20866406684128e-10 4.79892470804333e-12 0.642230220487392 ENSG00000117676 RPS6KA1
ENST00000474934 1.16213274510957e-06 1.86331980161003e-08 0.661672586492837 ENSG00000117676 RPS6KA1
ENST00000488985 0.000103388917511919 2.81710959990363e-06 0.745762600869474 ENSG00000117676 RPS6KA1
ENST00000403732 5.66794452822045e-14 3.20445565950587e-16 0.752950988505635 ENSG00000117676 RPS6KA1
ENST00000530305 7.3712135941787e-06 1.46796953322249e-07 0.700823535577461 ENSG00000117676 RPS6KA1
ENST00000438977 4.19147220386871e-06 7.73917309533562e-08 0.675846558594653 ENSG00000117676 RPS6KA1
ENST00000569378 0.93952290644135 0.724545634442678 -0.115120212220222 ENSG00000260063 RP5-968P14.2
ENST00000324856 0.0321015409099469 0.00236658208848597 0.143718238997825 ENSG00000117713 ARID1A
ENST00000457599 0.047230808611206 0.00386481732456731 0.140528001264097 ENSG00000117713 ARID1A
ENST00000524572 0.534921484626695 0.149060674699631 0.12837662327853 ENSG00000117713 ARID1A
ENST00000374152 0.0765807902349881 0.00728594362909424 0.151090890947882 ENSG00000117713 ARID1A
ENST00000430291 0.694539275232007 0.271699231129356 0.0993065201706165 ENSG00000117713 ARID1A
ENST00000430799 0.0834548513873603 0.0081583157018492 0.18516763399872 ENSG00000117713 ARID1A
ENST00000466382 0.0712824216749285 0.00660694691284757 0.192113315013624 ENSG00000117713 ARID1A
ENST00000540690 0.0698407438692824 0.00643153867443178 0.192499055293008 ENSG00000117713 ARID1A
ENST00000532781 0.0513407361141286 0.0042947934269192 0.211305661745705 ENSG00000117713 ARID1A
ENST00000430292 0.212373353317639 0.0302267416024746 0.235747521005324 ENSG00000060642 PIGV
ENST00000472757 0.0206858820433955 0.00136241344278812 0.274765403757051 ENSG00000060642 PIGV
ENST00000078527 0.0222643073498945 0.00149301179343626 0.267442173063701 ENSG00000060642 PIGV
ENST00000431541 0.324448235305525 0.058524743943381 0.205877395639045 ENSG00000060642 PIGV
ENST00000449950 0.0127418228374014 0.000754014344351643 0.285549251419533 ENSG00000060642 PIGV
ENST00000374145 0.0160578519208832 0.00100008069756067 0.280641925991935 ENSG00000060642 PIGV
ENST00000455364 0.322789962490998 0.0580866957382338 0.199354460881203 ENSG00000060642 PIGV
ENST00000374142 0.477971663086778 0.117883052135211 0.136090395220138 ENSG00000204160 ZDHHC18
ENST00000374141 0.582146385212545 0.179419999747103 0.132110221053356 ENSG00000204160 ZDHHC18
ENST00000534643 0.272502379583263 0.0444678797771131 0.20480288063201 ENSG00000204160 ZDHHC18
ENST00000488397 0.56828874935092 0.169404182187101 0.119255186469974 ENSG00000204160 ZDHHC18
ENST00000478902 0.917695781830054 0.661620997048019 -0.0554361268742717 ENSG00000204160 ZDHHC18
ENST00000374135 0.490383947925445 0.124094792532952 0.107128682335714 ENSG00000142751 GPN2
ENST00000448791 0.603745219483424 0.194541210163359 0.146007062149207 ENSG00000226698 RP1-50O24.6
ENST00000374133 0.617402530531677 0.204270025283488 0.106923480361194 ENSG00000142751 GPN2
ENST00000477418 0.635600792302365 0.218816192714868 0.102896125839351 ENSG00000142751 GPN2
ENST00000431781 0.943096646149577 0.736822686503329 0.0367284313958465 ENSG00000142751 GPN2
ENST00000461282 0.825918606443823 0.450385950113874 0.0988040714744532 ENSG00000142751 GPN2
ENST00000445019 0.969207986269644 0.842190483161561 0.0223052802384879 ENSG00000198746 GPATCH3
ENST00000361720 0.707536646083726 0.285105950645416 -0.0949380852929201 ENSG00000198746 GPATCH3
ENST00000450844 0.910946695393034 0.643238473429128 0.059568190542673 ENSG00000198746 GPATCH3
ENST00000435827 0.702257381227966 0.279912281966799 -0.0987360819074641 ENSG00000090273 NUDC
ENST00000321265 0.966081375149376 0.829641335710369 -0.0191069407971288 ENSG00000090273 NUDC
ENST00000452707 0.744780418144671 0.329121977530354 -0.093332709954244 ENSG00000090273 NUDC
ENST00000484772 0.722068448372896 0.301195296953637 0.0945314143049782 ENSG00000090273 NUDC
ENST00000320567 0.955754575747297 0.783614541778318 0.0838052393762701 ENSG00000175707 C1orf172
ENST00000522111 0.963006374339832 0.815917447529886 0.0638503022668993 ENSG00000253368 TRNP1
ENST00000531285 0.999587443538957 0.997677875337667 0.00102546572831785 ENSG00000253368 TRNP1
ENST00000289166 0.94829433681912 0.755861198449952 -0.112361418834911 ENSG00000158246 FAM46B
ENST00000374089 0.781008011965759 0.377494777785938 0.135610355345046 ENSG00000090020 SLC9A1
ENST00000263980 0.741480627338339 0.324850893888735 0.117218976690859 ENSG00000090020 SLC9A1
ENST00000490329 0.860198731503635 0.517428973956543 0.135872692297753 ENSG00000090020 SLC9A1
ENST00000545949 0.728807502553409 0.308618458877017 0.121689840578386 ENSG00000090020 SLC9A1
ENST00000447808 0.686376791637554 0.262654259375385 0.202621504522304 ENSG00000090020 SLC9A1
ENST00000374086 0.724261235279914 0.303563277394303 0.124641354814871 ENSG00000090020 SLC9A1
ENST00000374084 0.709867484889072 0.287442209684515 0.120687986075185 ENSG00000090020 SLC9A1
ENST00000449818 0.455566284289199 0.106579431877384 -0.511420615110241 ENSG00000225159 NPM1P39
ENST00000319394 0.395253941401724 0.0822720677614318 0.151859635692748 ENSG00000142784 WDTC1
ENST00000361771 0.389652775140024 0.080081240510354 0.152529286600052 ENSG00000142784 WDTC1
ENST00000447062 0.213123974612559 0.0303909537755463 0.196270262317522 ENSG00000142784 WDTC1
ENST00000491239 0.267410874732597 0.0431716208147482 0.200408747140993 ENSG00000142784 WDTC1
ENST00000472249 0.551343945091221 0.159255506449783 0.165872180731601 ENSG00000142784 WDTC1
ENST00000374076 0.692784228652617 0.269183812084326 0.0699945841162957 ENSG00000186501 TMEM222
ENST00000464720 0.692939974309018 0.269366565486688 0.0699770946956441 ENSG00000186501 TMEM222
ENST00000608611 0.692939974309018 0.269366565486688 0.0699770946956441 ENSG00000186501 TMEM222
ENST00000466759 0.85654573265432 0.510984723078249 0.0469041467783559 ENSG00000186501 TMEM222
ENST00000486082 0.681187873411683 0.25814727514517 0.0706947091505103 ENSG00000186501 TMEM222
ENST00000464813 0.73306872354358 0.31358450861119 0.06840744003767 ENSG00000186501 TMEM222
ENST00000478104 0.705973660672318 0.283531954866146 0.0683679601548029 ENSG00000186501 TMEM222
ENST00000498220 0.679077186490403 0.256250463682194 0.0741110798246453 ENSG00000186501 TMEM222
ENST00000384161 0.976591477478468 0.876042129155325 0.0500839084090697 ENSG00000206888 RNU6-48P
ENST00000486001 0.976127598280569 0.874852733600074 0.0443699277771003 ENSG00000241547 RP11-4K3__A.5
ENST00000471456 0.828962734189053 0.455932829183093 0.062985404272828 ENSG00000186501 TMEM222
ENST00000470223 0.670706153959055 0.24848553762102 0.0966998199816437 ENSG00000186501 TMEM222
ENST00000318074 0.181554715237045 0.0239857133195554 0.349525225176835 ENSG00000142765 SYTL1
ENST00000483926 0.174541628762616 0.0226519449408568 0.351886385570807 ENSG00000142765 SYTL1
ENST00000473280 0.319503457538309 0.0570553691466086 0.388026739045403 ENSG00000142765 SYTL1
ENST00000543823 0.392578309090563 0.0812539390217928 0.28283697910924 ENSG00000142765 SYTL1
ENST00000490170 0.410772418825371 0.0882497629208658 0.286262762882451 ENSG00000142765 SYTL1
ENST00000496001 0.527751637169331 0.144467069498352 0.308788174224167 ENSG00000142765 SYTL1
ENST00000485269 0.490070827292533 0.123966270561176 0.322269204360309 ENSG00000142765 SYTL1
ENST00000475199 0.581521529418784 0.1788848749326 0.31109859013856 ENSG00000142765 SYTL1
ENST00000472410 0.974548476458283 0.865827772984934 0.0534199599540587 ENSG00000142733 MAP3K6
ENST00000374040 0.956779827452466 0.787664707157754 -0.0827519582012546 ENSG00000142733 MAP3K6
ENST00000493901 0.956779827452466 0.787642375332817 -0.0827074898684848 ENSG00000142733 MAP3K6
ENST00000357582 0.966408474263715 0.83106658568163 -0.0656347195846768 ENSG00000142733 MAP3K6
ENST00000430629 0.528652628055863 0.145163119653566 0.0831351756659196 ENSG00000158195 WASF2
ENST00000536657 0.490554589512708 0.124289381720655 0.0932887643583086 ENSG00000158195 WASF2
ENST00000492975 0.916543723970391 0.658392030674024 0.0870903430207598 ENSG00000241169 RP4-752I6.1
ENST00000247087 0.849294580942308 0.496001398485694 0.103450940578754 ENSG00000126705 AHDC1
ENST00000374011 0.848834148945534 0.494526392249824 0.103666791092951 ENSG00000126705 AHDC1
ENST00000487743 0.981807272382484 0.900999475150071 0.0374715728498432 ENSG00000126705 AHDC1
ENST00000490295 0.858288388044516 0.514145087013538 0.112172419101414 ENSG00000126705 AHDC1
ENST00000480033 0.866864475300174 0.532529700883293 0.109668956011448 ENSG00000126705 AHDC1
ENST00000374005 2.393526573665e-07 3.37408864212155e-09 0.750664906454872 ENSG00000000938 FGR
ENST00000399173 9.43280209437144e-08 1.22178697323876e-09 0.803048605278516 ENSG00000000938 FGR
ENST00000545953 2.48293078231449e-07 3.50754660728248e-09 0.750830122030809 ENSG00000000938 FGR
ENST00000374004 1.16599458571353e-07 1.53467380914889e-09 0.817180193429431 ENSG00000000938 FGR
ENST00000374003 9.46212549930152e-08 1.22629271010773e-09 0.799938033643285 ENSG00000000938 FGR
ENST00000457296 2.12448161305687e-07 2.96304803980816e-09 0.801310702010697 ENSG00000000938 FGR
ENST00000475472 1.52796959130602e-06 2.52644782445098e-08 0.670727231475232 ENSG00000000938 FGR
ENST00000468038 1.18900921422158e-07 1.56945332357142e-09 0.801532260100377 ENSG00000000938 FGR
ENST00000440492 0.836262533055913 0.469935278617253 0.245984379008644 ENSG00000233975 RP11-288L9.1
ENST00000361157 0.990658276469003 0.948058652143428 0.00961791329006425 ENSG00000126709 IFI6
ENST00000339145 0.990654868594668 0.947951273799494 0.0096390160588711 ENSG00000126709 IFI6
ENST00000362020 0.990654868594668 0.947907860497273 0.00964612175099057 ENSG00000126709 IFI6
ENST00000430683 0.653497305742856 0.233409745874072 0.231948167923814 ENSG00000225886 RP11-288L9.4
ENST00000373954 0.859997917467389 0.517199441437366 -0.0551793744530832 ENSG00000009780 FAM76A
ENST00000419687 0.948842955688692 0.757215687347851 -0.0273793590325254 ENSG00000009780 FAM76A
ENST00000373949 0.877943233497931 0.559536020774443 -0.0513895098832499 ENSG00000009780 FAM76A
ENST00000530324 0.885637288013327 0.579123237226834 -0.051042923360968 ENSG00000009780 FAM76A
ENST00000234549 0.952228995657219 0.769932726681112 -0.0270481582154063 ENSG00000009780 FAM76A
ENST00000010299 0.952228995657219 0.769932726681112 -0.0270481582154063 ENSG00000009780 FAM76A
ENST00000446647 0.991198050137435 0.951183434922339 -0.00682294109993112 ENSG00000009780 FAM76A
ENST00000373943 0.426679346736622 0.0944655737788773 0.167135479320267 ENSG00000117758 STX12
ENST00000440806 0.477448151501482 0.117561171044701 0.150761480522572 ENSG00000117758 STX12
ENST00000468761 0.679142780216621 0.256297381497407 0.10809925830443 ENSG00000117758 STX12
ENST00000602607 0.965759617825173 0.827466890822156 0.0617906526104151 ENSG00000269971 RP3-426I6.5
ENST00000481874 0.040188214264718 0.00314382872115112 0.356085982129864 ENSG00000117758 STX12
ENST00000472285 0.142169535253502 0.0167857419108899 0.267211130895653 ENSG00000117758 STX12
ENST00000602843 0.50166582129 0.129713023363185 0.455348854506143 ENSG00000270031 RP3-426I6.6
ENST00000311772 0.823765422651051 0.446222391054823 0.0383878455564342 ENSG00000117751 PPP1R8
ENST00000236412 0.81249357258896 0.425897414784469 0.0403893731111832 ENSG00000117751 PPP1R8
ENST00000373931 0.821610985061186 0.442053015188518 0.0387157854337435 ENSG00000117751 PPP1R8
ENST00000431586 0.99070312211163 0.948777140401673 -0.00373110465386457 ENSG00000117751 PPP1R8
ENST00000486634 0.633583735896278 0.216983675242315 0.0729006595866195 ENSG00000117751 PPP1R8
ENST00000601459 0.881653094585089 0.567131616178935 0.0556541265613874 ENSG00000268552 AL109927.1
ENST00000328928 0.00123299443409483 4.72841963972084e-05 0.554862494371335 ENSG00000130775 THEMIS2
ENST00000373925 0.00123299443409483 4.72841963972084e-05 0.554862494371335 ENSG00000130775 THEMIS2
ENST00000373927 0.00111847514694675 4.19889080295949e-05 0.55693859117087 ENSG00000130775 THEMIS2
ENST00000427466 0.00248864375994246 0.00010736683531217 0.554371752684051 ENSG00000130775 THEMIS2
ENST00000442118 0.00255899571205689 0.000110976122572094 0.537713806115261 ENSG00000130775 THEMIS2
ENST00000467258 0.00216398168222204 9.10134908338885e-05 0.533028301825719 ENSG00000130775 THEMIS2
ENST00000373921 0.00123360491341238 4.73168330670444e-05 0.554860420339545 ENSG00000130775 THEMIS2
ENST00000466068 0.0024316713018518 0.000104326971176301 0.534545412587204 ENSG00000130775 THEMIS2
ENST00000482828 0.00201023002601293 8.37050889166088e-05 0.538571941313188 ENSG00000130775 THEMIS2
ENST00000456990 0.000956819145726766 3.49686668698293e-05 0.553218854111004 ENSG00000130775 THEMIS2
ENST00000492877 0.00117506743205699 4.45267065879402e-05 0.588270120842229 ENSG00000130775 THEMIS2
ENST00000373912 0.0176113417197721 0.00112356775186306 0.22435097981263 ENSG00000117748 RPA2
ENST00000419958 0.011529020670141 0.000667329399613305 0.231517998455319 ENSG00000117748 RPA2
ENST00000373909 0.0119936248374268 0.000700410684760324 0.23369370949283 ENSG00000117748 RPA2
ENST00000313433 0.0254204983689024 0.00177005706229369 0.230127512836919 ENSG00000117748 RPA2
ENST00000444045 0.0674116641963365 0.00614079885113989 0.217664065109036 ENSG00000117748 RPA2
ENST00000373894 0.967584727027367 0.835475297416624 0.0612837062173725 ENSG00000130768 SMPDL3B
ENST00000548116 0.967822525814877 0.836269476291539 0.0611779476072312 ENSG00000130768 SMPDL3B
ENST00000411604 0.957221868517866 0.789770239033031 0.0767858365257986 ENSG00000130768 SMPDL3B
ENST00000373888 0.962057372237754 0.811668165142936 0.0677397065322653 ENSG00000130768 SMPDL3B
ENST00000549094 0.967833122776072 0.836519573583786 0.0609004632717672 ENSG00000130768 SMPDL3B
ENST00000448015 0.841760938364396 0.4790744716825 0.199137253706687 ENSG00000227050 RP11-460I13.2
ENST00000373884 0.0708806866317795 0.00655751968173367 0.377794889464743 ENSG00000158156 XKR8
ENST00000481387 0.111890165069468 0.0120827555067201 0.451292753383924 ENSG00000158156 XKR8
ENST00000373871 0.175504531185445 0.0228372844743585 -0.160854402297913 ENSG00000158161 EYA3
ENST00000436342 0.175850914159453 0.0229033983278445 -0.160853415635402 ENSG00000158161 EYA3
ENST00000373864 0.464003818626452 0.110505355319573 -0.125229941619984 ENSG00000158161 EYA3
ENST00000540618 0.0684730518002024 0.00626625495411284 -0.205924427925355 ENSG00000158161 EYA3
ENST00000545175 0.0701978429605914 0.00647334785293827 -0.205319519162043 ENSG00000158161 EYA3
ENST00000373863 0.0703423621585234 0.00649188203516596 -0.20772057428296 ENSG00000158161 EYA3
ENST00000495923 0.768498406273037 0.359432617170434 -0.0782109800430566 ENSG00000158161 EYA3
ENST00000471498 0.0740886058349647 0.00696012583476415 -0.211827004241896 ENSG00000158161 EYA3
ENST00000426041 0.760776901540272 0.35020733910108 -0.294605039288802 ENSG00000238231 RP11-460I13.6
ENST00000468665 0.74227899411852 0.325779979645778 -0.0936378189826981 ENSG00000158161 EYA3
ENST00000476501 0.936445561484748 0.713838483850693 -0.0840328737364359 ENSG00000240750 RN7SL559P
ENST00000543748 0.000465500224163345 1.51605491832228e-05 -0.884606174840422 ENSG00000228589 SPCS2P4
ENST00000436160 0.00244058164126083 0.000104782261327698 -0.816870124141798 ENSG00000228589 SPCS2P4
ENST00000399029 0.849367348102627 0.496117061438454 -0.225492300688466 ENSG00000214812 RP5-1053E7.3
ENST00000373857 0.454336657986196 0.10601252382327 -0.194591424502776 ENSG00000169403 PTAFR
ENST00000539896 0.463994422261193 0.110496177674717 -0.195325958930726 ENSG00000169403 PTAFR
ENST00000305392 0.496844723724693 0.127310910294744 -0.197010096967628 ENSG00000169403 PTAFR
ENST00000603289 0.582238028254783 0.179505866427596 -0.0956778405076441 ENSG00000126698 DNAJC8
ENST00000321830 0.878484170861514 0.560730942883001 -0.190143958486797 ENSG00000215902 AL353354.1
ENST00000263697 0.55751585915541 0.162905685047186 -0.0864537437574328 ENSG00000126698 DNAJC8
ENST00000596102 0.862533513547791 0.522478134561144 -0.0588659807246978 ENSG00000269804 AL353354.2
ENST00000489277 0.55751585915541 0.162905685047186 -0.0864537437574328 ENSG00000126698 DNAJC8
ENST00000470967 0.541724080769083 0.153638859455554 -0.119943448167259 ENSG00000126698 DNAJC8
ENST00000482674 0.827368819289836 0.453108882728829 -0.0539404573609467 ENSG00000126698 DNAJC8
ENST00000488868 0.840695780116272 0.477091507370854 -0.0511960444812101 ENSG00000126698 DNAJC8
ENST00000497986 0.968258987020156 0.838449228346698 -0.0255461156990323 ENSG00000130770 ATPIF1
ENST00000335514 0.968187757547921 0.838188403590981 -0.0255766277533365 ENSG00000130770 ATPIF1
ENST00000468425 0.964008909379875 0.820091366936763 -0.0256237140061939 ENSG00000130770 ATPIF1
ENST00000465645 0.968187757547921 0.838188403590981 -0.0255766277533365 ENSG00000130770 ATPIF1
ENST00000604716 0.985767348304018 0.920759097961212 0.0263305748358045 ENSG00000270605 RP5-1092A3.4
ENST00000253063 0.00556479591627466 0.000275786556414213 0.418030056183741 ENSG00000130766 SESN2
ENST00000479574 0.756192936476542 0.344361553385795 -0.104806050538854 ENSG00000130772 MED18
ENST00000373842 0.95678234161452 0.787959169555898 -0.0284105304774178 ENSG00000130772 MED18
ENST00000398997 0.95678234161452 0.787959169555898 -0.0284105304774178 ENSG00000130772 MED18
ENST00000475655 0.792453886024834 0.39508613749443 -0.111160368628284 ENSG00000130772 MED18
ENST00000474683 0.888429604323059 0.585510847358257 -0.0640140547118182 ENSG00000130772 MED18
ENST00000373839 0.652841924199229 0.232834804262178 0.0736333140558977 ENSG00000204138 PHACTR4
ENST00000463428 0.534900624099978 0.149035837499529 0.101270894438889 ENSG00000204138 PHACTR4
ENST00000493669 0.78078433070758 0.377030048713181 0.0564911712133724 ENSG00000204138 PHACTR4
ENST00000373836 0.941415238207919 0.730521007595097 0.0253191886738117 ENSG00000204138 PHACTR4
ENST00000398958 0.90644003807834 0.630554015076744 -0.0312441325395359 ENSG00000180198 RCC1
ENST00000413987 0.929710729291872 0.696165851672618 -0.0299651795883469 ENSG00000242125 SNHG3
ENST00000427469 0.899843702070169 0.613968711683886 -0.0327842607023387 ENSG00000180198 RCC1
ENST00000447507 0.838772882560933 0.473870387471102 -0.0585237603422109 ENSG00000242125 SNHG3
ENST00000434290 0.902281311191602 0.620309077314448 -0.0321628753149127 ENSG00000180198 RCC1
ENST00000373833 0.90605715814698 0.629524774042647 -0.0313089993966228 ENSG00000180198 RCC1
ENST00000437681 0.870147036085809 0.540559787970656 -0.0470398729216912 ENSG00000242125 SNHG3
ENST00000364938 0.736421455212517 0.317818728995051 -0.137019500249264 ENSG00000242125 SNHG3
ENST00000363217 0.935677125945561 0.711348194214477 -0.0547794019246289 ENSG00000200087 SNORA73B
ENST00000419074 0.941672803184046 0.732256830855072 -0.0230586656572544 ENSG00000180198 RCC1
ENST00000459072 0.798227421978191 0.403568904496759 0.237814443165255 ENSG00000238821 snoU13
ENST00000373832 0.924794185733305 0.681026115070794 -0.0314380126007041 ENSG00000180198 RCC1
ENST00000373831 0.98723389750188 0.92971015199353 -0.00683913062258589 ENSG00000180198 RCC1
ENST00000411533 0.981364402021071 0.899604714019575 -0.00990410533826196 ENSG00000180198 RCC1
ENST00000486790 0.849297830044504 0.496022350099729 -0.0603979999219229 ENSG00000180198 RCC1
ENST00000430407 0.995664377304763 0.979084149321395 -0.00204340063414846 ENSG00000180198 RCC1
ENST00000447051 0.9288474362558 0.692682594443553 -0.0856707403675413 ENSG00000231468 PRDX3P2
ENST00000429051 0.928649877497218 0.691802980510174 0.0383117659476349 ENSG00000180198 RCC1
ENST00000478232 0.944490065952738 0.742669841233673 0.0421474861645487 ENSG00000180198 RCC1
ENST00000373830 0.223090680195616 0.0326430219243894 -0.133036723223397 ENSG00000180098 TRNAU1AP
ENST00000495995 0.40065994976023 0.0844131967752791 -0.144541105745556 ENSG00000180098 TRNAU1AP
ENST00000411406 0.709898593969194 0.287476042024184 -0.150854604139392 ENSG00000180098 TRNAU1AP
ENST00000480930 0.378954468818576 0.0760691887617184 -0.112530917670265 ENSG00000180098 TRNAU1AP
ENST00000491577 0.35323772370783 0.0672312185091933 -0.116377634201308 ENSG00000180098 TRNAU1AP
ENST00000464880 0.694692020774127 0.271803251117173 -0.121195349062874 ENSG00000180098 TRNAU1AP
ENST00000497790 0.764003831427659 0.353401294544037 -0.103536241365545 ENSG00000180098 TRNAU1AP
ENST00000495215 0.43932215407414 0.0997418562473308 -0.119497959136716 ENSG00000180098 TRNAU1AP
ENST00000464093 0.330518551353504 0.0602462330223832 -0.158024070326074 ENSG00000180098 TRNAU1AP
ENST00000484775 0.40065994976023 0.0844104026683397 -0.113776239368158 ENSG00000180098 TRNAU1AP
ENST00000464612 0.936033215962477 0.712952985209638 -0.0325557443849115 ENSG00000197989 SNHG12
ENST00000475441 0.910768057060502 0.642784907088562 -0.0418115771681616 ENSG00000197989 SNHG12
ENST00000531126 0.854515835957939 0.506092856876366 -0.0762214980999318 ENSG00000197989 SNHG12
ENST00000461448 0.854515835957939 0.506092856876366 -0.0762214980999318 ENSG00000197989 SNHG12
ENST00000470977 0.854515835957939 0.506257198746354 -0.0762181327035055 ENSG00000197989 SNHG12
ENST00000474814 0.854515835957939 0.506252973851524 -0.0762196311296241 ENSG00000197989 SNHG12
ENST00000481368 0.893632555984142 0.598871853050498 -0.0532100653757029 ENSG00000197989 SNHG12
ENST00000481220 0.855291444071733 0.507818701236407 -0.0759266885618551 ENSG00000197989 SNHG12
ENST00000488745 0.848741641050697 0.494337296993636 -0.0776762118702822 ENSG00000197989 SNHG12
ENST00000483436 0.853718208680168 0.504401886719108 -0.0765546614314892 ENSG00000197989 SNHG12
ENST00000408612 0.970437099868013 0.847128544136535 0.0428724983337104 ENSG00000221539 SNORD99
ENST00000384581 0.875943318198416 0.554021174111923 -0.0737752615311006 ENSG00000197989 SNHG12
ENST00000464115 0.863114280842493 0.523643518297677 -0.0888075040442373 ENSG00000197989 SNHG12
ENST00000461832 0.863114280842493 0.52365297512594 -0.0888071057861322 ENSG00000197989 SNHG12
ENST00000384584 0.922494195990237 0.674304114874083 -0.0628938548092578 ENSG00000197989 SNHG12
ENST00000384342 0.974635708142945 0.867100929159953 0.0250417408719008 ENSG00000197989 SNHG12
ENST00000471683 0.680977144048638 0.257985934237916 0.127664241911661 ENSG00000120656 TAF12
ENST00000373826 0.876858942886574 0.55657876962424 -0.206205385751921 ENSG00000188060 RAB42
ENST00000373824 0.758216229991256 0.347031678476792 0.0834546923704991 ENSG00000120656 TAF12
ENST00000263974 0.759299757557705 0.34848801990519 0.0827649253592408 ENSG00000120656 TAF12
ENST00000495422 0.849911601993239 0.49730903146744 0.0650367226760866 ENSG00000120656 TAF12
ENST00000420776 0.940115364336054 0.726854544094762 -0.118428083806632 ENSG00000229388 RP11-442N24__B.1
ENST00000602813 0.770226420176137 0.36252629811879 -0.255188315030947 ENSG00000270103 RNU11
ENST00000387069 0.76903387454048 0.360319104298642 -0.255142306163767 ENSG00000270103 RNU11
ENST00000373816 0.868234275256522 0.535183557594798 0.0416706497880142 ENSG00000162419 GMEB1
ENST00000361872 0.856153122771917 0.509982190526617 0.0453323079441818 ENSG00000162419 GMEB1
ENST00000294409 0.856002111293286 0.509476140499845 0.0454641956150667 ENSG00000162419 GMEB1
ENST00000480454 0.709209537051199 0.286824267665838 0.0720017412979937 ENSG00000162419 GMEB1
ENST00000474884 0.837297412341241 0.471465480135534 -0.0432653798104773 ENSG00000198492 YTHDF2
ENST00000542507 0.744745345032889 0.329013173897646 -0.0436799592673551 ENSG00000198492 YTHDF2
ENST00000373812 0.74548486137939 0.330182844389849 -0.0435746216475025 ENSG00000198492 YTHDF2
ENST00000541996 0.742199177632716 0.325566560946646 -0.0439989621580352 ENSG00000198492 YTHDF2
ENST00000478283 0.768314933425679 0.359154868482208 -0.0416966823005059 ENSG00000198492 YTHDF2
ENST00000496288 0.722220744165443 0.301386178361627 -0.0580771007740823 ENSG00000198492 YTHDF2
ENST00000475796 0.719752291385106 0.298262424798534 -0.0737649461211925 ENSG00000198492 YTHDF2
ENST00000476976 0.899315858279022 0.612769698649377 -0.0303256725117971 ENSG00000198492 YTHDF2
ENST00000468863 0.869713568016043 0.539528331295597 0.0444891256802111 ENSG00000198492 YTHDF2
ENST00000343067 0.666531533284851 0.244308662500396 -0.0770128269029919 ENSG00000159023 EPB41
ENST00000356093 0.666531533284851 0.244308662500396 -0.0770128269029919 ENSG00000159023 EPB41
ENST00000398863 0.666531533284851 0.244308662500396 -0.0770128269029919 ENSG00000159023 EPB41
ENST00000482464 0.538571478228554 0.151451060954002 -0.117698555365229 ENSG00000159023 EPB41
ENST00000373800 0.58848550505791 0.18393610245287 -0.103736041237833 ENSG00000159023 EPB41
ENST00000349460 0.58848550505791 0.18393610245287 -0.103736041237833 ENSG00000159023 EPB41
ENST00000347529 0.587862249348699 0.183477523587283 -0.103830803451071 ENSG00000159023 EPB41
ENST00000373798 0.7402696269944 0.323155333271637 -0.0664896578678586 ENSG00000159023 EPB41
ENST00000373797 0.732159470648541 0.312478712747719 -0.0822428404227056 ENSG00000159023 EPB41
ENST00000488277 0.356608124774124 0.0684072944651176 -0.172933894474854 ENSG00000159023 EPB41
ENST00000490308 0.236218359697907 0.0355637420070316 -0.204930714767209 ENSG00000159023 EPB41
ENST00000460378 0.972991152897527 0.857644931902217 0.0151550819831008 ENSG00000159023 EPB41
ENST00000462032 0.575745369853972 0.174514460183096 -0.175732477018913 ENSG00000159023 EPB41
ENST00000521452 0.973297482293622 0.858427377414769 0.0232405542230475 ENSG00000253304 TMEM200B
ENST00000420504 0.974548476458283 0.86657369543298 0.0218487650124382 ENSG00000253304 TMEM200B
ENST00000413004 0.722220744165443 0.301399250722847 -0.236807934160058 ENSG00000225750 RP11-242O24.3
ENST00000373795 0.892755278706954 0.596338547621384 0.0259474167932695 ENSG00000116350 SRSF4
ENST00000546138 0.897246485415711 0.607511270223776 0.0254174628595428 ENSG00000116350 SRSF4
ENST00000466448 0.898005918283555 0.609476336774622 0.0255977315066317 ENSG00000116350 SRSF4
ENST00000450108 0.880579123573927 0.56473460284384 -0.162350700621001 ENSG00000227637 RP11-242O24.5
ENST00000497015 0.898418466443169 0.610090958077924 0.034731550171563 ENSG00000116350 SRSF4
ENST00000605204 0.974042663314458 0.861965684471057 0.00908483606815307 ENSG00000116350 SRSF4
ENST00000477193 0.940918961837001 0.728979577934692 0.0338087398264494 ENSG00000116350 SRSF4
ENST00000489898 0.84049045244967 0.476880702273846 0.0651327057641734 ENSG00000116350 SRSF4
ENST00000472353 0.877943233497931 0.559568576681844 0.0384531425823626 ENSG00000116350 SRSF4
ENST00000373791 0.727461628697309 0.307454312043082 -0.092380120559795 ENSG00000116353 MECR
ENST00000475773 0.972289806942681 0.854148295390809 -0.0253470948536563 ENSG00000116353 MECR
ENST00000483435 0.961396225021169 0.809716642404832 -0.0343316716622428 ENSG00000116353 MECR
ENST00000263702 0.695403038445247 0.272606354803962 -0.101137177305405 ENSG00000116353 MECR
ENST00000473030 0.541232143207483 0.153220646622215 -0.154152147966368 ENSG00000116353 MECR
ENST00000463412 0.619104373638153 0.205528598660591 -0.143389499784612 ENSG00000116353 MECR
ENST00000453185 0.89615156746017 0.604923773649332 -0.0719564893634235 ENSG00000116353 MECR
ENST00000478505 0.487905094105114 0.122630309139156 -0.161389742651363 ENSG00000116353 MECR
ENST00000490529 0.778093701416665 0.373389035050005 -0.0849238886329785 ENSG00000116353 MECR
ENST00000464511 0.928649877497218 0.69191353633813 -0.0905882775195155 ENSG00000116353 MECR
ENST00000463052 0.636999245381528 0.219796272095429 -0.14337121682964 ENSG00000116353 MECR
ENST00000489248 0.608900708541952 0.198181085987503 -0.14933000409043 ENSG00000116353 MECR
ENST00000475861 0.665332410542503 0.243165492443059 -0.134824504316707 ENSG00000116353 MECR
ENST00000474946 0.729385282426432 0.309421457284036 -0.120007791205842 ENSG00000116353 MECR
ENST00000464915 0.764182722094705 0.353709735358203 -0.142812844489772 ENSG00000116353 MECR
ENST00000482610 0.935383481477354 0.710627049746152 -0.0473988896667429 ENSG00000116353 MECR
ENST00000484012 0.960812733000657 0.806270677403374 -0.0327756190769335 ENSG00000116353 MECR
ENST00000493928 0.973407419401953 0.858724786477087 0.0255239847329095 ENSG00000116353 MECR
ENST00000427046 0.747022934395866 0.331989786198126 -0.294663315408525 ENSG00000237934 RP11-467D18.2
ENST00000373779 0.67185146558355 0.249670151794268 -0.403234276553437 ENSG00000060656 PTPRU
ENST00000323874 0.67185146558355 0.249670151794268 -0.403234276553437 ENSG00000060656 PTPRU
ENST00000356870 0.67185146558355 0.249670151794268 -0.403234276553437 ENSG00000060656 PTPRU
ENST00000428026 0.67185146558355 0.249670151794268 -0.403234276553437 ENSG00000060656 PTPRU
ENST00000460170 0.672607813204192 0.250329248590885 -0.402898801892433 ENSG00000060656 PTPRU
ENST00000373765 0.789559549251511 0.390913045172483 0.189182084197059 ENSG00000162510 MATN1
ENST00000494561 0.793722703605852 0.397250143501085 0.279491707302092 ENSG00000162510 MATN1
ENST00000477320 0.784697830957281 0.382981695554333 0.264116318919158 ENSG00000162510 MATN1
ENST00000414532 0.843998828083711 0.484146391773011 0.125858385959334 ENSG00000186056 MATN1-AS1
ENST00000454613 0.84491313483148 0.485999656114151 0.126227907853121 ENSG00000186056 MATN1-AS1
ENST00000414763 0.842702074052287 0.480996665395095 0.178876883884117 ENSG00000186056 MATN1-AS1
ENST00000443076 0.847886988075539 0.492430491814563 -0.225465079507884 ENSG00000186056 MATN1-AS1
ENST00000294507 0.411701949331923 0.0885787740132624 0.201881286272224 ENSG00000162511 LAPTM5
ENST00000464569 0.251693376146741 0.0391012255895002 0.238729037947679 ENSG00000162511 LAPTM5
ENST00000583944 0.697438235576312 0.274734543777374 0.348910273905296 ENSG00000264773 MIR4420
ENST00000476492 0.266984665241606 0.0430531605132843 0.24066841373222 ENSG00000162511 LAPTM5
ENST00000336798 0.00020070915911397 5.88683225304549e-06 0.909984745135866 ENSG00000162512 SDC3
ENST00000339394 0.00172080683074933 6.96975732344572e-05 0.937288482191877 ENSG00000162512 SDC3
ENST00000471567 0.0767488342642631 0.00730646101290071 0.848126044926524 ENSG00000162512 SDC3
ENST00000424085 0.757330705012455 0.345704195040947 0.0367621970432251 ENSG00000134644 PUM1
ENST00000257075 0.757330705012455 0.345704195040947 0.0367621970432251 ENSG00000134644 PUM1
ENST00000373747 0.757330705012455 0.345676591131318 0.0367625177613069 ENSG00000134644 PUM1
ENST00000525843 0.772084262049052 0.365322380096363 0.0358738716463313 ENSG00000134644 PUM1
ENST00000426105 0.800348346551831 0.407177315312004 0.0322627446964037 ENSG00000134644 PUM1
ENST00000440538 0.800096403453865 0.406575208492132 0.0323765163177884 ENSG00000134644 PUM1
ENST00000498419 0.422861303153238 0.0929783204728685 0.0654199217534126 ENSG00000134644 PUM1
ENST00000373741 0.797403005813834 0.402584677419212 0.0326666934882622 ENSG00000134644 PUM1
ENST00000423018 0.794251532708269 0.398193380151433 0.032933375099945 ENSG00000134644 PUM1
ENST00000373742 0.799811570363279 0.406188152711032 0.0325815105740725 ENSG00000134644 PUM1
ENST00000530669 0.365859368887641 0.071314655733713 0.0999647851448161 ENSG00000134644 PUM1
ENST00000529846 0.269728168192335 0.0437454272286449 0.109275148318474 ENSG00000134644 PUM1
ENST00000525997 0.271910416188394 0.0443246194355136 0.108481443336079 ENSG00000134644 PUM1
ENST00000527498 0.782135642113299 0.379395944406083 0.0498777272593126 ENSG00000134644 PUM1
ENST00000498627 0.620218290517718 0.206268409554082 0.133250514272009 ENSG00000134644 PUM1
ENST00000471894 0.696421608807427 0.273508455852428 0.0781580713714052 ENSG00000134644 PUM1
ENST00000490546 0.756042009069016 0.344215911517903 0.0595767975315371 ENSG00000134644 PUM1
ENST00000532678 0.670460718556062 0.248152514350983 0.0682867375558865 ENSG00000134644 PUM1
ENST00000363311 0.989594994800497 0.942147702327314 0.0236968459163709 ENSG00000200181 SNORD85
ENST00000526128 0.759479684867688 0.348606735750409 0.0749721781934176 ENSG00000134644 PUM1
ENST00000526215 0.968490099782853 0.839292862955407 0.010078405833298 ENSG00000134644 PUM1
ENST00000525948 0.949817540736693 0.761093978597685 0.0145790608752445 ENSG00000134644 PUM1
ENST00000480602 0.985842888288512 0.922214590102654 -0.00499075883117879 ENSG00000134644 PUM1
ENST00000524516 0.999587443538957 0.997512238361468 -0.000170921415009755 ENSG00000134644 PUM1
ENST00000417263 0.781911864111044 0.379059236536421 -0.218041646719839 ENSG00000237329 RP11-201O14.1
ENST00000531867 0.670907976707155 0.248707404707191 0.0923874876242221 ENSG00000134644 PUM1
ENST00000373736 0.640237338536918 0.22246777819726 -0.430803201904248 ENSG00000084628 NKAIN1
ENST00000263694 0.451728233398571 0.104946860945416 0.0874403965354844 ENSG00000060688 SNRNP40
ENST00000486941 0.80833864371027 0.419689999303561 0.0930666872034986 ENSG00000060688 SNRNP40
ENST00000489853 0.0830825653170424 0.00810949560285402 0.179599873240677 ENSG00000060688 SNRNP40
ENST00000373720 0.168275429703468 0.0214561586344808 0.172026527945702 ENSG00000060688 SNRNP40
ENST00000491106 0.618551765719635 0.205189383885548 0.171464972634036 ENSG00000060688 SNRNP40
ENST00000446633 0.439290700846737 0.0997264510817199 0.0891083453868974 ENSG00000060688 SNRNP40
ENST00000452686 0.97551736884707 0.871749325005277 0.0517846108753677 ENSG00000229447 RP11-490K7.4
ENST00000474025 0.66848540579388 0.246283949047676 0.0998372403186976 ENSG00000060688 SNRNP40
ENST00000463988 0.925612182460566 0.683273504203807 -0.0467169736877966 ENSG00000060688 SNRNP40
ENST00000344147 0.631188912911889 0.215007617236625 0.10613013088184 ENSG00000121766 ZCCHC17
ENST00000479629 0.725718992021894 0.305195302773777 0.114062216603677 ENSG00000121766 ZCCHC17
ENST00000373714 0.631188912911889 0.215007617236625 0.10613013088184 ENSG00000121766 ZCCHC17
ENST00000546109 0.668876497159502 0.246728836009785 0.1042197238818 ENSG00000121766 ZCCHC17
ENST00000422613 0.646917115309578 0.228038537135577 0.10560614262329 ENSG00000121766 ZCCHC17
ENST00000490049 0.673891853459678 0.251582461853294 0.134379399692743 ENSG00000121766 ZCCHC17
ENST00000430143 0.989916810506191 0.94317267179834 0.0104310525527749 ENSG00000229044 RP11-266K22.2
ENST00000373713 0.61745060514801 0.204323091249201 0.316559610290767 ENSG00000121769 FABP3
ENST00000497275 0.950872828992147 0.764327843265616 0.0808956816063286 ENSG00000121769 FABP3
ENST00000498148 0.599964435755492 0.192064535341914 0.328972629124943 ENSG00000121769 FABP3
ENST00000482018 0.606877962415335 0.196778607068004 0.314992090044975 ENSG00000121769 FABP3
ENST00000373710 0.878903086537266 0.561709162861471 -0.135300494525619 ENSG00000168528 SERINC2
ENST00000536859 0.878835177206673 0.561464084276861 -0.135524559884725 ENSG00000168528 SERINC2
ENST00000487207 0.908222123837125 0.635515728379603 -0.123245779330329 ENSG00000168528 SERINC2
ENST00000373709 0.871421257036992 0.54314153769619 -0.138712795124772 ENSG00000168528 SERINC2
ENST00000536384 0.898005918283555 0.609476469841489 -0.118511712632381 ENSG00000168528 SERINC2
ENST00000491976 0.898005918283555 0.609476469841489 -0.118511712632381 ENSG00000168528 SERINC2
ENST00000485464 0.893491555312331 0.598489505377519 -0.155668414010933 ENSG00000121764 HCRTR1
ENST00000468521 0.748758110200677 0.334278312451933 0.212211191786351 ENSG00000121764 HCRTR1
ENST00000403528 0.772783666192616 0.366254345642407 0.201161664069514 ENSG00000121764 HCRTR1
ENST00000373706 0.756611923499419 0.344870644062916 0.214113374385764 ENSG00000121764 HCRTR1
ENST00000373705 0.222811820412677 0.0325705595585265 0.149111464370712 ENSG00000121764 HCRTR1
ENST00000373703 0.694961964064567 0.272238829703092 0.0650412814809384 ENSG00000162517 PEF1
ENST00000461006 0.613759082504916 0.201960928434245 0.0939652294015624 ENSG00000162517 PEF1
ENST00000478502 0.878605400766827 0.560968684786353 0.0357238358940649 ENSG00000162517 PEF1
ENST00000489164 0.944866345912935 0.744409317613261 0.020992633306735 ENSG00000162517 PEF1
ENST00000492061 0.908434852969197 0.636491643655968 -0.0311163333693294 ENSG00000162517 PEF1
ENST00000496805 0.950934584729539 0.764494601943634 -0.0201117588080506 ENSG00000162517 PEF1
ENST00000472443 0.885319816952331 0.577666893626993 -0.0375447689663589 ENSG00000162517 PEF1
ENST00000471219 0.703953652418541 0.281688475613045 -0.0969318065449055 ENSG00000162517 PEF1
ENST00000440872 0.955899782031453 0.784216368892804 -0.0188303978761555 ENSG00000162517 PEF1
ENST00000609625 0.99542926974574 0.976156335879418 -0.00712845676808818 ENSG00000235790 RP11-73M7.6
ENST00000609549 0.99542926974574 0.976156335879418 -0.00712845676808818 ENSG00000235790 RP11-73M7.6
ENST00000610043 0.99542926974574 0.976201930079841 -0.00712502083382022 ENSG00000235790 RP11-73M7.6
ENST00000581333 0.968998825936914 0.841474380354478 0.0583551832791001 ENSG00000264078 RP11-73M7.9
ENST00000608332 0.969399465016366 0.843379088307665 -0.0551378921343837 ENSG00000235790 RP11-73M7.6
ENST00000585660 0.931420006097265 0.700736499924401 0.121880885088259 ENSG00000235790 RP11-73M7.6
ENST00000591592 0.957170336209138 0.789258546740419 0.0845960080115119 ENSG00000235790 RP11-73M7.6
ENST00000608246 0.957221868517866 0.789822215015417 0.0841334751560741 ENSG00000235790 RP11-73M7.6
ENST00000608888 0.957399918948522 0.790624764834035 0.0839169502678739 ENSG00000235790 RP11-73M7.6
ENST00000607926 0.957670230656959 0.791663222475385 0.0834278266861351 ENSG00000235790 RP11-73M7.6
ENST00000610216 0.957670230656959 0.791663222475385 0.0834278266861351 ENSG00000235790 RP11-73M7.6
ENST00000585413 0.979713498072449 0.892624106536223 0.044156006121713 ENSG00000235790 RP11-73M7.6
ENST00000609033 0.972600989427448 0.855115842874736 0.0596378386715159 ENSG00000235790 RP11-73M7.6
ENST00000589462 0.972600989427448 0.855115842874736 0.0596378386715159 ENSG00000235790 RP11-73M7.6
ENST00000593188 0.973604318223895 0.85919443714905 0.0580552312566711 ENSG00000235790 RP11-73M7.6
ENST00000609373 0.974190278193607 0.862524282256242 0.0566958857593818 ENSG00000235790 RP11-73M7.6
ENST00000587445 0.974190278193607 0.862524282256242 0.0566958857593818 ENSG00000235790 RP11-73M7.6
ENST00000591929 0.953911229071123 0.775941132113427 0.0929751280065376 ENSG00000235790 RP11-73M7.6
ENST00000609338 0.953911229071123 0.775941132113427 0.0929751280065376 ENSG00000235790 RP11-73M7.6
ENST00000398556 0.858159827703717 0.513836504437068 0.226069558765123 ENSG00000121753 BAI2
ENST00000398547 0.855034677717825 0.507433248687839 0.226211194044407 ENSG00000121753 BAI2
ENST00000373655 0.855034677717825 0.507433248687839 0.226211194044407 ENSG00000121753 BAI2
ENST00000373658 0.855034677717825 0.507433248687839 0.226211194044407 ENSG00000121753 BAI2
ENST00000398542 0.8548141158952 0.506778871206141 0.226575653559092 ENSG00000121753 BAI2
ENST00000257070 0.855034677717825 0.507433248687839 0.226211194044407 ENSG00000121753 BAI2
ENST00000527361 0.881189999305938 0.566227458329508 0.199052396245563 ENSG00000121753 BAI2
ENST00000398538 0.884895579482528 0.575713649815139 0.194558021312156 ENSG00000121753 BAI2
ENST00000602889 0.000223018706158729 6.60788753880065e-06 0.297267281383586 ENSG00000269967 RP11-84A19.4
ENST00000602725 0.000258950339480489 7.813882991974e-06 0.285672183163536 ENSG00000184007 PTP4A2
ENST00000344035 5.3139894961784e-05 1.32493071143658e-06 0.275391722203219 ENSG00000184007 PTP4A2
ENST00000356536 6.28043520697444e-05 1.59877066419439e-06 0.278837854209576 ENSG00000184007 PTP4A2
ENST00000457805 0.000343756783428214 1.07971080429744e-05 0.29822302914735 ENSG00000184007 PTP4A2
ENST00000489313 0.000743863029132985 2.61232942574241e-05 0.343963521181272 ENSG00000184007 PTP4A2
ENST00000602683 0.000125180358059179 3.48620355680481e-06 0.306972928302857 ENSG00000184007 PTP4A2
ENST00000470404 0.000153703350082697 4.36101459189607e-06 0.30374221686385 ENSG00000184007 PTP4A2
ENST00000532001 0.000835029688089762 2.99181659722107e-05 0.288320918392701 ENSG00000184007 PTP4A2
ENST00000528253 0.00135916094792627 5.29357100845806e-05 0.287749263941449 ENSG00000184007 PTP4A2
ENST00000391369 0.500583976753308 0.129212427116694 0.236519770301786 ENSG00000212673 AL136115.1
ENST00000484483 0.00261695845871573 0.000113959490462101 0.296447994023326 ENSG00000184007 PTP4A2
ENST00000468531 0.000819010337370778 2.92155887290408e-05 0.257874377661598 ENSG00000184007 PTP4A2
ENST00000534796 0.00154154996039278 6.11114078032452e-05 0.285044503827458 ENSG00000184007 PTP4A2
ENST00000532289 0.00370864263954758 0.000171649423762965 0.275928211916544 ENSG00000184007 PTP4A2
ENST00000526960 0.00289065644041236 0.000127888508749538 0.245989612594508 ENSG00000184007 PTP4A2
ENST00000524384 0.00663830523169 0.000340208240809246 0.265664050252343 ENSG00000184007 PTP4A2
ENST00000528840 0.00564427081626234 0.000280442833877362 0.269119141253323 ENSG00000184007 PTP4A2
ENST00000494444 0.0056568976086039 0.000281112516614489 0.268418246335742 ENSG00000184007 PTP4A2
ENST00000529477 0.00353263055327289 0.00016252546880948 0.243022835538653 ENSG00000184007 PTP4A2
ENST00000533408 0.00454870167870264 0.000217358809860438 0.262097140134891 ENSG00000184007 PTP4A2
ENST00000475464 0.00223948051778704 9.48922487737821e-05 0.29297108315015 ENSG00000184007 PTP4A2
ENST00000447478 0.116480608707981 0.0127544258684424 0.415450484873559 ENSG00000228634 RP4-534N18.2
ENST00000327300 0.786593782750416 0.38586443043469 -0.0346349111909196 ENSG00000121774 KHDRBS1
ENST00000307714 0.790495952554983 0.392274962335211 -0.0342274597668723 ENSG00000121774 KHDRBS1
ENST00000492989 0.582704318383469 0.179839799558253 -0.0593746925172558 ENSG00000121774 KHDRBS1
ENST00000484270 0.568224370100626 0.169363744080726 -0.0536370479873794 ENSG00000121774 KHDRBS1
ENST00000366152 0.489050868828702 0.123382766179863 -0.156145220565901 ENSG00000203325 RP11-277A4.4
ENST00000487305 0.845032195880201 0.486237221594497 -0.0816593924983702 ENSG00000121775 TMEM39B
ENST00000336294 0.826912541217516 0.452640913908699 -0.0885109659887985 ENSG00000121775 TMEM39B
ENST00000438825 0.70604455719577 0.283646549235726 -0.1439898366848 ENSG00000121775 TMEM39B
ENST00000441402 0.821359352939908 0.441425600692695 -0.0908073028160403 ENSG00000121775 TMEM39B
ENST00000472503 0.69770795586503 0.275012233726116 -0.13931770328472 ENSG00000121775 TMEM39B
ENST00000456834 0.764260318494424 0.354108575919975 -0.111880646397105 ENSG00000121775 TMEM39B
ENST00000468135 0.821589590941132 0.44189348619962 -0.0907869627707183 ENSG00000121775 TMEM39B
ENST00000466321 0.714078302261336 0.291618389710658 -0.141979223126856 ENSG00000121775 TMEM39B
ENST00000373634 0.823129597297334 0.445110104405304 -0.0901586742913328 ENSG00000121775 TMEM39B
ENST00000427288 0.719752291385106 0.298241736766359 -0.125267718472894 ENSG00000121775 TMEM39B
ENST00000476968 0.825500905588273 0.44979925332404 -0.0899237969524977 ENSG00000121775 TMEM39B
ENST00000498613 0.937897246466921 0.717975110024304 -0.0499894062302154 ENSG00000121775 TMEM39B
ENST00000373625 0.507789504844108 0.133295581723064 0.0555313887159925 ENSG00000025800 KPNA6
ENST00000471599 0.694850288350301 0.271966395139644 0.0445492209783655 ENSG00000025800 KPNA6
ENST00000537234 0.753870878251862 0.340899941624564 0.0413773648156394 ENSG00000025800 KPNA6
ENST00000469790 0.198948295855741 0.0275189997871456 0.129316558762322 ENSG00000025800 KPNA6
ENST00000545542 0.0831200515900175 0.00811626256261907 0.123810317438081 ENSG00000025800 KPNA6
ENST00000446515 0.140471358390586 0.0165001505114527 0.146063163511425 ENSG00000025800 KPNA6
ENST00000515055 0.398573559069834 0.0835723079682019 0.0871811218018556 ENSG00000250135 RP4-622L5.2
ENST00000373610 0.83047267503161 0.458661704232548 -0.0464896090467459 ENSG00000084652 TXLNA
ENST00000373609 0.830789051109914 0.459076847764233 -0.046590815779841 ENSG00000084652 TXLNA
ENST00000373602 0.912720683482408 0.647816745179308 0.0640695000151816 ENSG00000160050 CCDC28B
ENST00000469003 0.905140995834665 0.627514940458073 -0.08450154512379 ENSG00000160050 CCDC28B
ENST00000421922 0.902802027203372 0.621741618900807 0.0690576979497696 ENSG00000160050 CCDC28B
ENST00000461819 0.895239535979506 0.60310852977709 0.0727825857415439 ENSG00000160050 CCDC28B
ENST00000483009 0.786649291924566 0.386021083297857 0.121669097609617 ENSG00000160050 CCDC28B
ENST00000373604 0.940374913184829 0.727409384098934 0.0758509799826381 ENSG00000224066 RP4-622L5.7
ENST00000421616 0.999681029001547 0.998212220569305 0.000650704882776527 ENSG00000224066 RP4-622L5.7
ENST00000537469 0.98111776047849 0.897989149739664 0.028660941501072 ENSG00000160051 IQCC
ENST00000291358 0.983454164047881 0.908598541261206 0.025737699224784 ENSG00000160051 IQCC
ENST00000409358 0.750448260625055 0.336655309575495 -0.141265620636771 ENSG00000222046 DCDC2B
ENST00000487056 0.764217557874675 0.353905342752274 -0.136648865197871 ENSG00000222046 DCDC2B
ENST00000466796 0.796744562193821 0.40169377807574 -0.0878219364759999 ENSG00000160055 TMEM234
ENST00000491434 0.675587806452156 0.253080666940951 -0.1184654478901 ENSG00000160055 TMEM234
ENST00000489170 0.675465953571882 0.252978338312681 -0.118475955957214 ENSG00000160055 TMEM234
ENST00000495091 0.779032746576121 0.374596611740111 -0.161030862155131 ENSG00000160055 TMEM234
ENST00000461402 0.675465953571882 0.252978338312681 -0.118475955957214 ENSG00000160055 TMEM234
ENST00000483001 0.714158283080999 0.291929359187139 -0.115230378223607 ENSG00000160055 TMEM234
ENST00000545122 0.619223247164465 0.205615885705072 -0.14134953469292 ENSG00000160055 TMEM234
ENST00000309777 0.640180903843896 0.222432451435408 -0.134545743269516 ENSG00000160055 TMEM234
ENST00000373593 0.639881724156609 0.222180157289475 -0.134572176304368 ENSG00000160055 TMEM234
ENST00000344461 0.653298679289698 0.233159009457052 -0.131212063832095 ENSG00000160055 TMEM234
ENST00000484490 0.728445146316744 0.308120655410386 -0.11211920690924 ENSG00000160055 TMEM234
ENST00000485689 0.142163754488169 0.0167839962316852 -0.414855272062366 ENSG00000160055 TMEM234
ENST00000487174 0.755676057179635 0.343464457012143 -0.104141041709478 ENSG00000160055 TMEM234
ENST00000355082 0.993103203333912 0.961992371524179 0.00374944327592879 ENSG00000084623 EIF3I
ENST00000373586 0.845835857870221 0.487904529069936 0.050473819297632 ENSG00000084623 EIF3I
ENST00000489353 0.984845054112848 0.915634805586513 0.00800447898826949 ENSG00000084623 EIF3I
ENST00000471486 0.878640085534423 0.561007873696659 0.0430028995852461 ENSG00000084623 EIF3I
ENST00000483517 0.896536180082503 0.605629235387957 0.038103607800631 ENSG00000084623 EIF3I
ENST00000474371 0.880886635792759 0.565383258850285 0.0417967411423783 ENSG00000084623 EIF3I
ENST00000423995 0.922439105027781 0.673589700200898 0.072882582048362 ENSG00000220785 MTMR9LP
ENST00000403496 0.897482372723767 0.60801999437192 0.0883202588884021 ENSG00000220785 MTMR9LP
ENST00000441044 0.928649877497218 0.691834890186016 0.0687748909473472 ENSG00000220785 MTMR9LP
ENST00000426597 0.942944479928408 0.736180140548614 0.059223827916026 ENSG00000220785 MTMR9LP
ENST00000336890 0.72238984517044 0.301598895748124 0.107724727999552 ENSG00000182866 LCK
ENST00000482949 0.724910244243915 0.304218459427873 0.117573137154466 ENSG00000182866 LCK
ENST00000495610 0.752027226182007 0.33869121189197 0.101580112310768 ENSG00000182866 LCK
ENST00000355928 0.733406906302971 0.314051816561878 0.117248921816931 ENSG00000182866 LCK
ENST00000476457 0.737730608984201 0.319673881430707 0.11333797778616 ENSG00000182866 LCK
ENST00000469765 0.720810355423556 0.299853779234416 0.108125528475056 ENSG00000182866 LCK
ENST00000461712 0.67907926310289 0.25626140410439 0.194935738178697 ENSG00000182866 LCK
ENST00000373562 0.65508928734705 0.234858888742172 0.190371087374255 ENSG00000182866 LCK
ENST00000477031 0.699945001688326 0.277277962641083 0.189989389961412 ENSG00000182866 LCK
ENST00000373557 0.448150327448309 0.103515724496114 0.228264182996914 ENSG00000182866 LCK
ENST00000333070 0.71625046175231 0.294009597239123 0.125551826725099 ENSG00000182866 LCK
ENST00000373564 0.756561938593536 0.344806304442195 0.116428019481498 ENSG00000182866 LCK
ENST00000469956 0.843936511552594 0.484004869423619 0.0958163283591832 ENSG00000182866 LCK
ENST00000373548 0.594842439712582 0.188618777333462 0.0990255034127487 ENSG00000116478 HDAC1
ENST00000481281 0.795446794730029 0.400108489107357 0.0872043659941088 ENSG00000116478 HDAC1
ENST00000463172 0.863701756816003 0.524497829820671 0.0677781143284456 ENSG00000116478 HDAC1
ENST00000428704 0.796710645993525 0.401647171065559 0.0784960445998723 ENSG00000116478 HDAC1
ENST00000472928 0.800890680352978 0.407945781908871 0.0855979777867924 ENSG00000116478 HDAC1
ENST00000373541 0.593470004071574 0.187349212018287 0.0984346010535706 ENSG00000116478 HDAC1
ENST00000490081 0.247423077821592 0.0381055112935176 0.156006382758571 ENSG00000116478 HDAC1
ENST00000482310 0.280115174300933 0.0462888969146322 0.152955856496413 ENSG00000116478 HDAC1
ENST00000476391 0.363749995152684 0.0706369036870582 0.130463361200694 ENSG00000116478 HDAC1
ENST00000484305 0.173738076568975 0.0224917913197491 0.228231187027807 ENSG00000116478 HDAC1
ENST00000471488 0.872589714653696 0.545939382792051 0.0517316551111451 ENSG00000116478 HDAC1
ENST00000329421 0.529907176473696 0.145831086772152 -0.134184226355939 ENSG00000175130 MARCKSL1
ENST00000574315 0.903526447625131 0.622974583395627 -0.0691263461042961 ENSG00000162526 TSSK3
ENST00000432622 0.996415998556592 0.982675888833715 -0.00655845394682613 ENSG00000225828 FAM229A
ENST00000416512 0.92569487584392 0.683573873722747 0.0599971324617623 ENSG00000225828 FAM229A
ENST00000415596 0.789353948815121 0.390669301209123 0.120959632136317 ENSG00000225828 FAM229A
ENST00000373534 0.902281311191602 0.620573617114176 0.0706629065929657 ENSG00000162526 TSSK3
ENST00000455895 0.856281630072852 0.510323957651088 0.0432367509184972 ENSG00000160058 BSDC1
ENST00000413080 0.856276045922391 0.510228307593163 0.0432364782200584 ENSG00000160058 BSDC1
ENST00000444377 0.855034677717825 0.507436055865892 0.043508123107142 ENSG00000160058 BSDC1
ENST00000341071 0.850114380310683 0.498332830326604 0.0445498432565961 ENSG00000160058 BSDC1
ENST00000526031 0.816327232317363 0.431982398085327 0.0544122780204385 ENSG00000160058 BSDC1
ENST00000419121 0.821403375387974 0.441489589213243 0.0533804150005461 ENSG00000160058 BSDC1
ENST00000446293 0.813603050514691 0.427397524246276 0.0557599825784871 ENSG00000160058 BSDC1
ENST00000463967 0.967523503397925 0.835179016820465 0.0214308313578869 ENSG00000160058 BSDC1
ENST00000373520 0.794104312568303 0.39776452221037 0.0609492284757366 ENSG00000160058 BSDC1
ENST00000449308 0.801208208565604 0.408344614326354 0.0593040263864446 ENSG00000160058 BSDC1
ENST00000527513 0.62239230047948 0.208129690681507 0.0932423339091228 ENSG00000160058 BSDC1
ENST00000527163 0.581582823019796 0.178922264712203 0.100095967928217 ENSG00000160058 BSDC1
ENST00000530485 0.549080605089681 0.157950745778481 0.100641974740259 ENSG00000160058 BSDC1
ENST00000474414 0.575603206401951 0.174231899597853 0.101241681327214 ENSG00000160058 BSDC1
ENST00000530876 0.628512924227105 0.21295429264321 0.0955174753285996 ENSG00000160058 BSDC1
ENST00000530753 0.653715425957871 0.233705501371653 0.0920016640094976 ENSG00000160058 BSDC1
ENST00000533084 0.737092204296564 0.318789889380066 0.0835116434935322 ENSG00000160058 BSDC1
ENST00000531222 0.64094798591029 0.223230522838084 0.121537816834427 ENSG00000160058 BSDC1
ENST00000480336 0.953734932428124 0.774849770474001 -0.0823840413020249 ENSG00000254553 RP1-27O5.3
ENST00000373510 0.941983793518938 0.732797299837824 -0.0863505141290464 ENSG00000160062 ZBTB8A
ENST00000316459 0.983412243905321 0.908014348366603 -0.033373202889563 ENSG00000160062 ZBTB8A
ENST00000341885 0.901750585974731 0.61843429088957 0.0334276744254189 ENSG00000176261 ZBTB8OS
ENST00000468695 0.868376159491269 0.535468824457287 0.0427651589772302 ENSG00000176261 ZBTB8OS
ENST00000492007 0.865979775070663 0.530444206053946 0.0437380274298254 ENSG00000176261 ZBTB8OS
ENST00000373506 0.861909533261369 0.521171690046899 0.0450983004526135 ENSG00000176261 ZBTB8OS
ENST00000467652 0.884983506732614 0.576963505747098 0.0544058201745781 ENSG00000176261 ZBTB8OS
ENST00000498691 0.740148706581857 0.322802286746424 0.0789986409627363 ENSG00000176261 ZBTB8OS
ENST00000478041 0.861547737761408 0.519923391928163 0.0456931633123862 ENSG00000176261 ZBTB8OS
ENST00000473294 0.858159827703717 0.513913393768078 0.0463658747376468 ENSG00000176261 ZBTB8OS
ENST00000436661 0.85577004236793 0.508599815566927 0.0469504139073585 ENSG00000176261 ZBTB8OS
ENST00000373501 0.855931694529052 0.509080401548543 0.0469545315744377 ENSG00000176261 ZBTB8OS
ENST00000476493 0.85878848155942 0.515051843285056 0.0461703073974969 ENSG00000176261 ZBTB8OS
ENST00000465588 0.860049196626492 0.51728113946322 0.0459944495243814 ENSG00000176261 ZBTB8OS
ENST00000483138 0.904790022062235 0.626436336719177 0.0344716067956598 ENSG00000176261 ZBTB8OS
ENST00000479075 0.850774758672611 0.49937802631958 0.0468355998781964 ENSG00000176261 ZBTB8OS
ENST00000473383 0.515160610814653 0.137509461496178 0.131388349913263 ENSG00000176261 ZBTB8OS
ENST00000466361 0.996470170128915 0.982885212496058 -0.00167117321583382 ENSG00000176261 ZBTB8OS
ENST00000363721 0.88942186021108 0.588252000965218 -0.167921145400327 ENSG00000200591 Y_RNA
ENST00000414241 0.865716725770513 0.529042959688683 0.0375792420274708 ENSG00000162521 RBBP4
ENST00000373493 0.729935901545109 0.310143197168592 0.0562116222771831 ENSG00000162521 RBBP4
ENST00000527118 0.906776752301586 0.631415777335713 -0.0302070040880974 ENSG00000162521 RBBP4
ENST00000401893 0.875592202999715 0.552772563991748 -0.0393616737654503 ENSG00000162521 RBBP4
ENST00000524393 0.893736733777709 0.599206437803447 -0.0330626537768923 ENSG00000162521 RBBP4
ENST00000526193 0.887020453007225 0.582341051593887 -0.0354567159687535 ENSG00000162521 RBBP4
ENST00000492348 0.816515814506955 0.432406526716539 0.0460518402418471 ENSG00000162521 RBBP4
ENST00000544435 0.816515814506955 0.432406526716539 0.0460518402418471 ENSG00000162521 RBBP4
ENST00000525506 0.578608528252328 0.176810708078316 -0.10553026720801 ENSG00000162521 RBBP4
ENST00000465780 0.815971241352023 0.431237801855739 -0.0720323969728949 ENSG00000162521 RBBP4
ENST00000373485 0.834385511872283 0.465563951738716 0.0425792210605611 ENSG00000162521 RBBP4
ENST00000477563 0.854888086621768 0.506927109568672 -0.0459175029511277 ENSG00000162521 RBBP4
ENST00000458695 0.848398717251734 0.493635841648366 0.0415452243095014 ENSG00000162521 RBBP4
ENST00000490500 0.731759042974838 0.311991716222247 -0.0810195717414892 ENSG00000162521 RBBP4
ENST00000445722 0.832375211731423 0.462427595484006 -0.0524228354483684 ENSG00000162521 RBBP4
ENST00000475321 0.868199527064565 0.535096267529934 0.056135465223818 ENSG00000162521 RBBP4
ENST00000531983 0.96278128230405 0.814493358118371 0.0257342144302555 ENSG00000162521 RBBP4
ENST00000463378 0.80635814863009 0.416443923540709 0.0539955963148284 ENSG00000162521 RBBP4
ENST00000460669 0.488656074805515 0.123125181646439 0.0968616070896066 ENSG00000162521 RBBP4
ENST00000482190 0.464219277097491 0.110681181956356 0.0998717656271778 ENSG00000162521 RBBP4
ENST00000373484 0.30607743907507 0.0532804388557808 0.1235637717067 ENSG00000162520 SYNC
ENST00000409190 0.748478652082937 0.333893814535229 0.0781182726063588 ENSG00000162520 SYNC
ENST00000401073 0.893958479915281 0.599855037495113 -0.0783257189683981 ENSG00000162522 KIAA1522
ENST00000468130 0.913393305949718 0.649503181219833 0.114126293603126 ENSG00000162522 KIAA1522
ENST00000373481 0.997791529380502 0.988523708502236 -0.00201617583283559 ENSG00000162522 KIAA1522
ENST00000294521 0.770942824314156 0.363583090882549 -0.133373018910667 ENSG00000162522 KIAA1522
ENST00000373480 0.957170336209138 0.78931854869883 -0.0326789619212605 ENSG00000162522 KIAA1522
ENST00000469100 0.590288162865017 0.185056006977838 0.0927926283824044 ENSG00000134684 YARS
ENST00000373477 0.912631440781707 0.647726103899879 0.0234682566578618 ENSG00000134684 YARS
ENST00000490826 0.624110997342689 0.209413862119607 0.0959653591451932 ENSG00000134684 YARS
ENST00000487404 0.700572460400875 0.278124945840463 0.0737951046609683 ENSG00000134684 YARS
ENST00000478828 0.721002958185812 0.300068417681423 0.0632477760926053 ENSG00000134684 YARS
ENST00000481895 0.958927685474169 0.796469244271824 0.0124225659108782 ENSG00000134684 YARS
ENST00000466052 0.872589714653696 0.546134175034463 0.0359156858008577 ENSG00000134684 YARS
ENST00000470377 0.703769764616796 0.281499484966938 -0.0608473524613709 ENSG00000134684 YARS
ENST00000472692 0.601824146540255 0.193227490343536 0.108766636333925 ENSG00000134684 YARS
ENST00000530710 0.993277637562724 0.962892974787137 0.00550385181958035 ENSG00000116497 S100PBP
ENST00000373476 0.960613878601982 0.804757934914231 0.0298097511035644 ENSG00000116497 S100PBP
ENST00000373475 0.962592117425582 0.814088778141755 0.0283086998699965 ENSG00000116497 S100PBP
ENST00000529027 0.872293345134148 0.545363584610759 -0.0845612571500365 ENSG00000116497 S100PBP
ENST00000531123 0.995595014323373 0.976988160331485 0.00346973546570402 ENSG00000116497 S100PBP
ENST00000398243 0.960613878601982 0.804915113044417 -0.0318895979194701 ENSG00000116497 S100PBP
ENST00000356689 0.991922951750351 0.954692182040474 -0.00727103538638225 ENSG00000116497 S100PBP
ENST00000526230 0.944533299141816 0.743192307141756 -0.0445977095929906 ENSG00000116497 S100PBP
ENST00000531256 0.955365551927158 0.781599536213181 -0.0374667138740372 ENSG00000116497 S100PBP
ENST00000477248 0.959293225780261 0.798895915404636 -0.0483572951759084 ENSG00000116497 S100PBP
ENST00000482212 0.960613878601982 0.804892867673676 -0.0333798816754468 ENSG00000116497 S100PBP
ENST00000474103 0.820471350155838 0.43909635080872 -0.193747787183769 ENSG00000116497 S100PBP
ENST00000530552 0.980206225291134 0.894724750055694 0.0261062334008342 ENSG00000116497 S100PBP
ENST00000525203 0.891243789338808 0.592869506571733 0.106539619643432 ENSG00000116497 S100PBP
ENST00000524535 0.844868130341158 0.485829688737813 0.13944934738635 ENSG00000116497 S100PBP
ENST00000527692 0.903991287909489 0.624760541674373 0.106174650946069 ENSG00000116497 S100PBP
ENST00000475486 0.913218663856142 0.649180142432569 0.097306634564499 ENSG00000116497 S100PBP
ENST00000481487 0.967479287452457 0.835000619989427 0.0748635303873309 ENSG00000160097 FNDC5
ENST00000373471 0.995664377304763 0.979100376737468 0.00844694111159781 ENSG00000160097 FNDC5
ENST00000609187 0.995664377304763 0.979100376737468 0.00844694111159781 ENSG00000160097 FNDC5
ENST00000496770 0.995595014323373 0.977226262250169 -0.0095243056261609 ENSG00000160097 FNDC5
ENST00000470166 0.985805757362417 0.920935543162204 -0.0351000291821851 ENSG00000121905 HPCA
ENST00000480118 0.994993352083579 0.973130227268857 0.0119826521328692 ENSG00000121905 HPCA
ENST00000373467 0.926675367685879 0.686244127945162 -0.140474540063073 ENSG00000121905 HPCA
ENST00000459874 0.995388619329475 0.97478023174633 -0.0112034593211086 ENSG00000121905 HPCA
ENST00000470896 0.293732852554978 0.0498901468544385 0.483250900455596 ENSG00000121905 HPCA
ENST00000482771 0.192673269638638 0.0261664129752515 0.74044110525258 ENSG00000121900 TMEM54
ENST00000329151 0.266515694188215 0.0429334243339266 0.470205542521169 ENSG00000121900 TMEM54
ENST00000373463 0.266901122729524 0.0430243870582508 0.470157631151883 ENSG00000121900 TMEM54
ENST00000474144 0.265543495887775 0.0426795056321095 0.470020595471515 ENSG00000121900 TMEM54
ENST00000475208 0.215207150824699 0.0308360742288024 0.498295888450377 ENSG00000121900 TMEM54
ENST00000463914 0.189213910602426 0.025466026587211 0.598688988834253 ENSG00000121900 TMEM54
ENST00000373456 0.957670230656959 0.791598292406802 0.0299134039567805 ENSG00000116514 RNF19B
ENST00000356990 0.957553456081792 0.791251313573808 0.0299676678358812 ENSG00000116514 RNF19B
ENST00000235150 0.959738592924483 0.801278011925442 0.0285045183837957 ENSG00000116514 RNF19B
ENST00000447420 0.306059631380565 0.0532747326858116 0.528223215454254 ENSG00000239670 RP4-803A2.2
ENST00000427524 3.04352644280017e-06 5.42385413680389e-08 0.296026164798864 ENSG00000236065 RP1-117O3.2
ENST00000373449 0.000449313505693964 1.45762530956739e-05 0.274652218749587 ENSG00000004455 AK2
ENST00000548033 0.000599252600314246 2.03232939404655e-05 0.2877060722626 ENSG00000004455 AK2
ENST00000482191 0.00733921026591906 0.000384142363098494 0.320458902186124 ENSG00000004455 AK2
ENST00000491241 0.000425658705135581 1.36879009870175e-05 0.320065770092223 ENSG00000004455 AK2
ENST00000467905 0.000838392811768386 3.00512024978191e-05 0.275833875571166 ENSG00000004455 AK2
ENST00000354858 0.00249285200184592 0.000107604317671046 0.273105634182928 ENSG00000004455 AK2
ENST00000480134 0.00247973232603329 0.000106945283200099 0.273108841872712 ENSG00000004455 AK2
ENST00000550338 0.00303247326359483 0.000135614161908906 0.270728000605798 ENSG00000004455 AK2
ENST00000469238 0.0112615986228129 0.000648481587475674 0.281944709512893 ENSG00000004455 AK2
ENST00000466029 0.0096571988372821 0.000536234202819492 0.288152131346519 ENSG00000004455 AK2
ENST00000487289 0.00729145372764789 0.000381230520446392 0.274199380255241 ENSG00000004455 AK2
ENST00000548559 0.000979394134914916 3.5969492716571e-05 0.306186065285787 ENSG00000004455 AK2
ENST00000551979 0.00596779076221153 0.000300533977914376 0.276551497569347 ENSG00000004455 AK2
ENST00000478635 0.754793096395066 0.342083570233271 -0.238663859102952 ENSG00000142920 ADC
ENST00000358680 0.578028531586379 0.176270107446728 -0.314013996569536 ENSG00000142920 ADC
ENST00000294517 0.895239535979506 0.603075000604962 -0.105895621647573 ENSG00000142920 ADC
ENST00000481886 0.90240007694492 0.621058383176319 -0.100592274303976 ENSG00000142920 ADC
ENST00000475935 0.90240007694492 0.621058383176319 -0.100592274303976 ENSG00000142920 ADC
ENST00000462920 0.771509678973399 0.364317764634018 -0.223838622913533 ENSG00000142920 ADC
ENST00000471119 0.90240007694492 0.621058383176319 -0.100592274303976 ENSG00000142920 ADC
ENST00000495135 0.952435037262347 0.770822817967768 0.0820502789800756 ENSG00000142920 ADC
ENST00000477570 0.592156688060709 0.186499144719166 -0.32136202423529 ENSG00000142920 ADC
ENST00000483027 0.699737997401514 0.277003499072302 -0.269198533446296 ENSG00000142920 ADC
ENST00000492420 0.758799013701925 0.347573631183726 -0.23561830459787 ENSG00000142920 ADC
ENST00000398167 0.902589499591914 0.621469782281704 -0.100499255940307 ENSG00000142920 ADC
ENST00000373443 0.90240007694492 0.621058383176319 -0.100592274303976 ENSG00000142920 ADC
ENST00000497710 0.78561923276975 0.38441696407659 -0.214985855424325 ENSG00000142920 ADC
ENST00000473089 0.592156688060709 0.186499144719166 -0.32136202423529 ENSG00000142920 ADC
ENST00000484656 0.922679530837565 0.674857805372796 -0.0861381912824457 ENSG00000142920 ADC
ENST00000373440 0.634416854459842 0.217640009008715 -0.302472259898852 ENSG00000142920 ADC
ENST00000373441 0.931801156283446 0.701689072196351 -0.0806662499019619 ENSG00000142920 ADC
ENST00000478204 0.90014533166728 0.614619116775554 -0.105775311961353 ENSG00000142920 ADC
ENST00000291416 0.391331309819767 0.0807368300339349 0.19374415823172 ENSG00000116525 TRIM62
ENST00000543586 0.384782104539355 0.0782173600280344 0.222954997104623 ENSG00000116525 TRIM62
ENST00000485148 0.594083398859057 0.187892662123616 0.168628772603406 ENSG00000116525 TRIM62
ENST00000486583 0.763576665662106 0.352959843262666 0.236419249516114 ENSG00000116525 TRIM62
ENST00000483388 0.945020513887609 0.744756487654309 0.0617314941795934 ENSG00000160094 ZNF362
ENST00000539719 0.928965302773044 0.693579952568439 0.0668931691086777 ENSG00000160094 ZNF362
ENST00000490959 0.999438892363968 0.996112885535455 0.000947959039296711 ENSG00000160094 ZNF362
ENST00000373428 0.944533299141816 0.743209352495701 0.0646999900720334 ENSG00000160094 ZNF362
ENST00000477934 0.523382483247412 0.142042459480018 -0.481572791171429 ENSG00000160094 ZNF362
ENST00000543783 0.901257369022521 0.617210078323774 0.119014323527052 ENSG00000256142 AL513327.1
ENST00000442999 0.710158612066448 0.287731532927736 0.336542490289543 ENSG00000184389 A3GALT2
ENST00000588828 2.5438716049493e-05 5.80171836321107e-07 0.668909953351519 ENSG00000225313 RP11-415J8.3
ENST00000457957 1.52361633874163e-05 3.29027794616261e-07 0.677831497389248 ENSG00000225313 RP11-415J8.3
ENST00000587696 1.91960869164067e-05 4.24349815096569e-07 0.65955712315515 ENSG00000225313 RP11-415J8.3
ENST00000431992 3.61259411046068e-09 3.68772647176454e-11 0.721525166330604 ENSG00000134686 PHC2
ENST00000485928 5.10050085268334e-09 5.29049326024857e-11 0.723004789282743 ENSG00000134686 PHC2
ENST00000373418 5.1821579981584e-09 5.39069374990715e-11 0.722656799405088 ENSG00000134686 PHC2
ENST00000373422 3.99170677306822e-09 4.0896493984426e-11 0.725780478113711 ENSG00000134686 PHC2
ENST00000257118 3.61259411046068e-09 3.68772647176454e-11 0.721525166330604 ENSG00000134686 PHC2
ENST00000419414 1.56260190344582e-08 1.73766557514185e-10 0.704746035726107 ENSG00000134686 PHC2
ENST00000467894 4.12318210219791e-09 4.2336010786184e-11 0.732702158238765 ENSG00000134686 PHC2
ENST00000373416 1.35171911280043e-09 1.29795118183336e-11 0.733604164719817 ENSG00000134686 PHC2
ENST00000486897 6.05716916559797e-09 6.3552736255386e-11 0.718735557841082 ENSG00000134686 PHC2
ENST00000493483 4.70986227398929e-09 4.86064802915459e-11 0.721226256805548 ENSG00000134686 PHC2
ENST00000473158 0.000134917822236798 3.7876554915677e-06 0.580737752327871 ENSG00000134686 PHC2
ENST00000583214 0.101339983915748 0.0105646585257689 0.453251499302589 ENSG00000266239 MIR3605
ENST00000410180 0.237409519558732 0.0358052167675569 0.699689931321162 ENSG00000222112 RN7SKP16
ENST00000432703 0.305925960887316 0.0532331625118799 0.584669762863956 ENSG00000233246 RP11-415J8.5
ENST00000468406 0.36598143459661 0.0713525841670809 0.498049819461045 ENSG00000134686 PHC2
ENST00000484692 0.443855091735289 0.101657251695608 0.340321317976856 ENSG00000134686 PHC2
ENST00000361328 0.47112517003548 0.113934786743898 0.224951853998193 ENSG00000121903 ZSCAN20
ENST00000373413 0.473804062718376 0.115415870914643 0.24027375893736 ENSG00000121903 ZSCAN20
ENST00000480917 0.382896001182156 0.0775905458824706 0.306002038474993 ENSG00000121903 ZSCAN20
ENST00000426886 0.974397018532417 0.864144293252692 -0.0108246631131894 ENSG00000163866 SMIM12
ENST00000542839 0.714128275494667 0.291794455277517 0.300161012116272 ENSG00000255811 RP1-34M23.5
ENST00000373366 0.664434172785384 0.242392089507225 0.408555736948754 ENSG00000188910 GJB3
ENST00000373362 0.539084169334747 0.151797281030666 0.500076901733916 ENSG00000188910 GJB3
ENST00000342280 0.76237955122178 0.351793154286164 -0.29482099345138 ENSG00000187513 GJA4
ENST00000450137 0.885842437992805 0.579544264564586 -0.182598621867258 ENSG00000187513 GJA4
ENST00000429293 0.759196850960656 0.348220145570672 -0.175632451493962 ENSG00000230163 RP5-997D16.2
ENST00000521580 0.966081375149376 0.829565977317066 -0.0158678278260103 ENSG00000163866 SMIM12
ENST00000446026 0.902281311191602 0.620335896128194 -0.0391500457798474 ENSG00000163866 SMIM12
ENST00000456842 0.929919681238358 0.696906952765855 -0.0307223858046348 ENSG00000163866 SMIM12
ENST00000423898 0.909295933473946 0.638632116015224 -0.0377331342513023 ENSG00000163866 SMIM12
ENST00000417239 0.922494195990237 0.674228531980296 -0.0392340642746112 ENSG00000163866 SMIM12
ENST00000235180 0.937919078072897 0.718077374078713 0.0695629522074237 ENSG00000116544 DLGAP3
ENST00000373347 0.982492988080247 0.904499860189133 0.0217420526069181 ENSG00000116544 DLGAP3
ENST00000495979 0.904572936978427 0.626071724148194 -0.113210176670867 ENSG00000116544 DLGAP3
ENST00000417456 0.962818935445335 0.815030858228567 -0.0194515239789266 ENSG00000241014 RP11-244H3.1
ENST00000311990 0.842828712955677 0.481224708638933 -0.104845485090392 ENSG00000241014 RP11-244H3.1
ENST00000487874 0.897007098795615 0.607020540976337 -0.0343558643982995 ENSG00000271741 RP11-244H3.4
ENST00000373337 0.899971532528835 0.614283802242109 -0.0520264622038669 ENSG00000243749 ZMYM6NB
ENST00000373340 0.902281311191602 0.620635768345452 -0.0334940394954982 ENSG00000163867 ZMYM6
ENST00000493328 0.923834628073745 0.678161109243871 -0.0316752459680353 ENSG00000163867 ZMYM6
ENST00000357182 0.920324562584324 0.667847563229566 -0.0328232279579484 ENSG00000163867 ZMYM6
ENST00000466345 0.4789166168092 0.11835326070607 -0.196045539868845 ENSG00000163867 ZMYM6
ENST00000472971 0.918093819128778 0.6629659149042 0.0667702637336349 ENSG00000163867 ZMYM6
ENST00000415531 0.948875536200001 0.75777364427123 0.0298512427883401 ENSG00000163867 ZMYM6
ENST00000317538 0.968318198872135 0.838788005163652 0.0210581553062976 ENSG00000163867 ZMYM6
ENST00000460607 0.97180042131825 0.852084519173303 0.019324287495801 ENSG00000163867 ZMYM6
ENST00000373333 0.944219631178608 0.741527235086938 0.0333570794762344 ENSG00000163867 ZMYM6
ENST00000471566 0.940918961837001 0.728923244611296 0.0416908611271524 ENSG00000163867 ZMYM6
ENST00000417119 0.922367922739894 0.673352998159843 0.0488001842879292 ENSG00000197056 ZMYM1
ENST00000359858 0.829135799325398 0.456256020997796 0.0821534906966955 ENSG00000197056 ZMYM1
ENST00000466390 0.988130107235369 0.93588562546274 -0.0118097458606147 ENSG00000197056 ZMYM1
ENST00000488455 0.841291861798913 0.478071513416299 0.0779449506628454 ENSG00000197056 ZMYM1
ENST00000475654 0.944393414907888 0.741957402856581 0.037543811602694 ENSG00000197056 ZMYM1
ENST00000373329 0.829135799325398 0.456256020997796 0.0821534906966955 ENSG00000197056 ZMYM1
ENST00000373330 0.829135799325398 0.456256020997796 0.0821534906966955 ENSG00000197056 ZMYM1
ENST00000476269 0.961396225021169 0.809652355563983 0.050383934714384 ENSG00000197056 ZMYM1
ENST00000463393 0.986463476629038 0.926347181479881 -0.0219150243064113 ENSG00000197056 ZMYM1
ENST00000471991 0.590088365829256 0.184940160512255 0.153233145702208 ENSG00000116560 SFPQ
ENST00000468598 0.288182482486684 0.0483720026280006 0.113092539993807 ENSG00000116560 SFPQ
ENST00000460428 0.666538965971233 0.244321356105565 0.0731521048817795 ENSG00000116560 SFPQ
ENST00000470472 0.622322964697818 0.208080422972047 0.0757431761491102 ENSG00000116560 SFPQ
ENST00000466745 0.502864569523728 0.130451686388685 0.0856874003489747 ENSG00000116560 SFPQ
ENST00000466213 0.388570788631907 0.0796883546714406 0.0962917839794333 ENSG00000116560 SFPQ
ENST00000490668 0.586445086486204 0.182329123202966 0.0829950864124459 ENSG00000116560 SFPQ
ENST00000485365 0.570984448610351 0.171120030336953 0.0934582959227734 ENSG00000116560 SFPQ
ENST00000485454 0.848032414553897 0.493000175972067 0.0667004286281309 ENSG00000116560 SFPQ
ENST00000357214 0.71625046175231 0.294010764880572 0.0486220677465647 ENSG00000116560 SFPQ
ENST00000373297 0.536350050470571 0.149933888482089 0.0961554100527671 ENSG00000146463 ZMYM4
ENST00000314607 0.536350050470571 0.149933888482089 0.0961554100527671 ENSG00000146463 ZMYM4
ENST00000441447 0.862973880112889 0.523241523477686 0.0506477927655259 ENSG00000146463 ZMYM4
ENST00000434805 0.940051131757529 0.726430285998768 0.114932073280911 ENSG00000229994 RPL5P4
ENST00000432683 0.754514602076351 0.341717772465737 0.111823731683087 ENSG00000227409 ZMYM4-AS1
ENST00000457946 0.301212130468835 0.051901011035116 0.133538024793183 ENSG00000146463 ZMYM4
ENST00000482131 0.993564970192364 0.964590596627428 -0.00494912180749119 ENSG00000146463 ZMYM4
ENST00000470175 0.557534765177646 0.162937960113202 0.197558388042116 ENSG00000146463 ZMYM4
ENST00000492456 0.160620820866037 0.0200429184855608 0.337223092522926 ENSG00000146463 ZMYM4
ENST00000325722 0.569872328516522 0.170366336906322 0.0889498993751398 ENSG00000142687 KIAA0319L
ENST00000373266 0.654252072450436 0.234148749971853 0.0872367559758884 ENSG00000142687 KIAA0319L
ENST00000426982 0.630290165384453 0.214211644239501 0.0815224818248855 ENSG00000142687 KIAA0319L
ENST00000461312 0.60959937049745 0.198782711474858 0.104189045965438 ENSG00000142687 KIAA0319L
ENST00000485551 0.575113593143671 0.174001979059172 0.103764894748324 ENSG00000142687 KIAA0319L
ENST00000473423 0.995958330113651 0.980266497370345 0.004030050545946 ENSG00000142687 KIAA0319L
ENST00000473844 0.537612947945853 0.150801892856742 0.176866428779866 ENSG00000142687 KIAA0319L
ENST00000474856 0.51785760344727 0.138938067000757 0.208116292870401 ENSG00000142687 KIAA0319L
ENST00000492544 0.89286360059027 0.59677622999598 -0.0777004928770123 ENSG00000142687 KIAA0319L
ENST00000440579 0.714211622521409 0.292053421873261 0.0793251119881347 ENSG00000142687 KIAA0319L
ENST00000467109 0.807660992214736 0.418752913876344 0.168511935572678 ENSG00000142687 KIAA0319L
ENST00000431916 0.609360643897439 0.198542958097296 0.117707259622234 ENSG00000142687 KIAA0319L
ENST00000482929 0.607825191787098 0.197385570697978 0.0996672532715181 ENSG00000142687 KIAA0319L
ENST00000478463 0.824202427744187 0.44724991151952 0.0637792625663214 ENSG00000142687 KIAA0319L
ENST00000470388 0.823160357475652 0.445151361662418 0.064218811193231 ENSG00000142687 KIAA0319L
ENST00000492888 0.834533393425746 0.466006547989912 0.0612666962244561 ENSG00000142687 KIAA0319L
ENST00000469892 0.848874527332707 0.494748177071417 0.0579696366716564 ENSG00000142687 KIAA0319L
ENST00000494948 0.794198056246258 0.39786271052734 0.0739292079003063 ENSG00000142687 KIAA0319L
ENST00000476329 0.898416127580717 0.61006685367235 0.0476260648836955 ENSG00000142687 KIAA0319L
ENST00000473465 0.983412243905321 0.907994346168183 0.0303262952077173 ENSG00000142687 KIAA0319L
ENST00000373253 0.863701756816003 0.524869592616487 0.0637278935230831 ENSG00000020129 NCDN
ENST00000356090 0.84733693733105 0.491069298524978 0.0688145469729655 ENSG00000020129 NCDN
ENST00000373243 0.843257162090585 0.482352539275907 0.0700936780946433 ENSG00000020129 NCDN
ENST00000459931 0.800850398931848 0.407896545143557 0.105191391813463 ENSG00000020129 NCDN
ENST00000437806 0.958956659007466 0.796692607105061 0.0361273861871651 ENSG00000020129 NCDN
ENST00000423723 0.872909302238192 0.547215414305277 0.0697692186493735 ENSG00000020129 NCDN
ENST00000425881 0.968836945606114 0.840768669216569 0.051575052774496 ENSG00000239636 RP4-728D4.2
ENST00000444348 0.978326887183564 0.885073923137493 -0.0345121612361604 ENSG00000239636 RP4-728D4.2
ENST00000373235 0.910155907778642 0.641232808155416 -0.0754414948187467 ENSG00000116819 TFAP2E
ENST00000373237 0.985048273791694 0.916406616699241 -0.00843142107768369 ENSG00000126067 PSMB2
ENST00000270815 0.465922187314562 0.111738290467659 -0.147096510838384 ENSG00000142686 C1orf216
ENST00000503824 0.920718498012238 0.669164645482836 -0.0762081220744081 ENSG00000142686 C1orf216
ENST00000453178 0.93712709888547 0.715935013705108 -0.0602613619141803 ENSG00000142686 C1orf216
ENST00000251195 0.905140995834665 0.627592582728011 -0.112246697895313 ENSG00000092853 CLSPN
ENST00000318121 0.893632555984142 0.599030890299702 -0.124315771096434 ENSG00000092853 CLSPN
ENST00000373220 0.893632555984142 0.599030890299702 -0.124315771096434 ENSG00000092853 CLSPN
ENST00000520551 0.893632555984142 0.599030890299702 -0.124315771096434 ENSG00000092853 CLSPN
ENST00000373210 0.773433323846341 0.366844042810836 0.0865144644275408 ENSG00000134698 AGO4
ENST00000488778 0.827623395437263 0.453494221517389 0.103289388798234 ENSG00000134698 AGO4
ENST00000496257 0.498175516895488 0.127998386422111 0.194504829653638 ENSG00000134698 AGO4
ENST00000373206 3.49687248628929e-08 4.15537835364734e-10 0.456889523919719 ENSG00000092847 AGO1
ENST00000373204 5.64250861602843e-09 5.88644808842398e-11 0.467739017892536 ENSG00000092847 AGO1
ENST00000324350 0.6198385206762 0.205987063781579 0.105787752187653 ENSG00000126070 AGO3
ENST00000373191 0.741397133811649 0.324697246919132 0.0654541296551572 ENSG00000126070 AGO3
ENST00000397828 0.678010763440076 0.255351147238655 0.0942220340559927 ENSG00000126070 AGO3
ENST00000246314 0.846269222569768 0.488694091207725 0.051397527234771 ENSG00000126070 AGO3
ENST00000491443 0.633113410856081 0.216563146692371 0.114723003178462 ENSG00000126070 AGO3
ENST00000466576 0.676447089670565 0.253932609129543 -0.109622822390952 ENSG00000271554 RP4-665N4.8
ENST00000479395 0.569701650782457 0.17016193609174 -0.228116282035098 ENSG00000271554 RP4-665N4.8
ENST00000471099 0.849093604560715 0.495529522610551 -0.0803037262673032 ENSG00000126070 AGO3
ENST00000207457 0.999913125776784 0.999633316788522 0.000166434871021023 ENSG00000092850 TEKT2
ENST00000469024 0.997953189790977 0.98914287423996 -0.00493445240225181 ENSG00000092850 TEKT2
ENST00000373178 0.122076994035961 0.0136117870444544 -0.271778594143326 ENSG00000116863 ADPRHL2
ENST00000303143 0.393612492316154 0.0816654527588282 -0.444705287156954 ENSG00000171812 COL8A2
ENST00000397799 0.713573268468026 0.291050633309512 -0.283264889648454 ENSG00000171812 COL8A2
ENST00000481785 0.302320318824846 0.0522575838087145 -0.618808706627677 ENSG00000171812 COL8A2
ENST00000373166 0.450431308911349 0.104433340588686 -0.10710519162426 ENSG00000054116 TRAPPC3
ENST00000462715 0.407377394262103 0.0870969146086889 -0.124770677825884 ENSG00000054116 TRAPPC3
ENST00000373163 0.44105553819987 0.100491621103474 -0.108363681254121 ENSG00000054116 TRAPPC3
ENST00000373162 0.405224709557337 0.086251809267351 -0.112124669099397 ENSG00000054116 TRAPPC3
ENST00000469757 0.451548672424492 0.10488652311596 -0.108485306665973 ENSG00000054116 TRAPPC3
ENST00000373159 0.549854896774779 0.158423706489294 -0.0994214739424453 ENSG00000054116 TRAPPC3
ENST00000497251 0.521071931821466 0.140825301894989 -0.116124188458319 ENSG00000054116 TRAPPC3
ENST00000429533 0.776588703146543 0.371513242996765 -0.0732493522737996 ENSG00000116871 MAP7D1
ENST00000316156 0.829571133349616 0.45695616157115 -0.0647124291743153 ENSG00000116871 MAP7D1
ENST00000527764 0.851582153029368 0.500445177942953 -0.0598846073786047 ENSG00000116871 MAP7D1
ENST00000373150 0.828762539313717 0.455593487106634 -0.0649056395924114 ENSG00000116871 MAP7D1
ENST00000373151 0.827962873635041 0.454173744890793 -0.0650956694736105 ENSG00000116871 MAP7D1
ENST00000530729 0.773645606812493 0.367160514284088 -0.0730310198298297 ENSG00000116871 MAP7D1
ENST00000462118 0.586529868292162 0.18248462935406 -0.132541576372062 ENSG00000116871 MAP7D1
ENST00000474796 0.869988611716872 0.540135042863614 -0.0602184560017167 ENSG00000116871 MAP7D1
ENST00000530975 0.864741988331855 0.527094369157026 -0.0896444655649631 ENSG00000116871 MAP7D1
ENST00000487131 0.877894802749113 0.559404871876362 -0.0771072488372214 ENSG00000116871 MAP7D1
ENST00000373148 0.901814478806391 0.618981894998361 -0.0508648871273932 ENSG00000116871 MAP7D1
ENST00000532131 0.906288765101885 0.63023867945512 -0.0553925481801895 ENSG00000116871 MAP7D1
ENST00000487114 0.991611792468093 0.952940610545068 -0.00576660412743743 ENSG00000116871 MAP7D1
ENST00000354618 0.94824721598353 0.75552441737944 0.0155086061429381 ENSG00000054118 THRAP3
ENST00000469141 0.949349051008228 0.759213543530024 0.0152349313829794 ENSG00000054118 THRAP3
ENST00000478853 0.941464491735263 0.730976661110896 -0.0296756851790324 ENSG00000054118 THRAP3
ENST00000447495 0.671103417854388 0.248907921286387 0.335298416690075 ENSG00000231849 UBE2V2P4
ENST00000466743 0.859971975372305 0.517116842645872 -0.05213528925974 ENSG00000054118 THRAP3
ENST00000373139 0.740831433551582 0.324080164651496 0.167734978487173 ENSG00000214193 SH3D21
ENST00000453908 0.822630252196589 0.443780951149515 0.126373133073139 ENSG00000214193 SH3D21
ENST00000426732 0.822630252196589 0.443780951149515 0.126373133073139 ENSG00000214193 SH3D21
ENST00000312808 0.727432267243215 0.307370659212751 0.168400644151384 ENSG00000214193 SH3D21
ENST00000505871 0.708273173793732 0.285864411113213 0.176589256918897 ENSG00000214193 SH3D21
ENST00000480549 0.997828247661171 0.988716234447266 0.00221424455698477 ENSG00000214193 SH3D21
ENST00000496636 0.714100979235531 0.291742911108484 0.230481894057612 ENSG00000214193 SH3D21
ENST00000508854 0.339407269562085 0.0629806727513967 0.435640773801272 ENSG00000214193 SH3D21
ENST00000474766 0.749034722597365 0.334581054156407 -0.185305749557994 ENSG00000214193 SH3D21
ENST00000270824 0.645544588401914 0.226709887270637 -0.269238501778478 ENSG00000142694 EVA1B
ENST00000490466 0.672798105189342 0.250681055009749 -0.267940678986268 ENSG00000142694 EVA1B
ENST00000373137 0.580118422566971 0.177932657162869 0.333733151118027 ENSG00000116883 RP11-268J15.5
ENST00000359297 0.911078159773022 0.643954883637142 0.0369981660984752 ENSG00000196182 STK40
ENST00000373129 0.982346230957927 0.903704904193747 0.00959353086271187 ENSG00000196182 STK40
ENST00000373130 0.982346230957927 0.903704904193747 0.00959353086271187 ENSG00000196182 STK40
ENST00000373132 0.982346230957927 0.903704904193747 0.00959353086271187 ENSG00000196182 STK40
ENST00000460417 0.759022677989946 0.347979705895417 0.0735310730199815 ENSG00000196182 STK40
ENST00000473733 0.50520332004718 0.131897135830863 0.120833248531056 ENSG00000196182 STK40
ENST00000482458 0.968082643225966 0.837844582531073 0.0174155751109677 ENSG00000196182 STK40
ENST00000460017 0.902198942571363 0.620115212174831 -0.0477023389315077 ENSG00000196182 STK40
ENST00000476041 0.740701709326188 0.323812925042741 -0.102017387400727 ENSG00000181817 LSM10
ENST00000315732 0.736821963928527 0.318314758652272 -0.113087296596052 ENSG00000181817 LSM10
ENST00000489912 0.567718564528549 0.1690983533126 -0.152623221852056 ENSG00000181817 LSM10
ENST00000468441 0.930020242371133 0.697374342332138 -0.139925622618975 ENSG00000116885 OSCP1
ENST00000235532 0.985849038512103 0.922253485103796 0.0316481264267743 ENSG00000116885 OSCP1
ENST00000356637 0.985914624698088 0.922694686220383 0.0314763489689136 ENSG00000116885 OSCP1
ENST00000433045 0.917611338301224 0.661368012770499 0.142973258073414 ENSG00000116885 OSCP1
ENST00000445843 0.987139978279399 0.929078908261392 0.0289175406222014 ENSG00000116885 OSCP1
ENST00000315643 0.978238646958968 0.883755875769051 0.0475126334180433 ENSG00000116885 OSCP1
ENST00000528112 0.956431920898813 0.785783935002412 0.0940996061473099 ENSG00000116885 OSCP1
ENST00000354267 0.988170418715548 0.93605950967758 -0.0288481560469886 ENSG00000116885 OSCP1
ENST00000524789 0.91627125183574 0.657544494173888 0.162428604664507 ENSG00000116885 OSCP1
ENST00000373116 0.809147642867569 0.420747668266442 -0.0601862309790558 ENSG00000116898 MRPS15
ENST00000488606 0.827798752592917 0.453813169080901 -0.0816057763264324 ENSG00000116898 MRPS15
ENST00000477040 0.596056030120993 0.189337857694022 -0.178251500943712 ENSG00000116898 MRPS15
ENST00000462067 0.818166943952659 0.435653249838903 -0.0584652952424648 ENSG00000116898 MRPS15
ENST00000373106 0.00352975744651505 0.000162366889174418 0.523615966146209 ENSG00000119535 CSF3R
ENST00000373104 0.00352975744651505 0.000162366889174418 0.523615966146209 ENSG00000119535 CSF3R
ENST00000373103 0.00352975744651505 0.000162366889174418 0.523615966146209 ENSG00000119535 CSF3R
ENST00000480825 0.00123462634621993 4.73652447005154e-05 0.578662970160931 ENSG00000119535 CSF3R
ENST00000361632 0.00309884038885559 0.000139138325104802 0.527693518031652 ENSG00000119535 CSF3R
ENST00000464465 0.00166780862764913 6.69024258236298e-05 0.644472500333992 ENSG00000119535 CSF3R
ENST00000331941 0.0027408398568743 0.000119953308742469 0.526332676432712 ENSG00000119535 CSF3R
ENST00000487540 0.00158427823746817 6.31251688184209e-05 0.625814633278268 ENSG00000119535 CSF3R
ENST00000338937 0.00273399309116048 0.000119587534981548 0.5271501758932 ENSG00000119535 CSF3R
ENST00000418048 0.00273399309116048 0.000119587534981548 0.5271501758932 ENSG00000119535 CSF3R
ENST00000440588 0.00298521882002296 0.000133143719610653 0.520702021830265 ENSG00000119535 CSF3R
ENST00000484762 0.0207532310153144 0.00136855638385751 0.58542361372649 ENSG00000119535 CSF3R
ENST00000466138 0.419870445821058 0.0917680632487996 0.392790854561718 ENSG00000119535 CSF3R
ENST00000464365 0.000528734781739841 1.75837657655013e-05 0.651507342248351 ENSG00000119535 CSF3R
ENST00000469380 0.0157697797366158 0.000978247839987049 0.6730708170291 ENSG00000119535 CSF3R
ENST00000526980 0.00946466074688256 0.000522853513242108 0.542687467908859 ENSG00000119535 CSF3R
ENST00000489551 0.048469909001783 0.00398868432052005 0.491838370229267 ENSG00000119535 CSF3R
ENST00000533491 0.0356516449179424 0.00269948851542538 0.515724618066236 ENSG00000119535 CSF3R
ENST00000424989 0.80833864371027 0.419639233045839 0.134776170093775 ENSG00000233621 LINC01137
ENST00000373087 0.967833122776072 0.836375763439705 0.01817491778919 ENSG00000163874 ZC3H12A
ENST00000472312 0.987566647125036 0.933350542193843 0.00809178226844159 ENSG00000163874 ZC3H12A
ENST00000471012 0.981290062161405 0.899006218022791 -0.0133027016452273 ENSG00000163874 ZC3H12A
ENST00000373075 0.794348975350306 0.398323991862426 -0.0615382153772559 ENSG00000163875 MEAF6
ENST00000296214 0.775531281397399 0.370001416332004 -0.0648402292839274 ENSG00000163875 MEAF6
ENST00000373074 0.777668548965776 0.372875668933522 -0.0642463347487269 ENSG00000163875 MEAF6
ENST00000475828 0.765112887987817 0.355180509290705 -0.0664949093632982 ENSG00000163875 MEAF6
ENST00000487788 0.767401422919086 0.358362590517953 -0.0662256071193091 ENSG00000163875 MEAF6
ENST00000373073 0.693473280054521 0.2699827149904 -0.0797456490324285 ENSG00000163875 MEAF6
ENST00000487792 0.718732539526262 0.296779910228581 -0.079594256650394 ENSG00000163875 MEAF6
ENST00000448519 0.583317020792398 0.180204953140047 -0.100633603646749 ENSG00000163875 MEAF6
ENST00000580821 0.882662776807863 0.569986425405445 0.165937398594189 ENSG00000263675 MIR5581
ENST00000485039 0.529999264834061 0.145968882668267 -0.120734139318701 ENSG00000163875 MEAF6
ENST00000296215 0.951159980486703 0.76547618350535 0.0237679344636702 ENSG00000163877 SNIP1
ENST00000468040 0.875149544360927 0.551741919370276 0.0578625935448003 ENSG00000163877 SNIP1
ENST00000437933 0.94714930701983 0.751924842146535 0.0915486874933416 ENSG00000232273 FTH1P1
ENST00000493916 0.99425944278678 0.970543011587123 0.00500525224199671 ENSG00000163877 SNIP1
ENST00000296218 0.908100036761959 0.634919738519349 -0.0725614455664656 ENSG00000163879 DNALI1
ENST00000466723 0.951133194380558 0.765284616240933 -0.0977776586854185 ENSG00000163879 DNALI1
ENST00000541606 0.552672246458183 0.159962862081462 -0.333381429501472 ENSG00000163879 DNALI1
ENST00000497858 0.922251536860528 0.672817546304574 -0.0620309921388226 ENSG00000163879 DNALI1
ENST00000467277 0.751681551231569 0.338152421976944 -0.241421527028482 ENSG00000163879 DNALI1
ENST00000490029 0.864861039117454 0.52754826631197 -0.0787422888179771 ENSG00000134697 GNL2
ENST00000373062 0.896084349444986 0.604760601116543 -0.0339211197857091 ENSG00000134697 GNL2
ENST00000462812 0.840178079749772 0.476401875296609 -0.0620516036417439 ENSG00000134697 GNL2
ENST00000479255 0.707205008770167 0.284830375281943 -0.11628968785915 ENSG00000134697 GNL2
ENST00000538069 0.820478289367923 0.439232001522712 0.0556290669480216 ENSG00000134697 GNL2
ENST00000469191 0.942473459787087 0.734082217492912 0.0270368841259564 ENSG00000134697 GNL2
ENST00000489146 0.943256866745296 0.737245178539341 0.0347757924745819 ENSG00000134697 GNL2
ENST00000463351 0.925522800250623 0.682886731955599 -0.0416028833139366 ENSG00000134697 GNL2
ENST00000488496 0.879616515851844 0.563071923390738 -0.0540158482948468 ENSG00000134697 GNL2
ENST00000358011 0.934147145697713 0.707865900782986 0.031039604901597 ENSG00000116922 C1orf109
ENST00000494120 0.915602610873561 0.655946773672066 0.0361790344915323 ENSG00000116922 C1orf109
ENST00000609516 0.816498653152228 0.432284106727446 0.0834165460191601 ENSG00000116922 C1orf109
ENST00000464178 0.819855631678518 0.438210301354299 0.0680207216326695 ENSG00000116922 C1orf109
ENST00000464085 0.908239242230321 0.635872333906022 0.0456883365841037 ENSG00000116922 C1orf109
ENST00000491981 0.87169062598442 0.543506950705966 0.0574988932652657 ENSG00000116922 C1orf109
ENST00000461359 0.910249230142144 0.64145533187003 0.0480129436351328 ENSG00000116922 C1orf109
ENST00000477060 0.90339577591395 0.622801868084591 0.0495154233433863 ENSG00000116922 C1orf109
ENST00000486637 0.995757757195042 0.979584476150543 0.00273012525166155 ENSG00000116922 C1orf109
ENST00000491797 0.960599613241364 0.804598469329719 -0.0328768452170449 ENSG00000116922 C1orf109
ENST00000488137 0.998642549073568 0.992518610887967 -0.00127273393655101 ENSG00000116922 C1orf109
ENST00000472584 0.969399465016366 0.843245010642854 -0.0279785102922525 ENSG00000116922 C1orf109
ENST00000373055 0.591521963426875 0.186044161382033 0.348461607495852 ENSG00000134690 CDCA8
ENST00000327331 0.591521963426875 0.186044161382033 0.348461607495852 ENSG00000134690 CDCA8
ENST00000373045 0.863701756816003 0.524631135905091 -0.102636993282434 ENSG00000185090 MANEAL
ENST00000397631 0.863701756816003 0.524631135905091 -0.102636993282434 ENSG00000185090 MANEAL
ENST00000532512 0.961394526149414 0.809031324909306 -0.0490361158415865 ENSG00000185090 MANEAL
ENST00000525897 0.993277637562724 0.963058567200861 -0.00924176283339327 ENSG00000185090 MANEAL
ENST00000329006 0.970425529644716 0.846829978721888 -0.0344290066777569 ENSG00000185090 MANEAL
ENST00000433474 0.913426468281776 0.649704367002567 -0.102350302519989 ENSG00000233728 RP11-109P14.9
ENST00000373044 0.954272698895526 0.777534244853824 -0.029827400646416 ENSG00000196449 YRDC
ENST00000373043 0.560845492657852 0.165030295848946 -0.238872861084034 ENSG00000197982 C1orf122
ENST00000419397 0.556375253812802 0.162188913256433 -0.292649200540172 ENSG00000197982 C1orf122
ENST00000468084 0.535647147120209 0.149511244618302 -0.253200232320724 ENSG00000197982 C1orf122
ENST00000373042 0.632282054262465 0.215989645800326 -0.204663171312453 ENSG00000197982 C1orf122
ENST00000446260 0.613649531669136 0.201901934618979 -0.212518902184366 ENSG00000197982 C1orf122
ENST00000373036 0.812707460693075 0.426173142828529 0.0740481197883966 ENSG00000188786 MTF1
ENST00000448796 0.994385890849259 0.971054478299526 -0.00757977687441285 ENSG00000230610 AL929472.1
ENST00000447422 0.897884991797972 0.608829935097585 0.105721877462129 ENSG00000235673 RP11-109P14.8
ENST00000468190 0.571498854416479 0.171476581763983 0.140656628752542 ENSG00000188786 MTF1
ENST00000419993 0.0285515398491096 0.00204017352252292 0.449527173198423 ENSG00000230955 RP11-109P14.10
ENST00000373027 0.000165724870514992 4.75043508165605e-06 0.279392498877863 ENSG00000204084 INPP5B
ENST00000373023 0.000126442339084753 3.52985927058519e-06 0.283958697552078 ENSG00000204084 INPP5B
ENST00000373026 0.0007816490549193 2.76724072569191e-05 0.272806358669568 ENSG00000204084 INPP5B
ENST00000373024 0.00084472306480374 3.03096887123621e-05 0.271505241752048 ENSG00000204084 INPP5B
ENST00000487328 0.583157013215546 0.18010704666192 0.273586528067735 ENSG00000204084 INPP5B
ENST00000470364 0.00886639370711519 0.000482178411730133 0.390456328896611 ENSG00000204084 INPP5B
ENST00000474758 0.0376770375914977 0.00289990256352272 0.35152246826407 ENSG00000204084 INPP5B
ENST00000458109 0.05159418172843 0.00432295494346599 0.234599081620769 ENSG00000204084 INPP5B
ENST00000516639 0.895042591349527 0.602355473705522 0.164833542323728 ENSG00000252448 SNORA63
ENST00000467066 0.333394094656537 0.0611200042861183 0.253354294853363 ENSG00000204084 INPP5B
ENST00000373021 0.13379041285353 0.0154002201231055 0.311814068708145 ENSG00000204084 INPP5B
ENST00000491406 0.301715213116303 0.052069296338266 0.365135543230461 ENSG00000204084 INPP5B
ENST00000373019 0.828487233319418 0.455144748666067 0.0428219297474045 ENSG00000183431 SF3A3
ENST00000448721 0.842356580405854 0.480452994944429 0.041185903570661 ENSG00000183431 SF3A3
ENST00000487062 0.992236407334676 0.957121242598523 0.00521574145037741 ENSG00000183431 SF3A3
ENST00000460925 0.966168847611163 0.830085687298623 -0.0149018819736256 ENSG00000183431 SF3A3
ENST00000489537 0.831589819726772 0.460537668961114 0.052014629373385 ENSG00000183431 SF3A3
ENST00000461869 0.839998509389379 0.476029936232082 0.0496267842307217 ENSG00000183431 SF3A3
ENST00000470585 0.835927904964344 0.469094402510851 0.0516546945674123 ENSG00000183431 SF3A3
ENST00000488934 0.945225006501276 0.745596685854229 0.0294236024007244 ENSG00000183431 SF3A3
ENST00000462258 0.829268776295242 0.456491937228939 0.0598725932402104 ENSG00000183431 SF3A3
ENST00000485803 0.92493716298792 0.681358761991392 -0.0500142138374306 ENSG00000183386 FHL3
ENST00000373016 0.92493716298792 0.681358761991392 -0.0500142138374306 ENSG00000183386 FHL3
ENST00000475084 0.934933682314663 0.709700516929905 -0.0452564432227154 ENSG00000183386 FHL3
ENST00000477194 0.94398366965478 0.739635450143574 -0.0410220059605024 ENSG00000183386 FHL3
ENST00000483132 0.71027425536474 0.28783102599645 0.175503985006354 ENSG00000183386 FHL3
ENST00000483182 0.886261488161535 0.580541406015938 0.039968875026584 ENSG00000183520 UTP11L
ENST00000486563 0.817550322868527 0.434043944170693 0.0585244068795057 ENSG00000183520 UTP11L
ENST00000373014 0.76995805822703 0.362052916898806 0.0569767838211786 ENSG00000183520 UTP11L
ENST00000537711 0.731191991234063 0.31128240810093 0.0635817746872884 ENSG00000183520 UTP11L
ENST00000488453 0.924112413509508 0.679302340624123 0.0312193934614863 ENSG00000183520 UTP11L
ENST00000373012 0.975197119602383 0.869244472783411 -0.048031975385579 ENSG00000185668 POU3F1
ENST00000432922 0.908058469313052 0.634790952661368 0.157840740191183 ENSG00000224592 RP5-884C9.2
ENST00000428151 0.965956136873072 0.828968682109373 0.068931130341398 ENSG00000224592 RP5-884C9.2
ENST00000373001 0.0318048099471404 0.00234018744583728 -0.31906929419366 ENSG00000116954 RRAGC
ENST00000474456 0.0398221893596839 0.00310848879019721 -0.345361084530753 ENSG00000116954 RRAGC
ENST00000493015 0.0662024895189746 0.00600193525556225 -0.309680709086766 ENSG00000116954 RRAGC
ENST00000496778 0.0777943630489598 0.00744671921736392 -0.338669863532744 ENSG00000116954 RRAGC
ENST00000433671 0.361451687734298 0.0699419111728696 -0.294564678388148 ENSG00000228436 RP5-864K19.4
ENST00000456813 0.256458417265129 0.0402948475248062 -0.260553862174775 ENSG00000228436 RP5-864K19.4
ENST00000397572 0.321822785527824 0.0577691771658953 -0.218821798688932 ENSG00000214114 MYCBP
ENST00000494695 0.287357128827772 0.048175443385465 -0.252037489411314 ENSG00000214114 MYCBP
ENST00000495043 0.274346194906266 0.0449053592359881 -0.2597807572251 ENSG00000214114 MYCBP
ENST00000489803 0.268376810820461 0.0433958031660423 -0.301302104675744 ENSG00000214114 MYCBP
ENST00000454994 0.268431463556912 0.0434160529835944 -0.301308219500104 ENSG00000131233 GJA9
ENST00000489575 0.268431463556912 0.0434160529835944 -0.301308219500104 ENSG00000214114 MYCBP
ENST00000465771 0.316458552571122 0.0561249805789384 -0.261886788597847 ENSG00000214114 MYCBP
ENST00000462027 0.249134519352213 0.0385069604616512 -0.28184413231179 ENSG00000214114 MYCBP
ENST00000443161 0.171583675833587 0.0220974018765485 -0.605332814051226 ENSG00000228436 RP5-864K19.4
ENST00000357771 0.317485484251644 0.0564096527974093 -0.440485812508835 ENSG00000131233 GJA9
ENST00000360786 0.476005892603333 0.116778038560093 -0.436032595709829 ENSG00000131233 GJA9
ENST00000372990 0.5137783877136 0.136556492927176 -0.35751070493353 ENSG00000158315 RHBDL2
ENST00000289248 0.453446615745695 0.10561058189774 -0.387125185794979 ENSG00000158315 RHBDL2
ENST00000538156 0.453592140529505 0.105664828315304 -0.387114395416794 ENSG00000158315 RHBDL2
ENST00000372985 0.462809862113819 0.110016804545442 -0.382412498494032 ENSG00000158315 RHBDL2
ENST00000540558 0.932693462881319 0.704016370237783 -0.108819641156114 ENSG00000158315 RHBDL2
ENST00000432648 0.117441379460489 0.0128991507574556 0.131174928001576 ENSG00000174574 AKIRIN1
ENST00000446189 0.0466534764411263 0.00380396842361669 0.145379103180781 ENSG00000174574 AKIRIN1
ENST00000372984 0.0540406718498962 0.00459355638249712 0.142053628337497 ENSG00000174574 AKIRIN1
ENST00000531822 0.0821364093429003 0.00799503065388756 0.149128168554873 ENSG00000174574 AKIRIN1
ENST00000372967 0.910674439171079 0.642632316683659 -0.0367645034838172 ENSG00000168653 NDUFS5
ENST00000372969 0.910674439171079 0.642632316683659 -0.0367645034838172 ENSG00000168653 NDUFS5
ENST00000484793 0.847710451171639 0.491679397334351 0.249803293825894 ENSG00000127603 MACF1
ENST00000602421 0.932251190831077 0.702888632577189 0.139332663977435 ENSG00000127603 MACF1
ENST00000545844 0.66848540579388 0.246281966585864 -0.0727338971190105 ENSG00000127603 MACF1
ENST00000567887 0.668401961166654 0.246196959795076 -0.0727340430743211 ENSG00000127603 MACF1
ENST00000372915 0.66940719346238 0.247089317581737 -0.072603450347621 ENSG00000127603 MACF1
ENST00000539005 0.668401961166654 0.246213891826785 -0.0727341783366901 ENSG00000127603 MACF1
ENST00000317713 0.668401961166654 0.246213891826785 -0.0727341783366901 ENSG00000127603 MACF1
ENST00000361689 0.66940719346238 0.247078698175837 -0.0726034943784929 ENSG00000127603 MACF1
ENST00000524432 0.290971771833885 0.0491709415126519 -0.170714900285229 ENSG00000127603 MACF1
ENST00000467673 0.201907201002227 0.0281029384384676 -0.263507040821354 ENSG00000127603 MACF1
ENST00000410446 0.801750321410995 0.409079020140328 -0.290145268561196 ENSG00000222378 RNA5SP44
ENST00000564288 0.889426925629535 0.588271463029557 -0.0319566530241891 ENSG00000127603 MACF1
ENST00000494012 0.505230105180548 0.131945690089779 -0.122537085614485 ENSG00000127603 MACF1
ENST00000536367 0.55751585915541 0.162917532301961 -0.110385365654493 ENSG00000127603 MACF1
ENST00000480624 0.689055316495146 0.265848649421265 -0.0992396032596037 ENSG00000127603 MACF1
ENST00000469366 0.719463247527531 0.297897413083912 -0.0974140307515731 ENSG00000127603 MACF1
ENST00000289890 0.985079166775658 0.916652013187514 -0.0141964075853115 ENSG00000226438 RP11-420K8.1
ENST00000496804 0.834552269263198 0.466176266568607 -0.0483948076439422 ENSG00000127603 MACF1
ENST00000530262 0.839926119917227 0.475844443500545 -0.0463188192874872 ENSG00000127603 MACF1
ENST00000485063 0.6472599157979 0.228404080075417 -0.11834517816588 ENSG00000127603 MACF1
ENST00000472385 0.987481984039454 0.932746183848753 0.00735480158421711 ENSG00000127603 MACF1
ENST00000484393 0.603745219483424 0.194563298574616 0.120546024149888 ENSG00000127603 MACF1
ENST00000476350 0.820706738250734 0.439770432545437 -0.0516772404601139 ENSG00000127603 MACF1
ENST00000372925 0.928038540036295 0.689502155758148 -0.0245097403444437 ENSG00000127603 MACF1
ENST00000528611 0.82938389289674 0.456602954503318 -0.0986105923293922 ENSG00000127603 MACF1
ENST00000289893 0.943541741526367 0.738447594402881 -0.0203820589276988 ENSG00000127603 MACF1
ENST00000530275 0.793674240122 0.397174537386983 0.0963288621272159 ENSG00000255103 KIAA0754
ENST00000482035 0.995386537090071 0.974732125462805 -0.00269485344142229 ENSG00000127603 MACF1
ENST00000473843 0.958349805208186 0.793388593771502 0.0290699115319945 ENSG00000127603 MACF1
ENST00000469490 0.999587443538957 0.99785192481286 0.000218028142568187 ENSG00000127603 MACF1
ENST00000487656 0.615343070371287 0.203135598945548 0.14414409249773 ENSG00000127603 MACF1
ENST00000360115 0.933326206212091 0.705730270465011 0.0263206106294488 ENSG00000127603 MACF1
ENST00000497964 0.937522187783214 0.71712772658972 0.0277988968177826 ENSG00000127603 MACF1
ENST00000446276 0.980745652875939 0.896899046906124 0.00932894569994674 ENSG00000127603 MACF1
ENST00000442046 0.972952326320021 0.857319760408766 0.0131270277719202 ENSG00000127603 MACF1
ENST00000422234 0.979462431897828 0.89120969431467 -0.0118967628716895 ENSG00000127603 MACF1
ENST00000462496 0.962592117425582 0.814133700142293 -0.0200336394985511 ENSG00000127603 MACF1
ENST00000462103 0.779135994387718 0.374666298066236 -0.0840590557929547 ENSG00000127603 MACF1
ENST00000496360 0.988651406160038 0.937755922238104 -0.00678682917371581 ENSG00000127603 MACF1
ENST00000497807 0.994214071081719 0.969865124397287 -0.00311714330057372 ENSG00000127603 MACF1
ENST00000331593 0.804218872279496 0.412939763487921 0.148781876787636 ENSG00000183682 BMP8A
ENST00000441741 0.806534786508284 0.416725692484729 0.167001036923085 ENSG00000182109 RP11-69E11.4
ENST00000331856 0.586702008983613 0.182698581757848 0.24661432773521 ENSG00000182109 RP11-69E11.4
ENST00000458207 0.785566588621225 0.3843637543078 0.119123224166066 ENSG00000182109 RP11-69E11.4
ENST00000450157 0.894732475535935 0.601653876676016 0.0685996307038665 ENSG00000182109 RP11-69E11.4
ENST00000431553 0.895757501377287 0.604125027140565 0.0681033579195663 ENSG00000182109 RP11-69E11.4
ENST00000417869 0.898908241680791 0.611569339356932 0.0663140291430119 ENSG00000182109 RP11-69E11.4
ENST00000440190 0.884983506732614 0.576868621794916 0.0702896903175856 ENSG00000182109 RP11-69E11.4
ENST00000427240 0.984238206840527 0.913122958398096 0.0128719041854886 ENSG00000243970 PPIEL
ENST00000482028 0.964998947286739 0.82366869965055 0.022115073244939 ENSG00000090621 PABPC4
ENST00000372856 0.15764582269584 0.0195201695646999 -0.175727983186988 ENSG00000090621 PABPC4
ENST00000372857 0.158265327003817 0.0196353680104796 -0.175551949353913 ENSG00000090621 PABPC4
ENST00000372858 0.242315947352579 0.0369021750976893 -0.14327810663772 ENSG00000090621 PABPC4
ENST00000372862 0.262956520506308 0.0420041376170532 -0.138817089796692 ENSG00000090621 PABPC4
ENST00000468476 0.68800982142396 0.264476144632986 -0.0847880932799199 ENSG00000090621 PABPC4
ENST00000437136 0.672082415642184 0.249867663450145 -0.0866071001068393 ENSG00000090621 PABPC4
ENST00000492468 0.748764763430053 0.33430695444818 -0.0738721758211409 ENSG00000090621 PABPC4
ENST00000530186 0.951469975355661 0.766183231806576 -0.0277813590313037 ENSG00000090621 PABPC4
ENST00000421687 0.25572807456814 0.0401198116072383 -0.143440775543797 ENSG00000090621 PABPC4
ENST00000484555 0.304353668815853 0.0528139047644917 -0.151230323890448 ENSG00000090621 PABPC4
ENST00000525045 0.368182014016666 0.0721776510101997 -0.142959984095208 ENSG00000090621 PABPC4
ENST00000527718 0.265094212443844 0.0425460796017021 -0.148620255199818 ENSG00000090621 PABPC4
ENST00000477556 0.542879684822642 0.154440925301102 -0.117987105485071 ENSG00000090621 PABPC4
ENST00000461578 0.481969353416945 0.119709226376731 -0.141579970147227 ENSG00000090621 PABPC4
ENST00000483770 0.530568310746039 0.146327580190569 -0.125201115703487 ENSG00000090621 PABPC4
ENST00000525669 0.24962486267053 0.0386333391821965 -0.156490704407676 ENSG00000090621 PABPC4
ENST00000470443 0.13437082355084 0.015493156226915 -0.173094678779476 ENSG00000090621 PABPC4
ENST00000415255 0.18342610106515 0.0243413139748359 -0.164033727035455 ENSG00000228060 RP11-69E11.8
ENST00000513632 0.255328904896456 0.0400143026122699 -0.173296487579879 ENSG00000090621 PABPC4
ENST00000364587 0.626167792666162 0.211213801241463 -0.33592868139022 ENSG00000201457 SNORA55
ENST00000525751 0.313066196416774 0.0552291269015942 -0.172135585595925 ENSG00000090621 PABPC4
ENST00000474378 0.44115484313551 0.100534126627524 -0.140041046583367 ENSG00000090621 PABPC4
ENST00000529216 0.300633336464937 0.0517389075005616 -0.176480161830245 ENSG00000090621 PABPC4
ENST00000492519 0.459055320294121 0.108212692257528 -0.150864170061615 ENSG00000090621 PABPC4
ENST00000451091 0.380456046377382 0.0767091846811642 -0.232128430113925 ENSG00000090621 PABPC4
ENST00000531243 0.526474802752924 0.143781611601448 -0.266413596078953 ENSG00000090621 PABPC4
ENST00000372844 0.855001797530133 0.507333420269583 0.217732486673792 ENSG00000116983 HPCAL4
ENST00000470018 0.988656277353242 0.937852692770848 0.0088695286598292 ENSG00000084072 PPIE
ENST00000485507 0.991522704527471 0.952514930297696 -0.00736201208285669 ENSG00000084072 PPIE
ENST00000324379 0.944804342699968 0.744091027186793 0.0311630981554906 ENSG00000084072 PPIE
ENST00000356511 0.948875536200001 0.75743277118681 0.0259251552092624 ENSG00000084072 PPIE
ENST00000456578 0.986201834229432 0.924638565472328 -0.0116160353636406 ENSG00000084072 PPIE
ENST00000495526 0.944804342699968 0.743944289575673 0.0311745031147056 ENSG00000084072 PPIE
ENST00000482751 0.944804342699968 0.743944289575673 0.0311745031147056 ENSG00000084072 PPIE
ENST00000372830 0.948875536200001 0.75743277118681 0.0259251552092624 ENSG00000084072 PPIE
ENST00000497370 0.990294912435362 0.945383811707018 0.00673156627349974 ENSG00000084072 PPIE
ENST00000372835 0.955336156625201 0.781535405182091 0.0263946662426933 ENSG00000084072 PPIE
ENST00000470213 0.987324745498022 0.930951122962127 0.00838558002880575 ENSG00000084072 PPIE
ENST00000474804 0.980033514316531 0.894178513647378 0.0131021722859562 ENSG00000084072 PPIE
ENST00000475350 0.944804342699968 0.743944289575673 0.0311745031147056 ENSG00000084072 PPIE
ENST00000480169 0.983545489480243 0.910161489631969 0.0124277169167161 ENSG00000084072 PPIE
ENST00000372827 0.937735589164083 0.71770409142919 -0.0650760303432201 ENSG00000116985 BMP8B
ENST00000467741 0.999936936142492 0.99968401044499 -0.00011954647954132 ENSG00000084072 PPIE
ENST00000397360 0.989297292785801 0.940860426103664 0.0197375503150525 ENSG00000116985 BMP8B
ENST00000441669 0.885486359187417 0.578627003960703 -0.0443443233083156 ENSG00000043514 TRIT1
ENST00000462797 0.885486359187417 0.578627003960703 -0.0443443233083156 ENSG00000043514 TRIT1
ENST00000316891 0.885486359187417 0.578627003960703 -0.0443443233083156 ENSG00000043514 TRIT1
ENST00000372818 0.885486359187417 0.578627003960703 -0.0443443233083156 ENSG00000043514 TRIT1
ENST00000495175 0.88690807905221 0.581897127683847 -0.044595782392979 ENSG00000043514 TRIT1
ENST00000491865 0.886148454700383 0.58009814711342 -0.0448350844489109 ENSG00000043514 TRIT1
ENST00000537223 0.908051288781512 0.634487412666145 -0.0397084247422204 ENSG00000043514 TRIT1
ENST00000537440 0.908051288781512 0.634487412666145 -0.0397084247422204 ENSG00000043514 TRIT1
ENST00000541099 0.908051288781512 0.634487412666145 -0.0397084247422204 ENSG00000043514 TRIT1
ENST00000545233 0.908051288781512 0.634487412666145 -0.0397084247422204 ENSG00000043514 TRIT1
ENST00000465417 0.936941954933957 0.715518005636578 0.0456522782749598 ENSG00000043514 TRIT1
ENST00000492612 0.839927768357268 0.475865697082895 -0.058376097517812 ENSG00000043514 TRIT1
ENST00000467774 0.923562914466806 0.677483197554472 -0.0784426560712828 ENSG00000043514 TRIT1
ENST00000489945 0.832154852405784 0.461958038205815 -0.0589488631616827 ENSG00000043514 TRIT1
ENST00000486825 0.839537556570327 0.475081828389029 -0.0578622075855017 ENSG00000043514 TRIT1
ENST00000469476 0.955459346969427 0.782106878250272 -0.0266303080180367 ENSG00000043514 TRIT1
ENST00000544981 0.708969853728608 0.286586431208367 -0.0979953186758543 ENSG00000043514 TRIT1
ENST00000462243 0.490494604908504 0.12419084676364 -0.183664041682626 ENSG00000043514 TRIT1
ENST00000397332 0.950646298061254 0.763679247808763 0.0870298387290291 ENSG00000116990 MYCL
ENST00000372816 0.928331987501869 0.690096280660552 0.121021740536765 ENSG00000116990 MYCL
ENST00000372815 0.959277899564203 0.798717876218687 -0.0848306945802933 ENSG00000116990 MYCL
ENST00000429311 0.959277899564203 0.798717876218687 -0.0848306945802933 ENSG00000116990 MYCL
ENST00000372811 0.00588252024274131 0.000294920061527066 0.364315602753896 ENSG00000168389 MFSD2A
ENST00000420632 0.00491275233902763 0.000237667009782976 0.366919985849926 ENSG00000168389 MFSD2A
ENST00000434861 0.0111404097192793 0.000639753559586489 0.361427902849662 ENSG00000168389 MFSD2A
ENST00000372809 0.0058776178915776 0.000294604822461008 0.364317523528383 ENSG00000168389 MFSD2A
ENST00000483824 0.0058776178915776 0.000294604822461008 0.364317523528383 ENSG00000168389 MFSD2A
ENST00000469745 0.00517162421261422 0.000252588470842464 0.373620282511995 ENSG00000168389 MFSD2A
ENST00000438210 0.180001460688184 0.0236822418496042 0.337781190409363 ENSG00000228477 RP3-342P20.2
ENST00000480630 0.00222520092790141 9.41497382321289e-05 0.384412655397844 ENSG00000168389 MFSD2A
ENST00000491515 0.0019261165034797 7.97128959254606e-05 0.413848582560445 ENSG00000168389 MFSD2A
ENST00000459917 0.0027557890108189 0.000120829433142868 0.422451025434624 ENSG00000168389 MFSD2A
ENST00000481612 0.00963588842223325 0.000534402355232105 0.389692316752086 ENSG00000168389 MFSD2A
ENST00000372797 0.918625872502306 0.663968400730995 0.0320161235467602 ENSG00000131236 CAP1
ENST00000372802 0.91788605281868 0.662228554019492 0.0321942483394245 ENSG00000131236 CAP1
ENST00000449311 0.91519411433228 0.65506131422503 0.0341746550153661 ENSG00000131236 CAP1
ENST00000421589 0.891087274900678 0.592300146537905 0.0406557780392649 ENSG00000131236 CAP1
ENST00000414893 0.890839773827253 0.591873896895905 0.0391851996380169 ENSG00000131236 CAP1
ENST00000414281 0.891197185798855 0.59269248749349 0.0406578788648949 ENSG00000131236 CAP1
ENST00000420216 0.890837967128388 0.591815732636733 0.0411522048185293 ENSG00000131236 CAP1
ENST00000372792 0.920038500819536 0.667233636205435 0.0315685566592009 ENSG00000131236 CAP1
ENST00000372798 0.909555748287323 0.639427516420269 0.0339422691393409 ENSG00000131236 CAP1
ENST00000340450 0.921813566374408 0.671939005987528 0.0312654137135455 ENSG00000131236 CAP1
ENST00000372805 0.928516430586602 0.690611522735153 0.0293356709180929 ENSG00000131236 CAP1
ENST00000435719 0.872367637943312 0.545458857861238 0.0449991980023092 ENSG00000131236 CAP1
ENST00000427843 0.871046915421067 0.542187115953283 0.0451028316870005 ENSG00000131236 CAP1
ENST00000417287 0.88848700576304 0.585806367535885 0.0416689915876819 ENSG00000131236 CAP1
ENST00000424977 0.890772732284098 0.591385612874671 0.0406461561530567 ENSG00000131236 CAP1
ENST00000446031 0.960812733000657 0.806416350248093 0.018566185043732 ENSG00000131236 CAP1
ENST00000479759 0.947629455205549 0.753810806553581 0.0248370828413855 ENSG00000131236 CAP1
ENST00000461993 0.974548476458283 0.865958759645943 0.0136314440317989 ENSG00000131236 CAP1
ENST00000494114 0.866000605159354 0.530524487289924 0.0500061736500685 ENSG00000131236 CAP1
ENST00000433473 0.0815329065929055 0.00792592116902743 -0.231313623542225 ENSG00000131238 PPT1
ENST00000529905 0.0699922434022816 0.00645020090971602 -0.235968639846425 ENSG00000131238 PPT1
ENST00000530704 0.0653994619362089 0.0059090802287878 -0.256819355288603 ENSG00000131238 PPT1
ENST00000372775 0.104615011520028 0.0110076594357331 -0.256953550498026 ENSG00000131238 PPT1
ENST00000449045 0.0717703289123713 0.00666344074848817 -0.259818094891148 ENSG00000131238 PPT1
ENST00000439754 0.0709265254719953 0.00656388211634803 -0.284866004092035 ENSG00000131238 PPT1
ENST00000530076 0.113886571285863 0.0123937315217126 -0.263218934262744 ENSG00000131238 PPT1
ENST00000527311 0.0493637612396372 0.00408439080725511 -0.277188272958825 ENSG00000131238 PPT1
ENST00000372779 0.0776732781475076 0.00743078191774863 -0.268697222529563 ENSG00000131238 PPT1
ENST00000526547 0.348052660314612 0.0655212124352454 -0.220101858431492 ENSG00000131238 PPT1
ENST00000372771 0.833144225663051 0.463883868659586 -0.05133219449652 ENSG00000117000 RLF
ENST00000384777 0.922494195990237 0.67419832573429 0.137292466223323 ENSG00000207508 RNU6-1237P
ENST00000468258 0.846167488064017 0.488470477481904 -0.249215078824883 ENSG00000188800 TMCO2
ENST00000567508 0.932908604988562 0.70478404793886 0.0905203310755061 ENSG00000259943 RP1-39G22.7
ENST00000372759 0.970775514325753 0.848234523680501 -0.0114220652066471 ENSG00000084073 ZMPSTE24
ENST00000479131 0.950619970222589 0.763642575526677 0.0256486243978806 ENSG00000084073 ZMPSTE24
ENST00000472583 0.975954694333833 0.874020744005424 -0.0121918254632039 ENSG00000084073 ZMPSTE24
ENST00000447743 0.536465686923678 0.150045507723995 0.470323454905698 ENSG00000231296 RP1-39G22.4
ENST00000474142 0.539389913348367 0.152125066760198 0.156227320169446 ENSG00000084073 ZMPSTE24
ENST00000372748 0.905983258049818 0.629336954287832 0.129568109318432 ENSG00000049089 COL9A2
ENST00000482722 0.895239535979506 0.603126287795943 0.141061127552211 ENSG00000049089 COL9A2
ENST00000466267 0.86653526136629 0.531389737707312 0.197182554549144 ENSG00000049089 COL9A2
ENST00000427563 0.943444732631364 0.73785260492061 -0.112760721457578 ENSG00000049089 COL9A2
ENST00000488463 0.694955358773394 0.272115888412918 0.350875080790509 ENSG00000049089 COL9A2
ENST00000417105 0.757538108682501 0.345998997807221 0.308666236728659 ENSG00000049089 COL9A2
ENST00000496215 0.88848700576304 0.585734528999751 0.18712245620633 ENSG00000049089 COL9A2
ENST00000372736 0.908573391285506 0.636882639605174 0.161809117764552 ENSG00000049089 COL9A2
ENST00000461118 0.958391793962711 0.794230078374495 0.0910943393955745 ENSG00000049089 COL9A2
ENST00000435168 0.735292398662435 0.316559711773179 0.0775267702037713 ENSG00000084070 SMAP2
ENST00000372718 0.774174760690342 0.368149632428995 0.0655018149190104 ENSG00000084070 SMAP2
ENST00000372708 0.674010282528553 0.251685220056448 0.0837500264383667 ENSG00000084070 SMAP2
ENST00000539317 0.599905768211909 0.192036781671346 0.102564323343488 ENSG00000084070 SMAP2
ENST00000487871 0.511207900534988 0.135139270230942 0.132644735990257 ENSG00000084070 SMAP2
ENST00000469416 0.876859059560924 0.55663640270382 0.0843362838187243 ENSG00000187801 ZFP69B
ENST00000361584 0.872909302238192 0.547288259223065 0.0864178793207692 ENSG00000187801 ZFP69B
ENST00000484445 0.872909302238192 0.547288259223065 0.0864178793207692 ENSG00000187801 ZFP69B
ENST00000411995 0.876788066262322 0.556501499570084 0.084408074071847 ENSG00000187801 ZFP69B
ENST00000565390 0.906598024498175 0.630808925686218 -0.0952871185378526 ENSG00000260920 RP1-228H13.5
ENST00000372706 0.829896043768526 0.457402002899666 -0.0953464284029056 ENSG00000187815 ZFP69
ENST00000372705 0.864102209776287 0.525635921263242 -0.0830631668981688 ENSG00000187815 ZFP69
ENST00000482712 0.259167147148507 0.0409705002548052 -0.478538645427267 ENSG00000187815 ZFP69
ENST00000450713 0.742918248037227 0.32667646382594 -0.115797467048082 ENSG00000238287 RP11-656D10.3
ENST00000358527 0.98598572166376 0.923296457207308 -0.0103494408570375 ENSG00000164002 EXO5
ENST00000372703 0.98598572166376 0.923296457207308 -0.0103494408570375 ENSG00000164002 EXO5
ENST00000420209 0.904557855140961 0.625956197287443 -0.0552907727922365 ENSG00000164002 EXO5
ENST00000296380 0.984332734949025 0.913805046785438 -0.0114450433403893 ENSG00000164002 EXO5
ENST00000432259 0.941464491735263 0.730799712876529 -0.0427437985003231 ENSG00000164002 EXO5
ENST00000418186 0.914719533730574 0.65381954464614 -0.0506714650795226 ENSG00000164002 EXO5
ENST00000415550 0.984238206840527 0.913066989367112 -0.0136326196493004 ENSG00000164002 EXO5
ENST00000443729 0.969075262562693 0.841765417757999 -0.0222775760182646 ENSG00000164002 EXO5
ENST00000419161 0.969075262562693 0.841765417757999 -0.0222775760182646 ENSG00000164002 EXO5
ENST00000471429 0.880461138764529 0.564508074924567 -0.0802528580377365 ENSG00000164002 EXO5
ENST00000453437 0.820375697746827 0.438923581601692 -0.116337680494812 ENSG00000227278 RP11-656D10.5
ENST00000437060 0.936895015704663 0.715365191172995 0.0813686870310147 ENSG00000238186 RP11-656D10.6
ENST00000372699 0.570994805231478 0.171150029877976 0.210402190970605 ENSG00000117010 ZNF684
ENST00000465152 0.652664479588564 0.232573250266567 0.187720715202202 ENSG00000117010 ZNF684
ENST00000372696 0.562037925520732 0.165809152954085 0.220741445573376 ENSG00000117010 ZNF684
ENST00000372697 0.562037925520732 0.165809152954085 0.220741445573376 ENSG00000117010 ZNF684
ENST00000493756 0.566121162606993 0.168224593335195 0.211512358577069 ENSG00000117010 ZNF684
ENST00000472043 0.965955011463682 0.828855322865673 0.0477092693451693 ENSG00000117010 ZNF684
ENST00000372684 0.727043299145534 0.306885447827902 -0.235661060229843 ENSG00000117016 RIMS3
ENST00000372683 0.876973106703275 0.557071233041134 -0.156392937039244 ENSG00000117016 RIMS3
ENST00000440100 0.888365357819871 0.585430659141464 0.130778609498594 ENSG00000237899 RP4-739H11.3
ENST00000606277 0.883838032209296 0.572416972183622 -0.0838503758486408 ENSG00000272145 NFYC-AS1
ENST00000467203 0.391891918848406 0.0809344865055851 -0.134733813321411 ENSG00000066136 NFYC
ENST00000424419 0.382400718199784 0.0774244276770014 -0.133468730623624 ENSG00000066136 NFYC
ENST00000427410 0.432434086346972 0.0968230135225984 -0.11756149871243 ENSG00000066136 NFYC
ENST00000447388 0.437057145665414 0.0988092535137948 -0.117188311464877 ENSG00000066136 NFYC
ENST00000425457 0.435836141925484 0.0982972514269486 -0.117112157937129 ENSG00000066136 NFYC
ENST00000453631 0.436644159657464 0.0986407823490504 -0.130730005651912 ENSG00000066136 NFYC
ENST00000456393 0.433014702767598 0.0970405155391422 -0.117889314716599 ENSG00000066136 NFYC
ENST00000372654 0.449620361881371 0.104097374221205 -0.11611129575928 ENSG00000066136 NFYC
ENST00000534399 0.465107475564064 0.111131310802391 -0.13461941550173 ENSG00000066136 NFYC
ENST00000372653 0.492936439143536 0.125397273161904 -0.111843242515 ENSG00000066136 NFYC
ENST00000372669 0.433391994395184 0.097274225205743 -0.130000544267396 ENSG00000066136 NFYC
ENST00000372652 0.66848540579388 0.246289493921694 -0.085956229052013 ENSG00000066136 NFYC
ENST00000372651 0.697796699916689 0.275119181503805 -0.0808677284495266 ENSG00000066136 NFYC
ENST00000531464 0.954569397134585 0.778419014297722 0.0261016145726781 ENSG00000066136 NFYC
ENST00000440226 0.905599022452117 0.628456678705669 -0.0366377332747332 ENSG00000066136 NFYC
ENST00000525290 0.95744927998796 0.79075652543757 -0.0220894214459594 ENSG00000066136 NFYC
ENST00000530965 0.957102538693895 0.788839748031023 0.0247684204609469 ENSG00000066136 NFYC
ENST00000416859 0.84475223300224 0.485503302977443 -0.056374244367787 ENSG00000066136 NFYC
ENST00000308733 0.88234764834105 0.56927421432502 -0.0446075591352807 ENSG00000066136 NFYC
ENST00000414185 0.780984662463012 0.377284462304586 -0.0746545903809313 ENSG00000066136 NFYC
ENST00000525349 0.608807536305832 0.198036938705007 -0.132776214866672 ENSG00000066136 NFYC
ENST00000483091 0.872181971246752 0.544956185493865 -0.0885701435706713 ENSG00000066136 NFYC
ENST00000488635 0.984091276851719 0.912458325044597 -0.0115467714814919 ENSG00000066136 NFYC
ENST00000496608 0.949665595012596 0.760756389704558 -0.031904113622934 ENSG00000066136 NFYC
ENST00000347132 0.946900822632045 0.751332925775766 0.0765525300113141 ENSG00000117013 KCNQ4
ENST00000509682 0.908236458173724 0.635724863381155 0.11592607357924 ENSG00000117013 KCNQ4
ENST00000443478 0.972254007968167 0.853809648760178 0.0516604154381805 ENSG00000117013 KCNQ4
ENST00000506017 0.956845026864277 0.788232880870876 0.0754115911457698 ENSG00000117013 KCNQ4
ENST00000372638 0.813154112873464 0.426757618986175 0.227919650057034 ENSG00000179862 CITED4
ENST00000372621 0.989916810506191 0.943131506433727 0.00642142849379644 ENSG00000171793 CTPS1
ENST00000541520 0.999858405423317 0.999428940720144 -6.43305339938072e-05 ENSG00000171793 CTPS1
ENST00000470271 0.817696565676173 0.434277662121243 0.0956270895589393 ENSG00000171793 CTPS1
ENST00000475060 0.70724465830443 0.284868447566468 0.148996594036325 ENSG00000171793 CTPS1
ENST00000479480 0.874562669951854 0.550604504222437 0.0655923668469544 ENSG00000171793 CTPS1
ENST00000543104 0.928871773058652 0.693117166054831 0.0406516510929244 ENSG00000171793 CTPS1
ENST00000372616 0.997607127740562 0.987745725565082 0.00138494540940831 ENSG00000171793 CTPS1
ENST00000480420 0.888612059586485 0.58632628179781 -0.0459947411310902 ENSG00000171793 CTPS1
ENST00000463285 0.83520034064331 0.467641304540539 -0.0636626345061275 ENSG00000171793 CTPS1
ENST00000486889 0.90972595633204 0.639629483935908 -0.0416382629638093 ENSG00000171793 CTPS1
ENST00000497210 0.964277612959487 0.820717688013071 -0.0229893282817069 ENSG00000171793 CTPS1
ENST00000464283 0.942210966800149 0.733516186944439 -0.0335124335027577 ENSG00000171793 CTPS1
ENST00000463423 0.999454198667191 0.996792024354904 -0.000408358253103814 ENSG00000171793 CTPS1
ENST00000498694 0.999936936142492 0.99969016553478 3.63725663501154e-05 ENSG00000171793 CTPS1
ENST00000302946 0.946666645169572 0.750358435297545 -0.0325658557772156 ENSG00000171790 SLFNL1
ENST00000372613 0.946670372449298 0.750446479710217 -0.0325702086537491 ENSG00000171790 SLFNL1
ENST00000397197 0.946670372449298 0.750446479710217 -0.0325702086537491 ENSG00000171790 SLFNL1
ENST00000439569 0.946670372449298 0.750446479710217 -0.0325702086537491 ENSG00000171790 SLFNL1
ENST00000372611 0.954226429073777 0.777387796277561 -0.0288726651528149 ENSG00000171790 SLFNL1
ENST00000359345 0.882176448510999 0.569069115206747 -0.0544786972279938 ENSG00000171790 SLFNL1
ENST00000456518 0.710397158720767 0.287986069144515 -0.0661138441247791 ENSG00000010803 SCMH1
ENST00000397174 0.720052081612095 0.298702214948691 -0.0637106518781396 ENSG00000010803 SCMH1
ENST00000402904 0.720052081612095 0.298702214948691 -0.0637106518781396 ENSG00000010803 SCMH1
ENST00000361191 0.716478055235836 0.29429378816607 -0.0641410158493233 ENSG00000010803 SCMH1
ENST00000361705 0.716478055235836 0.29429378816607 -0.0641410158493233 ENSG00000010803 SCMH1
ENST00000397171 0.716478055235836 0.29429378816607 -0.0641410158493233 ENSG00000010803 SCMH1
ENST00000372597 0.768428769246621 0.359342351421024 -0.0522828981207188 ENSG00000010803 SCMH1
ENST00000372596 0.768428769246621 0.359342351421024 -0.0522828981207188 ENSG00000010803 SCMH1
ENST00000337495 0.768428769246621 0.359342351421024 -0.0522828981207188 ENSG00000010803 SCMH1
ENST00000326197 0.726441369757199 0.306219734952943 -0.0636120357791889 ENSG00000010803 SCMH1
ENST00000372595 0.696421608807427 0.27343625404043 -0.0664496341109349 ENSG00000010803 SCMH1
ENST00000472037 0.921530461306957 0.671418969410426 -0.0336105790855457 ENSG00000010803 SCMH1
ENST00000460215 0.939789561380265 0.725566260125904 -0.0290502961613183 ENSG00000010803 SCMH1
ENST00000498793 0.953487170129982 0.774011762206114 -0.0233098424976922 ENSG00000010803 SCMH1
ENST00000489421 0.993448249269779 0.964003358122742 -0.00406425928761398 ENSG00000010803 SCMH1
ENST00000482530 0.768527803603721 0.359461280360989 -0.0827687069297231 ENSG00000010803 SCMH1
ENST00000401064 0.541232143207483 0.153183799357163 0.458971869466089 ENSG00000215893 RP4-635E8.1
ENST00000488592 0.951422669291314 0.765970211174436 -0.0288454407713147 ENSG00000010803 SCMH1
ENST00000372583 0.551388587741579 0.159356287153367 0.125665809452295 ENSG00000127124 HIVEP3
ENST00000372584 0.551343945091221 0.159318521912552 0.125695415312286 ENSG00000127124 HIVEP3
ENST00000247584 0.983650539331126 0.910488549009863 0.0108797862853687 ENSG00000127124 HIVEP3
ENST00000460604 0.973160399588741 0.858067224214995 0.0181187983077821 ENSG00000127124 HIVEP3
ENST00000429157 0.987337108371836 0.931935286721287 0.00828011110805435 ENSG00000127124 HIVEP3
ENST00000440249 0.581469307247869 0.178842348845279 -0.377879852214084 ENSG00000230881 RP11-486B10.3
ENST00000434240 0.994513255388998 0.971567309501184 -0.00553293995675072 ENSG00000230638 RP11-486B10.4
ENST00000455975 0.952322145701103 0.770580513493933 -0.0461816761379764 ENSG00000230638 RP11-486B10.4
ENST00000491442 1.2418667749239e-18 4.59713319414091e-21 1.24895778399454 ENSG00000127124 HIVEP3
ENST00000489103 1.29711504422358e-23 2.90039110539901e-26 1.28478373512051 ENSG00000127124 HIVEP3
ENST00000479350 3.01336712385801e-14 1.66083471330428e-16 1.33638550142887 ENSG00000127124 HIVEP3
ENST00000372571 0.198620052076929 0.0274439779257462 0.119698131407893 ENSG00000198815 FOXJ3
ENST00000372572 0.973297482293622 0.858452731396258 -0.00951850912714168 ENSG00000198815 FOXJ3
ENST00000372573 0.96711346659368 0.833346196963396 -0.0111946537807009 ENSG00000198815 FOXJ3
ENST00000361346 0.96618525364683 0.830270261184346 -0.0114041511682086 ENSG00000198815 FOXJ3
ENST00000361776 0.96618525364683 0.830270261184346 -0.0114041511682086 ENSG00000198815 FOXJ3
ENST00000545068 0.987029584754568 0.928487986661221 0.00464623048089151 ENSG00000198815 FOXJ3
ENST00000445886 0.609947690574731 0.199050974964665 -0.0921980577433237 ENSG00000198815 FOXJ3
ENST00000422278 0.459198550505217 0.108323866295265 -0.169619750080651 ENSG00000198815 FOXJ3
ENST00000454417 0.750448260625055 0.336655180263328 0.0985869771161058 ENSG00000198815 FOXJ3
ENST00000372562 0.972600989427448 0.855074693489694 0.0139912721635851 ENSG00000127125 PPCS
ENST00000455780 0.957287068377325 0.790182956395755 0.0214377256811168 ENSG00000127125 PPCS
ENST00000372560 0.919792286570345 0.666598892618057 0.0550889640424463 ENSG00000127125 PPCS
ENST00000472013 0.959111567096359 0.797477483224116 0.0207131288255553 ENSG00000127125 PPCS
ENST00000372561 0.959140846011864 0.79755180497091 0.0207048083695392 ENSG00000127125 PPCS
ENST00000372556 0.959140846011864 0.79755180497091 0.0207048083695392 ENSG00000127125 PPCS
ENST00000471420 0.948875536200001 0.7578728502718 0.0238868870450136 ENSG00000127125 PPCS
ENST00000482168 0.954622761387687 0.779116440963045 -0.0245787866472332 ENSG00000127125 PPCS
ENST00000469615 0.975354558573555 0.870130949826865 -0.0176612465334372 ENSG00000127125 PPCS
ENST00000475614 0.859637579389557 0.516456245876725 0.15763747311778 ENSG00000186409 CCDC30
ENST00000428554 0.880579123573927 0.564773087034309 -0.0889372798762551 ENSG00000186409 CCDC30
ENST00000477155 0.880579123573927 0.564773087034309 -0.0889372798762551 ENSG00000186409 CCDC30
ENST00000468651 0.804049757519295 0.412706938857562 0.230873745727281 ENSG00000186409 CCDC30
ENST00000492422 0.893226713765356 0.597870887638042 0.151768761054893 ENSG00000186409 CCDC30
ENST00000462063 0.864900672030992 0.527812849236292 0.197736692398913 ENSG00000186409 CCDC30
ENST00000495044 0.679461252859752 0.256620172429644 -0.259688311896546 ENSG00000186409 CCDC30
ENST00000507855 0.727043299145534 0.30690243019742 -0.16630848713656 ENSG00000186409 CCDC30
ENST00000509712 0.884895579482528 0.575712023310014 -0.104085819812521 ENSG00000186409 CCDC30
ENST00000471390 0.903261135903336 0.622672847177567 -0.0847718649738336 ENSG00000186409 CCDC30
ENST00000342022 0.882825230786952 0.57036799062322 -0.0966156018861363 ENSG00000186409 CCDC30
ENST00000340612 0.87571466369052 0.553222102604342 -0.101238244579942 ENSG00000186409 CCDC30
ENST00000514642 0.962519417027205 0.813792787343943 0.0473087407366865 ENSG00000186409 CCDC30
ENST00000390640 0.884917985361932 0.575780708783495 -0.0967197340605092 ENSG00000186409 CCDC30
ENST00000471699 0.736642769539029 0.318138184856893 0.315721263485779 ENSG00000186409 CCDC30
ENST00000304979 0.919555658421808 0.666139572686033 0.0296456487607719 ENSG00000171960 PPIH
ENST00000372550 0.942944479928408 0.736275029542524 -0.0278872487770621 ENSG00000171960 PPIH
ENST00000440068 0.911400289960302 0.644868952014919 -0.039376252360963 ENSG00000171960 PPIH
ENST00000372549 0.872589714653696 0.545856217135928 -0.0660384986870989 ENSG00000171960 PPIH
ENST00000455203 0.977576839502156 0.880623580545416 -0.0129993765601325 ENSG00000171960 PPIH
ENST00000436387 0.983990713028912 0.912105863649496 -0.0124899575312654 ENSG00000171960 PPIH
ENST00000461351 0.783279688211891 0.381028703167142 0.0635989567600306 ENSG00000171960 PPIH
ENST00000414339 0.826319821515356 0.451488957056267 -0.21103006811718 ENSG00000234917 RP5-994D16.3
ENST00000321358 0.284897526088461 0.0475500339311711 -0.119844978773051 ENSG00000065978 YBX1
ENST00000332220 0.340099685685019 0.0631752861802002 -0.118819129322688 ENSG00000065978 YBX1
ENST00000436427 0.405267190162875 0.0862638819734361 -0.100209393575206 ENSG00000065978 YBX1
ENST00000467957 0.461445815667954 0.109368169339918 -0.0925742270935863 ENSG00000065978 YBX1
ENST00000296387 0.803715738653393 0.412082651466578 0.294280603100692 ENSG00000164007 CLDN19
ENST00000539749 0.803715738653393 0.412082651466578 0.294280603100692 ENSG00000164007 CLDN19
ENST00000397054 0.831422212067753 0.460183076148928 0.0639460314285812 ENSG00000117385 LEPRE1
ENST00000460031 0.834468698606163 0.465794525330451 0.0631603748759995 ENSG00000117385 LEPRE1
ENST00000236040 0.834586470368858 0.466240986766984 0.0631572213346153 ENSG00000117385 LEPRE1
ENST00000495874 0.834586470368858 0.466240986766984 0.0631572213346153 ENSG00000117385 LEPRE1
ENST00000296388 0.834586470368858 0.466240986766984 0.0631572213346153 ENSG00000117385 LEPRE1
ENST00000462474 0.652488079627252 0.232490872964351 -0.188435014443262 ENSG00000117385 LEPRE1
ENST00000472802 0.824016176731415 0.447037662083776 -0.140679689852371 ENSG00000117385 LEPRE1
ENST00000431412 0.743218803814328 0.32720880502661 0.100041422520166 ENSG00000117385 LEPRE1
ENST00000460831 0.924185076283673 0.679500893365233 -0.0874673022339131 ENSG00000117385 LEPRE1
ENST00000481465 0.683864273105254 0.260444461924905 0.148069959664474 ENSG00000117385 LEPRE1
ENST00000447502 0.755580974054699 0.343192243963468 0.13864555471507 ENSG00000117385 LEPRE1
ENST00000463465 0.755680185455953 0.343521330417008 0.112322694585372 ENSG00000117385 LEPRE1
ENST00000372526 0.893156704595354 0.59772736369877 0.0758146089003617 ENSG00000117385 LEPRE1
ENST00000492956 0.886431810759606 0.580865105078558 0.0852346332199476 ENSG00000117385 LEPRE1
ENST00000372525 0.99425944278678 0.970207513974754 0.00395728478648712 ENSG00000164008 C1orf50
ENST00000464081 0.989186824495534 0.939778383655953 0.00632226887742062 ENSG00000164008 C1orf50
ENST00000603943 0.998526355060211 0.991974273725543 -0.000801843410868718 ENSG00000164008 C1orf50
ENST00000536543 0.987337108371836 0.93204493251264 0.00730967357727005 ENSG00000164008 C1orf50
ENST00000468913 0.876388947981737 0.555257502120291 -0.0801119915845808 ENSG00000164008 C1orf50
ENST00000494155 0.824649442615375 0.448090427321402 0.140914485659266 ENSG00000164008 C1orf50
ENST00000447572 0.838895422968531 0.474074816798383 -0.171845362956673 ENSG00000228452 RP5-994D16.9
ENST00000421630 0.810270342090748 0.422559735927445 0.272629283204476 ENSG00000164008 C1orf50
ENST00000372522 0.936510170745721 0.714027811514204 -0.0444445147694604 ENSG00000177868 CCDC23
ENST00000372521 0.911839106993943 0.646188685433077 -0.0533194121793709 ENSG00000177868 CCDC23
ENST00000537227 0.878357965670918 0.560464963652752 -0.0659503196869883 ENSG00000177868 CCDC23
ENST00000497437 0.835699672554874 0.468334829792163 -0.0896959623141791 ENSG00000177868 CCDC23
ENST00000487556 0.961392451435015 0.808806566132214 0.0263165562173498 ENSG00000164010 ERMAP
ENST00000372517 0.961392451435015 0.808806566132214 0.0263165562173498 ENSG00000164010 ERMAP
ENST00000470938 0.97402135209057 0.861341265403542 0.0396400343007807 ENSG00000164010 ERMAP
ENST00000372514 0.992963218379162 0.961752811429905 0.00618883919103669 ENSG00000164010 ERMAP
ENST00000328249 0.953735455225955 0.775064662799411 0.0413136796078851 ENSG00000164010 ERMAP
ENST00000414798 0.97168313096726 0.851913005253204 -0.0277165979452263 ENSG00000228192 RP11-342M1.3
ENST00000416809 0.993936729350481 0.966733832564011 -0.00667197552806033 ENSG00000228192 RP11-342M1.3
ENST00000425076 0.953938875427396 0.776430309292109 0.0431288471815897 ENSG00000228192 RP11-342M1.3
ENST00000444563 0.953938875427396 0.776430309292109 0.0431288471815897 ENSG00000228192 RP11-342M1.3
ENST00000372508 0.569834916110493 0.170312537913625 0.138571990269871 ENSG00000164011 ZNF691
ENST00000372507 0.569399824692271 0.170012170302377 0.138561698979428 ENSG00000164011 ZNF691
ENST00000372506 0.569399824692271 0.170012170302377 0.138561698979428 ENSG00000164011 ZNF691
ENST00000397044 0.648660635261829 0.229348726862458 0.128103965688363 ENSG00000164011 ZNF691
ENST00000372504 0.569399824692271 0.170012170302377 0.138561698979428 ENSG00000164011 ZNF691
ENST00000397034 0.994093710068204 0.968841333413658 0.0051055631500343 ENSG00000164011 ZNF691
ENST00000372503 0.945193148658499 0.745350572027928 0.0447385932553557 ENSG00000164011 ZNF691
ENST00000372502 0.597870224523214 0.190630373680553 0.185196155756709 ENSG00000164011 ZNF691
ENST00000426263 0.967082891873713 0.833077153794793 0.0198378311601688 ENSG00000117394 SLC2A1
ENST00000475162 0.804440883980541 0.413533352514021 0.0913124141337079 ENSG00000117394 SLC2A1
ENST00000439722 0.765568721428323 0.355639115625436 0.121770585055653 ENSG00000117394 SLC2A1
ENST00000415851 0.988532102674472 0.937297532181671 -0.00797099299428947 ENSG00000117394 SLC2A1
ENST00000372500 0.970443878791841 0.847279608441507 -0.0190156442362035 ENSG00000117394 SLC2A1
ENST00000460369 0.911496873446644 0.645117787498979 -0.0799236939075048 ENSG00000117394 SLC2A1
ENST00000431635 0.812645328371808 0.426113266208375 -0.079174403904675 ENSG00000117395 EBNA1BP2
ENST00000236051 0.811860533485483 0.424872404705258 -0.0791520513929147 ENSG00000117395 EBNA1BP2
ENST00000463906 0.931150342833873 0.700331682703941 0.0378349869175935 ENSG00000117395 EBNA1BP2
ENST00000491223 0.625981479031131 0.211001153197154 -0.123753992921708 ENSG00000117395 EBNA1BP2
ENST00000472982 0.536251799597252 0.149868500383258 -0.145941606218445 ENSG00000117395 EBNA1BP2
ENST00000483082 0.477138564556119 0.117338024271649 -0.15925694556652 ENSG00000117395 EBNA1BP2
ENST00000461557 0.408330660367475 0.0874346675175234 -0.168935828442355 ENSG00000117395 EBNA1BP2
ENST00000372492 0.386409155478244 0.078906416881518 -0.361734409222904 ENSG00000243710 WDR65
ENST00000372476 0.821589590941132 0.441990903962712 0.270075340483764 ENSG00000066056 TIE1
ENST00000433781 0.665964652140994 0.243712413737162 0.412191309908552 ENSG00000066056 TIE1
ENST00000372470 0.832375211731423 0.462454364855918 -0.223875307737162 ENSG00000117400 MPL
ENST00000413998 0.810745161146847 0.423364685402979 -0.260801995020365 ENSG00000117400 MPL
ENST00000424948 0.86492380244839 0.527864167318058 0.172762975664943 ENSG00000234694 RP1-92O14.3
ENST00000310955 0.750579757379387 0.336899328680211 -0.24617561924816 ENSG00000117399 CDC20
ENST00000372462 0.749147135814445 0.335012230329513 -0.247766763741026 ENSG00000117399 CDC20
ENST00000482046 0.703435163685603 0.281098442569072 -0.293965072256387 ENSG00000117399 CDC20
ENST00000372458 0.882131287203716 0.568884557597203 -0.0498441584443019 ENSG00000066322 ELOVL1
ENST00000413844 0.884606760732277 0.574696224773054 -0.0490582999998926 ENSG00000066322 ELOVL1
ENST00000468865 0.958349805208186 0.793401121633526 -0.0245216328081734 ENSG00000066322 ELOVL1
ENST00000464204 0.886828211608335 0.581692689233538 -0.0469453075216972 ENSG00000066322 ELOVL1
ENST00000470968 0.890527993336361 0.59061501129446 -0.0458896666017486 ENSG00000066322 ELOVL1
ENST00000487209 0.891505039141485 0.593882577951422 -0.0454966494028087 ENSG00000066322 ELOVL1
ENST00000470769 0.920355804925488 0.667929293792137 -0.0372383554238946 ENSG00000066322 ELOVL1
ENST00000497569 0.959657924434856 0.800562923786212 -0.0219385584204024 ENSG00000066322 ELOVL1
ENST00000482302 0.974437533263934 0.864495497619389 -0.0147420584697893 ENSG00000066322 ELOVL1
ENST00000497050 0.971649571030207 0.851565807235644 -0.0160653085943427 ENSG00000066322 ELOVL1
ENST00000478481 0.939285036044519 0.723622094884541 0.034151902772859 ENSG00000066322 ELOVL1
ENST00000479439 0.94942779877747 0.759854555620095 -0.028058900760526 ENSG00000066322 ELOVL1
ENST00000465321 0.912820217765036 0.648037875976133 -0.0413204331958265 ENSG00000066322 ELOVL1
ENST00000479686 0.975997066539756 0.874292720995188 -0.0147600098746765 ENSG00000066322 ELOVL1
ENST00000496932 0.967702412922212 0.835928772724022 -0.0193757245535598 ENSG00000066322 ELOVL1
ENST00000290663 0.961409995327012 0.809851478151165 -0.0204529681624934 ENSG00000159479 MED8
ENST00000372457 0.967784671224474 0.836171630099301 -0.0174550487889925 ENSG00000159479 MED8
ENST00000372455 0.955365551927158 0.781659330990646 -0.0229671554902871 ENSG00000159479 MED8
ENST00000436713 0.862880933559726 0.523088301447441 -0.0553015068045767 ENSG00000229431 RP1-92O14.6
ENST00000460803 0.952111584972077 0.768741240271961 -0.0319952506492367 ENSG00000159479 MED8
ENST00000473560 0.989594994800497 0.942096662261146 -0.00678986601501835 ENSG00000159479 MED8
ENST00000310739 0.903660752544959 0.623455709296817 -0.0440243613332107 ENSG00000198198 SZT2
ENST00000372450 0.903660752544959 0.623455709296817 -0.0440243613332107 ENSG00000198198 SZT2
ENST00000357658 0.884606760732277 0.574730861493223 -0.0453243640006571 ENSG00000198198 SZT2
ENST00000406439 0.928016825269771 0.689346057661497 -0.0298890719991671 ENSG00000198198 SZT2
ENST00000562955 0.379818083360252 0.0764129710703601 0.0982767041219738 ENSG00000198198 SZT2
ENST00000470139 0.519528401188297 0.139896791423826 0.127655996715917 ENSG00000198198 SZT2
ENST00000372442 0.200516606527844 0.0278251645978349 0.144647111195356 ENSG00000198198 SZT2
ENST00000478140 0.911756114080337 0.645878165580574 0.0800862951272654 ENSG00000198198 SZT2
ENST00000470897 0.854263936342586 0.505649837057678 0.114654735175121 ENSG00000198198 SZT2
ENST00000471177 0.95946378935056 0.799454256621393 0.0348121294906345 ENSG00000198198 SZT2
ENST00000460536 0.463010396380487 0.110086084285613 0.154409472438844 ENSG00000198198 SZT2
ENST00000396885 0.340447697246648 0.0632959429942561 0.290046384111838 ENSG00000229372 SZT2-AS1
ENST00000583037 0.979306849378177 0.890222220748486 0.0229146670580752 ENSG00000178922 HYI
ENST00000483618 0.813775996528487 0.427570307615959 -0.216711908267178 ENSG00000178922 HYI
ENST00000372425 0.979306849378177 0.890222220748486 0.0229146670580752 ENSG00000178922 HYI
ENST00000372433 1 0.999971815159422 -5.96708003969059e-06 ENSG00000178922 HYI
ENST00000372434 0.997488949457971 0.987053506802021 -0.00271348653880397 ENSG00000178922 HYI
ENST00000470662 0.967099169712304 0.833205638281689 0.0365288476211495 ENSG00000178922 HYI
ENST00000487366 0.965955011463682 0.828238665947588 0.0374165414200638 ENSG00000178922 HYI
ENST00000372430 0.990732529634798 0.948870295384092 0.0108850002071898 ENSG00000178922 HYI
ENST00000372432 0.985077605681665 0.916591733385833 0.0173620078483587 ENSG00000178922 HYI
ENST00000372427 0.99769799764133 0.988155710543171 0.00246291498280491 ENSG00000178922 HYI
ENST00000372426 0.978326887183564 0.884296750271777 0.0251212384305289 ENSG00000178922 HYI
ENST00000486909 0.998498496403462 0.991927413185407 -0.00169305961440531 ENSG00000178922 HYI
ENST00000496142 0.894073548108224 0.600305617221779 0.134026773702565 ENSG00000178922 HYI
ENST00000469587 0.43360629854071 0.0973923282703334 -0.500174013869057 ENSG00000178922 HYI
ENST00000359947 0.182653131549311 0.024192295880689 0.511104456732716 ENSG00000142949 PTPRF
ENST00000438120 0.171631096718871 0.0221047924954 0.535530684482051 ENSG00000142949 PTPRF
ENST00000436724 0.674959261602014 0.252625741078266 0.36733318482511 ENSG00000142949 PTPRF
ENST00000372405 0.585072505406963 0.181346705640951 0.440268687517487 ENSG00000142949 PTPRF
ENST00000372413 0.177656274987396 0.0232355207057678 0.517503203563116 ENSG00000142949 PTPRF
ENST00000372414 0.177656274987396 0.0232355207057678 0.517503203563116 ENSG00000142949 PTPRF
ENST00000412568 0.272042285074511 0.044356732711728 0.527704976604649 ENSG00000142949 PTPRF
ENST00000429895 0.264412954060812 0.0423474895421773 0.518013530103604 ENSG00000142949 PTPRF
ENST00000414879 0.209777016675296 0.0296673858041604 0.561936912692161 ENSG00000142949 PTPRF
ENST00000422171 0.209777016675296 0.0296673858041604 0.561936912692161 ENSG00000142949 PTPRF
ENST00000496447 0.415419789152427 0.0900548565025008 0.482614958374721 ENSG00000142949 PTPRF
ENST00000372407 0.529027068589283 0.145377983089573 0.420845884689896 ENSG00000142949 PTPRF
ENST00000372396 0.0333614593305328 0.00248466391068417 0.15519457708624 ENSG00000066135 KDM4A
ENST00000463151 0.577485683457134 0.175791975385449 0.111355896312774 ENSG00000066135 KDM4A
ENST00000485249 0.52495205937111 0.142997313715894 0.133603034867992 ENSG00000066135 KDM4A
ENST00000472265 0.947973982747533 0.754735918999199 0.0510849635541875 ENSG00000066135 KDM4A
ENST00000481296 0.590048361815061 0.184923210216541 0.20343911030955 ENSG00000066135 KDM4A
ENST00000398804 0.767014474143681 0.357792576390062 0.0797751606190387 ENSG00000236200 KDM4A-AS1
ENST00000439057 0.826031875223399 0.450521310541844 0.0685142911115822 ENSG00000236200 KDM4A-AS1
ENST00000434346 0.920293861236615 0.667775505111961 0.0548653980403688 ENSG00000236200 KDM4A-AS1
ENST00000453015 0.838711920693662 0.473808039254855 0.0876901705325236 ENSG00000236200 KDM4A-AS1
ENST00000418149 0.634798033886935 0.218027140434081 0.12921032872677 ENSG00000236200 KDM4A-AS1
ENST00000532911 0.756458608692304 0.344708297714288 -0.105551370907794 ENSG00000126091 ST3GAL3
ENST00000489897 0.305103500664734 0.0529915073219088 -0.153552174218193 ENSG00000126091 ST3GAL3
ENST00000372374 0.289818376453673 0.0489001728217215 -0.154251806828054 ENSG00000126091 ST3GAL3
ENST00000372375 0.289818376453673 0.0489001728217215 -0.154251806828054 ENSG00000126091 ST3GAL3
ENST00000545417 0.289818376453673 0.0489001728217215 -0.154251806828054 ENSG00000126091 ST3GAL3
ENST00000372377 0.289818376453673 0.0489001728217215 -0.154251806828054 ENSG00000126091 ST3GAL3
ENST00000361392 0.289818376453673 0.0489001728217215 -0.154251806828054 ENSG00000126091 ST3GAL3
ENST00000361400 0.289818376453673 0.0489001728217215 -0.154251806828054 ENSG00000126091 ST3GAL3
ENST00000353126 0.289818376453673 0.0489001728217215 -0.154251806828054 ENSG00000126091 ST3GAL3
ENST00000530154 0.298157487155886 0.0511156882055127 -0.156966571550127 ENSG00000126091 ST3GAL3
ENST00000262915 0.289818376453673 0.0489001728217215 -0.154251806828054 ENSG00000126091 ST3GAL3
ENST00000330208 0.289818376453673 0.0489001728217215 -0.154251806828054 ENSG00000126091 ST3GAL3
ENST00000335430 0.289818376453673 0.0489001728217215 -0.154251806828054 ENSG00000126091 ST3GAL3
ENST00000351035 0.289818376453673 0.0489001728217215 -0.154251806828054 ENSG00000126091 ST3GAL3
ENST00000479383 0.747000291916976 0.331868730038799 -0.107776513465018 ENSG00000126091 ST3GAL3
ENST00000347631 0.305103500664734 0.052991936844715 -0.153551346727439 ENSG00000126091 ST3GAL3
ENST00000484868 0.749147135814445 0.335005149924922 -0.110684951878702 ENSG00000126091 ST3GAL3
ENST00000461066 0.74227899411852 0.325776757909108 -0.109268647206511 ENSG00000126091 ST3GAL3
ENST00000437753 0.749147135814445 0.334996964748591 0.147671950001185 ENSG00000229444 RP11-184I16.4
ENST00000533997 0.217466962891365 0.0314298381294993 -0.172248006802859 ENSG00000126091 ST3GAL3
ENST00000469715 0.217466962891365 0.0314298381294993 -0.172248006802859 ENSG00000126091 ST3GAL3
ENST00000490541 0.217466962891365 0.0314298381294993 -0.172248006802859 ENSG00000126091 ST3GAL3
ENST00000528371 0.217466962891365 0.0314298381294993 -0.172248006802859 ENSG00000126091 ST3GAL3
ENST00000530581 0.217466962891365 0.0314298381294993 -0.172248006802859 ENSG00000126091 ST3GAL3
ENST00000531816 0.217466962891365 0.0314298381294993 -0.172248006802859 ENSG00000126091 ST3GAL3
ENST00000531993 0.217466962891365 0.0314298381294993 -0.172248006802859 ENSG00000126091 ST3GAL3
ENST00000533212 0.217466962891365 0.0314298381294993 -0.172248006802859 ENSG00000126091 ST3GAL3
ENST00000533933 0.217466962891365 0.0314298381294993 -0.172248006802859 ENSG00000126091 ST3GAL3
ENST00000372369 0.217466962891365 0.0314298381294993 -0.172248006802859 ENSG00000126091 ST3GAL3
ENST00000372372 0.217466962891365 0.0314298381294993 -0.172248006802859 ENSG00000126091 ST3GAL3
ENST00000372368 0.217466962891365 0.0314298381294993 -0.172248006802859 ENSG00000126091 ST3GAL3
ENST00000372367 0.217466962891365 0.0314298381294993 -0.172248006802859 ENSG00000126091 ST3GAL3
ENST00000372366 0.217466962891365 0.0314298381294993 -0.172248006802859 ENSG00000126091 ST3GAL3
ENST00000372365 0.217466962891365 0.0314298381294993 -0.172248006802859 ENSG00000126091 ST3GAL3
ENST00000361746 0.217466962891365 0.0314298381294993 -0.172248006802859 ENSG00000126091 ST3GAL3
ENST00000332628 0.217466962891365 0.0314298381294993 -0.172248006802859 ENSG00000126091 ST3GAL3
ENST00000531451 0.217466962891365 0.0314063543788868 -0.172030662298175 ENSG00000126091 ST3GAL3
ENST00000372362 0.217466962891365 0.0314063543788868 -0.172030662298175 ENSG00000126091 ST3GAL3
ENST00000361812 0.217466962891365 0.0314063543788868 -0.172030662298175 ENSG00000126091 ST3GAL3
ENST00000461375 0.255618209965547 0.0400883156558715 -0.175447336177276 ENSG00000126091 ST3GAL3
ENST00000490502 0.586483314658715 0.182404013318513 -0.149018990076248 ENSG00000126091 ST3GAL3
ENST00000495482 0.761685607923639 0.351111666049051 -0.162131459710624 ENSG00000126091 ST3GAL3
ENST00000414809 0.876533965197708 0.556016884436643 0.203752922629193 ENSG00000117407 ARTN
ENST00000372359 0.876533965197708 0.556016884436643 0.203752922629193 ENSG00000117407 ARTN
ENST00000446167 0.428100511841673 0.0951077827433603 -0.289275875259206 ENSG00000237950 RP11-7O11.3
ENST00000445226 0.468062133531062 0.112654024032738 -0.274424404447205 ENSG00000237950 RP11-7O11.3
ENST00000412378 0.498900413179179 0.128332617092152 -0.24467096658064 ENSG00000237950 RP11-7O11.3
ENST00000372343 0.958491445543629 0.794702419667564 0.0206487398357878 ENSG00000117408 IPO13
ENST00000489061 0.648660635261829 0.229321122367434 -0.187540385847491 ENSG00000117408 IPO13
ENST00000489773 0.936445561484748 0.713810857594544 -0.0423723412664358 ENSG00000117408 IPO13
ENST00000492152 0.943500948707806 0.738252120640684 -0.0460516716383298 ENSG00000117408 IPO13
ENST00000480902 0.932815456824466 0.704402318057324 -0.0727834665485903 ENSG00000117408 IPO13
ENST00000372339 0.164533927296769 0.0207377812084817 0.31832311208866 ENSG00000117408 IPO13
ENST00000486876 0.145767608618177 0.0174144104254099 0.44888433816607 ENSG00000117408 IPO13
ENST00000471934 0.506840545702302 0.132793514821958 0.137271082323437 ENSG00000132768 DPH2
ENST00000476260 0.662837253346117 0.241264254106463 0.104499173330975 ENSG00000132768 DPH2
ENST00000255108 0.760688276769438 0.349985253445963 0.0813431029687459 ENSG00000132768 DPH2
ENST00000412950 0.794914026554296 0.399485873985312 0.0760050966414644 ENSG00000132768 DPH2
ENST00000524776 0.794914026554296 0.399485873985312 0.0760050966414644 ENSG00000132768 DPH2
ENST00000495421 0.760688276769438 0.349985253445963 0.0813431029687459 ENSG00000132768 DPH2
ENST00000530988 0.540114769903135 0.152515301466302 0.131020920613848 ENSG00000132768 DPH2
ENST00000527567 0.471948285107442 0.11432443296166 0.140360898711311 ENSG00000132768 DPH2
ENST00000492306 0.709654034538186 0.287302708020246 0.0954221484588028 ENSG00000132768 DPH2
ENST00000490861 0.666164906468804 0.24395107607933 0.105878353841248 ENSG00000132768 DPH2
ENST00000396758 0.758216229991256 0.346844627352898 0.0818284937026185 ENSG00000132768 DPH2
ENST00000477294 0.480805012360048 0.119155821570604 0.137525643027631 ENSG00000132768 DPH2
ENST00000529729 0.787267589635236 0.387425647907902 0.0785179539653338 ENSG00000132768 DPH2
ENST00000532140 0.471845250963872 0.114221433126297 0.141126588240785 ENSG00000132768 DPH2
ENST00000534786 0.392825486246376 0.0813968913570171 0.164219559841298 ENSG00000132768 DPH2
ENST00000534655 0.821653828224656 0.442118444263122 0.0865833360652759 ENSG00000132768 DPH2
ENST00000459879 0.91833856143384 0.663304272069395 0.0470445904249103 ENSG00000132768 DPH2
ENST00000527319 0.958392302228863 0.794454814424287 0.0287484340045312 ENSG00000132768 DPH2
ENST00000472505 0.748088421060575 0.333168134217429 -0.09148961220823 ENSG00000117410 ATP6V0B
ENST00000472174 0.787585292385069 0.387897251948796 -0.075167239850193 ENSG00000117410 ATP6V0B
ENST00000532642 0.792933662680561 0.395956858374517 -0.074220745170565 ENSG00000117410 ATP6V0B
ENST00000236067 0.791703159039683 0.39409176007899 -0.0743730798235332 ENSG00000117410 ATP6V0B
ENST00000471859 0.809112130052861 0.420672474499997 -0.0701716456820146 ENSG00000117410 ATP6V0B
ENST00000472277 0.760911361666977 0.350327898977258 -0.0858682904537385 ENSG00000117410 ATP6V0B
ENST00000461670 0.812893436857864 0.426381768562162 -0.0768758235106651 ENSG00000117410 ATP6V0B
ENST00000468183 0.790742916930583 0.392630566430522 -0.0746094808444683 ENSG00000117410 ATP6V0B
ENST00000473485 0.790742916930583 0.392630566430522 -0.0746094808444683 ENSG00000117410 ATP6V0B
ENST00000496131 0.757856157239136 0.34633021399057 -0.0871380632894773 ENSG00000117410 ATP6V0B
ENST00000498208 0.836492331642731 0.470209486841567 -0.0712198231377436 ENSG00000117410 ATP6V0B
ENST00000532072 0.708412409047567 0.286021265131126 -0.0822001194597178 ENSG00000117410 ATP6V0B
ENST00000498664 0.729071608605486 0.309128854165524 -0.0749150845950805 ENSG00000117410 ATP6V0B
ENST00000498543 0.810441603483741 0.422806028057341 -0.144846932758188 ENSG00000117411 B4GALT2
ENST00000372324 0.843665696921532 0.483253855890148 -0.102645860176322 ENSG00000117411 B4GALT2
ENST00000497866 0.754838782731751 0.342146060254056 -0.162050130444562 ENSG00000117411 B4GALT2
ENST00000434555 0.86966605894288 0.539188565647688 -0.0913107086010161 ENSG00000117411 B4GALT2
ENST00000356836 0.915599708616381 0.655798828179257 -0.0675613183892935 ENSG00000117411 B4GALT2
ENST00000309519 0.91715438296864 0.660007905303481 -0.0668306110401446 ENSG00000117411 B4GALT2
ENST00000485678 0.915602610873561 0.655834682629693 -0.0740544965957396 ENSG00000117411 B4GALT2
ENST00000481924 0.985187213638849 0.9170285424254 -0.0183147684557771 ENSG00000117411 B4GALT2
ENST00000486064 0.801188310422452 0.408314308203541 -0.111234579129917 ENSG00000159214 CCDC24
ENST00000372307 0.816515814506955 0.43234009350402 -0.225546606762409 ENSG00000196517 SLC6A9
ENST00000372318 0.845557229606704 0.487358145939243 -0.093131016976093 ENSG00000159214 CCDC24
ENST00000460543 0.947209292692806 0.752180314233973 -0.0516362399622881 ENSG00000159214 CCDC24
ENST00000463846 0.8226337371446 0.443969329367156 -0.102790095448797 ENSG00000159214 CCDC24
ENST00000490563 0.8226337371446 0.443969329367156 -0.102790095448797 ENSG00000159214 CCDC24
ENST00000490064 0.920992637292503 0.670300588951037 -0.0598765693845465 ENSG00000159214 CCDC24
ENST00000486504 0.930716164328099 0.6991002997139 -0.0541228162970775 ENSG00000159214 CCDC24
ENST00000485811 0.849833647606991 0.497196008135582 -0.0980059344927441 ENSG00000159214 CCDC24
ENST00000372306 0.826487315652142 0.451814796507389 -0.219591501313833 ENSG00000196517 SLC6A9
ENST00000466180 0.937522187783214 0.717191080618995 -0.051550736709284 ENSG00000159214 CCDC24
ENST00000479055 0.959534589747231 0.799740424053444 -0.0370060938973885 ENSG00000159214 CCDC24
ENST00000472562 0.740158061012365 0.322840965653193 -0.251368534095989 ENSG00000159214 CCDC24
ENST00000372310 0.0337327736900459 0.00252013856791899 -0.250138682246439 ENSG00000196517 SLC6A9
ENST00000475075 0.820285747543805 0.438738376371948 -0.234990485829909 ENSG00000196517 SLC6A9
ENST00000357730 0.797663986185177 0.40293407229999 -0.253367564748226 ENSG00000196517 SLC6A9
ENST00000360584 0.797663986185177 0.40293407229999 -0.253367564748226 ENSG00000196517 SLC6A9
ENST00000537678 0.828897915770049 0.455829076168312 -0.228061759685676 ENSG00000196517 SLC6A9
ENST00000492434 0.849538044899266 0.496590805029349 -0.209321970678014 ENSG00000196517 SLC6A9
ENST00000528803 0.823923645072066 0.446603191916517 -0.236391336999187 ENSG00000196517 SLC6A9
ENST00000489764 0.854070052630406 0.50517739994129 -0.206040890877684 ENSG00000196517 SLC6A9
ENST00000466926 0.230979600271156 0.0344330076638715 -0.234637827690435 ENSG00000196517 SLC6A9
ENST00000533007 0.107055089310895 0.0113700848674709 -0.459147902603902 ENSG00000196517 SLC6A9
ENST00000361745 0.375315250424188 0.074716466982408 0.139629572178881 ENSG00000178028 DMAP1
ENST00000446292 0.269685531136429 0.0437344785908769 0.160131605694076 ENSG00000178028 DMAP1
ENST00000440641 0.349003225624004 0.0658418352875563 0.143587221660666 ENSG00000178028 DMAP1
ENST00000436069 0.876610052976576 0.556166974172986 0.0648752211041065 ENSG00000178028 DMAP1
ENST00000437511 0.306085854068623 0.0532861642463933 0.154392619712714 ENSG00000178028 DMAP1
ENST00000475794 0.74911365784533 0.33476757118931 0.0992566047798723 ENSG00000178028 DMAP1
ENST00000471829 0.288691040791592 0.0485134975405728 0.156118624004453 ENSG00000178028 DMAP1
ENST00000487922 0.185461829126861 0.024755940125353 0.172482166214321 ENSG00000178028 DMAP1
ENST00000315913 0.375315250424188 0.0747323517306369 0.139632548465661 ENSG00000178028 DMAP1
ENST00000372289 0.375315250424188 0.0747323517306369 0.139632548465661 ENSG00000178028 DMAP1
ENST00000463950 0.805589818602608 0.415276735588546 0.0876722057737242 ENSG00000178028 DMAP1
ENST00000372290 0.35362578500444 0.0673590014980866 0.156503908622614 ENSG00000178028 DMAP1
ENST00000488433 0.297973485732194 0.0510630771733443 0.160289263420282 ENSG00000178028 DMAP1
ENST00000483741 0.869822277705207 0.539810352885518 0.0859372434568666 ENSG00000178028 DMAP1
ENST00000494092 0.841760938364396 0.479152921436934 0.102625015353701 ENSG00000178028 DMAP1
ENST00000372257 0.733981864724563 0.31505630632795 -0.0565594547371174 ENSG00000117419 ERI3
ENST00000372259 0.820462524025321 0.439021964963097 -0.0450396441835814 ENSG00000117419 ERI3
ENST00000456170 0.839819524099192 0.475583078267765 -0.0406075117377999 ENSG00000117419 ERI3
ENST00000537474 0.688390393408657 0.264914167295962 -0.0626538700744171 ENSG00000117419 ERI3
ENST00000489710 0.835892743259897 0.468791056573827 -0.0591160093345278 ENSG00000117419 ERI3
ENST00000479101 0.854613143319968 0.506476475060967 -0.0538479560284457 ENSG00000117419 ERI3
ENST00000462341 0.88961428680893 0.588928335547484 -0.0393507250157666 ENSG00000117419 ERI3
ENST00000414156 0.949008631525024 0.758258001711956 0.0757377504536843 ENSG00000233602 ERI3-IT1
ENST00000452396 0.788320092864567 0.389164104138116 -0.0529447272962601 ENSG00000117419 ERI3
ENST00000495828 0.537718765059552 0.150861561857134 -0.0989973214300532 ENSG00000117419 ERI3
ENST00000457571 0.675882473566688 0.253291024576716 -0.0861832565070755 ENSG00000117419 ERI3
ENST00000355387 0.983454164047881 0.908706804298181 -0.00706850689859563 ENSG00000187147 RNF220
ENST00000361799 0.983454164047881 0.908706804298181 -0.00706850689859563 ENSG00000187147 RNF220
ENST00000372247 0.985424220372031 0.918673504232562 -0.00628543435237457 ENSG00000187147 RNF220
ENST00000443020 0.98220396480107 0.90282164374083 -0.00766623580148858 ENSG00000187147 RNF220
ENST00000453863 0.945936558955451 0.747820548891585 0.0297220660773642 ENSG00000187147 RNF220
ENST00000335497 0.985328274728945 0.917703624025854 0.00760163025565196 ENSG00000187147 RNF220
ENST00000440132 0.995595014323373 0.977701993072018 0.00201152498315881 ENSG00000187147 RNF220
ENST00000474064 0.998803567288876 0.992982475363771 -0.000613596820042822 ENSG00000187147 RNF220
ENST00000471494 0.954106692391119 0.776876409990689 0.0213200610593553 ENSG00000187147 RNF220
ENST00000488865 0.91715438296864 0.659951350775686 0.0415537517527122 ENSG00000187147 RNF220
ENST00000497469 0.911015997679667 0.643466786267407 0.032951023980586 ENSG00000187147 RNF220
ENST00000475378 0.988108543791852 0.935542109210623 0.00567480941348632 ENSG00000187147 RNF220
ENST00000484745 0.992339182522724 0.958892382175504 0.00349082998930639 ENSG00000187147 RNF220
ENST00000372242 0.990294912435362 0.945768702048412 0.00448881026711723 ENSG00000126106 TMEM53
ENST00000372243 0.990294912435362 0.945768702048412 0.00448881026711723 ENSG00000126106 TMEM53
ENST00000372244 0.990294912435362 0.945773259968686 0.00448944532555847 ENSG00000126106 TMEM53
ENST00000495630 0.995972799193892 0.980672452765001 0.00157752810310999 ENSG00000126106 TMEM53
ENST00000474394 0.944732843085156 0.74370503221158 -0.0251371322793657 ENSG00000187147 RNF220
ENST00000480686 0.93986061393874 0.725680661440421 -0.025285361234517 ENSG00000187147 RNF220
ENST00000474956 0.8345904514889 0.46625569356656 -0.0569213883577212 ENSG00000187147 RNF220
ENST00000476724 0.920666076134923 0.668960384310297 0.100860675542324 ENSG00000126106 TMEM53
ENST00000468117 0.920820200031495 0.669428051634652 0.100329631539079 ENSG00000126106 TMEM53
ENST00000372237 0.920820200031495 0.669428051634652 0.100329631539079 ENSG00000126106 TMEM53
ENST00000372235 0.821356714486187 0.441400699703668 0.194319367107918 ENSG00000126106 TMEM53
ENST00000420706 0.773011114424095 0.366465296628082 0.237890464928168 ENSG00000126106 TMEM53
ENST00000424484 0.24210638943057 0.03683948209113 -0.22303370434327 ENSG00000198520 C1orf228
ENST00000455805 0.422148236985593 0.0927205088302102 -0.361737439979157 ENSG00000198520 C1orf228
ENST00000458657 0.0446146600449515 0.0035893516460906 -0.291409317587751 ENSG00000198520 C1orf228
ENST00000418644 0.616413433143361 0.203742481757045 -0.302797725066481 ENSG00000198520 C1orf228
ENST00000441519 0.422148236985593 0.0927205088302102 -0.361737439979157 ENSG00000198520 C1orf228
ENST00000357508 0.0446146600449515 0.0035893516460906 -0.291409317587751 ENSG00000198520 C1orf228
ENST00000535358 0.0446146600449515 0.0035893516460906 -0.291409317587751 ENSG00000198520 C1orf228
ENST00000445071 0.538956715174252 0.151684480282292 -0.329179393109907 ENSG00000198520 C1orf228
ENST00000453711 0.709488536000993 0.28710836650054 -0.256793977796229 ENSG00000198520 C1orf228
ENST00000421398 0.325998850293312 0.0589537444824084 -0.214135867727652 ENSG00000198520 C1orf228
ENST00000444751 0.337396297017289 0.0623030129524756 -0.209731566950034 ENSG00000198520 C1orf228
ENST00000434068 0.411177853760527 0.0883583905638596 -0.203126413422832 ENSG00000198520 C1orf228
ENST00000434520 0.502100299859147 0.130047751459161 -0.179312495082119 ENSG00000198520 C1orf228
ENST00000427321 0.392578309090563 0.0812802527587507 -0.261600133663932 ENSG00000198520 C1orf228
ENST00000446792 0.389935184740923 0.0801834754950391 -0.266043383950643 ENSG00000198520 C1orf228
ENST00000444525 0.399660950319283 0.0840003683512013 -0.258650530749892 ENSG00000198520 C1orf228
ENST00000440383 0.351176407437187 0.0665433319995172 -0.277388673863954 ENSG00000198520 C1orf228
ENST00000427336 0.401179426204251 0.0846677329841696 -0.261801646898929 ENSG00000198520 C1orf228
ENST00000418779 0.0495612388029465 0.00410851361534758 -0.431778173691405 ENSG00000198520 C1orf228
ENST00000568406 0.0759365403367225 0.00720244049903642 -0.404924249753929 ENSG00000198520 C1orf228
ENST00000452259 0.0451252513341908 0.00364662812253506 -0.614085513374381 ENSG00000142945 KIF2C
ENST00000372224 0.366634621543024 0.0716329170400387 -0.305591771751595 ENSG00000142945 KIF2C
ENST00000493027 0.0451104082540262 0.00364407922554006 -0.614573161134002 ENSG00000142945 KIF2C
ENST00000372218 0.379330451733065 0.0762666426973238 -0.302379148917493 ENSG00000142945 KIF2C
ENST00000455186 0.146011417673852 0.0174664680195853 -0.579201634716083 ENSG00000142945 KIF2C
ENST00000372222 0.415507892054827 0.090087458075917 -0.30158443619014 ENSG00000142945 KIF2C
ENST00000480574 0.56561602351701 0.167926443763604 -0.440931338983625 ENSG00000142945 KIF2C
ENST00000372217 0.468104663217347 0.112730068393943 -0.274350753598055 ENSG00000142945 KIF2C
ENST00000440985 0.964277612959487 0.821074742139498 0.0658753231680719 ENSG00000225721 RP11-269F19.2
ENST00000428791 0.876263995609545 0.554964530448988 0.07705361365582 ENSG00000225721 RP11-269F19.2
ENST00000423289 0.882041005396589 0.568772656242533 -0.174356019883445 ENSG00000142945 KIF2C
ENST00000472235 0.829135799325398 0.456253603464186 -0.207600380508932 ENSG00000142945 KIF2C
ENST00000497035 0.138472388651964 0.0161793956004628 -0.148471342630201 ENSG00000142937 RPS8
ENST00000396651 0.165287735108024 0.0208698449647329 -0.144409326576441 ENSG00000142937 RPS8
ENST00000372209 0.166706174531435 0.0211488535268082 -0.144086598030002 ENSG00000142937 RPS8
ENST00000470475 0.0852627250841168 0.0084071001894576 -0.172900869676191 ENSG00000142937 RPS8
ENST00000485390 0.166594646195029 0.0211234919961764 -0.144048631983674 ENSG00000142937 RPS8
ENST00000581525 0.85038651647476 0.498763180356438 -0.20089286411959 ENSG00000264294 SNORD55
ENST00000364043 0.963933195295307 0.819894892141869 0.0575201197065939 ENSG00000200913 SNORD46
ENST00000464658 0.37994151765966 0.0765088375325993 -0.110898757342406 ENSG00000142937 RPS8
ENST00000484599 0.412939258101698 0.0890426234723887 -0.107715010144183 ENSG00000142937 RPS8
ENST00000365161 0.989678058529056 0.942435965362249 0.0177535057387783 ENSG00000202031 SNORD38A
ENST00000474582 0.632941894098296 0.216400343364712 -0.100886808482667 ENSG00000142937 RPS8
ENST00000384690 0.9483204482959 0.755903286911471 -0.0687429740042519 ENSG00000207421 SNORD38B
ENST00000455333 0.939751765255282 0.725452745834487 -0.120666057547731 ENSG00000234093 RPS15AP11
ENST00000594193 0.956596440689354 0.786334590756038 -0.0944651067456231 ENSG00000234093 RPS15AP11
ENST00000372207 0.980114670216799 0.89446458123334 0.0370139624618179 ENSG00000142959 BEST4
ENST00000372201 4.68428675284466e-05 1.14760979384524e-06 0.461676164440733 ENSG00000173846 PLK3
ENST00000465443 4.49205492672372e-05 1.09349246286257e-06 0.462176896593015 ENSG00000173846 PLK3
ENST00000476731 0.000188414664718933 5.48255266956354e-06 0.469980374927909 ENSG00000173846 PLK3
ENST00000492398 1.03410012248418e-05 2.15065356503452e-07 0.501036598018137 ENSG00000173846 PLK3
ENST00000461358 3.11599678733036e-05 7.2634120701686e-07 0.486582122137389 ENSG00000173846 PLK3
ENST00000461769 0.000961903379073333 3.51904466113772e-05 0.432457529155026 ENSG00000173846 PLK3
ENST00000493100 6.17327559048362e-05 1.56674606864304e-06 0.489556330301342 ENSG00000173846 PLK3
ENST00000339355 0.00128580161775221 4.97516252009807e-05 0.53211647314131 ENSG00000188396 TCTEX1D4
ENST00000372200 1.78790713162615e-05 3.92561665765851e-07 0.660006346807943 ENSG00000188396 TCTEX1D4
ENST00000450269 4.64108704401828e-10 4.22740524503942e-12 0.808294012046166 ENSG00000222009 BTBD19
ENST00000453418 4.64108704401828e-10 4.22740524503942e-12 0.808294012046166 ENSG00000222009 BTBD19
ENST00000409335 5.35515750435144e-10 4.93789902920701e-12 0.804840525258828 ENSG00000222009 BTBD19
ENST00000439563 3.17630539935739e-10 2.83617784072026e-12 0.828106004173755 ENSG00000222009 BTBD19
ENST00000485668 5.17590947167261e-10 4.76487601584591e-12 0.815619528969651 ENSG00000222009 BTBD19
ENST00000482715 9.77225586604416e-10 9.26661165439765e-12 0.809596042758144 ENSG00000222009 BTBD19
ENST00000475105 1.67931620348468e-09 1.63889024412949e-11 0.753964463528362 ENSG00000222009 BTBD19
ENST00000495433 1.40315061014225e-07 1.8772473930739e-09 0.757861893864246 ENSG00000222009 BTBD19
ENST00000489976 0.00391298379427156 0.000182716523541394 0.651290091017562 ENSG00000222009 BTBD19
ENST00000464114 6.54510299068248e-05 1.67593480657923e-06 0.730191140713833 ENSG00000222009 BTBD19
ENST00000438067 0.262088452030488 0.0417849693581117 0.557104415459837 ENSG00000117425 PTCH2
ENST00000447098 0.759287510606488 0.348451983207238 0.234520023331314 ENSG00000117425 PTCH2
ENST00000365574 0.179857782203373 0.0236512331251663 0.754538363987765 ENSG00000202444 RNU5E-6P
ENST00000372192 0.967099169712304 0.833271722967442 0.0547510707758721 ENSG00000117425 PTCH2
ENST00000439363 0.729036433952657 0.309058874186409 -0.111966133940163 ENSG00000070785 EIF2B3
ENST00000360403 0.647024302294735 0.228129546139964 -0.116253524211541 ENSG00000070785 EIF2B3
ENST00000486491 0.933784067801783 0.706753848997397 0.0457426238669435 ENSG00000070785 EIF2B3
ENST00000372183 0.491017450611591 0.124521046149327 -0.145261196185437 ENSG00000070785 EIF2B3
ENST00000480675 0.488143120228433 0.122759145697218 -0.122136363920646 ENSG00000070785 EIF2B3
ENST00000477953 0.521655786004956 0.141185953763529 -0.119805977509787 ENSG00000070785 EIF2B3
ENST00000372182 0.426315475284313 0.0943467559590535 -0.132539816598004 ENSG00000070785 EIF2B3
ENST00000487532 0.581929703918826 0.179262844949665 -0.104752954972138 ENSG00000070785 EIF2B3
ENST00000497010 0.444977213468664 0.102140537920618 -0.149833435772592 ENSG00000070785 EIF2B3
ENST00000372168 0.843257162090585 0.482266902774582 -0.0649305252441904 ENSG00000126107 HECTD3
ENST00000372172 0.792019377102249 0.394561511869415 -0.0758149026910975 ENSG00000126107 HECTD3
ENST00000486132 0.988099258222282 0.935446575744142 -0.00853205285146517 ENSG00000126107 HECTD3
ENST00000486296 0.903722171198361 0.623948743324842 -0.0534218519808522 ENSG00000126107 HECTD3
ENST00000466423 0.920469209511904 0.668363941530809 -0.043778665737088 ENSG00000126107 HECTD3
ENST00000487488 0.699039200725731 0.276310096207261 -0.12768917671089 ENSG00000126107 HECTD3
ENST00000484564 0.742478292290226 0.326172064732796 -0.142169668723133 ENSG00000126107 HECTD3
ENST00000246337 0.674887040637499 0.252549545139134 -0.105414071318401 ENSG00000126088 UROD
ENST00000491773 0.621847844354163 0.207612793719271 -0.119355702732413 ENSG00000126088 UROD
ENST00000463092 0.690117387844399 0.26692232542832 -0.104850564752317 ENSG00000126088 UROD
ENST00000461035 0.559906631441223 0.164264163951728 -0.144015977223495 ENSG00000126088 UROD
ENST00000491300 0.558445402578469 0.163401653241387 -0.124504930906 ENSG00000126088 UROD
ENST00000434478 0.6472599157979 0.228377074640555 -0.109000707778343 ENSG00000126088 UROD
ENST00000494399 0.67428017433872 0.251915618947565 -0.105395500208764 ENSG00000126088 UROD
ENST00000460334 0.55741170753536 0.162807389972068 -0.128784328507641 ENSG00000126088 UROD
ENST00000462688 0.551766389583415 0.159567613171485 -0.125608251932091 ENSG00000126088 UROD
ENST00000460906 0.565781789626135 0.168013738393678 -0.125632037453856 ENSG00000126088 UROD
ENST00000490385 0.567761183715267 0.169123733579791 -0.12527782977881 ENSG00000126088 UROD
ENST00000469548 0.468318990977628 0.112821872548802 -0.136394827866786 ENSG00000126088 UROD
ENST00000486699 0.473094297820554 0.114995209663395 -0.135750250629803 ENSG00000126088 UROD
ENST00000478467 0.462022346678181 0.10960742915998 -0.137867828789451 ENSG00000126088 UROD
ENST00000428106 0.474132764696894 0.115644465118049 -0.135016332388187 ENSG00000126088 UROD
ENST00000496439 0.508672412907253 0.133762303849243 -0.13358631141445 ENSG00000126088 UROD
ENST00000473012 0.572081884293998 0.171899656076794 -0.125926307241349 ENSG00000126088 UROD
ENST00000472254 0.830134348576382 0.457918245123663 -0.108173350124387 ENSG00000126088 UROD
ENST00000466193 0.964883588407857 0.823031767457444 -0.0389483875886841 ENSG00000126088 UROD
ENST00000465678 0.955459346969427 0.78201411279753 -0.0494123309213933 ENSG00000126088 UROD
ENST00000359600 0.847269520472402 0.490947316796889 -0.183489986425628 ENSG00000162415 ZSWIM5
ENST00000464588 0.819220541647673 0.437236369995427 -0.19829050882506 ENSG00000162415 ZSWIM5
ENST00000334815 0.713023899218765 0.290620865128031 -0.217853625033045 ENSG00000186603 HPDL
ENST00000528332 0.923182022346977 0.67618572039275 0.0376459107274594 ENSG00000132781 MUTYH
ENST00000529984 0.923182022346977 0.67618572039275 0.0376459107274594 ENSG00000132781 MUTYH
ENST00000372110 0.91788605281868 0.662323319212089 0.0397466994396898 ENSG00000132781 MUTYH
ENST00000372115 0.924422556176383 0.679960025867868 0.0373908352516832 ENSG00000132781 MUTYH
ENST00000481571 0.91788605281868 0.662323319212089 0.0397466994396898 ENSG00000132781 MUTYH
ENST00000372098 0.91788605281868 0.662323319212089 0.0397466994396898 ENSG00000132781 MUTYH
ENST00000355498 0.968990728872026 0.841358651847647 0.0178611721644052 ENSG00000132781 MUTYH
ENST00000475516 0.958391793962711 0.794062549628817 0.0231069649479234 ENSG00000132781 MUTYH
ENST00000485271 0.672672098614143 0.250537014314327 -0.217329270898059 ENSG00000132781 MUTYH
ENST00000372104 0.932693462881319 0.703982671432178 0.0338698254616181 ENSG00000132781 MUTYH
ENST00000448481 0.932693462881319 0.703982671432178 0.0338698254616181 ENSG00000132781 MUTYH
ENST00000456914 0.940072501706325 0.726614269373529 0.0312021260127911 ENSG00000132781 MUTYH
ENST00000354383 0.958391793962711 0.794062549628817 0.0231069649479234 ENSG00000132781 MUTYH
ENST00000488731 0.938651637169952 0.72072655319248 0.0316796332052443 ENSG00000132781 MUTYH
ENST00000372100 0.96898355399349 0.841249059685127 0.017860940763549 ENSG00000132781 MUTYH
ENST00000450313 0.924321653991649 0.679830661720783 0.0373874898060973 ENSG00000132781 MUTYH
ENST00000531105 0.982346230957927 0.903892512197122 0.0107681336540933 ENSG00000132781 MUTYH
ENST00000467459 0.948875536200001 0.757972145744672 -0.0438480667673062 ENSG00000132781 MUTYH
ENST00000482094 0.515909896227822 0.137964103674203 -0.245857890249617 ENSG00000132781 MUTYH
ENST00000529892 0.786237795506839 0.385526884011178 -0.132020681938761 ENSG00000132781 MUTYH
ENST00000533178 0.868660469173812 0.536440178459569 0.0712032001784759 ENSG00000132781 MUTYH
ENST00000528013 0.934303536467017 0.708488536391654 0.0334354165594919 ENSG00000132781 MUTYH
ENST00000412971 0.745561850092854 0.330353499637311 0.0921761233507413 ENSG00000132781 MUTYH
ENST00000462388 0.753870878251862 0.340916130993207 0.149657775737054 ENSG00000132781 MUTYH
ENST00000466231 0.975832328095854 0.87270623004784 0.0344657003765547 ENSG00000132781 MUTYH
ENST00000470256 0.716197905950702 0.29390423024785 0.100685075086989 ENSG00000132781 MUTYH
ENST00000461495 0.720239214736535 0.299040127147771 0.100014068042968 ENSG00000132781 MUTYH
ENST00000435155 0.665607974597575 0.243468653819325 0.112860037299393 ENSG00000132781 MUTYH
ENST00000467940 0.673965260572582 0.251630027401388 0.111782182589656 ENSG00000132781 MUTYH
ENST00000478796 0.667245643531234 0.245036678767546 0.184641777923621 ENSG00000132781 MUTYH
ENST00000525160 0.691199886244281 0.26786248259792 0.108644688458779 ENSG00000132781 MUTYH
ENST00000479746 0.6983907768827 0.275750823804668 0.104989524062977 ENSG00000132781 MUTYH
ENST00000492494 0.703825732794433 0.281585033189274 0.103855411789215 ENSG00000132781 MUTYH
ENST00000483642 0.755090279444727 0.342670552166615 0.0922086766367373 ENSG00000132781 MUTYH
ENST00000481139 0.74653028090569 0.331277533815891 0.0958753078744599 ENSG00000132781 MUTYH
ENST00000485484 0.821770607564648 0.44241461589447 0.0787102088358857 ENSG00000132781 MUTYH
ENST00000476789 0.79349579202395 0.396952620881476 0.0845875703403407 ENSG00000132781 MUTYH
ENST00000462387 0.854529156995073 0.506369187190868 0.0665649963912979 ENSG00000132781 MUTYH
ENST00000474703 0.926886043235147 0.686762956708553 0.0412667495786681 ENSG00000132781 MUTYH
ENST00000483127 0.878605400766827 0.560966047627872 0.0632932572831851 ENSG00000132781 MUTYH
ENST00000534453 0.938590747683128 0.720534524053546 0.0412241398295974 ENSG00000132781 MUTYH
ENST00000372090 0.855932018015982 0.509214170893744 0.0698160348608729 ENSG00000132773 TOE1
ENST00000477731 0.688510185054387 0.265154607795046 0.126493577147903 ENSG00000132773 TOE1
ENST00000539779 0.806929768336642 0.417517628893278 0.0849835427902948 ENSG00000132773 TOE1
ENST00000471337 0.78616427266237 0.385377410156714 0.0982807963027009 ENSG00000132773 TOE1
ENST00000495703 0.736990907141032 0.318628728082259 0.103901383159129 ENSG00000132773 TOE1
ENST00000460057 0.899406902112002 0.612973226030196 0.0615069618791206 ENSG00000132773 TOE1
ENST00000372084 0.440654746417658 0.100322974506708 -0.177861522491317 ENSG00000070759 TESK2
ENST00000372086 0.672976992979251 0.250823199217014 -0.126550408850979 ENSG00000070759 TESK2
ENST00000341771 0.672976992979251 0.250823199217014 -0.126550408850979 ENSG00000070759 TESK2
ENST00000486676 0.671183149766035 0.249103649737329 -0.126971759001917 ENSG00000070759 TESK2
ENST00000538496 0.664751077766826 0.242587239605932 -0.129303642241897 ENSG00000070759 TESK2
ENST00000493974 0.31809867434918 0.0566025759799609 -0.251300055760211 ENSG00000070759 TESK2
ENST00000451835 0.750015704951806 0.33582692301232 -0.124316471656635 ENSG00000070759 TESK2
ENST00000415578 0.782380172908215 0.379911576424138 0.216414466217849 ENSG00000236624 CCDC163P
ENST00000515561 0.764182722094705 0.353788204030805 0.229999461040413 ENSG00000236624 CCDC163P
ENST00000502793 0.78852388457755 0.389429455331713 0.241107973832678 ENSG00000236624 CCDC163P
ENST00000490551 0.825030327477174 0.448697009976634 0.195517110272117 ENSG00000236624 CCDC163P
ENST00000432082 0.725323335466792 0.30457081855578 0.293493994052883 ENSG00000236624 CCDC163P
ENST00000514299 0.725323335466792 0.30457081855578 0.293493994052883 ENSG00000236624 CCDC163P
ENST00000486476 0.845069619618092 0.486401522358952 0.204362424323439 ENSG00000236624 CCDC163P
ENST00000488405 0.885424841106436 0.578245376737926 0.17142556058455 ENSG00000236624 CCDC163P
ENST00000401061 0.596881584938492 0.189818869416533 -0.140043758989419 ENSG00000132763 MMACHC
ENST00000477188 0.965502947060514 0.826258743063969 -0.0455755040345904 ENSG00000132763 MMACHC
ENST00000262746 0.00672569051263279 0.00034544112983766 -0.354712730873192 ENSG00000117450 PRDX1
ENST00000319248 0.00669658694478328 0.000343695931034839 -0.354818352900387 ENSG00000117450 PRDX1
ENST00000372079 0.00671057512334226 0.000344564413410719 -0.354837189375839 ENSG00000117450 PRDX1
ENST00000447184 0.00808016536083022 0.000431626180067233 -0.351580421882487 ENSG00000117450 PRDX1
ENST00000424390 0.00801007691501014 0.000427702489348353 -0.351518025758879 ENSG00000117450 PRDX1
ENST00000483583 0.01217936974743 0.000713261724153815 -0.34380199877744 ENSG00000117450 PRDX1
ENST00000372070 0.0681590334665918 0.00622855337399065 -0.225879284108031 ENSG00000117448 AKR1A1
ENST00000434299 0.108328775836657 0.0115604486362379 -0.209885626630023 ENSG00000117448 AKR1A1
ENST00000496999 0.142859616926125 0.0169078163721898 -0.202962181038287 ENSG00000117448 AKR1A1
ENST00000476957 0.0774308367908125 0.00739570777146297 -0.221142789722724 ENSG00000117448 AKR1A1
ENST00000481885 0.135812383767981 0.0157131999885913 -0.204185530108173 ENSG00000117448 AKR1A1
ENST00000351829 0.0924058670536139 0.00935642483177099 -0.22102705391049 ENSG00000117448 AKR1A1
ENST00000471651 0.196989259578888 0.027097274438891 -0.189327549095493 ENSG00000117448 AKR1A1
ENST00000497973 0.0552719688805844 0.00472741725624065 -0.251429935694432 ENSG00000117448 AKR1A1
ENST00000473038 0.0693987925861456 0.00637942220977499 -0.261142687787017 ENSG00000117448 AKR1A1
ENST00000495913 0.0757672805139901 0.00717902051400515 -0.268591279394616 ENSG00000117448 AKR1A1
ENST00000487654 0.111148696494118 0.0119578006697955 -0.259331410798349 ENSG00000117448 AKR1A1
ENST00000475919 0.0671670886401807 0.00611423574039186 -0.298071854489977 ENSG00000117448 AKR1A1
ENST00000475985 0.0798789631416928 0.00770958426481418 -0.332924694029641 ENSG00000117448 AKR1A1
ENST00000437901 0.815773756265734 0.430885235130043 0.0604601086551072 ENSG00000132780 NASP
ENST00000437362 0.815320204836983 0.43035732802797 0.0606086014450685 ENSG00000132780 NASP
ENST00000464190 0.922872677724147 0.675513145425641 0.0356118351481596 ENSG00000132780 NASP
ENST00000528084 0.833413079608703 0.464152732978636 0.065450210347646 ENSG00000132780 NASP
ENST00000527359 0.829437428271285 0.456824499056376 0.0560971341536369 ENSG00000132780 NASP
ENST00000525515 0.779722185472523 0.375441702602284 0.0685742612837643 ENSG00000132780 NASP
ENST00000453748 0.82823335796328 0.454836675268903 0.0573624689553919 ENSG00000132780 NASP
ENST00000402363 0.834776048669706 0.466681084872638 0.0536656685673925 ENSG00000132780 NASP
ENST00000537798 0.834776048669706 0.46660986321723 0.0536679140660175 ENSG00000132780 NASP
ENST00000527470 0.959264812701973 0.798366654787601 0.0220495915043928 ENSG00000132780 NASP
ENST00000529333 0.963191368930208 0.816399387929537 0.020035615788137 ENSG00000132780 NASP
ENST00000531532 0.884606760732277 0.574751025659773 0.0515505836411109 ENSG00000132780 NASP
ENST00000530840 0.660244599733101 0.238696908169737 0.113030392981765 ENSG00000132780 NASP
ENST00000528238 0.810953835842362 0.423661656640236 0.0595568142350221 ENSG00000132780 NASP
ENST00000534101 0.968704834005762 0.840437610077769 0.0175860357885451 ENSG00000132780 NASP
ENST00000350030 0.825549778375437 0.449858820407478 0.0551679673655489 ENSG00000132780 NASP
ENST00000470768 0.917569445205806 0.661187426336202 0.037369619742507 ENSG00000132780 NASP
ENST00000372052 0.834776048669706 0.466682515496397 0.0536651799891542 ENSG00000132780 NASP
ENST00000351223 0.834776048669706 0.466682515496397 0.0536651799891542 ENSG00000132780 NASP
ENST00000530073 0.872686950386544 0.546562027704909 0.0439878239225547 ENSG00000132780 NASP
ENST00000481782 0.849260644797238 0.495879961893812 0.0509269210345888 ENSG00000132780 NASP
ENST00000531612 0.946265873295822 0.749138806307323 0.0247787106671741 ENSG00000132780 NASP
ENST00000527932 0.902198942571363 0.620122466556382 0.0414653387591273 ENSG00000132780 NASP
ENST00000534450 0.973728491066114 0.859568372244208 0.0139466343657882 ENSG00000132780 NASP
ENST00000472408 0.972734940670088 0.855935747929592 0.0202901257269847 ENSG00000132780 NASP
ENST00000491755 0.866545809849238 0.531585038052831 0.0848274922239281 ENSG00000159588 CCDC17
ENST00000482416 0.866572848722438 0.531820751086661 0.0848138025488746 ENSG00000159588 CCDC17
ENST00000372044 0.820041748911615 0.438472594295595 0.102714995424607 ENSG00000159588 CCDC17
ENST00000421127 0.880579123573927 0.564652322717405 0.078248361645806 ENSG00000159588 CCDC17
ENST00000343901 0.878859459592454 0.561572698774798 0.0785603791804362 ENSG00000159588 CCDC17
ENST00000528266 0.868690702831311 0.5364718419956 0.0837693725023366 ENSG00000159588 CCDC17
ENST00000445048 0.826117327964351 0.450964200711506 0.101069229409524 ENSG00000159588 CCDC17
ENST00000479529 0.913026623684681 0.648703029759499 0.0615111558120864 ENSG00000159588 CCDC17
ENST00000464739 0.861052460473525 0.518927719206997 -0.0938342072218724 ENSG00000159588 CCDC17
ENST00000525599 0.939874615329894 0.725914923583717 0.0673496218556414 ENSG00000159588 CCDC17
ENST00000479235 0.127140679298177 0.014363809497211 0.132375957874547 ENSG00000159592 GPBP1L1
ENST00000290795 0.856316769815028 0.510507859130117 0.0315214638368819 ENSG00000159592 GPBP1L1
ENST00000355105 0.855672787232891 0.508365070849541 0.0316782539672625 ENSG00000159592 GPBP1L1
ENST00000467032 0.319766275498027 0.0571286287152462 0.15463532032721 ENSG00000159592 GPBP1L1
ENST00000487436 0.16483282687376 0.0207970441751891 0.167160067289416 ENSG00000159592 GPBP1L1
ENST00000468724 0.129412504744805 0.0147153144627522 0.165604843556216 ENSG00000159592 GPBP1L1
ENST00000498128 0.527483251898165 0.144317372779443 -0.10909117524135 ENSG00000159592 GPBP1L1
ENST00000432472 0.0700699010196223 0.00645840553748416 -0.701178627446885 ENSG00000225447 RPS15AP10
ENST00000437848 0.851745592878345 0.500694097875359 -0.120392471758889 ENSG00000234329 RP11-767N6.2
ENST00000496278 0.987139978279399 0.929074215365707 0.00851033247762675 ENSG00000159592 GPBP1L1
ENST00000495616 0.688590177879375 0.265289433523518 0.0969410837613309 ENSG00000159592 GPBP1L1
ENST00000488278 0.568023967248087 0.169251735178762 0.0700090027202668 ENSG00000159592 GPBP1L1
ENST00000480941 0.541325640391301 0.153312778272043 0.0721883789273512 ENSG00000159592 GPBP1L1
ENST00000480083 0.55270870597797 0.159977548113367 0.0709081752673628 ENSG00000159592 GPBP1L1
ENST00000493083 0.653154066596605 0.233063740836885 0.0606511348172661 ENSG00000159592 GPBP1L1
ENST00000460859 0.798798948253679 0.404432327452872 0.0436953997511415 ENSG00000159592 GPBP1L1
ENST00000372025 0.799187886926007 0.405298628945776 -0.0638138987673014 ENSG00000159596 TMEM69
ENST00000496366 0.798228218748417 0.40360062894171 -0.0693025953796488 ENSG00000159596 TMEM69
ENST00000359942 0.964266753139291 0.820653054397467 0.0246958309455156 ENSG00000197429 IPP
ENST00000430643 0.904792364973747 0.626457693511987 0.118139984705877 ENSG00000230896 RP11-767N6.7
ENST00000461718 0.861139216086613 0.51908304260012 0.17124486546469 ENSG00000197429 IPP
ENST00000495072 0.988120269488894 0.93576970021554 0.0128176699306678 ENSG00000197429 IPP
ENST00000396478 0.975954694333833 0.874021701002235 -0.0203727196051311 ENSG00000197429 IPP
ENST00000470809 0.734622363206494 0.315643971792588 -0.113856758777692 ENSG00000086015 MAST2
ENST00000372009 0.825248552189312 0.449282142265656 -0.0594977101907114 ENSG00000086015 MAST2
ENST00000361297 0.825488201213878 0.449771457930781 -0.059479719944787 ENSG00000086015 MAST2
ENST00000372008 0.860233565908534 0.517488903152332 -0.0585502898682657 ENSG00000086015 MAST2
ENST00000482881 0.893632555984142 0.5986436736696 -0.0533737871573295 ENSG00000086015 MAST2
ENST00000488619 0.616351749505795 0.203680609778054 0.330648010030364 ENSG00000086015 MAST2
ENST00000467367 0.955469767817027 0.782617777551978 -0.0441702052513825 ENSG00000086015 MAST2
ENST00000498668 0.628417933308462 0.212823094061241 0.292933943337569 ENSG00000086015 MAST2
ENST00000477968 0.439603088820969 0.0998669266441039 0.32702564018844 ENSG00000086015 MAST2
ENST00000492813 0.532942814943516 0.147688278782723 0.31586893475833 ENSG00000086015 MAST2
ENST00000262741 0.972806828226344 0.856287274397361 0.0410564051029428 ENSG00000117461 PIK3R3
ENST00000372006 0.972734940670088 0.85599916100271 0.0411201284155362 ENSG00000117461 PIK3R3
ENST00000340332 0.974042663314458 0.862029053779499 0.0393728092996458 ENSG00000117461 PIK3R3
ENST00000354242 0.974042663314458 0.862029053779499 0.0393728092996458 ENSG00000117461 PIK3R3
ENST00000420542 0.974042663314458 0.862029053779499 0.0393728092996458 ENSG00000117461 PIK3R3
ENST00000488808 0.974265252190649 0.863611484477049 -0.04881875207245 ENSG00000117461 PIK3R3
ENST00000540385 0.942185808165821 0.733257205034918 -0.0842571974079396 ENSG00000117461 PIK3R3
ENST00000423209 0.935687357972951 0.711589256898159 -0.090176767163653 ENSG00000117461 PIK3R3
ENST00000493202 0.983110547458545 0.906883911975995 -0.028766503752677 ENSG00000117461 PIK3R3
ENST00000425892 0.995595014323373 0.977510679082412 -0.0070399331380713 ENSG00000117461 PIK3R3
ENST00000396420 0.972449529819299 0.854682279193005 -0.016243743257803 ENSG00000085998 POMGNT1
ENST00000371984 0.983585320786502 0.910301340566818 -0.0114683389265591 ENSG00000085998 POMGNT1
ENST00000371992 0.972449529819299 0.854682279193005 -0.016243743257803 ENSG00000085998 POMGNT1
ENST00000475642 0.736103595749419 0.317450365620328 -0.165202016044422 ENSG00000085998 POMGNT1
ENST00000535522 0.987288945503481 0.930001836505048 -0.0089203084654172 ENSG00000085998 POMGNT1
ENST00000371986 0.985073538614099 0.916525992814294 -0.0106697242270353 ENSG00000085998 POMGNT1
ENST00000480972 0.996403475753935 0.982413102399823 0.00309856231049876 ENSG00000085998 POMGNT1
ENST00000485714 0.899014837750712 0.611926020179463 0.0642714383668304 ENSG00000085998 POMGNT1
ENST00000463030 0.841760938364396 0.479151443228397 0.138401912610758 ENSG00000085998 POMGNT1
ENST00000477114 0.869365149833363 0.538546221452798 0.0947529737749316 ENSG00000085998 POMGNT1
ENST00000497439 0.957822237890467 0.792143251640147 0.0328857900000821 ENSG00000085998 POMGNT1
ENST00000489985 0.894019214337375 0.600158008915777 -0.0742780895605892 ENSG00000085998 POMGNT1
ENST00000463715 0.898687096317234 0.610860557804832 0.166955362631379 ENSG00000085999 RAD54L
ENST00000442598 0.945232679629502 0.745672276487735 0.0545479304941293 ENSG00000085999 RAD54L
ENST00000493985 0.798417158721005 0.403815010221179 0.275854528138367 ENSG00000085999 RAD54L
ENST00000371975 0.951505529393866 0.766332390652634 0.0501003058296966 ENSG00000085999 RAD54L
ENST00000469835 0.844656523701015 0.485396883818162 0.233045941373447 ENSG00000085999 RAD54L
ENST00000493032 0.850541620849842 0.499078501092462 0.227339356066548 ENSG00000085999 RAD54L
ENST00000487700 0.945029486317474 0.744806403757327 0.100912469334091 ENSG00000085999 RAD54L
ENST00000472889 0.89788339021321 0.608822134405969 -0.162954915818738 ENSG00000085999 RAD54L
ENST00000473251 0.951505529393866 0.766290495766487 0.0743658231572772 ENSG00000085999 RAD54L
ENST00000496156 0.990654868594668 0.947950487068745 -0.00534221944264303 ENSG00000132128 LRRC41
ENST00000476687 0.64316971673928 0.22486097157144 0.29335705397871 ENSG00000085999 RAD54L
ENST00000488942 0.854515835957939 0.506038987253561 -0.111514007926168 ENSG00000085999 RAD54L
ENST00000459678 0.931632249855964 0.701251499132528 -0.0698295196933869 ENSG00000085999 RAD54L
ENST00000343304 0.954622761387687 0.778744451809355 0.014655488074235 ENSG00000132128 LRRC41
ENST00000472710 0.980692973423117 0.896623988663106 0.00731252230270678 ENSG00000132128 LRRC41
ENST00000498402 0.994858813369405 0.972734882980501 0.00179483557857905 ENSG00000132128 LRRC41
ENST00000469150 0.546023656356336 0.15628091758862 0.113820030354805 ENSG00000132128 LRRC41
ENST00000311672 0.535703302289827 0.149535852203762 -0.08413190524282 ENSG00000173660 UQCRH
ENST00000489056 0.536211878653083 0.149849323532086 -0.0841333453161875 ENSG00000173660 UQCRH
ENST00000486951 0.683479804884595 0.260002323640392 -0.0701490429776293 ENSG00000173660 UQCRH
ENST00000496387 0.53741981086008 0.150677132256469 -0.0839529599767106 ENSG00000173660 UQCRH
ENST00000460947 0.783495480980686 0.381280219521012 -0.0561866862045677 ENSG00000173660 UQCRH
ENST00000474844 0.929615606805303 0.695763949361583 -0.0287112900680745 ENSG00000117481 NSUN4
ENST00000307089 0.983454164047881 0.908543148696076 -0.00832859356886838 ENSG00000117481 NSUN4
ENST00000486270 0.821589590941132 0.441966172740952 -0.0579943711273678 ENSG00000117481 NSUN4
ENST00000536062 0.935678205523548 0.711538305096613 -0.0270364316741125 ENSG00000117481 NSUN4
ENST00000469918 0.977578442173856 0.880672187717951 -0.0113884945992274 ENSG00000117481 NSUN4
ENST00000472157 0.87484714361586 0.551141749982385 -0.0759318243902362 ENSG00000117481 NSUN4
ENST00000471871 0.948815449853152 0.757169354359378 -0.0229022318958872 ENSG00000117481 NSUN4
ENST00000537428 0.930487603939089 0.698314784717506 -0.028482814882718 ENSG00000117481 NSUN4
ENST00000498008 0.94140932661632 0.730349210801752 -0.0255426046694917 ENSG00000117481 NSUN4
ENST00000495427 0.864269143812933 0.525951767549043 -0.0480136132717292 ENSG00000117481 NSUN4
ENST00000475281 0.843873473459505 0.483767258667878 -0.0686500194521182 ENSG00000117481 NSUN4
ENST00000243167 0.806983183787943 0.417586142599083 0.115290348202209 ENSG00000117480 FAAH
ENST00000468718 0.99798451913875 0.989283758389532 0.00260843232083279 ENSG00000117480 FAAH
ENST00000493735 0.758860568057616 0.347612207310359 0.159053006589779 ENSG00000117480 FAAH
ENST00000484697 0.900812458924284 0.616029100623929 0.0828436157178985 ENSG00000117480 FAAH
ENST00000489366 0.540537251502598 0.152776081808039 0.34173554924732 ENSG00000117480 FAAH
ENST00000493636 0.952545099804946 0.771154215038126 -0.0652311599633884 ENSG00000117480 FAAH
ENST00000446499 0.781797876311245 0.378743782750108 0.27079850324213 ENSG00000232022 RP5-1109J22.1
ENST00000602433 0.999090728071296 0.99513603938112 -0.000559921303662457 ENSG00000269956 MKNK1-AS1
ENST00000342571 0.996415998556592 0.982506781748253 0.0018300304291657 ENSG00000079277 MKNK1
ENST00000371946 0.921887127104554 0.672066047360956 -0.0334100223793003 ENSG00000079277 MKNK1
ENST00000341183 0.922603309390863 0.67464658480259 -0.0331356747046977 ENSG00000079277 MKNK1
ENST00000371944 0.996415998556592 0.982506781748253 0.0018300304291657 ENSG00000079277 MKNK1
ENST00000371945 0.920890114166657 0.669991822679885 -0.0336291243919935 ENSG00000079277 MKNK1
ENST00000524749 0.974042663314458 0.861944000793121 0.0171268904270031 ENSG00000079277 MKNK1
ENST00000528077 0.90071703610928 0.615813126643491 -0.0396798231261108 ENSG00000079277 MKNK1
ENST00000428112 0.859423842194348 0.515962188910323 -0.0514406469954482 ENSG00000079277 MKNK1
ENST00000532897 0.982949950003804 0.906070626975242 -0.0107997087887295 ENSG00000079277 MKNK1
ENST00000530528 0.966938806597175 0.83270743284428 -0.0261370384002111 ENSG00000079277 MKNK1
ENST00000531355 0.864562036274087 0.526527326995243 -0.0504827803561984 ENSG00000079277 MKNK1
ENST00000470237 0.942944479928408 0.736347750610935 -0.0348897146381446 ENSG00000079277 MKNK1
ENST00000524417 0.995193747483902 0.974038142542664 0.00365541352537028 ENSG00000079277 MKNK1
ENST00000460098 0.952490454659186 0.771024861824564 -0.0318523194159484 ENSG00000079277 MKNK1
ENST00000532783 0.999239013018898 0.995745783331296 -0.000494305143681446 ENSG00000079277 MKNK1
ENST00000496619 0.885420237976524 0.578182233278378 -0.0450158371106483 ENSG00000079277 MKNK1
ENST00000528237 0.941649572726902 0.731682324497923 -0.0320239476644361 ENSG00000079277 MKNK1
ENST00000526513 0.822369419265671 0.443272239789497 -0.0617280362267157 ENSG00000079277 MKNK1
ENST00000484301 0.948875536200001 0.757354973339979 -0.0276915776444967 ENSG00000079277 MKNK1
ENST00000545730 0.190154408789683 0.0256549430786969 -0.159284170712356 ENSG00000079277 MKNK1
ENST00000486716 0.940049479465198 0.726298158751223 -0.0308375137953426 ENSG00000079277 MKNK1
ENST00000480531 0.831609635570383 0.460625605849135 -0.0757795947862046 ENSG00000079277 MKNK1
ENST00000529170 0.713884799071247 0.291413096353879 -0.0846751971270466 ENSG00000079277 MKNK1
ENST00000531769 0.152837736948292 0.0186590989738247 -0.170749140203055 ENSG00000079277 MKNK1
ENST00000465783 0.877465633762496 0.557958045559292 -0.0545954032928209 ENSG00000079277 MKNK1
ENST00000474868 0.877776596937924 0.558977096305318 -0.0547465748760818 ENSG00000079277 MKNK1
ENST00000532110 0.871734934344302 0.543789560258276 -0.0565892383321823 ENSG00000079277 MKNK1
ENST00000477883 0.84832927543047 0.493540753237112 -0.113138092998638 ENSG00000079277 MKNK1
ENST00000525888 0.684197030421217 0.260841360664692 -0.0953388073196585 ENSG00000079277 MKNK1
ENST00000468852 0.368708861377752 0.072341594590946 -0.155042744428042 ENSG00000079277 MKNK1
ENST00000319928 0.181638483208036 0.0240026016682031 -0.215905566372916 ENSG00000142961 MOB3C
ENST00000271139 0.151420007982945 0.0183908969529462 -0.219020854216013 ENSG00000142961 MOB3C
ENST00000371940 0.195443431301336 0.0267784332053184 -0.20787505071648 ENSG00000142961 MOB3C
ENST00000477318 0.183659785334989 0.0243805655851553 -0.228865339545074 ENSG00000142961 MOB3C
ENST00000576409 0.439936671256176 0.100032799741539 -0.133411884642272 ENSG00000123472 ATPAF1
ENST00000371937 0.441884460630785 0.100792841209548 -0.132785642798232 ENSG00000123472 ATPAF1
ENST00000574428 0.441884460630785 0.100792841209548 -0.132785642798232 ENSG00000123472 ATPAF1
ENST00000492233 0.751159257461723 0.337537890626596 -0.111188002767288 ENSG00000123472 ATPAF1
ENST00000526821 0.770784375451788 0.363357134433167 -0.0792909530492196 ENSG00000123472 ATPAF1
ENST00000542495 0.721172986641542 0.300259653036262 -0.0924332665177894 ENSG00000123472 ATPAF1
ENST00000529214 0.721172986641542 0.300259653036262 -0.0924332665177894 ENSG00000123472 ATPAF1
ENST00000329231 0.5031269157736 0.130581962696721 -0.128951762683161 ENSG00000123472 ATPAF1
ENST00000534216 0.864562036274087 0.526532727220711 -0.0636560726557703 ENSG00000123472 ATPAF1
ENST00000532925 0.33794468177392 0.0624717099946121 -0.169957545456039 ENSG00000123472 ATPAF1
ENST00000474020 0.150304987759528 0.0182071372933452 -0.279733077486129 ENSG00000123472 ATPAF1
ENST00000487193 0.17991463375262 0.0236647588753062 -0.260089875637208 ENSG00000123472 ATPAF1
ENST00000544071 0.717085711297332 0.294944728283589 0.0575720972723864 ENSG00000159658 EFCAB14
ENST00000525633 0.0735197641010599 0.00688139581876073 -0.304732403359809 ENSG00000123472 ATPAF1
ENST00000460928 0.771548322952012 0.364368044165463 -0.183999914926382 ENSG00000123472 ATPAF1
ENST00000564071 0.931194212280766 0.700385568992724 -0.0947424135962291 ENSG00000186118 TEX38
ENST00000569393 0.826795694332994 0.452459474900392 -0.234443766433801 ENSG00000186118 TEX38
ENST00000334122 0.827865139613822 0.454010531661921 -0.23245560139239 ENSG00000186118 TEX38
ENST00000415500 0.794251532708269 0.398145513291016 -0.263098543260297 ENSG00000186118 TEX38
ENST00000564373 0.871146659735645 0.542327379327945 -0.189581785369982 ENSG00000186118 TEX38
[truncated: 12,194,785 more chars]
