# Supplementary material for: High-throughput allele-specific expression across 250 environmental conditions
Source: Genome Res. 2016 Dec;26(12):1627–38. doi: 10.1101/gr.209759.116 (PMC5131815; doi:10.1101/gr.209759.116)
Supplement: Supplemental Material [file supp_gr.209759.116_Supplemental_Table_S6.tar.gz › DEG_results/DP6_DEG_stats_T5C1.txt]

t.id padj pval logFC ensg g.id
ENST00000541675 1 0.447354191051213 0.0589150968793525 ENSG00000227232 WASH7P
ENST00000423562 1 0.425699846504239 0.0614104711758837 ENSG00000227232 WASH7P
ENST00000438504 1 0.425699846504239 0.0614104711758837 ENSG00000227232 WASH7P
ENST00000488147 1 0.429076792595523 0.0610086259583359 ENSG00000227232 WASH7P
ENST00000538476 1 0.433057281065851 0.0606034912413939 ENSG00000227232 WASH7P
ENST00000466430 1 0.247265679955104 0.345390254011325 ENSG00000238009 RP11-34P13.7
ENST00000477740 1 0.315315291260843 0.293332338386649 ENSG00000238009 RP11-34P13.7
ENST00000471248 1 0.485947556257824 0.221070420933149 ENSG00000238009 RP11-34P13.7
ENST00000453576 1 0.222577079640203 -0.441746774788558 ENSG00000238009 RP11-34P13.7
ENST00000442987 1 0.101482110147235 -0.574084488224767 ENSG00000233750 CICP27
ENST00000423372 1 0.663309781525619 -0.0605695957800425 ENSG00000237683 AL627309.1
ENST00000494149 1 0.619572055763593 -0.134759959201946 ENSG00000268903 RP11-34P13.15
ENST00000595919 1 0.983738506448009 -0.00542803002007604 ENSG00000269981 RP11-34P13.16
ENST00000493797 1 0.602646975004943 0.188018265727297 ENSG00000239906 RP11-34P13.14
ENST00000484859 1 0.369352436310017 -0.235123399414123 ENSG00000241860 RP11-34P13.13
ENST00000490997 1 0.343912089926268 -0.263179804500786 ENSG00000241860 RP11-34P13.13
ENST00000466557 1 0.987922056551181 -0.00273122741604324 ENSG00000241860 RP11-34P13.13
ENST00000491962 1 0.106788890515542 -0.579687143296811 ENSG00000241860 RP11-34P13.13
ENST00000442116 1 0.00566565875475141 0.938549690214828 ENSG00000228463 AP006222.2
ENST00000448958 1 0.0102062869273347 0.71259532626917 ENSG00000228463 AP006222.2
ENST00000424587 1 0.347427947649532 0.229958483989629 ENSG00000228463 AP006222.2
ENST00000440038 1 0.219955938167391 0.423780853166965 ENSG00000237094 RP4-669L17.10
ENST00000423728 1 0.102423821592481 0.565179948818198 ENSG00000237094 RP4-669L17.10
ENST00000455464 1 0.305468207083297 0.357331324546996 ENSG00000237094 RP4-669L17.10
ENST00000419160 1 0.214121330003683 0.443683373505972 ENSG00000237094 RP4-669L17.10
ENST00000601814 1 0.284100363862866 0.380743046161901 ENSG00000237094 RP4-669L17.10
ENST00000440200 1 0.0475698096220857 -0.278276825957572 ENSG00000230021 RP5-857K21.4
ENST00000416931 1 0.0315199563101273 -0.724146494977913 ENSG00000225972 MTND1P23
ENST00000457540 1 0.771791715295155 0.101275472977725 ENSG00000225630 MTND2P28
ENST00000414273 1 0.248808397012375 -0.178261769381285 ENSG00000237973 hsa-mir-6723
ENST00000427426 1 0.024447793894966 -0.743384264659914 ENSG00000229344 RP5-857K21.7
ENST00000467115 1 0.00276151580799394 -0.749047998586059 ENSG00000240409 MTATP8P1
ENST00000514057 0.856026715139358 0.00174728840472996 -0.776142499863615 ENSG00000248527 MTATP6P1
ENST00000416718 0.193987203073685 0.000192518058175832 -0.701440378370192 ENSG00000198744 RP5-857K21.11
ENST00000441245 1 0.307575794290271 0.249342315695514 ENSG00000230021 RP5-857K21.4
ENST00000419394 1 0.253088106661568 0.280436882177815 ENSG00000230021 RP5-857K21.4
ENST00000414688 1 0.186776235884147 0.325495492997536 ENSG00000230021 RP5-857K21.4
ENST00000447954 1 0.626391713906105 0.149113963252409 ENSG00000230021 RP5-857K21.4
ENST00000440782 1 0.693568166212623 0.11316190054813 ENSG00000229376 CICP3
ENST00000506640 1 0.32542547663855 -0.21938615884512 ENSG00000224956 RP11-206L10.1
ENST00000416385 1 0.0352302548008019 -0.649286111964926 ENSG00000235373 RP11-206L10.3
ENST00000417659 1 0.329999875334811 0.286260653878607 ENSG00000240618 RP11-206L10.5
ENST00000428504 1 0.0394001140310525 0.294612356769271 ENSG00000228327 RP11-206L10.2
ENST00000434264 1 0.0850797478928383 0.336758960882927 ENSG00000237491 RP11-206L10.9
ENST00000457084 1 0.151714542825516 0.333974116275766 ENSG00000237491 RP11-206L10.9
ENST00000589899 1 0.0623811228739833 0.365993613140567 ENSG00000237491 RP11-206L10.9
ENST00000609830 1 0.0509339206914257 0.393196087559537 ENSG00000237491 RP11-206L10.9
ENST00000429505 1 0.0626639529171154 0.205115052982652 ENSG00000237491 RP11-206L10.9
ENST00000591440 1 0.0962504750220725 0.194428499943243 ENSG00000237491 RP11-206L10.9
ENST00000587530 1 0.0962504750220725 0.194428499943243 ENSG00000237491 RP11-206L10.9
ENST00000593022 1 0.136724806086172 0.169470790950168 ENSG00000237491 RP11-206L10.9
ENST00000589531 1 0.0867434634672201 0.191265307830302 ENSG00000237491 RP11-206L10.9
ENST00000588951 1 0.0618005675131158 0.203437643633711 ENSG00000237491 RP11-206L10.9
ENST00000585768 1 0.229803374455417 0.1550013088524 ENSG00000237491 RP11-206L10.9
ENST00000585745 1 0.714274608639042 0.0574964087150631 ENSG00000237491 RP11-206L10.9
ENST00000586928 1 0.524431215870972 0.15616195961647 ENSG00000237491 RP11-206L10.9
ENST00000592547 1 0.741215897763111 0.115073591926771 ENSG00000237491 RP11-206L10.9
ENST00000585826 1 0.774462773540285 -0.103225249976056 ENSG00000237491 RP11-206L10.9
ENST00000590848 1 0.101961115015912 0.194348476372644 ENSG00000237491 RP11-206L10.9
ENST00000586288 1 0.0853678285927431 0.192617266715967 ENSG00000237491 RP11-206L10.9
ENST00000591702 1 0.405572645684416 0.240989935033156 ENSG00000237491 RP11-206L10.9
ENST00000358533 1 0.475533847201648 0.218332245220544 ENSG00000237491 RP11-206L10.9
ENST00000447500 1 0.0586016277886955 0.294004819594652 ENSG00000230092 RP11-206L10.8
ENST00000590817 1 0.0586016277886955 0.294004819594652 ENSG00000230092 RP11-206L10.8
ENST00000587126 1 0.994079556328471 -0.00249260025996575 ENSG00000237491 RP11-206L10.9
ENST00000443772 1 0.504166682122758 0.15055263409987 ENSG00000237491 RP11-206L10.9
ENST00000412115 1 0.310516456561475 0.191796657157886 ENSG00000237491 RP11-206L10.9
ENST00000435300 1 0.643607229499014 0.0686859915687901 ENSG00000240453 RP11-206L10.10
ENST00000326734 1 0.206076522455768 0.274621152000519 ENSG00000177757 FAM87B
ENST00000473798 1 0.525759816258125 -0.136482077928812 ENSG00000225880 LINC00115
ENST00000536430 1 0.525759816258125 -0.136482077928812 ENSG00000225880 LINC00115
ENST00000445118 1 0.94780511080006 0.00660560946532265 ENSG00000228794 LINC01128
ENST00000610067 1 0.894544462758434 0.0138382040713497 ENSG00000228794 LINC01128
ENST00000441765 1 0.53770043751871 -0.0691111727536311 ENSG00000228794 LINC01128
ENST00000609139 1 0.879516356897716 0.0157438638966867 ENSG00000228794 LINC01128
ENST00000449005 1 0.764092628867146 0.0307415313710723 ENSG00000228794 LINC01128
ENST00000416570 1 0.792152894464992 0.0270580662811781 ENSG00000228794 LINC01128
ENST00000448975 1 0.792152894464992 0.0270580662811781 ENSG00000228794 LINC01128
ENST00000609009 1 0.952766068994482 -0.00633160654835971 ENSG00000228794 LINC01128
ENST00000608189 1 0.952766068994482 -0.00633160654835971 ENSG00000228794 LINC01128
ENST00000415295 1 0.540707249549512 -0.0805427310691053 ENSG00000228794 LINC01128
ENST00000425657 1 0.0951099442476517 0.328977804766015 ENSG00000228794 LINC01128
ENST00000446136 1 0.927777671320216 0.0329388759526191 ENSG00000230368 FAM41C
ENST00000427857 1 0.860558779322979 -0.0639304165045025 ENSG00000230368 FAM41C
ENST00000607769 1 0.9379927652204 -0.0265543256603346 ENSG00000272438 RP11-54O7.16
ENST00000342066 1 0.631138073723367 -0.0541694784853758 ENSG00000187634 SAMD11
ENST00000341065 1 0.643355493187015 -0.0530190560067341 ENSG00000187634 SAMD11
ENST00000455979 1 0.0998297541571538 0.343873243347625 ENSG00000187634 SAMD11
ENST00000483767 1 0.668540654056554 -0.0454080365291204 ENSG00000188976 NOC2L
ENST00000327044 1 0.510389868892019 -0.0585611536977787 ENSG00000188976 NOC2L
ENST00000477976 1 0.690203826339043 -0.0345841213897377 ENSG00000188976 NOC2L
ENST00000496938 1 0.200094174263712 -0.161433129032787 ENSG00000188976 NOC2L
ENST00000487214 1 0.342810521405736 -0.0839725000880197 ENSG00000188976 NOC2L
ENST00000469563 1 0.315313283393237 -0.126483964730479 ENSG00000188976 NOC2L
ENST00000338591 1 0.219187855510086 -0.208051150088748 ENSG00000187961 KLHL17
ENST00000463212 1 0.55021597439447 -0.144529365990524 ENSG00000187961 KLHL17
ENST00000466300 1 0.275641039666248 -0.212540750226946 ENSG00000187961 KLHL17
ENST00000481067 1 0.0396507159413681 -0.561400136491175 ENSG00000187961 KLHL17
ENST00000379410 1 0.781948193745338 -0.0508760575811329 ENSG00000187583 PLEKHN1
ENST00000379407 1 0.728238967003621 -0.0657720534959233 ENSG00000187583 PLEKHN1
ENST00000379409 1 0.728238967003621 -0.0657720534959233 ENSG00000187583 PLEKHN1
ENST00000480267 1 0.83392947222411 -0.0697478779449589 ENSG00000187583 PLEKHN1
ENST00000491024 1 0.588498571594893 -0.116425719241702 ENSG00000187583 PLEKHN1
ENST00000433179 1 0.661242657851492 -0.106938049978018 ENSG00000187642 C1orf170
ENST00000341290 1 0.659787090238161 -0.107055994638071 ENSG00000187642 C1orf170
ENST00000479361 1 0.632529144010003 -0.113186186088156 ENSG00000187642 C1orf170
ENST00000606034 1 0.114584551335058 0.507343291217658 ENSG00000272512 RP11-54O7.17
ENST00000428771 1 0.815058918960561 -0.0582105424384672 ENSG00000188290 HES4
ENST00000304952 1 0.809227163195986 -0.0601654931161489 ENSG00000188290 HES4
ENST00000481869 1 0.796960055079 -0.0641875103299545 ENSG00000188290 HES4
ENST00000484667 1 0.861432010975708 -0.0435893109317288 ENSG00000188290 HES4
ENST00000379389 1 0.973223502195527 0.00541515260824673 ENSG00000187608 ISG15
ENST00000379370 1 0.509281029042388 -0.0790871495829553 ENSG00000188157 AGRN
ENST00000477585 1 0.0618760713730695 -0.34205039781527 ENSG00000188157 AGRN
ENST00000469403 1 0.0660407960105955 -0.313757451851098 ENSG00000188157 AGRN
ENST00000479707 1 0.921924681299042 -0.0152010310361462 ENSG00000188157 AGRN
ENST00000466223 1 0.362778709528305 0.137288741952508 ENSG00000188157 AGRN
ENST00000478677 1 0.0682611991552111 0.331457849806607 ENSG00000188157 AGRN
ENST00000492947 1 0.797494176137045 -0.0426648723260667 ENSG00000188157 AGRN
ENST00000419249 1 0.59285803992258 -0.0635776058471952 ENSG00000188157 AGRN
ENST00000461111 1 0.871513085275619 0.019114561168816 ENSG00000188157 AGRN
ENST00000418300 1 0.426634731732596 0.108847553238187 ENSG00000242590 RP11-54O7.14
ENST00000427998 1 0.359293324357898 -0.107042518832117 ENSG00000217801 RP11-465B22.3
ENST00000394517 1 0.322434574580572 -0.116638723557213 ENSG00000217801 RP11-465B22.3
ENST00000442292 1 0.651360320085165 -0.0642745335592286 ENSG00000273443 RP11-54O7.18
ENST00000456409 1 0.53216254219829 -0.0772185753342154 ENSG00000217801 RP11-465B22.3
ENST00000412397 1 0.494044466763768 -0.0842111198909074 ENSG00000217801 RP11-465B22.3
ENST00000433695 1 0.699234716774418 -0.04726576900482 ENSG00000217801 RP11-465B22.3
ENST00000451054 1 0.789221222234054 -0.0314417932208892 ENSG00000217801 RP11-465B22.3
ENST00000453464 1 0.306860371419099 -0.204786111931952 ENSG00000237330 RNF223
ENST00000379339 1 0.658427163984542 0.031453228681225 ENSG00000131591 C1orf159
ENST00000294576 1 0.658760266837361 0.0314536841943648 ENSG00000131591 C1orf159
ENST00000448924 1 0.658760266837361 0.0314536841943648 ENSG00000131591 C1orf159
ENST00000465822 1 0.776074850654777 -0.036181577060898 ENSG00000131591 C1orf159
ENST00000379325 1 0.660790405531115 0.0312121545671969 ENSG00000131591 C1orf159
ENST00000421241 1 0.660790405531115 0.0312121545671969 ENSG00000131591 C1orf159
ENST00000487177 1 0.723471464145287 -0.0466591907260375 ENSG00000131591 C1orf159
ENST00000467751 1 0.660790405531115 0.0312121545671969 ENSG00000131591 C1orf159
ENST00000477196 1 0.660790405531115 0.0312121545671969 ENSG00000131591 C1orf159
ENST00000464905 1 0.200499490584803 -0.168263397633791 ENSG00000131591 C1orf159
ENST00000379320 1 0.950106837554876 -0.00806681168433673 ENSG00000131591 C1orf159
ENST00000379319 1 0.358079948704099 0.0723987946797255 ENSG00000131591 C1orf159
ENST00000434641 1 0.391442393666543 0.0599993405350201 ENSG00000131591 C1orf159
ENST00000482816 1 0.337645737174436 0.0678662538225076 ENSG00000131591 C1orf159
ENST00000437760 1 0.295582612562685 0.0720905978371841 ENSG00000131591 C1orf159
ENST00000462097 1 0.319897755765221 0.0648196034576422 ENSG00000131591 C1orf159
ENST00000473600 1 0.860276394629748 0.026960563672283 ENSG00000131591 C1orf159
ENST00000475119 1 0.323896059149585 0.0643427270863098 ENSG00000131591 C1orf159
ENST00000442117 1 0.982572531001321 -0.0031168495817625 ENSG00000131591 C1orf159
ENST00000427787 1 0.615304911591781 -0.0753129733703359 ENSG00000131591 C1orf159
ENST00000472741 1 0.331923273224205 0.0615948717530529 ENSG00000131591 C1orf159
ENST00000480643 1 0.311754638866225 0.0638545514607485 ENSG00000131591 C1orf159
ENST00000416774 1 0.0258585185357277 -0.746279502911864 ENSG00000223823 RP11-465B22.5
ENST00000606993 1 0.978955266042408 -0.0095811036359249 ENSG00000272141 RP11-465B22.8
ENST00000379290 1 0.606291608132379 -0.1095174511667 ENSG00000162571 TTLL10
ENST00000379289 1 0.606291608132379 -0.1095174511667 ENSG00000162571 TTLL10
ENST00000486379 1 0.829800395051824 -0.046650054404115 ENSG00000162571 TTLL10
ENST00000328596 1 0.050897053982324 -0.274930305570948 ENSG00000186891 TNFRSF18
ENST00000379268 1 0.058222951667685 -0.270556395544574 ENSG00000186891 TNFRSF18
ENST00000486728 1 0.0400352213990856 -0.283612534981119 ENSG00000186891 TNFRSF18
ENST00000379265 1 0.0486618600841176 -0.279187766088216 ENSG00000186891 TNFRSF18
ENST00000379236 1 0.0170000670755442 -0.390854584081342 ENSG00000186827 TNFRSF4
ENST00000497869 1 0.0169320884114642 -0.390985696398948 ENSG00000186827 TNFRSF4
ENST00000453580 1 0.0129354207238122 -0.392919464704663 ENSG00000186827 TNFRSF4
ENST00000360001 1 0.141820422989428 -0.131970851202544 ENSG00000078808 SDF4
ENST00000465727 1 0.142109148667956 -0.131914866998407 ENSG00000078808 SDF4
ENST00000263741 1 0.142109148667956 -0.131914866998407 ENSG00000078808 SDF4
ENST00000494748 1 0.18483666881628 -0.129781891996426 ENSG00000078808 SDF4
ENST00000478938 1 0.115501440592736 -0.162205524338431 ENSG00000078808 SDF4
ENST00000403997 1 0.180763188655374 -0.0993540842425236 ENSG00000078808 SDF4
ENST00000545427 1 0.151331664495999 -0.112074379607153 ENSG00000078808 SDF4
ENST00000459994 1 0.0783572386907067 -0.168145408338133 ENSG00000078808 SDF4
ENST00000379198 1 0.144179487561584 -0.153754053751467 ENSG00000176022 B3GALT6
ENST00000462849 1 0.943743159678476 0.0253570105422892 ENSG00000184163 FAM132A
ENST00000330388 1 0.713765930509338 0.108975379344253 ENSG00000184163 FAM132A
ENST00000468365 1 0.478645350803417 -0.246455864301446 ENSG00000184163 FAM132A
ENST00000486627 1 0.237757048840724 0.431413518468499 ENSG00000184163 FAM132A
ENST00000565563 1 0.264892725410309 -0.369554131181702 ENSG00000260179 RP5-902P8.12
ENST00000450390 1 0.069454161010028 -0.141693559856574 ENSG00000160087 UBE2J2
ENST00000347370 1 0.069454161010028 -0.141693559856574 ENSG00000160087 UBE2J2
ENST00000349431 1 0.0638513686256185 -0.145387140303641 ENSG00000160087 UBE2J2
ENST00000348298 1 0.0554649055345624 -0.148175616986584 ENSG00000160087 UBE2J2
ENST00000339385 1 0.293160652401414 -0.0846266053245531 ENSG00000160087 UBE2J2
ENST00000400929 1 0.0458410329953893 -0.153239212258315 ENSG00000160087 UBE2J2
ENST00000464036 1 0.0472591705793884 -0.151679383532109 ENSG00000160087 UBE2J2
ENST00000360466 1 0.0472359190282838 -0.151459956707958 ENSG00000160087 UBE2J2
ENST00000400930 1 0.0439087468686027 -0.15377168682214 ENSG00000160087 UBE2J2
ENST00000467339 1 0.481737560344627 -0.0699583011271089 ENSG00000160087 UBE2J2
ENST00000473215 1 0.0508261001860432 -0.147141436525712 ENSG00000160087 UBE2J2
ENST00000435198 1 0.0438821167397529 -0.153042232719475 ENSG00000160087 UBE2J2
ENST00000509720 1 0.0416267999068727 -0.156188093661492 ENSG00000160087 UBE2J2
ENST00000491779 1 0.0412021232762893 -0.156556380523798 ENSG00000160087 UBE2J2
ENST00000466752 1 0.0312810913927136 -0.166170812379784 ENSG00000160087 UBE2J2
ENST00000503294 1 0.0281789108048815 -0.168990540564969 ENSG00000160087 UBE2J2
ENST00000477894 1 0.026474280464666 -0.170958249013693 ENSG00000160087 UBE2J2
ENST00000471154 1 0.137376840200558 -0.145877206456103 ENSG00000160087 UBE2J2
ENST00000422076 1 0.0202761367745696 -0.178729809921151 ENSG00000160087 UBE2J2
ENST00000502382 1 0.0219904715776504 -0.177546403609877 ENSG00000160087 UBE2J2
ENST00000461142 1 0.0395825058031046 -0.161718136542474 ENSG00000160087 UBE2J2
ENST00000488418 1 0.00653379280014465 -0.220964377589355 ENSG00000160087 UBE2J2
ENST00000434139 1 0.917817018083339 -0.0318496688976075 ENSG00000230415 RP5-902P8.10
ENST00000453732 1 0.695324648673201 -0.13725001441018 ENSG00000230415 RP5-902P8.10
ENST00000379116 1 0.362232973843112 0.197139294169662 ENSG00000162572 SCNN1D
ENST00000379101 1 0.278210994780456 0.240924751430175 ENSG00000162572 SCNN1D
ENST00000338555 1 0.323750423277085 0.214742309156998 ENSG00000162572 SCNN1D
ENST00000470022 1 0.0729818343141715 0.506508273410061 ENSG00000162572 SCNN1D
ENST00000325425 1 0.820972998358449 0.0545698559941908 ENSG00000162572 SCNN1D
ENST00000467651 1 0.211516228159235 0.372993219710793 ENSG00000162572 SCNN1D
ENST00000400928 1 0.732364016115949 0.0838160086998098 ENSG00000162572 SCNN1D
ENST00000379099 1 0.531321364054915 -0.206053949514695 ENSG00000162572 SCNN1D
ENST00000354700 1 0.0774151158191193 -0.219498129042008 ENSG00000131584 ACAP3
ENST00000353662 1 0.0703101574461718 -0.224880093632239 ENSG00000131584 ACAP3
ENST00000492936 1 0.0789029555424407 -0.219800726128577 ENSG00000131584 ACAP3
ENST00000467278 1 0.0577756913641364 -0.302080054714603 ENSG00000131584 ACAP3
ENST00000470659 1 0.0148834305168314 -0.603397719169298 ENSG00000131584 ACAP3
ENST00000379037 1 0.160877831030811 -0.282255649343411 ENSG00000131584 ACAP3
ENST00000476572 1 0.0334642006138802 -0.350883878401712 ENSG00000131584 ACAP3
ENST00000493992 1 0.273824071143404 -0.247983718674765 ENSG00000131584 ACAP3
ENST00000472541 1 0.091621020183905 -0.203971551604712 ENSG00000131584 ACAP3
ENST00000354980 1 0.382360511655532 -0.11007568124798 ENSG00000131584 ACAP3
ENST00000478065 1 0.570169101256096 -0.0850620660829451 ENSG00000131584 ACAP3
ENST00000479108 1 0.48025525524055 -0.0973316782141052 ENSG00000131584 ACAP3
ENST00000438966 1 0.595882909169605 -0.0742639267109179 ENSG00000131584 ACAP3
ENST00000379031 1 0.112077746450075 -0.20025132704242 ENSG00000169972 PUSL1
ENST00000470520 1 0.184816396015318 -0.183571702265726 ENSG00000169972 PUSL1
ENST00000463758 1 0.378723303233357 -0.159439359237564 ENSG00000169972 PUSL1
ENST00000467712 1 0.159340946812141 -0.201739590326023 ENSG00000169972 PUSL1
ENST00000493657 1 0.358882977221183 -0.126261891846597 ENSG00000169972 PUSL1
ENST00000470030 1 0.0653282913454268 -0.181542350757704 ENSG00000127054 CPSF3L
ENST00000435064 1 0.214324025650972 -0.0939724189821731 ENSG00000127054 CPSF3L
ENST00000497304 1 0.0172790244404378 -0.318064868647481 ENSG00000127054 CPSF3L
ENST00000323275 1 0.215645335698368 -0.0937265699990319 ENSG00000127054 CPSF3L
ENST00000411962 1 0.215667474813884 -0.0937264236708547 ENSG00000127054 CPSF3L
ENST00000462432 1 0.113161628935922 -0.146115297497766 ENSG00000127054 CPSF3L
ENST00000478641 1 0.0481709583861735 -0.198703350383363 ENSG00000127054 CPSF3L
ENST00000458452 1 0.215643634142082 -0.0937270620678064 ENSG00000127054 CPSF3L
ENST00000419704 1 0.215643634142082 -0.0937270620678064 ENSG00000127054 CPSF3L
ENST00000540437 1 0.215955497178801 -0.0937224648669736 ENSG00000127054 CPSF3L
ENST00000421495 1 0.215643634142082 -0.0937270620678064 ENSG00000127054 CPSF3L
ENST00000532772 1 0.217431805962586 -0.0933275755546878 ENSG00000127054 CPSF3L
ENST00000450926 1 0.210346994330488 -0.0946032660724269 ENSG00000127054 CPSF3L
ENST00000545578 1 0.212466711263265 -0.0942047420616506 ENSG00000127054 CPSF3L
ENST00000527098 1 0.212466711263265 -0.0942047420616506 ENSG00000127054 CPSF3L
ENST00000485710 1 0.0290015551352789 -0.239583964711422 ENSG00000127054 CPSF3L
ENST00000461514 1 0.0485490544663399 -0.221157350624808 ENSG00000127054 CPSF3L
ENST00000525164 1 0.0493736153567498 -0.220983596364002 ENSG00000127054 CPSF3L
ENST00000528879 1 0.259813336481763 -0.0836727791836344 ENSG00000127054 CPSF3L
ENST00000525769 1 0.0477847159074858 -0.219015865613604 ENSG00000127054 CPSF3L
ENST00000531377 1 0.297847502241259 -0.080973023314554 ENSG00000127054 CPSF3L
ENST00000527383 1 0.22919747144627 -0.111417290647692 ENSG00000127054 CPSF3L
ENST00000531292 1 0.346903558246464 -0.0931561751502718 ENSG00000127054 CPSF3L
ENST00000467408 1 0.491187604661991 -0.0628084206828413 ENSG00000127054 CPSF3L
ENST00000434694 1 0.6052924600659 -0.0347756298550545 ENSG00000127054 CPSF3L
ENST00000531020 1 0.271188991112994 -0.113727272805929 ENSG00000127054 CPSF3L
ENST00000533916 1 0.337112986408405 -0.0873158191001615 ENSG00000127054 CPSF3L
ENST00000488042 1 0.683114887847898 -0.02711957295982 ENSG00000127054 CPSF3L
ENST00000526797 1 0.792823815323106 -0.0173118702089409 ENSG00000127054 CPSF3L
ENST00000526332 1 0.794792096082847 -0.0171460042594313 ENSG00000127054 CPSF3L
ENST00000430786 1 0.829517242811062 -0.0140314084064444 ENSG00000127054 CPSF3L
ENST00000527719 1 0.845502438924747 -0.0127157458819974 ENSG00000127054 CPSF3L
ENST00000530031 1 0.854007607167583 -0.0120347478770007 ENSG00000127054 CPSF3L
ENST00000526113 1 0.847607066932397 -0.0126162852336432 ENSG00000127054 CPSF3L
ENST00000526904 1 0.85310211842036 -0.0121724568871897 ENSG00000127054 CPSF3L
ENST00000525603 1 0.926528585232935 0.00618923795123368 ENSG00000127054 CPSF3L
ENST00000444968 1 0.869786760178422 0.0158191435341989 ENSG00000240731 RP5-890O3.9
ENST00000429572 1 0.96152218600366 -0.00347565241253603 ENSG00000127054 CPSF3L
ENST00000498173 1 0.971818855693162 -0.00254505563704624 ENSG00000127054 CPSF3L
ENST00000496353 1 0.984595099542541 -0.00140307519874615 ENSG00000127054 CPSF3L
ENST00000493534 1 0.6401783416939 -0.0368618503908064 ENSG00000127054 CPSF3L
ENST00000534345 1 0.503305603581798 -0.0526827213792848 ENSG00000127054 CPSF3L
ENST00000532952 1 0.53381740630769 -0.0497105430657267 ENSG00000127054 CPSF3L
ENST00000490853 1 0.644589491736459 -0.0369396136721355 ENSG00000127054 CPSF3L
ENST00000531019 1 0.644589491736459 -0.0369396136721355 ENSG00000127054 CPSF3L
ENST00000498476 1 0.594976212440863 -0.0427345847527254 ENSG00000127054 CPSF3L
ENST00000470679 1 0.492039658754887 -0.055470604693032 ENSG00000127054 CPSF3L
ENST00000525285 1 0.336305185346519 -0.0855690363423099 ENSG00000127054 CPSF3L
ENST00000530233 1 0.314604056820889 -0.118785518230329 ENSG00000127054 CPSF3L
ENST00000464957 1 0.919011616109541 -0.0168526498450385 ENSG00000224051 GLTPD1
ENST00000343938 1 0.72797660072273 -0.0489464355317759 ENSG00000224051 GLTPD1
ENST00000488011 1 0.45240325856448 0.151904709789515 ENSG00000224051 GLTPD1
ENST00000339381 1 0.121008751903406 -0.342443983882367 ENSG00000169962 TAS1R3
ENST00000378891 1 0.184010280245618 -0.153091911825885 ENSG00000107404 DVL1
ENST00000378888 1 0.179165080034006 -0.159236457303152 ENSG00000107404 DVL1
ENST00000472445 1 0.421190127195112 -0.108597844274201 ENSG00000107404 DVL1
ENST00000474033 1 0.534892497574261 -0.144514827971942 ENSG00000162576 MXRA8
ENST00000309212 1 0.704342859211465 0.0730209770378838 ENSG00000162576 MXRA8
ENST00000477278 1 0.783771280502362 0.0514005533203938 ENSG00000162576 MXRA8
ENST00000342753 1 0.70433516879049 0.0730447572298774 ENSG00000162576 MXRA8
ENST00000445648 1 0.70433516879049 0.0730447572298774 ENSG00000162576 MXRA8
ENST00000473097 1 0.949798801219277 0.015501141531181 ENSG00000162576 MXRA8
ENST00000478517 1 0.93733729361462 -0.0211849510895235 ENSG00000162576 MXRA8
ENST00000476718 1 0.619818382128743 0.123527584062504 ENSG00000162576 MXRA8
ENST00000464351 1 0.34327235582981 -0.323373379742455 ENSG00000162576 MXRA8
ENST00000460473 1 0.246408852386544 -0.405160988816481 ENSG00000162576 MXRA8
ENST00000338370 1 0.024842414326612 -0.296044410036099 ENSG00000175756 AURKAIP1
ENST00000338338 1 0.0254745215286747 -0.299679665320169 ENSG00000175756 AURKAIP1
ENST00000321751 1 0.0215431088460661 -0.301933807243436 ENSG00000175756 AURKAIP1
ENST00000378853 1 0.0206711568839362 -0.304631596210368 ENSG00000175756 AURKAIP1
ENST00000489799 1 0.0652099819789548 -0.274967640355654 ENSG00000175756 AURKAIP1
ENST00000496905 1 0.125837839726502 -0.259797508623453 ENSG00000175756 AURKAIP1
ENST00000480479 1 0.48734289876123 -0.0490763113366504 ENSG00000221978 CCNL2
ENST00000482621 1 0.982220878485457 -0.00135360959761976 ENSG00000221978 CCNL2
ENST00000408952 1 0.982220878485457 -0.00135360959761976 ENSG00000221978 CCNL2
ENST00000463260 1 0.809112883005439 -0.0209719430310722 ENSG00000221978 CCNL2
ENST00000400809 1 0.883432582903049 -0.00950005004775887 ENSG00000221978 CCNL2
ENST00000496007 1 0.88334341121802 -0.00950246626791431 ENSG00000221978 CCNL2
ENST00000482365 1 0.64295336048775 -0.0311397085020422 ENSG00000221978 CCNL2
ENST00000481223 1 0.899801588938389 -0.00815266602944414 ENSG00000221978 CCNL2
ENST00000418865 1 0.857753851635776 -0.0117795142070542 ENSG00000221978 CCNL2
ENST00000505849 1 0.505658578039889 -0.0467722690501722 ENSG00000221978 CCNL2
ENST00000488340 1 0.940060718310979 -0.0049080428576806 ENSG00000221978 CCNL2
ENST00000492998 1 0.372898854803466 -0.0676170709259536 ENSG00000221978 CCNL2
ENST00000469113 1 0.94369054593609 -0.00495274413911373 ENSG00000221978 CCNL2
ENST00000480646 1 0.133663916035331 -0.102395653208841 ENSG00000221978 CCNL2
ENST00000471930 1 0.652115128917027 0.0316524950087726 ENSG00000221978 CCNL2
ENST00000408918 1 0.881791815309687 0.010844042882943 ENSG00000221978 CCNL2
ENST00000473872 1 0.748670019256495 0.0218485191583827 ENSG00000221978 CCNL2
ENST00000425598 1 0.602301464747557 -0.0404868404805917 ENSG00000221978 CCNL2
ENST00000463895 1 0.689190090897247 -0.0317518007033037 ENSG00000221978 CCNL2
ENST00000497013 1 0.772475718497799 0.0237715039658005 ENSG00000221978 CCNL2
ENST00000448629 1 0.110182913343219 -0.201174305791294 ENSG00000224870 RP4-758J18.2
ENST00000444362 1 0.227580245162406 -0.114750989768723 ENSG00000224870 RP4-758J18.2
ENST00000418833 1 0.232510061999007 -0.115308130749928 ENSG00000224870 RP4-758J18.2
ENST00000576232 1 0.339833194809355 -0.138158147050988 ENSG00000224870 RP4-758J18.2
ENST00000570344 1 0.375112824326704 -0.128736225981869 ENSG00000224870 RP4-758J18.2
ENST00000447725 1 0.15317028478978 -0.144217422620146 ENSG00000224870 RP4-758J18.2
ENST00000572242 1 0.26169052695906 -0.101937170494028 ENSG00000224870 RP4-758J18.2
ENST00000453521 1 0.249717180269503 -0.108557690702879 ENSG00000224870 RP4-758J18.2
ENST00000344843 1 0.187004208801603 -0.104606157833407 ENSG00000242485 MRPL20
ENST00000493287 1 0.420531520949009 -0.0622258776670417 ENSG00000242485 MRPL20
ENST00000487659 1 0.187676160861563 -0.104402439872588 ENSG00000242485 MRPL20
ENST00000492508 1 0.395278511097695 -0.0671063811239984 ENSG00000242485 MRPL20
ENST00000482352 1 0.166123769202861 -0.117376949430666 ENSG00000242485 MRPL20
ENST00000582431 1 0.566869318565695 -0.0966695615312721 ENSG00000264293 RN7SL657P
ENST00000477686 1 0.0983537016837064 -0.138102232139139 ENSG00000242485 MRPL20
ENST00000607307 1 0.203596350386156 0.281131573483332 ENSG00000272455 RP4-758J18.13
ENST00000378785 1 0.918303145538642 -0.0361505773870361 ENSG00000215915 ATAD3C
ENST00000378741 1 0.353532135975351 -0.0850706183801914 ENSG00000160072 ATAD3B
ENST00000308647 1 0.377720831746554 -0.081699712868391 ENSG00000160072 ATAD3B
ENST00000472194 1 0.354952987571814 -0.0883419545718744 ENSG00000160072 ATAD3B
ENST00000378736 1 0.251261774498582 -0.152584488076232 ENSG00000160072 ATAD3B
ENST00000485748 1 0.350014522389689 -0.093895924794906 ENSG00000160072 ATAD3B
ENST00000474481 1 0.325201368006937 -0.103642446145822 ENSG00000160072 ATAD3B
ENST00000378756 1 0.165789682346246 -0.151345952353948 ENSG00000197785 ATAD3A
ENST00000378755 1 0.165699045198352 -0.151345034836648 ENSG00000197785 ATAD3A
ENST00000339113 1 0.181288184679015 -0.144428298054972 ENSG00000197785 ATAD3A
ENST00000536055 1 0.181288184679015 -0.144428298054972 ENSG00000197785 ATAD3A
ENST00000439513 1 0.0956328648757273 0.325451808268575 ENSG00000197785 ATAD3A
ENST00000429957 1 0.19564136570419 -0.161873717717069 ENSG00000197785 ATAD3A
ENST00000400830 1 0.1592754386944 -0.169319475267419 ENSG00000197785 ATAD3A
ENST00000378733 1 0.209658088310737 -0.36038099794139 ENSG00000205090 TMEM240
ENST00000425828 1 0.209658088310737 -0.36038099794139 ENSG00000205090 TMEM240
ENST00000291386 1 0.834849257206441 -0.0131894027693123 ENSG00000160075 SSU72
ENST00000378726 1 0.377858882661943 -0.0718890515363503 ENSG00000160075 SSU72
ENST00000378725 1 0.922545023817203 0.00599210809094476 ENSG00000160075 SSU72
ENST00000359060 1 0.957093247863617 -0.0034145014532878 ENSG00000160075 SSU72
ENST00000539195 1 0.770213810592213 0.0227760781693038 ENSG00000215791 AL645728.2
ENST00000366221 1 0.51424352103646 -0.199778952622242 ENSG00000215014 AL645728.1
ENST00000422725 1 0.702495013061679 0.136512836347118 ENSG00000228594 C1orf233
ENST00000607222 1 0.371713147766572 -0.213268643468787 ENSG00000272106 RP11-345P4.9
ENST00000520777 1 0.0360061227881209 -0.26702254500124 ENSG00000197530 MIB2
ENST00000378710 1 0.0359171137808642 -0.267031947606545 ENSG00000197530 MIB2
ENST00000360522 1 0.0359171137808642 -0.267031947606545 ENSG00000197530 MIB2
ENST00000357210 1 0.0359171137808642 -0.267031947606545 ENSG00000197530 MIB2
ENST00000355826 1 0.0359099225548421 -0.267037358731632 ENSG00000197530 MIB2
ENST00000518681 1 0.0366099107384047 -0.266549336064563 ENSG00000197530 MIB2
ENST00000505820 1 0.0370160106431668 -0.265978584288088 ENSG00000197530 MIB2
ENST00000479659 1 0.0370691931783406 -0.265973426804157 ENSG00000197530 MIB2
ENST00000489635 1 0.0347608943215252 -0.269479032455356 ENSG00000197530 MIB2
ENST00000511502 1 0.0350659401933633 -0.268873603243749 ENSG00000197530 MIB2
ENST00000477990 1 0.208309325047402 -0.177654077177796 ENSG00000197530 MIB2
ENST00000514363 1 0.0962633120287263 -0.200039366263214 ENSG00000197530 MIB2
ENST00000487053 1 0.0333674392927898 -0.269393514799586 ENSG00000197530 MIB2
ENST00000502470 1 0.0701578864580305 -0.226782018813177 ENSG00000197530 MIB2
ENST00000378712 1 0.0333290258845503 -0.2694027055918 ENSG00000197530 MIB2
ENST00000507082 1 0.422102457619564 -0.129678403614903 ENSG00000197530 MIB2
ENST00000463492 1 0.137173811352259 -0.267843371875677 ENSG00000197530 MIB2
ENST00000510793 1 0.0873954146617516 -0.21401292807603 ENSG00000197530 MIB2
ENST00000504599 1 0.0348612428633961 -0.266984623172767 ENSG00000197530 MIB2
ENST00000507229 1 0.0509570894537669 -0.240364593771624 ENSG00000197530 MIB2
ENST00000503789 1 0.147509218881309 -0.205789879674398 ENSG00000197530 MIB2
ENST00000378708 1 0.0443893935697175 -0.26664694436604 ENSG00000197530 MIB2
ENST00000506488 1 0.0447861441277592 -0.265801566141454 ENSG00000197530 MIB2
ENST00000512004 1 0.491609906981451 -0.131119975969314 ENSG00000197530 MIB2
ENST00000508455 1 0.714388902741552 -0.0878618942876299 ENSG00000197530 MIB2
ENST00000514234 1 0.0899296808754193 -0.274979172116186 ENSG00000197530 MIB2
ENST00000467597 1 0.904144387501405 0.0229650311386278 ENSG00000197530 MIB2
ENST00000508148 1 0.952978542552087 -0.011811203725375 ENSG00000197530 MIB2
ENST00000486072 1 0.127150476807173 -0.312934085186888 ENSG00000197530 MIB2
ENST00000505370 1 0.0527100618088163 -0.409067811276833 ENSG00000197530 MIB2
ENST00000473511 1 0.12751993425338 -0.278418835120021 ENSG00000197530 MIB2
ENST00000464570 1 0.153469299703851 -0.26033479749671 ENSG00000197530 MIB2
ENST00000483015 1 0.107524705209511 -0.352102865472762 ENSG00000197530 MIB2
ENST00000511910 1 0.0682056202662323 -0.42910115934886 ENSG00000197530 MIB2
ENST00000470373 1 0.259816153865733 -0.319790448821143 ENSG00000197530 MIB2
ENST00000513088 1 0.0782179573540626 -0.126676862637845 ENSG00000248333 CDK11B
ENST00000341832 1 0.0631999105038659 -0.110694475134366 ENSG00000248333 CDK11B
ENST00000317673 1 0.0587982613091614 -0.109560244531827 ENSG00000248333 CDK11B
ENST00000340677 1 0.0587982613091614 -0.109560244531827 ENSG00000248333 CDK11B
ENST00000407249 1 0.0587982613091614 -0.109560244531827 ENSG00000248333 CDK11B
ENST00000341028 1 0.81310788284972 0.0281423569838208 ENSG00000248333 CDK11B
ENST00000607013 1 0.556121684828392 0.0929979549367444 ENSG00000272004 RP11-345P4.10
ENST00000378662 1 0.188722205560355 0.100227291955861 ENSG00000189339 SLC35E2B
ENST00000234800 1 0.200660154067172 0.0970726537393843 ENSG00000189339 SLC35E2B
ENST00000480991 1 0.304661732138147 0.0951133029727662 ENSG00000189339 SLC35E2B
ENST00000481276 1 0.179877732312535 0.136887320614505 ENSG00000189339 SLC35E2B
ENST00000596308 1 0.926800795648098 0.0184264127394483 ENSG00000269737 RP11-345P4.7
ENST00000597891 1 0.230592517785537 0.26137162574461 ENSG00000269227 RP11-345P4.6
ENST00000356200 1 0.0362450513472295 -0.120622361137155 ENSG00000008128 CDK11A
ENST00000598846 1 0.0895446022614808 -0.0908975416314794 ENSG00000268575 RP1-283E3.8
ENST00000463652 1 0.711661768608549 0.0474238305647537 ENSG00000008128 CDK11A
ENST00000358779 1 0.0334720652209735 -0.120963945627385 ENSG00000008128 CDK11A
ENST00000460465 1 0.0334720652209735 -0.120963945627385 ENSG00000008128 CDK11A
ENST00000404249 1 0.0334720652209735 -0.120963945627385 ENSG00000008128 CDK11A
ENST00000378633 1 0.0334720652209735 -0.120963945627385 ENSG00000008128 CDK11A
ENST00000357760 1 0.0334720652209735 -0.120963945627385 ENSG00000008128 CDK11A
ENST00000509982 1 0.0362817134319787 -0.12062224394262 ENSG00000008128 CDK11A
ENST00000378638 1 0.0362817134319787 -0.12062224394262 ENSG00000008128 CDK11A
ENST00000356937 1 0.00830989793905844 -0.178786033071065 ENSG00000008128 CDK11A
ENST00000478901 1 0.473550416221187 0.0982538404018522 ENSG00000008128 CDK11A
ENST00000468397 1 0.705641948822736 0.0449579360262532 ENSG00000008128 CDK11A
ENST00000491311 1 0.625061148991146 0.0601632530502407 ENSG00000008128 CDK11A
ENST00000495016 1 0.68434402548438 0.053235647499342 ENSG00000008128 CDK11A
ENST00000468800 1 0.0755878778182256 -0.165000642251337 ENSG00000008128 CDK11A
ENST00000464748 1 0.457544746849315 0.105398395621675 ENSG00000008128 CDK11A
ENST00000489300 1 0.724495805512344 -0.0436791731772436 ENSG00000008128 CDK11A
ENST00000492390 1 0.00939039280127571 -0.245388611963699 ENSG00000008128 CDK11A
ENST00000474916 1 0.0210750604972701 -0.23294119476087 ENSG00000008128 CDK11A
ENST00000378635 1 0.0206226716107827 -0.14999827885314 ENSG00000008128 CDK11A
ENST00000479362 1 0.142763654603697 -0.0939679092743608 ENSG00000008128 CDK11A
ENST00000498810 1 0.264002913427159 -0.0925906383973068 ENSG00000008128 CDK11A
ENST00000487462 1 0.928592710330508 -0.00838109140731688 ENSG00000008128 CDK11A
ENST00000401096 1 0.821259400713473 -0.0201176529730233 ENSG00000008128 CDK11A
ENST00000577672 1 0.368661494257975 0.0876415271469758 ENSG00000227775 RP1-283E3.4
ENST00000417099 1 0.763771702184452 0.0412346004624283 ENSG00000227775 RP1-283E3.4
ENST00000355439 1 0.310475570425644 0.0906807701524417 ENSG00000215790 SLC35E2
ENST00000400924 1 0.299408916080071 0.0926196038851985 ENSG00000215790 SLC35E2
ENST00000246421 1 0.101079931449436 0.169316744138844 ENSG00000215790 SLC35E2
ENST00000475229 1 0.0776782812192915 0.268711346333063 ENSG00000215790 SLC35E2
ENST00000424604 1 0.155800119044544 0.1930609986878 ENSG00000227775 RP1-283E3.4
ENST00000418950 1 0.863966931999932 -0.0378808765250993 ENSG00000227775 RP1-283E3.4
ENST00000341426 1 0.683384931433883 0.0530226005709177 ENSG00000008130 NADK
ENST00000341991 1 0.687259730342755 0.0523247957713337 ENSG00000008130 NADK
ENST00000378625 1 0.682280496827942 0.0529110904002368 ENSG00000008130 NADK
ENST00000344463 1 0.682439441822834 0.0531896554568564 ENSG00000008130 NADK
ENST00000342348 1 0.759861822226633 0.0413289945882981 ENSG00000008130 NADK
ENST00000498806 1 0.630837124029908 0.0716138776983306 ENSG00000008130 NADK
ENST00000469045 1 0.873727147629691 0.022901980546115 ENSG00000008130 NADK
ENST00000480499 1 0.997990657715005 0.000382263552229033 ENSG00000008130 NADK
ENST00000497747 1 0.630099224970496 0.071786847654375 ENSG00000008130 NADK
ENST00000477235 1 0.991632499778379 0.00153082330816479 ENSG00000008130 NADK
ENST00000489538 1 0.919023346962622 0.0153460936117241 ENSG00000008130 NADK
ENST00000497615 1 0.53915114926747 0.0909139607365807 ENSG00000008130 NADK
ENST00000497186 1 0.943870325246811 0.0102578448838691 ENSG00000008130 NADK
ENST00000400922 1 0.984417767749531 -0.00275341664104085 ENSG00000008130 NADK
ENST00000492845 1 0.82716186204902 0.0281008168673125 ENSG00000008130 NADK
ENST00000492768 1 0.822116248080424 0.0289046865086135 ENSG00000008130 NADK
ENST00000460602 1 0.690186322195469 0.0508204932326983 ENSG00000008130 NADK
ENST00000464373 1 0.467912583665703 0.0912299311898383 ENSG00000008130 NADK
ENST00000480542 1 0.934780665155436 0.0135950924575073 ENSG00000008130 NADK
ENST00000378609 1 0.372103721139287 0.0613831854077297 ENSG00000078369 GNB1
ENST00000461893 1 0.304176705444785 0.0870893243989517 ENSG00000078369 GNB1
ENST00000471354 1 0.65199198745395 0.0377846917587928 ENSG00000078369 GNB1
ENST00000439272 1 0.594675756606457 0.0402487750882381 ENSG00000078369 GNB1
ENST00000434686 1 0.61008875242933 0.0388232376316924 ENSG00000078369 GNB1
ENST00000437146 1 0.918740196642499 -0.00901180505099692 ENSG00000078369 GNB1
ENST00000472614 1 0.709506837755118 0.0293009526957267 ENSG00000078369 GNB1
ENST00000607589 1 0.391226272621727 -0.10488047638153 ENSG00000078369 GNB1
ENST00000412228 1 0.920773000682286 -0.0360563065339883 ENSG00000231050 RP1-140A9.1
ENST00000378602 1 0.304777825130868 -0.367827833310145 ENSG00000178821 TMEM52
ENST00000310991 1 0.381839153363315 -0.30507971219066 ENSG00000178821 TMEM52
ENST00000378598 1 0.363718135156258 -0.317625726814823 ENSG00000178821 TMEM52
ENST00000470931 1 0.435596957095437 -0.274769830098928 ENSG00000178821 TMEM52
ENST00000602604 1 0.126116201227296 -0.550004773837682 ENSG00000178821 TMEM52
ENST00000378567 1 0.804807456466336 -0.0222820096475487 ENSG00000067606 PRKCZ
ENST00000468310 1 0.675936431034059 -0.0443646116620311 ENSG00000067606 PRKCZ
ENST00000484419 1 0.377390388364885 -0.171767952446257 ENSG00000067606 PRKCZ
ENST00000503297 1 0.702209495211528 0.0776485530106635 ENSG00000067606 PRKCZ
ENST00000479566 1 0.444771099027142 -0.110940026631424 ENSG00000067606 PRKCZ
ENST00000466651 1 0.74410921863406 -0.0367796985897746 ENSG00000067606 PRKCZ
ENST00000400921 1 0.825660386298906 0.0202494736487427 ENSG00000067606 PRKCZ
ENST00000495347 1 0.847828536799364 0.0218573533250376 ENSG00000067606 PRKCZ
ENST00000461106 1 0.86759770105197 0.0155233120659381 ENSG00000067606 PRKCZ
ENST00000461465 1 0.817786274136837 0.0258142850672823 ENSG00000067606 PRKCZ
ENST00000470596 1 0.779320290868971 0.0311261072175265 ENSG00000067606 PRKCZ
ENST00000496325 1 0.760547816704247 0.0340467787008053 ENSG00000067606 PRKCZ
ENST00000481140 1 0.689787860716804 0.0450938209717858 ENSG00000067606 PRKCZ
ENST00000482686 1 0.894373559350029 0.0179991488806247 ENSG00000067606 PRKCZ
ENST00000400920 1 0.975152637754014 -0.00304965946790581 ENSG00000067606 PRKCZ
ENST00000486681 1 0.909051731835792 0.0150961988381786 ENSG00000067606 PRKCZ
ENST00000470986 1 0.935900376454837 0.0119997187567206 ENSG00000067606 PRKCZ
ENST00000470511 1 0.853573668313979 0.0283040716182479 ENSG00000067606 PRKCZ
ENST00000471018 1 0.745364013806877 0.0634270344033128 ENSG00000067606 PRKCZ
ENST00000466352 1 0.827498674231944 -0.0455871780789898 ENSG00000067606 PRKCZ
ENST00000497183 1 0.706508951454126 0.0649370909644181 ENSG00000067606 PRKCZ
ENST00000419838 1 0.655668290756162 0.0798496272643295 ENSG00000067606 PRKCZ
ENST00000606533 1 0.703701313737647 -0.110745502304021 ENSG00000271806 RP5-892K4.1
ENST00000479263 1 0.856661384524414 0.0179484540450274 ENSG00000067606 PRKCZ
ENST00000503672 1 0.393188949222787 0.160068278088333 ENSG00000067606 PRKCZ
ENST00000478770 1 0.960608036188111 0.00505398272920836 ENSG00000067606 PRKCZ
ENST00000505322 1 0.706661282193989 -0.0407474015446822 ENSG00000067606 PRKCZ
ENST00000472017 1 0.537215671354312 -0.126458660525857 ENSG00000067606 PRKCZ
ENST00000333854 1 0.0872004520987014 -0.334249313046064 ENSG00000182873 RP11-181G12.2
ENST00000536678 1 0.273867956713488 -0.206674623168987 ENSG00000182873 RP11-181G12.2
ENST00000444529 1 0.406054480337708 -0.171010778793199 ENSG00000182873 RP11-181G12.2
ENST00000469733 1 0.154631337313598 -0.169904593307324 ENSG00000162585 C1orf86
ENST00000414253 1 0.182407501078591 -0.15999264698377 ENSG00000162585 C1orf86
ENST00000428120 1 0.182407501078591 -0.15999264698377 ENSG00000162585 C1orf86
ENST00000400919 1 0.182407501078591 -0.15999264698377 ENSG00000162585 C1orf86
ENST00000400918 1 0.164511720009497 -0.169251742824252 ENSG00000162585 C1orf86
ENST00000497675 1 0.105493345466756 -0.221179546925319 ENSG00000162585 C1orf86
ENST00000378543 1 0.143249988512463 -0.199538853964365 ENSG00000162585 C1orf86
ENST00000378546 1 0.143249988512463 -0.199538853964365 ENSG00000162585 C1orf86
ENST00000401813 1 0.130110332501084 -0.202050014460433 ENSG00000162585 C1orf86
ENST00000487186 1 0.100560847501296 -0.216008357623026 ENSG00000162585 C1orf86
ENST00000378545 1 0.119509889110566 -0.208680846521084 ENSG00000162585 C1orf86
ENST00000476803 1 0.108495842509489 -0.21690936613659 ENSG00000162585 C1orf86
ENST00000440825 1 0.141265843521064 -0.200384473585968 ENSG00000162585 C1orf86
ENST00000597060 1 0.0271053153466079 -0.398310224707552 ENSG00000269554 AL590822.2
ENST00000420515 1 0.30644637481973 -0.154101508294998 ENSG00000162585 C1orf86
ENST00000514625 1 0.970385784000906 0.011334056321533 ENSG00000162585 C1orf86
ENST00000442483 1 0.732953449703177 0.125150610275496 ENSG00000234396 RP11-181G12.4
ENST00000378536 1 0.402591523498023 0.0662656741168581 ENSG00000157933 SKI
ENST00000508416 1 0.422567317373898 0.0727130512236489 ENSG00000157933 SKI
ENST00000478223 1 0.437020756587363 0.0706113638154308 ENSG00000157933 SKI
ENST00000507179 1 0.454333423659791 -0.145522058347837 ENSG00000157933 SKI
ENST00000378531 1 0.920453516452875 0.0213857832601012 ENSG00000116151 MORN1
ENST00000606372 1 0.80898927220168 0.0508515304465122 ENSG00000116151 MORN1
ENST00000602865 1 0.538357560291876 0.220433320589614 ENSG00000269896 RP4-740C4.6
ENST00000378529 1 0.976407471394115 0.00578450362282218 ENSG00000116151 MORN1
ENST00000607342 1 0.614937730121611 0.130239978263642 ENSG00000116151 MORN1
ENST00000469374 1 0.72258470153556 0.0745773737090148 ENSG00000116151 MORN1
ENST00000419785 1 0.542557248233675 0.136943534701173 ENSG00000116151 MORN1
ENST00000378525 1 0.716718032105195 -0.0662394487442287 ENSG00000116151 MORN1
ENST00000449373 1 0.972587549927135 0.00677832460318046 ENSG00000116151 MORN1
ENST00000317490 1 0.545972888828816 -0.154813199758386 ENSG00000178642 AL513477.1
ENST00000607031 1 0.538926523151203 -0.158721846241659 ENSG00000116151 MORN1
ENST00000475812 1 0.419946819072671 -0.216575938750798 ENSG00000116151 MORN1
ENST00000494279 1 0.572994456963799 -0.149802625555755 ENSG00000116151 MORN1
ENST00000378518 1 0.28533142488554 0.0669779822287763 ENSG00000157916 RER1
ENST00000605895 1 0.387531454362078 0.0545384697016616 ENSG00000157916 RER1
ENST00000378513 1 0.399256268710902 0.0536585704209237 ENSG00000157916 RER1
ENST00000306256 1 0.299449459638748 0.065052996201801 ENSG00000157916 RER1
ENST00000493207 1 0.533171690559125 0.0418490279046802 ENSG00000157916 RER1
ENST00000378512 1 0.399963434728053 0.053657196255466 ENSG00000157916 RER1
ENST00000443438 1 0.128798456301323 0.0992520838795495 ENSG00000157916 RER1
ENST00000488353 1 0.101367160422057 0.111268145100044 ENSG00000157916 RER1
ENST00000462129 1 0.263572180558873 0.115911134129263 ENSG00000157916 RER1
ENST00000288774 1 0.696533509507727 -0.0399585956079511 ENSG00000157911 PEX10
ENST00000447513 1 0.67948504169117 -0.0424442472866142 ENSG00000157911 PEX10
ENST00000507596 1 0.659673441409687 -0.0454422305743014 ENSG00000157911 PEX10
ENST00000510434 1 0.277752585549819 -0.145327197389982 ENSG00000157911 PEX10
ENST00000508384 1 0.0612898267584337 -0.283136624973945 ENSG00000157911 PEX10
ENST00000515760 1 0.237355954246919 -0.280179987362906 ENSG00000157911 PEX10
ENST00000502666 1 0.257075979534623 -0.229046286732415 ENSG00000157911 PEX10
ENST00000504111 1 0.367838753900105 -0.175951472029331 ENSG00000157911 PEX10
ENST00000514502 1 0.184653460655399 -0.220045845679455 ENSG00000157911 PEX10
ENST00000609981 1 0.943554565622869 -0.0243504687463981 ENSG00000149527 PLCH2
ENST00000449969 1 0.552763257504005 -0.128668757768269 ENSG00000149527 PLCH2
ENST00000288766 1 0.939029940465255 -0.0190732378240973 ENSG00000149527 PLCH2
ENST00000419816 1 0.518855637272053 -0.13554166461043 ENSG00000149527 PLCH2
ENST00000378488 1 0.518855637272053 -0.13554166461043 ENSG00000149527 PLCH2
ENST00000378486 1 0.518855637272053 -0.13554166461043 ENSG00000149527 PLCH2
ENST00000343889 1 0.48592175361522 -0.145581128313853 ENSG00000149527 PLCH2
ENST00000278878 1 0.431852291192962 -0.169791498504352 ENSG00000149527 PLCH2
ENST00000473964 1 0.220164635138336 -0.276419409050278 ENSG00000149527 PLCH2
ENST00000462379 1 0.252161293826745 -0.262020174819809 ENSG00000149527 PLCH2
ENST00000378466 1 0.26900620238525 -0.100559023910322 ENSG00000157881 PANK4
ENST00000435556 1 0.26905658792048 -0.100561986526432 ENSG00000157881 PANK4
ENST00000505228 1 0.216498904319536 -0.127388269690107 ENSG00000157881 PANK4
ENST00000502512 1 0.661083116226703 -0.0573401595846238 ENSG00000157881 PANK4
ENST00000471361 1 0.767033355973933 -0.0406776222111551 ENSG00000157881 PANK4
ENST00000487804 1 0.973044571172064 0.00555677933447095 ENSG00000157881 PANK4
ENST00000515423 1 0.313717381251852 -0.16995662021029 ENSG00000157881 PANK4
ENST00000468002 1 0.096168388805297 -0.216371427356143 ENSG00000157881 PANK4
ENST00000486396 1 0.618659483341515 -0.0533487186196744 ENSG00000157881 PANK4
ENST00000502770 1 0.67130788545609 -0.0485736019454833 ENSG00000157881 PANK4
ENST00000491212 1 0.812165229874061 -0.0291898435938809 ENSG00000157881 PANK4
ENST00000514922 1 0.941684658724807 -0.00915071930367066 ENSG00000157881 PANK4
ENST00000378453 1 0.980544537367676 -0.00802667023544689 ENSG00000197921 HES5
ENST00000606645 1 0.191017953549672 -0.283154468127582 ENSG00000272449 RP3-395M20.12
ENST00000416860 1 0.660124148394967 -0.0469890427211666 ENSG00000238164 RP3-395M20.8
ENST00000443892 1 0.758214661031661 0.0484121941468237 ENSG00000238164 RP3-395M20.8
ENST00000449660 1 0.944326051960489 0.0152133591988983 ENSG00000238164 RP3-395M20.8
ENST00000448624 1 0.969849041920188 0.00858743607440466 ENSG00000238164 RP3-395M20.8
ENST00000432521 1 0.757693984467348 0.0497229663586585 ENSG00000238164 RP3-395M20.8
ENST00000452793 1 0.600968590909555 -0.0559573276197066 ENSG00000238164 RP3-395M20.8
ENST00000426449 1 0.996378735937562 -0.000425710946598609 ENSG00000157873 TNFRSF14
ENST00000434817 1 0.797627735875598 0.0243995815040174 ENSG00000157873 TNFRSF14
ENST00000435221 1 0.798965898552513 0.0242353968214875 ENSG00000157873 TNFRSF14
ENST00000451778 1 0.780286092015459 0.0266657921580809 ENSG00000157873 TNFRSF14
ENST00000409119 1 0.879239542457864 0.0148313285088002 ENSG00000157873 TNFRSF14
ENST00000355716 1 0.96491596074343 0.00429310802083058 ENSG00000157873 TNFRSF14
ENST00000475523 1 0.962534563617705 0.00458996690363168 ENSG00000157873 TNFRSF14
ENST00000442392 1 0.916243924436394 0.00955513394118762 ENSG00000157873 TNFRSF14
ENST00000482074 1 0.934011980081862 0.00741100965999535 ENSG00000157873 TNFRSF14
ENST00000496064 1 0.755727145515427 0.0305147779099679 ENSG00000157873 TNFRSF14
ENST00000463471 1 0.965146472943377 0.00427724769170049 ENSG00000157873 TNFRSF14
ENST00000466750 1 0.920749965517058 0.0101920350897942 ENSG00000157873 TNFRSF14
ENST00000471768 1 0.602882397377156 0.0579685902388812 ENSG00000157873 TNFRSF14
ENST00000463835 1 0.989996877776249 -0.00133121324380187 ENSG00000157873 TNFRSF14
ENST00000482602 1 0.895318670894675 0.0137552496203571 ENSG00000157873 TNFRSF14
ENST00000480305 1 0.775847120241479 -0.0290933597895122 ENSG00000157873 TNFRSF14
ENST00000456687 1 0.796162328899943 -0.0472169298153015 ENSG00000225931 RP3-395M20.7
ENST00000424215 1 0.936045222810879 0.020645738514237 ENSG00000228037 RP3-395M20.9
ENST00000493183 1 0.022941733862925 -0.349112929353315 ENSG00000157870 FAM213B
ENST00000474659 1 0.0188512667491138 -0.358209531515065 ENSG00000157870 FAM213B
ENST00000419916 1 0.0775912349885234 -0.225956766458376 ENSG00000157870 FAM213B
ENST00000378424 1 0.0775912349885234 -0.225956766458376 ENSG00000157870 FAM213B
ENST00000537325 1 0.0229744478170326 -0.316103293000098 ENSG00000157870 FAM213B
ENST00000378427 1 0.0775912349885234 -0.225956766458376 ENSG00000157870 FAM213B
ENST00000378425 1 0.0775912349885234 -0.225956766458376 ENSG00000157870 FAM213B
ENST00000464043 1 0.0167440215364801 -0.345996036391451 ENSG00000157870 FAM213B
ENST00000444521 1 0.0775912349885234 -0.225956766458376 ENSG00000157870 FAM213B
ENST00000465233 1 0.0944435625215449 -0.291653430063721 ENSG00000157870 FAM213B
ENST00000498083 1 0.0784082155543499 -0.306337166568955 ENSG00000157870 FAM213B
ENST00000481683 1 0.0460126296860846 -0.317560485659593 ENSG00000157870 FAM213B
ENST00000484099 1 0.0845889709961353 -0.220148569467326 ENSG00000157870 FAM213B
ENST00000477045 1 0.0381370052357508 -0.383422244444102 ENSG00000157870 FAM213B
ENST00000476686 1 0.470865809183692 -0.0951082535319921 ENSG00000157870 FAM213B
ENST00000471840 1 0.96760216160123 0.00711146544045746 ENSG00000142606 MMEL1
ENST00000288709 1 0.950747346372789 0.0125500066115291 ENSG00000142606 MMEL1
ENST00000378412 1 0.969657131689748 0.00772752642717716 ENSG00000142606 MMEL1
ENST00000502556 1 0.859889419427133 -0.0400925174524263 ENSG00000142606 MMEL1
ENST00000504800 1 0.859889419427133 -0.0400925174524263 ENSG00000142606 MMEL1
ENST00000579787 1 0.149758992277377 -0.402155997714418 ENSG00000215912 TTC34
ENST00000401094 1 0.0354247055627666 -0.402180020080256 ENSG00000215912 TTC34
ENST00000401095 1 0.0764407191081914 -0.410413850428144 ENSG00000215912 TTC34
ENST00000511072 1 0.619884912815666 -0.0862413294751416 ENSG00000142611 PRDM16
ENST00000378398 1 0.663075531459389 -0.0757467972263646 ENSG00000142611 PRDM16
ENST00000441472 1 0.663075531459389 -0.0757467972263646 ENSG00000142611 PRDM16
ENST00000442529 1 0.663075531459389 -0.0757467972263646 ENSG00000142611 PRDM16
ENST00000607632 1 0.413092829367265 0.1954213938582 ENSG00000142611 PRDM16
ENST00000378391 1 0.644317324683508 -0.0801758546442062 ENSG00000142611 PRDM16
ENST00000514189 1 0.620183988176785 -0.0862152997010695 ENSG00000142611 PRDM16
ENST00000270722 1 0.66321196802435 -0.0757278559413075 ENSG00000142611 PRDM16
ENST00000512462 1 0.727457903317015 -0.125476683924395 ENSG00000142611 PRDM16
ENST00000463591 1 0.759097450860666 -0.110047500539241 ENSG00000142611 PRDM16
ENST00000294599 1 0.0417382222279368 -0.359881036368448 ENSG00000162591 MEGF6
ENST00000356575 1 0.0852151069375118 -0.345465235496547 ENSG00000162591 MEGF6
ENST00000494257 1 0.399835086854912 -0.26655136568092 ENSG00000162591 MEGF6
ENST00000485002 1 0.0449062979894434 -0.409364828055056 ENSG00000162591 MEGF6
ENST00000491842 1 0.652707597166139 -0.13026777998329 ENSG00000162591 MEGF6
ENST00000475790 1 0.954438727355236 -0.0171800475605744 ENSG00000162591 MEGF6
ENST00000461795 1 0.797462099457596 -0.0898832587669673 ENSG00000162591 MEGF6
ENST00000435049 1 0.109828272009456 -0.578503277599411 ENSG00000238260 RP11-46F15.2
ENST00000378344 1 0.875567797100197 -0.0122036681028793 ENSG00000158109 TPRG1L
ENST00000344579 1 0.875514248994392 -0.0122084505172903 ENSG00000158109 TPRG1L
ENST00000378322 1 0.858168529397175 -0.0167799740207424 ENSG00000116213 WRAP73
ENST00000270708 1 0.858168529397175 -0.0167799740207424 ENSG00000116213 WRAP73
ENST00000471223 1 0.932838409534733 0.00853288488032873 ENSG00000116213 WRAP73
ENST00000424367 1 0.97253547483453 0.00318475574573868 ENSG00000116213 WRAP73
ENST00000497940 1 0.994412967468501 0.000697455362165103 ENSG00000116213 WRAP73
ENST00000469643 1 0.652058018880777 0.0617758347087376 ENSG00000116213 WRAP73
ENST00000494884 1 0.202366131880089 0.222837000505748 ENSG00000116213 WRAP73
ENST00000465916 1 0.93572935369392 0.00813774509175581 ENSG00000116213 WRAP73
ENST00000419924 1 0.940999591297019 -0.00785495265451353 ENSG00000116213 WRAP73
ENST00000479331 1 0.698585570600352 -0.0618289825856482 ENSG00000116213 WRAP73
ENST00000378295 1 0.48397479241826 0.239735561431944 ENSG00000078900 TP73
ENST00000604074 1 0.48397479241826 0.239735561431944 ENSG00000078900 TP73
ENST00000354437 1 0.71505775790817 0.131877698640651 ENSG00000078900 TP73
ENST00000346387 1 0.549274944556899 0.21538310379256 ENSG00000078900 TP73
ENST00000357733 1 0.549274944556899 0.21538310379256 ENSG00000078900 TP73
ENST00000603362 1 0.963857278413605 -0.0164858100975411 ENSG00000078900 TP73
ENST00000604479 1 0.963857278413605 -0.0164858100975411 ENSG00000078900 TP73
ENST00000378288 1 0.729308317106088 0.116946041254485 ENSG00000078900 TP73
ENST00000378285 1 0.728842589877328 -0.126251152569303 ENSG00000078900 TP73
ENST00000378280 1 0.728842589877328 -0.126251152569303 ENSG00000078900 TP73
ENST00000603364 1 0.550224668933281 0.218215321638172 ENSG00000078900 TP73
ENST00000378290 1 0.563669752158972 -0.210342014962563 ENSG00000078900 TP73
ENST00000418088 1 0.476552409103481 -0.0769296217784772 ENSG00000227372 TP73-AS1
ENST00000452079 1 0.423518659630595 -0.0877377827068289 ENSG00000227372 TP73-AS1
ENST00000419973 1 0.95428737001392 0.0128363375784725 ENSG00000227372 TP73-AS1
ENST00000423764 1 0.433602215833357 -0.0866518884156354 ENSG00000227372 TP73-AS1
ENST00000587071 1 0.777445628521795 -0.0418185499601812 ENSG00000227372 TP73-AS1
ENST00000608600 1 0.830251357778801 -0.0292140154551634 ENSG00000227372 TP73-AS1
ENST00000544565 1 0.0530991256098635 -0.326425516148855 ENSG00000227372 TP73-AS1
ENST00000444870 1 0.304571133688136 0.352800365955335 ENSG00000235169 SMIM1
ENST00000452264 1 0.955052150597731 -0.0198563146315598 ENSG00000235169 SMIM1
ENST00000561886 1 0.710440895181096 0.131372177067002 ENSG00000235169 SMIM1
ENST00000378251 1 0.018041373506681 -0.172848397715479 ENSG00000130764 LRRC47
ENST00000462356 1 0.490224961356083 -0.0646205942431851 ENSG00000130764 LRRC47
ENST00000479239 1 0.977229555506545 0.00291299418694573 ENSG00000130764 LRRC47
ENST00000607459 0.461437368300255 0.000561872974435824 -0.387384928152264 ENSG00000272153 RP1-286D6.5
ENST00000378230 1 0.366234176794413 -0.0542782442569212 ENSG00000116198 CEP104
ENST00000484420 1 0.962898518244778 -0.00948499589114828 ENSG00000116198 CEP104
ENST00000438539 1 0.0371855032004529 -0.18610006990473 ENSG00000116198 CEP104
ENST00000461667 1 0.06886383831881 -0.181110124511698 ENSG00000116198 CEP104
ENST00000495701 1 0.143002148647967 -0.211838722793073 ENSG00000116198 CEP104
ENST00000460038 1 0.566830785147597 -0.0588672461401477 ENSG00000116198 CEP104
ENST00000494653 1 0.5503716757401 -0.0407112789773346 ENSG00000116198 CEP104
ENST00000443466 1 0.354036616753855 0.103677649252295 ENSG00000116198 CEP104
ENST00000428079 1 0.38028602211105 -0.0757194424036236 ENSG00000116198 CEP104
ENST00000494951 1 0.314990639644105 -0.109856798675835 ENSG00000116198 CEP104
ENST00000378223 1 0.402111150415338 -0.0782910971990869 ENSG00000116198 CEP104
ENST00000378212 1 0.838338695009392 -0.0250912834042454 ENSG00000169598 DFFB
ENST00000378209 1 0.97744299958778 0.00249883154811525 ENSG00000169598 DFFB
ENST00000491998 1 0.97744299958778 0.00249883154811525 ENSG00000169598 DFFB
ENST00000338895 1 0.854959422755438 0.0192779197716513 ENSG00000169598 DFFB
ENST00000341385 1 0.712114777936572 -0.0686823984503207 ENSG00000169598 DFFB
ENST00000468793 1 0.959452801649216 0.00445945669567111 ENSG00000169598 DFFB
ENST00000339350 1 0.944503810300224 0.00612238735219121 ENSG00000169598 DFFB
ENST00000477548 1 0.944503810300224 0.00612238735219121 ENSG00000169598 DFFB
ENST00000378206 1 0.935033223494763 0.0071452101984965 ENSG00000169598 DFFB
ENST00000475969 1 0.989711166610758 0.00112961534313268 ENSG00000169598 DFFB
ENST00000481945 1 0.954070998113622 0.0152478047277292 ENSG00000169598 DFFB
ENST00000461150 1 0.200180644157173 -0.220465928933222 ENSG00000169598 DFFB
ENST00000579705 1 0.434043555930893 0.262683100872091 ENSG00000264428 AL691523.1
ENST00000486765 1 0.817516792142455 -0.0143293971659725 ENSG00000198912 C1orf174
ENST00000361605 1 0.817516792142455 -0.0143293971659725 ENSG00000198912 C1orf174
ENST00000474140 1 0.817516792142455 -0.0143293971659725 ENSG00000198912 C1orf174
ENST00000413332 1 0.0386411628278271 0.56514503271701 ENSG00000236423 LINC01134
ENST00000442673 1 0.767691898946924 0.0603060532228854 ENSG00000236423 LINC01134
ENST00000439488 1 0.80126480432632 0.0531243852430431 ENSG00000236423 LINC01134
ENST00000378190 1 0.556353149097333 -0.202306819513458 ENSG00000196581 AJAP1
ENST00000378191 1 0.626034364108455 -0.161551657944379 ENSG00000196581 AJAP1
ENST00000478423 1 0.385709572309967 -0.0646918549916244 ENSG00000131697 NPHP4
ENST00000460696 1 0.186803437015197 -0.203764892247569 ENSG00000131697 NPHP4
ENST00000378161 1 0.376676886987723 -0.132846484473719 ENSG00000131697 NPHP4
ENST00000489180 1 0.385733947221657 -0.0646863106081489 ENSG00000131697 NPHP4
ENST00000378156 1 0.385733947221657 -0.0646863106081489 ENSG00000131697 NPHP4
ENST00000378169 1 0.434904185510611 -0.0576440872432299 ENSG00000131697 NPHP4
ENST00000468253 1 0.675306440169315 0.0690530769814638 ENSG00000131697 NPHP4
ENST00000506941 1 0.962153466989064 0.0111631406920454 ENSG00000131697 NPHP4
ENST00000470763 1 0.721556741058422 -0.0647965899547151 ENSG00000131697 NPHP4
ENST00000466897 1 0.262976219892511 -0.189537318827941 ENSG00000131697 NPHP4
ENST00000378111 1 0.553039364663928 -0.0818612483020368 ENSG00000069424 KCNAB2
ENST00000378097 1 0.546862151118703 -0.0820794525303173 ENSG00000069424 KCNAB2
ENST00000493807 1 0.764547792764581 0.0575956732240112 ENSG00000069424 KCNAB2
ENST00000378092 1 0.72510742138101 -0.0512501074413138 ENSG00000069424 KCNAB2
ENST00000478098 1 0.575640560434214 -0.0875930056770364 ENSG00000069424 KCNAB2
ENST00000445501 1 0.597080051564775 -0.0829384171679032 ENSG00000069424 KCNAB2
ENST00000428161 1 0.651215507260378 -0.0646238512315691 ENSG00000069424 KCNAB2
ENST00000389632 1 0.640633979770937 -0.0666993957088029 ENSG00000069424 KCNAB2
ENST00000602612 1 0.636760520077114 -0.0662538159407186 ENSG00000069424 KCNAB2
ENST00000378087 1 0.45934635563956 -0.0983934089216835 ENSG00000069424 KCNAB2
ENST00000341524 1 0.454506091244965 -0.0982103495948742 ENSG00000069424 KCNAB2
ENST00000352527 1 0.454506091244965 -0.0982103495948742 ENSG00000069424 KCNAB2
ENST00000435937 1 0.586855356349569 -0.0811871264535364 ENSG00000069424 KCNAB2
ENST00000164247 1 0.513680421431185 -0.0846717692264287 ENSG00000069424 KCNAB2
ENST00000459822 1 0.578024954930704 -0.100997218554282 ENSG00000069424 KCNAB2
ENST00000594544 1 0.601978541013869 -0.106541453620378 ENSG00000268332 AL035406.1
ENST00000472700 1 0.794231886217662 -0.0380912087588909 ENSG00000069424 KCNAB2
ENST00000378083 1 0.503630102606495 -0.084063970532865 ENSG00000069424 KCNAB2
ENST00000458166 1 0.695935071832245 -0.0516877505000399 ENSG00000069424 KCNAB2
ENST00000462676 1 0.849801085912473 0.0348107081150367 ENSG00000069424 KCNAB2
ENST00000481789 1 0.466194071513638 -0.106224921461684 ENSG00000069424 KCNAB2
ENST00000378021 1 0.615418661099471 0.131680946351373 ENSG00000116254 CHD5
ENST00000262450 1 0.615418661099471 0.131680946351373 ENSG00000116254 CHD5
ENST00000462991 1 0.687431269791527 0.126034244763631 ENSG00000116254 CHD5
ENST00000377999 1 0.674845409443392 0.14254909981011 ENSG00000116254 CHD5
ENST00000496404 1 0.57337113547868 0.152064302323471 ENSG00000116254 CHD5
ENST00000484532 1 0.376107684789529 -0.0502170855565654 ENSG00000116251 RPL22
ENST00000234875 1 0.422861363307572 -0.045561859326325 ENSG00000116251 RPL22
ENST00000480661 1 0.369108872966778 -0.0530058885647083 ENSG00000116251 RPL22
ENST00000497965 1 0.370646859019188 -0.052811124399372 ENSG00000116251 RPL22
ENST00000471204 1 0.347239345488616 -0.0550983296333441 ENSG00000116251 RPL22
ENST00000465387 1 0.352330614634762 -0.0548791686125075 ENSG00000116251 RPL22
ENST00000462296 1 0.31846581323919 -0.0609236436460839 ENSG00000116251 RPL22
ENST00000465335 1 0.313354443026112 -0.0611428763341843 ENSG00000116251 RPL22
ENST00000466994 1 0.660854708599897 -0.143993181906866 ENSG00000158286 RNF207
ENST00000377948 1 0.914041095292344 0.0205731824347611 ENSG00000158286 RNF207
ENST00000484435 1 0.255203031078367 -0.39891107256495 ENSG00000158286 RNF207
ENST00000377939 1 0.879438839664929 0.0285786293248567 ENSG00000158286 RNF207
ENST00000485539 1 0.791319449808001 0.0908928091494963 ENSG00000158286 RNF207
ENST00000496676 1 0.743397401917069 -0.0725420554560249 ENSG00000158286 RNF207
ENST00000463453 1 0.644968229372026 -0.16232246539628 ENSG00000158286 RNF207
ENST00000496329 1 0.699508748498253 -0.137499841912282 ENSG00000158286 RNF207
ENST00000492476 1 0.500831112845304 -0.219617135527475 ENSG00000158286 RNF207
ENST00000483336 1 0.724748413498123 -0.0926467912387298 ENSG00000158286 RNF207
ENST00000343813 1 0.705608247059093 -0.0349238985154571 ENSG00000116237 ICMT
ENST00000495791 1 0.428586297758859 -0.111073428804488 ENSG00000116237 ICMT
ENST00000489498 1 0.62301649675259 -0.0482204229190721 ENSG00000116237 ICMT
ENST00000474756 1 0.354344642791413 -0.0991184044140738 ENSG00000116237 ICMT
ENST00000362035 1 0.373196878096134 -0.186033944999248 ENSG00000116237 ICMT
ENST00000377893 1 0.517451785995096 -0.116174891220669 ENSG00000158292 GPR153
ENST00000608083 1 0.960543285934284 -0.00730825601241146 ENSG00000097021 ACOT7
ENST00000377845 1 0.653050028201724 -0.0640894352024317 ENSG00000097021 ACOT7
ENST00000377855 1 0.81619261047533 -0.0339121083201424 ENSG00000097021 ACOT7
ENST00000377860 1 0.960543285934284 -0.00730825601241146 ENSG00000097021 ACOT7
ENST00000418124 1 0.960543285934284 -0.00730825601241146 ENSG00000097021 ACOT7
ENST00000545482 1 0.960543285934284 -0.00730825601241146 ENSG00000097021 ACOT7
ENST00000361521 1 0.896188983377782 -0.0191302339255873 ENSG00000097021 ACOT7
ENST00000377842 1 0.661962191036261 -0.0621014814564917 ENSG00000097021 ACOT7
ENST00000473466 1 0.84894577532931 0.0290864118448897 ENSG00000097021 ACOT7
ENST00000481175 1 0.402014106411452 0.178950512744245 ENSG00000097021 ACOT7
ENST00000541130 1 0.788285578181653 0.0449379749569552 ENSG00000097021 ACOT7
ENST00000377828 1 0.791288631499322 0.0710513190056768 ENSG00000187017 ESPN
ENST00000461727 1 0.886336395994965 0.0401918335194886 ENSG00000187017 ESPN
ENST00000475228 1 0.574809281104192 0.170421140826021 ENSG00000187017 ESPN
ENST00000416731 1 0.831272362405292 0.0598186837782804 ENSG00000187017 ESPN
ENST00000434576 1 0.545835906251843 0.100438267825585 ENSG00000187017 ESPN
ENST00000477679 1 0.65269408382389 0.140319398233924 ENSG00000187017 ESPN
ENST00000468561 1 0.6048028358031 0.0944241545418761 ENSG00000187017 ESPN
ENST00000356876 1 0.278702574409448 -0.120235051730355 ENSG00000215788 TNFRSF25
ENST00000485036 1 0.27863820167144 -0.120239176128081 ENSG00000215788 TNFRSF25
ENST00000480393 1 0.27863820167144 -0.120239176128081 ENSG00000215788 TNFRSF25
ENST00000513135 1 0.276239562417432 -0.120693113344625 ENSG00000215788 TNFRSF25
ENST00000473343 1 0.632227453443845 -0.0561975631575743 ENSG00000215788 TNFRSF25
ENST00000377782 1 0.27863820167144 -0.120239176128081 ENSG00000215788 TNFRSF25
ENST00000351959 1 0.280371606125553 -0.119879305162352 ENSG00000215788 TNFRSF25
ENST00000510563 1 0.279629332371868 -0.120198590896834 ENSG00000215788 TNFRSF25
ENST00000502730 1 0.279629332371868 -0.120198590896834 ENSG00000215788 TNFRSF25
ENST00000502588 1 0.279629332371868 -0.120198590896834 ENSG00000215788 TNFRSF25
ENST00000414040 1 0.279629332371868 -0.120198590896834 ENSG00000215788 TNFRSF25
ENST00000351748 1 0.279629332371868 -0.120198590896834 ENSG00000215788 TNFRSF25
ENST00000348333 1 0.279629332371868 -0.120198590896834 ENSG00000215788 TNFRSF25
ENST00000453260 1 0.489843439365092 -0.0869834682689207 ENSG00000215788 TNFRSF25
ENST00000475730 1 0.244279367960284 -0.17102559403995 ENSG00000215788 TNFRSF25
ENST00000469691 1 0.191490785789252 -0.131437563482691 ENSG00000215788 TNFRSF25
ENST00000481401 1 0.322022897682488 -0.105682375267949 ENSG00000215788 TNFRSF25
ENST00000461703 1 0.168150095901947 -0.152753192640191 ENSG00000215788 TNFRSF25
ENST00000453341 1 0.205677339505411 -0.151862825494519 ENSG00000215788 TNFRSF25
ENST00000515145 1 0.415113088007842 -0.112466639265053 ENSG00000215788 TNFRSF25
ENST00000377748 1 0.570081578776485 -0.0975236975651949 ENSG00000171680 PLEKHG5
ENST00000400913 1 0.670620230775342 -0.0797732381418404 ENSG00000171680 PLEKHG5
ENST00000489097 1 0.653193081052998 -0.0883496773560789 ENSG00000171680 PLEKHG5
ENST00000340850 1 0.619361936701118 -0.091436764751081 ENSG00000171680 PLEKHG5
ENST00000487949 1 0.872574818505392 0.05184426526906 ENSG00000171680 PLEKHG5
ENST00000377725 1 0.690692749775472 -0.107998150161374 ENSG00000171680 PLEKHG5
ENST00000377728 1 0.737309851501269 -0.0910047280252682 ENSG00000171680 PLEKHG5
ENST00000377732 1 0.692086876579291 -0.10752906087188 ENSG00000171680 PLEKHG5
ENST00000400915 1 0.694805628783222 -0.106557662391629 ENSG00000171680 PLEKHG5
ENST00000377740 1 0.600119655212598 -0.145168009949427 ENSG00000171680 PLEKHG5
ENST00000377737 1 0.596791174091698 -0.146083710194074 ENSG00000171680 PLEKHG5
ENST00000535355 1 0.99439443888453 -0.00193915297128696 ENSG00000171680 PLEKHG5
ENST00000537245 1 0.675132261539986 -0.115119306095747 ENSG00000171680 PLEKHG5
ENST00000544978 1 0.690955049305809 -0.111112483071571 ENSG00000171680 PLEKHG5
ENST00000377705 1 0.312280685898254 0.0682342502888418 ENSG00000162408 NOL9
ENST00000464383 1 0.078027295563054 0.158405240119425 ENSG00000162408 NOL9
ENST00000462798 1 0.0322733480908516 0.266683497941492 ENSG00000162408 NOL9
ENST00000456162 1 0.963618703123844 0.00836923889648166 ENSG00000229519 RP11-58A11.2
ENST00000460777 1 0.956580815135096 0.00727400276675249 ENSG00000162408 NOL9
ENST00000464665 1 0.986845563579208 -0.00198064504482276 ENSG00000162408 NOL9
ENST00000333172 1 0.602910964289319 -0.1879512447422 ENSG00000173662 TAS1R1
ENST00000328191 1 0.602847525939443 -0.187991441674355 ENSG00000173662 TAS1R1
ENST00000351136 1 0.594726674908685 -0.192257179118514 ENSG00000173662 TAS1R1
ENST00000411823 1 0.302051426247663 -0.37278650160946 ENSG00000173662 TAS1R1
ENST00000415267 1 0.302051426247663 -0.37278650160946 ENSG00000173662 TAS1R1
ENST00000319084 1 0.782894781842873 0.0284716200987387 ENSG00000204859 ZBTB48
ENST00000435905 1 0.705824536056235 0.0397580244617951 ENSG00000204859 ZBTB48
ENST00000377674 1 0.486072408025523 -0.0569054616285066 ENSG00000204859 ZBTB48
ENST00000488936 1 0.708248056311395 -0.0316486197924511 ENSG00000204859 ZBTB48
ENST00000482360 1 0.235953644562753 -0.111677294452667 ENSG00000204859 ZBTB48
ENST00000498342 1 0.19479828937282 -0.1547636495296 ENSG00000204859 ZBTB48
ENST00000466813 1 0.230282566296639 -0.162663957100189 ENSG00000204859 ZBTB48
ENST00000466941 1 0.0425873067864594 -0.409855735737364 ENSG00000204859 ZBTB48
ENST00000377658 1 0.708442483142937 -0.0382209660746038 ENSG00000162413 KLHL21
ENST00000377663 1 0.70622545498419 -0.038504003752826 ENSG00000162413 KLHL21
ENST00000467612 1 0.501307647755094 -0.0797587647797078 ENSG00000162413 KLHL21
ENST00000496707 1 0.756673810457089 -0.0379742637070575 ENSG00000162413 KLHL21
ENST00000463043 1 0.423765006464901 -0.100165086247072 ENSG00000162413 KLHL21
ENST00000377648 1 0.440166245290208 -0.094868911465722 ENSG00000116273 PHF13
ENST00000495385 1 0.137537331484382 -0.189423310204182 ENSG00000116273 PHF13
ENST00000054650 1 0.0627338471190142 -0.196773228629308 ENSG00000041988 THAP3
ENST00000484676 1 0.532986959068858 -0.112771169719482 ENSG00000041988 THAP3
ENST00000307896 1 0.0913502513201607 -0.182835333142268 ENSG00000041988 THAP3
ENST00000377627 1 0.316246737087767 -0.0760384432184384 ENSG00000041988 THAP3
ENST00000484669 1 0.111800742373559 -0.172689935558121 ENSG00000041988 THAP3
ENST00000487819 1 0.179874060485061 -0.153941795775507 ENSG00000041988 THAP3
ENST00000472925 1 0.237094616664688 -0.139776558233162 ENSG00000041988 THAP3
ENST00000480647 1 0.332629505096342 -0.145672140318799 ENSG00000041988 THAP3
ENST00000465508 1 0.295467658011181 -0.0764326014232103 ENSG00000007923 DNAJC11
ENST00000349363 1 0.458449546713842 -0.0338453161524416 ENSG00000007923 DNAJC11
ENST00000451196 1 0.458449546713842 -0.0338453161524416 ENSG00000007923 DNAJC11
ENST00000377577 1 0.518060420153155 -0.0266834467924746 ENSG00000007923 DNAJC11
ENST00000294401 1 0.62122030388256 -0.0203288427128853 ENSG00000007923 DNAJC11
ENST00000542246 1 0.40534899864482 -0.0373715847851819 ENSG00000007923 DNAJC11
ENST00000377573 1 0.493355606360036 -0.028607462824871 ENSG00000007923 DNAJC11
ENST00000472414 1 0.132421175865959 -0.116297367429617 ENSG00000007923 DNAJC11
ENST00000426784 1 0.863821173132789 -0.00781503702134684 ENSG00000007923 DNAJC11
ENST00000473993 1 0.893276609466942 -0.00618100335186158 ENSG00000007923 DNAJC11
ENST00000469318 1 0.591228227090063 0.0340726963720455 ENSG00000007923 DNAJC11
ENST00000485073 1 0.878280566682371 0.00890473444639081 ENSG00000007923 DNAJC11
ENST00000460594 1 0.701899883910372 -0.0237417000093814 ENSG00000007923 DNAJC11
ENST00000465911 1 0.54669909571438 -0.0500778796008123 ENSG00000007923 DNAJC11
ENST00000442889 1 0.697276541865873 -0.142076909457267 ENSG00000237436 RP11-312B8.1
ENST00000303635 1 0.206852926385726 0.0979500592824506 ENSG00000171735 CAMTA1
ENST00000490738 1 0.150943794997021 0.109100414656507 ENSG00000171735 CAMTA1
ENST00000476163 1 0.0857288073456813 0.114715662020874 ENSG00000171735 CAMTA1
ENST00000473578 1 0.151083105203772 0.109096258339983 ENSG00000171735 CAMTA1
ENST00000557126 1 0.0930874245099413 0.112266193566385 ENSG00000171735 CAMTA1
ENST00000467404 1 0.151190637195635 0.109093975735926 ENSG00000171735 CAMTA1
ENST00000439411 1 0.202950120788964 0.0983993449590603 ENSG00000171735 CAMTA1
ENST00000461311 1 0.0972902648340291 0.110847980906019 ENSG00000171735 CAMTA1
ENST00000486138 1 0.135916490570129 0.114877455325657 ENSG00000171735 CAMTA1
ENST00000482934 1 0.0633404166561905 0.124649770844869 ENSG00000171735 CAMTA1
ENST00000433407 1 0.440140973958039 0.268555396477975 ENSG00000227950 RP11-312B8.2
ENST00000470648 1 0.043870947063153 0.145122184110459 ENSG00000171735 CAMTA1
ENST00000461580 1 0.045035898122345 0.144607618906404 ENSG00000171735 CAMTA1
ENST00000472283 1 0.0921006533268081 0.167554232597749 ENSG00000171735 CAMTA1
ENST00000467267 1 0.214534853298172 0.0984402491424167 ENSG00000171735 CAMTA1
ENST00000495233 1 0.709533038257587 -0.0710078302654812 ENSG00000171735 CAMTA1
ENST00000490905 1 0.705860033675187 -0.0780537141115691 ENSG00000171735 CAMTA1
ENST00000476864 1 0.778252523300256 -0.0604951132102525 ENSG00000171735 CAMTA1
ENST00000054666 1 0.219429823056327 0.101028601580624 ENSG00000049245 VAMP3
ENST00000470357 1 0.217475928696875 0.107442041556499 ENSG00000049245 VAMP3
ENST00000602406 1 0.704915307867494 0.0997072022105009 ENSG00000269925 RP3-467L1.6
ENST00000487194 1 0.867846224794153 0.0456809501953791 ENSG00000049245 VAMP3
ENST00000377541 1 0.0942537563795757 -0.236886067978725 ENSG00000049246 PER3
ENST00000377532 1 0.676575199938862 -0.0462087200518058 ENSG00000049246 PER3
ENST00000361923 1 0.67950827982403 -0.0458712381501722 ENSG00000049246 PER3
ENST00000473653 1 0.382484175974622 -0.180502520482863 ENSG00000049246 PER3
ENST00000602883 1 0.1627647477468 -0.422153066217449 ENSG00000049246 PER3
ENST00000463106 1 0.0449042503254941 -0.406538904651857 ENSG00000049246 PER3
ENST00000451646 1 0.773020136496353 0.0417534571229469 ENSG00000236266 RP3-467L1.4
ENST00000494684 1 0.865524730415521 -0.03605769323482 ENSG00000049246 PER3
ENST00000377516 1 0.701905010253435 -0.0627972227293147 ENSG00000049247 UTS2
ENST00000054668 1 0.985409005723447 -0.00667840031890409 ENSG00000049247 UTS2
ENST00000377507 1 0.492912671507596 -0.0685716232416358 ENSG00000049249 TNFRSF9
ENST00000474475 1 0.348765687275734 -0.0987938073143329 ENSG00000049249 TNFRSF9
ENST00000492571 1 0.602717069686163 -0.0555149271894509 ENSG00000049249 TNFRSF9
ENST00000493373 1 0.428844538357918 -0.046428456639439 ENSG00000116288 PARK7
ENST00000460192 1 0.34917644209111 -0.0656994228202712 ENSG00000116288 PARK7
ENST00000338639 1 0.46128377371432 -0.0458765890893581 ENSG00000116288 PARK7
ENST00000493678 1 0.457032457303539 -0.0463181140089576 ENSG00000116288 PARK7
ENST00000377493 1 0.457492207120125 -0.0462596855814276 ENSG00000116288 PARK7
ENST00000465354 1 0.345027427345941 -0.0665151795301026 ENSG00000116288 PARK7
ENST00000377491 1 0.45416456500859 -0.0466410396946685 ENSG00000116288 PARK7
ENST00000377488 1 0.450972928576863 -0.0470546056130991 ENSG00000116288 PARK7
ENST00000497113 1 0.337301000677793 -0.0674580691890297 ENSG00000116288 PARK7
ENST00000469225 1 0.460177486518102 -0.0462709026132057 ENSG00000116288 PARK7
ENST00000363474 1 0.903461074629769 -0.0412618421375621 ENSG00000200344 Y_RNA
ENST00000474874 1 0.894175251525568 -0.0179916080607145 ENSG00000116285 ERRFI1
ENST00000377482 1 0.696586269870015 0.0582573767592321 ENSG00000116285 ERRFI1
ENST00000467067 1 0.473047922055512 0.13087645473304 ENSG00000116285 ERRFI1
ENST00000469499 1 0.654284730586781 0.08052293197308 ENSG00000116285 ERRFI1
ENST00000487559 1 0.719621504107091 0.0661260042558775 ENSG00000116285 ERRFI1
ENST00000445300 1 0.553362033861659 0.212077307730452 ENSG00000238290 RP11-431K24.1
ENST00000471889 1 0.763805237585101 0.106018782128906 ENSG00000162426 SLC45A1
ENST00000377479 1 0.766736535701998 0.104595587426839 ENSG00000162426 SLC45A1
ENST00000289877 1 0.81604641231417 0.0831789480832283 ENSG00000162426 SLC45A1
ENST00000497660 1 0.233052701378375 0.439143205703454 ENSG00000162426 SLC45A1
ENST00000337907 1 0.358481689006019 0.0669347913116734 ENSG00000142599 RERE
ENST00000377464 1 0.316899108461831 0.0807571540157264 ENSG00000142599 RERE
ENST00000467350 1 0.992852523970664 -0.00105175952263326 ENSG00000142599 RERE
ENST00000400907 1 0.310627464075437 0.0790658042780165 ENSG00000142599 RERE
ENST00000476556 1 0.384111866862528 0.0815683867446137 ENSG00000142599 RERE
ENST00000400908 1 0.349378183340611 0.0703167505823281 ENSG00000142599 RERE
ENST00000505225 1 0.459938453474191 0.10049396809881 ENSG00000142599 RERE
ENST00000464367 1 0.717737295981649 0.0565387337002506 ENSG00000142599 RERE
ENST00000488215 1 0.432107791579965 0.077758734930711 ENSG00000142599 RERE
ENST00000460659 1 0.404733890242672 0.0855037280346069 ENSG00000142599 RERE
ENST00000492766 1 0.430216674126108 0.0811337278909358 ENSG00000142599 RERE
ENST00000465125 1 0.436037849471278 0.0788135239066941 ENSG00000142599 RERE
ENST00000464972 1 0.100604817215438 0.120047037533211 ENSG00000142599 RERE
ENST00000449895 1 0.388841933246099 0.119206905592 ENSG00000232912 RP5-1115A15.1
ENST00000444276 1 0.837436192148979 0.0409849509377135 ENSG00000232912 RP5-1115A15.1
ENST00000480342 1 0.54391394096332 0.0590190564871254 ENSG00000142599 RERE
ENST00000507012 1 0.779506593707825 0.0382389010259519 ENSG00000142599 RERE
ENST00000469251 1 0.279554932586441 0.146690653741426 ENSG00000142599 RERE
ENST00000514428 1 0.62018609944159 0.0559299002208147 ENSG00000142599 RERE
ENST00000468247 1 0.614046576902822 0.0639176369708274 ENSG00000142599 RERE
ENST00000437586 1 0.199661232239675 -0.441399509512517 ENSG00000234619 RPL7P11
ENST00000428803 1 0.247059654151581 -0.371097717481472 ENSG00000224315 RPL7P7
ENST00000445254 1 0.816805080311823 -0.0775417346423749 ENSG00000226545 RP4-633I8.3
ENST00000433876 1 0.590309328868053 0.166051834849718 ENSG00000228423 RP4-633I8.4
ENST00000234590 1 0.857300004121159 -0.0143537423043675 ENSG00000074800 ENO1
ENST00000464920 1 0.759391983445674 -0.024860844005289 ENSG00000074800 ENO1
ENST00000497492 1 0.630725743195831 0.0381876132193236 ENSG00000074800 ENO1
ENST00000486051 1 0.640860708539002 0.038701000396212 ENSG00000074800 ENO1
ENST00000492343 1 0.649666428152071 0.0375044784568789 ENSG00000074800 ENO1
ENST00000489867 1 0.697323694072019 0.0339823468611086 ENSG00000074800 ENO1
ENST00000414948 1 0.539390647690668 0.0834427219995913 ENSG00000236269 ENO1-IT1
ENST00000442636 1 0.35945024159309 -0.278712607140498 ENSG00000230679 ENO1-AS1
ENST00000424862 1 0.0887039763733647 -0.488180468244972 ENSG00000232208 RP3-477M7.5
ENST00000549778 1 0.397487686993569 0.121853387276459 ENSG00000131686 CA6
ENST00000476083 1 0.99106459974702 -0.00158724836945051 ENSG00000131686 CA6
ENST00000480186 1 0.997081773629749 0.00119595338954961 ENSG00000131686 CA6
ENST00000377443 1 0.991759868926795 -0.00146443899779019 ENSG00000131686 CA6
ENST00000377436 1 0.975398461061322 -0.00438297955647825 ENSG00000131686 CA6
ENST00000377442 1 0.999690193745546 5.5432466585126e-05 ENSG00000131686 CA6
ENST00000377424 1 0.327476459061113 -0.294225188571555 ENSG00000142583 SLC2A5
ENST00000536305 1 0.173458797933346 -0.454016853652067 ENSG00000142583 SLC2A5
ENST00000535586 1 0.219088242364858 -0.370986783326079 ENSG00000142583 SLC2A5
ENST00000377414 1 0.69685029351971 -0.127281875394279 ENSG00000142583 SLC2A5
ENST00000484798 1 0.693820673213176 -0.130104584439111 ENSG00000142583 SLC2A5
ENST00000474145 1 0.692161754391183 -0.130704709164001 ENSG00000142583 SLC2A5
ENST00000479813 1 0.507391456288044 -0.217106060047148 ENSG00000142583 SLC2A5
ENST00000486632 1 0.963813524926574 -0.0139420352907594 ENSG00000142583 SLC2A5
ENST00000487835 1 0.982971016692057 0.00652657603388375 ENSG00000142583 SLC2A5
ENST00000464985 1 0.76954268586323 0.0912269229233082 ENSG00000142583 SLC2A5
ENST00000473209 1 0.840523426868169 -0.0731720007471603 ENSG00000142583 SLC2A5
ENST00000377411 1 0.950863837351416 0.00709042897187497 ENSG00000180758 GPR157
ENST00000414642 1 0.554046002878039 -0.0790259699345826 ENSG00000180758 GPR157
ENST00000465853 1 0.521254891293167 -0.112658842395572 ENSG00000180758 GPR157
ENST00000466131 1 0.707223618749609 -0.048152253779727 ENSG00000180758 GPR157
ENST00000437157 1 0.638016100240967 -0.159849283701568 ENSG00000228526 RP3-510D11.1
ENST00000412639 1 0.714737119339043 -0.125214133771229 ENSG00000234546 RP3-510D11.2
ENST00000377403 1 0.00840610597616574 0.200703402215156 ENSG00000049239 H6PD
ENST00000602477 1 0.00978241420905875 0.201955072618223 ENSG00000049239 H6PD
ENST00000495451 1 0.0873741787108095 0.153774454648708 ENSG00000049239 H6PD
ENST00000328089 1 0.747658812750621 -0.0453421281691773 ENSG00000171621 SPSB1
ENST00000450402 1 0.758011973928535 -0.0459521242469355 ENSG00000171621 SPSB1
ENST00000357898 1 0.758457972294677 -0.0472885721313692 ENSG00000171621 SPSB1
ENST00000377399 1 0.794922742581584 -0.0398788085568257 ENSG00000171621 SPSB1
ENST00000302692 1 0.47706265433922 -0.0404793450780025 ENSG00000171612 SLC25A33
ENST00000435277 1 0.909648897170102 -0.0253159203774751 ENSG00000231181 RP13-15M17.1
ENST00000377376 1 0.220765322030599 -0.114634244313933 ENSG00000188807 TMEM201
ENST00000340381 1 0.231573575949511 -0.111902087619061 ENSG00000188807 TMEM201
ENST00000340305 1 0.49393659356458 -0.0768137980737657 ENSG00000188807 TMEM201
ENST00000416541 1 0.0614164111345588 -0.180488128826025 ENSG00000188807 TMEM201
ENST00000510900 1 0.707442860334936 -0.0818976724845161 ENSG00000188807 TMEM201
ENST00000508400 1 0.358208615528494 -0.148902821514712 ENSG00000188807 TMEM201
ENST00000536656 1 0.956548142649741 0.00464897783665639 ENSG00000171608 PIK3CD
ENST00000377346 1 0.990162622973354 0.00105317340984746 ENSG00000171608 PIK3CD
ENST00000377320 1 0.200873442222849 -0.226857884780113 ENSG00000179840 C1orf200
ENST00000426570 1 0.0889484429974639 0.423850081308735 ENSG00000233268 RP11-558F24.2
ENST00000415330 1 0.278535215223516 0.13639049380013 ENSG00000231789 RP11-558F24.4
ENST00000484851 1 0.804689777003562 -0.0343151442153061 ENSG00000171608 PIK3CD
ENST00000361110 1 0.759660075371621 -0.0313449630407891 ENSG00000171608 PIK3CD
ENST00000481137 1 0.996423086344343 0.000692842953735396 ENSG00000171608 PIK3CD
ENST00000479223 1 0.54173720182449 0.0933735975542452 ENSG00000171608 PIK3CD
ENST00000543390 1 0.589508419736153 -0.0637807053708798 ENSG00000171608 PIK3CD
ENST00000377298 1 0.159127221829068 0.088057381673058 ENSG00000171603 CLSTN1
ENST00000377288 1 0.159106993482814 0.0880577828291479 ENSG00000171603 CLSTN1
ENST00000477264 1 0.467621943793325 0.0753979047823015 ENSG00000171603 CLSTN1
ENST00000435891 1 0.487767201499608 0.0539063195724724 ENSG00000171603 CLSTN1
ENST00000361311 1 0.159435180898881 0.0880621578118343 ENSG00000171603 CLSTN1
ENST00000464286 1 0.799553736212486 -0.0329054553543843 ENSG00000171603 CLSTN1
ENST00000377263 1 0.201983929831435 0.173827050346589 ENSG00000178585 CTNNBIP1
ENST00000454104 1 0.939586091387127 -0.0250420240795079 ENSG00000223989 RP11-84A14.5
ENST00000537447 1 0.439588909623788 0.145871162344265 ENSG00000178585 CTNNBIP1
ENST00000400904 1 0.166700674779626 0.188179142130192 ENSG00000178585 CTNNBIP1
ENST00000377258 1 0.436789847436792 0.116845944577145 ENSG00000178585 CTNNBIP1
ENST00000377256 1 0.194418299683373 0.231426867880699 ENSG00000178585 CTNNBIP1
ENST00000488540 1 0.897255757698842 -0.0101050598884657 ENSG00000162441 LZIC
ENST00000377223 1 0.740102188868406 0.0265792509858083 ENSG00000162441 LZIC
ENST00000400903 1 0.758245707149842 0.0262158297378287 ENSG00000162441 LZIC
ENST00000541052 1 0.850616063781247 0.0155499767074749 ENSG00000162441 LZIC
ENST00000377213 1 0.908005949648799 0.00963734842062531 ENSG00000162441 LZIC
ENST00000471853 1 0.925652661342708 0.0137800397796782 ENSG00000162441 LZIC
ENST00000445884 1 0.35467463478096 -0.142968819386485 ENSG00000228150 RP11-84A14.4
ENST00000403197 1 0.545990099666599 -0.0821566429544997 ENSG00000173614 NMNAT1
ENST00000377205 1 0.770583278455389 -0.0336550632092529 ENSG00000173614 NMNAT1
ENST00000462686 1 0.690096405248665 -0.0510739281272818 ENSG00000173614 NMNAT1
ENST00000492735 1 0.402577761109804 -0.116909023933809 ENSG00000173614 NMNAT1
ENST00000496751 1 0.550218407789134 0.0919205681289156 ENSG00000173614 NMNAT1
ENST00000413148 1 0.173926791186833 0.314658786990576 ENSG00000241326 RP11-807G9.2
ENST00000315901 1 0.203460097545195 0.469675220705349 ENSG00000162444 RBP7
ENST00000294435 1 0.203460097545195 0.469675220705349 ENSG00000162444 RBP7
ENST00000253251 1 0.353773009551285 0.0721409581683751 ENSG00000130939 UBE4B
ENST00000377157 1 0.341830310198501 0.0733679540789185 ENSG00000130939 UBE4B
ENST00000377153 1 0.561123993638804 0.0658594236509898 ENSG00000130939 UBE4B
ENST00000343090 1 0.280272207161448 0.086592706120899 ENSG00000130939 UBE4B
ENST00000456484 1 0.705799258526861 0.137628365749128 ENSG00000224340 RP11-496H15.2
ENST00000416729 1 0.942531488261682 0.0240010452885194 ENSG00000233623 PGAM1P11
ENST00000462658 1 0.261971133460818 0.199469661942084 ENSG00000130939 UBE4B
ENST00000475795 1 0.172550755428167 0.135079242944756 ENSG00000130939 UBE4B
ENST00000470736 1 0.309148596028237 0.106871296132772 ENSG00000130939 UBE4B
ENST00000466379 1 0.798728037989184 0.028162421231631 ENSG00000130939 UBE4B
ENST00000488228 1 0.688414160083608 -0.0446119012893115 ENSG00000130939 UBE4B
ENST00000487244 1 0.729102852163806 -0.0394190261866412 ENSG00000130939 UBE4B
ENST00000465408 1 0.849422814625244 -0.0328513072331891 ENSG00000130939 UBE4B
ENST00000377093 1 0.528457271715877 0.0700912852577685 ENSG00000054523 KIF1B
ENST00000263934 1 0.693323946921979 0.0461256331075134 ENSG00000054523 KIF1B
ENST00000377086 1 0.635111761496267 0.0544229764245937 ENSG00000054523 KIF1B
ENST00000377083 1 0.517691509546541 0.0707281562484211 ENSG00000054523 KIF1B
ENST00000377081 1 0.65382956811293 0.0506730950858043 ENSG00000054523 KIF1B
ENST00000495136 1 0.16396683593469 0.267193298369114 ENSG00000054523 KIF1B
ENST00000497835 1 0.850157926800092 0.0239312002357737 ENSG00000054523 KIF1B
ENST00000584329 1 0.776433529949048 0.0891192579904099 ENSG00000264501 RN7SL731P
ENST00000465635 1 0.639112114098361 0.0803726467956012 ENSG00000054523 KIF1B
ENST00000483340 1 0.616019928257737 0.0859587113742585 ENSG00000054523 KIF1B
ENST00000470616 1 0.887234630136612 -0.0252495512384591 ENSG00000054523 KIF1B
ENST00000491493 1 0.291238921617069 -0.0933313619571764 ENSG00000142657 PGD
ENST00000487775 1 0.385136637169751 -0.076219910713373 ENSG00000142657 PGD
ENST00000541529 1 0.332086829532597 -0.083529967551177 ENSG00000142657 PGD
ENST00000477958 1 0.125456807581185 -0.130860861736943 ENSG00000142657 PGD
ENST00000270776 1 0.333423510432554 -0.0831584750740961 ENSG00000142657 PGD
ENST00000483936 1 0.297441935544861 -0.0889533298637057 ENSG00000142657 PGD
ENST00000538557 1 0.337535548456234 -0.0826884652292412 ENSG00000142657 PGD
ENST00000465632 1 0.128259747534684 -0.128937479644586 ENSG00000142657 PGD
ENST00000460189 1 0.337181986248276 -0.08380812351267 ENSG00000142657 PGD
ENST00000493288 1 0.757313244999453 -0.0318835525685072 ENSG00000142657 PGD
ENST00000498356 1 0.509943894910825 -0.0609361609485961 ENSG00000142657 PGD
ENST00000496718 1 0.417083839975704 -0.0785316241548244 ENSG00000142657 PGD
ENST00000607572 1 0.425518640057359 -0.284217552376569 ENSG00000271989 RP4-736L20.3
ENST00000400900 1 0.509518259724626 -0.114033573710359 ENSG00000251503 APITD1-CORT
ENST00000602296 1 0.509518259724626 -0.114033573710359 ENSG00000175279 APITD1
ENST00000602787 1 0.509518259724626 -0.114033573710359 ENSG00000175279 APITD1
ENST00000470413 1 0.465760885116468 -0.127226922918022 ENSG00000251503 APITD1-CORT
ENST00000309048 1 0.45632018106606 -0.132569052782342 ENSG00000175279 APITD1
ENST00000602486 1 0.879770198958361 -0.0313910670362318 ENSG00000175279 APITD1
ENST00000477755 1 0.48097458605779 -0.128523539894382 ENSG00000175279 APITD1
ENST00000462462 1 0.404506968417817 -0.155814479619555 ENSG00000175279 APITD1
ENST00000465026 1 0.46710876851568 -0.132456871832201 ENSG00000251503 APITD1-CORT
ENST00000602446 1 0.254992527912738 -0.217446834506604 ENSG00000251503 APITD1-CORT
ENST00000464507 1 0.0564744446008965 -0.401639591720586 ENSG00000175279 APITD1
ENST00000377049 1 0.686709517564164 -0.106894338167197 ENSG00000241563 CORT
ENST00000320498 1 0.6871040273763 -0.108596143538247 ENSG00000241563 CORT
ENST00000377038 1 0.106354990095515 -0.0753985294849666 ENSG00000160049 DFFA
ENST00000424487 1 0.142970673620466 -0.191752643779303 ENSG00000203469 RP5-1113E3.3
ENST00000476658 1 0.211113700519423 -0.0809671396893103 ENSG00000160049 DFFA
ENST00000377036 1 0.204102660753719 -0.0882867646879004 ENSG00000160049 DFFA
ENST00000472851 1 0.528283974847716 -0.0475185008715274 ENSG00000142655 PEX14
ENST00000356607 1 0.792139805292709 0.0157247422091299 ENSG00000142655 PEX14
ENST00000538836 1 0.837613755417687 0.0123597622689755 ENSG00000142655 PEX14
ENST00000491661 1 0.708359245698384 0.0240048719915467 ENSG00000142655 PEX14
ENST00000492696 1 0.280141525773336 0.270863106310798 ENSG00000142655 PEX14
ENST00000461850 1 0.556522532166484 0.211088303548083 ENSG00000243267 RN7SL614P
ENST00000377022 1 0.441427027596939 -0.0681795757486548 ENSG00000130940 CASZ1
ENST00000478524 1 0.55067228241455 0.108383983812014 ENSG00000130940 CASZ1
ENST00000606802 1 0.560770333448338 -0.0682225435410375 ENSG00000272078 RP4-734G22.3
ENST00000447850 1 0.726298395129358 -0.0704944420912704 ENSG00000130940 CASZ1
ENST00000344008 1 0.370175100977635 -0.0768676534212778 ENSG00000130940 CASZ1
ENST00000490176 1 0.803104974194075 0.059297678384458 ENSG00000130940 CASZ1
ENST00000496432 1 0.336007636872639 -0.0804644430783417 ENSG00000130940 CASZ1
ENST00000492173 1 0.625658411607411 0.0662287104425655 ENSG00000130940 CASZ1
ENST00000478728 1 0.135455520943885 -0.145412443917852 ENSG00000130940 CASZ1
ENST00000473118 1 0.442195533695099 -0.0529543430796528 ENSG00000120948 TARDBP
ENST00000240185 1 0.849575926208537 -0.0126543982729881 ENSG00000120948 TARDBP
ENST00000476201 1 0.428288507706641 -0.0557969303037248 ENSG00000120948 TARDBP
ENST00000472476 1 0.602450475084888 -0.0356608004343817 ENSG00000120948 TARDBP
ENST00000439080 1 0.488989466641713 -0.0451849065092462 ENSG00000120948 TARDBP
ENST00000473869 1 0.968107564155342 -0.00259947842946554 ENSG00000120948 TARDBP
ENST00000315091 1 0.900145882171808 -0.00831946906194714 ENSG00000120948 TARDBP
ENST00000477447 1 0.825942267800166 0.0169604279047157 ENSG00000120948 TARDBP
ENST00000496840 1 0.29706512979375 0.0803794262728765 ENSG00000120948 TARDBP
ENST00000480464 1 0.123843789800764 0.177095094405391 ENSG00000120948 TARDBP
ENST00000400897 1 0.92782831324462 0.00901312704340133 ENSG00000009724 MASP2
ENST00000607145 1 0.557568319049119 0.10140334004702 ENSG00000271895 RP4-635E18.8
ENST00000475189 1 0.527678911588345 -0.102674674551378 ENSG00000116649 SRM
ENST00000376957 1 0.269562260029629 -0.126721896476895 ENSG00000116649 SRM
ENST00000490101 1 0.212603693569697 -0.181863796704156 ENSG00000116649 SRM
ENST00000465788 1 0.216375992101321 -0.121677341884184 ENSG00000116649 SRM
ENST00000459997 1 0.272399815407771 -0.118543962723765 ENSG00000116649 SRM
ENST00000487300 1 0.227900853162606 -0.125561941926769 ENSG00000116649 SRM
ENST00000304457 1 0.567831102127563 0.0391351079421458 ENSG00000171824 EXOSC10
ENST00000376936 1 0.567945619607566 0.0391348103102869 ENSG00000171824 EXOSC10
ENST00000474216 1 0.608448544707397 0.0406755010865016 ENSG00000171824 EXOSC10
ENST00000544779 1 0.567871259527458 0.039133176914205 ENSG00000171824 EXOSC10
ENST00000490565 1 0.498250831606989 -0.119240973755397 ENSG00000171824 EXOSC10
ENST00000452378 1 0.400169395924713 0.0748692868686947 ENSG00000226849 RP4-635E18.7
ENST00000469634 1 0.920798410764328 0.00944915020493965 ENSG00000171824 EXOSC10
ENST00000478271 1 0.8366423117972 0.0199646067174369 ENSG00000171824 EXOSC10
ENST00000470611 1 0.577737146675464 0.0587983760317362 ENSG00000171824 EXOSC10
ENST00000498576 1 0.935248378858273 -0.00929912913145617 ENSG00000171824 EXOSC10
ENST00000472078 1 0.712448204552731 0.0449215039753601 ENSG00000171824 EXOSC10
ENST00000485606 1 0.291771563801765 0.12275002580482 ENSG00000171824 EXOSC10
ENST00000460196 1 0.815785595916664 -0.0255474010357745 ENSG00000171824 EXOSC10
ENST00000447600 1 0.420684855582038 -0.18364007069486 ENSG00000230337 RP4-635E18.6
ENST00000435388 1 0.44524152600089 -0.173638011936144 ENSG00000230337 RP4-635E18.6
ENST00000376838 1 0.00986929181977103 0.175275002244758 ENSG00000198793 MTOR
ENST00000361445 1 0.050239989870534 0.0886224003202476 ENSG00000198793 MTOR
ENST00000473471 1 0.061778577766354 0.207287273975623 ENSG00000198793 MTOR
ENST00000490931 1 0.0882001670064495 0.177720099832546 ENSG00000198793 MTOR
ENST00000455339 1 0.0571298873941054 0.201479329393496 ENSG00000198793 MTOR
ENST00000495435 1 0.589948750937117 0.0491601197021498 ENSG00000198793 MTOR
ENST00000476768 1 0.321572428869103 0.13883740773446 ENSG00000198793 MTOR
ENST00000445982 1 0.398695588793394 0.101549322883146 ENSG00000225602 MTOR-AS1
ENST00000420480 1 0.360377618726996 0.109604995183476 ENSG00000225602 MTOR-AS1
ENST00000376819 1 0.710498444734343 0.0784504442568831 ENSG00000171819 ANGPTL7
ENST00000476934 1 0.739367660312441 0.101947427407687 ENSG00000171819 ANGPTL7
ENST00000376810 1 0.199033276870612 0.0946139410129965 ENSG00000120942 UBIAD1
ENST00000376804 1 0.116279293584947 0.114234635583184 ENSG00000120942 UBIAD1
ENST00000486588 1 0.109025888567109 0.108631463126551 ENSG00000120942 UBIAD1
ENST00000483738 1 0.122111505120517 0.0998005780626944 ENSG00000120942 UBIAD1
ENST00000433562 1 0.474537742507668 0.200964409285188 ENSG00000238199 UBE2V2P3
ENST00000294484 1 0.896758732725605 -0.0381083585624158 ENSG00000204624 PTCHD2
ENST00000389575 1 0.896758732725605 -0.0381083585624158 ENSG00000204624 PTCHD2
ENST00000354287 1 0.229204744904064 -0.372968304364262 ENSG00000116661 FBXO2
ENST00000471501 1 0.782845357596693 -0.0958592590356954 ENSG00000116661 FBXO2
ENST00000466919 1 0.102247670594617 -0.557154285309454 ENSG00000116661 FBXO2
ENST00000465901 1 0.0445704693949156 -0.607664136409484 ENSG00000116661 FBXO2
ENST00000251546 1 0.135437423444858 -0.208881668261836 ENSG00000132879 FBXO44
ENST00000425796 1 0.130989682363508 -0.247103530212182 ENSG00000132879 FBXO44
ENST00000376770 1 0.207357530668874 -0.177363739741487 ENSG00000132879 FBXO44
ENST00000376768 1 0.13244731268931 -0.217524441929833 ENSG00000132879 FBXO44
ENST00000251547 1 0.199955463498662 -0.180350282075464 ENSG00000132879 FBXO44
ENST00000376760 1 0.149322943402675 -0.20608336813419 ENSG00000132879 FBXO44
ENST00000376762 1 0.157982691575399 -0.200236511221945 ENSG00000132879 FBXO44
ENST00000475435 1 0.272040327510882 -0.158006009725609 ENSG00000132879 FBXO44
ENST00000471895 1 0.370098804020264 -0.147412138166956 ENSG00000132879 FBXO44
ENST00000376753 1 0.837170064525756 -0.0246683711941248 ENSG00000116663 FBXO6
ENST00000474239 1 0.636693249533393 -0.0566787577175001 ENSG00000116663 FBXO6
ENST00000449067 1 0.934575921391874 0.0100874049512611 ENSG00000116663 FBXO6
ENST00000235310 1 0.730942891244459 -0.0380495374681685 ENSG00000116670 MAD2L2
ENST00000376692 1 0.747201536823635 -0.0361606828917107 ENSG00000116670 MAD2L2
ENST00000376672 1 0.719591936645471 -0.0397343018136411 ENSG00000116670 MAD2L2
ENST00000376669 1 0.775720194436012 -0.0320966852816993 ENSG00000116670 MAD2L2
ENST00000376667 1 0.80307920583753 -0.0277661005927264 ENSG00000116670 MAD2L2
ENST00000445656 1 0.838500945269358 -0.0226129821832884 ENSG00000116670 MAD2L2
ENST00000456915 1 0.838666519109473 -0.0225996871860258 ENSG00000116670 MAD2L2
ENST00000376664 1 0.92260229613683 -0.0105441485530103 ENSG00000116670 MAD2L2
ENST00000376655 1 0.866989334489071 -0.0191403937876034 ENSG00000116670 MAD2L2
ENST00000294485 1 0.50082345841384 0.196587879157503 ENSG00000162490 DRAXIN
ENST00000376637 1 0.846406353188948 -0.0246439963202415 ENSG00000177674 AGTRAP
ENST00000476512 1 0.861541327353622 -0.0223274088402812 ENSG00000177674 AGTRAP
ENST00000400895 1 0.86495582193785 -0.0217638100882041 ENSG00000177674 AGTRAP
ENST00000494437 1 0.810017136392981 -0.0325166316601927 ENSG00000177674 AGTRAP
ENST00000491346 1 0.836924974906644 -0.0261783875077393 ENSG00000177674 AGTRAP
ENST00000376629 1 0.837650666315481 -0.0260909113261801 ENSG00000177674 AGTRAP
ENST00000376627 1 0.850910342791996 -0.0238778270255625 ENSG00000177674 AGTRAP
ENST00000314340 1 0.844351780968217 -0.0249927488273412 ENSG00000177674 AGTRAP
ENST00000452018 1 0.802547850676785 -0.0319186361039019 ENSG00000177674 AGTRAP
ENST00000510878 1 0.849936093517836 -0.0240472713396678 ENSG00000177674 AGTRAP
ENST00000476309 1 0.6596936236193 -0.0541763004462927 ENSG00000177674 AGTRAP
ENST00000514733 1 0.787824810843803 -0.0322666528277215 ENSG00000177674 AGTRAP
ENST00000513739 1 0.969068790036304 0.00485072330686761 ENSG00000177674 AGTRAP
ENST00000471765 1 0.84868205962019 0.0273983482649439 ENSG00000177674 AGTRAP
ENST00000433342 1 0.305453687695942 0.12751768838681 ENSG00000215910 C1orf167
ENST00000484153 1 0.550607945303767 0.201680347756955 ENSG00000215910 C1orf167
ENST00000312793 1 0.26649412524353 0.126573138159079 ENSG00000215910 C1orf167
ENST00000444493 1 0.297824406093827 0.107536935049675 ENSG00000215910 C1orf167
ENST00000449278 1 0.290121156306977 0.107650840558697 ENSG00000215910 C1orf167
ENST00000475041 1 0.0411404442024229 0.214524643854772 ENSG00000215910 C1orf167
ENST00000376592 1 0.581871422684444 0.0490674016248856 ENSG00000177000 MTHFR
ENST00000376583 1 0.5922220389393 0.0470444370819592 ENSG00000177000 MTHFR
ENST00000376590 1 0.707359700168172 0.0334668371964037 ENSG00000177000 MTHFR
ENST00000482358 1 0.750246931470494 0.0364069751390327 ENSG00000215910 C1orf167
ENST00000376585 1 0.878598366591696 0.0142498748447537 ENSG00000177000 MTHFR
ENST00000418034 1 0.549896302262291 -0.0750327499545559 ENSG00000177000 MTHFR
ENST00000413656 1 0.813829716637005 -0.0312416005729619 ENSG00000177000 MTHFR
ENST00000423400 1 0.881381977383596 -0.0202644906072798 ENSG00000177000 MTHFR
ENST00000431243 1 0.881381977383596 -0.0202644906072798 ENSG00000177000 MTHFR
ENST00000376486 1 0.258538789448612 -0.143904085797025 ENSG00000177000 MTHFR
ENST00000312413 1 0.920204393207674 -0.00678274421507129 ENSG00000011021 CLCN6
ENST00000346436 1 0.920359212086428 -0.00677212648507135 ENSG00000011021 CLCN6
ENST00000376497 1 0.104755435383168 -0.160471324863148 ENSG00000011021 CLCN6
ENST00000376487 1 0.831277665080885 -0.0148506090781653 ENSG00000011021 CLCN6
ENST00000376496 1 0.869842796638716 -0.0115644511912563 ENSG00000011021 CLCN6
ENST00000376491 1 0.458136525054604 -0.0600744995844279 ENSG00000011021 CLCN6
ENST00000376492 1 0.579997351742661 -0.0443268559585672 ENSG00000011021 CLCN6
ENST00000376490 1 0.458136525054604 -0.0600744995844279 ENSG00000011021 CLCN6
ENST00000494028 1 0.284357183771672 0.0994126688634333 ENSG00000011021 CLCN6
ENST00000446542 1 0.57004062473328 0.0591901420867964 ENSG00000242349 NPPA-AS1
ENST00000400892 1 0.31082097618185 0.148618436437679 ENSG00000242349 NPPA-AS1
ENST00000376480 1 0.140100974601637 0.244789281191681 ENSG00000175206 NPPA
ENST00000376476 1 0.174542614174304 0.232009761233868 ENSG00000175206 NPPA
ENST00000364931 1 0.41139513181941 -0.289157518290575 ENSG00000201801 RNU5E-4P
ENST00000376572 1 0.712764600917464 -0.0414255469291891 ENSG00000116685 KIAA2013
ENST00000376576 1 0.773464553118492 -0.0358831848083727 ENSG00000116685 KIAA2013
ENST00000485046 1 0.483694725230176 -0.0832627344573825 ENSG00000083444 PLOD1
ENST00000449038 1 0.471262117588839 -0.0882610695509309 ENSG00000083444 PLOD1
ENST00000358133 1 0.464877490610779 -0.0859542058553371 ENSG00000083444 PLOD1
ENST00000376369 1 0.275157254064219 -0.120384739268286 ENSG00000083444 PLOD1
ENST00000429000 1 0.570607320470717 -0.0668282189716067 ENSG00000083444 PLOD1
ENST00000196061 1 0.260559153970019 -0.122366107819749 ENSG00000083444 PLOD1
ENST00000465920 1 0.934786009109184 0.01755581044677 ENSG00000083444 PLOD1
ENST00000491536 1 0.0957765061549808 -0.241778161279493 ENSG00000083444 PLOD1
ENST00000470133 1 0.258346150727676 -0.251839431207453 ENSG00000083444 PLOD1
ENST00000481933 1 0.103109915669867 -0.311387420397673 ENSG00000083444 PLOD1
ENST00000444836 1 0.685123508108053 -0.0274947179049021 ENSG00000116688 MFN2
ENST00000490079 1 0.973385064838872 -0.00341672310861442 ENSG00000116688 MFN2
ENST00000235329 1 0.684975506084597 -0.0274959334582944 ENSG00000116688 MFN2
ENST00000484391 1 0.826742602524539 0.0215317305456064 ENSG00000116688 MFN2
ENST00000497302 1 0.979233808959493 0.00237060469359568 ENSG00000116688 MFN2
ENST00000412236 1 0.807357879230991 -0.023466163860038 ENSG00000116688 MFN2
ENST00000478749 1 0.885586442778335 -0.0152637692668335 ENSG00000116691 MIIP
ENST00000235332 1 0.809827957489325 -0.0260989572245086 ENSG00000116691 MIIP
ENST00000436478 1 0.809668980012643 -0.02612608204955 ENSG00000116691 MIIP
ENST00000466860 1 0.983856673276699 -0.00238013348562753 ENSG00000116691 MIIP
ENST00000498685 1 0.981080762480402 -0.00283846180466856 ENSG00000116691 MIIP
ENST00000365591 1 0.880896477407179 0.0443150853674675 ENSG00000202461 Y_RNA
ENST00000492256 1 0.378866940878414 -0.141542209601286 ENSG00000116691 MIIP
ENST00000460823 1 0.420409711289516 -0.121410148325566 ENSG00000116691 MIIP
ENST00000478299 1 0.717147348499196 -0.0748306097794289 ENSG00000116691 MIIP
ENST00000263932 1 0.538551168950482 -0.123556646691483 ENSG00000120949 TNFRSF8
ENST00000417814 1 0.552066200099735 -0.124315971791276 ENSG00000120949 TNFRSF8
ENST00000514649 1 0.552066200099735 -0.124315971791276 ENSG00000120949 TNFRSF8
ENST00000413146 1 0.746973758538123 -0.0675017395815056 ENSG00000120949 TNFRSF8
ENST00000479933 1 0.746651268173644 -0.0675536796325057 ENSG00000120949 TNFRSF8
ENST00000536782 1 0.44384905439559 0.0982174386950405 ENSG00000028137 TNFRSF1B
ENST00000376259 1 0.458315494378781 0.0906091911826478 ENSG00000028137 TNFRSF1B
ENST00000492361 1 0.458315494378781 0.0906091911826478 ENSG00000028137 TNFRSF1B
ENST00000584158 1 0.622056570714925 -0.114652201415235 ENSG00000263676 MIR4632
ENST00000489921 1 0.300504746204822 0.131947161990428 ENSG00000028137 TNFRSF1B
ENST00000356315 1 0.466510205155401 0.0343104562912101 ENSG00000048707 VPS13D
ENST00000358136 1 0.466510205155401 0.0343104562912101 ENSG00000048707 VPS13D
ENST00000476169 1 0.899010400783508 0.0150883422707856 ENSG00000048707 VPS13D
ENST00000489961 1 0.795916449917835 0.0284436111625749 ENSG00000048707 VPS13D
ENST00000011700 1 0.569531332180539 0.0291074316124654 ENSG00000048707 VPS13D
ENST00000460333 1 0.948095024689156 0.00369089538700837 ENSG00000048707 VPS13D
ENST00000487188 1 0.464612772295533 0.0572124295941906 ENSG00000048707 VPS13D
ENST00000469054 1 0.549881327200253 -0.088462029166456 ENSG00000048707 VPS13D
ENST00000496628 1 0.750077193845583 0.0200884421289146 ENSG00000048707 VPS13D
ENST00000466732 1 0.590948327968455 -0.102817835304626 ENSG00000048707 VPS13D
ENST00000476045 1 0.716218827594279 0.0484917552394273 ENSG00000048707 VPS13D
ENST00000481484 1 0.767734898145425 0.0387734788438718 ENSG00000048707 VPS13D
ENST00000543766 1 0.686493328533784 0.0272779469780465 ENSG00000048707 VPS13D
ENST00000471923 1 0.792531394064005 0.0185938816186696 ENSG00000048707 VPS13D
ENST00000543710 1 0.371975241377646 0.0758591751136675 ENSG00000048707 VPS13D
ENST00000473099 1 0.262156743002063 0.128254212696621 ENSG00000048707 VPS13D
ENST00000376223 1 0.667662225891793 0.127699004919218 ENSG00000162496 DHRS3
ENST00000464917 1 0.612850090117514 0.1505681531404 ENSG00000162496 DHRS3
ENST00000430996 1 0.49097913090614 0.205555397498452 ENSG00000162496 DHRS3
ENST00000482265 1 0.605442998954465 0.155607048760146 ENSG00000162496 DHRS3
ENST00000606790 1 0.981382606126354 0.00850550017899402 ENSG00000272482 RP11-474O21.5
ENST00000294489 1 0.434878511143344 0.245125308053453 ENSG00000162493 PDPN
ENST00000376057 1 0.440101066497427 0.243241932636341 ENSG00000162493 PDPN
ENST00000506205 1 0.80044190978108 0.0868129172605841 ENSG00000162493 PDPN
ENST00000510906 1 0.748987732103932 0.106179147128109 ENSG00000162493 PDPN
ENST00000509009 1 0.632594852505761 0.155682683511611 ENSG00000162493 PDPN
ENST00000376061 1 0.518048654809611 0.205331066044183 ENSG00000162493 PDPN
ENST00000513143 1 0.496863594517664 0.21676687378185 ENSG00000162493 PDPN
ENST00000487038 1 0.820120723784676 0.0733150125459912 ENSG00000162493 PDPN
ENST00000475043 1 0.6707336748527 0.136664325490876 ENSG00000162493 PDPN
ENST00000488631 1 0.669836018165449 0.136966102574258 ENSG00000162493 PDPN
ENST00000484063 1 0.81017069131304 0.0212718992469489 ENSG00000116731 PRDM2
ENST00000376048 1 0.219102908922118 0.0529017405721814 ENSG00000116731 PRDM2
ENST00000311066 1 0.272491495793348 0.0463610819266491 ENSG00000116731 PRDM2
ENST00000235372 1 0.205024385548393 0.0549271467654659 ENSG00000116731 PRDM2
ENST00000491134 1 0.330535660374289 0.0416166594122578 ENSG00000116731 PRDM2
ENST00000502727 1 0.481606203420127 0.0400379088724755 ENSG00000116731 PRDM2
ENST00000502724 1 0.452720700890808 0.0430335489916266 ENSG00000116731 PRDM2
ENST00000413440 1 0.273081421119198 0.0495251641102675 ENSG00000116731 PRDM2
ENST00000343137 1 0.290721968312724 0.047353820944284 ENSG00000116731 PRDM2
ENST00000491815 1 0.424664215829791 0.0486246745141014 ENSG00000116731 PRDM2
ENST00000503842 1 0.225253133974296 0.0559544139935126 ENSG00000116731 PRDM2
ENST00000407521 1 0.578139048492259 0.0322182897297013 ENSG00000116731 PRDM2
ENST00000505823 1 0.226999579648551 0.0557714709426818 ENSG00000116731 PRDM2
ENST00000487453 1 0.164441336366894 -0.114595699293937 ENSG00000116731 PRDM2
ENST00000491547 1 0.388650066836978 0.140449271651876 ENSG00000189337 KAZN
ENST00000376030 1 0.396161608039019 0.127481953138296 ENSG00000189337 KAZN
ENST00000503743 1 0.448974451098876 0.123168281107262 ENSG00000189337 KAZN
ENST00000422387 1 0.343348958327749 0.148389617104051 ENSG00000189337 KAZN
ENST00000361144 1 0.374774459568869 -0.163045288680698 ENSG00000189337 KAZN
ENST00000376028 1 0.26539019974697 -0.226399341825712 ENSG00000189337 KAZN
ENST00000400798 1 0.437259988176598 -0.144411394002808 ENSG00000189337 KAZN
ENST00000400797 1 0.178571109271013 -0.274091938418412 ENSG00000189337 KAZN
ENST00000404665 1 0.178456032955902 0.457675342203411 ENSG00000175147 TMEM51-AS1
ENST00000310916 1 0.198054242472214 0.437811898946722 ENSG00000175147 TMEM51-AS1
ENST00000428417 1 0.528256477523988 0.0952829575031972 ENSG00000171729 TMEM51
ENST00000376014 1 0.525487915319505 0.0955578424485724 ENSG00000171729 TMEM51
ENST00000451326 1 0.574157600543832 0.0868234890162745 ENSG00000171729 TMEM51
ENST00000400796 1 0.486073135990511 0.104327605454964 ENSG00000171729 TMEM51
ENST00000434578 1 0.485611878181673 0.104293012265404 ENSG00000171729 TMEM51
ENST00000376008 1 0.485494493257526 0.104645940127878 ENSG00000171729 TMEM51
ENST00000424792 1 0.808119309342298 0.0621195949663629 ENSG00000204464 C1orf195
ENST00000376005 1 0.903522889098519 0.0356452777718678 ENSG00000204464 C1orf195
ENST00000400795 1 0.793417954984855 0.0943125284190421 ENSG00000215720 RP1-21O18.3
ENST00000417793 1 0.916239333986249 -0.0273633785266779 ENSG00000142621 FHAD1
ENST00000358897 1 0.916239333986249 -0.0273633785266779 ENSG00000142621 FHAD1
ENST00000375999 1 0.871602428674648 -0.0425606173259075 ENSG00000142621 FHAD1
ENST00000433640 1 0.493243377903553 -0.198233579302115 ENSG00000142621 FHAD1
ENST00000375998 1 0.811651020816186 -0.062369809940081 ENSG00000142621 FHAD1
ENST00000375996 1 0.60579148163335 -0.168675910528144 ENSG00000142621 FHAD1
ENST00000375997 1 0.60579148163335 -0.168675910528144 ENSG00000142621 FHAD1
ENST00000524761 1 0.494243876383354 -0.226184025381083 ENSG00000142621 FHAD1
ENST00000375995 1 0.582158808024325 -0.18219656966774 ENSG00000142621 FHAD1
ENST00000401090 1 0.582158808024325 -0.18219656966774 ENSG00000142621 FHAD1
ENST00000428747 1 0.960077287003402 0.0183168882412368 ENSG00000233485 RP3-467K16.2
ENST00000471347 1 0.665300974408717 0.13809179936322 ENSG00000142621 FHAD1
ENST00000444385 1 0.658928763001252 0.150934124766478 ENSG00000142621 FHAD1
ENST00000314740 1 0.505606976824183 0.218046209872864 ENSG00000142621 FHAD1
ENST00000529606 1 0.505606976824183 0.218046209872864 ENSG00000142621 FHAD1
ENST00000314668 1 0.441663702653468 0.253478482501988 ENSG00000142621 FHAD1
ENST00000532408 1 0.865621452332389 0.0617814346274707 ENSG00000142621 FHAD1
ENST00000481324 1 0.409998500904221 0.281025470799859 ENSG00000142621 FHAD1
ENST00000477846 1 0.472158403053382 0.250518761442102 ENSG00000142621 FHAD1
ENST00000495195 1 0.523845572270795 0.229092726446513 ENSG00000142621 FHAD1
ENST00000472086 1 0.631369175938272 0.174707787379044 ENSG00000142621 FHAD1
ENST00000472449 1 0.794236791601999 0.0936802090641811 ENSG00000142621 FHAD1
ENST00000427824 1 0.420713591522807 -0.226866323758956 ENSG00000228140 RP3-467K16.4
ENST00000375980 1 0.117308021898429 -0.158707341536901 ENSG00000142634 EFHD2
ENST00000445566 1 0.160376878216364 -0.142874512442067 ENSG00000142634 EFHD2
ENST00000375949 1 0.779261147882579 -0.0958689500778283 ENSG00000162438 CTRC
ENST00000375943 1 0.774693690634602 -0.0971456143517564 ENSG00000162438 CTRC
ENST00000476813 1 0.768093533578622 0.101700762491284 ENSG00000162438 CTRC
ENST00000483406 1 0.593127014805523 -0.193563757250573 ENSG00000162438 CTRC
ENST00000459653 1 0.43634514996849 0.269076375107326 ENSG00000142615 CELA2A
ENST00000359621 1 0.423468115191969 0.291654350544795 ENSG00000142615 CELA2A
ENST00000494280 1 0.10588074095178 0.575936499092125 ENSG00000215704 CELA2B
ENST00000375910 1 0.390338641584693 0.255419927285454 ENSG00000215704 CELA2B
ENST00000422901 1 0.0784540520081765 0.647998178923849 ENSG00000215704 CELA2B
ENST00000488764 1 0.626586252904953 0.150647065334162 ENSG00000215704 CELA2B
ENST00000546424 1 0.939628521629445 0.0135361180983984 ENSG00000132906 CASP9
ENST00000333868 1 0.969209938809123 -0.00693038879562111 ENSG00000132906 CASP9
ENST00000348549 1 0.969209938809123 -0.00693038879562111 ENSG00000132906 CASP9
ENST00000400777 1 0.95838758935418 -0.00934974265086612 ENSG00000132906 CASP9
ENST00000424908 1 0.809569189348417 -0.0496523768226856 ENSG00000132906 CASP9
ENST00000375890 1 0.768281721883081 -0.0547803579193928 ENSG00000132906 CASP9
ENST00000474305 1 0.7016358450883 -0.0717282312607871 ENSG00000132906 CASP9
ENST00000447522 1 0.595217558282437 -0.105493681056393 ENSG00000132906 CASP9
ENST00000440484 1 0.968582914321188 -0.00828254523362355 ENSG00000132906 CASP9
ENST00000546969 1 0.745410977150995 -0.0678820229720264 ENSG00000132906 CASP9
ENST00000469637 1 0.843390297509992 0.0468512958260807 ENSG00000132906 CASP9
ENST00000375849 1 0.202514702515746 0.0625040060083683 ENSG00000116138 DNAJC16
ENST00000375847 1 0.105937913500427 0.0837029735579281 ENSG00000116138 DNAJC16
ENST00000475133 1 0.105937913500427 0.0837029735579281 ENSG00000116138 DNAJC16
ENST00000375838 1 0.363723689479776 0.0595890829895391 ENSG00000116138 DNAJC16
ENST00000483270 1 0.695750426342903 0.0223656349178066 ENSG00000116138 DNAJC16
ENST00000472665 1 0.181562369322193 0.171822613503534 ENSG00000116138 DNAJC16
ENST00000606186 1 0.253333490981987 0.25317328610642 ENSG00000272510 RP4-680D5.8
ENST00000479655 1 0.353978272604579 0.177141079585598 ENSG00000116138 DNAJC16
ENST00000490811 1 0.474708538205387 0.117139587825318 ENSG00000116138 DNAJC16
ENST00000495523 1 0.660641760962785 0.0472666671422642 ENSG00000116138 DNAJC16
ENST00000375826 1 0.124690692915518 -0.148390609695438 ENSG00000116771 AGMAT
ENST00000428945 1 0.508127499352957 0.123427140273582 ENSG00000237301 RP4-680D5.2
ENST00000480945 1 0.601890394931866 0.0423215766284762 ENSG00000197312 DDI2
ENST00000486680 1 0.706073784593285 0.039482338763124 ENSG00000197312 DDI2
ENST00000546927 1 0.931856053517703 0.0115398372551953 ENSG00000197312 DDI2
ENST00000320153 1 0.743103444900807 0.0270183154617184 ENSG00000197312 DDI2
ENST00000483899 1 0.597288914009769 0.04575535539562 ENSG00000197312 DDI2
ENST00000548451 1 0.515797522177324 0.0785822169284972 ENSG00000197312 DDI2
ENST00000345034 1 0.956750799449923 0.00572796141866649 ENSG00000215695 RSC1A1
ENST00000375799 1 0.646608959451396 -0.0350652967754471 ENSG00000116786 PLEKHM2
ENST00000375793 1 0.646566215183612 -0.0350649813017671 ENSG00000116786 PLEKHM2
ENST00000584345 1 0.50023169714362 -0.170702170701216 ENSG00000264048 AL121992.1
ENST00000462455 1 0.611392681632654 -0.0407556466723341 ENSG00000116786 PLEKHM2
ENST00000453804 1 0.893824377715509 -0.0112056318052668 ENSG00000237938 RP11-288I21.1
ENST00000477849 1 0.838912049795871 -0.020650480485089 ENSG00000116786 PLEKHM2
ENST00000294454 1 0.712560808524158 0.0580768646144403 ENSG00000162461 SLC25A34
ENST00000489568 1 0.869118636879204 -0.0362197075881781 ENSG00000162461 SLC25A34
ENST00000465495 1 0.765499352984981 0.0812358323329139 ENSG00000162461 SLC25A34
ENST00000418525 1 0.504455094443811 0.144522469411042 ENSG00000224459 RP11-169K16.4
ENST00000375771 1 0.819135179284936 0.0836962754148126 ENSG00000162458 FBLIM1
ENST00000375766 1 0.73563981961231 0.123367132253039 ENSG00000162458 FBLIM1
ENST00000400773 1 0.736085782558433 0.123152133685159 ENSG00000162458 FBLIM1
ENST00000332305 1 0.628652107893901 0.174755972787732 ENSG00000162458 FBLIM1
ENST00000538385 1 0.3202019896167 -0.361982696811592 ENSG00000233954 RP11-169K16.7
ENST00000395968 1 0.300249668240789 -0.345320446329369 ENSG00000178715 RP11-169K16.8
ENST00000321418 1 0.300249668240789 -0.345320446329369 ENSG00000178715 RP11-169K16.8
ENST00000535249 1 0.97147180286921 0.00625481933864691 ENSG00000179743 RP11-169K16.9
ENST00000317122 1 0.0811130314235627 -0.247762467539973 ENSG00000179743 RP11-169K16.9
ENST00000375759 1 0.405979014493101 0.0448430779623906 ENSG00000065526 SPEN
ENST00000438066 1 0.0830212649818563 0.114470864780376 ENSG00000065526 SPEN
ENST00000471538 1 0.790405934504923 -0.023931336334466 ENSG00000065526 SPEN
ENST00000442985 1 0.0191804272673204 0.157471487497897 ENSG00000065526 SPEN
ENST00000604816 1 0.232069485495911 -0.433093118173346 ENSG00000270620 RP1-134O19.3
ENST00000487496 1 0.45538982097214 -0.0753777555430034 ENSG00000065526 SPEN
ENST00000462525 1 0.27384625263646 -0.136014838087692 ENSG00000116809 ZBTB17
ENST00000440560 1 0.334717888916794 -0.113897355906792 ENSG00000116809 ZBTB17
ENST00000375743 1 0.653994489026962 0.0345923385630782 ENSG00000116809 ZBTB17
ENST00000537142 1 0.654199147729633 0.0345920279051074 ENSG00000116809 ZBTB17
ENST00000375733 1 0.653994489026962 0.0345923385630782 ENSG00000116809 ZBTB17
ENST00000444358 1 0.800685373617769 -0.0288145814564776 ENSG00000116809 ZBTB17
ENST00000488008 1 0.912357161069033 0.0155957297621619 ENSG00000116809 ZBTB17
ENST00000471805 1 0.350857535363538 0.125654281212598 ENSG00000116809 ZBTB17
ENST00000472658 1 0.40708052604699 0.116801790153369 ENSG00000116809 ZBTB17
ENST00000474511 1 0.303892110996943 0.143010002775174 ENSG00000116809 ZBTB17
ENST00000487785 1 0.407551103440396 0.113695309357541 ENSG00000116809 ZBTB17
ENST00000448462 1 0.505423878140389 0.0530675846345278 ENSG00000116809 ZBTB17
ENST00000492834 1 0.896496005890258 -0.0169124274843763 ENSG00000116809 ZBTB17
ENST00000490899 1 0.364524147801627 -0.101771647554588 ENSG00000116809 ZBTB17
ENST00000464719 1 0.46265359543196 -0.0804211448694057 ENSG00000116809 ZBTB17
ENST00000479282 1 0.462518989465709 0.0671393080314721 ENSG00000116809 ZBTB17
ENST00000494020 1 0.304338770637543 0.0847497491157427 ENSG00000116809 ZBTB17
ENST00000416882 1 0.396652747530807 -0.246684315240971 ENSG00000234607 RP11-5P18.1
ENST00000358432 1 0.827177156610729 -0.0710253236099744 ENSG00000142627 EPHA2
ENST00000480202 1 0.451924996053963 -0.271594887153133 ENSG00000142627 EPHA2
ENST00000461614 1 0.330571868538915 -0.350529412383954 ENSG00000142627 EPHA2
ENST00000457809 1 0.42408111451301 0.235151411085393 ENSG00000234166 ARHGEF19-AS1
ENST00000478117 1 0.339224375311926 -0.106827812289847 ENSG00000142632 ARHGEF19
ENST00000270747 1 0.277907259276292 -0.121112420740973 ENSG00000142632 ARHGEF19
ENST00000449495 1 0.391452020675241 -0.137467723691369 ENSG00000142632 ARHGEF19
ENST00000478210 1 0.504306296743903 -0.110307990817887 ENSG00000142632 ARHGEF19
ENST00000471928 1 0.760877408958237 -0.057730523825987 ENSG00000142632 ARHGEF19
ENST00000441785 1 0.439888965407614 -0.169104297091121 ENSG00000142632 ARHGEF19
ENST00000442385 1 0.582088477469744 0.186580742141992 ENSG00000237276 ANO7P1
ENST00000475369 1 0.939461469265596 0.0240892270500742 ENSG00000237276 ANO7P1
ENST00000602586 1 0.730448037817995 0.10218010797945 ENSG00000237276 ANO7P1
ENST00000375605 1 0.418221643684802 0.262008205420615 ENSG00000204377 C1orf134
ENST00000375599 1 0.63933055061471 -0.113517896774029 ENSG00000132881 RSG1
ENST00000434014 1 0.880033816151788 -0.0451840013308792 ENSG00000132881 RSG1
ENST00000375592 1 0.832601035459225 0.0157946979772348 ENSG00000037637 FBXO42
ENST00000456164 1 0.868271390920067 0.0166216399187337 ENSG00000037637 FBXO42
ENST00000444116 1 0.873449405723996 0.015800286463525 ENSG00000037637 FBXO42
ENST00000478089 1 0.741714648206983 -0.0322447109872916 ENSG00000037637 FBXO42
ENST00000475078 1 0.574940889818591 -0.0501715959973761 ENSG00000055070 SZRD1
ENST00000401088 1 0.271018364041695 -0.0857664097891156 ENSG00000055070 SZRD1
ENST00000471507 1 0.601011126843026 -0.0449120983280347 ENSG00000055070 SZRD1
ENST00000401089 1 0.271074320022477 -0.0857666761532518 ENSG00000055070 SZRD1
ENST00000486763 1 0.722810174502146 -0.0302821728271691 ENSG00000055070 SZRD1
ENST00000476423 1 0.624954485357423 -0.0443758848230632 ENSG00000055070 SZRD1
ENST00000475554 1 0.685933740129283 -0.0345904631391325 ENSG00000055070 SZRD1
ENST00000375590 1 0.612817748110046 -0.0392520220259671 ENSG00000055070 SZRD1
ENST00000472351 1 0.611451795017026 -0.0437323229399751 ENSG00000055070 SZRD1
ENST00000492354 1 0.271326183273389 -0.0857191495037796 ENSG00000055070 SZRD1
ENST00000472461 1 0.659606410275078 -0.038291918645136 ENSG00000055070 SZRD1
ENST00000445689 1 0.635238650282462 0.113940345885904 ENSG00000226457 RP11-430L17.1
ENST00000491418 1 0.159711556039892 -0.111728372880456 ENSG00000187144 SPATA21
ENST00000466212 1 0.0758322103562695 -0.114482998113379 ENSG00000187144 SPATA21
ENST00000335496 1 0.861743767028157 -0.0332893351143434 ENSG00000187144 SPATA21
ENST00000540400 1 0.852962668983827 -0.0354090997776136 ENSG00000187144 SPATA21
ENST00000375577 1 0.419291599955729 0.296179905920887 ENSG00000187144 SPATA21
ENST00000337132 1 0.751909111777042 -0.0272344065404753 ENSG00000157191 NECAP2
ENST00000504551 1 0.796249115321688 -0.0231403936548162 ENSG00000157191 NECAP2
ENST00000406746 1 0.751935583645055 -0.0272343251655383 ENSG00000157191 NECAP2
ENST00000457722 1 0.785226462260966 -0.0244348489294029 ENSG00000157191 NECAP2
ENST00000486390 1 0.90928462416105 -0.0121882780729798 ENSG00000157191 NECAP2
ENST00000443980 1 0.751996462225915 -0.0272342882665864 ENSG00000157191 NECAP2
ENST00000504858 1 0.85566541447567 -0.016636577316231 ENSG00000157191 NECAP2
ENST00000508680 1 0.833568872317989 -0.020538521903756 ENSG00000157191 NECAP2
ENST00000492095 1 0.751928111701183 -0.0272345668117224 ENSG00000157191 NECAP2
ENST00000459640 1 0.743993518100114 -0.0293551330568445 ENSG00000157191 NECAP2
ENST00000496239 1 0.751970622446748 -0.0272344206994758 ENSG00000157191 NECAP2
ENST00000513161 1 0.796332329967566 -0.0231402844612984 ENSG00000157191 NECAP2
ENST00000509727 1 0.597028605809065 0.0628857475316551 ENSG00000157191 NECAP2
ENST00000457898 1 0.559623376749341 0.0664576967104606 ENSG00000226029 RP4-798A10.2
ENST00000263511 1 0.965659187509446 0.00460830496282411 ENSG00000080947 CROCCP3
ENST00000591348 1 0.916226276167075 0.0116536011906484 ENSG00000080947 CROCCP3
ENST00000420820 1 0.234348814921587 -0.190395804703911 ENSG00000080947 CROCCP3
ENST00000591316 1 0.148892892699208 -0.291705665155159 ENSG00000080947 CROCCP3
ENST00000590118 1 0.699060371539284 0.0805701034390734 ENSG00000080947 CROCCP3
ENST00000589964 1 0.680673433656801 0.0863036882174362 ENSG00000080947 CROCCP3
ENST00000383925 1 0.0694028935620867 -0.478224954365819 ENSG00000206652 RNU1-1
ENST00000430580 1 0.208205959432722 -0.129292304021212 ENSG00000219481 NBPF1
ENST00000392963 1 0.249822653123236 -0.137378269750678 ENSG00000219481 NBPF1
ENST00000420031 1 0.205888207780971 -0.194647964435876 ENSG00000219481 NBPF1
ENST00000432949 1 0.250071044635283 -0.169730213819227 ENSG00000219481 NBPF1
ENST00000287968 1 0.704387741320122 -0.0637617537603545 ENSG00000219481 NBPF1
ENST00000420513 1 0.215017980012989 -0.159764710284331 ENSG00000219481 NBPF1
ENST00000599069 1 0.0558778884579822 -0.254220977395672 ENSG00000219481 NBPF1
ENST00000599908 1 0.00607172171998636 -0.56057909324903 ENSG00000219481 NBPF1
ENST00000449853 1 0.439050158022061 -0.12213690823118 ENSG00000219481 NBPF1
ENST00000607700 1 0.629329146396798 -0.172928165349709 ENSG00000271732 RP5-1182A14.5
ENST00000540383 1 0.134233858543419 -0.101534096541209 ENSG00000215908 CROCCP2
ENST00000412962 1 0.114212322845312 -0.108354536438544 ENSG00000215908 CROCCP2
ENST00000362058 1 0.0493868555901007 -0.167704897113046 ENSG00000215908 CROCCP2
ENST00000334429 1 0.444084710688889 -0.267279705300905 ENSG00000186301 MST1P2
ENST00000418421 1 0.513581209842855 -0.234230819452268 ENSG00000186301 MST1P2
ENST00000457982 1 0.433271965194788 -0.273606548319231 ENSG00000186301 MST1P2
ENST00000419267 0.571305134341186 0.00075195008391144 -0.645088835036368 ENSG00000236698 EIF1AXP1
ENST00000414828 1 0.248884621804444 0.422917785587327 ENSG00000268869 ESPNP
ENST00000270691 1 0.707201134851505 0.126322552588994 ENSG00000268869 ESPNP
ENST00000492551 1 0.707201134851505 0.126322552588994 ENSG00000268869 ESPNP
ENST00000466256 1 0.353338204787841 -0.165358993091591 ENSG00000058453 CROCC
ENST00000455405 1 0.649402601928395 0.160353149239881 ENSG00000186715 MST1L
ENST00000389184 1 0.562338369965972 0.20892790375727 ENSG00000186715 MST1L
ENST00000438002 1 0.391593951946699 0.282558963968987 ENSG00000228549 U1
ENST00000451828 1 0.784506152210112 0.0937829312962794 ENSG00000228549 U1
ENST00000453554 1 0.785815611301987 0.0931971135302401 ENSG00000228549 U1
ENST00000422124 1 0.218051280645167 -0.369369228220256 ENSG00000238142 RP11-108M9.4
ENST00000457075 1 0.0831785002899584 -0.50219192964952 ENSG00000238142 RP11-108M9.4
ENST00000416869 1 0.0831785002899584 -0.50219192964952 ENSG00000238142 RP11-108M9.4
ENST00000453917 1 0.00805950498133723 -0.879018497111563 ENSG00000235241 RP11-108M9.5
ENST00000384278 1 0.419716948408674 -0.278697061205505 ENSG00000207005 RNU1-2
ENST00000606899 1 0.971008057073681 -0.0132824905784636 ENSG00000272426 RP11-108M9.6
ENST00000375541 1 0.0634071862535729 -0.196134761743505 ENSG00000058453 CROCC
ENST00000445545 1 0.0407881477662842 -0.234025642556279 ENSG00000058453 CROCC
ENST00000467938 1 0.0682184228699826 -0.219347248662231 ENSG00000058453 CROCC
ENST00000492631 1 0.15004843032693 -0.211133970856373 ENSG00000058453 CROCC
ENST00000467715 1 0.227652255151812 -0.266346236651692 ENSG00000058453 CROCC
ENST00000494191 1 0.0568940533820719 -0.258164396771679 ENSG00000058453 CROCC
ENST00000486318 1 0.0157287850280281 -0.366630014221608 ENSG00000058453 CROCC
ENST00000498688 1 0.0205806282608447 -0.390612312662594 ENSG00000058453 CROCC
ENST00000477773 1 0.246763145829678 -0.277943530461342 ENSG00000058453 CROCC
ENST00000497654 1 0.796009234283861 0.0674849695511747 ENSG00000058453 CROCC
ENST00000465021 1 0.549950981622496 -0.112861786315524 ENSG00000058453 CROCC
ENST00000465291 1 0.110679334873803 -0.400835176225116 ENSG00000058453 CROCC
ENST00000446261 1 0.44048416887873 -0.102163248781136 ENSG00000226526 RP1-37C10.3
ENST00000326735 1 0.473165792479252 -0.0968875160858504 ENSG00000159363 ATP13A2
ENST00000341676 1 0.463513466442435 -0.0990832111209991 ENSG00000159363 ATP13A2
ENST00000452699 1 0.463513466442435 -0.0990832111209991 ENSG00000159363 ATP13A2
ENST00000466561 1 0.97503246296307 -0.00513684797923 ENSG00000159363 ATP13A2
ENST00000502418 1 0.810147212928626 -0.0401696195901973 ENSG00000159363 ATP13A2
ENST00000503552 1 0.374225662008913 -0.131310423869151 ENSG00000159363 ATP13A2
ENST00000463860 1 0.664936073592937 -0.0657355307425921 ENSG00000159363 ATP13A2
ENST00000502860 1 0.749671983995357 -0.0493786230781281 ENSG00000159363 ATP13A2
ENST00000509392 1 0.861148017613911 -0.0355366273443689 ENSG00000159363 ATP13A2
ENST00000506174 1 0.70346041908057 -0.0585347653815849 ENSG00000159363 ATP13A2
ENST00000510069 1 0.389024112763095 -0.137653527174356 ENSG00000159363 ATP13A2
ENST00000511957 1 0.545862909216321 -0.100169382928108 ENSG00000159363 ATP13A2
ENST00000508222 1 0.615309469734092 -0.0822795764731762 ENSG00000159363 ATP13A2
ENST00000509619 1 0.496439694921509 -0.115026754427918 ENSG00000159363 ATP13A2
ENST00000375499 1 0.19494935579755 -0.0846410660610566 ENSG00000117118 SDHB
ENST00000485092 1 0.717628194127904 -0.0413147862039308 ENSG00000117118 SDHB
ENST00000475049 1 0.751013787998901 -0.0356376190273464 ENSG00000117118 SDHB
ENST00000485515 1 0.127975427842413 -0.107436968075231 ENSG00000117118 SDHB
ENST00000491274 1 0.210503895622412 -0.0873828465488924 ENSG00000117118 SDHB
ENST00000475506 1 0.210252499645755 -0.0952496656628483 ENSG00000117118 SDHB
ENST00000463045 1 0.308930358066453 -0.078365072234582 ENSG00000117118 SDHB
ENST00000466613 1 0.0964888964873334 -0.146792444296206 ENSG00000117118 SDHB
ENST00000375486 1 0.359995855842356 0.211224261856874 ENSG00000117115 PADI2
ENST00000479534 1 0.732709018599758 0.118776195558231 ENSG00000117115 PADI2
ENST00000466151 1 0.514219324435386 0.150477266472692 ENSG00000117115 PADI2
ENST00000444885 1 0.466478240444292 0.165897440021252 ENSG00000117115 PADI2
ENST00000375481 1 0.451293501009258 0.186030916561505 ENSG00000117115 PADI2
ENST00000375453 1 0.814884901467006 0.0792254678421309 ENSG00000159339 PADI4
ENST00000375448 1 0.202310831505816 -0.398176658700451 ENSG00000159339 PADI4
ENST00000602074 1 0.530145146330758 -0.209450125643233 ENSG00000269468 AC004824.2
ENST00000468945 1 0.284195764298683 -0.38912077551612 ENSG00000159339 PADI4
ENST00000487048 1 0.103180994120899 -0.523912263759975 ENSG00000159339 PADI4
ENST00000467001 1 0.0954746774686284 -0.551764122385386 ENSG00000159339 PADI4
ENST00000434762 1 0.221150161752359 0.450108061392014 ENSG00000256049 PADI6
ENST00000358481 1 0.221150161752359 0.450108061392014 ENSG00000256049 PADI6
ENST00000439577 1 0.876861718969339 -0.0136546146107395 ENSG00000227751 RP1-20B21.4
ENST00000375436 1 0.962793815185196 0.00306571689014771 ENSG00000179051 RCC2
ENST00000474892 1 0.506958087360042 -0.0507221728391346 ENSG00000179051 RCC2
ENST00000375433 1 0.851017420520208 0.0123106621405931 ENSG00000179051 RCC2
ENST00000583469 1 0.597363242882404 -0.0689274001067834 ENSG00000266727 AC004824.1
ENST00000361221 1 0.68018709357939 0.0592209366910039 ENSG00000074964 ARHGEF10L
ENST00000452522 1 0.680479418592868 0.0591673580639938 ENSG00000074964 ARHGEF10L
ENST00000434513 1 0.680196832729933 0.0597621800147223 ENSG00000074964 ARHGEF10L
ENST00000375415 1 0.676037681111673 0.060156438333877 ENSG00000074964 ARHGEF10L
ENST00000375420 1 0.622349270340243 0.0730304939691805 ENSG00000074964 ARHGEF10L
ENST00000482892 1 0.0429351192859557 0.74477473042665 ENSG00000074964 ARHGEF10L
ENST00000469726 1 0.711029010222353 0.0530461334158176 ENSG00000074964 ARHGEF10L
ENST00000375408 1 0.710090168757067 0.053249164495649 ENSG00000074964 ARHGEF10L
ENST00000167825 1 0.710393246183617 0.0531942138174883 ENSG00000074964 ARHGEF10L
ENST00000475356 1 0.705943038892676 0.0549429078804965 ENSG00000074964 ARHGEF10L
ENST00000482359 1 0.162941334543036 0.224598087225928 ENSG00000074964 ARHGEF10L
ENST00000466782 1 0.756304258593836 0.051428466997784 ENSG00000074964 ARHGEF10L
ENST00000495593 1 0.807036627617914 0.0352685000293392 ENSG00000074964 ARHGEF10L
ENST00000494072 1 0.458806797979998 -0.0797676071653557 ENSG00000255275 RP13-279N23.2
ENST00000538309 1 0.481499465056997 -0.138930497411094 ENSG00000159423 ALDH4A1
ENST00000538839 1 0.434469724871373 -0.137474973258977 ENSG00000159423 ALDH4A1
ENST00000290597 1 0.434575071798955 -0.137424104830031 ENSG00000159423 ALDH4A1
ENST00000375341 1 0.460116069016655 -0.129176156544203 ENSG00000159423 ALDH4A1
ENST00000454547 1 0.719288130220988 0.114533255991136 ENSG00000159423 ALDH4A1
ENST00000432718 1 0.278224586357122 -0.249629040181823 ENSG00000159423 ALDH4A1
ENST00000455833 1 0.434002067115129 -0.0767726136963138 ENSG00000169991 IFFO2
ENST00000355609 1 0.8750289309221 -0.0257484923150828 ENSG00000169991 IFFO2
ENST00000416166 1 0.465333241007945 -0.0804384566125306 ENSG00000169991 IFFO2
ENST00000606379 1 0.961333610317108 0.00592014878198292 ENSG00000272084 RP5-1126H10.2
ENST00000375254 1 0.935926720626046 0.00538655851910529 ENSG00000127481 UBR4
ENST00000375226 1 0.936196035819435 0.00536380259826865 ENSG00000127481 UBR4
ENST00000375267 1 0.936196035819435 0.00536380259826865 ENSG00000127481 UBR4
ENST00000375217 1 0.936196035819435 0.00536380259826865 ENSG00000127481 UBR4
ENST00000375225 1 0.403254716840523 0.0666668041050155 ENSG00000127481 UBR4
ENST00000429347 1 0.949209576145693 0.00451223326245447 ENSG00000127481 UBR4
ENST00000375224 1 0.878717685566608 0.010647731388681 ENSG00000127481 UBR4
ENST00000459947 1 0.266152079161662 0.0923689618961134 ENSG00000127481 UBR4
ENST00000486515 1 0.819626558018872 0.022816130513826 ENSG00000127481 UBR4
ENST00000543981 1 0.963104292753658 0.00320978886449461 ENSG00000127481 UBR4
ENST00000582644 1 0.373406001921295 -0.282186431234023 ENSG00000266098 AL137127.1
ENST00000492606 1 0.268652893056544 -0.109006170595324 ENSG00000127481 UBR4
ENST00000467272 1 0.907507063843425 -0.0091476830699099 ENSG00000127481 UBR4
ENST00000483922 1 0.718733721441994 0.0362251829678843 ENSG00000127481 UBR4
ENST00000494503 1 0.589990867527195 -0.0468537020410727 ENSG00000127481 UBR4
ENST00000466969 1 0.8212886374155 -0.0237245537850667 ENSG00000127481 UBR4
ENST00000375218 1 0.491301141173941 -0.0545272674768726 ENSG00000127481 UBR4
ENST00000425413 1 0.694587224371855 0.0293225144434179 ENSG00000127481 UBR4
ENST00000417040 1 0.715322115500947 0.0264441029231642 ENSG00000127481 UBR4
ENST00000475973 1 0.503905963905865 0.0694971399218682 ENSG00000127481 UBR4
ENST00000465036 1 0.17366711488337 0.12711871352658 ENSG00000127481 UBR4
ENST00000419533 1 0.865731754316547 0.0118849889434307 ENSG00000127481 UBR4
ENST00000497018 1 0.817699455878671 0.0236772372122134 ENSG00000127481 UBR4
ENST00000437898 1 0.913989445318103 0.00487649715075414 ENSG00000230424 RP1-43E13.2
ENST00000477853 1 0.606918438011016 0.025097887720984 ENSG00000127463 EMC1
ENST00000480380 1 0.667237214484641 -0.0308526590307863 ENSG00000127463 EMC1
ENST00000375199 1 0.637861684064043 0.0230468209236645 ENSG00000127463 EMC1
ENST00000375208 1 0.582412510032514 0.0264739645999961 ENSG00000127463 EMC1
ENST00000461353 1 0.928640830392329 0.00875937742247051 ENSG00000127463 EMC1
ENST00000486405 1 0.682821738200748 0.0331105435069796 ENSG00000127463 EMC1
ENST00000486238 1 0.880980071038171 -0.013166580525815 ENSG00000127463 EMC1
ENST00000494770 1 0.666621151855889 0.0286618306640935 ENSG00000127463 EMC1
ENST00000462505 1 0.515096789450823 0.0578190169550148 ENSG00000127463 EMC1
ENST00000496654 1 0.919062593184115 0.00974744397363997 ENSG00000127463 EMC1
ENST00000467423 1 0.862572696566353 -0.0173722216782098 ENSG00000127463 EMC1
ENST00000475079 1 0.327939959524215 0.101017628706511 ENSG00000127463 EMC1
ENST00000488681 1 0.653890633080302 0.0528648481609993 ENSG00000127463 EMC1
ENST00000356068 1 0.594410606845747 0.0628080549234323 ENSG00000127463 EMC1
ENST00000330263 1 0.0335906238162504 -0.14974412305479 ENSG00000053372 MRTO4
ENST00000493700 1 0.109013524460567 -0.12662137424067 ENSG00000053372 MRTO4
ENST00000479559 1 0.595330930691376 -0.0547864033550143 ENSG00000053372 MRTO4
ENST00000457194 1 0.164301696932426 0.504307264911548 ENSG00000211454 AKR7L
ENST00000420396 1 0.165067925242622 0.503766953717404 ENSG00000211454 AKR7L
ENST00000429712 1 0.108989838832257 0.589579552487505 ENSG00000211454 AKR7L
ENST00000361640 1 0.0931227186171677 0.61115027190161 ENSG00000162482 AKR7A3
ENST00000235835 1 0.771644838698612 -0.0533795252371888 ENSG00000053371 AKR7A2
ENST00000330072 1 0.76987601737409 -0.0537245539607228 ENSG00000053371 AKR7A2
ENST00000489286 1 0.638957405161606 -0.0882119365286315 ENSG00000053371 AKR7A2
ENST00000481966 1 0.416385867928785 -0.171094386290706 ENSG00000053371 AKR7A2
ENST00000492217 1 0.756682423929393 -0.071030363606742 ENSG00000053371 AKR7A2
ENST00000375155 1 0.784886768980984 0.0452380619199735 ENSG00000040487 PQLC2
ENST00000375153 1 0.774981031936652 0.0473552657497597 ENSG00000040487 PQLC2
ENST00000469076 1 0.774981031936652 0.0473552657497597 ENSG00000040487 PQLC2
ENST00000400548 1 0.784886768980984 0.0452380619199735 ENSG00000040487 PQLC2
ENST00000497827 1 0.719397821548046 0.0611685161917747 ENSG00000040487 PQLC2
ENST00000432465 1 0.941848821137909 0.0141898012814781 ENSG00000040487 PQLC2
ENST00000401084 1 0.975754221151408 0.00189974263798882 ENSG00000077549 CAPZB
ENST00000264203 1 0.977366680415572 0.0017734209895013 ENSG00000077549 CAPZB
ENST00000375144 1 0.552746362160474 -0.0379475965722488 ENSG00000077549 CAPZB
ENST00000375142 1 0.978961016212574 0.0016487502131077 ENSG00000077549 CAPZB
ENST00000433834 1 0.94242811934614 0.00452454669887022 ENSG00000077549 CAPZB
ENST00000264202 1 0.992022280062015 0.000639239546526089 ENSG00000077549 CAPZB
ENST00000413711 1 0.831296446466021 0.013884052314449 ENSG00000077549 CAPZB
ENST00000459967 1 0.926769434669598 0.00602831472910598 ENSG00000077549 CAPZB
ENST00000457768 1 0.213318280039015 -0.103341085089659 ENSG00000077549 CAPZB
ENST00000489607 1 0.4735908753988 -0.0522954329123157 ENSG00000077549 CAPZB
ENST00000482808 1 0.66352059287819 0.0293587991722024 ENSG00000077549 CAPZB
ENST00000481521 1 0.350201510461255 0.311971722936847 ENSG00000240490 RN7SL277P
ENST00000416470 1 0.599629379316623 -0.191037704849222 ENSG00000235185 RP5-1056L3.1
ENST00000602662 1 0.931574303209778 -0.00543298207311982 ENSG00000270136 MINOS1-NBL1
ENST00000486890 1 0.933259457451749 -0.00547514985962577 ENSG00000173436 MINOS1
ENST00000322753 1 0.932483184790074 0.00545195266725932 ENSG00000173436 MINOS1
ENST00000498067 1 0.00978359953658086 -0.322166512619645 ENSG00000173436 MINOS1
ENST00000462646 1 0.897830092791158 -0.00839315671804809 ENSG00000173436 MINOS1
ENST00000467029 1 0.998192622318945 0.000148229979357766 ENSG00000173436 MINOS1
ENST00000481464 1 0.989691992682496 -0.00084399668211764 ENSG00000173436 MINOS1
ENST00000498642 1 0.992634261897562 -0.000603251503626439 ENSG00000173436 MINOS1
ENST00000479642 1 0.0133701473786458 -0.20695998128616 ENSG00000173436 MINOS1
ENST00000602293 1 0.940594173543509 -0.00471366892367702 ENSG00000270136 MINOS1-NBL1
ENST00000602384 1 0.938409475437411 -0.00487151556196389 ENSG00000270136 MINOS1-NBL1
ENST00000602450 1 0.945687463517353 -0.00430895599119376 ENSG00000270136 MINOS1-NBL1
ENST00000485362 1 0.992614011544636 -0.00060589696958676 ENSG00000173436 MINOS1
ENST00000457263 1 0.181967045699146 -0.267057632786148 ENSG00000226396 RPS14P3
ENST00000428975 1 0.423060706149501 -0.144232527414308 ENSG00000158747 NBL1
ENST00000289749 1 0.444483437919644 -0.13495080173165 ENSG00000158747 NBL1
ENST00000451758 1 0.393582965640857 -0.15417358096904 ENSG00000158747 NBL1
ENST00000439664 1 0.350038727943797 -0.16920797980618 ENSG00000158747 NBL1
ENST00000375136 1 0.43196267446349 -0.13422612081223 ENSG00000158747 NBL1
ENST00000548815 1 0.43196267446349 -0.13422612081223 ENSG00000158747 NBL1
ENST00000425400 1 0.254498142430266 -0.205013909784179 ENSG00000158747 NBL1
ENST00000439278 1 0.343538228578702 -0.168360166750353 ENSG00000158747 NBL1
ENST00000427894 1 0.0943281307722572 -0.296210606952975 ENSG00000158747 NBL1
ENST00000289753 1 0.071462124462583 0.590434568680411 ENSG00000158748 HTR6
ENST00000294543 1 0.903477528627143 0.01059902008975 ENSG00000162542 TMCO4
ENST00000375127 1 0.969796221764176 0.00332238984956582 ENSG00000162542 TMCO4
ENST00000489814 1 0.762370856809932 -0.0291604504635421 ENSG00000162542 TMCO4
ENST00000375122 1 0.90353485163532 0.0105986027361426 ENSG00000162542 TMCO4
ENST00000494342 1 0.619151996710076 0.124202871320061 ENSG00000162542 TMCO4
ENST00000489135 1 0.693892976001427 0.0390847774546144 ENSG00000162542 TMCO4
ENST00000496528 1 0.401074425606221 0.0836297855249424 ENSG00000162542 TMCO4
ENST00000462171 1 0.261510978444081 0.122044854862235 ENSG00000162542 TMCO4
ENST00000488449 1 0.795639593911507 0.036328320289728 ENSG00000162542 TMCO4
ENST00000375120 1 0.283350466645987 0.08502144729483 ENSG00000169914 OTUD3
ENST00000466697 1 0.920477320449602 0.0165472154723814 ENSG00000169914 OTUD3
ENST00000481686 1 0.630379989988313 0.120757714898119 ENSG00000169914 OTUD3
ENST00000375078 1 0.543762286143283 0.155263827192045 ENSG00000162545 CAMK2N1
ENST00000489020 1 0.571782853076016 0.168679523201692 ENSG00000162545 CAMK2N1
ENST00000264198 1 0.490208034335251 0.0581803603913135 ENSG00000090432 MUL1
ENST00000375071 1 0.577757474009625 0.166864209156162 ENSG00000158825 CDA
ENST00000461985 1 0.578978625695216 0.166180801525574 ENSG00000158825 CDA
ENST00000321556 1 0.715391840869229 -0.0392308420324113 ENSG00000158828 PINK1
ENST00000492302 1 0.972691457153317 0.00373263176572391 ENSG00000158828 PINK1
ENST00000451424 1 0.441893968308129 -0.0709228892782001 ENSG00000117242 PINK1-AS
ENST00000400490 1 0.898889965731264 0.0144645008130068 ENSG00000158828 PINK1
ENST00000535128 1 0.643473337692806 -0.0976890702493466 ENSG00000257033 AL391357.1
ENST00000602624 1 0.405784756822068 -0.058184241195804 ENSG00000244038 DDOST
ENST00000375048 1 0.407217039258157 -0.0580486177981294 ENSG00000244038 DDOST
ENST00000415136 1 0.404397710103329 -0.0580966806849171 ENSG00000244038 DDOST
ENST00000475210 1 0.164280525254189 0.153065273443923 ENSG00000244038 DDOST
ENST00000464364 1 0.0726545936949405 -0.12526699690783 ENSG00000244038 DDOST
ENST00000477229 1 0.150837699680844 -0.141899949109394 ENSG00000244038 DDOST
ENST00000477167 1 0.847910627144072 -0.0700563327798588 ENSG00000117245 KIF17
ENST00000490034 1 0.926785259805419 -0.033533004559764 ENSG00000117245 KIF17
ENST00000375044 1 0.969669657232165 -0.0138295969884482 ENSG00000117245 KIF17
ENST00000400463 1 0.892263893864374 -0.0492324461469814 ENSG00000117245 KIF17
ENST00000247986 1 0.892263893864374 -0.0492324461469814 ENSG00000117245 KIF17
ENST00000462858 1 0.991988122553621 0.00366452233223664 ENSG00000117245 KIF17
ENST00000498225 1 0.939692377881588 0.0275608994412714 ENSG00000117245 KIF17
ENST00000375031 1 0.465636297209131 -0.180471553758926 ENSG00000189410 SH2D5
ENST00000460804 1 0.424360919243094 -0.197198164421586 ENSG00000189410 SH2D5
ENST00000444387 1 0.935010620144514 -0.0220235523700103 ENSG00000189410 SH2D5
ENST00000447746 1 0.681479348790963 0.123194949938814 ENSG00000189410 SH2D5
ENST00000518294 1 0.845291701000766 0.0579438427636515 ENSG00000189410 SH2D5
ENST00000517430 1 0.996769044274762 -0.00125433268214941 ENSG00000189410 SH2D5
ENST00000519434 1 0.906226549863422 -0.0387213498545575 ENSG00000189410 SH2D5
ENST00000312239 1 0.837302607033314 0.0110542398987271 ENSG00000127483 HP1BP3
ENST00000375003 1 0.66459567481376 0.0242808923523687 ENSG00000127483 HP1BP3
ENST00000413451 1 0.537551706030604 0.0605440963955917 ENSG00000203394 RP5-930J4.4
ENST00000488722 1 0.61106598469277 0.0349999990888167 ENSG00000127483 HP1BP3
ENST00000491748 1 0.199516341522914 -0.0907294154645981 ENSG00000127483 HP1BP3
ENST00000419948 1 0.716388908893399 -0.0224291971485739 ENSG00000127483 HP1BP3
ENST00000438032 1 0.976054140061215 0.00164589297219775 ENSG00000127483 HP1BP3
ENST00000424732 1 0.962442442747075 0.00257480689457726 ENSG00000127483 HP1BP3
ENST00000417710 1 0.697566309542429 0.024274367818192 ENSG00000127483 HP1BP3
ENST00000487117 1 0.799960109299028 -0.0200096723033985 ENSG00000127483 HP1BP3
ENST00000375000 1 0.515236788055252 0.043387174399233 ENSG00000127483 HP1BP3
ENST00000437575 1 0.295113473260961 0.0655074242199004 ENSG00000127483 HP1BP3
ENST00000419490 1 0.254161589072068 0.07139726231478 ENSG00000127483 HP1BP3
ENST00000414993 1 0.237247671633949 0.0738666496506744 ENSG00000127483 HP1BP3
ENST00000443615 1 0.193870527888454 0.0844246884831867 ENSG00000127483 HP1BP3
ENST00000264211 1 0.933655459453255 0.00545694553308026 ENSG00000075151 EIF4G3
ENST00000400422 1 0.835118372230025 0.0149663901052272 ENSG00000075151 EIF4G3
ENST00000602326 1 0.835118372230025 0.0149663901052272 ENSG00000075151 EIF4G3
ENST00000374935 1 0.939036711054217 0.00503368532173539 ENSG00000075151 EIF4G3
ENST00000537738 1 0.973736473798242 0.00249405940138424 ENSG00000075151 EIF4G3
ENST00000374937 1 0.917307516539244 0.00687040340817081 ENSG00000075151 EIF4G3
ENST00000536266 1 0.770493232740819 -0.0207810840108071 ENSG00000075151 EIF4G3
ENST00000435383 1 0.242376273739547 -0.103396784542933 ENSG00000075151 EIF4G3
ENST00000496705 1 0.200321183252233 -0.151596581030119 ENSG00000075151 EIF4G3
ENST00000374933 1 0.529519175037428 -0.0560073144988206 ENSG00000075151 EIF4G3
ENST00000544689 1 0.582517665850088 -0.0482024703981284 ENSG00000075151 EIF4G3
ENST00000485722 1 0.357293639257755 -0.115857026785476 ENSG00000075151 EIF4G3
ENST00000356916 1 0.715427702493474 0.0316321411462536 ENSG00000075151 EIF4G3
ENST00000374927 1 0.60914264179665 0.0405499472409677 ENSG00000075151 EIF4G3
ENST00000438975 1 0.734310441135215 0.0301265275291077 ENSG00000075151 EIF4G3
ENST00000411888 1 0.672861199007956 0.0377577543101275 ENSG00000075151 EIF4G3
ENST00000476088 1 0.661541733120807 0.0591417817512538 ENSG00000075151 EIF4G3
ENST00000420703 1 0.193678010917554 0.4542752587065 ENSG00000233072 RPS15AP6
ENST00000463775 1 0.542332779646086 0.0677111019322518 ENSG00000075151 EIF4G3
ENST00000430808 1 0.976947646301212 -0.00687456653883189 ENSG00000235112 HSPE1P27
ENST00000584440 1 0.971787379751703 0.0121240358845093 ENSG00000266867 AL031005.1
ENST00000415912 1 0.81775040445695 0.0217443624227995 ENSG00000117298 ECE1
ENST00000357071 1 0.885271889223447 0.0123864263988789 ENSG00000117298 ECE1
ENST00000531334 1 0.698312755208189 0.0433456086486684 ENSG00000117298 ECE1
ENST00000374893 1 0.746551855229978 0.0286561165319377 ENSG00000117298 ECE1
ENST00000436918 1 0.750077650207902 0.0281800977089727 ENSG00000117298 ECE1
ENST00000264205 1 0.719981310015146 0.0316074509692284 ENSG00000117298 ECE1
ENST00000526194 1 0.777926439148183 0.0253776865692714 ENSG00000117298 ECE1
ENST00000470394 1 0.445166622652877 0.0829526398575648 ENSG00000117298 ECE1
ENST00000528294 1 0.670869131276327 0.0388090891714351 ENSG00000117298 ECE1
ENST00000473505 1 0.867029109544773 -0.0157578503953186 ENSG00000117298 ECE1
ENST00000416959 1 0.251404577243107 0.236183654633538 ENSG00000236936 RP3-329E20.2
ENST00000481130 1 0.927634921435604 0.0103116359480669 ENSG00000117298 ECE1
ENST00000527991 1 0.918848458424847 -0.011638695361429 ENSG00000117298 ECE1
ENST00000463334 1 0.82545302680636 0.0248064103528307 ENSG00000117298 ECE1
ENST00000449034 1 0.633067618555944 0.073868473902604 ENSG00000231105 RP5-1071N3.1
ENST00000454000 1 0.773055543341176 -0.0385225092764727 ENSG00000142794 NBPF3
ENST00000475869 1 0.199507740079185 -0.370325935845442 ENSG00000142794 NBPF3
ENST00000318220 1 0.84236099190149 -0.0261523631594892 ENSG00000142794 NBPF3
ENST00000478653 1 0.181462058371109 -0.260449344559101 ENSG00000142794 NBPF3
ENST00000318249 1 0.842444881920021 -0.0261443260280478 ENSG00000142794 NBPF3
ENST00000485941 1 0.397144469551576 -0.216986227856462 ENSG00000142794 NBPF3
ENST00000342104 1 0.842444881920021 -0.0261443260280478 ENSG00000142794 NBPF3
ENST00000486229 1 0.416537957377344 -0.117926688914758 ENSG00000142794 NBPF3
ENST00000434838 1 0.990058456123122 -0.00176703828504395 ENSG00000142794 NBPF3
ENST00000467103 1 0.778615920797419 -0.0720566050178514 ENSG00000142794 NBPF3
ENST00000469876 1 0.329677158702491 0.259564817178348 ENSG00000142794 NBPF3
ENST00000477050 1 0.366984180062612 0.263606075768736 ENSG00000142794 NBPF3
ENST00000539907 1 0.85880432726819 0.0604782255472382 ENSG00000162551 ALPL
ENST00000540617 1 0.85880432726819 0.0604782255472382 ENSG00000162551 ALPL
ENST00000374840 1 0.85880432726819 0.0604782255472382 ENSG00000162551 ALPL
ENST00000468526 1 0.766880415190638 -0.106441547360063 ENSG00000162551 ALPL
ENST00000374832 1 0.780414803371421 -0.0973052490005189 ENSG00000162551 ALPL
ENST00000425315 1 0.935660192259744 0.0280488037525043 ENSG00000162551 ALPL
ENST00000374830 1 0.923654810900986 0.0346903036394488 ENSG00000162551 ALPL
ENST00000374829 1 0.324877533340597 0.357160560599063 ENSG00000162551 ALPL
ENST00000374761 1 0.656344903950953 -0.153874536690945 ENSG00000076864 RAP1GAP
ENST00000290101 1 0.712516597395063 -0.125547939904298 ENSG00000076864 RAP1GAP
ENST00000374763 1 0.653543520538997 -0.155294466126908 ENSG00000076864 RAP1GAP
ENST00000471600 1 0.712516597395063 -0.125547939904298 ENSG00000076864 RAP1GAP
ENST00000374765 1 0.944008834512458 0.0229439520156323 ENSG00000076864 RAP1GAP
ENST00000495204 1 0.944008834512458 0.0229439520156323 ENSG00000076864 RAP1GAP
ENST00000542643 1 0.944008834512458 0.0229439520156323 ENSG00000076864 RAP1GAP
ENST00000359708 1 0.666540186709257 0.15857831891783 ENSG00000076864 RAP1GAP
ENST00000374757 1 0.825398145997557 0.0811642779534028 ENSG00000076864 RAP1GAP
ENST00000317967 1 0.51563869969406 0.231855841088578 ENSG00000076864 RAP1GAP
ENST00000447293 1 0.874009214562066 0.0575247187913132 ENSG00000076864 RAP1GAP
ENST00000482984 1 0.749877421067461 0.115754713165469 ENSG00000076864 RAP1GAP
ENST00000464457 1 0.40391944910484 0.301016908286304 ENSG00000076864 RAP1GAP
ENST00000400301 1 0.806198866804576 -0.0134110045885296 ENSG00000090686 USP48
ENST00000308271 1 0.778450308004306 -0.0154053527171747 ENSG00000090686 USP48
ENST00000374732 1 0.818001798799293 -0.0145306170373569 ENSG00000090686 USP48
ENST00000479177 1 0.72204471556932 -0.0601810398547844 ENSG00000090686 USP48
ENST00000529637 1 0.945455197404576 -0.00383952052518564 ENSG00000090686 USP48
ENST00000464577 1 0.610122603593043 0.0412258508843154 ENSG00000090686 USP48
ENST00000471752 1 0.159334725123195 -0.190756259952727 ENSG00000090686 USP48
ENST00000487880 1 0.267642818933438 -0.0970941914652813 ENSG00000090686 USP48
ENST00000526044 1 0.918035472958881 -0.00914749834588788 ENSG00000090686 USP48
ENST00000534705 1 0.955894199853874 0.00491635132497606 ENSG00000090686 USP48
ENST00000421625 1 0.863532091002999 -0.0115246177293675 ENSG00000090686 USP48
ENST00000374730 1 0.955278087137902 -0.00554398931359611 ENSG00000090686 USP48
ENST00000527823 1 0.911466117947342 0.010429771088031 ENSG00000090686 USP48
ENST00000532737 1 0.875842566553264 0.0136307927690036 ENSG00000090686 USP48
ENST00000489108 1 0.870836479175008 0.0165668150663337 ENSG00000090686 USP48
ENST00000434488 1 0.299301795247753 -0.343701882004321 ENSG00000231978 RP11-132G19.3
ENST00000374695 1 0.534140185954299 -0.188120287419713 ENSG00000142798 HSPG2
ENST00000434233 1 0.263431674087393 -0.2108269815161 ENSG00000218510 LINC00339
ENST00000420503 1 0.253788530980593 -0.214955052498982 ENSG00000218510 LINC00339
ENST00000404210 1 0.222441043409693 -0.228036199574406 ENSG00000218510 LINC00339
ENST00000416769 1 0.222541161074012 -0.228031152810305 ENSG00000218510 LINC00339
ENST00000452322 1 0.81228238223399 0.0590561789011362 ENSG00000218510 LINC00339
ENST00000400259 1 0.76658266453789 0.0166228636649435 ENSG00000070831 CDC42
ENST00000344548 1 0.771142820034101 0.0163056303700252 ENSG00000070831 CDC42
ENST00000315554 1 0.446051682999338 0.0396015464860878 ENSG00000070831 CDC42
ENST00000498236 1 0.431250725738668 0.0414396593033519 ENSG00000070831 CDC42
ENST00000421089 1 0.36545083869896 0.0469641790183029 ENSG00000070831 CDC42
ENST00000411827 1 0.361389206012072 0.04961581095697 ENSG00000070831 CDC42
ENST00000431803 1 0.943293888243303 -0.00730219202108602 ENSG00000230068 CDC42-IT1
ENST00000604049 1 0.745489430359629 0.0752015295811245 ENSG00000271428 RP1-224A6.8
ENST00000606754 1 0.059313462062798 0.388474951217272 ENSG00000271840 RP1-224A6.9
ENST00000290167 1 0.981381788538921 -0.00503906380362673 ENSG00000162552 WNT4
ENST00000542383 1 0.800241697104804 -0.0550567291413042 ENSG00000162552 WNT4
ENST00000415567 1 0.780401442757948 -0.0831365692455663 ENSG00000162552 WNT4
ENST00000441048 1 0.604510768423609 -0.130957350924132 ENSG00000162552 WNT4
ENST00000404138 1 0.350071081637494 0.0450855020224749 ENSG00000184677 ZBTB40
ENST00000400239 1 0.186565189661878 0.0786714912990072 ENSG00000184677 ZBTB40
ENST00000375647 1 0.349831526443652 0.0450847558080972 ENSG00000184677 ZBTB40
ENST00000374651 1 0.439356686330704 0.0392389171188984 ENSG00000184677 ZBTB40
ENST00000438551 1 0.0818137681031245 0.307237772791026 ENSG00000237200 ZBTB40-IT1
ENST00000374644 1 0.453158416462002 0.245437557516387 ENSG00000070886 EPHA8
ENST00000166244 1 0.544892121939361 0.202515842908908 ENSG00000070886 EPHA8
ENST00000538803 1 0.453158416462002 0.245437557516387 ENSG00000070886 EPHA8
ENST00000374642 1 0.554792228145477 -0.172544007873654 ENSG00000173372 C1QA
ENST00000438241 1 0.709603597260621 -0.108915330106057 ENSG00000173372 C1QA
ENST00000402322 1 0.627854429898303 -0.145527491845034 ENSG00000173372 C1QA
ENST00000374640 1 0.477435428106695 0.189091485423722 ENSG00000159189 C1QC
ENST00000374639 1 0.477435428106695 0.189091485423722 ENSG00000159189 C1QC
ENST00000374637 1 0.477435428106695 0.189091485423722 ENSG00000159189 C1QC
ENST00000510260 1 0.75711522151648 -0.111266953761577 ENSG00000173369 C1QB
ENST00000509305 1 0.777918819459839 -0.101461848190579 ENSG00000173369 C1QB
ENST00000432749 1 0.798752780528784 -0.0917106335644262 ENSG00000173369 C1QB
ENST00000314933 1 0.777918819459839 -0.101461848190579 ENSG00000173369 C1QB
ENST00000544305 1 0.818535584133026 0.0630995991893209 ENSG00000133216 EPHB2
ENST00000374630 1 0.771091637286 0.0796954844547545 ENSG00000133216 EPHB2
ENST00000400191 1 0.791761451052688 0.0718691633575069 ENSG00000133216 EPHB2
ENST00000374632 1 0.799552904671675 0.0691453315159775 ENSG00000133216 EPHB2
ENST00000374627 1 0.737786480973893 0.0975343457365583 ENSG00000133216 EPHB2
ENST00000465676 1 0.637695425562938 0.14587195714394 ENSG00000133216 EPHB2
ENST00000490436 1 0.498855233744314 0.243544124284143 ENSG00000133216 EPHB2
ENST00000440767 1 0.396269137656049 0.290062102191229 ENSG00000227868 C1orf234
ENST00000566855 1 0.701085383863534 0.134224192509449 ENSG00000227868 C1orf234
ENST00000356634 1 0.768030084526511 -0.0254163929715573 ENSG00000004487 KDM1A
ENST00000400181 1 0.769408320282559 -0.0252499168437459 ENSG00000004487 KDM1A
ENST00000542151 1 0.768007902091975 -0.0254171668688207 ENSG00000004487 KDM1A
ENST00000427154 1 0.786499398957972 0.0214914625341347 ENSG00000240553 RP1-184J9.2
ENST00000481879 1 0.511832815568897 -0.0898797748503803 ENSG00000004487 KDM1A
ENST00000465864 1 0.7552409691834 -0.0259899616100394 ENSG00000004487 KDM1A
ENST00000494920 1 0.499911768987645 -0.0533600303884895 ENSG00000004487 KDM1A
ENST00000602503 1 0.780903289500321 -0.0272709758653719 ENSG00000004487 KDM1A
ENST00000374623 1 0.276059322830322 0.0833763609228923 ENSG00000169641 LUZP1
ENST00000418342 1 0.149985118833286 0.111349695401998 ENSG00000169641 LUZP1
ENST00000302291 1 0.151763430994612 0.111351825949715 ENSG00000169641 LUZP1
ENST00000314174 1 0.328633394359896 0.0856878222994644 ENSG00000169641 LUZP1
ENST00000471849 1 0.247044327723664 0.112123813424631 ENSG00000169641 LUZP1
ENST00000475164 1 0.667737064203868 0.0472241757585374 ENSG00000169641 LUZP1
ENST00000450968 1 0.929302937954039 -0.0307817455272156 ENSG00000229010 RP5-979D14.1
ENST00000384208 1 0.832463046495975 0.0760898959939186 ENSG00000206935 RNU6-514P
ENST00000566551 1 0.866019351323211 -0.0222080233409461 ENSG00000261326 RP5-1057J7.6
ENST00000604481 1 0.400854714025569 -0.187044762963371 ENSG00000261326 RP5-1057J7.6
ENST00000464516 1 0.702518438810342 0.0451356737108743 ENSG00000125944 HNRNPR
ENST00000478691 1 0.93738446663342 -0.00497342756171976 ENSG00000125944 HNRNPR
ENST00000374616 1 0.948102563645327 -0.00440817873184815 ENSG00000125944 HNRNPR
ENST00000476660 1 0.900024817043461 -0.00943749142436105 ENSG00000125944 HNRNPR
ENST00000374612 1 0.948102563645327 -0.00440817873184815 ENSG00000125944 HNRNPR
ENST00000302271 1 0.950521283008206 -0.00420293293008561 ENSG00000125944 HNRNPR
ENST00000427764 1 0.872924336819971 -0.0109476510167679 ENSG00000125944 HNRNPR
ENST00000606561 1 0.868069683270737 -0.011397093541667 ENSG00000125944 HNRNPR
ENST00000426846 1 0.870973854522293 -0.0111736644479954 ENSG00000125944 HNRNPR
ENST00000463552 1 0.818338412348464 -0.0167601028157772 ENSG00000125944 HNRNPR
ENST00000470941 1 0.977725075368282 0.00210854385321112 ENSG00000125944 HNRNPR
ENST00000476451 1 0.87659486256584 0.0117422227098458 ENSG00000125944 HNRNPR
ENST00000490652 1 0.378881131450004 -0.0714944140564038 ENSG00000125944 HNRNPR
ENST00000314011 1 0.689767769506962 0.0525651202685221 ENSG00000125945 ZNF436
ENST00000374608 1 0.62501433336904 0.064921663581679 ENSG00000125945 ZNF436
ENST00000458053 1 0.682434231231802 -0.124495041232773 ENSG00000249087 C1orf213
ENST00000454117 1 0.749960983605751 -0.098726545413016 ENSG00000249087 C1orf213
ENST00000335648 1 0.750324180913361 -0.099009916179498 ENSG00000249087 C1orf213
ENST00000518821 1 0.650001086992015 -0.139991109919724 ENSG00000249087 C1orf213
ENST00000437367 1 0.750395924045265 -0.099013549109193 ENSG00000249087 C1orf213
ENST00000450454 1 0.761329983469535 -0.102549098308601 ENSG00000204219 TCEA3
ENST00000374601 1 0.589543199994784 0.193496293059941 ENSG00000204219 TCEA3
ENST00000461794 1 0.918813997589165 -0.0372210418278401 ENSG00000204219 TCEA3
ENST00000495646 1 0.65152842982558 -0.145383065366903 ENSG00000088280 ASAP3
ENST00000336689 1 0.825251047649696 -0.0555651321037809 ENSG00000088280 ASAP3
ENST00000465372 1 0.691417481183485 -0.141431745889312 ENSG00000088280 ASAP3
ENST00000492982 1 0.868610526471011 -0.0418732120162 ENSG00000088280 ASAP3
ENST00000437606 1 0.939692774886177 -0.0191780645638122 ENSG00000088280 ASAP3
ENST00000475814 1 0.0734230363803142 0.642289398122839 ENSG00000088280 ASAP3
ENST00000478858 1 0.79052909992563 -0.0756263188869425 ENSG00000088280 ASAP3
ENST00000608765 1 0.700698466362615 -0.116286600931047 ENSG00000088280 ASAP3
ENST00000449467 1 0.410739480158895 -0.269591830836016 ENSG00000088280 ASAP3
ENST00000361729 1 0.79761963624996 0.0685625795650391 ENSG00000007968 E2F2
ENST00000374561 1 0.749866259555975 -0.0587468126670715 ENSG00000117318 ID3
ENST00000463312 1 0.679982740362816 -0.0996279545025978 ENSG00000117318 ID3
ENST00000486541 1 0.798214930606644 -0.0490839593256951 ENSG00000117318 ID3
ENST00000477916 1 0.225475486203834 0.380607063790504 ENSG00000197880 MDS2
ENST00000374555 1 0.485253670648905 0.246402566647843 ENSG00000197880 MDS2
ENST00000374550 1 0.0301712000671446 -0.179445531065878 ENSG00000142676 RPL11
ENST00000467075 1 0.00469220769247936 -0.194018551871132 ENSG00000142676 RPL11
ENST00000482370 1 0.0305485577485849 -0.179315056092481 ENSG00000142676 RPL11
ENST00000443624 1 0.0294609201083754 -0.181553335227965 ENSG00000142676 RPL11
ENST00000458455 1 0.0310717678048766 -0.17943500630813 ENSG00000142676 RPL11
ENST00000366398 1 0.253185961604355 -0.313557041073057 ENSG00000203589 RP5-886K2.1
ENST00000466184 1 0.160561220431206 -0.492589010970455 ENSG00000244609 RN7SL532P
ENST00000418390 1 0.979307109483216 -0.00166895916565407 ENSG00000011007 TCEB3
ENST00000609199 1 0.931038660684396 0.00580086966789218 ENSG00000011007 TCEB3
ENST00000487554 1 0.774009920548052 0.0249391568172908 ENSG00000011007 TCEB3
ENST00000427796 1 0.722833710498137 0.035294785876333 ENSG00000236810 RP5-886K2.3
ENST00000447961 1 0.656644085963159 0.145286323539507 ENSG00000236810 RP5-886K2.3
ENST00000246151 1 0.825342849102705 0.0205334621484037 ENSG00000057757 PITHD1
ENST00000415372 1 0.392586112337709 0.100080789590837 ENSG00000057757 PITHD1
ENST00000374524 1 0.431809625300203 0.0759804050188728 ENSG00000057757 PITHD1
ENST00000374514 1 0.196814223425805 -0.089318532680266 ENSG00000011009 LYPLA2
ENST00000400061 1 0.206263217524047 -0.0877736479145272 ENSG00000011009 LYPLA2
ENST00000420982 1 0.0687798875954952 -0.134746918090356 ENSG00000011009 LYPLA2
ENST00000374505 1 0.0858186807268277 -0.118699767091386 ENSG00000011009 LYPLA2
ENST00000495365 1 0.0846914737577257 -0.118105841753374 ENSG00000011009 LYPLA2
ENST00000374503 1 0.109732897113343 -0.11022555038072 ENSG00000011009 LYPLA2
ENST00000374502 1 0.0845260103535193 -0.118444572677722 ENSG00000011009 LYPLA2
ENST00000492577 1 0.100847324904599 -0.113658151939869 ENSG00000011009 LYPLA2
ENST00000421070 1 0.104779459242574 -0.12449847732104 ENSG00000011009 LYPLA2
ENST00000374501 1 0.979615640047224 0.00204573808399583 ENSG00000011009 LYPLA2
ENST00000472213 1 0.770723462602106 0.0254262666250289 ENSG00000011009 LYPLA2
ENST00000481736 1 0.103289391155507 -0.185242762965095 ENSG00000117308 GALE
ENST00000374497 1 0.144702827271075 -0.165793054851449 ENSG00000117308 GALE
ENST00000456977 1 0.0257560820780754 -0.381456140883561 ENSG00000117308 GALE
ENST00000459934 1 0.107125090820667 -0.184029220626053 ENSG00000117308 GALE
ENST00000469556 1 0.0389150105818623 -0.362940600449936 ENSG00000117308 GALE
ENST00000429356 1 0.0918297888936164 -0.18819754205207 ENSG00000117308 GALE
ENST00000418277 1 0.380447153309349 -0.10773043930314 ENSG00000117308 GALE
ENST00000470949 1 0.214196325309869 -0.159711778048784 ENSG00000117308 GALE
ENST00000425913 1 0.293388551998389 -0.13944643793346 ENSG00000117308 GALE
ENST00000445705 1 0.217914278670551 -0.159021505245969 ENSG00000117308 GALE
ENST00000467493 1 0.247256079761014 -0.153872069253943 ENSG00000117308 GALE
ENST00000486382 1 0.291797861976358 -0.156313152577388 ENSG00000117308 GALE
ENST00000470383 1 0.198922269719356 -0.192802500503022 ENSG00000117308 GALE
ENST00000466250 1 0.200808085518049 -0.191157429934377 ENSG00000117308 GALE
ENST00000467070 1 0.107311163259389 -0.259803827713809 ENSG00000117308 GALE
ENST00000374490 1 0.757485439851641 0.04000118927573 ENSG00000117305 HMGCL
ENST00000374487 1 0.815350442741261 0.0334918667519056 ENSG00000117305 HMGCL
ENST00000374483 1 0.815350442741261 0.0334918667519056 ENSG00000117305 HMGCL
ENST00000436439 1 0.757485439851641 0.04000118927573 ENSG00000117305 HMGCL
ENST00000235958 1 0.757651611818897 0.0399829754030077 ENSG00000117305 HMGCL
ENST00000509389 1 0.810034969735229 0.0320703612133637 ENSG00000117305 HMGCL
ENST00000496907 1 0.980656334036585 -0.00371018538687953 ENSG00000117305 HMGCL
ENST00000513148 1 0.58246768402832 0.0759719323381854 ENSG00000117305 HMGCL
ENST00000479458 1 0.815434356025818 0.0436397587769375 ENSG00000117305 HMGCL
ENST00000498698 1 0.656241369802439 0.0742993517858059 ENSG00000117305 HMGCL
ENST00000374479 1 0.390774415379842 0.152295119505328 ENSG00000179163 FUCA1
ENST00000374472 1 0.611618937538156 0.0756073063355251 ENSG00000188822 CNR2
ENST00000536471 1 0.659693300088063 0.0697048091238174 ENSG00000188822 CNR2
ENST00000412176 1 0.177984089750363 0.431563819434803 ENSG00000229106 RP11-4M23.2
ENST00000411815 1 0.634064248964563 -0.173717384723191 ENSG00000232557 RP11-4M23.3
ENST00000471915 1 0.580611111805492 -0.0373531898429588 ENSG00000189266 PNRC2
ENST00000334351 1 0.743183434956868 -0.0219915804181914 ENSG00000189266 PNRC2
ENST00000374468 1 0.704217595548171 -0.0255461230838156 ENSG00000189266 PNRC2
ENST00000579103 1 0.741807370697707 -0.0237960760822488 ENSG00000189266 PNRC2
ENST00000344989 1 0.788554126828672 0.0227536485184675 ENSG00000188529 SRSF10
ENST00000453840 1 0.763104599126131 0.0255164633718965 ENSG00000188529 SRSF10
ENST00000341154 1 0.763757989735439 0.0254759053864128 ENSG00000188529 SRSF10
ENST00000484146 1 0.729881031672683 0.0291372234161656 ENSG00000188529 SRSF10
ENST00000473858 1 0.731622842262696 0.0289417708651475 ENSG00000188529 SRSF10
ENST00000374452 1 0.729103043168192 0.0291961869117803 ENSG00000188529 SRSF10
ENST00000374453 1 0.729672310221079 0.0291083372108792 ENSG00000188529 SRSF10
ENST00000343255 1 0.775611347183694 0.0246819186730124 ENSG00000188529 SRSF10
ENST00000492112 1 0.745144847094722 0.0280381122512333 ENSG00000188529 SRSF10
ENST00000485841 1 0.693226520498035 0.0343433811834573 ENSG00000188529 SRSF10
ENST00000338597 1 0.686732179682282 0.0355736117084146 ENSG00000188529 SRSF10
ENST00000495785 1 0.745377582772288 0.0281819611072838 ENSG00000188529 SRSF10
ENST00000473754 1 0.640063864010238 0.04024854149665 ENSG00000188529 SRSF10
ENST00000497214 1 0.281108339909848 0.157212021434778 ENSG00000188529 SRSF10
ENST00000485292 1 0.559206309300161 0.054626727691657 ENSG00000188529 SRSF10
ENST00000469303 1 0.608353238951218 0.0448719243054374 ENSG00000188529 SRSF10
ENST00000327535 1 0.816883567946338 -0.0646670155762228 ENSG00000185436 IFNLR1
ENST00000327575 1 0.747021032506233 -0.0332679241142788 ENSG00000185436 IFNLR1
ENST00000374421 1 0.903285743579619 -0.0340570703354457 ENSG00000185436 IFNLR1
ENST00000374419 1 0.888884379065735 -0.0147896660066245 ENSG00000185436 IFNLR1
ENST00000374418 1 0.806414675855667 -0.0268114604955338 ENSG00000185436 IFNLR1
ENST00000350501 1 0.727689833704299 0.0919833104279702 ENSG00000158055 GRHL3
ENST00000374409 1 0.652125130886198 -0.0810470134842382 ENSG00000001460 STPG1
ENST00000440416 1 0.846117613628791 -0.035125267057467 ENSG00000001460 STPG1
ENST00000003583 1 0.691321279879745 -0.0714351814425034 ENSG00000001460 STPG1
ENST00000468303 1 0.533992982797368 -0.106098302200562 ENSG00000001460 STPG1
ENST00000337248 1 0.691140851441356 -0.071410818226041 ENSG00000001460 STPG1
ENST00000497384 1 0.363158203674712 -0.194921718732317 ENSG00000001460 STPG1
ENST00000438866 1 0.610851678031793 -0.164560798805256 ENSG00000001460 STPG1
ENST00000435187 1 0.447997599954265 -0.205605274731674 ENSG00000001460 STPG1
ENST00000483261 1 0.652191825559022 -0.163845295581734 ENSG00000001460 STPG1
ENST00000498488 1 0.198066988920401 -0.286360208720383 ENSG00000001460 STPG1
ENST00000483528 1 0.783308368587859 -0.0756649163765472 ENSG00000001460 STPG1
ENST00000475760 1 0.842630845039047 0.0619557865348091 ENSG00000001460 STPG1
ENST00000492753 1 0.512249458865578 -0.207567252687624 ENSG00000001460 STPG1
ENST00000374399 1 0.297971983921986 0.10353699016249 ENSG00000001461 NIPAL3
ENST00000003912 1 0.938230431829507 -0.00733024493639012 ENSG00000001461 NIPAL3
ENST00000488155 1 0.469875602115663 0.121113638402021 ENSG00000001461 NIPAL3
ENST00000358028 1 0.509327525391687 0.0741158053140651 ENSG00000001461 NIPAL3
ENST00000339255 1 0.392667016857604 0.0871031245778865 ENSG00000001461 NIPAL3
ENST00000475663 1 0.34813720217712 0.141892284437043 ENSG00000001461 NIPAL3
ENST00000428131 1 0.579243586920442 0.0680963370851963 ENSG00000001461 NIPAL3
ENST00000432012 1 0.350501418954605 0.155460789889832 ENSG00000001461 NIPAL3
ENST00000374395 1 0.364404116744739 0.071429372043308 ENSG00000117602 RCAN3
ENST00000436717 1 0.471310307261747 0.062891443617702 ENSG00000117602 RCAN3
ENST00000425530 1 0.734222457739565 0.0466913124937985 ENSG00000117602 RCAN3
ENST00000412742 1 0.75237990593322 0.0311754613608984 ENSG00000117602 RCAN3
ENST00000538532 1 0.722546933798529 0.0354479138543019 ENSG00000117602 RCAN3
ENST00000374393 1 0.572411697046318 0.0591895864256886 ENSG00000117602 RCAN3
ENST00000482807 1 0.152237156279373 0.2098467409443 ENSG00000117602 RCAN3
ENST00000577528 1 0.710524332788578 0.0517235230892071 ENSG00000264443 RP4-594I10.3
ENST00000374392 1 0.245151514908397 0.412000541221887 ENSG00000184454 NCMAP
ENST00000478890 1 0.211207982003572 0.0791724010296875 ENSG00000133226 SRRM1
ENST00000593639 1 0.27322388036219 0.0723283946565999 ENSG00000133226 SRRM1
ENST00000323848 1 0.228817965591017 0.0625417625085616 ENSG00000133226 SRRM1
ENST00000466910 1 0.334563389639565 0.0722874305667968 ENSG00000133226 SRRM1
ENST00000468822 1 0.13565433552042 0.0943619089471936 ENSG00000133226 SRRM1
ENST00000447431 1 0.203331145714659 0.0682354075952152 ENSG00000133226 SRRM1
ENST00000600523 1 0.204058675913711 0.0886070107507983 ENSG00000133226 SRRM1
ENST00000462710 1 0.26584452495025 0.0736343926285502 ENSG00000133226 SRRM1
ENST00000374389 1 0.202383872657137 0.0683643012763019 ENSG00000133226 SRRM1
ENST00000490543 1 0.265807432199446 0.0736353326594424 ENSG00000133226 SRRM1
ENST00000479034 1 0.191627736808936 0.0685649108389599 ENSG00000133226 SRRM1
ENST00000596378 1 0.300180634217575 0.0568764353592388 ENSG00000133226 SRRM1
ENST00000494934 1 0.153119461623988 0.111541799493266 ENSG00000133226 SRRM1
ENST00000495561 1 0.191565484774382 0.112787122936724 ENSG00000133226 SRRM1
ENST00000537199 1 0.392005829495472 0.0511563492600917 ENSG00000133226 SRRM1
ENST00000485441 1 0.259723105349718 0.0935002530412449 ENSG00000133226 SRRM1
ENST00000470243 1 0.121660772591637 0.113484420045527 ENSG00000133226 SRRM1
ENST00000496882 1 0.688452154733428 0.0259423812119941 ENSG00000133226 SRRM1
ENST00000461768 1 0.861367359004128 -0.0119078168835203 ENSG00000133226 SRRM1
ENST00000485541 1 0.943919019358009 0.00513858897668661 ENSG00000133226 SRRM1
ENST00000488317 1 0.836223340144141 0.0164278019140608 ENSG00000133226 SRRM1
ENST00000489130 1 0.245841534270104 0.121467057961981 ENSG00000133226 SRRM1
ENST00000474843 1 0.0464087790448977 0.160102247188209 ENSG00000133226 SRRM1
ENST00000374379 1 0.613645719175012 0.0661851428501163 ENSG00000169504 CLIC4
ENST00000497755 1 0.949888914584993 0.00883324455526602 ENSG00000169504 CLIC4
ENST00000488683 1 0.613250137580805 0.0662590203906151 ENSG00000169504 CLIC4
ENST00000489758 1 0.882909042525037 0.0208738028294471 ENSG00000169504 CLIC4
ENST00000459588 1 0.945669189957215 -0.023436064464531 ENSG00000238482 RNU6-1208P
ENST00000399916 1 0.778929125446346 -0.0249173096316776 ENSG00000020633 RUNX3
ENST00000308873 1 0.810672902868519 -0.022032409782544 ENSG00000020633 RUNX3
ENST00000338888 1 0.915842548687357 -0.00957765248472816 ENSG00000020633 RUNX3
ENST00000540420 1 0.981978820351997 0.00212066104238018 ENSG00000020633 RUNX3
ENST00000496967 1 0.955950650707018 0.0049922968602295 ENSG00000020633 RUNX3
ENST00000479341 1 0.659909056572506 -0.0444494728732033 ENSG00000020633 RUNX3
ENST00000456316 1 0.278321834123274 0.205858711422959 ENSG00000229162 RP11-84D1.1
ENST00000424084 1 0.387408400126063 -0.288748481447039 ENSG00000233755 RP4-799D16.1
ENST00000236273 1 0.701507939225925 -0.0234208982869374 ENSG00000117614 SYF2
ENST00000354361 1 0.642849626676124 -0.0279916028193325 ENSG00000117614 SYF2
ENST00000474160 1 0.331725313214662 -0.0734212672998908 ENSG00000117614 SYF2
ENST00000476231 1 0.359284314453409 -0.0768875575877874 ENSG00000117614 SYF2
ENST00000243189 1 0.358345359206058 -0.0660242719117664 ENSG00000117616 C1orf63
ENST00000569495 1 0.643355420115793 0.0337911620347527 ENSG00000117616 C1orf63
ENST00000498238 1 0.35897730138201 -0.0659829178130972 ENSG00000117616 C1orf63
ENST00000566395 1 0.509868075525257 0.0457799207056148 ENSG00000117616 C1orf63
ENST00000565733 1 0.505128373066395 0.0456272161078718 ENSG00000117616 C1orf63
ENST00000568254 1 0.359584222399917 -0.0659004769305184 ENSG00000117616 C1orf63
ENST00000473314 1 0.332794431309544 -0.0580377277191457 ENSG00000117616 C1orf63
ENST00000417642 1 0.359563876239623 -0.0659001218668639 ENSG00000117616 C1orf63
ENST00000570063 1 0.53995820449824 0.0424766693350087 ENSG00000117616 C1orf63
ENST00000564223 1 0.715256587251333 0.034011342000653 ENSG00000117616 C1orf63
ENST00000475766 1 0.462374632968509 0.0507326568540458 ENSG00000117616 C1orf63
ENST00000491378 1 0.832450841730442 0.0172430664937004 ENSG00000117616 C1orf63
ENST00000431849 1 0.198660907284354 -0.11704442975087 ENSG00000117616 C1orf63
ENST00000568212 1 0.162777818936731 -0.135038452968735 ENSG00000117616 C1orf63
ENST00000568701 1 0.0604432568468924 -0.163844102166585 ENSG00000117616 C1orf63
ENST00000561867 1 0.0876477757649138 -0.131687548042644 ENSG00000117616 C1orf63
ENST00000568996 1 0.0846509688463708 -0.133029551574057 ENSG00000117616 C1orf63
ENST00000607698 1 0.867945482097429 -0.0605765369024843 ENSG00000272432 RP3-465N24.6
ENST00000450820 1 0.395723635083785 -0.0909989966622086 ENSG00000117616 C1orf63
ENST00000566714 1 0.314005257188559 0.209931599102434 ENSG00000261349 RP3-465N24.5
ENST00000564398 1 0.0805048888711366 -0.326956999982927 ENSG00000187010 RHD
ENST00000328664 1 0.42407436387711 0.107310287899411 ENSG00000187010 RHD
ENST00000454452 1 0.590485751911184 0.0748516893396969 ENSG00000187010 RHD
ENST00000342055 1 0.590485751911184 0.0748516893396969 ENSG00000187010 RHD
ENST00000423810 1 0.590485751911184 0.0748516893396969 ENSG00000187010 RHD
ENST00000568195 1 0.590485751911184 0.0748516893396969 ENSG00000187010 RHD
ENST00000417538 1 0.590485751911184 0.0748516893396969 ENSG00000187010 RHD
ENST00000357542 1 0.590485751911184 0.0748516893396969 ENSG00000187010 RHD
ENST00000423253 1 0.669958713481271 0.0615223191904191 ENSG00000187010 RHD
ENST00000568399 1 0.335198382332442 0.106060046270021 ENSG00000117616 C1orf63
ENST00000562018 1 0.394246668137715 0.0926778016046261 ENSG00000117616 C1orf63
ENST00000567741 1 0.410516430289282 0.0896673028667136 ENSG00000117616 C1orf63
ENST00000566599 1 0.961686312004443 -0.00628376512302442 ENSG00000117616 C1orf63
ENST00000564413 1 0.904954879816762 0.0218534102936964 ENSG00000117616 C1orf63
ENST00000570165 1 0.783867663394153 -0.0469387902395929 ENSG00000259984 RP11-335G20.7
ENST00000374358 1 0.864101287226564 0.0139434628632989 ENSG00000183726 TMEM50A
ENST00000498135 1 0.997645656646708 0.000250715036505375 ENSG00000183726 TMEM50A
ENST00000491936 1 0.910112933660302 0.00950652869352102 ENSG00000183726 TMEM50A
ENST00000480937 1 0.905146129848093 0.0100411703448143 ENSG00000183726 TMEM50A
ENST00000468704 1 0.964519013975852 -0.00386476905614142 ENSG00000183726 TMEM50A
ENST00000487234 1 0.239501492813975 0.103255542154139 ENSG00000183726 TMEM50A
ENST00000459565 1 0.906584462860616 -0.0401721409877711 ENSG00000238889 snoU13
ENST00000294413 1 0.797849561317642 0.0432953247891275 ENSG00000188672 RHCE
ENST00000374352 1 0.819970559147703 0.0388345334082276 ENSG00000188672 RHCE
ENST00000243186 1 0.738400121566562 0.0576438579515484 ENSG00000188672 RHCE
ENST00000413854 1 0.738400121566562 0.0576438579515484 ENSG00000188672 RHCE
ENST00000425135 1 0.738400121566562 0.0576438579515484 ENSG00000188672 RHCE
ENST00000455194 1 0.738400121566562 0.0576438579515484 ENSG00000188672 RHCE
ENST00000340849 1 0.81996325279888 0.0505597010785716 ENSG00000188672 RHCE
ENST00000349320 1 0.982779130524256 -0.00474720194902283 ENSG00000188672 RHCE
ENST00000527747 1 0.57903784597888 -0.145130380983553 ENSG00000188672 RHCE
ENST00000346452 1 0.502050017442986 -0.18701173373968 ENSG00000188672 RHCE
ENST00000349438 1 0.422205974288121 -0.224155054458278 ENSG00000188672 RHCE
ENST00000527187 1 0.581264169854203 -0.191147142511275 ENSG00000188672 RHCE
ENST00000533771 1 0.580878150992859 -0.191866072826923 ENSG00000188672 RHCE
ENST00000399763 1 0.479356516040771 0.0514160900705268 ENSG00000204178 TMEM57
ENST00000399766 1 0.479356516040771 0.0514160900705268 ENSG00000204178 TMEM57
ENST00000374343 1 0.479356516040771 0.0514160900705268 ENSG00000204178 TMEM57
ENST00000470035 1 0.856471933966016 0.0198669613355366 ENSG00000204178 TMEM57
ENST00000374338 1 0.62100183166933 -0.0705004943963411 ENSG00000157978 LDLRAP1
ENST00000485476 1 0.440525015704829 0.151289215208151 ENSG00000157978 LDLRAP1
ENST00000488127 1 0.389815723731732 -0.137584812603075 ENSG00000157978 LDLRAP1
ENST00000462394 1 0.468531152890667 -0.178330554608418 ENSG00000157978 LDLRAP1
ENST00000484476 1 0.233658521965703 -0.265826872484092 ENSG00000157978 LDLRAP1
ENST00000474283 1 0.646538181289844 -0.0988197149140804 ENSG00000157978 LDLRAP1
ENST00000470950 1 0.820267438179692 -0.0514088305344935 ENSG00000157978 LDLRAP1
ENST00000412797 1 0.45530693051195 0.273337126000244 ENSG00000225643 RP11-70P17.1
ENST00000374332 1 0.147643262731372 0.172139215296901 ENSG00000117643 MAN1C1
ENST00000263979 1 0.130767553254807 0.182558686813164 ENSG00000117643 MAN1C1
ENST00000436991 1 0.362945118901688 0.169364846342455 ENSG00000233478 RP1-187B23.1
ENST00000473891 1 0.28627020929246 0.15011290666927 ENSG00000117643 MAN1C1
ENST00000374329 1 0.299634041787535 0.126390787328337 ENSG00000117643 MAN1C1
ENST00000496532 1 0.457460228334799 0.115463267446543 ENSG00000117643 MAN1C1
ENST00000475314 1 0.650408718384457 0.072794475586475 ENSG00000117643 MAN1C1
ENST00000487493 1 0.675854656388573 0.0861321317109769 ENSG00000117643 MAN1C1
ENST00000354177 1 0.300838085591969 0.0902851961201713 ENSG00000162430 SEPN1
ENST00000361547 1 0.300838085591969 0.0902851961201713 ENSG00000162430 SEPN1
ENST00000374315 1 0.300838085591969 0.0902851961201713 ENSG00000162430 SEPN1
ENST00000559265 1 0.561112298445033 -0.0492193598342652 ENSG00000255054 RP1-317E23.6
ENST00000494537 1 0.540868956989094 0.0831156734512609 ENSG00000162430 SEPN1
ENST00000527604 1 0.576239610822859 -0.0515772676190449 ENSG00000255054 RP1-317E23.6
ENST00000442055 1 0.294943102941457 0.15761393478277 ENSG00000228172 RP1-317E23.3
ENST00000453649 1 0.295052930645202 0.157676706254789 ENSG00000228172 RP1-317E23.3
ENST00000424294 1 0.127102522400678 -0.145090407858859 ENSG00000117640 MTFR1L
ENST00000536896 0.714148412861079 0.00122144531324954 -0.722671120987157 ENSG00000223474 AL020996.1
ENST00000374303 1 0.276520287344405 -0.082155584746688 ENSG00000117640 MTFR1L
ENST00000533762 1 0.0678148414128512 -0.181886935999205 ENSG00000117640 MTFR1L
ENST00000529116 1 0.0554033990050802 -0.188992179608166 ENSG00000117640 MTFR1L
ENST00000474295 1 0.277232677229919 -0.082143209395183 ENSG00000117640 MTFR1L
ENST00000488327 1 0.0462990597281321 -0.191070145500355 ENSG00000117640 MTFR1L
ENST00000472643 1 0.158698993089135 -0.114460749819029 ENSG00000117640 MTFR1L
ENST00000494293 1 0.0908896353805373 -0.186599393172649 ENSG00000117640 MTFR1L
ENST00000469815 1 0.296397513861139 -0.0797472784154154 ENSG00000117640 MTFR1L
ENST00000526894 1 0.158709488745019 -0.114467380112991 ENSG00000117640 MTFR1L
ENST00000478284 1 0.156940027708217 -0.12703027557874 ENSG00000117640 MTFR1L
ENST00000524618 1 0.220578372110202 -0.0938971692287339 ENSG00000117640 MTFR1L
ENST00000374307 1 0.277231894038975 -0.0821483833127206 ENSG00000117640 MTFR1L
ENST00000528624 1 0.255131990629506 -0.122322180653146 ENSG00000117640 MTFR1L
ENST00000525713 1 0.161071582056174 -0.142220068525189 ENSG00000117640 MTFR1L
ENST00000374301 1 0.465045432841599 -0.0556953891928386 ENSG00000117640 MTFR1L
ENST00000464008 1 0.303840633678383 -0.0874414335614312 ENSG00000117640 MTFR1L
ENST00000526158 1 0.319826758433368 -0.0922354216232185 ENSG00000117640 MTFR1L
ENST00000530599 1 0.121005174755127 -0.156280525628644 ENSG00000117640 MTFR1L
ENST00000374300 1 0.539001037058552 -0.047081398351269 ENSG00000117640 MTFR1L
ENST00000466284 1 0.665594964977176 -0.0339090924984952 ENSG00000117640 MTFR1L
ENST00000531361 1 0.723928174522252 -0.0336838117224895 ENSG00000117640 MTFR1L
ENST00000497956 1 0.45281961774592 0.0711346162282745 ENSG00000117640 MTFR1L
ENST00000606617 1 0.199335070624126 0.213313762659938 ENSG00000272478 RP1-317E23.7
ENST00000538789 1 0.478471933929018 0.101338525900737 ENSG00000127423 AUNIP
ENST00000481602 1 0.560554702704678 -0.203095906220634 ENSG00000127423 AUNIP
ENST00000374298 1 0.836933939288213 0.0690763466440098 ENSG00000127423 AUNIP
ENST00000455431 1 0.0175506967355678 -0.361161405784105 ENSG00000236528 RP1-125I3.2
ENST00000374296 1 0.0288297886461753 -0.32002952292689 ENSG00000182749 PAQR7
ENST00000426559 1 0.356150104473724 -0.121755248459452 ENSG00000117632 STMN1
ENST00000455785 1 0.329583529164772 -0.122465866743021 ENSG00000117632 STMN1
ENST00000399728 1 0.334199665891713 -0.121605391995701 ENSG00000117632 STMN1
ENST00000465604 1 0.327242705668171 -0.122180836356556 ENSG00000117632 STMN1
ENST00000357865 1 0.340614357168484 -0.119318414565231 ENSG00000117632 STMN1
ENST00000374291 1 0.318354183593348 -0.122976730759589 ENSG00000117632 STMN1
ENST00000485226 1 0.259302873264307 -0.144103664164726 ENSG00000117632 STMN1
ENST00000446334 1 0.285116221790901 -0.141879756472191 ENSG00000117632 STMN1
ENST00000580971 1 0.392872916054614 -0.155279502009407 ENSG00000264021 MIR3917
ENST00000374282 1 0.196293364178065 0.145331068563087 ENSG00000158006 PAFAH2
ENST00000374284 1 0.143199975909256 0.168292075445339 ENSG00000158006 PAFAH2
ENST00000493892 1 0.345146996263275 0.143458282218922 ENSG00000158006 PAFAH2
ENST00000464540 1 0.345150274106615 0.143455452810813 ENSG00000158006 PAFAH2
ENST00000476611 1 0.403200844996407 0.208570606580587 ENSG00000158006 PAFAH2
ENST00000439092 1 0.210824131831915 0.204462140093729 ENSG00000158006 PAFAH2
ENST00000441420 1 0.395184550718352 0.137058603024118 ENSG00000158006 PAFAH2
ENST00000444713 1 0.910781929807013 0.0164890449618971 ENSG00000175087 PDIK1L
ENST00000374271 1 0.637203777385894 0.0509563328098721 ENSG00000175087 PDIK1L
ENST00000374269 1 0.721196169697288 0.0414601056751382 ENSG00000175087 PDIK1L
ENST00000374266 1 0.418251822386831 -0.13082270403807 ENSG00000142684 ZNF593
ENST00000270812 1 0.40979095386873 -0.133197888342 ENSG00000142684 ZNF593
ENST00000407889 1 0.413148962922648 -0.132784430716757 ENSG00000236782 RP11-96L14.7
ENST00000414762 1 0.578329102554039 -0.0899295249612169 ENSG00000236782 RP11-96L14.7
ENST00000433939 1 0.549561681218161 -0.090193185079113 ENSG00000236782 RP11-96L14.7
ENST00000444682 1 0.623332959537327 -0.0753180760270329 ENSG00000236782 RP11-96L14.7
ENST00000448923 1 0.359772530251015 -0.126354205452127 ENSG00000236782 RP11-96L14.7
ENST00000361530 1 0.766715925408428 0.0530714155811586 ENSG00000142675 CNKSR1
ENST00000481077 1 0.456974952759571 0.188856058660093 ENSG00000142675 CNKSR1
ENST00000480348 1 0.473107010588527 0.192694946525756 ENSG00000142675 CNKSR1
ENST00000465415 1 0.297336500871165 0.31542512988048 ENSG00000142675 CNKSR1
ENST00000374253 1 0.665617502770522 0.0775209809961489 ENSG00000142675 CNKSR1
ENST00000525687 1 0.498955506537385 0.158437430160425 ENSG00000142675 CNKSR1
ENST00000482227 1 0.665972155242135 0.0775519296834179 ENSG00000142675 CNKSR1
ENST00000531191 1 0.731536723317276 0.0644439907811545 ENSG00000142675 CNKSR1
ENST00000524529 1 0.901437569646194 -0.041437008234447 ENSG00000142675 CNKSR1
ENST00000531150 1 0.641403325478139 0.147334613836172 ENSG00000142675 CNKSR1
ENST00000528001 1 0.705905016470688 0.1190888348656 ENSG00000142675 CNKSR1
ENST00000528281 1 0.865145109283655 0.0383452389473094 ENSG00000142675 CNKSR1
ENST00000480617 1 0.27704051203862 0.379193183692032 ENSG00000142675 CNKSR1
ENST00000484874 1 0.519787554595448 0.213798546060874 ENSG00000142675 CNKSR1
ENST00000451429 1 0.910461404312497 0.00920780615931833 ENSG00000130695 CEP85
ENST00000476272 1 0.997078400978517 -0.000284844787896436 ENSG00000130695 CEP85
ENST00000252992 1 0.997078400978517 -0.000284844787896436 ENSG00000130695 CEP85
ENST00000480446 1 0.360149215107965 0.221145292110455 ENSG00000130695 CEP85
ENST00000453146 1 0.817652391283446 -0.021027494055939 ENSG00000130695 CEP85
ENST00000469609 1 0.860044175669918 -0.0187786441942113 ENSG00000130695 CEP85
ENST00000468163 1 0.125556554312303 0.250115561955027 ENSG00000130695 CEP85
ENST00000491670 1 0.708260780480683 0.0479293270633956 ENSG00000130695 CEP85
ENST00000270792 1 0.88886109527619 -0.0145465845595613 ENSG00000142669 SH3BGRL3
ENST00000319041 1 0.917156867329935 -0.0108885230723404 ENSG00000142669 SH3BGRL3
ENST00000314675 1 0.893208810168209 0.015919366740634 ENSG00000158062 UBXN11
ENST00000472155 1 0.990859422610039 -0.00194281687081987 ENSG00000158062 UBXN11
ENST00000374223 1 0.979836462749466 -0.00428666207809217 ENSG00000158062 UBXN11
ENST00000475591 1 0.984105780385853 -0.00338102416169279 ENSG00000158062 UBXN11
ENST00000357089 1 0.990078521605351 -0.00211004158657952 ENSG00000158062 UBXN11
ENST00000494942 1 0.990058721917721 -0.00211384920835862 ENSG00000158062 UBXN11
ENST00000374221 1 0.984182067076457 -0.00336354830937963 ENSG00000158062 UBXN11
ENST00000374217 1 0.50051031865995 -0.1059044414768 ENSG00000158062 UBXN11
ENST00000374222 1 0.500726234640925 -0.105765685616557 ENSG00000158062 UBXN11
ENST00000496466 1 0.897835354387308 -0.0214922910881638 ENSG00000158062 UBXN11
ENST00000535108 1 0.991862212935608 0.0019645640236028 ENSG00000158062 UBXN11
ENST00000436301 1 0.954595375884694 -0.0111584326288411 ENSG00000158062 UBXN11
ENST00000374215 1 0.852966289808509 0.0371361224794135 ENSG00000158062 UBXN11
ENST00000452980 1 0.821112870894616 0.0460919483604695 ENSG00000158062 UBXN11
ENST00000442942 1 0.854425613304914 0.0378260042979946 ENSG00000158062 UBXN11
ENST00000450041 1 0.801483240938517 0.0498973163216053 ENSG00000158062 UBXN11
ENST00000423664 1 0.803329929902443 0.0498457007662698 ENSG00000158062 UBXN11
ENST00000421827 1 0.814654582649416 0.046768007828533 ENSG00000158062 UBXN11
ENST00000374213 1 0.347821774989594 -0.112763109480331 ENSG00000169442 CD52
ENST00000492808 1 0.257091328666083 -0.135347996633408 ENSG00000169442 CD52
ENST00000470468 1 0.318510940466047 -0.118685761378483 ENSG00000169442 CD52
ENST00000308182 1 0.288726842180513 0.385397218867996 ENSG00000176092 AIM1L
ENST00000527815 1 0.336811754162336 0.348788681977107 ENSG00000176092 AIM1L
ENST00000520372 1 0.0788505549303467 0.615047479426733 ENSG00000176092 AIM1L
ENST00000403843 1 0.357379149139779 0.337151750507054 ENSG00000176083 ZNF683
ENST00000374204 1 0.357379149139779 0.337151750507054 ENSG00000176083 ZNF683
ENST00000436292 1 0.357379149139779 0.337151750507054 ENSG00000176083 ZNF683
ENST00000349618 1 0.357379149139779 0.337151750507054 ENSG00000176083 ZNF683
ENST00000326279 1 0.654053812421724 -0.162159224532674 ENSG00000131914 LIN28A
ENST00000254231 1 0.654053812421724 -0.162159224532674 ENSG00000131914 LIN28A
ENST00000434391 1 0.520823442506493 0.0549630716604908 ENSG00000117682 DHDDS
ENST00000427245 1 0.600271705558173 -0.0467461924034977 ENSG00000117682 DHDDS
ENST00000527611 1 0.142584654863404 -0.150029526473107 ENSG00000117682 DHDDS
ENST00000374186 1 0.751773816159406 -0.0276517953461666 ENSG00000117682 DHDDS
ENST00000525682 1 0.596713852158824 0.0457342209759825 ENSG00000117682 DHDDS
ENST00000236342 1 0.586649684560785 0.0468852335101799 ENSG00000117682 DHDDS
ENST00000526219 1 0.679188622152058 0.0361481150859281 ENSG00000117682 DHDDS
ENST00000374185 1 0.588062807694955 -0.0482304253284334 ENSG00000117682 DHDDS
ENST00000487944 1 0.135010003638927 -0.140229176727122 ENSG00000117682 DHDDS
ENST00000360009 1 0.520777934574343 0.0549620154645899 ENSG00000117682 DHDDS
ENST00000533087 1 0.683577773133994 -0.0369981775583831 ENSG00000117682 DHDDS
ENST00000531312 1 0.7231527603517 -0.0318758934772607 ENSG00000117682 DHDDS
ENST00000525165 1 0.657045710006218 -0.0399418625746786 ENSG00000117682 DHDDS
ENST00000525546 1 0.686614408927748 -0.0352554211439994 ENSG00000117682 DHDDS
ENST00000528557 1 0.765117154247433 -0.0260988718668417 ENSG00000117682 DHDDS
ENST00000525326 1 0.588064394238272 -0.047654568782389 ENSG00000117682 DHDDS
ENST00000526278 1 0.752996843317906 -0.0285555278876124 ENSG00000117682 DHDDS
ENST00000436153 1 0.622546369225582 -0.0445496345067373 ENSG00000117682 DHDDS
ENST00000529688 1 0.723108456255995 -0.0318899594476736 ENSG00000117682 DHDDS
ENST00000530781 1 0.153457554701717 -0.138405874563193 ENSG00000117682 DHDDS
ENST00000531955 1 0.85870461405979 -0.0163871461590098 ENSG00000117682 DHDDS
ENST00000525410 1 0.726764926173664 -0.033821071587153 ENSG00000117682 DHDDS
ENST00000430232 1 0.931267188036397 0.00809056178941014 ENSG00000117682 DHDDS
ENST00000431933 1 0.281700618529104 0.104827006156551 ENSG00000117682 DHDDS
ENST00000416052 1 0.250839403920969 0.128812689812126 ENSG00000117682 DHDDS
ENST00000446498 1 0.529429164398857 -0.1951865015141 ENSG00000223583 RP3-476K8.4
ENST00000423060 1 0.305668348429881 0.172486579560495 ENSG00000225891 RP3-476K8.3
ENST00000468388 1 0.671912756253264 0.0524457254680732 ENSG00000198830 HMGN2
ENST00000479815 1 0.579200582790368 0.0553468446621026 ENSG00000198830 HMGN2
ENST00000460563 1 0.384576920887543 0.0846946571442232 ENSG00000198830 HMGN2
ENST00000464888 1 0.533504919196315 0.0632083431169743 ENSG00000198830 HMGN2
ENST00000463817 1 0.266987907059921 0.104139811377355 ENSG00000198830 HMGN2
ENST00000467700 1 0.23882512581953 0.109195601004067 ENSG00000198830 HMGN2
ENST00000361427 1 0.246997878937818 0.106863758892026 ENSG00000198830 HMGN2
ENST00000466194 1 0.156831622307232 0.129385833124414 ENSG00000198830 HMGN2
ENST00000493418 1 0.291976782663337 0.100801172444575 ENSG00000198830 HMGN2
ENST00000525525 1 0.270372609752147 -0.164688900581394 ENSG00000117676 RPS6KA1
ENST00000526040 1 0.197596931847336 -0.140494993875953 ENSG00000117676 RPS6KA1
ENST00000374168 1 0.47740909169295 -0.0656217240072398 ENSG00000117676 RPS6KA1
ENST00000524436 1 0.191975358265629 -0.154901955009247 ENSG00000117676 RPS6KA1
ENST00000374166 1 0.477421572648372 -0.0656233960197011 ENSG00000117676 RPS6KA1
ENST00000526792 1 0.565917513768752 -0.0519884961391856 ENSG00000117676 RPS6KA1
ENST00000529454 1 0.189980842523161 -0.143930593968458 ENSG00000117676 RPS6KA1
ENST00000374162 1 0.566392362658626 -0.0519961321054669 ENSG00000117676 RPS6KA1
ENST00000530003 1 0.520039497783245 -0.0580602817887478 ENSG00000117676 RPS6KA1
ENST00000366866 1 0.216963921138655 -0.133644389357004 ENSG00000117676 RPS6KA1
ENST00000531113 1 0.753050741838352 -0.0281501716251233 ENSG00000117676 RPS6KA1
ENST00000374163 1 0.472139225845304 -0.0638408605435812 ENSG00000117676 RPS6KA1
ENST00000530607 1 0.124271059659556 -0.176004411560994 ENSG00000117676 RPS6KA1
ENST00000531382 1 0.568878187564546 -0.0494927609231256 ENSG00000117676 RPS6KA1
ENST00000525582 1 0.928769924948567 -0.0145905471131949 ENSG00000117676 RPS6KA1
ENST00000527264 1 0.304693743955719 -0.0999208499800879 ENSG00000117676 RPS6KA1
ENST00000474934 1 0.551860620228184 -0.074171438931619 ENSG00000117676 RPS6KA1
ENST00000488985 1 0.214928978592963 -0.202560030709593 ENSG00000117676 RPS6KA1
ENST00000403732 1 0.465520722874594 0.068848100351032 ENSG00000117676 RPS6KA1
ENST00000530305 1 0.860883589099735 0.0245553031811225 ENSG00000117676 RPS6KA1
ENST00000438977 1 0.0968370545373956 -0.216461168037394 ENSG00000117676 RPS6KA1
ENST00000569378 1 0.662661749559385 -0.143660827423722 ENSG00000260063 RP5-968P14.2
ENST00000324856 1 0.223736155871643 0.0578419277345737 ENSG00000117713 ARID1A
ENST00000457599 1 0.29685104439339 0.0510396054720248 ENSG00000117713 ARID1A
ENST00000524572 1 0.0262164873472549 0.201523987216123 ENSG00000117713 ARID1A
ENST00000374152 1 0.557048090313653 0.033289879063159 ENSG00000117713 ARID1A
ENST00000578818 1 0.500012480024102 0.241246930017453 ENSG00000266138 RN7SL501P
ENST00000430291 1 0.782559781496786 -0.0256187671210524 ENSG00000117713 ARID1A
ENST00000430799 1 0.588685798923105 0.0381320415109787 ENSG00000117713 ARID1A
ENST00000466382 1 0.666191287781615 0.0307588510321171 ENSG00000117713 ARID1A
ENST00000540690 1 0.667426963701685 0.0306005854006153 ENSG00000117713 ARID1A
ENST00000532781 1 0.805018307490831 0.0184580603857977 ENSG00000117713 ARID1A
ENST00000430292 1 0.579648890224401 -0.0616567339338777 ENSG00000060642 PIGV
ENST00000472757 1 0.133715656579457 0.13102366135111 ENSG00000060642 PIGV
ENST00000078527 1 0.20450029182604 0.108910684163552 ENSG00000060642 PIGV
ENST00000431541 1 0.791781270246689 0.0295173150499489 ENSG00000060642 PIGV
ENST00000449950 1 0.142753046115342 0.126448081306833 ENSG00000060642 PIGV
ENST00000374145 1 0.154526035212489 0.123573636813329 ENSG00000060642 PIGV
ENST00000455364 1 0.228080468065473 0.128780096648428 ENSG00000060642 PIGV
ENST00000374142 1 0.941575172090028 -0.00640206775176711 ENSG00000204160 ZDHHC18
ENST00000374141 1 0.916531258886294 0.0103582676775384 ENSG00000204160 ZDHHC18
ENST00000534643 1 0.997812994416562 0.00028101321854391 ENSG00000204160 ZDHHC18
ENST00000488397 1 0.795550246111504 -0.0226016932956127 ENSG00000204160 ZDHHC18
ENST00000478902 1 0.268210154755117 0.140244303565087 ENSG00000204160 ZDHHC18
ENST00000374135 1 0.072001053934484 -0.126009086459858 ENSG00000142751 GPN2
ENST00000448791 1 0.493078314702838 -0.0779225093496327 ENSG00000226698 RP1-50O24.6
ENST00000374133 1 0.159453166204917 -0.119691872631359 ENSG00000142751 GPN2
ENST00000477418 1 0.121742252899493 -0.13090731617531 ENSG00000142751 GPN2
ENST00000431781 1 0.152559194643617 -0.15685779159047 ENSG00000142751 GPN2
ENST00000461282 1 0.138528739953628 -0.198446876208783 ENSG00000142751 GPN2
ENST00000445019 1 0.494745384374221 -0.0761856420988386 ENSG00000198746 GPATCH3
ENST00000361720 1 0.303475500188269 -0.0914007656741058 ENSG00000198746 GPATCH3
ENST00000450844 1 0.602625966652668 -0.0666500585829767 ENSG00000198746 GPATCH3
ENST00000435827 1 0.314474722827202 -0.0921939377985821 ENSG00000090273 NUDC
ENST00000321265 1 0.378855974143588 -0.07832418395406 ENSG00000090273 NUDC
ENST00000452707 1 0.430025715141496 -0.0757063132828484 ENSG00000090273 NUDC
ENST00000484772 1 0.30500572424738 -0.0944362866071285 ENSG00000090273 NUDC
ENST00000320567 1 0.480149754038003 0.218411664814686 ENSG00000175707 C1orf172
ENST00000522111 1 0.929765882618437 0.0241724435881188 ENSG00000253368 TRNP1
ENST00000531285 1 0.231432747092361 -0.421024799338732 ENSG00000253368 TRNP1
ENST00000289166 1 0.713741033348685 -0.133001562391298 ENSG00000158246 FAM46B
ENST00000374089 1 0.573729997945811 -0.0870749850022337 ENSG00000090020 SLC9A1
ENST00000263980 1 0.834514766773332 0.0249643554476606 ENSG00000090020 SLC9A1
ENST00000490329 1 0.534984871896795 -0.130937091397063 ENSG00000090020 SLC9A1
ENST00000545949 1 0.703053106196855 0.0457515857862134 ENSG00000090020 SLC9A1
ENST00000447808 1 0.463965945760633 -0.133931618443386 ENSG00000090020 SLC9A1
ENST00000374086 1 0.532869058331218 0.0758980510724759 ENSG00000090020 SLC9A1
ENST00000374084 1 0.492670721625888 0.0782706400939473 ENSG00000090020 SLC9A1
ENST00000449818 1 0.0335484073967083 -0.658186641035645 ENSG00000225159 NPM1P39
ENST00000319394 1 0.805152945745832 0.0216480902176137 ENSG00000142784 WDTC1
ENST00000361771 1 0.814568815619049 0.0205260540201946 ENSG00000142784 WDTC1
ENST00000447062 1 0.913881186174189 0.0098651548690888 ENSG00000142784 WDTC1
ENST00000491239 1 0.60434565441292 0.0516653209865058 ENSG00000142784 WDTC1
ENST00000472249 1 0.749460568671726 0.0379263067091629 ENSG00000142784 WDTC1
ENST00000428741 1 0.149732381733917 0.525269864050162 ENSG00000243659 RP11-4K3__A.3
ENST00000374076 1 0.670667892867384 -0.0270711987783329 ENSG00000186501 TMEM222
ENST00000464720 1 0.670642692279508 -0.0270769387221879 ENSG00000186501 TMEM222
ENST00000608611 1 0.670642692279508 -0.0270769387221879 ENSG00000186501 TMEM222
ENST00000466759 1 0.746948439862969 -0.0231251906022157 ENSG00000186501 TMEM222
ENST00000486082 1 0.616595316365617 -0.0315067591489834 ENSG00000186501 TMEM222
ENST00000464813 1 0.871179066439185 -0.0110611700450434 ENSG00000186501 TMEM222
ENST00000478104 1 0.510362960887782 -0.0421942464499697 ENSG00000186501 TMEM222
ENST00000498220 1 0.620933473257154 -0.0324922937379219 ENSG00000186501 TMEM222
ENST00000384161 1 0.964322176408217 0.0144846960159455 ENSG00000206888 RNU6-48P
ENST00000486001 1 0.943421871614631 0.0203365697413624 ENSG00000241547 RP11-4K3__A.5
ENST00000471456 1 0.979959453456814 0.00213570065280847 ENSG00000186501 TMEM222
ENST00000470223 1 0.639150829992995 -0.0396574779500117 ENSG00000186501 TMEM222
ENST00000318074 1 0.636680409468781 -0.074451351965418 ENSG00000142765 SYTL1
ENST00000483926 1 0.635049170454279 -0.0745980700393062 ENSG00000142765 SYTL1
ENST00000473280 1 0.0812892910569562 0.366490790696953 ENSG00000142765 SYTL1
ENST00000543823 1 0.48282366879438 -0.115640179672799 ENSG00000142765 SYTL1
ENST00000490170 1 0.0704029981730407 -0.310241308842093 ENSG00000142765 SYTL1
ENST00000496001 1 0.555636306362736 -0.12769180965918 ENSG00000142765 SYTL1
ENST00000485269 1 0.677877748903766 -0.0888311243621991 ENSG00000142765 SYTL1
ENST00000475199 1 0.385836184578089 -0.197538731251147 ENSG00000142765 SYTL1
ENST00000472410 1 0.393255240205747 -0.269797347581013 ENSG00000142733 MAP3K6
ENST00000374040 1 0.337139074195045 -0.294152035350097 ENSG00000142733 MAP3K6
ENST00000493901 1 0.33654423266348 -0.294323653734589 ENSG00000142733 MAP3K6
ENST00000470890 1 0.453758275928003 -0.269242562076266 ENSG00000142733 MAP3K6
ENST00000357582 1 0.331954189354468 -0.297420079791089 ENSG00000142733 MAP3K6
ENST00000476509 1 0.539168680449551 -0.224103985364257 ENSG00000142733 MAP3K6
ENST00000374024 1 0.595850483141782 0.189561292023526 ENSG00000181773 GPR3
ENST00000430629 1 0.109252226791141 0.0915842557631121 ENSG00000158195 WASF2
ENST00000536657 1 0.0610009468436527 0.114219386738441 ENSG00000158195 WASF2
ENST00000492975 1 0.0403047955044551 0.414319595275054 ENSG00000241169 RP4-752I6.1
ENST00000443579 1 0.711154157390539 -0.135221975320626 ENSG00000237429 RP1-159A19.4
ENST00000247087 1 0.229266876352767 -0.182897365540599 ENSG00000126705 AHDC1
ENST00000374011 1 0.228557823055237 -0.182920697239943 ENSG00000126705 AHDC1
ENST00000487743 1 0.410440364856949 0.253343300594105 ENSG00000126705 AHDC1
ENST00000490295 1 0.218192309607103 -0.212124804570482 ENSG00000126705 AHDC1
ENST00000480033 1 0.208054035602077 -0.221697494757901 ENSG00000126705 AHDC1
ENST00000374005 1 0.905847608509481 0.0150516449246321 ENSG00000000938 FGR
ENST00000399173 1 0.92213255067314 0.0129511805239671 ENSG00000000938 FGR
ENST00000545953 1 0.903669737150134 0.0154216471676109 ENSG00000000938 FGR
ENST00000374004 1 0.897183588217006 0.0175309635687969 ENSG00000000938 FGR
ENST00000374003 1 0.970834063631933 0.00482615183563723 ENSG00000000938 FGR
ENST00000457296 1 0.803374561200233 -0.033745719037082 ENSG00000000938 FGR
ENST00000475472 1 0.836471810569216 -0.0249926089030102 ENSG00000000938 FGR
ENST00000468038 1 0.65220710140888 -0.0604311533505145 ENSG00000000938 FGR
ENST00000440492 1 0.416113798249461 -0.273257965813175 ENSG00000233975 RP11-288L9.1
ENST00000361157 1 0.693690315266936 0.0581560872030656 ENSG00000126709 IFI6
ENST00000339145 1 0.693562117050137 0.0581889165685725 ENSG00000126709 IFI6
ENST00000362020 1 0.693710515964402 0.0581535333624458 ENSG00000126709 IFI6
ENST00000430683 1 0.324932064796232 0.192220917045379 ENSG00000225886 RP11-288L9.4
ENST00000373954 1 0.240195521188836 0.0991554239617335 ENSG00000009780 FAM76A
ENST00000419687 1 0.205305602723446 0.110664634326751 ENSG00000009780 FAM76A
ENST00000373949 1 0.30297994639153 0.0898263213292207 ENSG00000009780 FAM76A
ENST00000530324 1 0.522775113034074 0.0582102525343368 ENSG00000009780 FAM76A
ENST00000234549 1 0.381930937319501 0.0799841283491447 ENSG00000009780 FAM76A
ENST00000010299 1 0.381930937319501 0.0799841283491447 ENSG00000009780 FAM76A
ENST00000446647 1 0.0613128882936374 0.205014479806535 ENSG00000009780 FAM76A
ENST00000373943 1 0.616194616110619 0.0501649064124723 ENSG00000117758 STX12
ENST00000440806 1 0.915420416045728 0.0102628542955075 ENSG00000117758 STX12
ENST00000468761 1 0.991152851485153 0.00106238571541928 ENSG00000117758 STX12
ENST00000602607 1 0.312349647397082 0.286887702250758 ENSG00000269971 RP3-426I6.5
ENST00000481874 1 0.284343232462202 -0.131549075742955 ENSG00000117758 STX12
ENST00000472285 1 0.543286262078952 -0.0687488649457431 ENSG00000117758 STX12
ENST00000602843 1 0.868237851489106 -0.0500623205157651 ENSG00000270031 RP3-426I6.6
ENST00000311772 1 0.607660539455366 0.0258654077651547 ENSG00000117751 PPP1R8
ENST00000236412 1 0.604397530967217 0.0262691434968886 ENSG00000117751 PPP1R8
ENST00000373931 1 0.607370660914491 0.025869182902156 ENSG00000117751 PPP1R8
ENST00000431586 1 0.803393268106805 -0.0144536911505514 ENSG00000117751 PPP1R8
ENST00000486634 1 0.94687067233677 -0.00393031932354157 ENSG00000117751 PPP1R8
ENST00000601459 1 0.571138105212516 -0.0553956336059037 ENSG00000268552 AL109927.1
ENST00000328928 1 0.313004725465222 0.137985101084162 ENSG00000130775 THEMIS2
ENST00000373925 1 0.313004725465222 0.137985101084162 ENSG00000130775 THEMIS2
ENST00000373927 1 0.304069366930812 0.140135759488467 ENSG00000130775 THEMIS2
ENST00000427466 1 0.301822017961048 0.148726985110153 ENSG00000130775 THEMIS2
ENST00000442118 1 0.47365653511054 0.100191599554151 ENSG00000130775 THEMIS2
ENST00000467258 1 0.366285365245543 0.1234536578514 ENSG00000130775 THEMIS2
ENST00000373921 1 0.313023404192909 0.137984678138416 ENSG00000130775 THEMIS2
ENST00000466068 1 0.57331001696578 0.0779298639450183 ENSG00000130775 THEMIS2
ENST00000482828 1 0.556723256891377 0.0809345359673834 ENSG00000130775 THEMIS2
ENST00000456990 1 0.332770444030922 0.130037494291891 ENSG00000130775 THEMIS2
ENST00000492877 1 0.117348799476081 0.227353878614822 ENSG00000130775 THEMIS2
ENST00000373912 1 0.738355570749458 0.023177446499376 ENSG00000117748 RPA2
ENST00000419958 1 0.376574690380765 0.0611786857502889 ENSG00000117748 RPA2
ENST00000373909 1 0.802689191732153 0.0173630131444548 ENSG00000117748 RPA2
ENST00000313433 1 0.946957837628868 0.00493577253631204 ENSG00000117748 RPA2
ENST00000444045 1 0.907089221359161 -0.00935777692042913 ENSG00000117748 RPA2
ENST00000373894 1 0.789963984011086 0.0785650883067736 ENSG00000130768 SMPDL3B
ENST00000548116 1 0.790651885261523 0.0785506786947548 ENSG00000130768 SMPDL3B
ENST00000411604 1 0.682811841029055 0.117626333988073 ENSG00000130768 SMPDL3B
ENST00000373888 1 0.692829632417661 0.112247925636883 ENSG00000130768 SMPDL3B
ENST00000466793 1 0.511596395396359 0.240030097735573 ENSG00000130768 SMPDL3B
ENST00000549094 1 0.791216217531628 0.0781000106044279 ENSG00000130768 SMPDL3B
ENST00000448015 1 0.769026510650496 -0.0819961544669388 ENSG00000227050 RP11-460I13.2
ENST00000373884 1 0.56071127293895 -0.0817751482371402 ENSG00000158156 XKR8
ENST00000481387 1 0.698754144446246 -0.0693674308979767 ENSG00000158156 XKR8
ENST00000373871 1 0.69040591411552 -0.0281285531454388 ENSG00000158161 EYA3
ENST00000436342 1 0.691274112011616 -0.0280588481383518 ENSG00000158161 EYA3
ENST00000373864 1 0.980372417790856 -0.00192914736754101 ENSG00000158161 EYA3
ENST00000540618 1 0.503961861005366 -0.0503106587425495 ENSG00000158161 EYA3
ENST00000545175 1 0.495703090986804 -0.0513410199706019 ENSG00000158161 EYA3
ENST00000373863 1 0.460803893107037 -0.0562491386831772 ENSG00000158161 EYA3
ENST00000495923 1 0.750883495339572 -0.02710966133957 ENSG00000158161 EYA3
ENST00000471498 1 0.405123227156059 -0.0653080506252039 ENSG00000158161 EYA3
ENST00000426041 1 0.638529337888014 0.149876204985717 ENSG00000238231 RP11-460I13.6
ENST00000468665 1 0.97376774891316 0.00312550672968753 ENSG00000158161 EYA3
ENST00000476501 1 0.585661090734535 -0.122089364651912 ENSG00000240750 RN7SL559P
ENST00000543748 0.017294414960268 8.27740235717661e-06 -0.902398694856379 ENSG00000228589 SPCS2P4
ENST00000436160 0.0254184642240776 1.50282313326848e-05 -0.906819297626923 ENSG00000228589 SPCS2P4
ENST00000443484 1 0.980802898268357 -0.00877006034146139 ENSG00000228943 RP5-1053E7.2
ENST00000399029 1 0.0969037681093323 0.552113537797548 ENSG00000214812 RP5-1053E7.3
ENST00000373857 1 0.592816194438277 0.0643459909781286 ENSG00000169403 PTAFR
ENST00000539896 1 0.596709985685966 0.0647300967077059 ENSG00000169403 PTAFR
ENST00000305392 1 0.561287415088435 0.0750168692737477 ENSG00000169403 PTAFR
ENST00000603289 1 0.649664700662588 -0.0322823169282649 ENSG00000126698 DNAJC8
ENST00000321830 1 0.362319343341197 0.300911928066787 ENSG00000215902 AL353354.1
ENST00000263697 1 0.822684813880651 -0.0138519436806378 ENSG00000126698 DNAJC8
ENST00000596102 1 0.402224639751177 0.0766640075095349 ENSG00000269804 AL353354.2
ENST00000489277 1 0.822684813880651 -0.0138519436806378 ENSG00000126698 DNAJC8
ENST00000470967 1 0.944307836279694 -0.00582889946289524 ENSG00000126698 DNAJC8
ENST00000482674 1 0.978264250391366 -0.00195382689776379 ENSG00000126698 DNAJC8
ENST00000488868 1 0.9980519839154 -0.000175389757722608 ENSG00000126698 DNAJC8
ENST00000497986 1 0.231100186135675 -0.15029891082706 ENSG00000130770 ATPIF1
ENST00000335514 1 0.230773934465499 -0.150337777146486 ENSG00000130770 ATPIF1
ENST00000468425 1 0.240593871082825 -0.132638534845078 ENSG00000130770 ATPIF1
ENST00000465645 1 0.230773934465499 -0.150337777146486 ENSG00000130770 ATPIF1
ENST00000604716 1 0.975967407468128 -0.00817987491439994 ENSG00000270605 RP5-1092A3.4
ENST00000253063 1 0.825730368218399 -0.0255624917910964 ENSG00000130766 SESN2
ENST00000479574 1 0.326649251116404 0.110652546792788 ENSG00000130772 MED18
ENST00000373842 1 0.309210524600725 0.109391410911315 ENSG00000130772 MED18
ENST00000398997 1 0.309210524600725 0.109391410911315 ENSG00000130772 MED18
ENST00000475655 1 0.360458974773057 0.122596821117866 ENSG00000130772 MED18
ENST00000474683 1 0.0311130066859825 0.264368153511576 ENSG00000130772 MED18
ENST00000373839 1 0.750258938561726 0.0197089124488781 ENSG00000204138 PHACTR4
ENST00000463428 1 0.824674479247989 0.0156351592096905 ENSG00000204138 PHACTR4
ENST00000493669 1 0.762535108106227 0.0194022187962144 ENSG00000204138 PHACTR4
ENST00000373836 1 0.755980747960128 0.0229025378346457 ENSG00000204138 PHACTR4
ENST00000438601 1 0.585915147426106 -0.175146909473942 ENSG00000229820 RP1-308E4.1
ENST00000398958 1 0.468395665383102 -0.0471561683076731 ENSG00000180198 RCC1
ENST00000413987 1 0.595813450955343 -0.0407615976600222 ENSG00000242125 SNHG3
ENST00000427469 1 0.442776614988599 -0.0499427998766763 ENSG00000180198 RCC1
ENST00000447507 1 0.85793867742718 0.0146430213505587 ENSG00000242125 SNHG3
ENST00000434290 1 0.439824977188379 -0.0502101598337829 ENSG00000180198 RCC1
ENST00000373833 1 0.465120326454381 -0.0474601811895803 ENSG00000180198 RCC1
ENST00000437681 1 0.639327884105745 -0.0360629908133575 ENSG00000242125 SNHG3
ENST00000364938 1 0.312093182568682 -0.141880614902018 ENSG00000242125 SNHG3
ENST00000363217 1 0.534280077693797 -0.0916397921329997 ENSG00000200087 SNORA73B
ENST00000419074 1 0.162363192520292 -0.0944373819040311 ENSG00000180198 RCC1
ENST00000459072 1 0.0349909261195827 0.611787400855811 ENSG00000238821 snoU13
ENST00000373832 1 0.425208276325965 -0.0611067901140867 ENSG00000180198 RCC1
ENST00000373831 1 0.344871691352698 -0.0734368175666226 ENSG00000180198 RCC1
ENST00000411533 1 0.227289490852691 -0.0951630306311278 ENSG00000180198 RCC1
ENST00000486790 1 0.239490162836213 -0.104393940393249 ENSG00000180198 RCC1
ENST00000430407 1 0.301118519938504 -0.080820806798198 ENSG00000180198 RCC1
ENST00000447051 1 0.539036102234041 -0.133610347557508 ENSG00000231468 PRDX3P2
ENST00000429051 1 0.668263627609752 -0.041573125702648 ENSG00000180198 RCC1
ENST00000478232 1 0.512341718737761 -0.084900676708437 ENSG00000180198 RCC1
ENST00000373830 1 0.142497841279612 -0.0916159586107178 ENSG00000180098 TRNAU1AP
ENST00000495995 1 0.506801685753032 -0.056486595154599 ENSG00000180098 TRNAU1AP
ENST00000411406 1 0.455217200499925 -0.107301481254093 ENSG00000180098 TRNAU1AP
ENST00000480930 1 0.109560652204385 -0.101947224172726 ENSG00000180098 TRNAU1AP
ENST00000491577 1 0.0962004193202558 -0.10622555810931 ENSG00000180098 TRNAU1AP
ENST00000464880 1 0.473206260416674 -0.0802140675077262 ENSG00000180098 TRNAU1AP
ENST00000497790 1 0.23877922009135 -0.134370319686577 ENSG00000180098 TRNAU1AP
ENST00000495215 1 0.824318983960111 -0.0162196235175946 ENSG00000180098 TRNAU1AP
ENST00000464093 1 0.608816924147553 -0.0437518596671837 ENSG00000180098 TRNAU1AP
ENST00000484775 1 0.169742167508997 -0.0906056586640876 ENSG00000180098 TRNAU1AP
ENST00000464612 1 0.956608781329561 0.00480504043680591 ENSG00000197989 SNHG12
ENST00000475441 1 0.883118684676639 -0.0132335034410891 ENSG00000197989 SNHG12
ENST00000531126 1 0.49501902788139 -0.0781782340794516 ENSG00000197989 SNHG12
ENST00000461448 1 0.49501902788139 -0.0781782340794516 ENSG00000197989 SNHG12
ENST00000470977 1 0.497020504605746 -0.0778422603643692 ENSG00000197989 SNHG12
ENST00000474814 1 0.497017484530392 -0.0778435647440993 ENSG00000197989 SNHG12
ENST00000481368 1 0.533398890106659 -0.0629683150892007 ENSG00000197989 SNHG12
ENST00000481220 1 0.495101880560305 -0.0781776432474532 ENSG00000197989 SNHG12
ENST00000488745 1 0.491380019764811 -0.0781669769854063 ENSG00000197989 SNHG12
ENST00000483436 1 0.49473400462283 -0.0782601521996984 ENSG00000197989 SNHG12
ENST00000408612 1 0.421277027279156 0.175995756940801 ENSG00000221539 SNORD99
ENST00000384581 1 0.738515164466535 0.0416642484265855 ENSG00000197989 SNHG12
ENST00000464115 1 0.291003348291774 -0.146969117970936 ENSG00000197989 SNHG12
ENST00000461832 1 0.293648616480534 -0.146167858287545 ENSG00000197989 SNHG12
ENST00000384584 1 0.377720625854197 -0.130924936347811 ENSG00000197989 SNHG12
ENST00000384342 1 0.699308222777139 -0.0578443959826883 ENSG00000197989 SNHG12
ENST00000471683 1 0.607511638378393 -0.0589112361336868 ENSG00000120656 TAF12
ENST00000373826 1 0.0287572157110697 0.783127591956766 ENSG00000188060 RAB42
ENST00000465518 1 0.0743039469563397 0.658454963884824 ENSG00000188060 RAB42
ENST00000373824 1 0.871158377899006 0.0145723120645444 ENSG00000120656 TAF12
ENST00000263974 1 0.878279128077146 0.0136888316998099 ENSG00000120656 TAF12
ENST00000495422 1 0.883659695579229 0.0142050532774522 ENSG00000120656 TAF12
ENST00000420776 1 0.00568995170819385 0.962077285168502 ENSG00000229388 RP11-442N24__B.1
ENST00000602813 1 0.116118968399384 -0.443936261545477 ENSG00000270103 RNU11
ENST00000387069 1 0.107339410340543 -0.452799111842972 ENSG00000270103 RNU11
ENST00000373816 1 0.375794926776149 -0.0598716117508019 ENSG00000162419 GMEB1
ENST00000361872 1 0.471606510857285 -0.049921100751484 ENSG00000162419 GMEB1
ENST00000294409 1 0.475127814427148 -0.0496083737005407 ENSG00000162419 GMEB1
ENST00000480454 1 0.853909326871044 -0.0125554152497155 ENSG00000162419 GMEB1
ENST00000516968 1 0.618874638783944 -0.180125067137613 ENSG00000252777 SCARNA24
ENST00000474884 1 0.787139851139703 0.0164029777639431 ENSG00000198492 YTHDF2
ENST00000542507 1 0.216579958311908 0.0555141788891515 ENSG00000198492 YTHDF2
ENST00000373812 1 0.215820464714625 0.0556062428290133 ENSG00000198492 YTHDF2
ENST00000541996 1 0.215829618788934 0.0556127089164117 ENSG00000198492 YTHDF2
ENST00000478283 1 0.132903055205525 0.0686759324905384 ENSG00000198492 YTHDF2
ENST00000496288 1 0.899109212572621 0.0072142445763239 ENSG00000198492 YTHDF2
ENST00000475796 1 0.310458725814187 0.0725405046512422 ENSG00000198492 YTHDF2
ENST00000476976 1 0.759714245047321 0.0186023902510061 ENSG00000198492 YTHDF2
ENST00000468863 1 0.580978736955946 0.0406364428630793 ENSG00000198492 YTHDF2
ENST00000443593 1 0.698164104733546 0.134002277301935 ENSG00000226852 RP1-212P9.2
ENST00000418471 1 0.301765315097504 -0.337394898549916 ENSG00000233427 RP1-212P9.3
ENST00000343067 1 0.851894765329019 -0.0123624228783504 ENSG00000159023 EPB41
ENST00000356093 1 0.851894765329019 -0.0123624228783504 ENSG00000159023 EPB41
ENST00000398863 1 0.851894765329019 -0.0123624228783504 ENSG00000159023 EPB41
ENST00000482464 1 0.865512824961069 0.0139197120778747 ENSG00000159023 EPB41
ENST00000373800 1 0.811656852772464 -0.0186178918257242 ENSG00000159023 EPB41
ENST00000349460 1 0.811656852772464 -0.0186178918257242 ENSG00000159023 EPB41
ENST00000347529 1 0.810617506775666 -0.0187201121423156 ENSG00000159023 EPB41
ENST00000373798 1 0.972620619744245 -0.00231210644312587 ENSG00000159023 EPB41
ENST00000373797 1 0.905014023585705 -0.00972804521646811 ENSG00000159023 EPB41
ENST00000488277 1 0.1839537738022 -0.126276842804179 ENSG00000159023 EPB41
ENST00000490308 1 0.226752772510655 -0.11797730135062 ENSG00000159023 EPB41
ENST00000460378 1 0.961341905253735 0.00410311181536228 ENSG00000159023 EPB41
ENST00000462032 1 0.81959768974921 -0.0293004484577408 ENSG00000159023 EPB41
ENST00000521452 1 0.64881272303127 0.0601724297654733 ENSG00000253304 TMEM200B
ENST00000420504 1 0.641153884192072 0.0614831171573665 ENSG00000253304 TMEM200B
ENST00000413004 1 0.88174138833144 0.0349126310909551 ENSG00000225750 RP11-242O24.3
ENST00000373795 1 0.988478216128192 -0.000708204694566149 ENSG00000116350 SRSF4
ENST00000546138 1 0.936707299792094 -0.00393389106254811 ENSG00000116350 SRSF4
ENST00000466448 1 0.929787491698303 -0.00442049794819851 ENSG00000116350 SRSF4
ENST00000450108 1 0.842574971060954 -0.0577807388992198 ENSG00000227637 RP11-242O24.5
ENST00000497015 1 0.935982287139137 0.00546965929067933 ENSG00000116350 SRSF4
ENST00000605204 1 0.808289753861757 0.0126952401943133 ENSG00000116350 SRSF4
ENST00000477193 1 0.601392363339822 0.0508390074527847 ENSG00000116350 SRSF4
ENST00000489898 1 0.877047628918037 -0.0141443691233685 ENSG00000116350 SRSF4
ENST00000472353 1 0.400433965973249 0.055700693834209 ENSG00000116350 SRSF4
ENST00000373791 1 0.210666371901144 0.114960137832886 ENSG00000116353 MECR
ENST00000475773 1 0.00708653906707921 0.375690080809077 ENSG00000116353 MECR
ENST00000483435 1 0.00414101153587838 0.411456324974328 ENSG00000116353 MECR
ENST00000263702 1 0.199557756551668 0.119946731028703 ENSG00000116353 MECR
ENST00000473030 1 0.14129408316783 0.160747074862306 ENSG00000116353 MECR
ENST00000463412 1 0.185163190034863 0.151339059596555 ENSG00000116353 MECR
ENST00000453185 1 0.00877714605099129 0.369307362334046 ENSG00000116353 MECR
ENST00000478505 1 0.0500590705774234 0.20792257606091 ENSG00000116353 MECR
ENST00000490529 1 0.213186727523925 0.120655220854196 ENSG00000116353 MECR
ENST00000464511 1 0.395719446723975 0.201154561736129 ENSG00000116353 MECR
ENST00000463052 1 0.841720249405478 -0.0236849015235734 ENSG00000116353 MECR
ENST00000489248 1 0.888424908854822 -0.0165309656239801 ENSG00000116353 MECR
ENST00000475861 1 0.863031413069103 -0.0202469060961888 ENSG00000116353 MECR
ENST00000474946 1 0.933968699906836 0.00993530997781104 ENSG00000116353 MECR
ENST00000464915 1 0.478339720854509 0.113125752338502 ENSG00000116353 MECR
ENST00000482610 1 0.59659856699382 0.0693629745347965 ENSG00000116353 MECR
ENST00000484012 1 0.51280937320424 0.0895436832873012 ENSG00000116353 MECR
ENST00000493928 1 0.875144321464866 -0.0229603694201045 ENSG00000116353 MECR
ENST00000427046 1 0.0050097222744229 0.903045165594589 ENSG00000237934 RP11-467D18.2
ENST00000345512 1 0.780676304256011 0.100683828475171 ENSG00000060656 PTPRU
ENST00000373779 1 0.911904943144117 0.0392023916795458 ENSG00000060656 PTPRU
ENST00000323874 1 0.911904943144117 0.0392023916795458 ENSG00000060656 PTPRU
ENST00000356870 1 0.911904943144117 0.0392023916795458 ENSG00000060656 PTPRU
ENST00000428026 1 0.911904943144117 0.0392023916795458 ENSG00000060656 PTPRU
ENST00000460170 1 0.911569927583565 0.0393701813042964 ENSG00000060656 PTPRU
ENST00000373765 1 0.494029145063143 0.150191749237479 ENSG00000162510 MATN1
ENST00000494561 1 0.875209633665948 -0.0501026200970954 ENSG00000162510 MATN1
ENST00000477320 1 0.45540915932408 0.226735522440586 ENSG00000162510 MATN1
ENST00000414532 1 0.235535709311533 0.214054209661302 ENSG00000186056 MATN1-AS1
ENST00000454613 1 0.215498161903342 0.224740028073466 ENSG00000186056 MATN1-AS1
ENST00000414763 1 0.162036842530654 0.358166584771691 ENSG00000186056 MATN1-AS1
ENST00000443076 1 0.379165378604358 0.284096347589935 ENSG00000186056 MATN1-AS1
ENST00000294507 1 0.303096683715222 0.122127748101031 ENSG00000162511 LAPTM5
ENST00000464569 1 0.291494287503034 0.122141323845493 ENSG00000162511 LAPTM5
ENST00000583944 1 0.912925516047889 0.0352942080948346 ENSG00000264773 MIR4420
ENST00000476492 1 0.297738326603257 0.123994685688995 ENSG00000162511 LAPTM5
ENST00000336798 1 0.520393005809888 0.13434333143423 ENSG00000162512 SDC3
ENST00000339394 1 0.52048170877205 0.15494193672935 ENSG00000162512 SDC3
ENST00000471567 1 0.690676027327455 -0.128305906613243 ENSG00000162512 SDC3
ENST00000487984 1 0.645694011074031 0.168738251439972 ENSG00000162512 SDC3
ENST00000424085 1 0.354022255401663 0.0362497807500038 ENSG00000134644 PUM1
ENST00000257075 1 0.354022255401663 0.0362497807500038 ENSG00000134644 PUM1
ENST00000373747 1 0.354601265723299 0.0362044196336061 ENSG00000134644 PUM1
ENST00000525843 1 0.363883358282115 0.0360940460663252 ENSG00000134644 PUM1
ENST00000426105 1 0.408895665086877 0.0322569107264406 ENSG00000134644 PUM1
ENST00000440538 1 0.404395668631014 0.0326403645837714 ENSG00000134644 PUM1
ENST00000498419 1 0.011579456741952 0.0989189238962911 ENSG00000134644 PUM1
ENST00000373741 1 0.404441173171837 0.0326509878445638 ENSG00000134644 PUM1
ENST00000423018 1 0.406355872528159 0.0324801787834084 ENSG00000134644 PUM1
ENST00000373742 1 0.444913314222152 0.0300713937286859 ENSG00000134644 PUM1
ENST00000530669 1 0.244040643494375 0.0650506242035335 ENSG00000134644 PUM1
ENST00000529846 1 0.0536009762314253 0.105614070899606 ENSG00000134644 PUM1
ENST00000525997 1 0.0511231671956756 0.106278970313298 ENSG00000134644 PUM1
ENST00000527498 1 0.0116629380022633 0.144760761045137 ENSG00000134644 PUM1
ENST00000365237 1 0.043177841906403 0.666646683661262 ENSG00000202107 SNORD103B
ENST00000498627 1 0.0389882114899445 0.217744665141457 ENSG00000134644 PUM1
ENST00000471894 1 0.471349076375921 0.0520544619447927 ENSG00000134644 PUM1
ENST00000490546 1 0.115749454122264 0.100096396892084 ENSG00000134644 PUM1
ENST00000532678 1 0.207180794669586 0.0750985700291662 ENSG00000134644 PUM1
ENST00000363311 1 0.500111358884997 -0.225749769121025 ENSG00000200181 SNORD85
ENST00000526128 1 0.237504149649429 0.0951909750346571 ENSG00000134644 PUM1
ENST00000526215 1 0.552604973792083 -0.0296325267449797 ENSG00000134644 PUM1
ENST00000525948 1 0.31185999062358 -0.0487312116408523 ENSG00000134644 PUM1
ENST00000480602 1 0.31800784233164 -0.0512531620957757 ENSG00000134644 PUM1
ENST00000524516 1 0.00627194505607202 -0.150920858267633 ENSG00000134644 PUM1
ENST00000417263 1 0.781674379369997 0.071245969673213 ENSG00000237329 RP11-201O14.1
ENST00000429616 1 0.36662948522603 -0.315540870078345 ENSG00000232768 RP11-201O14.2
ENST00000531867 0.39635366983036 0.000429618409540496 -0.284273549861316 ENSG00000134644 PUM1
ENST00000373736 1 0.241939105231876 0.419778913579858 ENSG00000084628 NKAIN1
ENST00000263694 1 0.164553884650156 0.0753274346745797 ENSG00000060688 SNRNP40
ENST00000486941 1 0.757439337295795 0.0358109870190302 ENSG00000060688 SNRNP40
ENST00000489853 1 0.216352891220214 0.0842246978946093 ENSG00000060688 SNRNP40
ENST00000373720 1 0.212271397377074 0.0938766875788092 ENSG00000060688 SNRNP40
ENST00000491106 1 0.814888451990649 -0.0319592203809921 ENSG00000060688 SNRNP40
ENST00000446633 1 0.179297341071812 0.0730506247884211 ENSG00000060688 SNRNP40
ENST00000452686 1 0.312723128990286 -0.324487490593145 ENSG00000229447 RP11-490K7.4
ENST00000474025 1 0.356589515643809 0.0796480523118617 ENSG00000060688 SNRNP40
ENST00000463988 1 0.712308046779083 0.0424875041724251 ENSG00000060688 SNRNP40
ENST00000344147 1 0.664517368253779 0.0373910904332007 ENSG00000121766 ZCCHC17
ENST00000479629 1 0.754075708688245 0.0350153613047898 ENSG00000121766 ZCCHC17
ENST00000373714 1 0.664517368253779 0.0373910904332007 ENSG00000121766 ZCCHC17
ENST00000546109 1 0.617160044092226 0.0452318186527324 ENSG00000121766 ZCCHC17
ENST00000422613 1 0.68167359996089 0.036178207241657 ENSG00000121766 ZCCHC17
ENST00000490049 1 0.750764511807528 -0.0374273791747003 ENSG00000121766 ZCCHC17
ENST00000430143 1 0.0496834230910244 0.287971627650425 ENSG00000229044 RP11-266K22.2
ENST00000373713 1 0.874299242074852 -0.0404381193056175 ENSG00000121769 FABP3
ENST00000497275 1 0.259149482145152 -0.317844131983731 ENSG00000121769 FABP3
ENST00000498148 1 0.969602407151333 -0.00985814342895507 ENSG00000121769 FABP3
ENST00000482018 1 0.915223559672117 -0.026449375140072 ENSG00000121769 FABP3
ENST00000373710 1 0.511124509894794 0.149291560656741 ENSG00000168528 SERINC2
ENST00000536859 1 0.511728485108695 0.149245258375388 ENSG00000168528 SERINC2
ENST00000487207 1 0.392007301292561 0.218426402140744 ENSG00000168528 SERINC2
ENST00000373709 1 0.491849080027201 0.152152094347769 ENSG00000168528 SERINC2
ENST00000536384 1 0.392087408235665 0.192904556584707 ENSG00000168528 SERINC2
ENST00000491976 1 0.392087408235665 0.192904556584707 ENSG00000168528 SERINC2
ENST00000596131 1 0.659762328461541 -0.159476425396481 ENSG00000268950 AC114494.1
ENST00000418618 1 0.921371714910531 0.0345451183677455 ENSG00000228682 RP11-439L8.3
ENST00000412068 1 0.958881166076635 0.0175990633696514 ENSG00000223907 RP11-439L8.4
ENST00000485464 1 0.358667967726668 -0.27431408036429 ENSG00000121764 HCRTR1
ENST00000468521 1 0.504983131596072 -0.150311962168452 ENSG00000121764 HCRTR1
ENST00000403528 1 0.400092794578935 -0.192372113574139 ENSG00000121764 HCRTR1
ENST00000373706 1 0.517187786993391 -0.150078908175262 ENSG00000121764 HCRTR1
ENST00000373705 1 0.638262860305797 0.0331088847954074 ENSG00000121764 HCRTR1
ENST00000373703 1 0.286580080435464 0.0633102080941514 ENSG00000162517 PEF1
ENST00000461006 1 0.78457031837805 0.0202569114338607 ENSG00000162517 PEF1
ENST00000478502 1 0.441867117186477 0.0473630587129403 ENSG00000162517 PEF1
ENST00000489164 1 0.217054084932017 0.0794715911692925 ENSG00000162517 PEF1
ENST00000492061 1 0.0478911283079153 0.129354331353698 ENSG00000162517 PEF1
ENST00000496805 1 0.0584050063164811 0.126452331313217 ENSG00000162517 PEF1
ENST00000472443 1 0.114522875701297 0.105904220297269 ENSG00000162517 PEF1
ENST00000471219 1 0.272905572300402 0.0987434048103812 ENSG00000162517 PEF1
ENST00000440872 1 0.144785020977419 0.0996252892503603 ENSG00000162517 PEF1
ENST00000609625 1 0.409967140124252 0.19384642172129 ENSG00000235790 RP11-73M7.6
ENST00000609549 1 0.409967140124252 0.19384642172129 ENSG00000235790 RP11-73M7.6
ENST00000610043 1 0.411202798095916 0.193628828414341 ENSG00000235790 RP11-73M7.6
ENST00000581333 1 0.824611916917992 0.064130918809919 ENSG00000264078 RP11-73M7.9
ENST00000608332 1 0.535723609493205 0.172862372538025 ENSG00000235790 RP11-73M7.6
ENST00000585660 1 0.510972453490683 0.209077437297565 ENSG00000235790 RP11-73M7.6
ENST00000591592 1 0.510538019149468 0.208691417810789 ENSG00000235790 RP11-73M7.6
ENST00000608246 1 0.511684880343217 0.20757461033443 ENSG00000235790 RP11-73M7.6
ENST00000608888 1 0.514780102707814 0.206330586597696 ENSG00000235790 RP11-73M7.6
ENST00000607926 1 0.517691101145352 0.204760088878881 ENSG00000235790 RP11-73M7.6
ENST00000610216 1 0.517691101145352 0.204760088878881 ENSG00000235790 RP11-73M7.6
ENST00000585413 1 0.364041723304689 0.298839986821371 ENSG00000235790 RP11-73M7.6
ENST00000609033 1 0.364833796284715 0.297741249003876 ENSG00000235790 RP11-73M7.6
ENST00000589462 1 0.364833796284715 0.297741249003876 ENSG00000235790 RP11-73M7.6
ENST00000593188 1 0.373492132618792 0.293300862823747 ENSG00000235790 RP11-73M7.6
ENST00000609373 1 0.32765327588624 0.323579455023526 ENSG00000235790 RP11-73M7.6
ENST00000587445 1 0.32765327588624 0.323579455023526 ENSG00000235790 RP11-73M7.6
ENST00000591929 1 0.376902925524507 0.291254198192778 ENSG00000235790 RP11-73M7.6
ENST00000609338 1 0.376902925524507 0.291254198192778 ENSG00000235790 RP11-73M7.6
ENST00000373672 1 0.454301338154178 0.275037326253037 ENSG00000084636 COL16A1
ENST00000271069 1 0.454301338154178 0.275037326253037 ENSG00000084636 COL16A1
ENST00000488128 1 0.468751445799222 0.266406086071511 ENSG00000084636 COL16A1
ENST00000488897 1 0.742482228907963 0.120126985798647 ENSG00000084636 COL16A1
ENST00000398556 1 0.0372635653160302 -0.718602882343576 ENSG00000121753 BAI2
ENST00000398547 1 0.0281233084450364 -0.746217006037313 ENSG00000121753 BAI2
ENST00000373655 1 0.0281233084450364 -0.746217006037313 ENSG00000121753 BAI2
ENST00000373658 1 0.0281233084450364 -0.746217006037313 ENSG00000121753 BAI2
ENST00000398542 1 0.0283075188715078 -0.745397790693538 ENSG00000121753 BAI2
ENST00000257070 1 0.0281233084450364 -0.746217006037313 ENSG00000121753 BAI2
ENST00000527361 1 0.036806745845932 -0.720596272611448 ENSG00000121753 BAI2
ENST00000440175 1 0.00750791277473038 -0.945206810175627 ENSG00000121753 BAI2
ENST00000398538 1 0.0446828767264791 -0.69474119650733 ENSG00000121753 BAI2
ENST00000420125 1 0.921011668921964 -0.0361779946876668 ENSG00000121753 BAI2
ENST00000533175 1 0.822604935949273 -0.0818789814875033 ENSG00000121753 BAI2
ENST00000257100 1 0.752579311222003 -0.111957219454343 ENSG00000134668 SPOCD1
ENST00000373648 1 0.752579311222003 -0.111957219454343 ENSG00000134668 SPOCD1
ENST00000360482 1 0.752579311222003 -0.111957219454343 ENSG00000134668 SPOCD1
ENST00000473361 1 0.747275356561109 -0.116205743504178 ENSG00000134668 SPOCD1
ENST00000452755 1 0.745341366267911 -0.117119592169701 ENSG00000134668 SPOCD1
ENST00000533231 1 0.744107476145882 -0.115910335777742 ENSG00000134668 SPOCD1
ENST00000453837 1 0.720964389031016 0.122109711683504 ENSG00000203620 RP11-84A19.2
ENST00000602889 1 0.506768579643788 0.0439919349252409 ENSG00000269967 RP11-84A19.4
ENST00000602725 1 0.703634802756676 0.0244525770024934 ENSG00000184007 PTP4A2
ENST00000344035 1 0.775790849351966 0.0162946780849042 ENSG00000184007 PTP4A2
ENST00000356536 1 0.8362869161402 0.0120755397405567 ENSG00000184007 PTP4A2
ENST00000457805 1 0.979889139725845 0.00172227661380058 ENSG00000184007 PTP4A2
ENST00000489313 1 0.435348594283243 -0.0648759846143604 ENSG00000184007 PTP4A2
ENST00000602683 1 0.83771066477877 -0.0136963071905131 ENSG00000184007 PTP4A2
ENST00000470404 1 0.797998097769087 -0.0171020229305659 ENSG00000184007 PTP4A2
ENST00000532001 1 0.944005251167061 -0.00489132505026847 ENSG00000184007 PTP4A2
ENST00000528253 1 0.888922914895007 0.0100259265149085 ENSG00000184007 PTP4A2
ENST00000391369 1 0.893092086624422 -0.0211244907845584 ENSG00000212673 AL136115.1
ENST00000484483 1 0.456960700511973 0.0580253182862295 ENSG00000184007 PTP4A2
ENST00000468531 1 0.574016597235282 0.0349073816418806 ENSG00000184007 PTP4A2
ENST00000534796 1 0.20619798707632 0.0904156988897632 ENSG00000184007 PTP4A2
ENST00000532289 1 0.228717285310083 0.0889302078318066 ENSG00000184007 PTP4A2
ENST00000526960 1 0.700415577900027 0.0248927404721308 ENSG00000184007 PTP4A2
ENST00000524384 1 0.25513336703093 0.0849307267282698 ENSG00000184007 PTP4A2
ENST00000528840 1 0.248301386840115 0.0860797972561825 ENSG00000184007 PTP4A2
ENST00000494444 1 0.252096557860692 0.0851879817864081 ENSG00000184007 PTP4A2
ENST00000529477 1 0.65421319433927 0.0290840411738032 ENSG00000184007 PTP4A2
ENST00000533408 1 0.411882409988679 0.0586103757965113 ENSG00000184007 PTP4A2
ENST00000475464 1 0.309147161490905 0.0769280032850704 ENSG00000184007 PTP4A2
ENST00000447478 1 0.63326677766704 -0.0815074377558024 ENSG00000228634 RP4-534N18.2
ENST00000327300 1 0.446961117970591 0.0303880654198721 ENSG00000121774 KHDRBS1
ENST00000307714 1 0.457380203344444 0.0297481540733005 ENSG00000121774 KHDRBS1
ENST00000492989 1 0.60277782477405 0.0230465130989251 ENSG00000121774 KHDRBS1
ENST00000484270 1 0.151806208774149 0.0559526337273559 ENSG00000121774 KHDRBS1
ENST00000366152 1 0.503444375212319 -0.067910255059236 ENSG00000203325 RP11-277A4.4
ENST00000487305 1 0.373477272681104 -0.105342196466176 ENSG00000121775 TMEM39B
ENST00000336294 1 0.418406050468403 -0.0962438312881546 ENSG00000121775 TMEM39B
ENST00000438825 1 0.384539495885417 -0.118537196049078 ENSG00000121775 TMEM39B
ENST00000441402 1 0.422678389546283 -0.0954477652737903 ENSG00000121775 TMEM39B
ENST00000472503 1 0.32329723977518 -0.128257659102501 ENSG00000121775 TMEM39B
ENST00000456834 1 0.171186652031136 -0.167713636724919 ENSG00000121775 TMEM39B
ENST00000468135 1 0.414791344949954 -0.0971647911200673 ENSG00000121775 TMEM39B
ENST00000466321 1 0.37910177417409 -0.120213261930023 ENSG00000121775 TMEM39B
ENST00000373634 1 0.414801807132227 -0.0971711412208235 ENSG00000121775 TMEM39B
ENST00000427288 1 0.28836602501726 -0.129364418994537 ENSG00000121775 TMEM39B
ENST00000476968 1 0.472566089404185 -0.086256326256326 ENSG00000121775 TMEM39B
ENST00000498613 1 0.643831975954597 -0.065785548364311 ENSG00000121775 TMEM39B
ENST00000373625 1 0.28213900768923 0.0398550662248635 ENSG00000025800 KPNA6
ENST00000471599 1 0.441593348530758 0.0312922483588003 ENSG00000025800 KPNA6
ENST00000537234 1 0.663119149375374 0.0190001739239615 ENSG00000025800 KPNA6
ENST00000469790 1 0.572343919185399 -0.0333960081160803 ENSG00000025800 KPNA6
ENST00000545542 1 0.966770385793872 0.00196346356473146 ENSG00000025800 KPNA6
ENST00000446515 1 0.597722366868146 0.0324294377743913 ENSG00000025800 KPNA6
ENST00000515055 1 0.202361761475237 0.0642119102791562 ENSG00000250135 RP4-622L5.2
ENST00000373610 1 0.627713746270122 0.0304264268538951 ENSG00000084652 TXLNA
ENST00000373609 1 0.627341675671266 0.0305535616266577 ENSG00000084652 TXLNA
ENST00000373602 1 0.645920590335077 -0.0634183081410635 ENSG00000160050 CCDC28B
ENST00000469003 1 0.637807026315769 -0.0793216669129645 ENSG00000160050 CCDC28B
ENST00000421922 1 0.58785054025474 -0.0744647107022993 ENSG00000160050 CCDC28B
ENST00000461819 1 0.625029972078067 -0.0671689599995373 ENSG00000160050 CCDC28B
ENST00000483009 1 0.621125987272644 -0.0680756242061985 ENSG00000160050 CCDC28B
ENST00000373604 1 0.494966656900903 -0.146220727681856 ENSG00000224066 RP4-622L5.7
ENST00000421616 1 0.256653877539073 -0.3251100083507 ENSG00000224066 RP4-622L5.7
ENST00000537469 1 0.686351759628953 -0.0912046997033163 ENSG00000160051 IQCC
ENST00000291358 1 0.668896630604082 -0.0970034387754316 ENSG00000160051 IQCC
ENST00000409358 1 0.547091697832218 0.0883920582917989 ENSG00000222046 DCDC2B
ENST00000487056 1 0.59683882743562 0.0778738813295506 ENSG00000222046 DCDC2B
ENST00000466796 1 0.543550433170402 0.0629060435852503 ENSG00000160055 TMEM234
ENST00000491434 1 0.828185649182371 0.0223385432560236 ENSG00000160055 TMEM234
ENST00000489170 1 0.828201693420525 0.0223335583817134 ENSG00000160055 TMEM234
ENST00000495091 1 0.419694503871127 0.145485050729479 ENSG00000160055 TMEM234
ENST00000461402 1 0.828201693420525 0.0223335583817134 ENSG00000160055 TMEM234
ENST00000483001 1 0.946109953552575 0.00731778463795317 ENSG00000160055 TMEM234
ENST00000545122 1 0.975418277493 -0.00339714093073171 ENSG00000160055 TMEM234
ENST00000309777 1 0.969499400168029 -0.00416660724308028 ENSG00000160055 TMEM234
ENST00000373593 1 0.96939006084272 -0.00418006317206575 ENSG00000160055 TMEM234
ENST00000344461 1 0.950435089433608 -0.00675913997915548 ENSG00000160055 TMEM234
ENST00000484490 1 0.938010440435332 -0.00846008180358182 ENSG00000160055 TMEM234
ENST00000485689 1 0.237227239187055 -0.203192167314805 ENSG00000160055 TMEM234
ENST00000487174 1 0.935288513505709 -0.00882211154393601 ENSG00000160055 TMEM234
ENST00000355082 1 0.260156895601661 -0.0889724823222164 ENSG00000084623 EIF3I
ENST00000373586 1 0.667093431301014 -0.0313937885697647 ENSG00000084623 EIF3I
ENST00000489353 1 0.347642470423595 -0.0712998077668997 ENSG00000084623 EIF3I
ENST00000471486 1 0.461569046560924 -0.0546458695178424 ENSG00000084623 EIF3I
ENST00000483517 1 0.573275736000235 -0.0416976049840179 ENSG00000084623 EIF3I
ENST00000474371 1 0.66688041339648 -0.0313903463373667 ENSG00000084623 EIF3I
ENST00000423995 1 0.832386517454468 0.0368537180775204 ENSG00000220785 MTMR9LP
ENST00000403496 1 0.755999952022138 0.0538231101882773 ENSG00000220785 MTMR9LP
ENST00000441044 1 0.994465693785705 -0.001212442694581 ENSG00000220785 MTMR9LP
ENST00000426597 1 0.72865942550606 0.0614242599302452 ENSG00000220785 MTMR9LP
ENST00000336890 1 0.452925291027604 -0.0786530655620556 ENSG00000182866 LCK
ENST00000482949 1 0.303623218919249 -0.11864268172654 ENSG00000182866 LCK
ENST00000495610 1 0.344284694552926 -0.10101050282722 ENSG00000182866 LCK
ENST00000355928 1 0.263591832124938 -0.131270669029936 ENSG00000182866 LCK
ENST00000476457 1 0.323475581271836 -0.113334939804907 ENSG00000182866 LCK
ENST00000469765 1 0.45297894873375 -0.0786512702091071 ENSG00000182866 LCK
ENST00000461712 1 0.278285677535598 -0.188141070663376 ENSG00000182866 LCK
ENST00000373562 1 0.358963820456356 -0.148462764972509 ENSG00000182866 LCK
ENST00000477031 1 0.155668372630511 -0.251652837307076 ENSG00000182866 LCK
ENST00000373557 1 0.141422400613494 -0.208097915218031 ENSG00000182866 LCK
ENST00000333070 1 0.532276235520254 -0.0751238107010127 ENSG00000182866 LCK
ENST00000373564 1 0.481533571062215 -0.0872261167830459 ENSG00000182866 LCK
ENST00000469956 1 0.663462967107685 -0.0598828177999851 ENSG00000182866 LCK
ENST00000373548 1 0.966810642276267 -0.00314387511891131 ENSG00000116478 HDAC1
ENST00000481281 1 0.698390229219517 -0.0403557240365684 ENSG00000116478 HDAC1
ENST00000463172 1 0.642143486088532 -0.0497566110528568 ENSG00000116478 HDAC1
ENST00000428704 1 0.88449538689987 0.0136472190008215 ENSG00000116478 HDAC1
ENST00000472928 1 0.702659073881757 -0.0396760308123391 ENSG00000116478 HDAC1
ENST00000373541 1 0.941561317615768 -0.00549018949597382 ENSG00000116478 HDAC1
ENST00000490081 1 0.355656184379405 0.0696731321241225 ENSG00000116478 HDAC1
ENST00000482310 1 0.271597487009077 0.0846108276093719 ENSG00000116478 HDAC1
ENST00000476391 1 0.827627844088108 -0.0158318612234756 ENSG00000116478 HDAC1
ENST00000484305 1 0.148792640881557 0.145819866960546 ENSG00000116478 HDAC1
ENST00000471488 1 0.780986200037546 -0.0240377662400985 ENSG00000116478 HDAC1
ENST00000329421 1 0.904832149100359 0.0109901786862929 ENSG00000175130 MARCKSL1
ENST00000421153 1 0.200137856877836 0.459516895352166 ENSG00000162526 TSSK3
ENST00000574792 1 0.745849918598089 0.116071493086238 ENSG00000162526 TSSK3
ENST00000574315 1 0.959097342192535 -0.00740323597249531 ENSG00000162526 TSSK3
ENST00000432622 1 0.621551439153082 -0.15585556876544 ENSG00000225828 FAM229A
ENST00000416512 1 0.994393539253822 0.00107046558815021 ENSG00000225828 FAM229A
ENST00000428500 1 0.978340128874446 -0.00956729507687914 ENSG00000225828 FAM229A
ENST00000415596 1 0.96702515611589 0.00604684730224447 ENSG00000225828 FAM229A
ENST00000373534 1 0.555348234653555 0.0866066451217808 ENSG00000162526 TSSK3
ENST00000455895 1 0.263034732428236 -0.0738040502963503 ENSG00000160058 BSDC1
ENST00000413080 1 0.262916646815107 -0.0738052908373848 ENSG00000160058 BSDC1
ENST00000444377 1 0.262684540545572 -0.0738168568979993 ENSG00000160058 BSDC1
ENST00000341071 1 0.26611476257602 -0.0734631878373462 ENSG00000160058 BSDC1
ENST00000526031 1 0.176403752897239 -0.0940528504051319 ENSG00000160058 BSDC1
ENST00000419121 1 0.177675850155695 -0.0939226935989277 ENSG00000160058 BSDC1
ENST00000446293 1 0.174970042453183 -0.0957483715406294 ENSG00000160058 BSDC1
ENST00000463967 1 0.822438421840923 0.0232913386390197 ENSG00000160058 BSDC1
ENST00000373520 1 0.209707328334009 -0.090870492226145 ENSG00000160058 BSDC1
ENST00000449308 1 0.216984789121124 -0.0890299248839787 ENSG00000160058 BSDC1
ENST00000527513 1 0.0661545520846507 -0.13709703632346 ENSG00000160058 BSDC1
ENST00000527163 1 0.0542082323724573 -0.1443855366606 ENSG00000160058 BSDC1
ENST00000530485 1 0.0463947551446398 -0.143050531785325 ENSG00000160058 BSDC1
ENST00000474414 1 0.0274032388911938 -0.165789443151052 ENSG00000160058 BSDC1
ENST00000530876 1 0.0163379401601564 -0.186003513860149 ENSG00000160058 BSDC1
ENST00000530753 1 0.0158034812135324 -0.188282916751954 ENSG00000160058 BSDC1
ENST00000533084 1 0.00975964604226397 -0.218264935726715 ENSG00000160058 BSDC1
ENST00000531222 0.331861863621999 0.000348034979023043 -0.360170991073037 ENSG00000160058 BSDC1
ENST00000480336 1 0.450938708324486 0.217121624855779 ENSG00000254553 RP1-27O5.3
ENST00000373510 1 0.047288374961176 0.502710268983179 ENSG00000160062 ZBTB8A
ENST00000316459 1 0.443737361542979 0.22109785370192 ENSG00000160062 ZBTB8A
ENST00000341885 1 0.430641066059755 -0.0532765026338629 ENSG00000176261 ZBTB8OS
ENST00000468695 1 0.305621476569867 -0.0712153490543369 ENSG00000176261 ZBTB8OS
ENST00000492007 1 0.317171066554451 -0.0702362277005672 ENSG00000176261 ZBTB8OS
ENST00000373506 1 0.314870480532351 -0.0711636022406637 ENSG00000176261 ZBTB8OS
ENST00000467652 1 0.896329324012146 0.0129039014363371 ENSG00000176261 ZBTB8OS
ENST00000498691 1 0.8330854255201 0.0170082974200564 ENSG00000176261 ZBTB8OS
ENST00000478041 1 0.337260915825058 -0.0686202680743134 ENSG00000176261 ZBTB8OS
ENST00000473294 1 0.33741741336227 -0.0686224723427179 ENSG00000176261 ZBTB8OS
ENST00000436661 1 0.339276476611282 -0.068355227128481 ENSG00000176261 ZBTB8OS
ENST00000373501 1 0.339819467620785 -0.0683606256650703 ENSG00000176261 ZBTB8OS
ENST00000476493 1 0.338553693431771 -0.068356964442403 ENSG00000176261 ZBTB8OS
ENST00000465588 1 0.334886527429943 -0.0689704303880093 ENSG00000176261 ZBTB8OS
ENST00000483138 1 0.176443866462298 -0.0965274557364282 ENSG00000176261 ZBTB8OS
ENST00000479075 1 0.103220594807361 -0.114053030030843 ENSG00000176261 ZBTB8OS
ENST00000473383 1 0.923999000978981 -0.00851196736771766 ENSG00000176261 ZBTB8OS
ENST00000466361 1 0.124017326763718 -0.120882967705961 ENSG00000176261 ZBTB8OS
ENST00000363721 1 0.0937689128039416 -0.536051674529405 ENSG00000200591 Y_RNA
ENST00000414241 1 0.191128481295081 0.0781540667411774 ENSG00000162521 RBBP4
ENST00000373493 1 0.283046982165481 0.0595349451714436 ENSG00000162521 RBBP4
ENST00000527118 1 0.186097167462127 0.0835454297773448 ENSG00000162521 RBBP4
ENST00000401893 1 0.190415604360582 0.0869954884338105 ENSG00000162521 RBBP4
ENST00000524393 1 0.206371462679199 0.0797741676789119 ENSG00000162521 RBBP4
ENST00000526193 1 0.267887542797347 0.0716760813797112 ENSG00000162521 RBBP4
ENST00000492348 1 0.277012076691379 0.0638592600778164 ENSG00000162521 RBBP4
ENST00000544435 1 0.277012076691379 0.0638592600778164 ENSG00000162521 RBBP4
ENST00000525506 1 0.242332175050428 0.0909754755818432 ENSG00000162521 RBBP4
ENST00000465780 1 0.53755965539322 0.0562655787064607 ENSG00000162521 RBBP4
ENST00000373485 1 0.270527355081409 0.0643837439635929 ENSG00000162521 RBBP4
ENST00000477563 1 0.314151025239288 0.0697491456182972 ENSG00000162521 RBBP4
ENST00000458695 1 0.152482555152503 0.0869663681882848 ENSG00000162521 RBBP4
ENST00000490500 1 0.135237057409868 0.119244575493841 ENSG00000162521 RBBP4
ENST00000445722 1 0.147267021707991 0.103618052748192 ENSG00000162521 RBBP4
ENST00000475321 1 0.324620910370843 0.0893219298319143 ENSG00000162521 RBBP4
ENST00000531983 1 0.903712980841695 0.0134013344230991 ENSG00000162521 RBBP4
ENST00000463378 1 0.228868245836644 0.0800360928047342 ENSG00000162521 RBBP4
ENST00000460669 1 0.451257718036366 0.0474004648466465 ENSG00000162521 RBBP4
ENST00000482190 1 0.462921816511913 0.0460230989674267 ENSG00000162521 RBBP4
ENST00000373484 1 0.502531265515745 0.0429164764623113 ENSG00000162520 SYNC
ENST00000409190 1 0.714680711776892 0.0296308461787621 ENSG00000162520 SYNC
ENST00000417633 1 0.492476197187208 0.251908611540718 ENSG00000162520 SYNC
ENST00000426909 1 0.625002932597882 0.1790632830095 ENSG00000162520 SYNC
ENST00000401073 1 0.792227488574795 -0.0395387418601991 ENSG00000162522 KIAA1522
ENST00000468130 1 0.328889848334564 0.249287542736774 ENSG00000162522 KIAA1522
ENST00000373481 1 0.956627754436535 -0.00768573401626111 ENSG00000162522 KIAA1522
ENST00000294521 1 0.782746218249624 -0.0408609520339258 ENSG00000162522 KIAA1522
ENST00000373480 1 0.543671714673766 -0.0749321052041632 ENSG00000162522 KIAA1522
ENST00000469100 1 0.938004947790849 -0.00547752275819433 ENSG00000134684 YARS
ENST00000373477 1 0.309698425269049 -0.0523332746168315 ENSG00000134684 YARS
ENST00000490826 1 0.699296366335406 -0.0297145118596451 ENSG00000134684 YARS
ENST00000487404 1 0.712835480937534 -0.0251739400299843 ENSG00000134684 YARS
ENST00000478828 1 0.621892971062029 -0.0302821688657265 ENSG00000134684 YARS
ENST00000481895 1 0.170965704547003 -0.0662595417614863 ENSG00000134684 YARS
ENST00000466052 1 0.366239175026368 -0.054187486299647 ENSG00000134684 YARS
ENST00000470377 1 0.286843683154798 -0.0606635288050975 ENSG00000134684 YARS
ENST00000472692 1 0.335000328925211 -0.0810823199695692 ENSG00000134684 YARS
ENST00000530710 1 0.0747324618939035 -0.211391949374671 ENSG00000116497 S100PBP
ENST00000373476 1 0.758349409264351 0.0371349818420103 ENSG00000116497 S100PBP
ENST00000373475 1 0.806938106402837 0.0294486145213377 ENSG00000116497 S100PBP
ENST00000529027 1 0.781623626295693 -0.0388217211279278 ENSG00000116497 S100PBP
ENST00000531123 1 0.959895735727525 0.00605684775228328 ENSG00000116497 S100PBP
ENST00000398243 1 0.912684025317988 -0.0141555224444549 ENSG00000116497 S100PBP
ENST00000356689 1 0.953944293148797 0.00738349065865873 ENSG00000116497 S100PBP
ENST00000526230 1 0.89818478243461 -0.01741200896681 ENSG00000116497 S100PBP
ENST00000531256 1 0.90763668701282 -0.0156780656234644 ENSG00000116497 S100PBP
ENST00000477248 1 0.342386549295118 0.176781142071645 ENSG00000116497 S100PBP
ENST00000482212 1 0.843501697436549 -0.0266855160402149 ENSG00000116497 S100PBP
ENST00000474103 1 0.520913181704302 0.157239589389056 ENSG00000116497 S100PBP
ENST00000530552 1 0.996124394106414 -0.000954877259738006 ENSG00000116497 S100PBP
ENST00000525203 1 0.30657507847507 0.204215686342849 ENSG00000116497 S100PBP
ENST00000524535 1 0.379805870010306 0.17626194659196 ENSG00000116497 S100PBP
ENST00000527692 1 0.439209049071323 0.165025787974389 ENSG00000116497 S100PBP
ENST00000475486 1 0.281215280902031 0.2257385685884 ENSG00000116497 S100PBP
ENST00000481487 1 0.89078084278878 0.048969969863454 ENSG00000160097 FNDC5
ENST00000373471 1 0.86034495080392 -0.0566665487866749 ENSG00000160097 FNDC5
ENST00000609187 1 0.86034495080392 -0.0566665487866749 ENSG00000160097 FNDC5
ENST00000497068 1 0.724950896049335 0.128766912471874 ENSG00000160097 FNDC5
ENST00000496770 1 0.663207620760722 -0.147217536487679 ENSG00000160097 FNDC5
ENST00000470166 1 0.950615732241979 0.0219550074004114 ENSG00000121905 HPCA
ENST00000480118 1 0.91943650497486 0.0360807279485032 ENSG00000121905 HPCA
ENST00000373467 1 0.915211716058953 0.0373172379689694 ENSG00000121905 HPCA
ENST00000459874 1 0.955483290390129 0.0198137870280546 ENSG00000121905 HPCA
ENST00000470896 1 0.832712383191345 -0.0515988708728672 ENSG00000121905 HPCA
ENST00000482771 1 0.953833996059261 0.0191443406486098 ENSG00000121900 TMEM54
ENST00000329151 1 0.667955359659907 -0.0993188960071747 ENSG00000121900 TMEM54
ENST00000373463 1 0.687466650780641 -0.0932006301424597 ENSG00000121900 TMEM54
ENST00000474144 1 0.685323364286537 -0.0936935458897266 ENSG00000121900 TMEM54
ENST00000475208 1 0.696712153475157 -0.0896380619310518 ENSG00000121900 TMEM54
ENST00000463914 1 0.943540550163802 0.0183535555523322 ENSG00000121900 TMEM54
ENST00000408496 1 0.653832674104532 0.159179203811862 ENSG00000221423 AL031602.1
ENST00000373456 1 0.831804506208281 0.0240489348417778 ENSG00000116514 RNF19B
ENST00000356990 1 0.832451320009632 0.0239576925752232 ENSG00000116514 RNF19B
ENST00000235150 1 0.831357300833654 0.0241231235572727 ENSG00000116514 RNF19B
ENST00000594612 1 0.442809698619017 -0.276849625645719 ENSG00000267885 FKSG48
ENST00000395888 1 0.580113506088223 -0.186727250580699 ENSG00000217644 RP4-803A2.1
ENST00000401937 1 0.360368226200277 -0.312093942598612 ENSG00000217644 RP4-803A2.1
ENST00000447420 1 0.747792746887181 0.0897505724817322 ENSG00000239670 RP4-803A2.2
ENST00000427524 1 0.122599766896698 -0.0846512667749307 ENSG00000236065 RP1-117O3.2
ENST00000373449 1 0.199730211501351 -0.081681488947456 ENSG00000004455 AK2
ENST00000548033 1 0.187977333850171 -0.0894086976061855 ENSG00000004455 AK2
ENST00000482191 1 0.213718272443817 -0.113511231647518 ENSG00000004455 AK2
ENST00000491241 1 0.362759252292949 -0.0679788109222097 ENSG00000004455 AK2
ENST00000467905 1 0.15438946744931 -0.0948517305138914 ENSG00000004455 AK2
ENST00000354858 1 0.17618016497294 -0.0961235618709236 ENSG00000004455 AK2
ENST00000480134 1 0.174991708174791 -0.0963534071295689 ENSG00000004455 AK2
ENST00000550338 1 0.18424189675951 -0.0949347646553083 ENSG00000004455 AK2
ENST00000469238 1 0.248994670471025 -0.0961676674483904 ENSG00000004455 AK2
ENST00000466029 1 0.201647859936514 -0.107222027593039 ENSG00000004455 AK2
ENST00000487289 1 0.266146937310218 -0.0864544375208976 ENSG00000004455 AK2
ENST00000548559 1 0.269995946528326 -0.0824357316516245 ENSG00000004455 AK2
ENST00000551979 1 0.327842189956816 -0.0755776043086345 ENSG00000004455 AK2
ENST00000478635 1 0.78652525221718 -0.0674824161114811 ENSG00000142920 ADC
ENST00000358680 1 0.697107741839257 -0.0897609512383675 ENSG00000142920 ADC
ENST00000294517 1 0.789510260663245 -0.0543105197491324 ENSG00000142920 ADC
ENST00000481886 1 0.755815516936296 -0.0632132059123061 ENSG00000142920 ADC
ENST00000475935 1 0.755815516936296 -0.0632132059123061 ENSG00000142920 ADC
ENST00000462920 1 0.771622502071725 0.0712464328378638 ENSG00000142920 ADC
ENST00000471119 1 0.755815516936296 -0.0632132059123061 ENSG00000142920 ADC
ENST00000495135 1 0.639074784352891 0.130549897910583 ENSG00000142920 ADC
ENST00000477570 1 0.805888140783646 -0.0592840090202116 ENSG00000142920 ADC
ENST00000483027 1 0.87970628927141 -0.0371507746577156 ENSG00000142920 ADC
ENST00000492420 1 0.805792400526677 -0.0611802653013718 ENSG00000142920 ADC
ENST00000398167 1 0.768051881857039 -0.0599689673483642 ENSG00000142920 ADC
ENST00000373443 1 0.755815516936296 -0.0632132059123061 ENSG00000142920 ADC
ENST00000497710 1 0.772658332748944 0.0710152152992885 ENSG00000142920 ADC
ENST00000473089 1 0.805888140783646 -0.0592840090202116 ENSG00000142920 ADC
ENST00000484656 1 0.744933834677454 -0.0667772419087303 ENSG00000142920 ADC
ENST00000373440 1 0.480873692256325 -0.172113662431533 ENSG00000142920 ADC
ENST00000373441 1 0.642359457287104 -0.0978204510857852 ENSG00000142920 ADC
ENST00000478204 1 0.619321250677135 -0.104401106803388 ENSG00000142920 ADC
ENST00000497280 1 0.62674443050337 -0.172309524210747 ENSG00000142920 ADC
ENST00000492521 1 0.577511670429742 -0.197936634711167 ENSG00000142920 ADC
ENST00000291416 1 0.397774003380113 -0.0955272537835467 ENSG00000116525 TRIM62
ENST00000543586 1 0.368640614862824 -0.115872757314283 ENSG00000116525 TRIM62
ENST00000485148 1 0.549461608625114 -0.0781904685566471 ENSG00000116525 TRIM62
ENST00000486583 1 0.795444546245431 -0.0666966715756747 ENSG00000116525 TRIM62
ENST00000483388 1 0.628565812606772 -0.09305071798076 ENSG00000160094 ZNF362
ENST00000539719 1 0.787558861162775 -0.0463167563601576 ENSG00000160094 ZNF362
ENST00000490959 1 0.77664471642613 -0.0557912973425058 ENSG00000160094 ZNF362
ENST00000373428 1 0.615091342657991 -0.100700676629398 ENSG00000160094 ZNF362
ENST00000477934 1 0.77433642867408 -0.0945411360674407 ENSG00000160094 ZNF362
ENST00000543783 1 0.632439041719549 0.118763012581734 ENSG00000256142 AL513327.1
ENST00000330379 1 0.552512626207374 0.216974714873211 ENSG00000184389 A3GALT2
ENST00000442999 1 0.73604428214279 -0.107093072254416 ENSG00000184389 A3GALT2
ENST00000588828 1 0.826529981603479 0.0296386613894036 ENSG00000225313 RP11-415J8.3
ENST00000457957 1 0.848752108227201 0.0255904037915647 ENSG00000225313 RP11-415J8.3
ENST00000587696 1 0.836786276157671 0.0271666385041317 ENSG00000225313 RP11-415J8.3
ENST00000431992 1 0.581870333462212 0.0604469611354968 ENSG00000134686 PHC2
ENST00000485928 1 0.55697293986439 0.0651309197087339 ENSG00000134686 PHC2
ENST00000373418 1 0.554188783494163 0.0655870764947771 ENSG00000134686 PHC2
ENST00000373422 1 0.55374952967727 0.0655321775579877 ENSG00000134686 PHC2
ENST00000257118 1 0.581870333462212 0.0604469611354968 ENSG00000134686 PHC2
ENST00000419414 1 0.6127902100241 0.0562587870277625 ENSG00000134686 PHC2
ENST00000467894 1 0.438433253863075 0.0867473724727394 ENSG00000134686 PHC2
ENST00000373416 1 0.355636931278568 0.101012189841352 ENSG00000134686 PHC2
ENST00000486897 1 0.48308294761128 0.0779930086918887 ENSG00000134686 PHC2
ENST00000493483 1 0.492773851810695 0.0760686876147641 ENSG00000134686 PHC2
ENST00000473158 1 0.513818967249335 -0.0838047531362717 ENSG00000134686 PHC2
ENST00000583214 1 0.105197051675966 -0.301596190899014 ENSG00000266239 MIR3605
ENST00000410180 1 0.259677773417325 -0.367597696121599 ENSG00000222112 RN7SKP16
ENST00000432703 1 0.485635568433167 0.216776492057277 ENSG00000233246 RP11-415J8.5
ENST00000459964 1 0.79118108011779 0.0968476040340255 ENSG00000134686 PHC2
ENST00000468406 1 0.354185098701089 -0.262964754987182 ENSG00000134686 PHC2
ENST00000484692 1 0.315434543572242 -0.212229453278962 ENSG00000134686 PHC2
ENST00000361328 1 0.305778636302835 0.14670372536178 ENSG00000121903 ZSCAN20
ENST00000373413 1 0.268969268925503 0.168926433862713 ENSG00000121903 ZSCAN20
ENST00000480917 1 0.458906111382387 0.128067804378879 ENSG00000121903 ZSCAN20
ENST00000241312 1 0.224153114857332 0.447229845883469 ENSG00000121904 CSMD2
ENST00000373381 1 0.224153114857332 0.447229845883469 ENSG00000121904 CSMD2
ENST00000426886 1 0.909473338603389 0.00722012086507878 ENSG00000163866 SMIM12
ENST00000542839 1 0.859434668841843 0.0511793618931089 ENSG00000255811 RP1-34M23.5
ENST00000373366 1 0.523619941933392 0.226111788823734 ENSG00000188910 GJB3
ENST00000373362 1 0.585804707860384 0.193019918508154 ENSG00000188910 GJB3
ENST00000342280 1 0.0863489589631343 0.558092967055467 ENSG00000187513 GJA4
ENST00000450137 1 0.0173570013363935 0.812739088097544 ENSG00000187513 GJA4
ENST00000429293 1 0.593354437056531 0.0982860377181502 ENSG00000230163 RP5-997D16.2
ENST00000521580 1 0.816933447257774 -0.0170936522727025 ENSG00000163866 SMIM12
ENST00000446026 1 0.729977305824667 -0.0273248078158769 ENSG00000163866 SMIM12
ENST00000456842 1 0.719820611294086 -0.0283580741534669 ENSG00000163866 SMIM12
ENST00000423898 1 0.817833457106173 -0.0185354384531757 ENSG00000163866 SMIM12
ENST00000417239 1 0.860338234138911 0.0164161086052852 ENSG00000163866 SMIM12
ENST00000235180 1 0.679755730530217 -0.0796846935897426 ENSG00000116544 DLGAP3
ENST00000373347 1 0.401539154394259 -0.152090682790526 ENSG00000116544 DLGAP3
ENST00000495979 1 0.448509579945235 -0.174736953754564 ENSG00000116544 DLGAP3
ENST00000417456 1 0.449382889855715 0.0634957482522426 ENSG00000241014 RP11-244H3.1
ENST00000311990 1 0.671030614700296 0.0633391616147487 ENSG00000241014 RP11-244H3.1
ENST00000487874 1 0.261725274835911 0.0751334192095628 ENSG00000271741 RP11-244H3.4
ENST00000373337 1 0.385701404692997 0.0901702237374476 ENSG00000243749 ZMYM6NB
ENST00000373340 1 0.29855008552924 0.0704680548849978 ENSG00000163867 ZMYM6
ENST00000493328 1 0.328134425372271 0.0747902082224846 ENSG00000163867 ZMYM6
ENST00000357182 1 0.319864926888669 0.0762328850839619 ENSG00000163867 ZMYM6
ENST00000466345 1 0.42178590361839 -0.101538552707524 ENSG00000163867 ZMYM6
ENST00000472971 1 0.462881064161449 0.113393443949606 ENSG00000163867 ZMYM6
ENST00000415531 1 0.895782175615757 0.0127890971285577 ENSG00000163867 ZMYM6
ENST00000317538 1 0.826439134731213 0.0229258840054934 ENSG00000163867 ZMYM6
ENST00000460607 1 0.786614349517982 0.0283433362365646 ENSG00000163867 ZMYM6
ENST00000373333 1 0.958469505741376 -0.00532309502723279 ENSG00000163867 ZMYM6
ENST00000471566 1 0.29288764377363 -0.129951688926706 ENSG00000163867 ZMYM6
ENST00000417119 1 0.136487064674432 0.171112154160405 ENSG00000197056 ZMYM1
ENST00000359858 1 0.120363776971203 0.170521213340622 ENSG00000197056 ZMYM1
ENST00000466390 1 0.42737275809176 0.11555704735082 ENSG00000197056 ZMYM1
ENST00000488455 1 0.183044666599833 0.145444648381707 ENSG00000197056 ZMYM1
ENST00000475654 1 0.15361128393109 0.161107612011969 ENSG00000197056 ZMYM1
ENST00000373329 1 0.120363776971203 0.170521213340622 ENSG00000197056 ZMYM1
ENST00000373330 1 0.120363776971203 0.170521213340622 ENSG00000197056 ZMYM1
ENST00000476269 1 0.759165825920923 0.0637680979406588 ENSG00000197056 ZMYM1
ENST00000463393 1 0.439811386850296 -0.181997454520487 ENSG00000197056 ZMYM1
ENST00000471991 1 0.387333870258527 0.102165694862658 ENSG00000116560 SFPQ
ENST00000468598 1 0.183749896825429 0.0764165031390063 ENSG00000116560 SFPQ
ENST00000460428 1 0.935915406794251 0.00505449699236489 ENSG00000116560 SFPQ
ENST00000470472 1 0.915195107250527 0.00640978293888912 ENSG00000116560 SFPQ
ENST00000466745 1 0.602293458564771 0.0298105916467328 ENSG00000116560 SFPQ
ENST00000466213 1 0.560373493113138 0.0322722085902928 ENSG00000116560 SFPQ
ENST00000490668 1 0.262049635589259 0.0699212737534015 ENSG00000116560 SFPQ
ENST00000485365 1 0.38888544038371 0.0589233853692399 ENSG00000116560 SFPQ
ENST00000485454 1 0.335219343746641 0.0951484605557069 ENSG00000116560 SFPQ
ENST00000357214 1 0.761629885869878 -0.0140621767150429 ENSG00000116560 SFPQ
ENST00000373297 1 0.19956528223011 0.0859130014304846 ENSG00000146463 ZMYM4
ENST00000314607 1 0.19956528223011 0.0859130014304846 ENSG00000146463 ZMYM4
ENST00000441447 1 0.213477980980466 0.0992672893508063 ENSG00000146463 ZMYM4
ENST00000434805 1 0.507769593925885 0.212946481167849 ENSG00000229994 RPL5P4
ENST00000432683 1 0.375602103823313 0.10494187594178 ENSG00000227409 ZMYM4-AS1
ENST00000457946 1 0.238663251497134 0.0812538390546361 ENSG00000146463 ZMYM4
ENST00000482131 1 0.611890552201657 0.0571799671020278 ENSG00000146463 ZMYM4
ENST00000470175 1 0.81389634594046 -0.0341273895120244 ENSG00000146463 ZMYM4
ENST00000492456 1 0.662251331461948 0.0635804916571672 ENSG00000146463 ZMYM4
ENST00000325722 1 0.197602597654973 0.0839530785274799 ENSG00000142687 KIAA0319L
ENST00000373266 1 0.679273622047298 0.0306260875989817 ENSG00000142687 KIAA0319L
ENST00000426982 1 0.208199908645139 0.0829567908649332 ENSG00000142687 KIAA0319L
ENST00000461312 1 0.907690086249384 0.00953364758098291 ENSG00000142687 KIAA0319L
ENST00000485551 1 0.572570196713677 0.0433667698862065 ENSG00000142687 KIAA0319L
ENST00000473423 1 0.807989160133592 0.0405130905245903 ENSG00000142687 KIAA0319L
ENST00000473844 1 0.801402708837958 0.0312654955319021 ENSG00000142687 KIAA0319L
ENST00000474856 1 0.502000599645615 0.0961818112879224 ENSG00000142687 KIAA0319L
ENST00000492544 1 0.626808741089079 0.0719066191001388 ENSG00000142687 KIAA0319L
ENST00000440579 1 0.0902919654080987 0.128059691547645 ENSG00000142687 KIAA0319L
ENST00000467109 1 0.158101331142372 0.291181153459502 ENSG00000142687 KIAA0319L
ENST00000431916 1 0.994946124532201 -0.000583746873600198 ENSG00000142687 KIAA0319L
ENST00000482929 1 0.19768871952254 0.100094077353028 ENSG00000142687 KIAA0319L
ENST00000478463 1 0.123939773051514 0.129719275763051 ENSG00000142687 KIAA0319L
ENST00000470388 1 0.124861208920178 0.129689923366818 ENSG00000142687 KIAA0319L
ENST00000492888 1 0.143363822916288 0.123640353240581 ENSG00000142687 KIAA0319L
ENST00000469892 1 0.100213457314856 0.140333066158296 ENSG00000142687 KIAA0319L
ENST00000494948 1 0.0311494111985391 0.189705121852072 ENSG00000142687 KIAA0319L
ENST00000442276 1 0.813008414623942 0.0822205830699438 ENSG00000236274 RP4-728D4.3
ENST00000476329 1 0.0574094813078521 0.178367954643391 ENSG00000142687 KIAA0319L
ENST00000473465 1 0.774174895076814 0.0778893116586205 ENSG00000142687 KIAA0319L
ENST00000373253 1 0.371014132152139 -0.0902716003980843 ENSG00000020129 NCDN
ENST00000356090 1 0.394927258511999 -0.085605810371662 ENSG00000020129 NCDN
ENST00000373243 1 0.393640134412289 -0.0857016454050415 ENSG00000020129 NCDN
ENST00000459931 1 0.285262653754465 -0.135894923962433 ENSG00000020129 NCDN
ENST00000437806 1 0.49201060224455 -0.0965565262508199 ENSG00000020129 NCDN
ENST00000423723 1 0.799459779183433 -0.0299462724157181 ENSG00000020129 NCDN
ENST00000425881 1 0.262491919676431 0.286681834173883 ENSG00000239636 RP4-728D4.2
ENST00000444348 1 0.94048257962102 0.0178853943335763 ENSG00000239636 RP4-728D4.2
ENST00000373235 1 0.974014947447709 0.00533262829367443 ENSG00000116819 TFAP2E
ENST00000373237 1 0.999983194897293 -1.6953195375728e-06 ENSG00000126067 PSMB2
ENST00000270815 1 0.387767531058274 -0.079145425693762 ENSG00000142686 C1orf216
ENST00000503824 1 0.210519144115563 -0.220806821723402 ENSG00000142686 C1orf216
ENST00000453178 1 0.106794107542827 -0.267333204385117 ENSG00000142686 C1orf216
ENST00000251195 1 0.88824322374114 0.0327522038174189 ENSG00000092853 CLSPN
ENST00000466308 1 0.429411159771145 0.28977212355244 ENSG00000092853 CLSPN
ENST00000318121 1 0.907672538905769 0.0276677087745253 ENSG00000092853 CLSPN
ENST00000373220 1 0.907672538905769 0.0276677087745253 ENSG00000092853 CLSPN
ENST00000520551 1 0.907672538905769 0.0276677087745253 ENSG00000092853 CLSPN
ENST00000373226 1 0.365622928061267 0.324928785163458 ENSG00000232335 RP11-435D7.3
ENST00000373210 1 0.416546921643307 0.0781450676243516 ENSG00000134698 AGO4
ENST00000488778 1 0.814919677893716 -0.0331154594335831 ENSG00000134698 AGO4
ENST00000496257 1 0.959417913367811 0.0065992923138355 ENSG00000134698 AGO4
ENST00000373206 1 0.875286098572819 -0.0116802552915839 ENSG00000092847 AGO1
ENST00000373204 1 0.813585410709527 -0.0170420408288591 ENSG00000092847 AGO1
ENST00000606838 1 0.113814357723559 0.562802703881132 ENSG00000271914 RP4-789D17.5
ENST00000324350 1 0.194897935315506 0.10878139550233 ENSG00000126070 AGO3
ENST00000373191 1 0.232320937748843 0.0795493932851293 ENSG00000126070 AGO3
ENST00000397828 1 0.224981486861266 0.100829321685003 ENSG00000126070 AGO3
ENST00000246314 1 0.284172283315298 0.0796806541788886 ENSG00000126070 AGO3
ENST00000491443 1 0.298310777304765 0.0971172466626424 ENSG00000126070 AGO3
ENST00000466576 1 0.486556685807145 -0.0673184407218848 ENSG00000271554 RP4-665N4.8
ENST00000479395 1 0.908206922453037 0.0189480973305575 ENSG00000271554 RP4-665N4.8
ENST00000471099 1 0.933220697891208 -0.0100594218966203 ENSG00000126070 AGO3
ENST00000207457 1 0.225712877259023 0.441277642965102 ENSG00000092850 TEKT2
ENST00000469024 1 0.21579343294704 0.4517251226223 ENSG00000092850 TEKT2
ENST00000473120 1 0.107256420631218 0.569365629018927 ENSG00000092850 TEKT2
ENST00000373178 1 0.658496075172077 -0.0486339163973483 ENSG00000116863 ADPRHL2
ENST00000303143 1 0.320546113233974 0.25695642214601 ENSG00000171812 COL8A2
ENST00000397799 1 0.517071217635858 0.175467427681901 ENSG00000171812 COL8A2
ENST00000481785 1 0.878210616951723 -0.0495722724933596 ENSG00000171812 COL8A2
ENST00000373166 1 0.602380814853855 0.0343898457621088 ENSG00000054116 TRAPPC3
ENST00000462715 1 0.600210769427909 0.038205309813741 ENSG00000054116 TRAPPC3
ENST00000373163 1 0.535282184933764 0.04092797836696 ENSG00000054116 TRAPPC3
ENST00000373162 1 0.436842149303243 0.0508538020023494 ENSG00000054116 TRAPPC3
ENST00000469757 1 0.450515462252718 0.0505938117621326 ENSG00000054116 TRAPPC3
ENST00000373159 1 0.522418819810895 0.0452570856092961 ENSG00000054116 TRAPPC3
ENST00000497251 1 0.306864138191655 0.0808172363460349 ENSG00000054116 TRAPPC3
ENST00000429533 1 0.388294004356943 -0.0707683167422394 ENSG00000116871 MAP7D1
ENST00000316156 1 0.281048913331939 -0.0937896320985125 ENSG00000116871 MAP7D1
ENST00000527764 1 0.716133271676785 -0.0323349757158124 ENSG00000116871 MAP7D1
ENST00000373150 1 0.280017502664052 -0.0939866432821998 ENSG00000116871 MAP7D1
ENST00000373151 1 0.280312966280723 -0.093907721506084 ENSG00000116871 MAP7D1
ENST00000530729 1 0.389021604157266 -0.0698837519239145 ENSG00000116871 MAP7D1
ENST00000462118 1 0.452550719734643 -0.0747515788830602 ENSG00000116871 MAP7D1
ENST00000474796 1 0.739276957317756 -0.0327244686182252 ENSG00000116871 MAP7D1
ENST00000530975 1 0.278802225251003 -0.15340710395335 ENSG00000116871 MAP7D1
ENST00000487131 1 0.213811746565457 -0.164163933101949 ENSG00000116871 MAP7D1
ENST00000373148 1 0.239835284406582 -0.120222514919889 ENSG00000116871 MAP7D1
ENST00000532131 1 0.198078578986509 -0.147974121792647 ENSG00000116871 MAP7D1
ENST00000487114 1 0.25763905744499 -0.110713614710676 ENSG00000116871 MAP7D1
ENST00000354618 1 0.528982103693267 0.0313764884428277 ENSG00000054118 THRAP3
ENST00000469141 1 0.486685031489661 0.0345992349031903 ENSG00000054118 THRAP3
ENST00000478853 1 0.465509734307477 0.0631122560491647 ENSG00000054118 THRAP3
ENST00000447495 1 0.281157021977181 0.318694390922024 ENSG00000231849 UBE2V2P4
ENST00000466743 1 0.210147079575558 0.100772776133694 ENSG00000054118 THRAP3
ENST00000373139 1 0.534066072970392 -0.106711583947521 ENSG00000214193 SH3D21
ENST00000453908 1 0.365571604708237 -0.150776028516414 ENSG00000214193 SH3D21
ENST00000426732 1 0.365571604708237 -0.150776028516414 ENSG00000214193 SH3D21
ENST00000312808 1 0.401568357268541 -0.139635048766891 ENSG00000214193 SH3D21
ENST00000505871 1 0.434110071190985 -0.130580902246611 ENSG00000214193 SH3D21
ENST00000480549 1 0.256784098586753 -0.177591491164647 ENSG00000214193 SH3D21
ENST00000496636 1 0.924225685570484 -0.0208736355593679 ENSG00000214193 SH3D21
ENST00000508854 1 0.756202027508736 -0.0738750778419386 ENSG00000214193 SH3D21
ENST00000474766 1 0.285828219022263 -0.203964738400228 ENSG00000214193 SH3D21
ENST00000270824 1 0.528387559861021 -0.138905610728756 ENSG00000142694 EVA1B
ENST00000490466 1 0.548596360363228 -0.13826231434137 ENSG00000142694 EVA1B
ENST00000373137 1 0.853013140544023 0.0463528982352072 ENSG00000116883 RP11-268J15.5
ENST00000359297 1 0.77159847143018 -0.0232422878249711 ENSG00000196182 STK40
ENST00000373129 1 0.603271132854278 -0.0412264778240832 ENSG00000196182 STK40
ENST00000373130 1 0.603271132854278 -0.0412264778240832 ENSG00000196182 STK40
ENST00000373132 1 0.603271132854278 -0.0412264778240832 ENSG00000196182 STK40
ENST00000460417 1 0.748665528776197 -0.025173870611358 ENSG00000196182 STK40
ENST00000473733 1 0.791891880385651 -0.0212166694857953 ENSG00000196182 STK40
ENST00000482458 1 0.416730724611636 -0.0692115113361535 ENSG00000196182 STK40
ENST00000460017 1 0.391277632814494 -0.0826380642614486 ENSG00000196182 STK40
ENST00000476041 1 0.334267503228223 -0.0999890478502807 ENSG00000181817 LSM10
ENST00000315732 1 0.321757081408314 -0.112385144507733 ENSG00000181817 LSM10
ENST00000489912 1 0.471317665662609 -0.0797383554824279 ENSG00000181817 LSM10
ENST00000468441 1 0.201121500638344 0.45855231328141 ENSG00000116885 OSCP1
ENST00000495222 1 0.350697866476713 0.333212752175772 ENSG00000116885 OSCP1
ENST00000235532 1 0.943640380604223 0.0226996161049871 ENSG00000116885 OSCP1
ENST00000356637 1 0.943833005061391 0.0226284646660243 ENSG00000116885 OSCP1
ENST00000433045 1 0.687287679111036 0.129782792249334 ENSG00000116885 OSCP1
ENST00000445843 1 0.898003814154489 -0.0412890822734641 ENSG00000116885 OSCP1
ENST00000315643 1 0.809606974684886 -0.0776723043249954 ENSG00000116885 OSCP1
ENST00000528112 1 0.870698096368711 -0.0555672081506155 ENSG00000116885 OSCP1
ENST00000354267 1 0.989968022310174 -0.00450571258902899 ENSG00000116885 OSCP1
ENST00000524789 1 0.635698615935689 -0.17238520606176 ENSG00000116885 OSCP1
ENST00000373116 1 0.207276074297805 -0.0943622242260464 ENSG00000116898 MRPS15
ENST00000488606 1 0.299926134868203 -0.113591967605617 ENSG00000116898 MRPS15
ENST00000477040 1 0.00454994317591398 -0.391352105225901 ENSG00000116898 MRPS15
ENST00000462067 1 0.207216941619973 -0.0946770558760739 ENSG00000116898 MRPS15
ENST00000373106 1 0.3076618053008 0.142571712092622 ENSG00000119535 CSF3R
ENST00000373104 1 0.3076618053008 0.142571712092622 ENSG00000119535 CSF3R
ENST00000373103 1 0.3076618053008 0.142571712092622 ENSG00000119535 CSF3R
ENST00000480825 1 0.340924549291937 0.136869850629818 ENSG00000119535 CSF3R
ENST00000361632 1 0.286396853414003 0.148662565028085 ENSG00000119535 CSF3R
ENST00000464465 1 0.133748215763706 0.2450804600206 ENSG00000119535 CSF3R
ENST00000331941 1 0.236627294695873 0.163293179972224 ENSG00000119535 CSF3R
ENST00000487540 1 0.213522579868245 0.196594188803126 ENSG00000119535 CSF3R
ENST00000338937 1 0.237265606822129 0.163286661754669 ENSG00000119535 CSF3R
ENST00000418048 1 0.237265606822129 0.163286661754669 ENSG00000119535 CSF3R
ENST00000440588 1 0.243212471128266 0.160375924678041 ENSG00000119535 CSF3R
ENST00000484762 1 0.925955314556885 0.0173944126838937 ENSG00000119535 CSF3R
ENST00000466138 1 0.543032468092207 0.143662551403742 ENSG00000119535 CSF3R
ENST00000464365 1 0.277672589026331 0.166813940754384 ENSG00000119535 CSF3R
ENST00000469380 1 0.427278432606124 -0.167096591623768 ENSG00000119535 CSF3R
ENST00000526980 1 0.414006894529148 0.129216685824527 ENSG00000119535 CSF3R
ENST00000489551 1 0.674479363021828 0.0724773951761606 ENSG00000119535 CSF3R
ENST00000533491 1 0.578240240921874 0.096512873727657 ENSG00000119535 CSF3R
ENST00000424989 1 0.228818494579825 0.201810451972492 ENSG00000233621 LINC01137
ENST00000373087 1 0.579095592608628 -0.0488374987124575 ENSG00000163874 ZC3H12A
ENST00000472312 1 0.393257845876997 -0.0829134643516303 ENSG00000163874 ZC3H12A
ENST00000471012 1 0.879278053809051 -0.0159540993310564 ENSG00000163874 ZC3H12A
ENST00000373075 1 0.67259647627845 0.0306915109788183 ENSG00000163875 MEAF6
ENST00000296214 1 0.673653815903084 0.030362363122671 ENSG00000163875 MEAF6
ENST00000373074 1 0.642405408050565 0.0333828852342028 ENSG00000163875 MEAF6
ENST00000475828 1 0.660227377085229 0.0315240108744308 ENSG00000163875 MEAF6
ENST00000487788 1 0.643970551468711 0.0332271347127209 ENSG00000163875 MEAF6
ENST00000373073 1 0.676937347430752 0.0300382823289414 ENSG00000163875 MEAF6
ENST00000487792 1 0.721948470961861 0.0271233508146753 ENSG00000163875 MEAF6
ENST00000448519 1 0.788241193055716 0.0201701863706683 ENSG00000163875 MEAF6
ENST00000580821 1 0.15088945448431 0.404057612720086 ENSG00000263675 MIR5581
ENST00000485039 1 0.823446295117531 0.0185481373385125 ENSG00000163875 MEAF6
ENST00000296215 1 0.60103537398803 0.0417450980936182 ENSG00000163877 SNIP1
ENST00000468040 1 0.354262949497549 0.0907840611892463 ENSG00000163877 SNIP1
ENST00000437933 1 0.794559141977 -0.0765427105767058 ENSG00000232273 FTH1P1
ENST00000493916 1 0.817808314030096 -0.0315743560258821 ENSG00000163877 SNIP1
ENST00000296218 1 0.964966597793785 0.006573074291467 ENSG00000163879 DNALI1
ENST00000466723 1 0.606108754523035 0.166762463702512 ENSG00000163879 DNALI1
ENST00000541606 1 0.966280773058596 -0.00985855834635808 ENSG00000163879 DNALI1
ENST00000497858 1 0.89699533683224 0.018663928525446 ENSG00000163879 DNALI1
ENST00000467277 1 0.693663303809198 -0.0989670077673903 ENSG00000163879 DNALI1
ENST00000490029 1 0.475622817401109 -0.0888968822544161 ENSG00000134697 GNL2
ENST00000373062 1 0.668279148701535 0.0280901431224922 ENSG00000134697 GNL2
ENST00000462812 1 0.63549551765969 0.0412829909651408 ENSG00000134697 GNL2
ENST00000479255 1 0.701708584376418 0.041588696249077 ENSG00000134697 GNL2
ENST00000538069 1 0.182472606650562 0.0960134226664439 ENSG00000134697 GNL2
ENST00000469191 1 0.273582990793811 0.087049829636956 ENSG00000134697 GNL2
ENST00000489146 1 0.657512567067602 0.0460079820246805 ENSG00000134697 GNL2
ENST00000463351 1 0.58812603375535 -0.0551380099050062 ENSG00000134697 GNL2
ENST00000488496 1 0.788514959048985 -0.025039420515174 ENSG00000134697 GNL2
ENST00000358011 1 0.768510430169346 -0.0244918872653382 ENSG00000116922 C1orf109
ENST00000494120 1 0.775706402549618 -0.023252533265199 ENSG00000116922 C1orf109
ENST00000609516 1 0.525265223305024 -0.0675900232451889 ENSG00000116922 C1orf109
ENST00000464178 1 0.784600150113614 -0.0240443195701398 ENSG00000116922 C1orf109
ENST00000464085 1 0.978995009079446 -0.00255562494845445 ENSG00000116922 C1orf109
ENST00000491981 1 0.965559107473661 -0.00411235648985562 ENSG00000116922 C1orf109
ENST00000461359 1 0.795903622528733 0.0267139266889579 ENSG00000116922 C1orf109
ENST00000477060 1 0.794231342878294 0.0263278936502533 ENSG00000116922 C1orf109
ENST00000486637 1 0.68588413149904 0.0431915320454594 ENSG00000116922 C1orf109
ENST00000491797 1 0.734796198943941 -0.0451543149413246 ENSG00000116922 C1orf109
ENST00000488137 1 0.821523964994254 -0.0307119479005255 ENSG00000116922 C1orf109
ENST00000472584 1 0.814570497216675 -0.0332590856375041 ENSG00000116922 C1orf109
ENST00000498448 1 0.6517676373373 0.160019383807415 ENSG00000116922 C1orf109
ENST00000373055 1 0.647640827756198 0.115747038899993 ENSG00000134690 CDCA8
ENST00000327331 1 0.647640827756198 0.115747038899993 ENSG00000134690 CDCA8
ENST00000437645 1 0.651820199931185 -0.164421251095207 ENSG00000183317 EPHA10
ENST00000540011 1 0.651820199931185 -0.164421251095207 ENSG00000183317 EPHA10
ENST00000330210 1 0.670598806612076 -0.154992864950262 ENSG00000183317 EPHA10
ENST00000427468 1 0.641614831628721 -0.1695228112186 ENSG00000183317 EPHA10
ENST00000446149 1 0.667007108631231 -0.15679686538268 ENSG00000183317 EPHA10
ENST00000373048 1 0.644226334779968 -0.168082465687938 ENSG00000183317 EPHA10
ENST00000373045 1 0.574160220216715 -0.0928440085395209 ENSG00000185090 MANEAL
ENST00000397631 1 0.574160220216715 -0.0928440085395209 ENSG00000185090 MANEAL
ENST00000532512 1 0.819872342108802 -0.048018291498808 ENSG00000185090 MANEAL
ENST00000525897 1 0.922271225293365 0.0201106500647611 ENSG00000185090 MANEAL
ENST00000329006 1 0.833361948587156 -0.0386958439804227 ENSG00000185090 MANEAL
ENST00000433474 1 0.329070742261087 -0.223135378878456 ENSG00000233728 RP11-109P14.9
ENST00000373044 1 0.385102475231649 -0.0916419115136103 ENSG00000196449 YRDC
ENST00000373043 1 0.0776897345187791 -0.303324260220525 ENSG00000197982 C1orf122
ENST00000419397 1 0.0948055263401252 -0.349555600214291 ENSG00000197982 C1orf122
ENST00000468084 1 0.0723877403470962 -0.31540648931113 ENSG00000197982 C1orf122
ENST00000373042 1 0.0818695149816866 -0.287586641895931 ENSG00000197982 C1orf122
ENST00000446260 1 0.104802654965903 -0.269871015993259 ENSG00000197982 C1orf122
ENST00000373036 1 0.76233526345489 0.0281446203047908 ENSG00000188786 MTF1
ENST00000448796 1 0.769065786695699 -0.0629705744012529 ENSG00000230610 AL929472.1
ENST00000447422 1 0.170234245645159 -0.291012104469027 ENSG00000235673 RP11-109P14.8
ENST00000468190 1 0.319312441580786 -0.102729737732775 ENSG00000188786 MTF1
ENST00000419993 1 0.0935280458546784 0.253565051254822 ENSG00000230955 RP11-109P14.10
ENST00000373027 1 0.417504779481837 0.0502534862158728 ENSG00000204084 INPP5B
ENST00000373023 1 0.399615762706573 0.0523101780245915 ENSG00000204084 INPP5B
ENST00000373026 1 0.579137341826146 0.0365802630179914 ENSG00000204084 INPP5B
ENST00000373024 1 0.566658396248838 0.0377958644911924 ENSG00000204084 INPP5B
ENST00000487328 1 0.745100461411963 0.0677664191036449 ENSG00000204084 INPP5B
ENST00000470364 1 0.951162301816316 -0.00707270217739292 ENSG00000204084 INPP5B
ENST00000474758 1 0.814437109434247 -0.0285240194170552 ENSG00000204084 INPP5B
ENST00000458109 1 0.336594069749401 0.080775114677331 ENSG00000204084 INPP5B
ENST00000516639 1 0.566952625917468 -0.181150074137492 ENSG00000252448 SNORA63
ENST00000467066 1 0.92341567428823 -0.013347598496473 ENSG00000204084 INPP5B
ENST00000373021 1 0.412435725051052 0.10820583459133 ENSG00000204084 INPP5B
ENST00000491406 1 0.674532170092525 0.0812623568109214 ENSG00000204084 INPP5B
ENST00000373019 1 0.956072942160727 -0.00316986155051464 ENSG00000183431 SF3A3
ENST00000448721 1 0.928288818994709 0.00527336463861622 ENSG00000183431 SF3A3
ENST00000487062 1 0.719757794391348 0.0355380469858279 ENSG00000183431 SF3A3
ENST00000460925 1 0.816439733618064 0.0161999318788031 ENSG00000183431 SF3A3
ENST00000489537 1 0.853909959963059 0.0130195141982564 ENSG00000183431 SF3A3
ENST00000461869 1 0.970211109338166 -0.00260946898160327 ENSG00000183431 SF3A3
ENST00000470585 1 0.88343709694981 -0.0105039332583063 ENSG00000183431 SF3A3
ENST00000488934 1 0.413957953707244 0.0754009493153586 ENSG00000183431 SF3A3
ENST00000462258 1 0.768186109490964 -0.0237780302980043 ENSG00000183431 SF3A3
ENST00000485803 1 0.229268016726291 -0.146674956849662 ENSG00000183386 FHL3
ENST00000373016 1 0.229268016726291 -0.146674956849662 ENSG00000183386 FHL3
ENST00000475084 1 0.19953675276468 -0.156369990392428 ENSG00000183386 FHL3
ENST00000477194 1 0.19370442991549 -0.160732508793142 ENSG00000183386 FHL3
ENST00000483132 1 0.68977510254975 0.06594378674726 ENSG00000183386 FHL3
ENST00000483182 1 0.771327777724299 -0.0209556147143981 ENSG00000183520 UTP11L
ENST00000486563 1 0.767789151570705 0.0219333675548855 ENSG00000183520 UTP11L
ENST00000373014 1 0.484676252137579 -0.0437580430621131 ENSG00000183520 UTP11L
ENST00000537711 1 0.530352061944193 -0.0394545493182836 ENSG00000183520 UTP11L
ENST00000488453 1 0.497006899628263 -0.0514414862368889 ENSG00000183520 UTP11L
ENST00000373012 1 0.999456303360877 0.000195046145729925 ENSG00000185668 POU3F1
ENST00000432922 1 0.345695281217681 0.312036136321057 ENSG00000224592 RP5-884C9.2
ENST00000428151 1 0.255328489045518 0.363092967493432 ENSG00000224592 RP5-884C9.2
ENST00000373001 1 0.621859548615834 0.051589395077608 ENSG00000116954 RRAGC
ENST00000474456 1 0.932563404874653 0.00980402605598102 ENSG00000116954 RRAGC
ENST00000493015 1 0.982434365682033 -0.00246885423103907 ENSG00000116954 RRAGC
ENST00000496778 1 0.499724188535996 -0.0844959272868746 ENSG00000116954 RRAGC
ENST00000433671 1 0.597269866899412 0.0857307107451836 ENSG00000228436 RP5-864K19.4
ENST00000456813 1 0.942008351798455 0.0092278515083576 ENSG00000228436 RP5-864K19.4
ENST00000397572 1 0.946917919490477 0.0076606643203566 ENSG00000214114 MYCBP
ENST00000494695 1 0.931325113590725 0.0109700824818182 ENSG00000214114 MYCBP
ENST00000495043 1 0.950397533392748 0.0080384226154892 ENSG00000214114 MYCBP
ENST00000489803 1 0.817971581420853 0.034216361422127 ENSG00000214114 MYCBP
ENST00000454994 1 0.817998410901641 0.0342152715099489 ENSG00000131233 GJA9
ENST00000489575 1 0.817998410901641 0.0342152715099489 ENSG00000214114 MYCBP
ENST00000465771 1 0.813579819827391 0.0322276048275843 ENSG00000214114 MYCBP
ENST00000462027 1 0.640453475869166 0.0632722515029858 ENSG00000214114 MYCBP
ENST00000443161 1 0.927104648970791 0.0238911945565526 ENSG00000228436 RP5-864K19.4
ENST00000357771 1 0.630070410172708 0.109886454413133 ENSG00000131233 GJA9
ENST00000360786 1 0.919669644725457 0.0277279217718299 ENSG00000131233 GJA9
ENST00000372990 1 0.502597950622698 0.160369639315302 ENSG00000158315 RHBDL2
ENST00000289248 1 0.493208946859829 0.163219935433274 ENSG00000158315 RHBDL2
ENST00000538156 1 0.493357926019396 0.163184925931833 ENSG00000158315 RHBDL2
ENST00000372985 1 0.485527345030004 0.166195793249843 ENSG00000158315 RHBDL2
ENST00000540558 1 0.44322616608564 -0.217853094768775 ENSG00000158315 RHBDL2
ENST00000432648 1 0.379487776959598 0.0463538757504108 ENSG00000174574 AKIRIN1
ENST00000446189 1 0.556035342881548 0.0295929769258463 ENSG00000174574 AKIRIN1
ENST00000372984 1 0.634367950888253 0.0238560482183936 ENSG00000174574 AKIRIN1
ENST00000531822 1 0.942131513515549 -0.00409359970656385 ENSG00000174574 AKIRIN1
ENST00000372967 1 0.93688539637633 0.00629128807805872 ENSG00000168653 NDUFS5
ENST00000372969 1 0.93688539637633 0.00629128807805872 ENSG00000168653 NDUFS5
ENST00000484793 1 0.347311018675 0.339117461041358 ENSG00000127603 MACF1
ENST00000602421 1 0.470613220221335 0.262442078810365 ENSG00000127603 MACF1
ENST00000545844 1 0.550894724770086 0.0374247446890634 ENSG00000127603 MACF1
ENST00000567887 1 0.550369733447409 0.0374674061164886 ENSG00000127603 MACF1
ENST00000372915 1 0.550869846841594 0.0374238439853652 ENSG00000127603 MACF1
ENST00000539005 1 0.550649333623612 0.0374425550359837 ENSG00000127603 MACF1
ENST00000317713 1 0.550649333623612 0.0374425550359837 ENSG00000127603 MACF1
ENST00000361689 1 0.550860623507485 0.0374238927315331 ENSG00000127603 MACF1
ENST00000524432 1 0.588438750617031 0.0469660214182003 ENSG00000127603 MACF1
ENST00000467673 1 0.395616485513865 0.101927902593471 ENSG00000127603 MACF1
ENST00000410446 1 0.348574521608311 0.334286879603152 ENSG00000222378 RNA5SP44
ENST00000564288 1 0.577328038874258 0.0329118973273243 ENSG00000127603 MACF1
ENST00000494012 1 0.0829055287990448 0.141282274575154 ENSG00000127603 MACF1
ENST00000536367 1 0.116236013453714 0.124487771547148 ENSG00000127603 MACF1
ENST00000602528 1 0.483027094010285 -0.254518501902584 ENSG00000270040 RP11-416A14.1
ENST00000480624 1 0.263289590090614 0.100283990232309 ENSG00000127603 MACF1
ENST00000469366 1 0.167976776781783 0.12950716221445 ENSG00000127603 MACF1
ENST00000289890 1 0.682431491019121 -0.0563207426115813 ENSG00000226438 RP11-420K8.1
ENST00000496804 1 0.850314337626464 -0.012556519541389 ENSG00000127603 MACF1
ENST00000530262 1 0.695072753015643 0.0254820035013992 ENSG00000127603 MACF1
ENST00000485063 1 0.613111686188234 0.0494481403418718 ENSG00000127603 MACF1
ENST00000472385 1 0.37557866904594 -0.0771278930667139 ENSG00000127603 MACF1
ENST00000484393 1 0.569780368383153 -0.0531519027212192 ENSG00000127603 MACF1
ENST00000476350 1 0.601846391134001 0.0349276613726131 ENSG00000127603 MACF1
ENST00000372925 1 0.615905573887257 0.0307901106892193 ENSG00000127603 MACF1
ENST00000406997 1 0.700527342151443 0.135568763756691 ENSG00000217897 HSPE1P8
ENST00000528611 1 0.383628430352335 0.116429705358032 ENSG00000127603 MACF1
ENST00000289893 1 0.55821376400137 0.0357566278986967 ENSG00000127603 MACF1
ENST00000530275 1 0.347362645944707 0.108674753709459 ENSG00000255103 KIAA0754
ENST00000482035 1 0.839669953376003 0.0172217665714408 ENSG00000127603 MACF1
ENST00000473843 1 0.554438113704675 0.0662256987618282 ENSG00000127603 MACF1
ENST00000469490 1 0.612159934283414 0.0411300787597283 ENSG00000127603 MACF1
ENST00000487656 1 0.425129741029461 0.0906701807369994 ENSG00000127603 MACF1
ENST00000360115 1 0.437546163098439 0.0541642898520457 ENSG00000127603 MACF1
ENST00000497964 1 0.627888329892535 0.0372648160794302 ENSG00000127603 MACF1
ENST00000446276 1 0.491848745194935 0.049511987249915 ENSG00000127603 MACF1
ENST00000442046 1 0.487747407115658 0.0507148840616368 ENSG00000127603 MACF1
ENST00000422234 1 0.840986366802701 0.0175602338096316 ENSG00000127603 MACF1
ENST00000462496 1 0.832040668990576 0.0181805108950633 ENSG00000127603 MACF1
ENST00000462103 1 0.605070980818211 -0.0496451163753777 ENSG00000127603 MACF1
ENST00000496360 1 0.532995381485847 0.0541485846159758 ENSG00000127603 MACF1
ENST00000497807 1 0.44464135796809 0.0630501600419373 ENSG00000127603 MACF1
ENST00000331593 1 0.178654701836873 0.247950522892142 ENSG00000183682 BMP8A
ENST00000441741 1 0.0952392740036621 0.348680197324774 ENSG00000182109 RP11-69E11.4
ENST00000331856 1 0.147311353696794 0.274862140602629 ENSG00000182109 RP11-69E11.4
ENST00000458207 1 0.198897495712468 0.176238924311143 ENSG00000182109 RP11-69E11.4
ENST00000450157 1 0.357063812495369 0.121426026794467 ENSG00000182109 RP11-69E11.4
ENST00000431553 1 0.379505143512633 0.115785659886392 ENSG00000182109 RP11-69E11.4
ENST00000417869 1 0.239282922890651 0.15414960290223 ENSG00000182109 RP11-69E11.4
ENST00000440190 1 0.331908549938372 0.12267137002206 ENSG00000182109 RP11-69E11.4
ENST00000427240 1 0.458531088048221 0.0875147711719532 ENSG00000243970 PPIEL
ENST00000482028 1 0.701134260693535 -0.0381163011809906 ENSG00000090621 PABPC4
ENST00000372856 1 0.353497490063074 -0.0697925976445901 ENSG00000090621 PABPC4
ENST00000372857 1 0.353780972037788 -0.0697472341451954 ENSG00000090621 PABPC4
ENST00000372858 1 0.634986166490564 -0.0325799827202103 ENSG00000090621 PABPC4
ENST00000372862 1 0.653404545182128 -0.0306427815295335 ENSG00000090621 PABPC4
ENST00000468476 1 0.942055682741093 -0.00552545992112445 ENSG00000090621 PABPC4
ENST00000437136 1 0.949656852087254 -0.00475431506322083 ENSG00000090621 PABPC4
ENST00000492468 1 0.866263653543748 -0.0128935232163741 ENSG00000090621 PABPC4
ENST00000530186 1 0.578893141923847 -0.0517966318941249 ENSG00000090621 PABPC4
ENST00000421687 1 0.973526269664717 0.00231779574267389 ENSG00000090621 PABPC4
ENST00000484555 1 0.945516030016956 0.00534655726457285 ENSG00000090621 PABPC4
ENST00000525045 1 0.851094403732633 -0.014923579586311 ENSG00000090621 PABPC4
ENST00000527718 1 0.877839454960101 -0.0112532788831236 ENSG00000090621 PABPC4
ENST00000477556 1 0.868668287121688 0.0137321390024808 ENSG00000090621 PABPC4
ENST00000461578 1 0.720113209303388 -0.0327691053854024 ENSG00000090621 PABPC4
ENST00000483770 1 0.431921375143414 -0.0679008956010574 ENSG00000090621 PABPC4
ENST00000525669 1 0.76260759655674 -0.0228290818694117 ENSG00000090621 PABPC4
ENST00000470443 1 0.974052603585258 0.00232373124786302 ENSG00000090621 PABPC4
ENST00000415255 1 0.976422274795282 -0.00215105156223215 ENSG00000228060 RP11-69E11.8
ENST00000513632 1 0.957247621751807 0.00450991912496858 ENSG00000090621 PABPC4
ENST00000364587 1 0.646389214130361 0.122940141089023 ENSG00000201457 SNORA55
ENST00000525751 1 0.883913116517368 0.0130862763114013 ENSG00000090621 PABPC4
ENST00000474378 1 0.876666006730548 0.0132160458783668 ENSG00000090621 PABPC4
ENST00000529216 1 0.894710304152909 0.0119788467799795 ENSG00000090621 PABPC4
ENST00000492519 1 0.582534096731225 0.0514396677142854 ENSG00000090621 PABPC4
ENST00000451091 1 0.171451405812475 -0.179305587594567 ENSG00000090621 PABPC4
ENST00000531243 1 0.0797816075756794 -0.319213063810091 ENSG00000090621 PABPC4
ENST00000372844 1 0.583522788736645 -0.181748315069039 ENSG00000116983 HPCAL4
ENST00000470018 1 0.572879562914974 0.063904446807952 ENSG00000084072 PPIE
ENST00000485507 1 0.918335795129965 -0.0126453811694926 ENSG00000084072 PPIE
ENST00000324379 1 0.235803852587837 0.113417818610231 ENSG00000084072 PPIE
ENST00000356511 1 0.297294588694487 0.0875190679982924 ENSG00000084072 PPIE
ENST00000456578 1 0.795509948345572 -0.0317806329576807 ENSG00000084072 PPIE
ENST00000495526 1 0.235660805888598 0.113426626778179 ENSG00000084072 PPIE
ENST00000482751 1 0.235660805888598 0.113426626778179 ENSG00000084072 PPIE
ENST00000372830 1 0.297294588694487 0.0875190679982924 ENSG00000084072 PPIE
ENST00000497370 1 0.252115091136221 0.112651074681693 ENSG00000084072 PPIE
ENST00000372835 1 0.243099624647929 0.111331281347002 ENSG00000084072 PPIE
ENST00000470213 1 0.259560409884886 0.109208838794631 ENSG00000084072 PPIE
ENST00000474804 1 0.190763823756906 0.12887943265188 ENSG00000084072 PPIE
ENST00000475350 1 0.235660805888598 0.113426626778179 ENSG00000084072 PPIE
ENST00000480169 1 0.670560686728058 0.0467232251796154 ENSG00000084072 PPIE
ENST00000372827 1 0.625283412936978 -0.0865797694720957 ENSG00000116985 BMP8B
ENST00000467741 1 0.729295657758955 0.102315217391378 ENSG00000084072 PPIE
ENST00000397360 1 0.544371525652863 0.162128776394918 ENSG00000116985 BMP8B
ENST00000441669 1 0.504056520827247 -0.0538216481675294 ENSG00000043514 TRIT1
ENST00000462797 1 0.504056520827247 -0.0538216481675294 ENSG00000043514 TRIT1
ENST00000316891 1 0.504056520827247 -0.0538216481675294 ENSG00000043514 TRIT1
ENST00000372818 1 0.504056520827247 -0.0538216481675294 ENSG00000043514 TRIT1
ENST00000495175 1 0.69028873832294 -0.0325372886726437 ENSG00000043514 TRIT1
ENST00000491865 1 0.701942605931068 -0.0312661866219367 ENSG00000043514 TRIT1
ENST00000537223 1 0.633654899410914 -0.0401477649575079 ENSG00000043514 TRIT1
ENST00000537440 1 0.633654899410914 -0.0401477649575079 ENSG00000043514 TRIT1
ENST00000541099 1 0.633654899410914 -0.0401477649575079 ENSG00000043514 TRIT1
ENST00000545233 1 0.633654899410914 -0.0401477649575079 ENSG00000043514 TRIT1
ENST00000465417 1 0.343187268310704 -0.120400893946831 ENSG00000043514 TRIT1
ENST00000492612 1 0.985655249512768 -0.00148688094460714 ENSG00000043514 TRIT1
ENST00000467774 1 0.713858893576969 0.0694553307175669 ENSG00000043514 TRIT1
ENST00000489945 1 0.793195492490835 0.0212110392947972 ENSG00000043514 TRIT1
ENST00000486825 1 0.863695163177494 0.0140557640129993 ENSG00000043514 TRIT1
ENST00000469476 1 0.333449185725588 -0.0950273245534922 ENSG00000043514 TRIT1
ENST00000544981 1 0.665594070160026 0.0400975564648227 ENSG00000043514 TRIT1
ENST00000462243 1 0.855236663164841 -0.0219696976176779 ENSG00000043514 TRIT1
ENST00000397332 1 0.901311104858237 0.0356765393413603 ENSG00000116990 MYCL
ENST00000372816 1 0.721904375379971 -0.108585611119135 ENSG00000116990 MYCL
ENST00000372815 1 0.805023828782046 -0.0822842824880553 ENSG00000116990 MYCL
ENST00000429311 1 0.805023828782046 -0.0822842824880553 ENSG00000116990 MYCL
ENST00000450953 1 0.970222896153821 -0.0132842815228147 ENSG00000116990 MYCL
ENST00000372811 1 0.592496210741103 -0.0539779563461555 ENSG00000168389 MFSD2A
ENST00000420632 1 0.615242970610503 -0.0502823657889739 ENSG00000168389 MFSD2A
ENST00000434861 1 0.681423023009265 -0.0435493296153219 ENSG00000168389 MFSD2A
ENST00000372809 1 0.593194691207952 -0.0538723153452624 ENSG00000168389 MFSD2A
ENST00000483824 1 0.593194691207952 -0.0538723153452624 ENSG00000168389 MFSD2A
ENST00000469745 1 0.927042671934445 0.00937189103005975 ENSG00000168389 MFSD2A
ENST00000438210 1 0.812284717547198 0.0359294542695332 ENSG00000228477 RP3-342P20.2
ENST00000480630 1 0.870359733705449 -0.0161385745204274 ENSG00000168389 MFSD2A
ENST00000491515 1 0.572864829010573 -0.0597207322542831 ENSG00000168389 MFSD2A
ENST00000459917 1 0.580124991747867 -0.0617149560748945 ENSG00000168389 MFSD2A
ENST00000481612 1 0.564540552698345 -0.0658983610692352 ENSG00000168389 MFSD2A
ENST00000372797 1 0.601520834523482 0.0384979967815524 ENSG00000131236 CAP1
ENST00000372802 1 0.59530750780282 0.0391590727514388 ENSG00000131236 CAP1
ENST00000449311 1 0.801471470056402 0.0192533455283337 ENSG00000131236 CAP1
ENST00000421589 1 0.730895375659652 0.0261367437740181 ENSG00000131236 CAP1
ENST00000414893 1 0.61442869716924 0.0368494458070515 ENSG00000131236 CAP1
ENST00000414281 1 0.729839177785868 0.0262727008776012 ENSG00000131236 CAP1
ENST00000420216 1 0.763709526152896 0.0230938633140388 ENSG00000131236 CAP1
ENST00000372792 1 0.590723798322745 0.0395021890615956 ENSG00000131236 CAP1
ENST00000372798 1 0.597341158225508 0.0382835569651098 ENSG00000131236 CAP1
ENST00000340450 1 0.601516507728737 0.0385679684285094 ENSG00000131236 CAP1
ENST00000372805 1 0.594068736167072 0.0392930173605369 ENSG00000131236 CAP1
ENST00000435719 1 0.687036227082612 0.0300107892734176 ENSG00000131236 CAP1
ENST00000427843 1 0.722012234565998 0.0263502495386203 ENSG00000131236 CAP1
ENST00000417287 1 0.776133984372103 0.021765987537594 ENSG00000131236 CAP1
ENST00000424977 1 0.727414781793067 0.0264171905052735 ENSG00000131236 CAP1
ENST00000446031 1 0.991861943893644 0.000774166587530314 ENSG00000131236 CAP1
ENST00000479759 1 0.418304343694085 0.0641098150504216 ENSG00000131236 CAP1
ENST00000461993 1 0.51496751444814 0.0525873659212213 ENSG00000131236 CAP1
ENST00000494114 1 0.723727245366095 0.0281861481923527 ENSG00000131236 CAP1
ENST00000433473 1 0.626299531000497 0.0422039125460446 ENSG00000131238 PPT1
ENST00000529905 1 0.616684492294586 0.0431307463260816 ENSG00000131238 PPT1
ENST00000530704 1 0.735518640082146 0.0312698542386027 ENSG00000131238 PPT1
ENST00000372775 1 0.688364928789589 0.0399256043778358 ENSG00000131238 PPT1
ENST00000449045 1 0.807406204110197 0.023154027532064 ENSG00000131238 PPT1
ENST00000439754 1 0.786811743266279 0.0280448922390636 ENSG00000131238 PPT1
ENST00000530076 1 0.876337722292959 0.0161332012726811 ENSG00000131238 PPT1
ENST00000527311 1 0.901049111136429 -0.011888359619081 ENSG00000131238 PPT1
ENST00000372779 1 0.979689291236189 0.00252863460412439 ENSG00000131238 PPT1
ENST00000526547 1 0.995719393995276 -0.000635982570311231 ENSG00000131238 PPT1
ENST00000372771 1 0.665327284356901 -0.0303471875222621 ENSG00000117000 RLF
ENST00000384777 1 0.834509943348657 0.0692103684452242 ENSG00000207508 RNU6-1237P
ENST00000468258 1 0.8755538448362 0.0567154616015016 ENSG00000188800 TMCO2
ENST00000372766 1 0.930738268498766 -0.0312321758576529 ENSG00000188800 TMCO2
ENST00000567508 1 0.183309304689712 -0.328144020013524 ENSG00000259943 RP1-39G22.7
ENST00000372759 1 0.606635609663914 0.0308340126679724 ENSG00000084073 ZMPSTE24
ENST00000479131 1 0.422623359572098 -0.0688926128033715 ENSG00000084073 ZMPSTE24
ENST00000472583 1 0.505730496021063 -0.0515700543780332 ENSG00000084073 ZMPSTE24
ENST00000447743 1 0.128286828144445 0.494265055181703 ENSG00000231296 RP1-39G22.4
ENST00000474142 1 0.618586885409956 0.0550541757291665 ENSG00000084073 ZMPSTE24
ENST00000372748 1 0.875868035847102 -0.0414764762279772 ENSG00000049089 COL9A2
ENST00000482722 1 0.94081419083944 0.0199737615472429 ENSG00000049089 COL9A2
ENST00000466267 1 0.756024819715233 0.0968468332674382 ENSG00000049089 COL9A2
ENST00000427563 1 0.772461815912844 0.0967081413928208 ENSG00000049089 COL9A2
ENST00000488463 1 0.543298617037712 0.191907868645278 ENSG00000049089 COL9A2
ENST00000417105 1 0.762521369797938 0.0984651632155932 ENSG00000049089 COL9A2
ENST00000496215 1 0.762933214409626 0.101602627389991 ENSG00000049089 COL9A2
ENST00000372736 1 0.83121143060022 0.0718325726046632 ENSG00000049089 COL9A2
ENST00000461118 1 0.692955338628093 0.136184850286356 ENSG00000049089 COL9A2
ENST00000435168 1 0.797468963272893 0.0198988532147184 ENSG00000084070 SMAP2
ENST00000392713 1 0.197219476355588 -0.46853304615289 ENSG00000213172 RP1-228H13.2
ENST00000372718 1 0.760675671266189 0.0221900900126785 ENSG00000084070 SMAP2
ENST00000372708 1 0.470997033900093 0.0527250366109885 ENSG00000084070 SMAP2
ENST00000539317 1 0.557347782939561 0.0461784661195263 ENSG00000084070 SMAP2
ENST00000487871 1 0.365579269157532 -0.0811668375431153 ENSG00000084070 SMAP2
ENST00000469416 1 0.413618117659809 0.11819734481549 ENSG00000187801 ZFP69B
ENST00000361584 1 0.404528671573989 0.120619936803778 ENSG00000187801 ZFP69B
ENST00000484445 1 0.404528671573989 0.120619936803778 ENSG00000187801 ZFP69B
ENST00000411995 1 0.413859064603531 0.118195630834083 ENSG00000187801 ZFP69B
ENST00000565390 1 0.930286812168914 -0.0173726354700739 ENSG00000260920 RP1-228H13.5
ENST00000372706 1 0.591535947414004 -0.069164457558093 ENSG00000187815 ZFP69
ENST00000372705 1 0.678710415306123 -0.0545663569434923 ENSG00000187815 ZFP69
ENST00000482712 1 0.42858733253598 0.176665048832599 ENSG00000187815 ZFP69
ENST00000450713 1 0.928689103920516 0.0105612425285315 ENSG00000238287 RP11-656D10.3
ENST00000358527 1 0.930193742272322 0.00942704061329009 ENSG00000164002 EXO5
ENST00000372703 1 0.930193742272322 0.00942704061329009 ENSG00000164002 EXO5
ENST00000420209 1 0.612503248921547 0.0578122541300261 ENSG00000164002 EXO5
ENST00000296380 1 0.994695698904099 -0.000703554841173751 ENSG00000164002 EXO5
ENST00000432259 1 0.365504382274111 0.113434327563414 ENSG00000164002 EXO5
ENST00000418186 1 0.628617230493113 0.0549884613747196 ENSG00000164002 EXO5
ENST00000415550 1 0.440349925242985 0.0969518270145643 ENSG00000164002 EXO5
ENST00000443729 1 0.709010361411971 0.0419210328815867 ENSG00000164002 EXO5
ENST00000419161 1 0.709010361411971 0.0419210328815867 ENSG00000164002 EXO5
ENST00000471429 1 0.529266349409298 0.0892613600975581 ENSG00000164002 EXO5
ENST00000453437 1 0.217344563554895 0.182380207292346 ENSG00000227278 RP11-656D10.5
ENST00000437060 1 0.85181237720676 0.0404357462956791 ENSG00000238186 RP11-656D10.6
ENST00000372699 1 0.601549038501357 0.080887261740622 ENSG00000117010 ZNF684
ENST00000465152 1 0.910120526756278 0.0179595615179559 ENSG00000117010 ZNF684
ENST00000372696 1 0.956492496657036 -0.00881257705781201 ENSG00000117010 ZNF684
ENST00000372697 1 0.956492496657036 -0.00881257705781201 ENSG00000117010 ZNF684
ENST00000493756 1 0.635351119154399 0.0733563157913818 ENSG00000117010 ZNF684
ENST00000472043 1 0.993134723168032 0.00192768963054575 ENSG00000117010 ZNF684
ENST00000372684 1 0.642840104596505 -0.104486703179639 ENSG00000117016 RIMS3
ENST00000372683 1 0.405206060466422 -0.217178575574414 ENSG00000117016 RIMS3
ENST00000440100 1 0.209914666062879 0.303312785471266 ENSG00000237899 RP4-739H11.3
ENST00000606277 1 0.123041027041892 -0.228377704119647 ENSG00000272145 NFYC-AS1
ENST00000467203 1 0.781046746227646 -0.0214882010861218 ENSG00000066136 NFYC
ENST00000424419 1 0.966020379163456 -0.00322331392060074 ENSG00000066136 NFYC
ENST00000427410 1 0.853227229726996 0.0131106815289272 ENSG00000066136 NFYC
ENST00000447388 1 0.885706119320755 0.0102134993799543 ENSG00000066136 NFYC
ENST00000425457 1 0.872563329688706 0.0113739017107795 ENSG00000066136 NFYC
ENST00000453631 1 0.665748204447226 -0.0342523607746147 ENSG00000066136 NFYC
ENST00000456393 1 0.877874312385427 0.0109262697538281 ENSG00000066136 NFYC
ENST00000372654 1 0.848744224668284 0.0136380648908286 ENSG00000066136 NFYC
ENST00000534399 1 0.709028863540725 -0.0315847379466051 ENSG00000066136 NFYC
ENST00000372653 1 0.813389494021418 0.0172441915266899 ENSG00000066136 NFYC
ENST00000372669 1 0.982332908132038 0.00173800475097898 ENSG00000066136 NFYC
ENST00000372652 1 0.493936886577036 0.0507540540639462 ENSG00000066136 NFYC
ENST00000372651 1 0.44369924627913 0.0568139407139189 ENSG00000066136 NFYC
ENST00000531464 1 0.557746755859947 -0.0550937968951392 ENSG00000066136 NFYC
ENST00000440226 1 0.283429068507238 0.0812976858455065 ENSG00000066136 NFYC
ENST00000525290 1 0.741581334915562 0.027611252956712 ENSG00000066136 NFYC
ENST00000530965 1 0.887394463093685 0.0131929752618519 ENSG00000066136 NFYC
ENST00000416859 1 0.368736455257508 0.0727318079812383 ENSG00000066136 NFYC
ENST00000308733 1 0.269321399650267 0.0866024183381492 ENSG00000066136 NFYC
ENST00000414185 1 0.1486433874882 0.121868333629005 ENSG00000066136 NFYC
ENST00000525349 1 0.270137972042421 0.113143003979689 ENSG00000066136 NFYC
ENST00000483091 1 0.32451259138714 0.144574449681813 ENSG00000066136 NFYC
ENST00000488635 1 0.180461660069227 0.140857568228621 ENSG00000066136 NFYC
ENST00000496608 1 0.289234531014511 0.110903527266264 ENSG00000066136 NFYC
ENST00000347132 1 0.472518025324653 -0.173955392273764 ENSG00000117013 KCNQ4
ENST00000509682 1 0.436764115118078 -0.19061373484917 ENSG00000117013 KCNQ4
ENST00000443478 1 0.731500738519356 -0.0940097050281786 ENSG00000117013 KCNQ4
ENST00000506017 1 0.700695607404714 -0.105687375826106 ENSG00000117013 KCNQ4
ENST00000372638 1 0.307819150690256 -0.287608293346636 ENSG00000179862 CITED4
ENST00000372621 1 0.798685471442826 -0.022994645478482 ENSG00000171793 CTPS1
ENST00000541520 1 0.85935391353922 -0.0159545459588362 ENSG00000171793 CTPS1
ENST00000470271 1 0.939635167863035 0.00928441938473912 ENSG00000171793 CTPS1
ENST00000475060 1 0.894689731422154 -0.0184963925030045 ENSG00000171793 CTPS1
ENST00000479480 1 0.657805008021214 0.048812528251611 ENSG00000171793 CTPS1
ENST00000543104 1 0.768205257111237 0.0304422351438816 ENSG00000171793 CTPS1
ENST00000372616 1 0.836074065117975 -0.0186966686000047 ENSG00000171793 CTPS1
ENST00000480420 1 0.562156185429083 -0.0492484496748176 ENSG00000171793 CTPS1
ENST00000463285 1 0.751628826037997 -0.0278690119638831 ENSG00000171793 CTPS1
ENST00000486889 1 0.982720232985999 -0.00193350145365997 ENSG00000171793 CTPS1
ENST00000497210 1 0.303993748111797 -0.105518171018948 ENSG00000171793 CTPS1
ENST00000464283 1 0.335617345863191 -0.0954860855856949 ENSG00000171793 CTPS1
ENST00000463423 1 0.425760004578824 -0.0814631074677708 ENSG00000171793 CTPS1
ENST00000498694 1 0.400778861566022 -0.0792143963002257 ENSG00000171793 CTPS1
ENST00000302946 1 0.326111827149191 0.100425378537908 ENSG00000171790 SLFNL1
ENST00000372613 1 0.330007303095133 0.0996538819794464 ENSG00000171790 SLFNL1
ENST00000397197 1 0.330007303095133 0.0996538819794464 ENSG00000171790 SLFNL1
ENST00000439569 1 0.330007303095133 0.0996538819794464 ENSG00000171790 SLFNL1
ENST00000372611 1 0.326302019376473 0.100162328350433 ENSG00000171790 SLFNL1
ENST00000359345 1 0.327133779574459 0.0935685138016264 ENSG00000171790 SLFNL1
ENST00000456518 1 0.589128327524472 0.0337550682858998 ENSG00000010803 SCMH1
ENST00000397174 1 0.566788530739399 0.0352832441087084 ENSG00000010803 SCMH1
ENST00000402904 1 0.566788530739399 0.0352832441087084 ENSG00000010803 SCMH1
ENST00000361191 1 0.568199283481108 0.0350718905078883 ENSG00000010803 SCMH1
ENST00000361705 1 0.568199283481108 0.0350718905078883 ENSG00000010803 SCMH1
ENST00000397171 1 0.568199283481108 0.0350718905078883 ENSG00000010803 SCMH1
ENST00000372597 1 0.362933931790098 0.0521265246869238 ENSG00000010803 SCMH1
ENST00000372596 1 0.362933931790098 0.0521265246869238 ENSG00000010803 SCMH1
ENST00000337495 1 0.362933931790098 0.0521265246869238 ENSG00000010803 SCMH1
ENST00000326197 1 0.552920257248483 0.0370576777140637 ENSG00000010803 SCMH1
ENST00000372595 1 0.628093102446788 0.0295356482046916 ENSG00000010803 SCMH1
ENST00000472037 1 0.589340100208067 0.0432037430972436 ENSG00000010803 SCMH1
ENST00000460215 1 0.0796884238934836 0.14586236552151 ENSG00000010803 SCMH1
ENST00000498793 1 0.102522888072972 0.133343019867968 ENSG00000010803 SCMH1
ENST00000489421 1 0.0515789112156519 0.17553229612151 ENSG00000010803 SCMH1
ENST00000482530 1 0.469497043325739 0.0657171609336179 ENSG00000010803 SCMH1
ENST00000401064 1 0.547889332860052 -0.189074104393399 ENSG00000215893 RP4-635E8.1
ENST00000488592 1 0.27305601644722 0.107410879617743 ENSG00000010803 SCMH1
ENST00000425554 1 0.02315146746688 0.817133672746225 ENSG00000235358 RP11-399E6.1
ENST00000445073 1 0.0173390670120021 0.855029399675349 ENSG00000235358 RP11-399E6.1
ENST00000372591 1 0.801990954359896 0.0914135294446542 ENSG00000204060 FOXO6
ENST00000372583 1 0.309072691818001 0.0909365589832353 ENSG00000127124 HIVEP3
ENST00000372584 1 0.308711316365445 0.0910176817106713 ENSG00000127124 HIVEP3
ENST00000247584 1 0.388682842560332 0.0834898910170086 ENSG00000127124 HIVEP3
ENST00000460604 1 0.403714096947857 0.0847294983605098 ENSG00000127124 HIVEP3
ENST00000429157 1 0.394074139950298 0.0826895438851618 ENSG00000127124 HIVEP3
ENST00000440249 1 0.57190999749139 0.159421554683213 ENSG00000230881 RP11-486B10.3
ENST00000434240 1 0.75754021748072 -0.0489514184548988 ENSG00000230638 RP11-486B10.4
ENST00000455975 1 0.626805359438646 -0.0786143257806726 ENSG00000230638 RP11-486B10.4
ENST00000491442 1 0.0817765371453707 0.240235141314137 ENSG00000127124 HIVEP3
ENST00000489103 1 0.453513798794617 0.0929662900237418 ENSG00000127124 HIVEP3
ENST00000479350 1 0.077439402809232 0.304866501969226 ENSG00000127124 HIVEP3
ENST00000372571 1 0.441682418182989 0.0419176920380412 ENSG00000198815 FOXJ3
ENST00000372572 1 0.260454695683118 0.0602038425310989 ENSG00000198815 FOXJ3
ENST00000372573 1 0.263274708772474 0.0596620935656775 ENSG00000198815 FOXJ3
ENST00000361346 1 0.258891668726164 0.0602106020688197 ENSG00000198815 FOXJ3
ENST00000361776 1 0.258891668726164 0.0602106020688197 ENSG00000198815 FOXJ3
ENST00000545068 1 0.171591850244368 0.0709625535286732 ENSG00000198815 FOXJ3
ENST00000445886 1 0.367953714448938 0.064797841909645 ENSG00000198815 FOXJ3
ENST00000422278 1 0.733188844786633 0.0365120633407664 ENSG00000198815 FOXJ3
ENST00000454417 1 0.0628958091773229 0.192221747850861 ENSG00000198815 FOXJ3
ENST00000436207 1 0.814045974758975 -0.0809411640974315 ENSG00000227527 RP11-223A3.1
ENST00000431473 1 0.202969959442926 0.466598483471552 ENSG00000177181 RIMKLA
ENST00000372565 1 0.87263147641819 0.0585457801046178 ENSG00000066185 ZMYND12
ENST00000433602 1 0.87263147641819 0.0585457801046178 ENSG00000066185 ZMYND12
ENST00000372562 1 0.0441625798526553 0.154266069469006 ENSG00000127125 PPCS
ENST00000455780 1 0.0707489038683842 0.145750517477501 ENSG00000127125 PPCS
ENST00000372560 1 0.482839900798961 0.0895794123257262 ENSG00000127125 PPCS
ENST00000472013 1 0.0713253522034975 0.145710348533597 ENSG00000127125 PPCS
ENST00000372561 1 0.0730444823487365 0.144838025701678 ENSG00000127125 PPCS
ENST00000372556 1 0.0730444823487365 0.144838025701678 ENSG00000127125 PPCS
ENST00000471420 1 0.039923400713537 0.159293313160593 ENSG00000127125 PPCS
ENST00000482168 1 0.00888630022264106 0.228134835069992 ENSG00000127125 PPCS
ENST00000469615 1 0.130258756593842 0.164121238700254 ENSG00000127125 PPCS
ENST00000475614 1 0.588629487664956 -0.130587443937727 ENSG00000186409 CCDC30
ENST00000428554 1 0.672101261750414 0.0654514787717454 ENSG00000186409 CCDC30
ENST00000477155 1 0.672101261750414 0.0654514787717454 ENSG00000186409 CCDC30
ENST00000468651 1 0.336490013362485 -0.266593728201999 ENSG00000186409 CCDC30
ENST00000492422 1 0.406616109545622 -0.233889122846427 ENSG00000186409 CCDC30
ENST00000462063 1 0.128734233408067 -0.457569227071526 ENSG00000186409 CCDC30
ENST00000495044 1 0.528835955306325 -0.1458708738022 ENSG00000186409 CCDC30
ENST00000507855 1 0.574851991567949 0.0916661558233568 ENSG00000186409 CCDC30
ENST00000509712 1 0.987333413566304 0.00300366981617133 ENSG00000186409 CCDC30
ENST00000471390 1 0.185774337752743 0.228516461742903 ENSG00000186409 CCDC30
ENST00000342022 1 0.150961437769284 0.245073539587591 ENSG00000186409 CCDC30
ENST00000340612 1 0.166097994721843 0.237060101824822 ENSG00000186409 CCDC30
ENST00000514642 1 0.196509587449392 0.268209850309466 ENSG00000186409 CCDC30
ENST00000390640 1 0.236894823562601 0.204840189573223 ENSG00000186409 CCDC30
ENST00000471699 1 0.299105851995658 0.342012523925332 ENSG00000186409 CCDC30
ENST00000304979 1 0.434116772872611 -0.0539986202375287 ENSG00000171960 PPIH
ENST00000372550 1 0.0849470792992836 -0.144331300119051 ENSG00000171960 PPIH
ENST00000440068 1 0.0751570982799958 -0.153984862978847 ENSG00000171960 PPIH
ENST00000372549 1 0.908492811154283 -0.0126519352306585 ENSG00000171960 PPIH
ENST00000455203 1 0.0796320440920962 -0.153731744274202 ENSG00000171960 PPIH
ENST00000436387 1 0.535164479518944 -0.0704504327721511 ENSG00000171960 PPIH
ENST00000461351 1 0.444063707666302 -0.0558492490329546 ENSG00000171960 PPIH
ENST00000414339 1 0.979283358730482 0.00753531584359279 ENSG00000234917 RP5-994D16.3
ENST00000321358 1 0.522919114994764 -0.0386410162299895 ENSG00000065978 YBX1
ENST00000332220 1 0.421450415019467 -0.0514078446055502 ENSG00000065978 YBX1
ENST00000436427 1 0.6540451879442 -0.0261798299719977 ENSG00000065978 YBX1
ENST00000467957 1 0.421601961866978 -0.0464699953788308 ENSG00000065978 YBX1
ENST00000296387 1 0.366124576580592 -0.321218631570348 ENSG00000164007 CLDN19
ENST00000539749 1 0.366124576580592 -0.321218631570348 ENSG00000164007 CLDN19
ENST00000372539 1 0.439510600071032 -0.279266133827751 ENSG00000164007 CLDN19
ENST00000397054 1 0.580903741243391 0.0481004992992792 ENSG00000117385 LEPRE1
ENST00000460031 1 0.580898226177365 0.0481075954440141 ENSG00000117385 LEPRE1
ENST00000236040 1 0.581054965494458 0.0481328807398391 ENSG00000117385 LEPRE1
ENST00000495874 1 0.581054965494458 0.0481328807398391 ENSG00000117385 LEPRE1
ENST00000296388 1 0.581054965494458 0.0481328807398391 ENSG00000117385 LEPRE1
ENST00000462474 1 0.00967739442773445 0.403352447224694 ENSG00000117385 LEPRE1
ENST00000472802 1 0.0712828168141632 0.330768012705098 ENSG00000117385 LEPRE1
ENST00000431412 1 0.681561370935292 0.0427569945111937 ENSG00000117385 LEPRE1
ENST00000460831 1 0.215940067398552 0.265010297107105 ENSG00000117385 LEPRE1
ENST00000481465 1 0.762827109458765 0.0405489910540176 ENSG00000117385 LEPRE1
ENST00000447502 1 0.787410025942729 -0.0400889342764928 ENSG00000117385 LEPRE1
ENST00000463465 1 0.719369840284387 0.0425282491808665 ENSG00000117385 LEPRE1
ENST00000372526 1 0.971167671268072 0.00519603965206935 ENSG00000117385 LEPRE1
ENST00000492956 1 0.712483949076626 -0.0570676234620421 ENSG00000117385 LEPRE1
ENST00000372525 1 0.566042942910567 -0.0623788131992059 ENSG00000164008 C1orf50
ENST00000464081 1 0.399726188903058 -0.0723314266228109 ENSG00000164008 C1orf50
ENST00000603943 1 0.325716231090627 -0.0806793929809609 ENSG00000164008 C1orf50
ENST00000536543 1 0.400190946650057 -0.0739115324948909 ENSG00000164008 C1orf50
ENST00000468913 1 0.587428899909317 -0.0751665648290385 ENSG00000164008 C1orf50
ENST00000494155 1 0.495626359119321 0.127730912484531 ENSG00000164008 C1orf50
ENST00000447572 1 0.519938020846582 0.155866506307848 ENSG00000228452 RP5-994D16.9
ENST00000421630 1 0.736219906534461 0.114336892791983 ENSG00000164008 C1orf50
ENST00000438946 1 0.755855262895764 0.113990054259336 ENSG00000164008 C1orf50
ENST00000372522 1 0.854863028688894 0.0222007399535269 ENSG00000177868 CCDC23
ENST00000372521 1 0.860919482826866 0.0203675451241793 ENSG00000177868 CCDC23
ENST00000537227 1 0.939747661075281 0.00856552601542588 ENSG00000177868 CCDC23
ENST00000497437 1 0.844909004435366 0.0243223242367371 ENSG00000177868 CCDC23
ENST00000487556 1 0.92563118432208 0.0101625138368447 ENSG00000164010 ERMAP
ENST00000372517 1 0.92563118432208 0.0101625138368447 ENSG00000164010 ERMAP
ENST00000470938 1 0.680195307802729 -0.094289585639261 ENSG00000164010 ERMAP
ENST00000372514 1 0.44233282842524 0.098917572231318 ENSG00000164010 ERMAP
ENST00000328249 1 0.565202309249027 0.0830611009189934 ENSG00000164010 ERMAP
ENST00000414798 1 0.504593162270579 0.0987780884980398 ENSG00000228192 RP11-342M1.3
ENST00000416809 1 0.635119381975139 0.0757056276264976 ENSG00000228192 RP11-342M1.3
ENST00000425076 1 0.200412751891421 0.192576313820615 ENSG00000228192 RP11-342M1.3
ENST00000444563 1 0.200412751891421 0.192576313820615 ENSG00000228192 RP11-342M1.3
ENST00000372508 1 0.0730942511414815 0.183342810416124 ENSG00000164011 ZNF691
ENST00000372507 1 0.0728591937241378 0.183354810982965 ENSG00000164011 ZNF691
ENST00000372506 1 0.0728591937241378 0.183354810982965 ENSG00000164011 ZNF691
ENST00000397044 1 0.0876186108548093 0.183808800579062 ENSG00000164011 ZNF691
ENST00000372504 1 0.0728591937241378 0.183354810982965 ENSG00000164011 ZNF691
ENST00000397034 1 0.287921477416222 0.141592459993593 ENSG00000164011 ZNF691
ENST00000372503 1 0.351955856475225 0.130052473902429 ENSG00000164011 ZNF691
ENST00000372502 1 0.357254916169646 0.132301278254581 ENSG00000164011 ZNF691
ENST00000426263 1 0.589026889454748 -0.0514188524458122 ENSG00000117394 SLC2A1
ENST00000475162 1 0.80093565992241 -0.028587594698735 ENSG00000117394 SLC2A1
ENST00000439722 1 0.950273279740779 0.00834934288050287 ENSG00000117394 SLC2A1
ENST00000415851 1 0.970791167490623 0.0037562047896321 ENSG00000117394 SLC2A1
ENST00000372500 1 0.963601920212069 -0.00456095005792057 ENSG00000117394 SLC2A1
ENST00000460369 1 0.677038864661382 -0.0729831706241685 ENSG00000117394 SLC2A1
ENST00000431759 1 0.697696653962846 0.137176956089897 ENSG00000227533 SLC2A1-AS1
ENST00000416689 1 0.546451184160736 0.219856664223365 ENSG00000227533 SLC2A1-AS1
ENST00000431635 1 0.158798872120796 -0.140429465455599 ENSG00000117395 EBNA1BP2
ENST00000236051 1 0.158236829414732 -0.140204962302694 ENSG00000117395 EBNA1BP2
ENST00000463906 1 0.286770650985216 -0.10518887934274 ENSG00000117395 EBNA1BP2
ENST00000491223 1 0.255502497147007 -0.112666459976193 ENSG00000117395 EBNA1BP2
ENST00000472982 1 0.231642570697066 -0.121365305920027 ENSG00000117395 EBNA1BP2
ENST00000483082 1 0.209616541508577 -0.127729672567341 ENSG00000117395 EBNA1BP2
ENST00000461557 1 0.196001188650218 -0.128025680433049 ENSG00000117395 EBNA1BP2
ENST00000372492 1 0.0689040769707049 -0.375039334072086 ENSG00000243710 WDR65
ENST00000372476 1 0.857925047757858 -0.0631225885270802 ENSG00000066056 TIE1
ENST00000433781 1 0.683295145670518 -0.145026285209474 ENSG00000066056 TIE1
ENST00000473014 1 0.947114943999377 -0.0243189534302033 ENSG00000066056 TIE1
ENST00000372470 1 0.459213686492905 0.226248780340133 ENSG00000117400 MPL
ENST00000413998 1 0.0597996699198504 0.621405744405496 ENSG00000117400 MPL
ENST00000424948 1 0.863426030325841 -0.0473946770629014 ENSG00000234694 RP1-92O14.3
ENST00000310955 1 0.497173071264263 -0.175842124653103 ENSG00000117399 CDC20
ENST00000372462 1 0.537757284480276 -0.160114092904977 ENSG00000117399 CDC20
ENST00000478882 1 0.306524968219388 -0.357738258176895 ENSG00000117399 CDC20
ENST00000482046 1 0.29887778769627 -0.302570336370679 ENSG00000117399 CDC20
ENST00000372458 1 0.594188087740465 0.0465461683463747 ENSG00000066322 ELOVL1
ENST00000413844 1 0.592805567513312 0.0466839785518242 ENSG00000066322 ELOVL1
ENST00000468865 1 0.107031726585868 0.150521169713278 ENSG00000066322 ELOVL1
ENST00000464204 1 0.539995349525719 0.052129050527069 ENSG00000066322 ELOVL1
ENST00000470968 1 0.525909705958951 0.0540102683909174 ENSG00000066322 ELOVL1
ENST00000487209 1 0.512699018111332 0.0557669920148752 ENSG00000066322 ELOVL1
ENST00000470769 1 0.377623436895942 0.0764347691319255 ENSG00000066322 ELOVL1
ENST00000497569 1 0.620190556241667 0.0429615147885671 ENSG00000066322 ELOVL1
ENST00000482302 1 0.759423714430182 0.0264113069840767 ENSG00000066322 ELOVL1
ENST00000497050 1 0.734231621231911 0.0291020082714722 ENSG00000066322 ELOVL1
ENST00000478481 1 0.1405269277922 0.142111100269949 ENSG00000066322 ELOVL1
ENST00000479439 1 0.844654580958805 0.0179305917252846 ENSG00000066322 ELOVL1
ENST00000465321 1 0.939087545699662 -0.00689931934857227 ENSG00000066322 ELOVL1
ENST00000479686 1 0.874755650216024 -0.0146711624496961 ENSG00000066322 ELOVL1
ENST00000496932 1 0.677915432370121 -0.0387694682281955 ENSG00000066322 ELOVL1
ENST00000290663 1 0.932223202586712 -0.00725304621962055 ENSG00000159479 MED8
ENST00000372457 1 0.931253849664924 -0.00730602856824297 ENSG00000159479 MED8
ENST00000372455 1 0.969254616706462 0.00320616836270647 ENSG00000159479 MED8
ENST00000436713 1 0.975738885308142 -0.00263833735612665 ENSG00000229431 RP1-92O14.6
ENST00000460803 1 0.410314266694522 0.0898583555351016 ENSG00000159479 MED8
ENST00000473560 1 0.718516734594157 0.0338322819433038 ENSG00000159479 MED8
ENST00000310739 1 0.980612502778579 0.00220062262489658 ENSG00000198198 SZT2
ENST00000372450 1 0.980612502778579 0.00220062262489658 ENSG00000198198 SZT2
ENST00000357658 1 0.798151767816224 0.0208265891435393 ENSG00000198198 SZT2
ENST00000406439 1 0.752758761370031 0.0237349565293129 ENSG00000198198 SZT2
ENST00000562955 1 0.386634287868903 0.0482083792569593 ENSG00000198198 SZT2
ENST00000470139 1 0.902961816478179 0.0106657474779887 ENSG00000198198 SZT2
ENST00000372442 1 0.295114938358152 0.0691574131992842 ENSG00000198198 SZT2
ENST00000478140 1 0.98901419003858 -0.00243884366298684 ENSG00000198198 SZT2
ENST00000470897 1 0.464235517442031 -0.127975724855366 ENSG00000198198 SZT2
ENST00000471177 1 0.851724683209025 0.0260808636930234 ENSG00000198198 SZT2
ENST00000460536 1 0.0613340409020966 0.180830144194461 ENSG00000198198 SZT2
ENST00000396885 1 0.54849789770155 0.0946063688988347 ENSG00000229372 SZT2-AS1
ENST00000583037 1 0.870920457582978 -0.0271208472685599 ENSG00000178922 HYI
ENST00000483618 1 0.952484296183126 -0.0165719873143569 ENSG00000178922 HYI
ENST00000372425 1 0.870920457582978 -0.0271208472685599 ENSG00000178922 HYI
ENST00000372433 1 0.851109979071971 -0.031878455832881 ENSG00000178922 HYI
ENST00000372434 1 0.848635501819918 -0.0321002618352299 ENSG00000178922 HYI
ENST00000470662 1 0.864403205217112 -0.0297532767245494 ENSG00000178922 HYI
ENST00000487366 1 0.889230195843547 -0.0241312640891965 ENSG00000178922 HYI
ENST00000372430 1 0.875051373350235 -0.0267937472798991 ENSG00000178922 HYI
ENST00000372432 1 0.84163966075614 -0.0333019093952047 ENSG00000178922 HYI
ENST00000372427 1 0.801311934789918 -0.0419782725126851 ENSG00000178922 HYI
ENST00000372426 1 0.87457796645191 -0.0273886325726692 ENSG00000178922 HYI
ENST00000486909 1 0.943381621889221 0.0119039792543765 ENSG00000178922 HYI
ENST00000496142 1 0.86160816610156 -0.0458635567668709 ENSG00000178922 HYI
ENST00000469587 1 0.0115531972205055 -0.74694737666312 ENSG00000178922 HYI
ENST00000444386 1 0.0214552490359255 -0.799920477590383 ENSG00000229348 HYI-AS1
ENST00000496043 1 0.706224233943385 0.135033316739284 ENSG00000142949 PTPRF
ENST00000481019 1 0.645067978057404 0.166342877132215 ENSG00000142949 PTPRF
ENST00000359947 1 0.286435761482067 0.246830549826298 ENSG00000142949 PTPRF
ENST00000438120 1 0.132767730017461 0.359795950231526 ENSG00000142949 PTPRF
ENST00000436724 1 0.577662808912995 0.179190261655035 ENSG00000142949 PTPRF
ENST00000372405 1 0.437290445284891 0.255748021214922 ENSG00000142949 PTPRF
ENST00000372413 1 0.271601046501985 0.256292758999472 ENSG00000142949 PTPRF
ENST00000372414 1 0.271601046501985 0.256292758999472 ENSG00000142949 PTPRF
ENST00000437607 1 0.682421478588504 0.137599705798642 ENSG00000142949 PTPRF
ENST00000412568 1 0.101525019251749 0.446409275070845 ENSG00000142949 PTPRF
ENST00000429895 1 0.337676373407444 0.253253493937494 ENSG00000142949 PTPRF
ENST00000414879 1 0.229401051611066 0.32205834786543 ENSG00000142949 PTPRF
ENST00000422171 1 0.229401051611066 0.32205834786543 ENSG00000142949 PTPRF
ENST00000496447 1 0.887179388700814 -0.0412019595534913 ENSG00000142949 PTPRF
ENST00000372407 1 0.923234935591915 -0.0285877196045941 ENSG00000142949 PTPRF
ENST00000477970 1 0.235055182070614 0.425978115171012 ENSG00000142949 PTPRF
ENST00000372396 1 0.75316830103915 0.0163353913752957 ENSG00000066135 KDM4A
ENST00000463151 1 0.946780057069332 0.00562922273115013 ENSG00000066135 KDM4A
ENST00000485249 1 0.62187968953699 0.0462631149066144 ENSG00000066135 KDM4A
ENST00000472265 1 0.0974528184358697 0.274193457631701 ENSG00000066135 KDM4A
ENST00000481296 1 0.10080286069916 0.25441417068054 ENSG00000066135 KDM4A
ENST00000398804 1 0.926380095984103 -0.00814685492228649 ENSG00000236200 KDM4A-AS1
ENST00000439057 1 0.845457200512615 -0.0179740605600319 ENSG00000236200 KDM4A-AS1
ENST00000434346 1 0.585848671553166 -0.0709461230755467 ENSG00000236200 KDM4A-AS1
ENST00000453015 1 0.664139053604721 -0.0537602122413287 ENSG00000236200 KDM4A-AS1
ENST00000418149 1 0.794788867607916 -0.0277597734544235 ENSG00000236200 KDM4A-AS1
ENST00000532911 1 0.909656942019826 0.0127256943510796 ENSG00000126091 ST3GAL3
ENST00000489897 1 0.883919030120091 0.0116071493533066 ENSG00000126091 ST3GAL3
ENST00000372374 1 0.937329263695188 0.00616998264838992 ENSG00000126091 ST3GAL3
ENST00000372375 1 0.937329263695188 0.00616998264838992 ENSG00000126091 ST3GAL3
ENST00000545417 1 0.937329263695188 0.00616998264838992 ENSG00000126091 ST3GAL3
ENST00000372377 1 0.937329263695188 0.00616998264838992 ENSG00000126091 ST3GAL3
ENST00000361392 1 0.937329263695188 0.00616998264838992 ENSG00000126091 ST3GAL3
ENST00000361400 1 0.937329263695188 0.00616998264838992 ENSG00000126091 ST3GAL3
ENST00000353126 1 0.937329263695188 0.00616998264838992 ENSG00000126091 ST3GAL3
ENST00000530154 1 0.842650416324553 0.016005455050014 ENSG00000126091 ST3GAL3
ENST00000262915 1 0.937329263695188 0.00616998264838992 ENSG00000126091 ST3GAL3
ENST00000330208 1 0.937329263695188 0.00616998264838992 ENSG00000126091 ST3GAL3
ENST00000335430 1 0.937329263695188 0.00616998264838992 ENSG00000126091 ST3GAL3
ENST00000351035 1 0.937329263695188 0.00616998264838992 ENSG00000126091 ST3GAL3
ENST00000479383 1 0.921014255954743 0.011056548370531 ENSG00000126091 ST3GAL3
ENST00000347631 1 0.885617692028537 0.0114361074267505 ENSG00000126091 ST3GAL3
ENST00000484868 1 0.829157690592217 0.0249084735505213 ENSG00000126091 ST3GAL3
ENST00000461066 1 0.951570330487028 0.00678032731824708 ENSG00000126091 ST3GAL3
ENST00000437753 1 0.175652147606363 0.206855938508529 ENSG00000229444 RP11-184I16.4
ENST00000533997 1 0.943870042678373 -0.00564778659687308 ENSG00000126091 ST3GAL3
ENST00000469715 1 0.943870042678373 -0.00564778659687308 ENSG00000126091 ST3GAL3
ENST00000490541 1 0.943870042678373 -0.00564778659687308 ENSG00000126091 ST3GAL3
ENST00000528371 1 0.943870042678373 -0.00564778659687308 ENSG00000126091 ST3GAL3
ENST00000530581 1 0.943870042678373 -0.00564778659687308 ENSG00000126091 ST3GAL3
ENST00000531816 1 0.943870042678373 -0.00564778659687308 ENSG00000126091 ST3GAL3
ENST00000531993 1 0.943870042678373 -0.00564778659687308 ENSG00000126091 ST3GAL3
ENST00000533212 1 0.943870042678373 -0.00564778659687308 ENSG00000126091 ST3GAL3
ENST00000533933 1 0.943870042678373 -0.00564778659687308 ENSG00000126091 ST3GAL3
ENST00000372369 1 0.943870042678373 -0.00564778659687308 ENSG00000126091 ST3GAL3
ENST00000372372 1 0.943870042678373 -0.00564778659687308 ENSG00000126091 ST3GAL3
ENST00000372368 1 0.943870042678373 -0.00564778659687308 ENSG00000126091 ST3GAL3
ENST00000372367 1 0.943870042678373 -0.00564778659687308 ENSG00000126091 ST3GAL3
ENST00000372366 1 0.943870042678373 -0.00564778659687308 ENSG00000126091 ST3GAL3
ENST00000372365 1 0.943870042678373 -0.00564778659687308 ENSG00000126091 ST3GAL3
ENST00000361746 1 0.943870042678373 -0.00564778659687308 ENSG00000126091 ST3GAL3
ENST00000332628 1 0.943870042678373 -0.00564778659687308 ENSG00000126091 ST3GAL3
ENST00000531451 1 0.94362772543591 -0.00566427744294609 ENSG00000126091 ST3GAL3
ENST00000372362 1 0.94362772543591 -0.00566427744294609 ENSG00000126091 ST3GAL3
ENST00000361812 1 0.94362772543591 -0.00566427744294609 ENSG00000126091 ST3GAL3
ENST00000427515 1 0.15653493406759 -0.496192062721995 ENSG00000233674 RP11-184I16.3
ENST00000461375 1 0.989015428791119 -0.00117647760651873 ENSG00000126091 ST3GAL3
ENST00000419974 1 0.596377248274943 -0.181082920321176 ENSG00000224751 SHMT1P1
ENST00000490502 1 0.924684844470918 0.0105142354161085 ENSG00000126091 ST3GAL3
ENST00000495482 1 0.757557176023341 -0.0533046635113215 ENSG00000126091 ST3GAL3
ENST00000414809 1 0.974048375040582 0.0112522708652544 ENSG00000117407 ARTN
ENST00000372359 1 0.974048375040582 0.0112522708652544 ENSG00000117407 ARTN
ENST00000477048 1 0.622648706513368 -0.176359173920285 ENSG00000117407 ARTN
ENST00000471394 1 0.659322505331292 -0.157952576422697 ENSG00000117407 ARTN
ENST00000498139 1 0.739384571716287 0.116958784519783 ENSG00000117407 ARTN
ENST00000491846 1 0.931858857624358 -0.0309740084891308 ENSG00000117407 ARTN
ENST00000479128 1 0.833999878584055 -0.076430472060346 ENSG00000117407 ARTN
ENST00000472435 1 0.833999878584055 -0.076430472060346 ENSG00000117407 ARTN
ENST00000474592 1 0.873981099350979 -0.0579210547491973 ENSG00000117407 ARTN
ENST00000446167 1 0.427367382761786 -0.134066198066064 ENSG00000237950 RP11-7O11.3
ENST00000445226 1 0.468504323630853 -0.122302182853205 ENSG00000237950 RP11-7O11.3
ENST00000412378 1 0.395937998490964 -0.133927412286431 ENSG00000237950 RP11-7O11.3
ENST00000372343 1 0.694519893732962 -0.0312333872800266 ENSG00000117408 IPO13
ENST00000489061 1 0.389888551652423 0.135129050050296 ENSG00000117408 IPO13
ENST00000489773 1 0.710436427057426 -0.0433001264323136 ENSG00000117408 IPO13
ENST00000492152 1 0.576030992831227 0.0771329743587132 ENSG00000117408 IPO13
ENST00000480902 1 0.448723951507815 0.144021110078554 ENSG00000117408 IPO13
ENST00000372339 1 0.959737863789981 -0.0069863745317321 ENSG00000117408 IPO13
ENST00000486876 1 0.605642013988422 0.0987629847090244 ENSG00000117408 IPO13
ENST00000471934 1 0.00263864606882244 -0.278529681500899 ENSG00000132768 DPH2
ENST00000476260 0.905802919782654 0.00191901995308552 -0.280128134109364 ENSG00000132768 DPH2
ENST00000255108 1 0.0608308395080827 -0.164006316085618 ENSG00000132768 DPH2
ENST00000412950 1 0.0241675679678538 -0.204657566992215 ENSG00000132768 DPH2
ENST00000524776 1 0.0241675679678538 -0.204657566992215 ENSG00000132768 DPH2
ENST00000495421 1 0.0608308395080827 -0.164006316085618 ENSG00000132768 DPH2
ENST00000530988 0.986017137236065 0.00242208655078659 -0.282002711341276 ENSG00000132768 DPH2
ENST00000527567 0.638113291933589 0.000964699125804066 -0.297521522058395 ENSG00000132768 DPH2
ENST00000492306 0.952414688258648 0.00221042403890689 -0.2777934125943 ENSG00000132768 DPH2
ENST00000490861 1 0.00509190311807848 -0.257230445183785 ENSG00000132768 DPH2
ENST00000396758 1 0.0617167298692835 -0.163355371843149 ENSG00000132768 DPH2
ENST00000477294 0.669105141239094 0.00102666826761819 -0.293649450455421 ENSG00000132768 DPH2
ENST00000529729 1 0.00700311891619723 -0.247445546892151 ENSG00000132768 DPH2
ENST00000532140 0.719677076678657 0.00124717196799769 -0.292330741019681 ENSG00000132768 DPH2
ENST00000534786 1 0.00441832925639319 -0.272129368724567 ENSG00000132768 DPH2
ENST00000534655 1 0.0119502362271782 -0.286045260401518 ENSG00000132768 DPH2
ENST00000459879 1 0.171507444587881 -0.148539880427341 ENSG00000132768 DPH2
ENST00000527319 1 0.283426040454841 -0.11902840212727 ENSG00000132768 DPH2
ENST00000472505 1 0.157656477441772 -0.133532781355747 ENSG00000117410 ATP6V0B
ENST00000472174 1 0.176106037322621 -0.117725665143984 ENSG00000117410 ATP6V0B
ENST00000532642 1 0.179616055409121 -0.117286308513872 ENSG00000117410 ATP6V0B
ENST00000236067 1 0.178274890204528 -0.117426802100686 ENSG00000117410 ATP6V0B
ENST00000471859 1 0.179622378455455 -0.116894876917751 ENSG00000117410 ATP6V0B
ENST00000472277 1 0.178123761122695 -0.12376964997777 ENSG00000117410 ATP6V0B
ENST00000461670 1 0.151876289030089 -0.138447871668591 ENSG00000117410 ATP6V0B
ENST00000468183 1 0.178319728230429 -0.11742490964572 ENSG00000117410 ATP6V0B
ENST00000473485 1 0.178319728230429 -0.11742490964572 ENSG00000117410 ATP6V0B
ENST00000496131 1 0.147124510883666 -0.134098570665768 ENSG00000117410 ATP6V0B
ENST00000498208 1 0.191860413194418 -0.128665729257878 ENSG00000117410 ATP6V0B
ENST00000532072 1 0.617588535635887 -0.0384571023026781 ENSG00000117410 ATP6V0B
ENST00000498664 1 0.506836534004006 -0.048868929523058 ENSG00000117410 ATP6V0B
ENST00000498543 1 0.136740842555883 -0.274588934910894 ENSG00000117411 B4GALT2
ENST00000372324 1 0.160545562148483 -0.206638330834337 ENSG00000117411 B4GALT2
ENST00000497866 1 0.263890974876975 -0.19194410783379 ENSG00000117411 B4GALT2
ENST00000434555 1 0.208969007065262 -0.187841928924273 ENSG00000117411 B4GALT2
ENST00000356836 1 0.241430059307802 -0.178532275481618 ENSG00000117411 B4GALT2
ENST00000309519 1 0.121332806686769 -0.236930782312007 ENSG00000117411 B4GALT2
ENST00000485678 1 0.303514156113455 -0.170973369191469 ENSG00000117411 B4GALT2
ENST00000481924 1 0.770428959393519 -0.0515112071470816 ENSG00000117411 B4GALT2
ENST00000486064 1 0.864735142976763 -0.0231083848190137 ENSG00000159214 CCDC24
ENST00000372307 1 0.649287241204026 -0.130672023917917 ENSG00000196517 SLC6A9
ENST00000372318 1 0.805690233692711 -0.0333561030145812 ENSG00000159214 CCDC24
ENST00000460543 1 0.39620056418346 -0.140283835173463 ENSG00000159214 CCDC24
ENST00000463846 1 0.777654321301917 -0.038324801210183 ENSG00000159214 CCDC24
ENST00000490563 1 0.777654321301917 -0.038324801210183 ENSG00000159214 CCDC24
ENST00000490064 1 0.487635731772483 -0.0986484851742584 ENSG00000159214 CCDC24
ENST00000486504 1 0.511679005669579 -0.0929169964733592 ENSG00000159214 CCDC24
ENST00000485811 1 0.693932428699288 -0.0574735852898535 ENSG00000159214 CCDC24
ENST00000372306 1 0.651721840199482 -0.13175839127082 ENSG00000196517 SLC6A9
ENST00000466180 1 0.645687774024746 -0.0662124133282872 ENSG00000159214 CCDC24
ENST00000479055 1 0.657834318617582 -0.0657039510804656 ENSG00000159214 CCDC24
ENST00000472562 1 0.677778096164861 0.10892967123676 ENSG00000159214 CCDC24
ENST00000372310 1 0.0791339925608907 -0.146323792578814 ENSG00000196517 SLC6A9
ENST00000475075 1 0.606395306063612 -0.156386139565417 ENSG00000196517 SLC6A9
ENST00000357730 1 0.548016429417495 -0.182044385889324 ENSG00000196517 SLC6A9
ENST00000360584 1 0.548016429417495 -0.182044385889324 ENSG00000196517 SLC6A9
ENST00000537678 1 0.593865385936697 -0.163107308667967 ENSG00000196517 SLC6A9
ENST00000492434 1 0.602322101721149 -0.160450854216389 ENSG00000196517 SLC6A9
ENST00000528803 1 0.463686445581502 -0.227774379963151 ENSG00000196517 SLC6A9
ENST00000489764 1 0.632642978853928 -0.147814128635186 ENSG00000196517 SLC6A9
ENST00000466926 1 0.175492061529206 -0.150759660976218 ENSG00000196517 SLC6A9
ENST00000533007 1 0.0380851896254431 -0.38584991043267 ENSG00000196517 SLC6A9
ENST00000607988 1 0.0616987114467177 0.665510118950368 ENSG00000230615 RP5-1198O20.4
ENST00000361745 1 0.997331134941817 0.000263696680119213 ENSG00000178028 DMAP1
ENST00000446292 1 0.792493752163833 0.0210013543271549 ENSG00000178028 DMAP1
ENST00000440641 1 0.876302527123675 0.012241323157739 ENSG00000178028 DMAP1
ENST00000436069 1 0.469261469885688 -0.0799527509764478 ENSG00000178028 DMAP1
ENST00000437511 1 0.738124431099324 0.0268675959484116 ENSG00000178028 DMAP1
ENST00000475794 1 0.571185645630734 -0.0584964826526651 ENSG00000178028 DMAP1
ENST00000471829 1 0.809863904423863 0.0192024728947105 ENSG00000178028 DMAP1
ENST00000487922 1 0.878524849579289 0.0118500916188056 ENSG00000178028 DMAP1
ENST00000315913 1 0.997341377995882 0.000262704384639232 ENSG00000178028 DMAP1
ENST00000372289 1 0.997341377995882 0.000262704384639232 ENSG00000178028 DMAP1
ENST00000463950 1 0.419479837533489 -0.0872453811961229 ENSG00000178028 DMAP1
ENST00000372290 1 0.578251800430979 0.0479858294390514 ENSG00000178028 DMAP1
ENST00000488433 1 0.761318988394812 0.0251584435972085 ENSG00000178028 DMAP1
ENST00000483741 1 0.611510620153081 -0.0712396997468275 ENSG00000178028 DMAP1
ENST00000494092 1 0.211052972797445 -0.184929041441066 ENSG00000178028 DMAP1
ENST00000372257 1 0.933013146445304 0.00477694125749358 ENSG00000117419 ERI3
ENST00000372259 1 0.758550573709005 -0.0181337431471178 ENSG00000117419 ERI3
ENST00000456170 1 0.88861449339733 -0.00808436175947056 ENSG00000117419 ERI3
ENST00000537474 1 0.862939178868695 0.00980287558427838 ENSG00000117419 ERI3
ENST00000489710 1 0.703199963260613 -0.0316147870774954 ENSG00000117419 ERI3
ENST00000479101 1 0.688023687087119 -0.0330947580951643 ENSG00000117419 ERI3
ENST00000462341 1 0.863405799619625 0.0127531389809147 ENSG00000117419 ERI3
ENST00000414156 1 0.593339953783872 0.130443500255974 ENSG00000233602 ERI3-IT1
ENST00000452396 1 0.756809602990834 0.0192214017221137 ENSG00000117419 ERI3
ENST00000495828 1 0.791337111455986 0.0183975337188156 ENSG00000117419 ERI3
ENST00000457571 1 0.516407614164738 0.0492796975742331 ENSG00000117419 ERI3
ENST00000355387 1 0.461827768064355 -0.0454332007788035 ENSG00000187147 RNF220
ENST00000361799 1 0.461827768064355 -0.0454332007788035 ENSG00000187147 RNF220
ENST00000372247 1 0.464434275500831 -0.0451069534212075 ENSG00000187147 RNF220
ENST00000443020 1 0.444377598163467 -0.0480920348711197 ENSG00000187147 RNF220
ENST00000453863 1 0.159793557053735 -0.130285189254531 ENSG00000187147 RNF220
ENST00000335497 1 0.665920187720188 -0.0317928883998336 ENSG00000187147 RNF220
ENST00000440132 1 0.679472428608321 -0.0297603911014801 ENSG00000187147 RNF220
ENST00000474064 1 0.586857597881703 -0.0379501601362116 ENSG00000187147 RNF220
ENST00000471494 1 0.367319270513435 -0.067939276609404 ENSG00000187147 RNF220
ENST00000488865 1 0.147413848857974 -0.137290787352064 ENSG00000187147 RNF220
ENST00000497469 1 0.666823763347732 -0.03070315515067 ENSG00000187147 RNF220
ENST00000475378 1 0.951379632538934 -0.00428170346426742 ENSG00000187147 RNF220
ENST00000484745 1 0.82672784355938 -0.0148427752014798 ENSG00000187147 RNF220
ENST00000372242 1 0.598560922901066 -0.0347926958270776 ENSG00000126106 TMEM53
ENST00000372243 1 0.598560922901066 -0.0347926958270776 ENSG00000126106 TMEM53
ENST00000372244 1 0.598653339336636 -0.034791730021883 ENSG00000126106 TMEM53
ENST00000495630 1 0.70151568857237 -0.0249925232525971 ENSG00000126106 TMEM53
ENST00000474394 1 0.661087219404989 0.0337262541165185 ENSG00000187147 RNF220
ENST00000480686 1 0.637035417235698 0.034067512718986 ENSG00000187147 RNF220
ENST00000474956 1 0.944017340521573 0.00548627492849801 ENSG00000187147 RNF220
ENST00000476724 1 0.999277295455779 -0.000210131321783182 ENSG00000126106 TMEM53
ENST00000468117 1 0.999491442750536 0.000147281640233177 ENSG00000126106 TMEM53
ENST00000372237 1 0.999491442750536 0.000147281640233177 ENSG00000126106 TMEM53
ENST00000372235 1 0.541096304191634 -0.153481124845261 ENSG00000126106 TMEM53
ENST00000420706 1 0.653726225927854 -0.117738676935611 ENSG00000126106 TMEM53
ENST00000424484 1 0.248552159504577 0.12056852133198 ENSG00000198520 C1orf228
ENST00000455805 1 0.448537578150382 0.15578649065934 ENSG00000198520 C1orf228
ENST00000458657 1 0.951901794009786 0.00594379603343077 ENSG00000198520 C1orf228
ENST00000418644 1 0.93814802776595 -0.0178148886601904 ENSG00000198520 C1orf228
ENST00000441519 1 0.448537578150382 0.15578649065934 ENSG00000198520 C1orf228
ENST00000357508 1 0.951901794009786 0.00594379603343077 ENSG00000198520 C1orf228
ENST00000535358 1 0.951901794009786 0.00594379603343077 ENSG00000198520 C1orf228
ENST00000445071 1 0.65726369180125 -0.0974708732116316 ENSG00000198520 C1orf228
ENST00000453711 1 0.863422155383364 -0.0399149793694704 ENSG00000198520 C1orf228
ENST00000421398 1 0.331686015231126 0.10825458665882 ENSG00000198520 C1orf228
ENST00000444751 1 0.310775346383688 0.112135543251339 ENSG00000198520 C1orf228
ENST00000434068 1 0.224088758493727 0.142763993529358 ENSG00000198520 C1orf228
ENST00000434520 1 0.18724188757285 0.154260346315603 ENSG00000198520 C1orf228
ENST00000427321 1 0.616427056638424 0.0745843314068346 ENSG00000198520 C1orf228
ENST00000446792 1 0.638067240098726 0.0711441029277713 ENSG00000198520 C1orf228
ENST00000444525 1 0.576336227586349 0.0832790791509439 ENSG00000198520 C1orf228
ENST00000440383 1 0.707800099551995 0.0563938055942011 ENSG00000198520 C1orf228
ENST00000427336 1 0.665292883069461 0.0653302087155816 ENSG00000198520 C1orf228
ENST00000418779 1 0.208060934822259 -0.187057432484946 ENSG00000198520 C1orf228
ENST00000568406 1 0.189335579746569 -0.194302210699518 ENSG00000198520 C1orf228
ENST00000452259 1 0.50517189913124 -0.142201944402236 ENSG00000142945 KIF2C
ENST00000372224 1 0.263329771666368 -0.193942160850297 ENSG00000142945 KIF2C
ENST00000493027 1 0.521209725309445 -0.137041121955879 ENSG00000142945 KIF2C
ENST00000372218 1 0.26813530275782 -0.193177733347558 ENSG00000142945 KIF2C
ENST00000455186 1 0.555389851326069 -0.144297405364452 ENSG00000142945 KIF2C
ENST00000372222 1 0.431781406799045 -0.143290909355122 ENSG00000142945 KIF2C
ENST00000480574 1 0.325531148018424 -0.313964172167655 ENSG00000142945 KIF2C
ENST00000372217 1 0.382137535874455 -0.154844386744057 ENSG00000142945 KIF2C
ENST00000440985 1 0.63363063025782 0.143601926355129 ENSG00000225721 RP11-269F19.2
ENST00000428791 0.986017137236065 0.0023615257540971 -0.401498192568563 ENSG00000225721 RP11-269F19.2
ENST00000423289 1 0.431069863701504 0.244803995020557 ENSG00000142945 KIF2C
ENST00000472235 1 0.0495143132728578 -0.550896922856254 ENSG00000142945 KIF2C
ENST00000497035 1 0.0895754310677115 -0.104852321513759 ENSG00000142937 RPS8
ENST00000396651 1 0.096798699531491 -0.10384002320135 ENSG00000142937 RPS8
ENST00000372209 1 0.0966352940110905 -0.103884177649615 ENSG00000142937 RPS8
ENST00000470475 1 0.0945136701143762 -0.109718933523121 ENSG00000142937 RPS8
ENST00000485390 1 0.0965850402299385 -0.103852038504121 ENSG00000142937 RPS8
ENST00000581525 1 0.482169090510491 -0.208038695554007 ENSG00000264294 SNORD55
ENST00000364043 1 0.172369363842728 0.346755072191514 ENSG00000200913 SNORD46
ENST00000464658 1 0.145822479870198 -0.0911953993382734 ENSG00000142937 RPS8
ENST00000484599 1 0.131131197345809 -0.0957737847008103 ENSG00000142937 RPS8
ENST00000365161 1 0.798203748057577 0.0625781993968977 ENSG00000202031 SNORD38A
ENST00000474582 1 0.153665038305597 -0.116786963623126 ENSG00000142937 RPS8
ENST00000384690 1 0.581228464062486 0.123953095070574 ENSG00000207421 SNORD38B
ENST00000455333 1 0.746274328343884 -0.111755157290377 ENSG00000234093 RPS15AP11
ENST00000594193 1 0.689577253157655 -0.139611031583334 ENSG00000234093 RPS15AP11
ENST00000372207 1 0.959813221458587 0.0148520886807129 ENSG00000142959 BEST4
ENST00000372201 1 0.120329526231463 -0.147967770664033 ENSG00000173846 PLK3
ENST00000465443 1 0.119709655165928 -0.148087166708179 ENSG00000173846 PLK3
ENST00000476731 1 0.3076550659131 -0.106331584554009 ENSG00000173846 PLK3
ENST00000492398 1 0.164127257200707 -0.135264402132021 ENSG00000173846 PLK3
ENST00000461358 1 0.419969093037221 -0.0800459026507788 ENSG00000173846 PLK3
ENST00000461769 1 0.772896444763919 -0.030568970828051 ENSG00000173846 PLK3
ENST00000493100 1 0.110372673587992 -0.164534942789007 ENSG00000173846 PLK3
ENST00000339355 1 0.0360817935617907 -0.282439158733454 ENSG00000188396 TCTEX1D4
ENST00000372200 1 0.276342184471514 -0.14386914669221 ENSG00000188396 TCTEX1D4
ENST00000450269 1 0.332157830254097 -0.113875378504011 ENSG00000222009 BTBD19
ENST00000453418 1 0.332157830254097 -0.113875378504011 ENSG00000222009 BTBD19
ENST00000409335 1 0.248187884577672 -0.135540683589907 ENSG00000222009 BTBD19
ENST00000439563 1 0.394885231420435 -0.101756058366415 ENSG00000222009 BTBD19
ENST00000485668 1 0.595690375746219 -0.0629306345615794 ENSG00000222009 BTBD19
ENST00000482715 1 0.324505373457192 -0.118014443752847 ENSG00000222009 BTBD19
ENST00000475105 1 0.210480357305662 -0.142232739876203 ENSG00000222009 BTBD19
ENST00000495433 1 0.0845412558752452 -0.220623585060905 ENSG00000222009 BTBD19
ENST00000489976 1 0.0872758342232286 -0.301119336836107 ENSG00000222009 BTBD19
ENST00000464114 1 0.423972139808204 -0.123761906383307 ENSG00000222009 BTBD19
ENST00000438067 1 0.110935121416041 -0.439240138192848 ENSG00000117425 PTCH2
ENST00000447098 1 0.421295387494799 -0.20159083565773 ENSG00000117425 PTCH2
ENST00000365574 1 0.175371613653983 -0.449133489177544 ENSG00000202444 RNU5E-6P
ENST00000372192 1 0.650553402312956 -0.117813988237613 ENSG00000117425 PTCH2
ENST00000447970 1 0.425737510278732 -0.289718352943301 ENSG00000226499 RP5-882O7.1
ENST00000439363 1 0.817090211221484 -0.0255233583596957 ENSG00000070785 EIF2B3
ENST00000360403 1 0.872489028072391 -0.0155142490155115 ENSG00000070785 EIF2B3
ENST00000486491 1 0.748143820254374 0.039429394068189 ENSG00000070785 EIF2B3
ENST00000372183 1 0.676187768631223 -0.0395986091357109 ENSG00000070785 EIF2B3
ENST00000480675 1 0.867257882732934 -0.0133206477617067 ENSG00000070785 EIF2B3
ENST00000477953 1 0.981996165389417 0.00184854765687297 ENSG00000070785 EIF2B3
ENST00000372182 1 0.380197797994303 0.0696337860241049 ENSG00000070785 EIF2B3
ENST00000428976 1 0.48780755586299 0.239868531907279 ENSG00000229815 CCNB1IP1P1
ENST00000487532 1 0.467835717880514 0.0568955813341569 ENSG00000070785 EIF2B3
ENST00000497010 1 0.883379691460984 0.0134636856634121 ENSG00000070785 EIF2B3
ENST00000372168 1 0.412551821165274 0.0756096494759314 ENSG00000126107 HECTD3
ENST00000372172 1 0.470253609847371 0.0641591688518707 ENSG00000126107 HECTD3
ENST00000486132 1 0.400684629886516 0.0884023834073555 ENSG00000126107 HECTD3
ENST00000486296 1 0.528171033846771 0.0684128974601063 ENSG00000126107 HECTD3
ENST00000466423 1 0.609820730223103 0.0519833739702896 ENSG00000126107 HECTD3
ENST00000487488 1 0.902298860832316 0.0142948009501699 ENSG00000126107 HECTD3
ENST00000484564 1 0.857723675608684 -0.0256733190602765 ENSG00000126107 HECTD3
ENST00000246337 1 0.887651909628971 0.0129446235006582 ENSG00000126088 UROD
ENST00000491773 1 0.932898708857585 -0.00794032515935349 ENSG00000126088 UROD
ENST00000463092 1 0.844985682336572 -0.0183811483669695 ENSG00000126088 UROD
ENST00000461035 1 0.706277560570419 -0.0388982348880801 ENSG00000126088 UROD
ENST00000491300 1 0.954461122394028 -0.00507371434218957 ENSG00000126088 UROD
ENST00000434478 1 0.89963628090393 0.011387299755071 ENSG00000126088 UROD
ENST00000494399 1 0.887370838669612 0.0129574125033087 ENSG00000126088 UROD
ENST00000460334 1 0.858448877542909 0.0163769799806673 ENSG00000126088 UROD
ENST00000462688 1 0.974813079376745 -0.00280390737019566 ENSG00000126088 UROD
ENST00000460906 1 0.838566296510895 0.0184692128608035 ENSG00000126088 UROD
ENST00000490385 1 0.89274716622107 0.012229716073577 ENSG00000126088 UROD
ENST00000469548 1 0.948111680028429 0.00556072482995664 ENSG00000126088 UROD
ENST00000486699 1 0.955908793551586 0.00473080579821514 ENSG00000126088 UROD
ENST00000478467 1 0.950190696471575 0.00534605919361972 ENSG00000126088 UROD
ENST00000428106 1 0.933763468033953 0.00708225446918371 ENSG00000126088 UROD
ENST00000496439 1 0.766772005287374 0.0262885390211131 ENSG00000126088 UROD
ENST00000473012 1 0.79727059348795 0.0235589168915173 ENSG00000126088 UROD
ENST00000472254 1 0.580714688896986 0.0797158141468815 ENSG00000126088 UROD
ENST00000466193 1 0.969076782775221 -0.00662766504472628 ENSG00000126088 UROD
ENST00000465678 1 0.940247638715025 -0.0131204640509751 ENSG00000126088 UROD
ENST00000359600 1 0.408338175404297 0.220109059218126 ENSG00000162415 ZSWIM5
ENST00000464588 1 0.551496018248935 0.152023126048981 ENSG00000162415 ZSWIM5
ENST00000334815 1 0.904149556460694 -0.0243011210138157 ENSG00000186603 HPDL
ENST00000528332 1 0.111692415848798 -0.144846726881232 ENSG00000132781 MUTYH
ENST00000529984 1 0.111692415848798 -0.144846726881232 ENSG00000132781 MUTYH
ENST00000372110 1 0.121065663612615 -0.142532823145561 ENSG00000132781 MUTYH
ENST00000372115 1 0.123417118731206 -0.141041420740232 ENSG00000132781 MUTYH
ENST00000481571 1 0.121065663612615 -0.142532823145561 ENSG00000132781 MUTYH
ENST00000372098 1 0.121065663612615 -0.142532823145561 ENSG00000132781 MUTYH
ENST00000355498 1 0.0849416606379325 -0.155408748141711 ENSG00000132781 MUTYH
ENST00000475516 1 0.0754145000072101 -0.159160086889829 ENSG00000132781 MUTYH
ENST00000485271 1 0.930518574611447 -0.016699193729204 ENSG00000132781 MUTYH
ENST00000372104 1 0.0889048929876346 -0.15335716446638 ENSG00000132781 MUTYH
ENST00000448481 1 0.0889048929876346 -0.15335716446638 ENSG00000132781 MUTYH
ENST00000456914 1 0.0880574080543939 -0.153904842161804 ENSG00000132781 MUTYH
ENST00000354383 1 0.0754145000072101 -0.159160086889829 ENSG00000132781 MUTYH
ENST00000488731 1 0.0807471940675425 -0.156486033724529 ENSG00000132781 MUTYH
ENST00000372100 1 0.0846598198570808 -0.155441110252213 ENSG00000132781 MUTYH
ENST00000450313 1 0.123169005922892 -0.141063294791274 ENSG00000132781 MUTYH
ENST00000531105 1 0.078661278106489 -0.158508430123831 ENSG00000132781 MUTYH
ENST00000467459 1 0.985919691717452 0.0025349651337951 ENSG00000132781 MUTYH
ENST00000482094 1 0.956103966239955 0.00912222852751046 ENSG00000132781 MUTYH
ENST00000529892 1 0.815534391595178 0.0355038100054241 ENSG00000132781 MUTYH
ENST00000533178 1 0.476772101026388 -0.0822911718264321 ENSG00000132781 MUTYH
ENST00000528013 1 0.0856470023904194 -0.155453395282544 ENSG00000132781 MUTYH
ENST00000412971 1 0.0996528266335058 -0.157714386472187 ENSG00000132781 MUTYH
ENST00000462388 1 0.799092550509898 -0.0398889953985059 ENSG00000132781 MUTYH
ENST00000466231 1 0.750186920884081 0.0685266432626893 ENSG00000132781 MUTYH
ENST00000470256 1 0.0394245279928372 -0.200201696755664 ENSG00000132781 MUTYH
ENST00000461495 1 0.0661050102513291 -0.179161898546338 ENSG00000132781 MUTYH
ENST00000435155 1 0.0415215744550732 -0.200047910172508 ENSG00000132781 MUTYH
ENST00000467940 1 0.0689314347959499 -0.179706804535272 ENSG00000132781 MUTYH
ENST00000478796 1 0.675113963410213 -0.0664263705397573 ENSG00000132781 MUTYH
ENST00000525160 1 0.0672218666270415 -0.181808308991367 ENSG00000132781 MUTYH
ENST00000479746 1 0.0172945693551949 -0.232950307183776 ENSG00000132781 MUTYH
ENST00000492494 1 0.0169870643284312 -0.233905704569613 ENSG00000132781 MUTYH
ENST00000483642 1 0.0374117473837342 -0.205057034840271 ENSG00000132781 MUTYH
ENST00000481139 1 0.0501598348139213 -0.19556921911442 ENSG00000132781 MUTYH
ENST00000485484 1 0.0251679693029476 -0.232517017535347 ENSG00000132781 MUTYH
ENST00000476789 1 0.055510664356348 -0.193809454737401 ENSG00000132781 MUTYH
ENST00000462387 1 0.0237107956771207 -0.230116294651509 ENSG00000132781 MUTYH
ENST00000474703 1 0.00546413773774522 -0.290396101747709 ENSG00000132781 MUTYH
ENST00000483127 1 0.0226022477348066 -0.255167943923185 ENSG00000132781 MUTYH
ENST00000534453 1 0.0294234538312701 -0.256504130468847 ENSG00000132781 MUTYH
ENST00000372090 1 0.545744040781986 -0.0645240130053102 ENSG00000132773 TOE1
ENST00000477731 1 0.409210909510599 -0.0952001589450316 ENSG00000132773 TOE1
ENST00000539779 1 0.586116150593123 -0.0576522535914576 ENSG00000132773 TOE1
ENST00000471337 1 0.596479087307567 -0.0605885158509237 ENSG00000132773 TOE1
ENST00000495703 1 0.657070334163164 -0.0467297779073959 ENSG00000132773 TOE1
ENST00000460057 1 0.679037824430332 -0.0507900749430419 ENSG00000132773 TOE1
ENST00000372084 1 0.367270904348573 0.0976515303375431 ENSG00000070759 TESK2
ENST00000372086 1 0.459276983290525 0.0817011774606115 ENSG00000070759 TESK2
ENST00000341771 1 0.459276983290525 0.0817011774606115 ENSG00000070759 TESK2
ENST00000486676 1 0.460596031661669 0.081435998227678 ENSG00000070759 TESK2
ENST00000538496 1 0.445388763255125 0.0845895743627119 ENSG00000070759 TESK2
ENST00000493974 1 0.426893481806307 0.104477866982273 ENSG00000070759 TESK2
ENST00000451835 1 0.560906077264776 0.0753059420050743 ENSG00000070759 TESK2
ENST00000435399 1 0.384960903194932 0.318542685664563 ENSG00000236872 RP11-291L19.1
ENST00000415578 1 0.808962981094775 -0.0603013689094743 ENSG00000236624 CCDC163P
ENST00000515561 1 0.813894215565778 -0.059033806377991 ENSG00000236624 CCDC163P
ENST00000502793 1 0.995408435357346 0.00163308541056538 ENSG00000236624 CCDC163P
ENST00000490551 1 0.868907628768976 -0.042748982890251 ENSG00000236624 CCDC163P
ENST00000432082 1 0.935582393909013 -0.0228787899214121 ENSG00000236624 CCDC163P
ENST00000514299 1 0.935582393909013 -0.0228787899214121 ENSG00000236624 CCDC163P
ENST00000486476 1 0.878370951689851 -0.0449302540494931 ENSG00000236624 CCDC163P
ENST00000488405 1 0.65052469500649 -0.140585962067085 ENSG00000236624 CCDC163P
ENST00000401061 1 0.386520443572209 0.0923540195190771 ENSG00000132763 MMACHC
ENST00000477188 1 0.922651687199882 0.0204899973311647 ENSG00000132763 MMACHC
ENST00000262746 1 0.310252595285171 -0.100507062528209 ENSG00000117450 PRDX1
ENST00000319248 1 0.31083946956226 -0.10037792486538 ENSG00000117450 PRDX1
ENST00000372079 1 0.311589926528505 -0.100246158038176 ENSG00000117450 PRDX1
ENST00000447184 1 0.309084658481237 -0.101520772940642 ENSG00000117450 PRDX1
ENST00000424390 1 0.309157150366609 -0.101417585861539 ENSG00000117450 PRDX1
ENST00000483583 1 0.31519907799319 -0.101945895559361 ENSG00000117450 PRDX1
ENST00000372070 1 0.693008638231376 -0.0325154408577156 ENSG00000117448 AKR1A1
ENST00000434299 1 0.874661055633394 -0.013057982289608 ENSG00000117448 AKR1A1
ENST00000496999 1 0.976941610320412 0.0024451392842966 ENSG00000117448 AKR1A1
ENST00000476957 1 0.840237970074236 -0.016588853594741 ENSG00000117448 AKR1A1
ENST00000481885 1 0.915077716536573 0.0089753671074454 ENSG00000117448 AKR1A1
ENST00000351829 1 0.83692489882756 -0.017461601944565 ENSG00000117448 AKR1A1
ENST00000471651 1 0.778117304800754 0.0240279303662757 ENSG00000117448 AKR1A1
ENST00000497973 1 0.600582836706378 -0.0464081399939986 ENSG00000117448 AKR1A1
ENST00000473038 1 0.380760437326526 -0.0835590058646853 ENSG00000117448 AKR1A1
ENST00000495913 1 0.343808499644307 -0.0942008753125419 ENSG00000117448 AKR1A1
ENST00000487654 1 0.387926039513511 -0.0887863580057125 ENSG00000117448 AKR1A1
ENST00000475919 1 0.29844155617992 -0.112680878240929 ENSG00000117448 AKR1A1
ENST00000475985 1 0.241876491411478 -0.146185104282556 ENSG00000117448 AKR1A1
ENST00000437901 1 0.509034620360164 -0.0508160331896277 ENSG00000132780 NASP
ENST00000437362 1 0.511514504460922 -0.0505849200496181 ENSG00000132780 NASP
ENST00000464190 1 0.29245333981154 -0.0898293266807634 ENSG00000132780 NASP
ENST00000528084 1 0.324583188290018 -0.0883377364013141 ENSG00000132780 NASP
ENST00000527359 1 0.546114176371848 -0.0456060212353038 ENSG00000132780 NASP
ENST00000525515 1 0.665403684221477 -0.0335510573245952 ENSG00000132780 NASP
ENST00000453748 1 0.482071778398022 -0.0540822993407536 ENSG00000132780 NASP
ENST00000402363 1 0.52124242365137 -0.0473910237167169 ENSG00000132780 NASP
ENST00000537798 1 0.519448568894248 -0.0475895757425817 ENSG00000132780 NASP
ENST00000527470 1 0.578006809133992 -0.0481022084541954 ENSG00000132780 NASP
ENST00000529333 1 0.540919124453185 -0.0528576533740294 ENSG00000132780 NASP
ENST00000531532 1 0.64668057605282 -0.0422631366137764 ENSG00000132780 NASP
ENST00000530840 1 0.741955499293588 -0.0315992065861113 ENSG00000132780 NASP
ENST00000528238 1 0.451176876376722 -0.0562172584855568 ENSG00000132780 NASP
ENST00000534101 1 0.570596654811214 -0.049634118688033 ENSG00000132780 NASP
ENST00000350030 1 0.565136075863823 -0.0420853531651542 ENSG00000132780 NASP
ENST00000470768 1 0.581909570362641 -0.0470469089929108 ENSG00000132780 NASP
ENST00000372052 1 0.521789471488671 -0.0473285616552151 ENSG00000132780 NASP
ENST00000351223 1 0.521789471488671 -0.0473285616552151 ENSG00000132780 NASP
ENST00000530073 1 0.519724453110809 -0.0471571261481662 ENSG00000132780 NASP
ENST00000481782 1 0.499654828963788 -0.0506873590235995 ENSG00000132780 NASP
ENST00000531612 1 0.271409268269575 -0.085587419620399 ENSG00000132780 NASP
ENST00000527932 1 0.154935539267195 -0.119782087518743 ENSG00000132780 NASP
ENST00000534450 1 0.335734469673371 -0.076260759736933 ENSG00000132780 NASP
ENST00000472408 1 0.805041603626859 0.0274574828949658 ENSG00000132780 NASP
ENST00000491755 1 0.936392468614839 0.0109566672496008 ENSG00000159588 CCDC17
ENST00000482416 1 0.936427739723822 0.0109549714669303 ENSG00000159588 CCDC17
ENST00000372044 1 0.99434718259161 0.000950482281573976 ENSG00000159588 CCDC17
ENST00000421127 1 0.93996846281955 0.0103579114558221 ENSG00000159588 CCDC17
ENST00000343901 1 0.950488357649767 0.00850709045094336 ENSG00000159588 CCDC17
ENST00000528266 1 0.951590857949007 0.00832350082466492 ENSG00000159588 CCDC17
ENST00000445048 1 0.928801961633944 -0.0121177692304543 ENSG00000159588 CCDC17
ENST00000479529 1 0.946874228848675 0.00910196663781748 ENSG00000159588 CCDC17
ENST00000464739 1 0.956343152993697 -0.00816798837751227 ENSG00000159588 CCDC17
ENST00000525599 1 0.95463458987242 -0.0110904036635328 ENSG00000159588 CCDC17
ENST00000479235 1 0.109587159634763 0.0874896664415055 ENSG00000159592 GPBP1L1
ENST00000290795 1 0.504784155296782 0.0320274230349615 ENSG00000159592 GPBP1L1
ENST00000355105 1 0.511039569527698 0.031555692416695 ENSG00000159592 GPBP1L1
ENST00000467032 1 0.263615421064162 0.0916656937334247 ENSG00000159592 GPBP1L1
ENST00000487436 1 0.155535937346215 0.104031484548326 ENSG00000159592 GPBP1L1
ENST00000468724 1 0.0611540343845975 0.129596914919129 ENSG00000159592 GPBP1L1
ENST00000498128 1 0.488824491305144 0.0517220539782471 ENSG00000159592 GPBP1L1
ENST00000432472 1 0.817907875674365 0.058070335935653 ENSG00000225447 RPS15AP10
ENST00000437848 1 0.369114901461965 0.158557470982448 ENSG00000234329 RP11-767N6.2
ENST00000496278 1 0.580086539836864 0.0531796686926028 ENSG00000159592 GPBP1L1
ENST00000495616 1 0.916876981464369 0.00931305236632761 ENSG00000159592 GPBP1L1
ENST00000488278 1 0.713833509376152 -0.0187904237593371 ENSG00000159592 GPBP1L1
ENST00000480941 1 0.700985773334768 -0.0195311660122987 ENSG00000159592 GPBP1L1
ENST00000480083 1 0.635004650299579 -0.0241008438740266 ENSG00000159592 GPBP1L1
ENST00000493083 1 0.459145817116245 -0.0378860969740276 ENSG00000159592 GPBP1L1
ENST00000460859 1 0.291721910622096 -0.0556090688795014 ENSG00000159592 GPBP1L1
ENST00000372025 1 0.230744641003065 0.0913539487285845 ENSG00000159596 TMEM69
ENST00000496366 1 0.314161233332504 0.0829988351356326 ENSG00000159596 TMEM69
ENST00000359942 1 0.151631970932054 0.158342552712971 ENSG00000197429 IPP
ENST00000430643 1 0.196871257361685 0.323292829687155 ENSG00000230896 RP11-767N6.7
ENST00000461718 1 0.0107606890101879 0.678432422159301 ENSG00000197429 IPP
ENST00000495072 1 0.163845193259307 0.223248036679855 ENSG00000197429 IPP
ENST00000396478 1 0.826204678075477 0.028643265354055 ENSG00000197429 IPP
ENST00000470809 1 0.305158802750758 0.117151208968584 ENSG00000086015 MAST2
ENST00000372009 1 0.418907369640585 0.0638569112969956 ENSG00000086015 MAST2
ENST00000361297 1 0.421106927388541 0.0636041506874564 ENSG00000086015 MAST2
ENST00000372008 1 0.375786081154476 0.0804818152030014 ENSG00000086015 MAST2
ENST00000482881 1 0.658435490817079 0.0450942519277629 ENSG00000086015 MAST2
ENST00000488619 1 0.259600198193001 -0.295350738263745 ENSG00000086015 MAST2
ENST00000467367 1 0.693968829295372 0.0634592357606295 ENSG00000086015 MAST2
ENST00000498668 1 0.0870849494140712 0.408374828654691 ENSG00000086015 MAST2
ENST00000477968 1 0.219216644999131 0.246566782742452 ENSG00000086015 MAST2
ENST00000492813 1 0.34248411020336 -0.212586452837093 ENSG00000086015 MAST2
ENST00000262741 1 0.756565767609165 0.0705500764438591 ENSG00000117461 PIK3R3
ENST00000372006 1 0.756617746112414 0.0705016858362079 ENSG00000117461 PIK3R3
ENST00000340332 1 0.762700633573684 0.0686710950329479 ENSG00000117461 PIK3R3
ENST00000354242 1 0.762700633573684 0.0686710950329479 ENSG00000117461 PIK3R3
ENST00000420542 1 0.762700633573684 0.0686710950329479 ENSG00000117461 PIK3R3
ENST00000488808 1 0.896344321841852 0.0373263697918844 ENSG00000117461 PIK3R3
ENST00000540385 1 0.934074340775644 0.0205327186478531 ENSG00000117461 PIK3R3
ENST00000423209 1 0.879654141049885 0.0370878546102241 ENSG00000117461 PIK3R3
ENST00000493202 1 0.61216870517483 0.125330692724402 ENSG00000117461 PIK3R3
ENST00000425892 1 0.761464439157908 0.0762390962039866 ENSG00000117461 PIK3R3
ENST00000498443 1 0.556092225604389 -0.212713188493902 ENSG00000117472 TSPAN1
ENST00000372003 1 0.534540752611472 -0.215899676376665 ENSG00000117472 TSPAN1
ENST00000475163 1 0.228979602537354 -0.425230165411385 ENSG00000117472 TSPAN1
ENST00000396420 1 0.622012110244931 -0.0438833923003855 ENSG00000085998 POMGNT1
ENST00000371984 1 0.667422419696205 -0.0438799829935968 ENSG00000085998 POMGNT1
ENST00000371992 1 0.622012110244931 -0.0438833923003855 ENSG00000085998 POMGNT1
ENST00000475642 1 0.390972034619263 0.13909693547764 ENSG00000085998 POMGNT1
ENST00000535522 1 0.832618973190784 -0.0215519023575796 ENSG00000085998 POMGNT1
ENST00000371986 1 0.667361662945682 -0.0438885357071057 ENSG00000085998 POMGNT1
ENST00000480972 1 0.273054879990171 0.15390019512111 ENSG00000085998 POMGNT1
ENST00000485714 1 0.678057731812865 0.0531399638873935 ENSG00000085998 POMGNT1
ENST00000463030 1 0.867256513291034 0.0339127380622488 ENSG00000085998 POMGNT1
ENST00000477114 1 0.189160545022304 -0.206710437964245 ENSG00000085998 POMGNT1
ENST00000497439 1 0.12757852105496 -0.191710721045007 ENSG00000085998 POMGNT1
ENST00000489985 1 0.238408099048922 -0.167175981576266 ENSG00000085998 POMGNT1
ENST00000371980 1 0.634236659420968 0.174037109237996 ENSG00000171357 LURAP1
ENST00000463715 1 0.441948615067205 -0.25283884743984 ENSG00000085999 RAD54L
ENST00000442598 1 0.326744535283068 -0.166439098180633 ENSG00000085999 RAD54L
ENST00000493985 1 0.524335768012377 -0.211462820191012 ENSG00000085999 RAD54L
ENST00000371975 1 0.339606846240786 -0.162385812144192 ENSG00000085999 RAD54L
ENST00000469835 1 0.844517471161652 -0.0660648599087422 ENSG00000085999 RAD54L
ENST00000493032 1 0.812005803882464 -0.0803772763946148 ENSG00000085999 RAD54L
ENST00000487700 1 0.51142988885583 -0.204432273567741 ENSG00000085999 RAD54L
ENST00000472889 1 0.243200412064622 -0.367095909800062 ENSG00000085999 RAD54L
ENST00000473251 1 0.672334758044209 -0.104980729330607 ENSG00000085999 RAD54L
ENST00000496156 1 0.624724380598157 -0.039986976125281 ENSG00000132128 LRRC41
ENST00000476687 1 0.694432150238118 -0.09545319075618 ENSG00000085999 RAD54L
ENST00000488942 1 0.227298939650601 -0.204109383266831 ENSG00000085999 RAD54L
ENST00000459678 1 0.14355532779797 -0.267967040736311 ENSG00000085999 RAD54L
ENST00000343304 1 0.112315347701618 -0.0830728855962306 ENSG00000132128 LRRC41
ENST00000472710 1 0.266535239470546 -0.0626568398425465 ENSG00000132128 LRRC41
ENST00000498402 1 0.0225229295357975 -0.120773386093333 ENSG00000132128 LRRC41
ENST00000469150 1 0.346563137492087 -0.0760758722627327 ENSG00000132128 LRRC41
ENST00000311672 1 0.0684592352333587 -0.106518572793946 ENSG00000173660 UQCRH
ENST00000489056 1 0.0652119524708114 -0.107886872519644 ENSG00000173660 UQCRH
ENST00000486951 1 0.103533669833486 -0.101535719700208 ENSG00000173660 UQCRH
ENST00000496387 1 0.0651778796809502 -0.107887361675845 ENSG00000173660 UQCRH
ENST00000460947 1 0.0440585977253342 -0.129851747269604 ENSG00000173660 UQCRH
ENST00000474844 1 0.473568674817656 0.0527484818726887 ENSG00000117481 NSUN4
ENST00000307089 1 0.422678206689528 0.0583120385978279 ENSG00000117481 NSUN4
ENST00000486270 1 0.28967622679843 0.080066864585592 ENSG00000117481 NSUN4
ENST00000536062 1 0.381624152060215 0.0640761289658795 ENSG00000117481 NSUN4
ENST00000469918 1 0.328722378836391 0.0740312897200565 ENSG00000117481 NSUN4
ENST00000472157 1 0.935698733529177 0.0104093952340832 ENSG00000117481 NSUN4
ENST00000471871 1 0.468340900309093 0.0538033564026998 ENSG00000117481 NSUN4
ENST00000537428 1 0.420496278392038 0.0592733535460384 ENSG00000117481 NSUN4
ENST00000498008 1 0.586584834897657 0.0403714524532926 ENSG00000117481 NSUN4
ENST00000495427 1 0.690356295389004 0.0302024805652069 ENSG00000117481 NSUN4
ENST00000475281 1 0.619587106988456 -0.0481306006372223 ENSG00000117481 NSUN4
ENST00000243167 1 0.954525345761809 0.00819517920650893 ENSG00000117480 FAAH
ENST00000468718 1 0.540188915194239 0.119940850223877 ENSG00000117480 FAAH
ENST00000493735 1 0.217630481856519 0.212965667688974 ENSG00000117480 FAAH
ENST00000484697 1 0.852301965973575 -0.031130743350062 ENSG00000117480 FAAH
ENST00000489366 1 0.284930642697551 0.260923164544955 ENSG00000117480 FAAH
ENST00000493636 1 0.703492200391884 -0.086134164954259 ENSG00000117480 FAAH
ENST00000446499 1 0.339247508501725 0.296706172314246 ENSG00000232022 RP5-1109J22.1
ENST00000607656 1 0.0626564847811935 0.659513485297845 ENSG00000232022 RP5-1109J22.1
ENST00000429784 1 0.233627210043566 0.415319881735433 ENSG00000232022 RP5-1109J22.1
ENST00000455247 1 0.163571128710649 0.503931373708164 ENSG00000225667 LINC00505
ENST00000602433 1 0.756556805950789 -0.0283570932131874 ENSG00000269956 MKNK1-AS1
ENST00000342571 1 0.899685607485502 0.0104997341160673 ENSG00000079277 MKNK1
ENST00000371946 1 0.943754519229366 0.00556211152685253 ENSG00000079277 MKNK1
ENST00000341183 1 0.945498774053545 0.00539009107832798 ENSG00000079277 MKNK1
ENST00000371944 1 0.899685607485502 0.0104997341160673 ENSG00000079277 MKNK1
ENST00000371945 1 0.943717465668358 0.00556491287457067 ENSG00000079277 MKNK1
ENST00000524749 1 0.808623686880378 -0.0237785426998067 ENSG00000079277 MKNK1
ENST00000528077 1 0.947186304899709 0.00523228659936873 ENSG00000079277 MKNK1
ENST00000428112 1 0.963128513283865 0.00365652399103657 ENSG00000079277 MKNK1
ENST00000532897 1 0.819751941186825 -0.0207781706579024 ENSG00000079277 MKNK1
ENST00000530528 1 0.754792107555813 -0.0385435423523512 ENSG00000079277 MKNK1
ENST00000531355 1 0.924003499492505 0.00759511245452596 ENSG00000079277 MKNK1
ENST00000470237 1 0.319254059787455 -0.102861159805663 ENSG00000079277 MKNK1
ENST00000524417 1 0.815434057757737 -0.0261191699578035 ENSG00000079277 MKNK1
ENST00000460098 1 0.608553806348854 -0.0558232618869633 ENSG00000079277 MKNK1
ENST00000532783 1 0.564662734547177 0.0532718763830157 ENSG00000079277 MKNK1
ENST00000496619 1 0.77341609077241 0.0232786428102286 ENSG00000079277 MKNK1
ENST00000528237 1 0.639509056904466 0.0435818442740435 ENSG00000079277 MKNK1
ENST00000526513 1 0.842486228085076 0.0159748730775343 ENSG00000079277 MKNK1
ENST00000484301 1 0.839570521483264 0.0181198474273549 ENSG00000079277 MKNK1
ENST00000545730 1 0.732720331988415 -0.0243517440569286 ENSG00000079277 MKNK1
ENST00000486716 1 0.979296980108429 -0.0022828108939494 ENSG00000079277 MKNK1
ENST00000480531 1 0.995329584633824 -0.000600263530221796 ENSG00000079277 MKNK1
ENST00000529170 1 0.987077230006113 -0.00129808761582883 ENSG00000079277 MKNK1
ENST00000531769 1 0.684243583327605 -0.0294872582115049 ENSG00000079277 MKNK1
ENST00000465783 1 0.767599347685084 -0.0275260638547376 ENSG00000079277 MKNK1
ENST00000474868 1 0.770157451098193 -0.0273614613162551 ENSG00000079277 MKNK1
ENST00000532110 1 0.803075317381454 -0.0232376072557147 ENSG00000079277 MKNK1
ENST00000477883 1 0.911671266975478 0.0182507331797972 ENSG00000079277 MKNK1
ENST00000525888 1 0.926209261408215 -0.00784164101525089 ENSG00000079277 MKNK1
ENST00000468852 1 0.751883164757931 -0.027202552931605 ENSG00000079277 MKNK1
ENST00000319928 1 0.697292320128072 -0.0371658853459275 ENSG00000142961 MOB3C
ENST00000271139 1 0.818180305857155 0.0213236202800762 ENSG00000142961 MOB3C
ENST00000371940 1 0.929142935914957 -0.00833659862337009 ENSG00000142961 MOB3C
ENST00000477318 1 0.352326542844894 -0.0944136401627585 ENSG00000142961 MOB3C
ENST00000576409 1 0.105498551663403 0.13084897378781 ENSG00000123472 ATPAF1
ENST00000371937 1 0.0990318752317714 0.133017849442462 ENSG00000123472 ATPAF1
ENST00000574428 1 0.0990318752317714 0.133017849442462 ENSG00000123472 ATPAF1
ENST00000492233 1 0.0170614553240714 0.271985878806033 ENSG00000123472 ATPAF1
ENST00000526821 1 0.174844322081813 0.118369508859723 ENSG00000123472 ATPAF1
ENST00000542495 1 0.192133642966623 0.116317476362368 ENSG00000123472 ATPAF1
ENST00000529214 1 0.192133642966623 0.116317476362368 ENSG00000123472 ATPAF1
ENST00000329231 1 0.22809081597004 0.102575342807251 ENSG00000123472 ATPAF1
ENST00000534216 1 0.104775828841978 0.162843338064374 ENSG00000123472 ATPAF1
ENST00000532925 1 0.185659606103627 0.120430326551477 ENSG00000123472 ATPAF1
ENST00000474020 1 0.295745421217493 -0.124700176638745 ENSG00000123472 ATPAF1
ENST00000487193 1 0.330293607903031 -0.112495967558923 ENSG00000123472 ATPAF1
ENST00000544071 1 0.408345986436454 0.0455438828383463 ENSG00000159658 EFCAB14
ENST00000525633 1 0.716017916735808 -0.0414688105001568 ENSG00000123472 ATPAF1
ENST00000460928 1 0.0749453138241113 -0.370942286258524 ENSG00000123472 ATPAF1
ENST00000564071 1 0.285484934833508 0.272477263105988 ENSG00000186118 TEX38
ENST00000569393 1 0.740032045942397 0.104878521955685 ENSG00000186118 TEX38
ENST00000334122 1 0.841333885416567 0.0626626340872253 ENSG00000186118 TEX38
ENST00000415500 1 0.684853375690126 0.127282595595295 ENSG00000186118 TEX38
ENST00000564373 1 0.834681131772163 0.0651138101683681 ENSG00000186118 TEX38
ENST00000442839 1 0.529636352279745 0.0434710605391733 ENSG00000228237 EFCAB14-AS1
ENST00000418985 1 0.533855708078372 0.0430149402240469 ENSG00000228237 EFCAB14-AS1
ENST00000371933 1 0.395128391475131 0.0493338223178062 ENSG00000159658 EFCAB14
ENST00000479745 1 0.980227461726316 -0.00189678605769861 ENSG00000159658 EFCAB14
ENST00000487741 1 0.950191295973669 0.00484632534001411 ENSG00000159658 EFCAB14
ENST00000481623 1 0.813046435012405 -0.0182811909599625 ENSG00000159658 EFCAB14
ENST00000459797 1 0.899460897440086 0.0137477037736704 ENSG00000159658 EFCAB14
ENST00000484461 1 0.0792631521066645 -0.118384093336559 ENSG00000159658 EFCAB14
ENST00000489919 1 0.504531200848365 0.219592517432753 ENSG00000162366 PDZK1IP1
ENST00000294338 1 0.504531200848365 0.219592517432753 ENSG00000162366 PDZK1IP1
ENST00000491793 1 0.470952653317336 0.25964478117627 ENSG00000162366 PDZK1IP1
ENST00000371885 1 0.878879089818115 0.0509182604997424 ENSG00000162366 PDZK1IP1
ENST00000371884 1 0.0435184549072265 -0.4222292778561 ENSG00000162367 TAL1
ENST00000371883 1 0.0462513480007031 -0.450758053483934 ENSG00000162367 TAL1
ENST00000294339 1 0.0462513480007031 -0.450758053483934 ENSG00000162367 TAL1
ENST00000459729 1 0.338418794764648 -0.279381930489928 ENSG00000162367 TAL1
ENST00000464796 1 0.0455989701217908 -0.51268544239546 ENSG00000162367 TAL1
ENST00000422216 1 0.126472768750083 -0.48380331197038 ENSG00000226252 RP1-18D14.7
ENST00000481091 1 0.109408436099015 -0.517029665709727 ENSG00000162367 TAL1
ENST00000465912 1 0.24437624229897 -0.418202640845183 ENSG00000162367 TAL1
ENST00000337817 1 0.573691080422974 0.0864631489965576 ENSG00000123473 STIL
ENST00000360380 1 0.573691080422974 0.0864631489965576 ENSG00000123473 STIL
ENST00000371877 1 0.573691080422974 0.0864631489965576 ENSG00000123473 STIL
ENST00000243182 1 0.392446136393679 0.132496961721153 ENSG00000123473 STIL
ENST00000396221 1 0.392446136393679 0.132496961721153 ENSG00000123473 STIL
ENST00000447475 1 0.608901896978888 0.089570287623638 ENSG00000123473 STIL
ENST00000418131 1 0.127338465770401 0.351350460131871 ENSG00000123473 STIL
ENST00000436811 1 0.183755559946786 0.381832709990724 ENSG00000123473 STIL
ENST00000433827 1 0.521299129439424 -0.230224636634093 ENSG00000123473 STIL
ENST00000371873 1 0.577421871124625 0.0391132273237451 ENSG00000162368 CMPK1
ENST00000371871 1 0.573920603599731 0.0369806057486263 ENSG00000162368 CMPK1
ENST00000471289 1 0.447716695223794 0.0684669529796267 ENSG00000162368 CMPK1
ENST00000450808 1 0.501053948577188 0.0452433972918971 ENSG00000162368 CMPK1
ENST00000371870 1 0.324222712776657 0.0711266004820484 ENSG00000162368 CMPK1
ENST00000420876 1 0.918757455963115 0.0202511663989299 ENSG00000225762 RP11-511I2.2
ENST00000445551 1 0.971871863802733 0.00972210006803446 ENSG00000237424 FOXD2-AS1
ENST00000334793 1 0.37864851962971 -0.258221141147482 ENSG00000186564 FOXD2
ENST00000425816 1 0.733679083754668 0.122621593542198 ENSG00000117834 SLC5A9
ENST00000533824 1 0.733679083754668 0.122621593542198 ENSG00000117834 SLC5A9
ENST00000438567 1 0.947254846379773 0.0235923933413753 ENSG00000117834 SLC5A9
ENST00000236495 1 0.947254846379773 0.0235923933413753 ENSG00000117834 SLC5A9
ENST00000493837 1 0.947254846379773 0.0235923933413753 ENSG00000117834 SLC5A9
ENST00000371847 1 0.989296441627436 -0.00254765746525203 ENSG00000132122 SPATA6
ENST00000371843 1 0.888486854646311 0.0264760188652841 ENSG00000132122 SPATA6
ENST00000603831 1 0.750611069591478 -0.0706029491367126 ENSG00000132122 SPATA6
ENST00000396199 1 0.731100224558928 0.0649407249433756 ENSG00000132122 SPATA6
ENST00000371841 1 0.520413317154819 -0.146213922680644 ENSG00000132122 SPATA6
ENST00000490850 1 0.368216452489979 -0.201484243416217 ENSG00000132122 SPATA6
ENST00000463938 1 0.405112583805524 0.204084633521683 ENSG00000132122 SPATA6
ENST00000487543 1 0.326347020231159 0.239623767054736 ENSG00000132122 SPATA6
ENST00000465990 1 0.0972461335627566 0.504162974275099 ENSG00000132122 SPATA6
ENST00000471975 1 0.155595986021248 0.409000843704863 ENSG00000132122 SPATA6
ENST00000371839 1 0.192747102011755 -0.285840505262595 ENSG00000186094 AGBL4
ENST00000416121 1 0.207859291254025 -0.285972035517711 ENSG00000186094 AGBL4
ENST00000371838 1 0.155237992536972 -0.311948859207372 ENSG00000186094 AGBL4
ENST00000371833 1 0.0852611406397949 -0.422500647070052 ENSG00000162373 BEND5
ENST00000476079 1 0.478261805527404 -0.20142479476072 ENSG00000162373 BEND5
ENST00000463562 1 0.0874397098696003 -0.421906951172634 ENSG00000162373 BEND5
ENST00000476096 1 0.35885374696469 -0.254772772346114 ENSG00000162373 BEND5
ENST00000480399 1 0.133919538817324 -0.51401463249048 ENSG00000162373 BEND5
ENST00000489956 1 0.132117013349644 -0.526473627924371 ENSG00000162373 BEND5
ENST00000371836 1 0.835521544322604 -0.0696315845269152 ENSG00000186094 AGBL4
ENST00000396153 1 0.867490883606714 0.0203644900768973 ENSG00000185104 FAF1
ENST00000371778 1 0.873618240118338 0.0194368526345692 ENSG00000185104 FAF1
ENST00000545823 1 0.599403336362586 0.0534316376495265 ENSG00000185104 FAF1
ENST00000494400 1 0.799147662572633 0.0270935589643452 ENSG00000185104 FAF1
ENST00000424664 1 0.861548946350261 -0.0327566962560532 ENSG00000225767 RP5-850O15.3
ENST00000472808 1 0.46024313395855 0.0993535901087193 ENSG00000185104 FAF1
ENST00000487898 1 0.92511060176307 0.0136813117837473 ENSG00000185104 FAF1
ENST00000453979 1 0.106167097085994 0.536405883801992 ENSG00000230585 PHBP12
ENST00000262662 1 0.461018986379232 0.222915254921144 ENSG00000123080 CDKN2C
ENST00000396148 1 0.536484519164548 0.185356120698539 ENSG00000123080 CDKN2C
ENST00000371761 1 0.979916338873661 -0.00803327177658839 ENSG00000123080 CDKN2C
ENST00000366181 1 0.153949818775656 0.498653250231383 ENSG00000203356 RP11-296A18.3
ENST00000242719 1 0.27919814931352 0.0726901836792318 ENSG00000123091 RNF11
ENST00000494873 1 0.46257826363024 0.0508864994149286 ENSG00000123091 RNF11
ENST00000602152 1 0.463819427667596 -0.214341485401167 ENSG00000233406 RP11-296A18.5
ENST00000480705 1 0.412348720500798 -0.239451587723968 ENSG00000233406 RP11-296A18.5
ENST00000422306 1 0.639161384852021 -0.143650503671299 ENSG00000236434 RP11-296A18.6
ENST00000486691 1 0.390186409239525 0.0711186752550306 ENSG00000123091 RNF11
ENST00000447632 1 0.514778284012408 -0.162629814048323 ENSG00000085831 TTC39A
ENST00000413473 1 0.602624701203312 -0.134069697359812 ENSG00000085831 TTC39A
ENST00000530004 1 0.996161733872178 -0.00124747339718089 ENSG00000085831 TTC39A
ENST00000262675 1 0.518962451512545 -0.16659159469045 ENSG00000085831 TTC39A
ENST00000451380 1 0.537366964156688 -0.159319476941695 ENSG00000085831 TTC39A
ENST00000371750 1 0.546443866639511 -0.151895780360695 ENSG00000085831 TTC39A
ENST00000534098 1 0.853571892999322 0.0484080617705204 ENSG00000085831 TTC39A
ENST00000525906 1 0.81929788462075 -0.0707060280143873 ENSG00000085831 TTC39A
ENST00000431927 1 0.241363684367927 -0.30355323306019 ENSG00000085831 TTC39A
ENST00000371747 1 0.531007797570581 -0.174178655025869 ENSG00000085831 TTC39A
ENST00000262676 1 0.319911598165231 -0.279704539077657 ENSG00000085831 TTC39A
ENST00000524442 1 0.190374674306103 -0.375876102819454 ENSG00000085831 TTC39A
ENST00000411642 1 0.379127070854528 -0.272911369865899 ENSG00000085831 TTC39A
ENST00000439482 1 0.473255641307364 -0.226931667136579 ENSG00000085831 TTC39A
ENST00000422925 1 0.448210687529656 -0.243006563795518 ENSG00000085831 TTC39A
ENST00000380849 1 0.874502864348344 -0.0545304497924325 ENSG00000085831 TTC39A
ENST00000401051 1 0.990952170815988 -0.00370807476876662 ENSG00000085831 TTC39A
ENST00000532836 1 0.662694691185069 -0.153233607485796 ENSG00000085831 TTC39A
ENST00000527205 1 0.854253405889179 -0.0602645099517606 ENSG00000085831 TTC39A
ENST00000564479 1 0.234219676378625 0.435391687229025 ENSG00000261664 RP11-275F13.1
ENST00000371730 1 0.271396946445372 0.0803584608131322 ENSG00000085832 EPS15
ENST00000371733 1 0.271377438059622 0.0803588763910331 ENSG00000085832 EPS15
ENST00000396122 1 0.322876905765111 0.0741451199132595 ENSG00000085832 EPS15
ENST00000422197 1 0.324769633429886 0.259781024699217 ENSG00000232027 RP11-275F13.3
ENST00000486505 1 0.321114894303204 0.0997123273797299 ENSG00000085832 EPS15
ENST00000478657 1 0.684606475093869 -0.0511199994472302 ENSG00000085832 EPS15
ENST00000493793 1 0.422567430563904 0.0693470761860925 ENSG00000085832 EPS15
ENST00000371727 1 0.210865733582918 0.0985245308093488 ENSG00000085832 EPS15
ENST00000464478 1 0.649410732027623 0.0417517967139052 ENSG00000085832 EPS15
ENST00000471391 1 0.243770766257444 0.0934117441044398 ENSG00000085832 EPS15
ENST00000465467 1 0.267307170372646 0.0903777438484895 ENSG00000085832 EPS15
ENST00000424246 1 0.479573998522915 0.175219460959627 ENSG00000238140 RP11-253A20.1
ENST00000415031 1 0.938478826038353 0.0115190104093976 ENSG00000227070 RP11-191G24.1
ENST00000426017 1 0.96177774834941 0.00720333198189009 ENSG00000227070 RP11-191G24.1
ENST00000431943 1 0.657334029732852 -0.132866431223299 ENSG00000227742 CALR4P
ENST00000371714 1 0.508478296121196 0.086777206044954 ENSG00000117859 OSBPL9
ENST00000337809 1 0.511336786428833 0.0854693168867429 ENSG00000117859 OSBPL9
ENST00000371710 1 0.511336786428833 0.0854693168867429 ENSG00000117859 OSBPL9
ENST00000447887 1 0.462362916393929 0.0959498214250725 ENSG00000117859 OSBPL9
ENST00000495776 1 0.462362916393929 0.0959498214250725 ENSG00000117859 OSBPL9
ENST00000435686 1 0.462393797544862 0.0959511570094297 ENSG00000117859 OSBPL9
ENST00000435274 1 0.457140877905144 0.0975152956345181 ENSG00000117859 OSBPL9
ENST00000428468 1 0.462362916393929 0.0959498214250725 ENSG00000117859 OSBPL9
ENST00000453295 1 0.462362916393929 0.0959498214250725 ENSG00000117859 OSBPL9
ENST00000489990 1 0.613230188362105 0.073074104684747 ENSG00000117859 OSBPL9
ENST00000530544 1 0.377070300869722 0.119318798746024 ENSG00000117859 OSBPL9
ENST00000484890 1 0.457602832964476 0.114750067878422 ENSG00000117859 OSBPL9
ENST00000534040 1 0.603611185109225 0.0744873904088409 ENSG00000117859 OSBPL9
ENST00000532975 1 0.60446322208544 0.0719158796079488 ENSG00000117859 OSBPL9
ENST00000527631 1 0.685529636854682 0.0567379881993711 ENSG00000117859 OSBPL9
ENST00000531828 1 0.39583900125582 0.10709073070717 ENSG00000117859 OSBPL9
ENST00000361556 1 0.381346788241687 0.109005765333073 ENSG00000117859 OSBPL9
ENST00000473207 1 0.655243413629648 0.0638201047306072 ENSG00000117859 OSBPL9
ENST00000533884 1 0.648529037684389 0.0651965048625034 ENSG00000117859 OSBPL9
ENST00000481937 1 0.393079865547143 0.124050463987353 ENSG00000117859 OSBPL9
ENST00000526917 1 0.667854169074814 0.0600151475707789 ENSG00000117859 OSBPL9
ENST00000462759 1 0.381346788241687 0.109005765333073 ENSG00000117859 OSBPL9
ENST00000486942 1 0.369625267298413 0.111723275660059 ENSG00000117859 OSBPL9
ENST00000467064 1 0.966578497044023 0.00741814266553829 ENSG00000117859 OSBPL9
ENST00000524620 1 0.360373193376558 0.14402358995094 ENSG00000117859 OSBPL9
ENST00000528603 1 0.480023654102268 0.105003977865447 ENSG00000117859 OSBPL9
ENST00000475697 1 0.376561690381141 0.109846849451909 ENSG00000117859 OSBPL9
ENST00000531061 1 0.59831355557286 0.0880304149541364 ENSG00000117859 OSBPL9
ENST00000531819 1 0.296919832532758 0.128010856984029 ENSG00000117859 OSBPL9
ENST00000533825 1 0.331145047048948 0.148764997929088 ENSG00000117859 OSBPL9
ENST00000440943 1 0.274994879672494 0.0591866697500421 ENSG00000078618 NRD1
ENST00000352171 1 0.621527329507983 0.0269538093643963 ENSG00000078618 NRD1
ENST00000354831 1 0.621527329507983 0.0269538093643963 ENSG00000078618 NRD1
ENST00000485608 1 0.585869522008924 0.0297672601320217 ENSG00000078618 NRD1
ENST00000539524 1 0.497391148295237 0.0411937299344219 ENSG00000078618 NRD1
ENST00000464385 1 0.85649706174032 0.0206968463475051 ENSG00000078618 NRD1
ENST00000588291 1 0.780224817267406 0.0201455048183006 ENSG00000266993 RP4-657D16.3
ENST00000586761 1 0.867144763235885 0.0114239299005979 ENSG00000266993 RP4-657D16.3
ENST00000475310 1 0.392942150831564 0.0670469099335933 ENSG00000078618 NRD1
ENST00000497358 1 0.945611048816412 -0.0043020711643 ENSG00000078618 NRD1
ENST00000544028 1 0.79900412617724 0.0145960801823806 ENSG00000078618 NRD1
ENST00000591675 1 0.676725079440786 -0.0350064339065988 ENSG00000266993 RP4-657D16.3
ENST00000483007 1 0.635629273342622 0.0424915476335738 ENSG00000078618 NRD1
ENST00000473805 1 0.48135973578336 0.0535137377608909 ENSG00000078618 NRD1
ENST00000475715 1 0.981137370584456 -0.0017162799699388 ENSG00000078618 NRD1
ENST00000390787 1 0.713293971305187 0.0747837491099651 ENSG00000212076 MIR761
ENST00000491410 1 0.666497814575739 -0.0309683688346932 ENSG00000078618 NRD1
ENST00000442453 1 0.45696841089224 -0.243122756396022 ENSG00000230604 TSEN15P2
ENST00000468722 1 0.735045169374493 -0.0242303420972935 ENSG00000078618 NRD1
ENST00000390872 1 0.339063593072163 -0.335208268304364 ENSG00000212174 Y_RNA
ENST00000371655 1 0.404558837657566 0.226864782269707 ENSG00000169213 RAB3B
ENST00000469458 1 0.338814182662936 -0.0886319465556034 ENSG00000117862 TXNDC12
ENST00000371626 1 0.630706838526988 -0.0276879399594016 ENSG00000117862 TXNDC12
ENST00000472624 1 0.43721765616039 -0.0439847917925664 ENSG00000117862 TXNDC12
ENST00000471493 1 0.914450828288659 -0.0130502007691117 ENSG00000117862 TXNDC12
ENST00000371614 1 0.319427677467136 -0.107658321186926 ENSG00000198841 KTI12
ENST00000425802 1 0.537143398841012 -0.0562761566802733 ENSG00000223390 RP11-91A18.4
ENST00000610127 1 0.891314273041294 -0.0096230844728838 ENSG00000117862 TXNDC12
ENST00000428794 1 0.804705196184853 -0.0679893460418433 ENSG00000228369 TXNDC12-AS1
ENST00000313334 1 0.765792255286583 -0.024012898630488 ENSG00000134717 BTF3L4
ENST00000477828 1 0.563644755645122 -0.0495635228772103 ENSG00000134717 BTF3L4
ENST00000489308 1 0.747504870117356 -0.0276335294929309 ENSG00000134717 BTF3L4
ENST00000526132 1 0.631646354797576 -0.0412601291255039 ENSG00000134717 BTF3L4
ENST00000472944 1 0.670853366778513 -0.0344929552095821 ENSG00000134717 BTF3L4
ENST00000524414 1 0.351243049152159 -0.10471060779759 ENSG00000134717 BTF3L4
ENST00000484036 1 0.553325271243057 -0.0512044499982689 ENSG00000134717 BTF3L4
ENST00000533836 1 0.581358160959777 -0.0475892403039503 ENSG00000134717 BTF3L4
ENST00000361625 1 0.563925057289265 -0.0668040934012068 ENSG00000157077 ZFYVE9
ENST00000357206 1 0.961666846160304 -0.0053109203473209 ENSG00000157077 ZFYVE9
ENST00000287727 1 0.960968723514974 -0.00532706148721539 ENSG00000157077 ZFYVE9
ENST00000371591 1 0.958518234748469 -0.00590343898058099 ENSG00000157077 ZFYVE9
ENST00000469134 1 0.952734579773465 0.0103881120426142 ENSG00000157077 ZFYVE9
ENST00000470844 1 0.993927376888518 0.000576719235119223 ENSG00000154222 CC2D1B
ENST00000371586 1 0.458911134468158 -0.0514396191617664 ENSG00000154222 CC2D1B
ENST00000284376 1 0.406418529541359 -0.0601710845252188 ENSG00000154222 CC2D1B
ENST00000491136 1 0.404123413060548 -0.0604642414146248 ENSG00000154222 CC2D1B
ENST00000438021 1 0.53023354335776 -0.0473905804794571 ENSG00000154222 CC2D1B
ENST00000460261 1 0.240520392042612 -0.0880963860757065 ENSG00000154222 CC2D1B
ENST00000606527 1 0.580819598848704 -0.0729221900651943 ENSG00000272100 RP11-155O18.6
ENST00000450942 1 0.27333521014634 -0.0831433127663234 ENSG00000154222 CC2D1B
ENST00000460370 1 0.430131180009275 -0.0769061454213151 ENSG00000154222 CC2D1B
ENST00000438831 1 0.324058602212676 -0.0733887013198679 ENSG00000154222 CC2D1B
ENST00000492426 1 0.718093539978144 -0.0466122470815916 ENSG00000154222 CC2D1B
ENST00000485966 1 0.576303077706767 -0.0578035998241788 ENSG00000154222 CC2D1B
ENST00000494789 1 0.921824557478707 -0.0147565457030466 ENSG00000154222 CC2D1B
ENST00000371568 1 0.827449288153738 0.0492409596322005 ENSG00000085840 ORC1
ENST00000371566 1 0.813397965260465 0.053461146731415 ENSG00000085840 ORC1
ENST00000257181 1 0.0910265018465117 0.0880623402905355 ENSG00000134748 PRPF38A
ENST00000487160 1 0.823772189256891 0.0157813390400101 ENSG00000134748 PRPF38A
ENST00000474048 1 0.10662350041501 0.0905123075990394 ENSG00000134748 PRPF38A
ENST00000528457 1 0.0707612291631732 0.102835870727809 ENSG00000134744 ZCCHC11
ENST00000527941 1 0.0519454280048396 0.110862752274551 ENSG00000134744 ZCCHC11
ENST00000257177 1 0.968824000485685 -0.00284531796903558 ENSG00000134744 ZCCHC11
ENST00000371544 1 0.967945495929445 -0.00292588697638185 ENSG00000134744 ZCCHC11
ENST00000466440 1 0.47150452499438 -0.0836329757679132 ENSG00000134744 ZCCHC11
ENST00000494469 1 0.539520451520504 -0.0725468606647936 ENSG00000134744 ZCCHC11
ENST00000471623 1 0.852971278460424 -0.0240662930740225 ENSG00000134744 ZCCHC11
ENST00000531722 1 0.721749727709768 -0.0338652730829032 ENSG00000134744 ZCCHC11
ENST00000474453 1 0.763859954983853 -0.0282982631580267 ENSG00000134744 ZCCHC11
ENST00000470212 1 0.913391769126783 -0.0138406243184933 ENSG00000134744 ZCCHC11
ENST00000469810 1 0.932332240308552 0.00819102485532034 ENSG00000134744 ZCCHC11
ENST00000528642 1 0.958732107014163 0.00383858429812006 ENSG00000134744 ZCCHC11
ENST00000497120 1 0.911420122107993 -0.0147958773136859 ENSG00000134744 ZCCHC11
ENST00000484723 1 0.980396345798858 0.00182148132955415 ENSG00000134744 ZCCHC11
ENST00000481528 1 0.754723646245694 0.0584883496960129 ENSG00000134744 ZCCHC11
ENST00000371541 1 0.814804622517152 0.0177822045160123 ENSG00000134744 ZCCHC11
ENST00000481133 1 0.535855241819429 0.0819518492325545 ENSG00000134744 ZCCHC11
ENST00000473856 1 0.700349003677004 0.0301772975366714 ENSG00000134744 ZCCHC11
ENST00000355809 1 0.86136982795225 0.0159930506168271 ENSG00000134744 ZCCHC11
ENST00000470626 1 0.92929425388157 -0.0091098892948132 ENSG00000134744 ZCCHC11
ENST00000524582 1 0.989939530482131 -0.00126220576802763 ENSG00000134744 ZCCHC11
ENST00000361314 1 0.543644797105669 -0.0927209554591312 ENSG00000116157 GPX7
ENST00000459779 1 0.524524486885435 -0.111693089444121 ENSG00000116157 GPX7
ENST00000517870 1 0.446136195591197 -0.0831620316503455 ENSG00000182183 FAM159A
ENST00000440303 1 0.941895666522948 0.00769599764790658 ENSG00000182183 FAM159A
ENST00000401050 1 0.984317413260583 -0.00208593182299888 ENSG00000182183 FAM159A
ENST00000424164 1 0.891423137563652 -0.0149454987861177 ENSG00000182183 FAM159A
ENST00000371538 1 0.101427427680999 -0.148930759137728 ENSG00000162377 COA7
ENST00000486918 1 0.29579886048243 -0.0997293474798712 ENSG00000162377 COA7
ENST00000443756 1 0.130146124865372 0.142832615179007 ENSG00000162378 ZYG11B
ENST00000545132 1 0.05868085719196 0.180916137257067 ENSG00000162378 ZYG11B
ENST00000294353 1 0.435299070817189 0.0686528245267307 ENSG00000162378 ZYG11B
ENST00000437890 1 0.847928639145288 -0.0613256657966153 ENSG00000228929 RP11-159C21.4
ENST00000371532 1 0.548310269853597 -0.167834817303149 ENSG00000203995 ZYG11A
ENST00000371528 1 0.548310269853597 -0.167834817303149 ENSG00000203995 ZYG11A
ENST00000371522 1 0.123942495111399 -0.144251480394404 ENSG00000121310 ECHDC2
ENST00000460612 1 0.129422587604682 -0.142437351533938 ENSG00000121310 ECHDC2
ENST00000539680 1 0.965748060295621 -0.00805582771601873 ENSG00000121310 ECHDC2
ENST00000479183 1 0.736269823558971 0.054126908436795 ENSG00000121310 ECHDC2
ENST00000543419 1 0.119672786240032 -0.191870250682494 ENSG00000121310 ECHDC2
ENST00000463923 1 0.119903661848696 -0.191914282499295 ENSG00000121310 ECHDC2
ENST00000371520 1 0.129388090169379 -0.142288905239165 ENSG00000121310 ECHDC2
ENST00000358358 1 0.129388090169379 -0.142288905239165 ENSG00000121310 ECHDC2
ENST00000498544 1 0.789198598992249 -0.0426094453357617 ENSG00000121310 ECHDC2
ENST00000476477 1 0.126258529305731 -0.144341616245929 ENSG00000121310 ECHDC2
ENST00000536120 1 0.126258529305731 -0.144341616245929 ENSG00000121310 ECHDC2
ENST00000479593 1 0.347798813331023 -0.100287411434203 ENSG00000121310 ECHDC2
ENST00000467988 1 0.113421563587868 -0.150115347426195 ENSG00000121310 ECHDC2
ENST00000487866 1 0.232788197214859 -0.150973922766747 ENSG00000121310 ECHDC2
ENST00000486170 1 0.173423840131933 -0.210172787652785 ENSG00000121310 ECHDC2
ENST00000487851 1 0.272395492525182 -0.13261257705261 ENSG00000121310 ECHDC2
ENST00000541281 1 0.136187612252042 -0.152250034405797 ENSG00000121310 ECHDC2
ENST00000488268 1 0.243438568623472 -0.119988944985549 ENSG00000121310 ECHDC2
ENST00000544365 1 0.241511863546101 -0.121140669000357 ENSG00000121310 ECHDC2
ENST00000495920 1 0.224921380712977 -0.123184599306348 ENSG00000121310 ECHDC2
ENST00000492992 1 0.839761072643235 0.0452522559315712 ENSG00000121310 ECHDC2
ENST00000480312 1 0.342104350008289 -0.0953491542250705 ENSG00000121310 ECHDC2
ENST00000544531 1 0.330923025814352 -0.0984020779698628 ENSG00000121310 ECHDC2
ENST00000493896 1 0.653901007814697 0.0743435940767727 ENSG00000121310 ECHDC2
ENST00000487040 1 0.662708126651019 0.102878485742263 ENSG00000121310 ECHDC2
ENST00000542552 1 0.119993240032915 -0.162178377758289 ENSG00000121310 ECHDC2
ENST00000474789 1 0.122832636238431 -0.167742713428315 ENSG00000121310 ECHDC2
ENST00000420575 1 0.414193069106799 -0.258633030462938 ENSG00000230953 RP4-631H13.6
ENST00000371514 1 0.567095732808105 0.0588077941629782 ENSG00000116171 SCP2
ENST00000478631 1 0.578510462651105 0.0575290742230666 ENSG00000116171 SCP2
ENST00000528311 1 0.465952144108904 0.0753120118981587 ENSG00000116171 SCP2
ENST00000371509 1 0.443871511021853 0.0795685991188654 ENSG00000116171 SCP2
ENST00000407246 1 0.634993784778991 0.0492468161001414 ENSG00000116171 SCP2
ENST00000371513 1 0.950233779117016 -0.0108353002204077 ENSG00000116171 SCP2
ENST00000528809 1 0.76582484710784 -0.0623117707820568 ENSG00000116171 SCP2
ENST00000529363 1 0.877137906258634 -0.0327203263906845 ENSG00000116171 SCP2
ENST00000473584 1 0.619017467935154 0.12961217589285 ENSG00000116171 SCP2
ENST00000430330 1 0.652239091747997 0.0487786360407703 ENSG00000116171 SCP2
ENST00000408941 1 0.652299361239956 0.0489588213543123 ENSG00000116171 SCP2
ENST00000478274 1 0.588417546722931 -0.0689795339164933 ENSG00000116171 SCP2
ENST00000484100 1 0.616341019662685 0.0529144550760284 ENSG00000116171 SCP2
ENST00000533119 1 0.665838285976061 0.0456045325038657 ENSG00000116171 SCP2
ENST00000435345 1 0.6805703295669 0.0440457440002734 ENSG00000116171 SCP2
ENST00000488965 1 0.646650069788938 0.0496316896050604 ENSG00000116171 SCP2
ENST00000371486 1 0.688714256795949 0.0438253281145592 ENSG00000157184 CPT2
ENST00000468572 1 0.357183907853468 0.173820663953417 ENSG00000157184 CPT2
ENST00000452466 1 0.649006489253736 -0.0660029779634438 ENSG00000236723 RP5-1024G6.2
ENST00000294360 1 0.939059570289023 -0.00734869208246436 ENSG00000162384 C1orf123
ENST00000483739 1 0.988001506460904 0.00139373551739116 ENSG00000162384 C1orf123
ENST00000470385 1 0.961734435122646 0.00462355475995357 ENSG00000162384 C1orf123
ENST00000478839 1 0.944922697409553 -0.00832249338327534 ENSG00000162384 C1orf123
ENST00000489755 1 0.348316134091309 0.10900565309632 ENSG00000162384 C1orf123
ENST00000474227 1 0.767796308714758 -0.0442843961146095 ENSG00000162384 C1orf123
ENST00000602807 1 0.979371318235228 -0.00433050861844085 ENSG00000162384 C1orf123
ENST00000371470 1 0.0994426277042547 -0.0995695077487993 ENSG00000162385 MAGOH
ENST00000371466 1 0.10035863265407 -0.0994434778686293 ENSG00000162385 MAGOH
ENST00000495868 1 0.297358333619977 -0.0810055610292698 ENSG00000162385 MAGOH
ENST00000462941 1 0.0945386969747855 -0.102301135464245 ENSG00000162385 MAGOH
ENST00000458151 1 0.602962190860659 0.117203261572877 ENSG00000226754 RP5-1024G6.5
ENST00000602943 1 0.174398840370887 0.180000896144999 ENSG00000270172 RP5-1024G6.8
ENST00000306052 1 0.661491369309489 -0.0281877464108809 ENSG00000157193 LRP8
ENST00000529670 1 0.473691272510235 0.0621743063895363 ENSG00000157193 LRP8
ENST00000371454 1 0.574859146456638 -0.0372451605635471 ENSG00000157193 LRP8
ENST00000465675 1 0.56300154831749 -0.0380869727249463 ENSG00000157193 LRP8
ENST00000354412 1 0.573749528547797 -0.0374289269070509 ENSG00000157193 LRP8
ENST00000480045 1 0.536353457311761 -0.041358587774024 ENSG00000157193 LRP8
ENST00000347547 1 0.509649379306432 -0.0442775103950767 ENSG00000157193 LRP8
ENST00000459674 1 0.969704341983371 -0.00981335664109692 ENSG00000157193 LRP8
ENST00000460214 1 0.85826959031316 0.0159947289722364 ENSG00000157193 LRP8
ENST00000481431 1 0.738684855357927 -0.0353221460596582 ENSG00000157193 LRP8
ENST00000475501 1 0.958978558107059 -0.0132962081368896 ENSG00000157193 LRP8
ENST00000432653 1 0.115350605427528 0.401848081609557 ENSG00000234578 RP4-784A16.1
ENST00000421637 1 0.53180479389872 -0.100897170288399 ENSG00000228838 RP4-784A16.2
ENST00000496580 1 0.21131867964401 -0.109807835051723 ENSG00000157193 LRP8
ENST00000450469 1 0.667674340287962 0.145078500500562 ENSG00000225030 RP4-784A16.3
ENST00000446686 1 0.8917997120963 0.0192286719888687 ENSG00000232762 RP4-784A16.4
ENST00000445039 1 0.447520920483843 0.193509560154671 ENSG00000225675 RP4-784A16.5
ENST00000449958 1 0.557340970946366 0.214177170400492 ENSG00000230138 RP11-117D22.2
ENST00000312233 1 0.324618047971347 0.317475427751847 ENSG00000174332 GLIS1
ENST00000371429 1 0.901566486805192 0.0104732990689828 ENSG00000058804 NDC1
ENST00000540001 1 0.901364641052188 0.0104789412538265 ENSG00000058804 NDC1
ENST00000537333 1 0.886767529354032 0.011806358011259 ENSG00000058804 NDC1
ENST00000234725 1 0.798002325306962 0.0215575203505583 ENSG00000058804 NDC1
ENST00000480952 1 0.67636551736777 0.0454367836477739 ENSG00000058804 NDC1
ENST00000464950 1 0.423986745682276 0.0771297994848657 ENSG00000058799 YIPF1
ENST00000371399 1 0.423596928875459 0.0771243228061623 ENSG00000058799 YIPF1
ENST00000072644 1 0.423596928875459 0.0771243228061623 ENSG00000058799 YIPF1
ENST00000539954 1 0.283256873712367 0.111451175989487 ENSG00000058799 YIPF1
ENST00000469457 1 0.33598049614318 0.108154688999411 ENSG00000058799 YIPF1
ENST00000480151 1 0.322662432706688 0.111013124131626 ENSG00000058799 YIPF1
ENST00000412288 1 0.320625792678131 0.115361684849201 ENSG00000058799 YIPF1
ENST00000465897 1 0.299609977574 0.120609340219704 ENSG00000058799 YIPF1
ENST00000472983 1 0.186108632727435 0.170532937033364 ENSG00000058799 YIPF1
ENST00000534069 1 0.830602302654846 0.0548556052503884 ENSG00000211452 DIO1
ENST00000529589 1 0.859873170250725 0.0460020144894778 ENSG00000211452 DIO1
ENST00000361921 1 0.601715510283445 -0.121470904006223 ENSG00000211452 DIO1
ENST00000322679 1 0.601715510283445 -0.121470904006223 ENSG00000211452 DIO1
ENST00000530084 1 0.580787084097773 -0.132135133118317 ENSG00000211452 DIO1
ENST00000525044 1 0.580787084097773 -0.132135133118317 ENSG00000211452 DIO1
ENST00000527060 1 0.580787084097773 -0.132135133118317 ENSG00000211452 DIO1
ENST00000528946 1 0.580787084097773 -0.132135133118317 ENSG00000211452 DIO1
ENST00000526329 1 0.839026532527465 0.0551729581985606 ENSG00000211452 DIO1
ENST00000525202 1 0.527195087003532 -0.151738069111563 ENSG00000211452 DIO1
ENST00000529329 1 0.527195087003532 -0.151738069111563 ENSG00000211452 DIO1
ENST00000532493 1 0.527195087003532 -0.151738069111563 ENSG00000211452 DIO1
ENST00000524406 1 0.527195087003532 -0.151738069111563 ENSG00000211452 DIO1
ENST00000388876 1 0.527195087003532 -0.151738069111563 ENSG00000211452 DIO1
ENST00000371378 1 0.508452961287722 0.0592885824414321 ENSG00000081870 HSPB11
ENST00000194214 1 0.56700435094867 0.0512617570941456 ENSG00000081870 HSPB11
ENST00000489675 1 0.825391695926558 0.0283087489553574 ENSG00000081870 HSPB11
ENST00000371377 1 0.513267819640453 0.0588056309341175 ENSG00000081870 HSPB11
ENST00000371376 1 0.677607400251226 0.0423421101670945 ENSG00000081870 HSPB11
ENST00000488884 1 0.596872016588003 0.0599645936529299 ENSG00000081870 HSPB11
ENST00000371370 1 0.823543718147688 0.0210200596591766 ENSG00000116212 LRRC42
ENST00000371368 1 0.675076030991816 -0.0514048577347293 ENSG00000116212 LRRC42
ENST00000319223 1 0.891413164319436 0.0129656054343619 ENSG00000116212 LRRC42
ENST00000444987 1 0.706267158238261 -0.0432975698728193 ENSG00000116212 LRRC42
ENST00000477905 1 0.550285778761275 0.0887188814303566 ENSG00000116212 LRRC42
ENST00000606641 1 0.20386038002383 0.397507807052574 ENSG00000272091 RP4-758J24.5
ENST00000371348 1 0.966394354502943 0.00348043744049472 ENSG00000116209 TMEM59
ENST00000371344 1 0.689648211079097 -0.0362444429651283 ENSG00000116209 TMEM59
ENST00000234831 1 0.457980354254617 -0.0498812723274844 ENSG00000116209 TMEM59
ENST00000371341 1 0.470577382665381 -0.0488647455415535 ENSG00000116209 TMEM59
ENST00000470395 1 0.369024970294992 -0.0933525908007459 ENSG00000116209 TMEM59
ENST00000327057 1 0.889226786280721 -0.0438954621619827 ENSG00000203276 AL353898.2
ENST00000420738 1 0.470731539975537 -0.0498294211826637 ENSG00000116209 TMEM59
ENST00000440019 1 0.467534899291641 -0.0501856667327308 ENSG00000116209 TMEM59
ENST00000452421 1 0.470676050762731 -0.0498291545859337 ENSG00000116209 TMEM59
ENST00000371337 1 0.630075643000939 -0.0358887014838581 ENSG00000116209 TMEM59
ENST00000498272 1 0.676586697896822 0.04601563270096 ENSG00000116205 TCEANC2
ENST00000234827 1 0.516555879274496 0.0745089983055577 ENSG00000116205 TCEANC2
ENST00000371331 1 0.612090047472461 0.0740912942194893 ENSG00000116205 TCEANC2
ENST00000422908 1 0.12745536135525 -0.518015962639537 ENSG00000237611 AL353898.3
ENST00000391366 1 0.612007128742777 0.137975762006144 ENSG00000212670 AL161915.1
ENST00000525949 1 0.368074164183315 0.255058131208268 ENSG00000256407 RP11-446E24.4
ENST00000311841 1 0.281874058265548 0.189014452872355 ENSG00000256407 RP11-446E24.4
ENST00000536061 1 0.301103944646804 0.312411605062998 ENSG00000248835 AL357673.1
ENST00000420054 1 0.208641435012787 0.248377513133268 ENSG00000215883 CYB5RL
ENST00000421415 1 0.288966006005004 0.186691168982199 ENSG00000215883 CYB5RL
ENST00000490863 1 0.288966006005004 0.186691168982199 ENSG00000215883 CYB5RL
ENST00000401046 1 0.208641435012787 0.248377513133268 ENSG00000215883 CYB5RL
ENST00000419823 1 0.277593730373426 0.194339479950198 ENSG00000215883 CYB5RL
ENST00000528287 1 0.368064636685435 0.158859711143882 ENSG00000215883 CYB5RL
ENST00000534324 1 0.453210260774751 0.150946657039968 ENSG00000215883 CYB5RL
ENST00000287899 1 0.557497420973569 0.115459893120821 ENSG00000215883 CYB5RL
ENST00000542737 1 0.509576200066795 0.119421204202191 ENSG00000215883 CYB5RL
ENST00000537208 1 0.509576200066795 0.119421204202191 ENSG00000215883 CYB5RL
ENST00000493530 1 0.530663324530224 0.129325003767802 ENSG00000215883 CYB5RL
ENST00000487096 1 0.376768519438085 -0.0674789025823682 ENSG00000116221 MRPL37
ENST00000462299 1 0.568689740847987 0.171740977708331 ENSG00000215883 CYB5RL
ENST00000497820 1 0.92872155311791 -0.0260668387976219 ENSG00000215883 CYB5RL
ENST00000360840 1 0.35304537673032 -0.0669223135160657 ENSG00000116221 MRPL37
ENST00000605337 1 0.356908982977719 -0.0640900164428829 ENSG00000116221 MRPL37
ENST00000490670 1 0.289999880289928 -0.0873303525394051 ENSG00000116221 MRPL37
ENST00000336230 1 0.35304537673032 -0.0669223135160657 ENSG00000116221 MRPL37
ENST00000398219 1 0.929752975726647 -0.00902391441931113 ENSG00000116221 MRPL37
ENST00000326956 1 0.911836164992275 0.0128178196834941 ENSG00000157216 SSBP3
ENST00000528930 1 0.52666994523239 -0.103547980040834 ENSG00000157216 SSBP3
ENST00000417664 1 0.880720734715038 -0.0183576584785633 ENSG00000157216 SSBP3
ENST00000371320 1 0.811309885589953 -0.0291971125932718 ENSG00000157216 SSBP3
ENST00000371319 1 0.843493637115457 -0.0241453220666957 ENSG00000157216 SSBP3
ENST00000533946 1 0.915197474061594 -0.013058219678387 ENSG00000157216 SSBP3
ENST00000357475 1 0.82177478356747 -0.0276964565959972 ENSG00000157216 SSBP3
ENST00000426150 1 0.913922415153231 -0.0121707260305418 ENSG00000157216 SSBP3
ENST00000361350 1 0.274528018149307 -0.325969549022348 ENSG00000198711 SSBP3-AS1
ENST00000444533 1 0.421745896739075 -0.122446914708919 ENSG00000157216 SSBP3
ENST00000420121 1 0.47453597520313 -0.0988363402104389 ENSG00000157216 SSBP3
ENST00000530618 1 0.639978275624161 0.0804683473101619 ENSG00000157216 SSBP3
ENST00000533209 1 0.933790191055931 0.010356995079128 ENSG00000157216 SSBP3
ENST00000525990 1 0.864839140225471 -0.0220364117901099 ENSG00000157216 SSBP3
ENST00000528787 1 0.872330705344514 0.0208578357109326 ENSG00000157216 SSBP3
ENST00000426901 1 0.996984707791914 0.0012988166388833 ENSG00000225632 RP5-997D24.3
ENST00000481208 1 0.882230313962858 0.0436954566252629 ENSG00000162390 ACOT11
ENST00000498228 1 0.459760401819941 -0.235074687758663 ENSG00000162390 ACOT11
ENST00000343744 1 0.739941527857679 -0.100831298605314 ENSG00000162390 ACOT11
ENST00000371316 1 0.713850213230601 -0.109542141833525 ENSG00000162390 ACOT11
ENST00000606515 1 0.979856111153004 -0.00178456141815295 ENSG00000271723 MROH7-TTC4
ENST00000425300 1 0.882194397616194 -0.0102385775488653 ENSG00000271723 MROH7-TTC4
ENST00000478097 1 0.925797286802513 0.034103911174086 ENSG00000184313 MROH7
ENST00000545244 1 0.817191437664499 0.0811770180178399 ENSG00000184313 MROH7
ENST00000421030 1 0.624453572568095 0.15601519842817 ENSG00000184313 MROH7
ENST00000339553 1 0.838836570755937 0.071253696233871 ENSG00000184313 MROH7
ENST00000414150 1 0.882103911162918 -0.0102632628245691 ENSG00000271723 MROH7-TTC4
ENST00000440047 1 0.627833641902131 0.15475142614968 ENSG00000184313 MROH7
ENST00000454855 1 0.624453572568095 0.15601519842817 ENSG00000184313 MROH7
ENST00000409996 1 0.624453572568095 0.15601519842817 ENSG00000184313 MROH7
ENST00000395690 1 0.838836570755937 0.071253696233871 ENSG00000184313 MROH7
ENST00000413188 1 0.774102415612781 0.0959706029262399 ENSG00000184313 MROH7
ENST00000422659 1 0.776737882424724 0.0953416682119358 ENSG00000184313 MROH7
ENST00000438846 1 0.947683869039213 0.0240135468159114 ENSG00000184313 MROH7
ENST00000440217 1 0.650748079807859 0.15499899443399 ENSG00000184313 MROH7
ENST00000371287 1 0.290856033974296 0.369778839186369 ENSG00000184313 MROH7
ENST00000460155 1 0.895300265841965 -0.00928061405237838 ENSG00000271723 MROH7-TTC4
ENST00000371281 1 0.903568580057244 -0.00847860502954774 ENSG00000243725 TTC4
ENST00000486621 1 0.869221064811841 -0.0167958091958534 ENSG00000243725 TTC4
ENST00000371284 1 0.901375311670025 -0.00871916272722331 ENSG00000243725 TTC4
ENST00000486091 1 0.730173793371966 -0.0353014161884646 ENSG00000243725 TTC4
ENST00000371279 1 0.862837378958048 -0.0327819547576543 ENSG00000162396 PARS2
ENST00000371276 1 0.265679206649251 0.183443072628458 ENSG00000006555 TTC22
ENST00000488771 1 0.536732689242602 0.152899722218991 ENSG00000006555 TTC22
ENST00000371274 1 0.176671304924284 0.247728750950666 ENSG00000006555 TTC22
ENST00000448308 1 0.552578903122929 0.16971582110427 ENSG00000006555 TTC22
ENST00000474654 1 0.162789761219979 0.486609733023098 ENSG00000006555 TTC22
ENST00000450503 1 0.139558926758317 0.53577405883651 ENSG00000237453 RP11-67L3.2
ENST00000358193 1 0.781326303584216 -0.0927011828583759 ENSG00000162398 C1orf177
ENST00000371273 1 0.781687736885904 -0.0925806509070593 ENSG00000162398 C1orf177
ENST00000371269 1 0.204630639081616 -0.104092590877581 ENSG00000116133 DHCR24
ENST00000436604 1 0.818413079350079 -0.0631029436973921 ENSG00000116133 DHCR24
ENST00000537443 1 0.686612926593739 -0.110669546551006 ENSG00000116133 DHCR24
ENST00000535035 1 0.684751055823243 -0.110248835875222 ENSG00000116133 DHCR24
ENST00000415336 1 0.330923206511586 -0.186774413235977 ENSG00000242396 RP11-67L3.5
ENST00000294383 1 0.349774062899409 0.0520988264837848 ENSG00000162402 USP24
ENST00000407756 1 0.346160684884971 0.0524563783755364 ENSG00000162402 USP24
ENST00000484447 1 0.842347889079474 0.0205961095699977 ENSG00000162402 USP24
ENST00000480962 1 0.783952548315771 0.0288771530513728 ENSG00000162402 USP24
ENST00000472566 1 0.988169222819839 0.00142209181070991 ENSG00000162402 USP24
ENST00000512504 1 0.552277515080265 0.0659871163512045 ENSG00000162402 USP24
ENST00000482197 1 0.565599091073181 0.0633431511956291 ENSG00000162402 USP24
ENST00000451250 1 0.0368262410996174 0.739621407580204 ENSG00000231090 RP11-101C11.1
ENST00000569425 1 0.57384331214734 -0.186477181110472 ENSG00000260971 RP11-504A18.1
ENST00000451914 1 0.209222897211496 -0.453891369628228 ENSG00000223956 RP4-710M16.2
ENST00000371250 1 0.300219727802655 0.185269930989551 ENSG00000162407 PPAP2B
ENST00000472957 1 0.219201671701939 0.239280503732303 ENSG00000162407 PPAP2B
ENST00000459962 1 0.308044036654857 0.20521663646509 ENSG00000162407 PPAP2B
ENST00000461655 1 0.239847925053537 0.221449571703086 ENSG00000162407 PPAP2B
ENST00000476206 1 0.752274315190818 0.0813013922175618 ENSG00000162407 PPAP2B
ENST00000371236 1 0.162941102575667 0.512659996779472 ENSG00000173406 DAB1
ENST00000485760 1 0.0267177717872782 0.224488920701498 ENSG00000173406 DAB1
ENST00000371234 1 0.455876288279303 0.221036384542497 ENSG00000173406 DAB1
ENST00000467509 1 0.0547468540594582 0.243058395679997 ENSG00000162600 OMA1
ENST00000460671 1 0.0237772605235107 0.319396547058258 ENSG00000162600 OMA1
ENST00000421528 1 0.0734722603042431 0.221612868139149 ENSG00000162600 OMA1
ENST00000358603 1 0.0113091115663702 0.256295852532885 ENSG00000162600 OMA1
ENST00000371226 1 0.0139401745268622 0.252613300521953 ENSG00000162600 OMA1
ENST00000476933 1 0.0747358309708033 0.261190979975954 ENSG00000162600 OMA1
ENST00000456980 1 0.0448675075065915 0.226083672629294 ENSG00000162600 OMA1
ENST00000467063 1 0.0411080055210388 0.231294164836701 ENSG00000162600 OMA1
ENST00000419242 1 0.043035641122765 0.235035725279945 ENSG00000162600 OMA1
ENST00000426139 1 0.038385902641921 0.240311718235729 ENSG00000162600 OMA1
ENST00000453710 1 0.0379887730364449 0.257259393635618 ENSG00000162600 OMA1
ENST00000482274 1 0.0290026238403075 0.285743199756956 ENSG00000162600 OMA1
ENST00000371225 1 0.967670692068463 -0.0148493841918371 ENSG00000184292 TACSTD2
ENST00000427762 0.885209919413753 0.00181931710119102 -1.02205098782322 ENSG00000185839 RP4-592A1.2
ENST00000330659 0.810142485538677 0.0016080138863841 -1.03138229898894 ENSG00000185839 RP4-592A1.2
ENST00000472487 1 0.386609277646305 0.0626475252943735 ENSG00000162601 MYSM1
ENST00000493821 1 0.235712803762909 0.0874364311141876 ENSG00000162601 MYSM1
ENST00000401044 1 0.19211362161218 0.102964594157497 ENSG00000162601 MYSM1
ENST00000481973 1 0.959396843057801 0.00589003273500397 ENSG00000162601 MYSM1
ENST00000466774 1 0.734909176754576 -0.0284697415606614 ENSG00000162601 MYSM1
ENST00000483003 1 0.281966577091047 -0.0935711025494903 ENSG00000162601 MYSM1
ENST00000489282 1 0.156886716940152 -0.125248766206897 ENSG00000162601 MYSM1
ENST00000371222 1 0.131406964039603 -0.201115029123437 ENSG00000177606 JUN
ENST00000544621 1 0.648895985044896 0.102911624374387 ENSG00000234807 LINC01135
ENST00000419531 1 0.648804093522062 0.102999687789122 ENSG00000234807 LINC01135
ENST00000424592 1 0.0462298657162425 0.724433890331641 ENSG00000231740 RP11-63G10.2
ENST00000423408 1 0.661973219092757 0.159662118226374 ENSG00000232453 RP4-794H19.1
ENST00000447329 1 0.899451347887106 0.0239313210634134 ENSG00000230812 RP4-794H19.4
ENST00000438195 1 0.711623613267201 0.0639343562808468 ENSG00000230812 RP4-794H19.4
ENST00000424308 1 0.746808669535709 0.0783110232009771 ENSG00000230812 RP4-794H19.4
ENST00000422198 1 0.945387123093232 0.0182286169977328 ENSG00000241042 RP11-145M4.1
ENST00000451090 1 0.273497982317308 0.220564998216102 ENSG00000235215 RP11-145M4.2
ENST00000449812 1 0.480382181603505 0.139464014615664 ENSG00000237352 RP11-145M4.3
ENST00000436225 1 0.528320706011947 0.231673135257211 ENSG00000224609 RP11-470E16.1
ENST00000582567 1 0.751397165444924 0.075047658866195 ENSG00000172456 FGGY
ENST00000413489 1 0.36108021236916 0.193053616269417 ENSG00000172456 FGGY
ENST00000474476 1 0.515036954188337 0.119382448624392 ENSG00000172456 FGGY
ENST00000462744 1 0.22346271864706 0.269557237842123 ENSG00000172456 FGGY
ENST00000371218 1 0.237775815922871 0.202293859148372 ENSG00000172456 FGGY
ENST00000495718 1 0.412576069167261 0.152012234759825 ENSG00000172456 FGGY
ENST00000583635 1 0.655890810741606 0.113538632694687 ENSG00000172456 FGGY
ENST00000303721 1 0.237945532025001 0.2022964733494 ENSG00000172456 FGGY
ENST00000430447 1 0.443806684444867 0.136480424092814 ENSG00000172456 FGGY
ENST00000371212 1 0.190971471600858 0.217805398247173 ENSG00000172456 FGGY
ENST00000475949 1 0.447541681163973 0.136967529558656 ENSG00000172456 FGGY
ENST00000485720 1 0.579788696200017 0.105908881307045 ENSG00000172456 FGGY
ENST00000371210 1 0.101180239127949 0.26814793555155 ENSG00000172456 FGGY
ENST00000493891 1 0.053764458832444 0.321507181242093 ENSG00000172456 FGGY
ENST00000466791 1 0.775809790318389 0.0665501711245352 ENSG00000172456 FGGY
ENST00000476939 1 0.0107841085174963 0.443805228275487 ENSG00000172456 FGGY
ENST00000472783 1 0.00809009195469903 0.44669040710569 ENSG00000172456 FGGY
ENST00000471169 1 0.00810862098087487 0.44659530874529 ENSG00000172456 FGGY
ENST00000443012 1 0.0595293684475736 0.483970926163412 ENSG00000226883 RP4-782L23.2
ENST00000480847 1 0.0897418781247895 0.523544972925453 ENSG00000172456 FGGY
ENST00000424725 1 0.286007890733466 0.365832300333562 ENSG00000231816 RP4-782L23.1
ENST00000455990 1 0.719555408312704 0.0558529320344659 ENSG00000134709 HOOK1
ENST00000371208 1 0.0752425114498101 0.177106426321906 ENSG00000134709 HOOK1
ENST00000465876 1 0.177043940180497 0.14026056786235 ENSG00000134709 HOOK1
ENST00000395561 1 0.152534316921266 0.150296497874284 ENSG00000134709 HOOK1
ENST00000474695 1 0.243501209055109 0.217047204545514 ENSG00000134709 HOOK1
ENST00000466803 1 0.222941157830755 0.188405885372056 ENSG00000134709 HOOK1
ENST00000491135 1 0.677838507994798 0.0872208414386499 ENSG00000134709 HOOK1
ENST00000371204 1 0.225924481377615 0.290241306491677 ENSG00000134716 CYP2J2
ENST00000492633 1 0.209120888219658 0.366756455791783 ENSG00000134716 CYP2J2
ENST00000466095 1 0.225924481377615 0.290241306491677 ENSG00000134716 CYP2J2
ENST00000469406 1 0.225924481377615 0.290241306491677 ENSG00000134716 CYP2J2
ENST00000468257 1 0.449996136899738 0.211826910982482 ENSG00000134716 CYP2J2
ENST00000371191 1 0.621789406365695 0.12989753316342 ENSG00000162599 NFIA
ENST00000476646 1 0.759682162825158 0.0809555923416298 ENSG00000162599 NFIA
ENST00000407417 1 0.459062801939096 0.193269470392015 ENSG00000162599 NFIA
ENST00000479364 1 0.518402636049971 0.172227804748803 ENSG00000162599 NFIA
ENST00000371189 1 0.43051855036095 0.206186283525347 ENSG00000162599 NFIA
ENST00000403491 1 0.425777071794376 0.200465126546636 ENSG00000162599 NFIA
ENST00000371187 1 0.46125769885367 0.191100245220296 ENSG00000162599 NFIA
ENST00000485903 1 0.482247958193461 0.184743720764496 ENSG00000162599 NFIA
ENST00000371185 1 0.492145443446762 0.180773888463016 ENSG00000162599 NFIA
ENST00000371184 1 0.529924693876658 0.16541023339596 ENSG00000162599 NFIA
ENST00000496712 1 0.836905729507384 -0.0643991894913493 ENSG00000162599 NFIA
ENST00000357977 1 0.621477805831513 0.171463847492716 ENSG00000162599 NFIA
ENST00000493627 1 0.396112145903984 0.308255268694118 ENSG00000162599 NFIA
ENST00000606498 1 0.5408411030353 0.0460167252459816 ENSG00000162604 TM2D1
ENST00000294613 1 0.536003037755295 0.0465738584704972 ENSG00000162604 TM2D1
ENST00000472357 1 0.694428082340099 0.0479858608772585 ENSG00000162604 TM2D1
ENST00000371180 1 0.536003037755295 0.0465738584704972 ENSG00000162604 TM2D1
ENST00000488206 1 0.548423705775681 0.0452713435203637 ENSG00000162604 TM2D1
ENST00000472989 1 0.733706986402958 0.0283409506052807 ENSG00000162604 TM2D1
ENST00000488410 1 0.645978902806712 0.0454037013629478 ENSG00000162604 TM2D1
ENST00000468586 1 0.585033198752672 0.0406140938887286 ENSG00000162604 TM2D1
ENST00000371178 1 0.565576513142228 0.0440373346046662 ENSG00000162604 TM2D1
ENST00000494926 1 0.480334634743319 0.0545818970249913 ENSG00000162604 TM2D1
ENST00000496465 1 0.480013352770978 0.0545930376285755 ENSG00000162604 TM2D1
ENST00000371177 1 0.555266418487695 0.0470136328614867 ENSG00000162604 TM2D1
ENST00000316485 1 0.555654556777607 -0.0515858869214089 ENSG00000132849 INADL
ENST00000459752 1 0.570863714933107 -0.0495764493893328 ENSG00000132849 INADL
ENST00000484562 1 0.570809098169541 -0.0495755726421351 ENSG00000132849 INADL
ENST00000371158 1 0.44666012188099 -0.0627050778393993 ENSG00000132849 INADL
ENST00000484937 1 0.660590453322008 -0.0392178122855366 ENSG00000132849 INADL
ENST00000488913 1 0.223039352523593 -0.302576088599007 ENSG00000132849 INADL
ENST00000493967 1 0.689979804250027 -0.117078986599462 ENSG00000132849 INADL
ENST00000494842 1 0.809649589711839 -0.0337702473694987 ENSG00000132849 INADL
ENST00000490547 1 0.326592024835661 -0.144953780021892 ENSG00000132849 INADL
ENST00000307297 1 0.795547432873084 -0.0348151428642451 ENSG00000132849 INADL
ENST00000543708 1 0.617232283782492 -0.0551981687502429 ENSG00000132849 INADL
ENST00000545929 1 0.847870215872719 -0.0227969856508983 ENSG00000132849 INADL
ENST00000465798 1 0.585534625980319 -0.106244070191191 ENSG00000132849 INADL
ENST00000472512 1 0.566413279934352 -0.173979598849493 ENSG00000132849 INADL
ENST00000498273 1 0.93775653158191 0.0190003924410997 ENSG00000240563 L1TD1
ENST00000452143 1 0.65406386502144 0.0493627576000322 ENSG00000162607 USP1
ENST00000442679 1 0.768339343095195 0.0349483214286718 ENSG00000162607 USP1
ENST00000371146 1 0.820989043610379 -0.0156640621448171 ENSG00000162607 USP1
ENST00000339950 1 0.79240094236946 -0.0183686721189051 ENSG00000162607 USP1
ENST00000251157 1 0.798352074951332 0.0344994595220897 ENSG00000116641 DOCK7
ENST00000454575 1 0.63009699456226 0.0756773186793009 ENSG00000116641 DOCK7
ENST00000340370 1 0.798049144440992 0.0346298930975735 ENSG00000116641 DOCK7
ENST00000489185 1 0.280794320248337 0.254720831882343 ENSG00000116641 DOCK7
ENST00000467758 1 0.0580108418550847 0.448107511320363 ENSG00000116641 DOCK7
ENST00000479983 1 0.541490216097744 0.180116776213766 ENSG00000116641 DOCK7
ENST00000404627 1 0.860222571797609 -0.0243484899195062 ENSG00000116641 DOCK7
ENST00000371129 1 0.445175705218921 -0.237047369270987 ENSG00000132855 ANGPTL3
ENST00000593719 1 0.945208269791548 -0.0251239019389758 ENSG00000269624 AL138847.1
ENST00000464312 1 0.477644247721499 -0.153422632573329 ENSG00000116641 DOCK7
ENST00000453229 1 0.531182482118293 0.199963939474972 ENSG00000235545 RP11-230B22.1
ENST00000443289 1 0.1779549715154 0.23114382865061 ENSG00000125703 ATG4C
ENST00000317868 1 0.307744575582529 0.127469500518826 ENSG00000125703 ATG4C
ENST00000371120 1 0.307744575582529 0.127469500518826 ENSG00000125703 ATG4C
ENST00000371118 1 0.321110451463614 0.174122111550338 ENSG00000125703 ATG4C
ENST00000414558 1 0.314877944834748 0.250070540431274 ENSG00000125703 ATG4C
ENST00000371108 1 0.129520942962075 0.133260648127036 ENSG00000088035 ALG6
ENST00000487136 1 0.307176726608918 0.141682868562991 ENSG00000088035 ALG6
ENST00000263440 1 0.126736099769972 0.135730221702963 ENSG00000088035 ALG6
ENST00000603108 1 0.126666187199653 0.13573809790493 ENSG00000088035 ALG6
ENST00000465969 1 0.296959559919472 0.123293791671906 ENSG00000088035 ALG6
ENST00000462390 1 0.174584304862445 0.18748169229411 ENSG00000088035 ALG6
ENST00000494765 1 0.232588077481504 0.211455688579734 ENSG00000088035 ALG6
ENST00000492655 1 0.286209893404317 0.219457648647758 ENSG00000142856 ITGB3BP
ENST00000371092 1 0.785769101674677 0.0339432339798882 ENSG00000142856 ITGB3BP
ENST00000271002 1 0.785528744894629 0.0339774625823561 ENSG00000142856 ITGB3BP
ENST00000489099 1 0.796474237174515 0.0321658450161772 ENSG00000142856 ITGB3BP
ENST00000461681 1 0.745864383739124 0.0478740313851695 ENSG00000142856 ITGB3BP
ENST00000463803 1 0.863679716735323 0.0271766618869934 ENSG00000142856 ITGB3BP
ENST00000478538 1 0.87209567925306 0.0516270752544487 ENSG00000142856 ITGB3BP
ENST00000283568 1 0.706115437253701 -0.0540206530109949 ENSG00000142856 ITGB3BP
ENST00000476508 1 0.966629566525305 0.0061458360007244 ENSG00000142856 ITGB3BP
ENST00000460394 1 0.864620047938106 -0.0257160654952047 ENSG00000142856 ITGB3BP
ENST00000462285 1 0.913952029006251 -0.0169376596550224 ENSG00000142856 ITGB3BP
ENST00000489863 1 0.919361939857694 -0.0158903456849743 ENSG00000142856 ITGB3BP
ENST00000465781 1 0.708572670669054 0.0627454158429618 ENSG00000142856 ITGB3BP
ENST00000460251 1 0.719006303320609 0.0611258508643978 ENSG00000142856 ITGB3BP
ENST00000478138 1 0.796474632557484 -0.0300666819915018 ENSG00000142856 ITGB3BP
ENST00000480886 1 0.278342121859658 0.268412348006815 ENSG00000203965 EFCAB7
ENST00000371088 1 0.501468829826644 -0.0889130656341683 ENSG00000203965 EFCAB7
ENST00000496956 1 0.62615548651259 0.101622427383288 ENSG00000203965 EFCAB7
ENST00000460678 1 0.0352407203358057 -0.349783872572937 ENSG00000203965 EFCAB7
ENST00000461039 1 0.0413899979968239 -0.422758337671433 ENSG00000203965 EFCAB7
ENST00000371084 1 0.44092935768089 0.0700793577162848 ENSG00000079739 PGM1
ENST00000540265 1 0.359745864424872 0.0831206810844919 ENSG00000079739 PGM1
ENST00000473117 1 0.0625425001878734 0.43756335850523 ENSG00000079739 PGM1
ENST00000371083 1 0.855020133190587 -0.0206444645099622 ENSG00000079739 PGM1
ENST00000483707 1 0.730608563597889 -0.0668955523780102 ENSG00000079739 PGM1
ENST00000371080 1 0.718829111689812 0.0583869570854921 ENSG00000185483 ROR1
ENST00000371079 1 0.953071711360893 0.00890018689330826 ENSG00000185483 ROR1
ENST00000482426 1 0.706296692927233 0.0611350147566873 ENSG00000185483 ROR1
ENST00000412349 1 0.680112442856124 -0.102502620808984 ENSG00000223949 RP11-24J23.2
ENST00000424995 1 0.720519830342514 -0.0617116794037832 ENSG00000223949 RP11-24J23.2
ENST00000545203 1 0.631226220086832 -0.0833237768912832 ENSG00000185483 ROR1
ENST00000371073 1 0.695245861577259 0.0590498164619287 ENSG00000158966 CACHD1
ENST00000290039 1 0.695245861577259 0.0590498164619287 ENSG00000158966 CACHD1
ENST00000495994 1 0.828267220980164 0.0342116979569447 ENSG00000158966 CACHD1
ENST00000470527 1 0.976731698144676 -0.00470803517039676 ENSG00000158966 CACHD1
ENST00000294428 1 0.443589708875401 0.150893330475994 ENSG00000162437 RAVER2
ENST00000371072 1 0.452263996666691 0.146269754665165 ENSG00000162437 RAVER2
ENST00000430964 1 0.499174109680013 0.14852759695618 ENSG00000162437 RAVER2
[truncated: 10,687,140 more chars]
