# Supplementary material for: High-throughput allele-specific expression across 250 environmental conditions
Source: Genome Res. 2016 Dec;26(12):1627–38. doi: 10.1101/gr.209759.116 (PMC5131815; doi:10.1101/gr.209759.116)
Supplement: Supplemental Material [file supp_gr.209759.116_Supplemental_Table_S6.tar.gz › DEG_results/DP6_DEG_stats_T7C1.txt]

t.id padj pval logFC ensg g.id
ENST00000456328 0.76451841151255 0.457168310508842 -0.271844853262299 ENSG00000223972 DDX11L1
ENST00000515242 0.76451841151255 0.457168310508842 -0.271844853262299 ENSG00000223972 DDX11L1
ENST00000518655 0.76451841151255 0.457168310508842 -0.271844853262299 ENSG00000223972 DDX11L1
ENST00000541675 0.752474293838067 0.437702002754032 -0.0603004116637669 ENSG00000227232 WASH7P
ENST00000423562 0.757218483855785 0.445010404010772 -0.0589971715101199 ENSG00000227232 WASH7P
ENST00000438504 0.757218483855785 0.445010404010772 -0.0589971715101199 ENSG00000227232 WASH7P
ENST00000488147 0.757455691561864 0.445435660553563 -0.0589864128016645 ENSG00000227232 WASH7P
ENST00000538476 0.758162829156716 0.446584990456983 -0.0589540570895857 ENSG00000227232 WASH7P
ENST00000466430 0.436534532734515 0.124419045066442 0.455024578320738 ENSG00000238009 RP11-34P13.7
ENST00000495576 0.951314728307653 0.85315555405942 0.0660965980200257 ENSG00000239945 RP11-34P13.8
ENST00000477740 0.516614508117628 0.178496808561786 0.388993839643894 ENSG00000238009 RP11-34P13.7
ENST00000471248 0.804480594578761 0.522853026659931 0.197983892710069 ENSG00000238009 RP11-34P13.7
ENST00000453576 0.681125746542252 0.339141163521905 0.351845852817405 ENSG00000238009 RP11-34P13.7
ENST00000442987 0.160518978214497 0.0202908178319188 0.834442151201744 ENSG00000233750 CICP27
ENST00000423372 0.521522172972417 0.182363234806414 0.18085074695639 ENSG00000237683 AL627309.1
ENST00000494149 0.686238445823346 0.345806078573225 0.257274817867338 ENSG00000268903 RP11-34P13.15
ENST00000595919 0.887031647744575 0.691115076171917 -0.104569729406618 ENSG00000269981 RP11-34P13.16
ENST00000493797 0.515194346679151 0.177367519259111 -0.477275040626086 ENSG00000239906 RP11-34P13.14
ENST00000484859 0.945139712252793 0.836033499636481 0.0536353473083884 ENSG00000241860 RP11-34P13.13
ENST00000490997 0.912782939211467 0.752766508930514 -0.0863078776502356 ENSG00000241860 RP11-34P13.13
ENST00000466557 0.737699189891069 0.415624789960786 0.145759262414864 ENSG00000241860 RP11-34P13.13
ENST00000496488 0.899504265566136 0.720313764545848 -0.131196807147588 ENSG00000241599 RP11-34P13.9
ENST00000491962 0.90398091605574 0.730013194406431 -0.125904913980885 ENSG00000241860 RP11-34P13.13
ENST00000442116 0.95635288505672 0.866619706569306 0.0545387594649615 ENSG00000228463 AP006222.2
ENST00000448958 0.732186605573666 0.407426425781831 0.231327826817494 ENSG00000228463 AP006222.2
ENST00000424587 0.270244837433861 0.0488522055772305 0.490877617890945 ENSG00000228463 AP006222.2
ENST00000440038 0.801578441913034 0.51817555570393 0.222198088783063 ENSG00000237094 RP4-669L17.10
ENST00000423728 0.915658794826359 0.759947505428321 0.104054597800461 ENSG00000237094 RP4-669L17.10
ENST00000601486 0.679553877374816 0.33723797060859 0.34270537834172 ENSG00000237094 RP4-669L17.10
ENST00000455464 0.779183957259445 0.481020855672091 0.244185899643091 ENSG00000237094 RP4-669L17.10
ENST00000419160 0.882129139707845 0.68007105512555 0.146725686672308 ENSG00000237094 RP4-669L17.10
ENST00000601814 0.963598696322083 0.886912800905713 0.0502057376481001 ENSG00000237094 RP4-669L17.10
ENST00000455207 0.831451033720557 0.574356385671941 0.206960383505321 ENSG00000237094 RP4-669L17.10
ENST00000440200 0.933893782133632 0.805903513269884 0.0343666133611845 ENSG00000230021 RP5-857K21.4
ENST00000416931 0.90012584675977 0.721625279996023 -0.120837451838096 ENSG00000225972 MTND1P23
ENST00000457540 0.547735081068026 0.204094434995993 0.439039731154288 ENSG00000225630 MTND2P28
ENST00000414273 0.852369979680327 0.614689562303734 0.077442246682925 ENSG00000237973 hsa-mir-6723
ENST00000427426 0.796599010459054 0.510115881214035 -0.218973332115977 ENSG00000229344 RP5-857K21.7
ENST00000467115 0.90315227039424 0.728106754840709 -0.0855891111416406 ENSG00000240409 MTATP8P1
ENST00000514057 0.907063531787998 0.737467733865009 0.0816105618570685 ENSG00000248527 MTATP6P1
ENST00000416718 0.706720959488969 0.372711049643145 0.156327888508192 ENSG00000198744 RP5-857K21.11
ENST00000441245 0.723984879192479 0.396350998816276 -0.211943401044404 ENSG00000230021 RP5-857K21.4
ENST00000419394 0.723443591775421 0.395392402201187 -0.212471941820812 ENSG00000230021 RP5-857K21.4
ENST00000414688 0.673973264884902 0.330526194988391 -0.246370393165007 ENSG00000230021 RP5-857K21.4
ENST00000447954 0.540099400994821 0.197289901380823 -0.390306544671445 ENSG00000230021 RP5-857K21.4
ENST00000440782 0.322283169043634 0.0675563064763558 -0.520264550138539 ENSG00000229376 CICP3
ENST00000506640 0.952123000485446 0.855445227397747 0.04057168402445 ENSG00000224956 RP11-206L10.1
ENST00000416385 0.898720278021437 0.718037469565135 -0.101765216691082 ENSG00000235373 RP11-206L10.3
ENST00000417659 0.986608710464907 0.955377534804924 -0.0166854268198424 ENSG00000240618 RP11-206L10.5
ENST00000428504 0.919569533848522 0.769714428914132 0.040997539965541 ENSG00000228327 RP11-206L10.2
ENST00000434264 0.44934732521647 0.132270618711433 0.290722151985308 ENSG00000237491 RP11-206L10.9
ENST00000457084 0.624415447764672 0.275232752740921 0.257020847121619 ENSG00000237491 RP11-206L10.9
ENST00000589899 0.490577954618037 0.159610509664206 0.272975667515087 ENSG00000237491 RP11-206L10.9
ENST00000609830 0.532772480173309 0.191081845827876 0.260780302109526 ENSG00000237491 RP11-206L10.9
ENST00000429505 0.833898684773536 0.578685839892889 0.0606904246296291 ENSG00000237491 RP11-206L10.9
ENST00000591440 0.952189818073971 0.855578838189082 0.0211316615032568 ENSG00000237491 RP11-206L10.9
ENST00000587530 0.952189818073971 0.855578838189082 0.0211316615032568 ENSG00000237491 RP11-206L10.9
ENST00000593022 0.951140014754325 0.852626962054223 0.0209652813024184 ENSG00000237491 RP11-206L10.9
ENST00000589531 0.95558236373226 0.864210102831827 0.018976534295448 ENSG00000237491 RP11-206L10.9
ENST00000588951 0.98267230624171 0.943648652297203 0.00765134961972698 ENSG00000237491 RP11-206L10.9
ENST00000585768 0.790528222784008 0.498971215348838 0.0864101719162033 ENSG00000237491 RP11-206L10.9
ENST00000585745 0.996301865484206 0.986822701551684 0.00256615891999671 ENSG00000237491 RP11-206L10.9
ENST00000586928 0.757007207738707 0.444641418517624 0.18715103065358 ENSG00000237491 RP11-206L10.9
ENST00000592547 0.830981708744054 0.573391409728188 0.193336098073775 ENSG00000237491 RP11-206L10.9
ENST00000585826 0.467857486656857 0.144391428370969 0.527055919480018 ENSG00000237491 RP11-206L10.9
ENST00000590848 0.944430760140905 0.833949650809635 0.0247349772367756 ENSG00000237491 RP11-206L10.9
ENST00000586288 0.951802800657098 0.854613270621953 0.020391786065482 ENSG00000237491 RP11-206L10.9
ENST00000591702 0.599664025899055 0.250527865353084 0.326455637443346 ENSG00000237491 RP11-206L10.9
ENST00000358533 0.832855130668789 0.57698783291824 0.168151944634493 ENSG00000237491 RP11-206L10.9
ENST00000447500 0.837383440415499 0.585171798555376 -0.0854836791842383 ENSG00000230092 RP11-206L10.8
ENST00000590817 0.837383440415499 0.585171798555376 -0.0854836791842383 ENSG00000230092 RP11-206L10.8
ENST00000599533 0.72954517501891 0.403634316083196 -0.304359196593064 ENSG00000269831 AL669831.1
ENST00000587126 0.395237612434027 0.100844259130617 -0.551733461886656 ENSG00000237491 RP11-206L10.9
ENST00000443772 0.934515385663114 0.807578440245369 -0.0547131094997469 ENSG00000237491 RP11-206L10.9
ENST00000412115 0.929770957498363 0.795896724398422 -0.0488477571148448 ENSG00000237491 RP11-206L10.9
ENST00000435300 0.983770754991395 0.94787201802772 0.00964085781711695 ENSG00000240453 RP11-206L10.10
ENST00000326734 0.33957522811829 0.0748438741634216 0.389112026003832 ENSG00000177757 FAM87B
ENST00000473798 0.82781725484269 0.56652082830586 0.121053556256621 ENSG00000225880 LINC00115
ENST00000536430 0.82781725484269 0.56652082830586 0.121053556256621 ENSG00000225880 LINC00115
ENST00000445118 0.49874089802628 0.164941824439325 0.139743791186044 ENSG00000228794 LINC01128
ENST00000610067 0.599664025899055 0.250534347473015 0.119629707897159 ENSG00000228794 LINC01128
ENST00000441765 0.519610968691219 0.180800328018754 0.148527690159472 ENSG00000228794 LINC01128
ENST00000609139 0.607774432831451 0.258496109936497 0.117056313931272 ENSG00000228794 LINC01128
ENST00000449005 0.635420754770479 0.287801580218232 0.108605303640786 ENSG00000228794 LINC01128
ENST00000416570 0.636703891256911 0.289071879156014 0.108535958238834 ENSG00000228794 LINC01128
ENST00000448975 0.636703891256911 0.289071879156014 0.108535958238834 ENSG00000228794 LINC01128
ENST00000609009 0.613158082038089 0.263884286825921 0.119030944723917 ENSG00000228794 LINC01128
ENST00000608189 0.613158082038089 0.263884286825921 0.119030944723917 ENSG00000228794 LINC01128
ENST00000415295 0.655836300910777 0.31008291169935 0.131488695327317 ENSG00000228794 LINC01128
ENST00000425657 0.796304898722206 0.509579838216194 -0.127768860154901 ENSG00000228794 LINC01128
ENST00000446136 0.142575966611319 0.0168942567723525 0.856471676462976 ENSG00000230368 FAM41C
ENST00000432963 0.247220870148433 0.0418403454448298 0.75341019052249 ENSG00000230368 FAM41C
ENST00000427857 0.13025820893412 0.0146429435585367 0.879826983619043 ENSG00000230368 FAM41C
ENST00000415481 0.399940315570439 0.103285701768959 0.56466528222148 ENSG00000234711 TUBB8P11
ENST00000607769 0.839227227905867 0.588188772155171 0.185465120931162 ENSG00000272438 RP11-54O7.16
ENST00000420190 0.334989522146821 0.0727702686509431 0.469573245968691 ENSG00000187634 SAMD11
ENST00000437963 0.226434076346489 0.0360589191783874 0.651727894670479 ENSG00000187634 SAMD11
ENST00000342066 0.806820201307059 0.52695870108501 -0.0715485874212716 ENSG00000187634 SAMD11
ENST00000341065 0.757283818231783 0.44514661350202 -0.0877387934864201 ENSG00000187634 SAMD11
ENST00000455979 0.740719524979559 0.420214085252041 -0.170819004156585 ENSG00000187634 SAMD11
ENST00000474461 0.755346759791868 0.442114399314209 -0.278108310521452 ENSG00000187634 SAMD11
ENST00000483767 0.633042600970702 0.284747777392271 -0.113341034159603 ENSG00000188976 NOC2L
ENST00000327044 0.419043982316224 0.113905596477432 -0.140589772520659 ENSG00000188976 NOC2L
ENST00000477976 0.370353824078375 0.0884592320817271 -0.147747584525132 ENSG00000188976 NOC2L
ENST00000496938 0.569059714785142 0.222201881197601 -0.153313770877191 ENSG00000188976 NOC2L
ENST00000487214 0.321230626534559 0.0671724594462101 -0.16193317582426 ENSG00000188976 NOC2L
ENST00000469563 0.563076777327872 0.217223082611161 -0.15553872965667 ENSG00000188976 NOC2L
ENST00000338591 0.882928713614954 0.68177915385445 0.0689760846103097 ENSG00000187961 KLHL17
ENST00000463212 0.520291356879033 0.181295435160817 0.320469689650402 ENSG00000187961 KLHL17
ENST00000466300 0.771825681324218 0.469197486003348 -0.140133228474042 ENSG00000187961 KLHL17
ENST00000481067 0.927540229043533 0.790314333496352 0.0717850796295759 ENSG00000187961 KLHL17
ENST00000379410 0.857557528992955 0.626129920620963 0.0880488031891568 ENSG00000187583 PLEKHN1
ENST00000379407 0.859368041177886 0.630641576411135 0.0896731242276159 ENSG00000187583 PLEKHN1
ENST00000379409 0.859368041177886 0.630641576411135 0.0896731242276159 ENSG00000187583 PLEKHN1
ENST00000480267 0.578862780071325 0.230651487305021 -0.403086860244665 ENSG00000187583 PLEKHN1
ENST00000491024 0.996838781712452 0.988608768770651 -0.00293510464322815 ENSG00000187583 PLEKHN1
ENST00000433179 0.772543591298354 0.470348823082363 -0.166741436562791 ENSG00000187642 C1orf170
ENST00000341290 0.771111420271642 0.468272549340545 -0.166803996967028 ENSG00000187642 C1orf170
ENST00000479361 0.577457982305136 0.229318129500135 -0.270043659652699 ENSG00000187642 C1orf170
ENST00000606034 0.0674409494400871 0.00530304978214227 0.873194890338273 ENSG00000272512 RP11-54O7.17
ENST00000428771 0.629577590642247 0.281181613254446 0.266412244603952 ENSG00000188290 HES4
ENST00000304952 0.620754489615959 0.271408850216471 0.272279230700682 ENSG00000188290 HES4
ENST00000481869 0.621760880386575 0.272454878784603 0.271968167800781 ENSG00000188290 HES4
ENST00000484667 0.651056481943603 0.304864631340703 0.254436043933909 ENSG00000188290 HES4
ENST00000458555 0.607306694632753 0.257909410589266 0.414235657226517 ENSG00000224969 RP11-54O7.11
ENST00000379389 0.780017405285176 0.482594094168255 -0.113256822700626 ENSG00000187608 ISG15
ENST00000379370 0.0569655822953419 0.00412679923324937 -0.344134857423585 ENSG00000188157 AGRN
ENST00000477585 0.155857542277909 0.0193742054403102 -0.429041570367274 ENSG00000188157 AGRN
ENST00000469403 0.103309788575474 0.0101623031618215 -0.439876852369577 ENSG00000188157 AGRN
ENST00000479707 0.134489620256081 0.0153948659266503 -0.38088444574274 ENSG00000188157 AGRN
ENST00000466223 0.0842697305932836 0.00747332701280959 -0.411791019819046 ENSG00000188157 AGRN
ENST00000478677 0.0713966126591575 0.00576976361791469 -0.507334506411185 ENSG00000188157 AGRN
ENST00000492947 0.158189036347304 0.0198437983683679 -0.392269785847697 ENSG00000188157 AGRN
ENST00000419249 0.209740566168769 0.0316645040234183 -0.257606082760132 ENSG00000188157 AGRN
ENST00000461111 0.241976505631519 0.0403546177944052 -0.243217136525945 ENSG00000188157 AGRN
ENST00000418300 0.358538651518565 0.083010877212317 -0.238701250029837 ENSG00000242590 RP11-54O7.14
ENST00000427998 0.397068650411642 0.101839343092867 -0.191275758634894 ENSG00000217801 RP11-465B22.3
ENST00000394517 0.414127649814691 0.111021138767677 -0.188067453138539 ENSG00000217801 RP11-465B22.3
ENST00000442292 0.242134799805816 0.0403938932417323 -0.294609368239393 ENSG00000273443 RP11-54O7.18
ENST00000456409 0.467170800036903 0.143964785794531 -0.181111349178957 ENSG00000217801 RP11-465B22.3
ENST00000412397 0.572733749721116 0.225272497329335 -0.149632081233315 ENSG00000217801 RP11-465B22.3
ENST00000433695 0.505819034019653 0.170743565341373 -0.168390947955091 ENSG00000217801 RP11-465B22.3
ENST00000451054 0.52627819577479 0.18617742275177 -0.156373877005993 ENSG00000217801 RP11-465B22.3
ENST00000453464 0.656266058559402 0.310711508119715 0.203067110212974 ENSG00000237330 RNF223
ENST00000379339 0.853209294119175 0.616492550907619 -0.0356485359022122 ENSG00000131591 C1orf159
ENST00000294576 0.854946800911977 0.620605523043369 -0.0352699706694443 ENSG00000131591 C1orf159
ENST00000448924 0.854946800911977 0.620605523043369 -0.0352699706694443 ENSG00000131591 C1orf159
ENST00000465822 0.967618073867147 0.900241022643631 -0.0159035780460156 ENSG00000131591 C1orf159
ENST00000379325 0.853168156768153 0.616382432043509 -0.0356492713948373 ENSG00000131591 C1orf159
ENST00000421241 0.853168156768153 0.616382432043509 -0.0356492713948373 ENSG00000131591 C1orf159
ENST00000487177 0.890275530404565 0.698311829514255 -0.0509497290796381 ENSG00000131591 C1orf159
ENST00000467751 0.853168156768153 0.616382432043509 -0.0356492713948373 ENSG00000131591 C1orf159
ENST00000477196 0.853168156768153 0.616382432043509 -0.0356492713948373 ENSG00000131591 C1orf159
ENST00000464905 0.959734732770638 0.875440171064556 -0.0202949966365753 ENSG00000131591 C1orf159
ENST00000379320 0.994595270910783 0.980996496465158 0.00306374853922476 ENSG00000131591 C1orf159
ENST00000379319 0.983865613743184 0.948224961944594 0.00511724329595732 ENSG00000131591 C1orf159
ENST00000434641 0.89556663194639 0.711326392868276 -0.0259272466671504 ENSG00000131591 C1orf159
ENST00000482816 0.891107550758208 0.700309666122115 -0.0272848314476573 ENSG00000131591 C1orf159
ENST00000437760 0.866880974334731 0.646731748456814 -0.0316580060317389 ENSG00000131591 C1orf159
ENST00000462097 0.815775046778801 0.544635544043496 -0.0396051240181598 ENSG00000131591 C1orf159
ENST00000473600 0.969708217176518 0.906345322153825 -0.017993813288521 ENSG00000131591 C1orf159
ENST00000475119 0.820934181612659 0.553830704651246 -0.0387344270185302 ENSG00000131591 C1orf159
ENST00000442117 0.940434177824337 0.823675405610441 0.0318033155070565 ENSG00000131591 C1orf159
ENST00000427787 0.954811973388609 0.862373551353486 0.0261202096301545 ENSG00000131591 C1orf159
ENST00000472741 0.731577353276768 0.406593216482371 -0.0529987020356651 ENSG00000131591 C1orf159
ENST00000480643 0.64054078249522 0.293123942244712 -0.0668023805548775 ENSG00000131591 C1orf159
ENST00000416774 0.79431683531348 0.505813720560876 -0.224233200165459 ENSG00000223823 RP11-465B22.5
ENST00000606993 0.265143349846163 0.0471862595030477 -0.71923240330793 ENSG00000272141 RP11-465B22.8
ENST00000379317 0.707836452162805 0.374216871697622 0.31708888218816 ENSG00000205231 TTLL10-AS1
ENST00000379290 0.912161673365171 0.750620769257014 -0.0669601921021904 ENSG00000162571 TTLL10
ENST00000379289 0.912161673365171 0.750620769257014 -0.0669601921021904 ENSG00000162571 TTLL10
ENST00000379288 0.950609939227704 0.851349926381195 0.0688681456515053 ENSG00000162571 TTLL10
ENST00000486379 0.940591552939746 0.824262575242857 -0.0477300980726382 ENSG00000162571 TTLL10
ENST00000328596 0.188596398639017 0.0264865397054291 -0.31282605877702 ENSG00000186891 TNFRSF18
ENST00000379268 0.212550174112369 0.0323938593793576 -0.305936622505929 ENSG00000186891 TNFRSF18
ENST00000486728 0.267840117356065 0.0480282492533496 -0.273402610000278 ENSG00000186891 TNFRSF18
ENST00000379265 0.196094465492626 0.0282200358978037 -0.311056289057034 ENSG00000186891 TNFRSF18
ENST00000379236 0.105384463055548 0.0104934335578103 -0.419268814709554 ENSG00000186827 TNFRSF4
ENST00000497869 0.10548479381368 0.0105096327271723 -0.419062794945492 ENSG00000186827 TNFRSF4
ENST00000453580 0.0538378377299556 0.00379213295256797 -0.458288425243255 ENSG00000186827 TNFRSF4
ENST00000360001 0.179828271737387 0.0244315129410155 -0.202230334423577 ENSG00000078808 SDF4
ENST00000465727 0.180787273886424 0.0246507342885141 -0.201981679050918 ENSG00000078808 SDF4
ENST00000263741 0.180787273886424 0.0246507342885141 -0.201981679050918 ENSG00000078808 SDF4
ENST00000494748 0.249386039193521 0.0424821957826898 -0.198637224838663 ENSG00000078808 SDF4
ENST00000478938 0.21686253209406 0.0335296916519919 -0.219135267789615 ENSG00000078808 SDF4
ENST00000403997 0.120174868729682 0.0128967060689205 -0.184727545938486 ENSG00000078808 SDF4
ENST00000545427 0.156663246004312 0.0195476009985107 -0.182550976660386 ENSG00000078808 SDF4
ENST00000459994 0.245267686598626 0.0412442444386604 -0.195333085523289 ENSG00000078808 SDF4
ENST00000379198 0.29991561802964 0.0591564632551353 -0.199264872670027 ENSG00000176022 B3GALT6
ENST00000462849 0.848280596129373 0.606812100394021 -0.187124516031845 ENSG00000184163 FAM132A
ENST00000478606 0.604453498804177 0.255263612783883 -0.416077775898975 ENSG00000184163 FAM132A
ENST00000330388 0.865524057398673 0.644028789278709 -0.139965959074511 ENSG00000184163 FAM132A
ENST00000468365 0.97472635033499 0.920869526986481 0.0348638968663602 ENSG00000184163 FAM132A
ENST00000486627 0.83518947486114 0.581152722523097 0.201490036491071 ENSG00000184163 FAM132A
ENST00000565563 0.587562709232797 0.239149824184081 0.374306118056041 ENSG00000260179 RP5-902P8.12
ENST00000450390 0.793117812610271 0.503510712057904 -0.0521969401925076 ENSG00000160087 UBE2J2
ENST00000347370 0.793117812610271 0.503510712057904 -0.0521969401925076 ENSG00000160087 UBE2J2
ENST00000349431 0.775773502369663 0.475030949931576 -0.0560225714473812 ENSG00000160087 UBE2J2
ENST00000348298 0.792505259097114 0.502405367432326 -0.0518755063995257 ENSG00000160087 UBE2J2
ENST00000339385 0.742731811833391 0.42333074393291 -0.0644432623714977 ENSG00000160087 UBE2J2
ENST00000400929 0.806517052544133 0.526411922854773 -0.04859545405794 ENSG00000160087 UBE2J2
ENST00000464036 0.816237218162562 0.545545362751471 -0.0461935568196081 ENSG00000160087 UBE2J2
ENST00000360466 0.811119518525582 0.535411088860252 -0.0472887679590516 ENSG00000160087 UBE2J2
ENST00000400930 0.810386416965012 0.534006907529712 -0.0474408383112519 ENSG00000160087 UBE2J2
ENST00000467339 0.42624743532204 0.118021753217151 -0.156542427019321 ENSG00000160087 UBE2J2
ENST00000473215 0.803405820853032 0.521097066873798 -0.0483309750973722 ENSG00000160087 UBE2J2
ENST00000435198 0.85796612895035 0.627029858417252 -0.0368889305425192 ENSG00000160087 UBE2J2
ENST00000509720 0.859833388753876 0.631912680442385 -0.0367140784559986 ENSG00000160087 UBE2J2
ENST00000491779 0.892207322342639 0.702709495015241 -0.0292523209811332 ENSG00000160087 UBE2J2
ENST00000466752 0.872707765920449 0.659058713157654 -0.0340185364097671 ENSG00000160087 UBE2J2
ENST00000503294 0.894998543084249 0.709743606664666 -0.0286316270727234 ENSG00000160087 UBE2J2
ENST00000477894 0.907727002871939 0.739672542065297 -0.0255739693021973 ENSG00000160087 UBE2J2
ENST00000471154 0.872582677921687 0.65880183597451 -0.0432669178728258 ENSG00000160087 UBE2J2
ENST00000422076 0.907215966798052 0.738187465362907 -0.0257110192903995 ENSG00000160087 UBE2J2
ENST00000502382 0.893571509891628 0.706231201543371 -0.0291867436296851 ENSG00000160087 UBE2J2
ENST00000461142 0.95778793839751 0.870275838650951 -0.0128167411780196 ENSG00000160087 UBE2J2
ENST00000488418 0.926276342437026 0.786690279583429 -0.0219477751042861 ENSG00000160087 UBE2J2
ENST00000434139 0.693075948648424 0.354777326383463 0.284846610626984 ENSG00000230415 RP5-902P8.10
ENST00000453732 0.689201490582555 0.350082676842676 0.328855882877317 ENSG00000230415 RP5-902P8.10
ENST00000379116 0.402052607400382 0.104524182600544 0.341511879158896 ENSG00000162572 SCNN1D
ENST00000379101 0.312635363490245 0.0640178654101385 0.397901705018635 ENSG00000162572 SCNN1D
ENST00000338555 0.353652532511989 0.0806167762037621 0.370256859688139 ENSG00000162572 SCNN1D
ENST00000470022 0.735997524480327 0.413377572909448 0.229747162186135 ENSG00000162572 SCNN1D
ENST00000325425 0.650457149973684 0.304265700166752 0.242617803615099 ENSG00000162572 SCNN1D
ENST00000467651 0.864429283846588 0.641555769858569 0.138285454155486 ENSG00000162572 SCNN1D
ENST00000400928 0.673387629556419 0.329652595763278 0.23362504883546 ENSG00000162572 SCNN1D
ENST00000379099 0.766793452063501 0.46063517936219 0.230691843535313 ENSG00000162572 SCNN1D
ENST00000354700 0.861640216691544 0.635917445911022 0.0586841625705771 ENSG00000131584 ACAP3
ENST00000353662 0.864021998284426 0.64081124194392 0.0578026969739462 ENSG00000131584 ACAP3
ENST00000492936 0.821042883216405 0.554029568569475 0.0738354368903494 ENSG00000131584 ACAP3
ENST00000467278 0.907163294380387 0.738036359925471 0.0530498557801653 ENSG00000131584 ACAP3
ENST00000470659 0.841982334453189 0.593660451565204 0.132878888469634 ENSG00000131584 ACAP3
ENST00000379037 0.990922223166935 0.968409323082786 -0.00772324138655404 ENSG00000131584 ACAP3
ENST00000476572 0.946062491478259 0.838447029393824 0.033426077041434 ENSG00000131584 ACAP3
ENST00000493992 0.910697355848999 0.746802583507474 0.0703971380282806 ENSG00000131584 ACAP3
ENST00000472541 0.80986161347969 0.532290514213481 -0.0754449350990227 ENSG00000131584 ACAP3
ENST00000354980 0.906164601315309 0.735339376108901 0.0423907806682791 ENSG00000131584 ACAP3
ENST00000478065 0.707459972237156 0.373698411757814 0.131958667714607 ENSG00000131584 ACAP3
ENST00000479108 0.855338429454338 0.621128738918401 0.0678075203936424 ENSG00000131584 ACAP3
ENST00000438966 0.8627075814762 0.637898031098968 0.0655062979780042 ENSG00000131584 ACAP3
ENST00000379031 0.0702546049361624 0.00564752418460556 -0.348045960579615 ENSG00000169972 PUSL1
ENST00000470520 0.0728738355859458 0.0059525589689132 -0.38444735197507 ENSG00000169972 PUSL1
ENST00000463758 0.142210750586348 0.0168241536367127 -0.438801996704871 ENSG00000169972 PUSL1
ENST00000467712 0.0650638374191057 0.00501665481356746 -0.404250067433296 ENSG00000169972 PUSL1
ENST00000493657 0.253314535606115 0.0435942673352215 -0.272970952337045 ENSG00000169972 PUSL1
ENST00000470030 0.847980208134249 0.60626328131475 -0.0505908786928353 ENSG00000127054 CPSF3L
ENST00000435064 0.770009947861392 0.466145736358125 -0.0550550942293045 ENSG00000127054 CPSF3L
ENST00000497304 0.963350693141202 0.885659831524812 0.0189306925224413 ENSG00000127054 CPSF3L
ENST00000323275 0.770799555075463 0.467778300041107 -0.054868057849951 ENSG00000127054 CPSF3L
ENST00000411962 0.770799555075463 0.467796228108537 -0.0548684198489803 ENSG00000127054 CPSF3L
ENST00000462432 0.825451919934679 0.561493209746438 -0.0533960795451786 ENSG00000127054 CPSF3L
ENST00000478641 0.829511341776319 0.570159504563974 -0.0569052691452717 ENSG00000127054 CPSF3L
ENST00000458452 0.771421477707509 0.468629442178845 -0.0547633461807489 ENSG00000127054 CPSF3L
ENST00000419704 0.771421477707509 0.468629442178845 -0.0547633461807489 ENSG00000127054 CPSF3L
ENST00000540437 0.771629193354255 0.468907185775647 -0.0547637726045857 ENSG00000127054 CPSF3L
ENST00000421495 0.771421477707509 0.468629442178845 -0.0547633461807489 ENSG00000127054 CPSF3L
ENST00000532772 0.770334193290207 0.466849346914602 -0.0549625218818741 ENSG00000127054 CPSF3L
ENST00000450926 0.777337573463766 0.477536651571408 -0.053554629626904 ENSG00000127054 CPSF3L
ENST00000545578 0.776222581012394 0.475834100824559 -0.0537845289439284 ENSG00000127054 CPSF3L
ENST00000527098 0.776222581012394 0.475834100824559 -0.0537845289439284 ENSG00000127054 CPSF3L
ENST00000485710 0.739209295896952 0.417670417731357 -0.0884662819859217 ENSG00000127054 CPSF3L
ENST00000461514 0.698058883322971 0.361694599115034 -0.101706863319526 ENSG00000127054 CPSF3L
ENST00000525164 0.69172804848574 0.353202777220144 -0.103807318337479 ENSG00000127054 CPSF3L
ENST00000528879 0.760693821200027 0.450832069112209 -0.0558977816355178 ENSG00000127054 CPSF3L
ENST00000525769 0.696506533614493 0.359735619223349 -0.10074924414891 ENSG00000127054 CPSF3L
ENST00000531377 0.714124343472404 0.382288845401948 -0.0678304947332549 ENSG00000127054 CPSF3L
ENST00000527383 0.69386047452555 0.355863667636135 -0.085321772284834 ENSG00000127054 CPSF3L
ENST00000531292 0.934939865443266 0.808621216780732 -0.0240073087934579 ENSG00000127054 CPSF3L
ENST00000467408 0.909884770373287 0.745108251771911 -0.0295591069913391 ENSG00000127054 CPSF3L
ENST00000434694 0.804160220506355 0.52238821827873 -0.0429955744555511 ENSG00000127054 CPSF3L
ENST00000531020 0.992807978345461 0.974784592036308 0.00326541215712787 ENSG00000127054 CPSF3L
ENST00000533916 0.981281282360643 0.939095907189417 -0.00690138687593566 ENSG00000127054 CPSF3L
ENST00000488042 0.822295216818603 0.556109978285987 -0.0390607759337926 ENSG00000127054 CPSF3L
ENST00000526797 0.74567511216148 0.427443442593578 -0.0522377439510406 ENSG00000127054 CPSF3L
ENST00000526332 0.74567511216148 0.427464979398926 -0.0522423313489805 ENSG00000127054 CPSF3L
ENST00000430786 0.716882780401581 0.386177223657117 -0.0563808689343319 ENSG00000127054 CPSF3L
ENST00000527719 0.726484777308263 0.399505295927805 -0.0548971740416013 ENSG00000127054 CPSF3L
ENST00000530031 0.724694739390868 0.397335602040762 -0.0552735123886405 ENSG00000127054 CPSF3L
ENST00000526113 0.66437864916049 0.320114315894051 -0.0651657745707151 ENSG00000127054 CPSF3L
ENST00000526904 0.704154221743516 0.369391457802833 -0.0589240935615899 ENSG00000127054 CPSF3L
ENST00000525603 0.587248140889627 0.238893921627991 -0.0791546514314689 ENSG00000127054 CPSF3L
ENST00000444968 0.818164318457683 0.549068674197414 0.0582344923197285 ENSG00000240731 RP5-890O3.9
ENST00000429572 0.673119956826522 0.329319980271622 -0.0702918825989934 ENSG00000127054 CPSF3L
ENST00000498173 0.673119956826522 0.329305801410531 -0.0702896119684052 ENSG00000127054 CPSF3L
ENST00000496353 0.666479076623865 0.322256637963936 -0.0719518151344033 ENSG00000127054 CPSF3L
ENST00000493534 0.587049770526853 0.238629404155788 -0.0930708931578665 ENSG00000127054 CPSF3L
ENST00000534345 0.645064938469794 0.298150752068969 -0.0818882795127382 ENSG00000127054 CPSF3L
ENST00000532952 0.612097715008315 0.262910604353153 -0.0894026031237027 ENSG00000127054 CPSF3L
ENST00000490853 0.584850709114664 0.236412672148667 -0.0947343296892989 ENSG00000127054 CPSF3L
ENST00000531019 0.584850709114664 0.236412672148667 -0.0947343296892989 ENSG00000127054 CPSF3L
ENST00000498476 0.610960569541177 0.261840707684568 -0.0900800647207364 ENSG00000127054 CPSF3L
ENST00000470679 0.574843130814009 0.227044242685487 -0.0974397923739624 ENSG00000127054 CPSF3L
ENST00000525285 0.614972256680898 0.265689160067612 -0.0990526910484689 ENSG00000127054 CPSF3L
ENST00000530233 0.809999139140963 0.532729018058116 -0.0740841249224724 ENSG00000127054 CPSF3L
ENST00000464957 0.915658794826359 0.759867425129154 0.0505815198306229 ENSG00000224051 GLTPD1
ENST00000343938 0.907384590197197 0.738693836550781 -0.0464237602700376 ENSG00000224051 GLTPD1
ENST00000488011 0.462768278732497 0.141156065486803 0.300275512508017 ENSG00000224051 GLTPD1
ENST00000339381 0.601127664849121 0.252004973501401 0.24344492447346 ENSG00000169962 TAS1R3
ENST00000378891 0.642028863927103 0.294958896381247 -0.120689900787175 ENSG00000107404 DVL1
ENST00000378888 0.66286083386923 0.318531903552905 -0.118221295020329 ENSG00000107404 DVL1
ENST00000472445 0.700349229861661 0.364588119960622 -0.122183662984089 ENSG00000107404 DVL1
ENST00000474033 0.851549656163682 0.613127514046429 -0.114257040956905 ENSG00000162576 MXRA8
ENST00000309212 0.981206273344361 0.938607803774902 -0.0145992237456756 ENSG00000162576 MXRA8
ENST00000477278 0.872760901819275 0.659190530569664 0.0814626381258022 ENSG00000162576 MXRA8
ENST00000342753 0.981268866660446 0.938827919512446 -0.014551305996567 ENSG00000162576 MXRA8
ENST00000445648 0.981268866660446 0.938827919512446 -0.014551305996567 ENSG00000162576 MXRA8
ENST00000473097 0.80431865976505 0.522622083416689 0.15148543120923 ENSG00000162576 MXRA8
ENST00000478517 0.733155286017578 0.408839415838159 0.211824189618984 ENSG00000162576 MXRA8
ENST00000476718 0.789101372888585 0.496664812413303 0.16598700594482 ENSG00000162576 MXRA8
ENST00000464351 0.919353756938862 0.769304827012001 0.0984318393474177 ENSG00000162576 MXRA8
ENST00000460473 0.779644934882293 0.481762462022238 0.245159281242335 ENSG00000162576 MXRA8
ENST00000338370 0.310680391721107 0.0632210362689406 -0.244746614314557 ENSG00000175756 AURKAIP1
ENST00000338338 0.380192188279532 0.0932144892797771 -0.224849244699149 ENSG00000175756 AURKAIP1
ENST00000321751 0.318646450167007 0.0661706440079654 -0.240976429585406 ENSG00000175756 AURKAIP1
ENST00000378853 0.328620175549798 0.0700019010935427 -0.238156203229925 ENSG00000175756 AURKAIP1
ENST00000489799 0.430678565895145 0.120817542306533 -0.231005766013798 ENSG00000175756 AURKAIP1
ENST00000496905 0.415462992389921 0.111896450369334 -0.26948287908236 ENSG00000175756 AURKAIP1
ENST00000435351 0.539858852318338 0.197032655036003 0.477700919163598 ENSG00000223663 RP5-890O3.3
ENST00000480479 0.886002692963107 0.688840973208045 0.0282622367363008 ENSG00000221978 CCNL2
ENST00000482621 0.830539355346547 0.572535265368222 0.0342753031046316 ENSG00000221978 CCNL2
ENST00000408952 0.830539355346547 0.572535265368222 0.0342753031046316 ENSG00000221978 CCNL2
ENST00000463260 0.996674101725492 0.987671903359027 -0.00133855108539952 ENSG00000221978 CCNL2
ENST00000400809 0.890836898744512 0.69956824443384 0.0250031723969546 ENSG00000221978 CCNL2
ENST00000496007 0.888974489573402 0.69567597981837 0.025331041424741 ENSG00000221978 CCNL2
ENST00000482365 0.921933821105925 0.776032771615326 0.0191043497675403 ENSG00000221978 CCNL2
ENST00000481223 0.88696358016344 0.690993625612364 0.0257373091484368 ENSG00000221978 CCNL2
ENST00000418865 0.886873808144751 0.690730688406431 0.0261526690370378 ENSG00000221978 CCNL2
ENST00000505849 0.91263377470615 0.752334093589776 0.022167757337736 ENSG00000221978 CCNL2
ENST00000488340 0.906989124580647 0.737283729091553 0.0218978982496541 ENSG00000221978 CCNL2
ENST00000492998 0.881314551301032 0.678447112540831 -0.0314656285363894 ENSG00000221978 CCNL2
ENST00000469113 0.884935590414257 0.686473507424699 0.0283447832721209 ENSG00000221978 CCNL2
ENST00000480646 0.949440792244548 0.847843418554546 0.0131715442913286 ENSG00000221978 CCNL2
ENST00000471930 0.698440446785295 0.362050534789892 0.0640163922161705 ENSG00000221978 CCNL2
ENST00000408918 0.802880052253603 0.520371777488989 0.0468843542666012 ENSG00000221978 CCNL2
ENST00000473872 0.419271748879724 0.114045845223335 0.107402644063654 ENSG00000221978 CCNL2
ENST00000425598 0.945191368030114 0.836410950216069 0.0160146478433878 ENSG00000221978 CCNL2
ENST00000463895 0.924819093556244 0.783049026389276 0.0218099706355947 ENSG00000221978 CCNL2
ENST00000497013 0.869907525140563 0.653099448628745 -0.0372608754424663 ENSG00000221978 CCNL2
ENST00000448629 0.863076602029827 0.638624642749834 0.0585854048267765 ENSG00000224870 RP4-758J18.2
ENST00000444362 0.590456935277698 0.241561625860714 -0.111341480524884 ENSG00000224870 RP4-758J18.2
ENST00000418833 0.639344985697245 0.291972380298711 -0.101780829166099 ENSG00000224870 RP4-758J18.2
ENST00000576232 0.650106106653551 0.303892317614779 0.147406449750082 ENSG00000224870 RP4-758J18.2
ENST00000570344 0.727943042400396 0.401450922237497 0.120458054185987 ENSG00000224870 RP4-758J18.2
ENST00000447725 0.698901140972196 0.362601157742546 -0.0918400765930678 ENSG00000224870 RP4-758J18.2
ENST00000572242 0.521729833010745 0.182668215328157 -0.121120311452331 ENSG00000224870 RP4-758J18.2
ENST00000453521 0.295387919243561 0.0575208643413117 -0.179539257576168 ENSG00000224870 RP4-758J18.2
ENST00000344843 0.610905851773782 0.261789527198618 -0.0889860113353622 ENSG00000242485 MRPL20
ENST00000493287 0.585887996245082 0.23741499682509 -0.0914051701027982 ENSG00000242485 MRPL20
ENST00000487659 0.613802857062667 0.264477648555386 -0.0884482189164934 ENSG00000242485 MRPL20
ENST00000492508 0.6029419355638 0.253731484722881 -0.0901707342606106 ENSG00000242485 MRPL20
ENST00000482352 0.631191686391567 0.28310772729293 -0.0910098873145416 ENSG00000242485 MRPL20
ENST00000582431 0.793116221869299 0.503494706685324 0.111106715969422 ENSG00000264293 RN7SL657P
ENST00000477686 0.513502652876471 0.175920245564797 -0.113118302934749 ENSG00000242485 MRPL20
ENST00000607307 0.93991079233933 0.82214234554669 -0.0491755106327482 ENSG00000272455 RP4-758J18.13
ENST00000378785 0.435045690996168 0.123437955066916 0.549040946735986 ENSG00000215915 ATAD3C
ENST00000475091 0.914450154606119 0.756905489821513 0.107946798827429 ENSG00000215915 ATAD3C
ENST00000378741 0.640275874764748 0.292766371442413 -0.0964095074008071 ENSG00000160072 ATAD3B
ENST00000308647 0.581252366692795 0.232843289250018 -0.110441997834963 ENSG00000160072 ATAD3B
ENST00000472194 0.561430104029227 0.215678920820394 -0.118140990830241 ENSG00000160072 ATAD3B
ENST00000378736 0.757395490690404 0.445335484873368 -0.101318249617841 ENSG00000160072 ATAD3B
ENST00000485748 0.543291323117896 0.200253669885559 -0.12854397565248 ENSG00000160072 ATAD3B
ENST00000474481 0.577871376189747 0.229705024259819 -0.126407164477576 ENSG00000160072 ATAD3B
ENST00000378756 0.763223620257838 0.454995801550312 -0.081555065893215 ENSG00000197785 ATAD3A
ENST00000378755 0.763174642525912 0.454889303593127 -0.0815563501012282 ENSG00000197785 ATAD3A
ENST00000339113 0.736341163746641 0.413804605229809 -0.0882628165557086 ENSG00000197785 ATAD3A
ENST00000536055 0.736341163746641 0.413804605229809 -0.0882628165557086 ENSG00000197785 ATAD3A
ENST00000439513 0.838078746501648 0.586547994879335 0.107683678105943 ENSG00000197785 ATAD3A
ENST00000429957 0.474067306965445 0.148346763568285 -0.18105635167441 ENSG00000197785 ATAD3A
ENST00000400830 0.848160101210562 0.606538964626095 -0.0618374460154134 ENSG00000197785 ATAD3A
ENST00000378733 0.9371396893574 0.813981460846162 0.0637762158114931 ENSG00000205090 TMEM240
ENST00000425828 0.9371396893574 0.813981460846162 0.0637762158114931 ENSG00000205090 TMEM240
ENST00000291386 0.806700683187935 0.526725466191912 -0.0400526706592556 ENSG00000160075 SSU72
ENST00000378726 0.411597786298664 0.109706207892265 -0.130856566536529 ENSG00000160075 SSU72
ENST00000378725 0.916566173429157 0.761967146051095 -0.0186666561731516 ENSG00000160075 SSU72
ENST00000359060 0.936593431341916 0.812572326765288 -0.0150362693766975 ENSG00000160075 SSU72
ENST00000539195 0.909450765738753 0.743972972422075 0.0254616700472839 ENSG00000215791 AL645728.2
ENST00000366221 0.771969431841149 0.469512019868342 0.21547166136055 ENSG00000215014 AL645728.1
ENST00000422725 0.77970022796296 0.481848640954621 -0.250501402896115 ENSG00000228594 C1orf233
ENST00000607222 0.53119111559217 0.189988983073195 0.311494316028587 ENSG00000272106 RP11-345P4.9
ENST00000520777 0.871718004158814 0.657053809468363 0.0562113731346033 ENSG00000197530 MIB2
ENST00000378710 0.869127555340524 0.651709896017668 0.0571217578185326 ENSG00000197530 MIB2
ENST00000360522 0.869127555340524 0.651709896017668 0.0571217578185326 ENSG00000197530 MIB2
ENST00000357210 0.869127555340524 0.651709896017668 0.0571217578185326 ENSG00000197530 MIB2
ENST00000355826 0.869127555340524 0.65170219937539 0.0571220428485154 ENSG00000197530 MIB2
ENST00000518681 0.871739391523744 0.657209006015146 0.0562693991224944 ENSG00000197530 MIB2
ENST00000505820 0.86991278590443 0.653163427129695 0.0569806470662672 ENSG00000197530 MIB2
ENST00000479659 0.868869990498881 0.65112398253488 0.0573550689731708 ENSG00000197530 MIB2
ENST00000489635 0.874841040303788 0.663804263301354 0.0551684428721558 ENSG00000197530 MIB2
ENST00000511502 0.874016392712736 0.661894661983699 0.0554699646013512 ENSG00000197530 MIB2
ENST00000477990 0.663387333361452 0.319144175086014 0.134962843304211 ENSG00000197530 MIB2
ENST00000514363 0.653095282802918 0.307044473277067 0.12054438182905 ENSG00000197530 MIB2
ENST00000487053 0.879666692303124 0.675009137734895 0.0527729595188765 ENSG00000197530 MIB2
ENST00000502470 0.713388954512646 0.381434563777272 0.107044491909724 ENSG00000197530 MIB2
ENST00000378712 0.879662540072784 0.674988409041052 0.052766687226167 ENSG00000197530 MIB2
ENST00000507082 0.553507991654759 0.208861568171307 0.197263504004911 ENSG00000197530 MIB2
ENST00000463492 0.603110166419274 0.253953846996018 0.2012219641471 ENSG00000197530 MIB2
ENST00000510793 0.649299357021667 0.302858569917397 0.125942844192204 ENSG00000197530 MIB2
ENST00000504599 0.865868232235228 0.644828189940737 0.0579707125976336 ENSG00000197530 MIB2
ENST00000507229 0.837203924678784 0.584925460536083 0.0667872020534798 ENSG00000197530 MIB2
ENST00000503789 0.832103694001896 0.575470998022849 0.0776634760210946 ENSG00000197530 MIB2
ENST00000378708 0.932520934314429 0.802516654538621 0.0329742699915184 ENSG00000197530 MIB2
ENST00000506488 0.931798820497227 0.800695121634973 0.0332406014409531 ENSG00000197530 MIB2
ENST00000512004 0.970257855910955 0.908164468312331 0.0219903247637319 ENSG00000197530 MIB2
ENST00000508455 0.981963320196946 0.941197865128005 -0.0182082857079739 ENSG00000197530 MIB2
ENST00000514234 0.998811199247039 0.996382615990937 0.000734641471593551 ENSG00000197530 MIB2
ENST00000467597 0.998615899022468 0.995450150207713 -0.001082344316805 ENSG00000197530 MIB2
ENST00000508148 0.858658395167853 0.62913334506954 -0.0963616621703939 ENSG00000197530 MIB2
ENST00000486072 0.877883692402658 0.671172469193231 -0.0871443407025064 ENSG00000197530 MIB2
ENST00000505370 0.949249148500583 0.84724451698232 -0.0404243923648525 ENSG00000197530 MIB2
ENST00000473511 0.978909113162558 0.932801477874123 0.0154252164792862 ENSG00000197530 MIB2
ENST00000464570 0.948515964779879 0.845461121041028 0.0357134410830318 ENSG00000197530 MIB2
ENST00000483015 0.914453838971744 0.756980788709789 0.067612299520329 ENSG00000197530 MIB2
ENST00000511910 0.993786698538018 0.978361382844184 -0.00636855178964863 ENSG00000197530 MIB2
ENST00000470373 0.96859117319717 0.902794166234537 0.034689880932799 ENSG00000197530 MIB2
ENST00000356026 0.564338295601683 0.218361890333117 -0.449150384832052 ENSG00000189409 MMP23B
ENST00000472264 0.402425022998463 0.10475304047457 -0.583320842632844 ENSG00000189409 MMP23B
ENST00000512731 0.573881580905876 0.226263613762808 -0.44140048804971 ENSG00000189409 MMP23B
ENST00000378675 0.561900880305105 0.216064763493812 -0.451361000599755 ENSG00000189409 MMP23B
ENST00000490017 0.896833655357432 0.713640842010641 -0.13487711421446 ENSG00000189409 MMP23B
ENST00000513088 0.811986042882155 0.537176367345239 0.0440738433161632 ENSG00000248333 CDK11B
ENST00000341832 0.807826127904479 0.528759505897885 0.0372205506531612 ENSG00000248333 CDK11B
ENST00000317673 0.837699272523011 0.585981055808128 0.031335042778786 ENSG00000248333 CDK11B
ENST00000340677 0.837699272523011 0.585981055808128 0.031335042778786 ENSG00000248333 CDK11B
ENST00000407249 0.837699272523011 0.585981055808128 0.031335042778786 ENSG00000248333 CDK11B
ENST00000341028 0.8274449513799 0.565464771873541 -0.0681154141290984 ENSG00000248333 CDK11B
ENST00000607013 0.50518827353794 0.170316565136972 0.213518405592931 ENSG00000272004 RP11-345P4.10
ENST00000378662 0.597107003768088 0.247961708339845 0.0880388501246364 ENSG00000189339 SLC35E2B
ENST00000234800 0.570124554084032 0.223071454946263 0.0923588121768011 ENSG00000189339 SLC35E2B
ENST00000480991 0.983701967574407 0.947619250521908 0.006079082261788 ENSG00000189339 SLC35E2B
ENST00000481276 0.516869501621679 0.178695414001103 0.137701747763194 ENSG00000189339 SLC35E2B
ENST00000596308 0.89777163437032 0.715976824638313 -0.0730454600187604 ENSG00000269737 RP11-345P4.7
ENST00000597891 0.84343797751393 0.596687207140291 0.114769378843426 ENSG00000269227 RP11-345P4.6
ENST00000356200 0.996106057659581 0.986116912215807 0.00100340121334011 ENSG00000008128 CDK11A
ENST00000598846 0.866880974334731 0.64698695787283 0.0245270638155826 ENSG00000268575 RP1-283E3.8
ENST00000463652 0.499581862318343 0.165533738384704 0.175614654595275 ENSG00000008128 CDK11A
ENST00000358779 0.992455482703367 0.973246928575831 0.00190916354365976 ENSG00000008128 CDK11A
ENST00000460465 0.992455482703367 0.973246928575831 0.00190916354365976 ENSG00000008128 CDK11A
ENST00000404249 0.992455482703367 0.973246928575831 0.00190916354365976 ENSG00000008128 CDK11A
ENST00000378633 0.992455482703367 0.973246928575831 0.00190916354365976 ENSG00000008128 CDK11A
ENST00000357760 0.992455482703367 0.973246928575831 0.00190916354365976 ENSG00000008128 CDK11A
ENST00000509982 0.996106057659581 0.986145817248262 0.00100150694114747 ENSG00000008128 CDK11A
ENST00000378638 0.996106057659581 0.986145817248262 0.00100150694114747 ENSG00000008128 CDK11A
ENST00000356937 0.910432461302129 0.746404317508766 -0.021884159451736 ENSG00000008128 CDK11A
ENST00000478901 0.473657282275031 0.148060013306174 0.195969790730407 ENSG00000008128 CDK11A
ENST00000468397 0.292406870852387 0.0564053797719169 0.224510213876004 ENSG00000008128 CDK11A
ENST00000491311 0.288854634436225 0.0551540451746056 0.2333536565607 ENSG00000008128 CDK11A
ENST00000495016 0.459253459602624 0.138717783049911 0.191610789207457 ENSG00000008128 CDK11A
ENST00000468800 0.788039320008361 0.495027239197722 0.0631747412639658 ENSG00000008128 CDK11A
ENST00000464748 0.513903372616828 0.176320570311532 0.191249500891055 ENSG00000008128 CDK11A
ENST00000489300 0.682771384511275 0.34112969270252 0.119128986804027 ENSG00000008128 CDK11A
ENST00000492390 0.767936474832143 0.462530234821881 0.0693696637834746 ENSG00000008128 CDK11A
ENST00000474916 0.896358555729584 0.712730001210829 0.0371900828753242 ENSG00000008128 CDK11A
ENST00000378635 0.884625303138444 0.685523610707763 -0.026265294932474 ENSG00000008128 CDK11A
ENST00000479362 0.803539159482264 0.521518086940439 -0.041369637370869 ENSG00000008128 CDK11A
ENST00000498810 0.992103051497993 0.971642806869127 -0.00295615787554832 ENSG00000008128 CDK11A
ENST00000487462 0.77984992096689 0.482206447754891 0.0659520009804414 ENSG00000008128 CDK11A
ENST00000401096 0.77211816865526 0.469684603305389 0.0645547392784119 ENSG00000008128 CDK11A
ENST00000577672 0.363586805754149 0.0855226818512475 0.168733267895567 ENSG00000227775 RP1-283E3.4
ENST00000417099 0.609991834720328 0.260805833903086 0.156541718446658 ENSG00000227775 RP1-283E3.4
ENST00000355439 0.48098066471573 0.153098888211761 0.127444594239699 ENSG00000215790 SLC35E2
ENST00000400924 0.550939149424476 0.206496889008799 0.112629425668573 ENSG00000215790 SLC35E2
ENST00000246421 0.702817565063097 0.367518441028627 0.0921937096655904 ENSG00000215790 SLC35E2
ENST00000475229 0.629822023591425 0.281507758948122 0.164997488059091 ENSG00000215790 SLC35E2
ENST00000424604 0.446127322660148 0.130213638428558 0.205855599158826 ENSG00000227775 RP1-283E3.4
ENST00000418950 0.789126447148059 0.496701576954381 0.14534722964801 ENSG00000227775 RP1-283E3.4
ENST00000341426 0.0364690217652011 0.00212728283492854 0.39890949537865 ENSG00000008130 NADK
ENST00000341991 0.0368063477004333 0.00216059420969691 0.398212262736376 ENSG00000008130 NADK
ENST00000378625 0.0324178639990949 0.00179723324349849 0.403056557952674 ENSG00000008130 NADK
ENST00000344463 0.0365328494538754 0.00213294877988611 0.398803260993763 ENSG00000008130 NADK
ENST00000342348 0.126743903779921 0.0140248641555052 0.331633543221447 ENSG00000008130 NADK
ENST00000498806 0.254203483389532 0.04389595362757 0.299484305568925 ENSG00000008130 NADK
ENST00000469045 0.174779739830848 0.0233388886077522 0.326137692374065 ENSG00000008130 NADK
ENST00000480499 0.185103527107332 0.0256256302134977 0.337923911337348 ENSG00000008130 NADK
ENST00000497747 0.171489261871468 0.0225632965966601 0.338717952339075 ENSG00000008130 NADK
ENST00000477235 0.174176068764158 0.0231750016112274 0.330659511326082 ENSG00000008130 NADK
ENST00000489538 0.165930201513762 0.0214039084274469 0.346509120274801 ENSG00000008130 NADK
ENST00000497615 0.180969995651724 0.0247105990224725 0.331217019489272 ENSG00000008130 NADK
ENST00000497186 0.173271047571901 0.0229658947946351 0.330539838151021 ENSG00000008130 NADK
ENST00000400922 0.14340350887746 0.0170510560331516 0.335398779569899 ENSG00000008130 NADK
ENST00000492845 0.0159765091030927 0.000654421534315762 0.437671286846252 ENSG00000008130 NADK
ENST00000492768 0.0162404254382054 0.000669658182280524 0.436275499646141 ENSG00000008130 NADK
ENST00000460602 0.0146367647671732 0.000579403154795569 0.437526586912027 ENSG00000008130 NADK
ENST00000464373 0.00508817436209445 0.000134167684053274 0.477859378110816 ENSG00000008130 NADK
ENST00000480542 0.000212105285075988 2.33770665312355e-06 0.771372658572037 ENSG00000008130 NADK
ENST00000378609 0.633007464022234 0.284681621364092 -0.0735653513681113 ENSG00000078369 GNB1
ENST00000461893 0.693799845273137 0.355804351094578 -0.0782641042849363 ENSG00000078369 GNB1
ENST00000471354 0.744419037744419 0.425539838291782 -0.0667497879780175 ENSG00000078369 GNB1
ENST00000439272 0.80108626136502 0.517121699581848 -0.0489758494124529 ENSG00000078369 GNB1
ENST00000434686 0.807589222092861 0.528400441071541 -0.0479702321181129 ENSG00000078369 GNB1
ENST00000437146 0.670359494777377 0.326560207428908 -0.0866163445524674 ENSG00000078369 GNB1
ENST00000472614 0.82792742334285 0.566680784619101 -0.0450258155990149 ENSG00000078369 GNB1
ENST00000607589 0.926967064545835 0.788346316594467 -0.0328590339411855 ENSG00000078369 GNB1
ENST00000412228 0.613017172991018 0.263768287953282 -0.400828122964966 ENSG00000231050 RP1-140A9.1
ENST00000378602 0.977219618559657 0.926983195351563 0.0331630084994797 ENSG00000178821 TMEM52
ENST00000310991 0.963672654539952 0.88728077786017 -0.0499024393313393 ENSG00000178821 TMEM52
ENST00000378598 0.999722637135251 0.999060189516341 0.000416549207718301 ENSG00000178821 TMEM52
ENST00000470931 0.940793692208159 0.824819685943915 -0.0788661024645923 ENSG00000178821 TMEM52
ENST00000602604 0.951593911027802 0.854045482159985 -0.0669896901655075 ENSG00000178821 TMEM52
ENST00000416272 0.854107790427212 0.618673728010171 -0.1825852683725 ENSG00000178821 TMEM52
ENST00000378567 0.647547650886816 0.301062018296103 0.092640222609724 ENSG00000067606 PRKCZ
ENST00000468310 0.420539688577387 0.114892221042669 0.16589223911374 ENSG00000067606 PRKCZ
ENST00000484419 0.560410786245367 0.214717792086819 0.24190172656401 ENSG00000067606 PRKCZ
ENST00000503297 0.441659466248651 0.127474986908179 0.30546127454109 ENSG00000067606 PRKCZ
ENST00000479566 0.18635727471829 0.0259119289208721 0.316836995040823 ENSG00000067606 PRKCZ
ENST00000466651 0.464067563011517 0.142081312824788 0.163893978796333 ENSG00000067606 PRKCZ
ENST00000400921 0.934515385663114 0.807589169781939 0.0222665479961436 ENSG00000067606 PRKCZ
ENST00000495347 0.81559740999546 0.544216020702858 0.0685978758395186 ENSG00000067606 PRKCZ
ENST00000461106 0.936476761696466 0.812322097281331 0.0219855545787183 ENSG00000067606 PRKCZ
ENST00000461465 0.85228845733745 0.61444920916774 0.0561158160819737 ENSG00000067606 PRKCZ
ENST00000470596 0.843491564508261 0.596836479688351 0.0584236423197201 ENSG00000067606 PRKCZ
ENST00000496325 0.834620722690076 0.580218801460628 0.061477111616566 ENSG00000067606 PRKCZ
ENST00000481140 0.849943369748257 0.610385567294133 0.0572956349542113 ENSG00000067606 PRKCZ
ENST00000482686 0.862155591233622 0.636843818682547 0.0637296076920372 ENSG00000067606 PRKCZ
ENST00000400920 0.999471190323781 0.998332808541599 0.000203411484013163 ENSG00000067606 PRKCZ
ENST00000486681 0.850653242227764 0.611647694351347 0.0668253778480092 ENSG00000067606 PRKCZ
ENST00000470986 0.981130361509847 0.93847648961736 -0.0114388541630593 ENSG00000067606 PRKCZ
ENST00000470511 0.956622617320534 0.867541054548172 -0.0255248983084707 ENSG00000067606 PRKCZ
ENST00000471018 0.810819995532531 0.534765145187317 -0.120743216781613 ENSG00000067606 PRKCZ
ENST00000466352 0.853390215727109 0.61716012210672 -0.103804148407291 ENSG00000067606 PRKCZ
ENST00000497183 0.815693200945997 0.544357575565175 -0.10406918448456 ENSG00000067606 PRKCZ
ENST00000419838 0.849233854554144 0.608600471913086 -0.0918914874445628 ENSG00000067606 PRKCZ
ENST00000606533 0.537141439708717 0.194873288983758 -0.373487458968867 ENSG00000271806 RP5-892K4.1
ENST00000479263 0.860737184352035 0.634094531625414 -0.0470182017320069 ENSG00000067606 PRKCZ
ENST00000503672 0.89267619990796 0.703859519438209 -0.0722898996771656 ENSG00000067606 PRKCZ
ENST00000478770 0.87472199111495 0.663522694826832 -0.0442738002240771 ENSG00000067606 PRKCZ
ENST00000505322 0.893657932678989 0.706474615879412 -0.0405417301370852 ENSG00000067606 PRKCZ
ENST00000472017 0.858663110008221 0.629145347962088 -0.0996779943346247 ENSG00000067606 PRKCZ
ENST00000333854 0.866890542060712 0.647126627716854 0.085400384578583 ENSG00000182873 RP11-181G12.2
ENST00000536678 0.878811716391447 0.673006189060556 0.076130634240765 ENSG00000182873 RP11-181G12.2
ENST00000444529 0.858535233342975 0.628913185152736 -0.0973147888544541 ENSG00000182873 RP11-181G12.2
ENST00000469733 0.634539121815041 0.286631837231998 -0.126848578207912 ENSG00000162585 C1orf86
ENST00000414253 0.609367822229072 0.26001243828564 -0.134970973422289 ENSG00000162585 C1orf86
ENST00000428120 0.609367822229072 0.26001243828564 -0.134970973422289 ENSG00000162585 C1orf86
ENST00000400919 0.609367822229072 0.26001243828564 -0.134970973422289 ENSG00000162585 C1orf86
ENST00000400918 0.596646985143467 0.247566575795911 -0.140445560916267 ENSG00000162585 C1orf86
ENST00000497675 0.711239355573772 0.378543807713477 -0.119742831873086 ENSG00000162585 C1orf86
ENST00000378543 0.600089878825122 0.250983132265722 -0.156087647324775 ENSG00000162585 C1orf86
ENST00000378546 0.600089878825122 0.250983132265722 -0.156087647324775 ENSG00000162585 C1orf86
ENST00000401813 0.590806638250284 0.241944260934421 -0.155765764879132 ENSG00000162585 C1orf86
ENST00000487186 0.691822653577849 0.353347659206033 -0.121397834604488 ENSG00000162585 C1orf86
ENST00000378545 0.623841414170757 0.27450697588998 -0.145986575573674 ENSG00000162585 C1orf86
ENST00000476803 0.704899444604766 0.370396229560292 -0.120529543749701 ENSG00000162585 C1orf86
ENST00000440825 0.600421883642763 0.251393785734097 -0.155885120738023 ENSG00000162585 C1orf86
ENST00000597060 0.815775046778801 0.54457397434243 -0.109064523264843 ENSG00000269554 AL590822.2
ENST00000420515 0.604591008512364 0.255482230186249 -0.170720742052929 ENSG00000162585 C1orf86
ENST00000514625 0.855725628308605 0.622155092233119 -0.149707354641146 ENSG00000162585 C1orf86
ENST00000442483 0.504536025524122 0.169692388339195 0.505383006134008 ENSG00000234396 RP11-181G12.4
ENST00000378536 0.000805799792986491 1.22824555972588e-05 0.344943020102854 ENSG00000157933 SKI
ENST00000508416 0.00104582645005326 1.69213181822569e-05 0.388418020422503 ENSG00000157933 SKI
ENST00000478223 0.00201219630832982 3.90443717777547e-05 0.371607634603141 ENSG00000157933 SKI
ENST00000507179 0.477623561955063 0.150734915161324 0.276245946878457 ENSG00000157933 SKI
ENST00000378531 0.489763444315386 0.158959712878259 0.298544102796944 ENSG00000116151 MORN1
ENST00000606372 0.637312602219587 0.289897237652281 0.220305943937627 ENSG00000116151 MORN1
ENST00000602865 0.544153390847011 0.200991020397079 0.454650152149705 ENSG00000269896 RP4-740C4.6
ENST00000378529 0.994595270910783 0.981645137138625 0.00445475147562698 ENSG00000116151 MORN1
ENST00000607342 0.845134734294152 0.600376335468133 0.133350505187313 ENSG00000116151 MORN1
ENST00000469374 0.70682232443288 0.37283498588134 -0.184970734047912 ENSG00000116151 MORN1
ENST00000419785 0.828510375917193 0.567835046909283 -0.127224284427295 ENSG00000116151 MORN1
ENST00000606280 0.924651479807163 0.782683130658107 0.0996182014199922 ENSG00000271847 RP4-740C4.8
ENST00000378525 0.866823345796368 0.646599716477255 -0.0824487385942342 ENSG00000116151 MORN1
ENST00000449373 0.749186720375173 0.432682049622528 -0.151639669500341 ENSG00000116151 MORN1
ENST00000317490 0.852835838922701 0.61566557918115 -0.125312099158199 ENSG00000178642 AL513477.1
ENST00000607031 0.921997391170788 0.776196601864103 -0.0711756083094296 ENSG00000116151 MORN1
ENST00000475812 0.711948134639705 0.379414498271058 -0.224534540330853 ENSG00000116151 MORN1
ENST00000494279 0.96036419757804 0.877074262879208 -0.04029423569681 ENSG00000116151 MORN1
ENST00000378518 0.564207999854391 0.218221244181018 -0.0773104164630034 ENSG00000157916 RER1
ENST00000605895 0.616695500053372 0.267611592083466 -0.0700413306416649 ENSG00000157916 RER1
ENST00000378513 0.659384310064752 0.314605134842506 -0.0640898269864468 ENSG00000157916 RER1
ENST00000306256 0.589378993109487 0.240756435724191 -0.0736494483152072 ENSG00000157916 RER1
ENST00000493207 0.615966171591891 0.266861077065889 -0.0746842223866058 ENSG00000157916 RER1
ENST00000378512 0.658658552236932 0.313877941773543 -0.0642804887586541 ENSG00000157916 RER1
ENST00000443438 0.629630653474723 0.281218897370054 -0.0705586717417075 ENSG00000157916 RER1
ENST00000488353 0.62495083908197 0.275817707826484 -0.0741935782645071 ENSG00000157916 RER1
ENST00000462129 0.554686084045521 0.210064171657967 -0.13077464273887 ENSG00000157916 RER1
ENST00000288774 0.658129934423976 0.313326108143732 -0.103365389617468 ENSG00000157911 PEX10
ENST00000447513 0.63567529360086 0.288054334200055 -0.109179455649794 ENSG00000157911 PEX10
ENST00000507596 0.645447153107788 0.298610778053782 -0.107274361970552 ENSG00000157911 PEX10
ENST00000510434 0.876088097770737 0.666806273971003 -0.0574632718547947 ENSG00000157911 PEX10
ENST00000508384 0.983770754991395 0.947872958943761 -0.00974573465043195 ENSG00000157911 PEX10
ENST00000515760 0.885448857094621 0.687807271196868 -0.0918862533738086 ENSG00000157911 PEX10
ENST00000502666 0.884935590414257 0.686480081385987 -0.079594166304589 ENSG00000157911 PEX10
ENST00000504111 0.83461160375797 0.580008505020415 -0.106122021539582 ENSG00000157911 PEX10
ENST00000514502 0.984920904313529 0.951123106971018 -0.00996500522717491 ENSG00000157911 PEX10
ENST00000609981 0.082718977122533 0.00726376808293777 0.916095573551709 ENSG00000149527 PLCH2
ENST00000449969 0.183080888868358 0.025182536876398 0.472490529756375 ENSG00000149527 PLCH2
ENST00000288766 0.211915730348338 0.0322056013083725 0.520431254726348 ENSG00000149527 PLCH2
ENST00000419816 0.223740179424911 0.0353352246352356 0.429873712544141 ENSG00000149527 PLCH2
ENST00000378488 0.223740179424911 0.0353352246352356 0.429873712544141 ENSG00000149527 PLCH2
ENST00000378486 0.223740179424911 0.0353352246352356 0.429873712544141 ENSG00000149527 PLCH2
ENST00000343889 0.209720841787309 0.0316587380256325 0.436000030579118 ENSG00000149527 PLCH2
ENST00000278878 0.244531950127254 0.0410392474099125 0.428774428425225 ENSG00000149527 PLCH2
ENST00000442305 0.562635829467574 0.216757587512677 0.456179353201754 ENSG00000229393 RP3-395M20.3
ENST00000473964 0.469751605997934 0.145487038003707 0.321401979975459 ENSG00000149527 PLCH2
ENST00000462379 0.620205284515511 0.270783752921406 0.248667552081947 ENSG00000149527 PLCH2
ENST00000378466 0.95871694807057 0.872703402998946 -0.0145748793409391 ENSG00000157881 PANK4
ENST00000435556 0.956336671507353 0.866592710447859 -0.0152834734776971 ENSG00000157881 PANK4
ENST00000505228 0.888912905643834 0.695512470097966 -0.0403676522944575 ENSG00000157881 PANK4
ENST00000502512 0.933896087742156 0.805925351535185 0.0322616075616696 ENSG00000157881 PANK4
ENST00000471361 0.856192305242896 0.623174619377875 0.0682058984512957 ENSG00000157881 PANK4
ENST00000487804 0.663973699663185 0.319725532990557 -0.16710582226702 ENSG00000157881 PANK4
ENST00000515423 0.903354672194444 0.728693531791027 -0.057857495702812 ENSG00000157881 PANK4
ENST00000468002 0.8365113628889 0.583364838971406 -0.0707372559239286 ENSG00000157881 PANK4
ENST00000486396 0.868255077891714 0.650172609047314 0.0484780507494533 ENSG00000157881 PANK4
ENST00000502770 0.932968130930867 0.803288087536888 0.0285009828399637 ENSG00000157881 PANK4
ENST00000491212 0.854024345838454 0.618486896973881 0.0607618984889265 ENSG00000157881 PANK4
ENST00000514922 0.938668603279848 0.818630495931088 0.0284784968241589 ENSG00000157881 PANK4
ENST00000378453 0.760100693537866 0.449752019579873 0.24717914255427 ENSG00000197921 HES5
ENST00000606645 0.950552731302549 0.850994726899269 -0.0406421960819043 ENSG00000272449 RP3-395M20.12
ENST00000416860 0.311124852679766 0.0633897704949335 -0.198892212967869 ENSG00000238164 RP3-395M20.8
ENST00000443892 0.715848707633043 0.38474833752318 -0.13742283554264 ENSG00000238164 RP3-395M20.8
ENST00000449660 0.953511711198226 0.8592913116412 -0.0389834181409829 ENSG00000238164 RP3-395M20.8
ENST00000448624 0.835858335106212 0.582200455424158 0.126312307339907 ENSG00000238164 RP3-395M20.8
ENST00000432521 0.729845307288357 0.404050792251678 -0.135142948168728 ENSG00000238164 RP3-395M20.8
ENST00000452793 0.300820789737305 0.0594986623891126 -0.202244586271053 ENSG00000238164 RP3-395M20.8
ENST00000426449 0.321882288501985 0.0673852913024517 -0.171764745111809 ENSG00000157873 TNFRSF14
ENST00000434817 0.346322745233724 0.0775780998237501 -0.168096349614681 ENSG00000157873 TNFRSF14
ENST00000435221 0.345482414804827 0.0772153220054501 -0.168306941819166 ENSG00000157873 TNFRSF14
ENST00000451778 0.346402015576587 0.0776188836370474 -0.168849292202023 ENSG00000157873 TNFRSF14
ENST00000409119 0.380288385643844 0.093255770280664 -0.163997162746626 ENSG00000157873 TNFRSF14
ENST00000355716 0.321623856462179 0.0673064712525205 -0.178685357898802 ENSG00000157873 TNFRSF14
ENST00000475523 0.316905178194581 0.0655617942471233 -0.180043710721847 ENSG00000157873 TNFRSF14
ENST00000442392 0.278469723003161 0.0516459395601273 -0.177102034442579 ENSG00000157873 TNFRSF14
ENST00000482074 0.270234425932276 0.048843174023815 -0.176665541686042 ENSG00000157873 TNFRSF14
ENST00000496064 0.408065826954592 0.107796334704056 -0.15789158513797 ENSG00000157873 TNFRSF14
ENST00000463471 0.344708506717034 0.0769323650538955 -0.173241027040892 ENSG00000157873 TNFRSF14
ENST00000466750 0.378817574862548 0.0925400312337887 -0.172443389379348 ENSG00000157873 TNFRSF14
ENST00000471768 0.541683502450748 0.198832852425834 -0.143514810203375 ENSG00000157873 TNFRSF14
ENST00000463835 0.3262965867712 0.0691011118587347 -0.193239635181131 ENSG00000157873 TNFRSF14
ENST00000482602 0.33202009750248 0.0714351225037061 -0.188690665568406 ENSG00000157873 TNFRSF14
ENST00000480305 0.269743675995051 0.048685142531132 -0.201806519500759 ENSG00000157873 TNFRSF14
ENST00000456687 0.746108226014238 0.428022520873132 -0.147300817439388 ENSG00000225931 RP3-395M20.7
ENST00000424215 0.753119000815395 0.438707813130368 0.194623782239503 ENSG00000228037 RP3-395M20.9
ENST00000493183 0.847900655265391 0.606049948531656 0.0793324943033795 ENSG00000157870 FAM213B
ENST00000474659 0.870478108145389 0.654263624686175 0.0684513083865579 ENSG00000157870 FAM213B
ENST00000419916 0.97809722894991 0.929804019048277 -0.011295904552124 ENSG00000157870 FAM213B
ENST00000378424 0.97809722894991 0.929804019048277 -0.011295904552124 ENSG00000157870 FAM213B
ENST00000537325 0.883364305584235 0.682544172591193 0.0568374883754139 ENSG00000157870 FAM213B
ENST00000378427 0.97809722894991 0.929804019048277 -0.011295904552124 ENSG00000157870 FAM213B
ENST00000378425 0.97809722894991 0.929804019048277 -0.011295904552124 ENSG00000157870 FAM213B
ENST00000464043 0.907071260335672 0.737654897002573 0.0486011888276136 ENSG00000157870 FAM213B
ENST00000444521 0.97809722894991 0.929804019048277 -0.011295904552124 ENSG00000157870 FAM213B
ENST00000465233 0.794239883932662 0.505727761025711 0.116858356916148 ENSG00000157870 FAM213B
ENST00000498083 0.820343602357176 0.553060013709384 0.103945461076366 ENSG00000157870 FAM213B
ENST00000481683 0.855435494691047 0.621288973154038 0.078902906353945 ENSG00000157870 FAM213B
ENST00000484099 0.963444722750642 0.886539650235595 -0.0182460400082163 ENSG00000157870 FAM213B
ENST00000477045 0.918077771291009 0.766140036002941 0.0554335308957494 ENSG00000157870 FAM213B
ENST00000476686 0.943702516804854 0.832009095996102 -0.0279976147042704 ENSG00000157870 FAM213B
ENST00000471840 0.963412658734386 0.885843821090418 0.0258227705855775 ENSG00000142606 MMEL1
ENST00000288709 0.45433590032472 0.135421297277611 0.303132568872542 ENSG00000142606 MMEL1
ENST00000378412 0.454187462999497 0.135298554711012 0.303119006197294 ENSG00000142606 MMEL1
ENST00000502556 0.390544578644411 0.0984266629229134 0.373716993508197 ENSG00000142606 MMEL1
ENST00000504800 0.390544578644411 0.0984266629229134 0.373716993508197 ENSG00000142606 MMEL1
ENST00000427302 0.380171370619675 0.0932068580985339 0.608094324667615 ENSG00000237058 RP13-436F16.1
ENST00000579787 0.914087999976171 0.755895546617177 0.0837715138155923 ENSG00000215912 TTC34
ENST00000401094 0.575983059637532 0.227975579363831 -0.229476786457895 ENSG00000215912 TTC34
ENST00000401095 0.230707075524672 0.0372006366417296 -0.495479800520325 ENSG00000215912 TTC34
ENST00000511072 0.90539427100592 0.733527921434246 0.0591701832087612 ENSG00000142611 PRDM16
ENST00000378398 0.875366113915356 0.665203124145291 0.0751604840488909 ENSG00000142611 PRDM16
ENST00000441472 0.875366113915356 0.665203124145291 0.0751604840488909 ENSG00000142611 PRDM16
ENST00000442529 0.875366113915356 0.665203124145291 0.0751604840488909 ENSG00000142611 PRDM16
ENST00000607632 0.905870646293108 0.734621462952708 -0.0799135914433 ENSG00000142611 PRDM16
ENST00000378391 0.884935590414257 0.686492399404691 0.0700725432025109 ENSG00000142611 PRDM16
ENST00000514189 0.905475807365675 0.733667027298512 0.0591710256664085 ENSG00000142611 PRDM16
ENST00000270722 0.875366113915356 0.665166697332177 0.075182997840095 ENSG00000142611 PRDM16
ENST00000512462 0.900345561232813 0.722058778168052 0.128125533459931 ENSG00000142611 PRDM16
ENST00000463591 0.899755233708833 0.72087262911494 0.128262313497371 ENSG00000142611 PRDM16
ENST00000607061 0.940487313885628 0.823809470186414 -0.0814183699670088 ENSG00000272235 RP11-22L13.1
ENST00000509860 0.837203924678784 0.584930126776062 0.201180571363957 ENSG00000142611 PRDM16
ENST00000378378 0.522007145316406 0.182834708155879 0.437729788617169 ENSG00000130762 ARHGEF16
ENST00000294599 0.00195548340677457 3.76493854679776e-05 0.705001328617463 ENSG00000162591 MEGF6
ENST00000356575 0.000650693007891058 9.52461546841877e-06 0.867410568985463 ENSG00000162591 MEGF6
ENST00000494257 0.560992258129832 0.21529006032666 0.395114037840477 ENSG00000162591 MEGF6
ENST00000485002 0.000679548816481956 1.00462675918508e-05 0.876882690870782 ENSG00000162591 MEGF6
ENST00000491842 0.972089654594535 0.913357434015346 0.0310440176698291 ENSG00000162591 MEGF6
ENST00000475790 0.998890986076633 0.996583165061989 -0.00127732930539196 ENSG00000162591 MEGF6
ENST00000461795 0.984920244498292 0.951005791206475 -0.0212094958787237 ENSG00000162591 MEGF6
ENST00000435049 0.260816828564255 0.045853282116225 0.733341390605634 ENSG00000238260 RP11-46F15.2
ENST00000378344 0.686359940777883 0.346020474023501 -0.072864301840237 ENSG00000158109 TPRG1L
ENST00000344579 0.686349256081298 0.345971416625529 -0.0728686174571852 ENSG00000158109 TPRG1L
ENST00000378322 0.719768683740583 0.390047459752851 0.0799630420889649 ENSG00000116213 WRAP73
ENST00000270708 0.719768683740583 0.390047459752851 0.0799630420889649 ENSG00000116213 WRAP73
ENST00000471223 0.760348963032686 0.45018961811547 0.0759408016564855 ENSG00000116213 WRAP73
ENST00000424367 0.684835632358876 0.34406512599045 0.086780488823108 ENSG00000116213 WRAP73
ENST00000497940 0.957354751458976 0.869156548184866 0.0164664847865732 ENSG00000116213 WRAP73
ENST00000469643 0.890462448090001 0.698726978463109 -0.0538688763668549 ENSG00000116213 WRAP73
ENST00000494884 0.609834141729773 0.260519504355823 -0.198865663057684 ENSG00000116213 WRAP73
ENST00000465916 0.793494188081345 0.504398442037483 0.0666536768289205 ENSG00000116213 WRAP73
ENST00000419924 0.750192769902626 0.434120818420924 0.0820999258821726 ENSG00000116213 WRAP73
ENST00000479331 0.964144561365345 0.888920897616474 -0.0222128015721789 ENSG00000116213 WRAP73
ENST00000378295 0.0526589198858512 0.00366988922772288 0.991616081873171 ENSG00000078900 TP73
ENST00000604074 0.0526589198858512 0.00366988922772288 0.991616081873171 ENSG00000078900 TP73
ENST00000354437 0.00943706714817468 0.00031642159814532 1.30910009936453 ENSG00000078900 TP73
ENST00000346387 0.0108466936054768 0.000383009402344503 1.2840496516499 ENSG00000078900 TP73
ENST00000357733 0.0108466936054768 0.000383009402344503 1.2840496516499 ENSG00000078900 TP73
ENST00000603362 0.0296895408404152 0.00158578154308691 1.16302603679377 ENSG00000078900 TP73
ENST00000604479 0.0296895408404152 0.00158578154308691 1.16302603679377 ENSG00000078900 TP73
ENST00000378288 0.258271927350754 0.045065245169248 0.671972778229352 ENSG00000078900 TP73
ENST00000378285 0.0895362888564985 0.00818202908192486 0.972646764601054 ENSG00000078900 TP73
ENST00000378280 0.0895362888564985 0.00818202908192486 0.972646764601054 ENSG00000078900 TP73
ENST00000603364 0.120694617430774 0.0129829712649054 0.915878264656435 ENSG00000078900 TP73
ENST00000378290 0.0971736903649135 0.0092732376665972 0.959685473963743 ENSG00000078900 TP73
ENST00000604566 0.296219592451318 0.0577970237953593 0.695351030549288 ENSG00000078900 TP73
ENST00000418088 0.673386794946228 0.32964243958519 -0.105808159769369 ENSG00000227372 TP73-AS1
ENST00000452079 0.746206313121762 0.428402488600388 -0.0871029007086618 ENSG00000227372 TP73-AS1
ENST00000419973 0.88030091687543 0.676543269497826 -0.0947137995977923 ENSG00000227372 TP73-AS1
ENST00000423764 0.755881629100834 0.442939981986292 -0.0852433993128716 ENSG00000227372 TP73-AS1
ENST00000587071 0.937667207387467 0.815567009244156 -0.0342541141777291 ENSG00000227372 TP73-AS1
ENST00000608600 0.940216436947567 0.82312699105362 -0.0304950946298103 ENSG00000227372 TP73-AS1
ENST00000544565 0.77970022796296 0.481875969000177 -0.118633647316475 ENSG00000227372 TP73-AS1
ENST00000294600 0.985604580484994 0.952962465781789 -0.0215889069266283 ENSG00000162592 CCDC27
ENST00000462521 0.985604580484994 0.952962465781789 -0.0215889069266283 ENSG00000162592 CCDC27
ENST00000444870 0.369976339856518 0.0882663154522829 -0.56081108656185 ENSG00000235169 SMIM1
ENST00000452264 0.356641093100555 0.0821227703062428 -0.587365186855548 ENSG00000235169 SMIM1
ENST00000561886 0.350348546201202 0.0792635977534366 -0.599200803942628 ENSG00000235169 SMIM1
ENST00000378251 0.482835473357065 0.154429408064138 -0.103742621564236 ENSG00000130764 LRRC47
ENST00000462356 0.189022198151114 0.0266070283312056 -0.20638544214115 ENSG00000130764 LRRC47
ENST00000479239 0.207893660435279 0.0311633110706683 -0.217702337306669 ENSG00000130764 LRRC47
ENST00000581512 0.792653254979823 0.502620046085195 -0.243967981076691 ENSG00000266075 RN7SL574P
ENST00000607459 0.935570490354649 0.810310740256712 -0.0265381684968044 ENSG00000272153 RP1-286D6.5
ENST00000378230 0.99460285245615 0.982166673658486 0.00133897289837452 ENSG00000116198 CEP104
ENST00000484420 0.865347180754087 0.643531283835449 -0.0946973563838059 ENSG00000116198 CEP104
ENST00000438539 0.992103051497993 0.971715328933568 0.00314850726188679 ENSG00000116198 CEP104
ENST00000461667 0.871625208460381 0.656935297532519 0.0439918784842456 ENSG00000116198 CEP104
ENST00000495701 0.769535522350914 0.465156840331396 0.103304164928189 ENSG00000116198 CEP104
ENST00000460038 0.762242012423707 0.453341385621518 -0.0767681117905632 ENSG00000116198 CEP104
ENST00000494653 0.951427728734936 0.853683507101734 0.0124808792339067 ENSG00000116198 CEP104
ENST00000443466 0.816703612889332 0.54662257180807 -0.0672849799685713 ENSG00000116198 CEP104
ENST00000428079 0.67086403950188 0.326990140742358 0.0839831933125924 ENSG00000116198 CEP104
ENST00000494951 0.9811565504549 0.938527628709994 -0.00824213447577094 ENSG00000116198 CEP104
ENST00000378223 0.565365046134068 0.219183528029468 0.114690554211716 ENSG00000116198 CEP104
ENST00000378212 0.613178316512686 0.263907552504369 0.135053576593782 ENSG00000169598 DFFB
ENST00000378209 0.978157969311388 0.930279203254191 -0.00766226792144796 ENSG00000169598 DFFB
ENST00000491998 0.978157969311388 0.930279203254191 -0.00766226792144796 ENSG00000169598 DFFB
ENST00000338895 0.560255247660639 0.214515264771694 0.129601731097993 ENSG00000169598 DFFB
ENST00000341385 0.774012532570958 0.472514129968145 0.130999549419487 ENSG00000169598 DFFB
ENST00000468793 0.963278812288367 0.885197433462621 -0.012569667855511 ENSG00000169598 DFFB
ENST00000339350 0.922695106469269 0.778072658997779 -0.024625397494546 ENSG00000169598 DFFB
ENST00000477548 0.922695106469269 0.778072658997779 -0.024625397494546 ENSG00000169598 DFFB
ENST00000378206 0.912903127626093 0.753065886852441 -0.0274073135777466 ENSG00000169598 DFFB
ENST00000475969 0.945036863676071 0.835656602758374 -0.0180663797673706 ENSG00000169598 DFFB
ENST00000481945 0.978879854129619 0.932692893704369 0.0230104882376025 ENSG00000169598 DFFB
ENST00000461150 0.522349152327238 0.183167128490158 -0.22225557957927 ENSG00000169598 DFFB
ENST00000579705 0.613942904400174 0.264648070876593 -0.37846602170237 ENSG00000264428 AL691523.1
ENST00000486765 0.478974997314092 0.151852077512452 -0.0891707408381275 ENSG00000198912 C1orf174
ENST00000361605 0.478974997314092 0.151852077512452 -0.0891707408381275 ENSG00000198912 C1orf174
ENST00000474140 0.478974997314092 0.151852077512452 -0.0891707408381275 ENSG00000198912 C1orf174
ENST00000413332 0.6869252618084 0.34671031095996 0.258007228895062 ENSG00000236423 LINC01134
ENST00000442673 0.516279863248731 0.178210329950635 0.269807853670518 ENSG00000236423 LINC01134
ENST00000439488 0.499521776986139 0.165419229456895 0.288844608319003 ENSG00000236423 LINC01134
ENST00000378190 0.345961755574266 0.077420046743544 -0.604601282078024 ENSG00000196581 AJAP1
ENST00000378191 0.358884588641801 0.0831736994190658 -0.570952348335149 ENSG00000196581 AJAP1
ENST00000478423 0.759326813592918 0.44835329871984 -0.0564347838079139 ENSG00000131697 NPHP4
ENST00000460696 0.972853776728499 0.915252379508982 0.0162199369874931 ENSG00000131697 NPHP4
ENST00000378161 0.977198481141634 0.92682307251557 -0.013667494399269 ENSG00000131697 NPHP4
ENST00000489180 0.759360882080262 0.448446632835732 -0.0564212494666797 ENSG00000131697 NPHP4
ENST00000378156 0.759360882080262 0.448446632835732 -0.0564212494666797 ENSG00000131697 NPHP4
ENST00000378169 0.791409444066669 0.50043445993844 -0.0496552121724046 ENSG00000131697 NPHP4
ENST00000468253 0.542146972619815 0.199239474247678 -0.208479225333068 ENSG00000131697 NPHP4
ENST00000506941 0.842390547601203 0.594371400912358 0.122052304379836 ENSG00000131697 NPHP4
ENST00000470763 0.916096798386165 0.760894226308135 0.0554655329602117 ENSG00000131697 NPHP4
ENST00000466897 0.847498797753222 0.605176488277138 -0.0861012182146484 ENSG00000131697 NPHP4
ENST00000378111 0.919011145224254 0.76829984066951 0.040622019150885 ENSG00000069424 KCNAB2
ENST00000378097 0.926992463194242 0.788461892621452 0.0365270920052924 ENSG00000069424 KCNAB2
ENST00000493807 0.0198577418689273 0.000882440169069352 0.629109915989047 ENSG00000069424 KCNAB2
ENST00000378092 0.871834580125478 0.657338723836181 0.064589781609961 ENSG00000069424 KCNAB2
ENST00000478098 0.762666768594982 0.454013701211072 0.116972343948531 ENSG00000069424 KCNAB2
ENST00000445501 0.769649223553386 0.465460913493226 0.11432953343918 ENSG00000069424 KCNAB2
ENST00000428161 0.877218462512635 0.669468471394021 -0.060975676903936 ENSG00000069424 KCNAB2
ENST00000389632 0.8822514227535 0.68032367545684 -0.0588256739421796 ENSG00000069424 KCNAB2
ENST00000602612 0.890853771372117 0.699627128661262 -0.0540905171290571 ENSG00000069424 KCNAB2
ENST00000378087 0.877489129756748 0.670236355783043 -0.0565913476641638 ENSG00000069424 KCNAB2
ENST00000341524 0.876871789302225 0.668583649569847 -0.0561811681591197 ENSG00000069424 KCNAB2
ENST00000352527 0.876871789302225 0.668583649569847 -0.0561811681591197 ENSG00000069424 KCNAB2
ENST00000435937 0.85312714193834 0.616245049334511 -0.0748041510188116 ENSG00000069424 KCNAB2
ENST00000164247 0.854403421958834 0.619663479790115 -0.0643129079471943 ENSG00000069424 KCNAB2
ENST00000459822 0.973347067446335 0.916389370152305 -0.0190670283214915 ENSG00000069424 KCNAB2
ENST00000594544 0.971782235594614 0.912606887020048 0.0225484030082087 ENSG00000268332 AL035406.1
ENST00000472700 0.792726173209837 0.502741651981766 -0.0977550681315491 ENSG00000069424 KCNAB2
ENST00000378083 0.849203922590811 0.608540808881548 -0.0643337273536453 ENSG00000069424 KCNAB2
ENST00000458166 0.859576965112769 0.631074228536783 -0.0634458036751404 ENSG00000069424 KCNAB2
ENST00000462676 0.636166790463498 0.288565838047634 -0.195528132765442 ENSG00000069424 KCNAB2
ENST00000481789 0.929283278645841 0.794760211004259 -0.0377616771366498 ENSG00000069424 KCNAB2
ENST00000378021 0.598472857653542 0.24930865742169 0.30343301204214 ENSG00000116254 CHD5
ENST00000262450 0.598472857653542 0.24930865742169 0.30343301204214 ENSG00000116254 CHD5
ENST00000462991 0.611009016839231 0.261965271552598 0.352777434381031 ENSG00000116254 CHD5
ENST00000377999 0.603822777297279 0.25470022955847 0.386619980475401 ENSG00000116254 CHD5
ENST00000496404 0.622091235961264 0.272777458538049 0.299994685923047 ENSG00000116254 CHD5
ENST00000491020 0.93953377838838 0.821164438358999 0.080298352095078 ENSG00000116254 CHD5
ENST00000484532 0.0916202563377293 0.00847904867738588 -0.149353740892735 ENSG00000116251 RPL22
ENST00000234875 0.109760734726551 0.0111808068584872 -0.144228349618443 ENSG00000116251 RPL22
ENST00000480661 0.0805248916464243 0.00695654899714779 -0.159310563219111 ENSG00000116251 RPL22
ENST00000497965 0.0753782497518652 0.00628394266015756 -0.161224774149738 ENSG00000116251 RPL22
ENST00000471204 0.101670463315913 0.00989482158739456 -0.151216998511041 ENSG00000116251 RPL22
ENST00000465387 0.0782749214740918 0.00668308421908103 -0.16006244286372 ENSG00000116251 RPL22
ENST00000462296 0.088266383530839 0.00801376195716526 -0.161954962938101 ENSG00000116251 RPL22
ENST00000465335 0.115294757217833 0.0120978485095357 -0.152190430021995 ENSG00000116251 RPL22
ENST00000466994 1.00924325391183e-09 1.36190210021737e-12 2.2690710987086 ENSG00000158286 RNF207
ENST00000377948 3.14088517696947e-28 1.67030600899768e-32 1.97896521998856 ENSG00000158286 RNF207
ENST00000484435 1.12571028710014e-06 3.93610228415566e-09 2.06542193543439 ENSG00000158286 RNF207
ENST00000377939 5.77587227093173e-29 1.91973631989169e-33 1.98300496888317 ENSG00000158286 RNF207
ENST00000485539 7.82396507438199e-05 7.05245931163299e-07 1.56000795534326 ENSG00000158286 RNF207
ENST00000496676 2.93097580800231e-22 2.72768531794889e-26 2.02065810572205 ENSG00000158286 RNF207
ENST00000463453 0.00267090261432631 5.63354959334817e-05 1.34773609293206 ENSG00000158286 RNF207
ENST00000496329 0.0169548145799205 0.000712580121232236 1.14717151379487 ENSG00000158286 RNF207
ENST00000492476 2.92214048746319e-06 1.24901041881412e-08 1.73043651108842 ENSG00000158286 RNF207
ENST00000483336 1.1600577843447e-16 2.48588483534457e-20 2.07536952278479 ENSG00000158286 RNF207
ENST00000343813 0.473708303002596 0.148099129187243 -0.13417230467516 ENSG00000116237 ICMT
ENST00000495791 0.84632556953031 0.602568663186116 -0.0727510345513276 ENSG00000116237 ICMT
ENST00000489498 0.335568311462632 0.0730633000096192 -0.177275195245765 ENSG00000116237 ICMT
ENST00000474756 0.356112310423251 0.081814874262412 -0.188891834941435 ENSG00000116237 ICMT
ENST00000362035 0.822011902667999 0.555568662536152 -0.124813767771899 ENSG00000116237 ICMT
ENST00000377893 0.96452345812359 0.890111617820235 0.0247378941518639 ENSG00000158292 GPR153
ENST00000608083 0.714393702149031 0.382774343395232 0.128070387801315 ENSG00000097021 ACOT7
ENST00000377845 0.605015931058108 0.255898019323017 0.160511847662777 ENSG00000097021 ACOT7
ENST00000377855 0.728364628939941 0.401957272216978 0.121352798294065 ENSG00000097021 ACOT7
ENST00000377860 0.714393702149031 0.382774343395232 0.128070387801315 ENSG00000097021 ACOT7
ENST00000418124 0.714393702149031 0.382774343395232 0.128070387801315 ENSG00000097021 ACOT7
ENST00000545482 0.714393702149031 0.382774343395232 0.128070387801315 ENSG00000097021 ACOT7
ENST00000361521 0.725099094891388 0.398001000195246 0.123102612979647 ENSG00000097021 ACOT7
ENST00000377842 0.607758619098365 0.258445076394575 0.159047231095992 ENSG00000097021 ACOT7
ENST00000473466 0.746153006913202 0.428183757956193 0.119988957550549 ENSG00000097021 ACOT7
ENST00000481175 0.809020511330416 0.530886676098716 -0.134107986143401 ENSG00000097021 ACOT7
ENST00000541130 0.602500849711531 0.253369642198245 0.188416447491035 ENSG00000097021 ACOT7
ENST00000607670 0.781938848263208 0.485815257947489 0.257583704677845 ENSG00000271746 RP1-202O8.3
ENST00000377828 0.826713350855022 0.563840553317237 0.154332313131826 ENSG00000187017 ESPN
ENST00000418286 0.740058333043074 0.418999317618495 0.292477393140241 ENSG00000187017 ESPN
ENST00000419034 0.885219813526673 0.687122584429074 0.144356973038895 ENSG00000231868 RP1-202O8.2
ENST00000461727 0.901565027209887 0.724122270633104 0.0990200916326903 ENSG00000187017 ESPN
ENST00000475228 0.755890184030338 0.442988909435706 0.231642648967911 ENSG00000187017 ESPN
ENST00000416731 0.911641837123899 0.749387220632148 0.0894638818098247 ENSG00000187017 ESPN
ENST00000475479 0.678774665978097 0.336219832187922 0.320162538608758 ENSG00000187017 ESPN
ENST00000434576 0.844043138163226 0.598005965666939 0.0875877394040492 ENSG00000187017 ESPN
ENST00000477679 0.897356863835231 0.714854017078255 0.112643893485291 ENSG00000187017 ESPN
ENST00000468561 0.843194015820933 0.596318328771385 0.0967542972463237 ENSG00000187017 ESPN
ENST00000356876 0.850972819154007 0.612092438521606 -0.05626915941898 ENSG00000215788 TNFRSF25
ENST00000485036 0.849133268742518 0.6083251833955 -0.0568604252696048 ENSG00000215788 TNFRSF25
ENST00000480393 0.849133268742518 0.6083251833955 -0.0568604252696048 ENSG00000215788 TNFRSF25
ENST00000513135 0.851068124732658 0.61237691991749 -0.0561501010440237 ENSG00000215788 TNFRSF25
ENST00000473343 0.9371396893574 0.813989885394725 -0.0276344003675368 ENSG00000215788 TNFRSF25
ENST00000377782 0.849133268742518 0.6083251833955 -0.0568604252696048 ENSG00000215788 TNFRSF25
ENST00000351959 0.849492880443452 0.609186008995301 -0.0567584970087107 ENSG00000215788 TNFRSF25
ENST00000510563 0.85255308610573 0.615099993635242 -0.0558850501128961 ENSG00000215788 TNFRSF25
ENST00000502730 0.85255308610573 0.615099993635242 -0.0558850501128961 ENSG00000215788 TNFRSF25
ENST00000502588 0.85255308610573 0.615099993635242 -0.0558850501128961 ENSG00000215788 TNFRSF25
ENST00000414040 0.85255308610573 0.615099993635242 -0.0558850501128961 ENSG00000215788 TNFRSF25
ENST00000351748 0.85255308610573 0.615099993635242 -0.0558850501128961 ENSG00000215788 TNFRSF25
ENST00000348333 0.85255308610573 0.615099993635242 -0.0558850501128961 ENSG00000215788 TNFRSF25
ENST00000453260 0.997364561840838 0.990582159280491 -0.00148645835440371 ENSG00000215788 TNFRSF25
ENST00000475730 0.937492112240559 0.815048527369311 0.0343898350047957 ENSG00000215788 TNFRSF25
ENST00000469691 0.828790183958701 0.568415006378071 -0.057397011279797 ENSG00000215788 TNFRSF25
ENST00000481401 0.764435400198045 0.456892964215377 -0.0794114414240833 ENSG00000215788 TNFRSF25
ENST00000461703 0.744295770557379 0.425211377650597 -0.0883330158147044 ENSG00000215788 TNFRSF25
ENST00000453341 0.814798566243413 0.542531076675502 -0.073013937316604 ENSG00000215788 TNFRSF25
ENST00000515145 0.88118149855031 0.678198246963143 -0.0572596856057596 ENSG00000215788 TNFRSF25
ENST00000377748 0.814020798499852 0.541216567794952 0.104463570428596 ENSG00000171680 PLEKHG5
ENST00000400913 0.967077101152576 0.89833628828697 0.0239330606073532 ENSG00000171680 PLEKHG5
ENST00000489097 0.987389908957425 0.957876640143043 0.010372871065007 ENSG00000171680 PLEKHG5
ENST00000340850 0.949114733696748 0.846710481714936 0.0355282531150942 ENSG00000171680 PLEKHG5
ENST00000487949 0.261282931261476 0.0460029004976148 0.635299150060876 ENSG00000171680 PLEKHG5
ENST00000377725 0.0650563705112947 0.00501534978826548 0.739544564143345 ENSG00000171680 PLEKHG5
ENST00000377728 0.0499963111282155 0.00339758491207936 0.771805707586676 ENSG00000171680 PLEKHG5
ENST00000377732 0.0490607383972301 0.00330889461011671 0.768880960335079 ENSG00000171680 PLEKHG5
ENST00000400915 0.0385497162705783 0.00231656194509 0.796667747439275 ENSG00000171680 PLEKHG5
ENST00000377740 0.0317316283017465 0.0017417326793805 0.83858482719771 ENSG00000171680 PLEKHG5
ENST00000377737 0.0286928959039225 0.00150470143575285 0.847476714455556 ENSG00000171680 PLEKHG5
ENST00000535355 0.108786617756153 0.0110172176603361 0.682149800135807 ENSG00000171680 PLEKHG5
ENST00000537245 0.0416013380817266 0.00261194037373139 0.801377280262931 ENSG00000171680 PLEKHG5
ENST00000544978 0.0319002803967089 0.00175563495197627 0.853509553563832 ENSG00000171680 PLEKHG5
ENST00000377705 0.749025523733871 0.432464475380759 -0.053051030022316 ENSG00000162408 NOL9
ENST00000464383 0.964726070793828 0.891083451138425 0.0122323589332378 ENSG00000162408 NOL9
ENST00000462798 0.767644708717048 0.461891118059962 0.0910500552627212 ENSG00000162408 NOL9
ENST00000517213 0.766271151166223 0.459869084536197 0.271483979875725 ENSG00000253022 RNU6-731P
ENST00000456162 0.886032127756001 0.688869747731325 0.0720521986174569 ENSG00000229519 RP11-58A11.2
ENST00000460777 0.341394275285791 0.0755913019363603 -0.239019703960006 ENSG00000162408 NOL9
ENST00000464665 0.786918967589626 0.493139641892697 -0.0827010966052641 ENSG00000162408 NOL9
ENST00000333172 5.38300095890576e-05 4.52549779070354e-07 1.82915776126525 ENSG00000173662 TAS1R1
ENST00000328191 5.45373985722306e-05 4.60055298590482e-07 1.8281554168442 ENSG00000173662 TAS1R1
ENST00000351136 3.83020348760812e-05 2.93310981408761e-07 1.86243395930527 ENSG00000173662 TAS1R1
ENST00000411823 0.00494886526374074 0.000128990126561332 1.415588271358 ENSG00000173662 TAS1R1
ENST00000415267 0.00494886526374074 0.000128990126561332 1.415588271358 ENSG00000173662 TAS1R1
ENST00000319084 0.449263342878768 0.132233577018754 0.153910155245439 ENSG00000204859 ZBTB48
ENST00000435905 0.428827003515556 0.119630803691451 0.162473807195366 ENSG00000204859 ZBTB48
ENST00000377674 0.708839967543625 0.375374098770194 0.0722229290795054 ENSG00000204859 ZBTB48
ENST00000488936 0.640280777483917 0.292797993872077 0.0887893004213539 ENSG00000204859 ZBTB48
ENST00000482360 0.747524628915054 0.430186410454031 0.0738804073076754 ENSG00000204859 ZBTB48
ENST00000498342 0.97238128714732 0.913987406743 -0.012758583118077 ENSG00000204859 ZBTB48
ENST00000466813 0.923914233136359 0.78098130125431 0.0374626339350179 ENSG00000204859 ZBTB48
ENST00000466941 0.844250653879336 0.59849113858589 -0.102722794498024 ENSG00000204859 ZBTB48
ENST00000377658 0.0625531565479407 0.00472401917131947 0.287398903734398 ENSG00000162413 KLHL21
ENST00000377663 0.0613731086473332 0.00459337536900119 0.288145575501667 ENSG00000162413 KLHL21
ENST00000467612 0.145293174075728 0.0174051629951919 0.280144864164797 ENSG00000162413 KLHL21
ENST00000496707 0.228489604310167 0.0366290552504354 0.253752954721119 ENSG00000162413 KLHL21
ENST00000463043 0.135405152171815 0.0155584594879104 0.30022371521023 ENSG00000162413 KLHL21
ENST00000377648 0.492087160174654 0.160670706977536 0.170260647451578 ENSG00000116273 PHF13
ENST00000495385 0.308470218231361 0.0623424228890282 0.23339665220801 ENSG00000116273 PHF13
ENST00000054650 0.766527770465919 0.460232258155948 0.0768558392623623 ENSG00000041988 THAP3
ENST00000484676 0.955736881776483 0.864869273461863 0.0309141439993964 ENSG00000041988 THAP3
ENST00000307896 0.759579380602729 0.448711998723844 0.0809823078383212 ENSG00000041988 THAP3
ENST00000377627 0.863368135536435 0.639099055192287 -0.0355286665294653 ENSG00000041988 THAP3
ENST00000484669 0.76954616833368 0.465322146745909 0.078346041963764 ENSG00000041988 THAP3
ENST00000487819 0.816287012846699 0.545662993627645 0.0689229297697745 ENSG00000041988 THAP3
ENST00000472925 0.930995239821168 0.798723877668598 0.0299250565681636 ENSG00000041988 THAP3
ENST00000480647 0.823522485827 0.558117053209196 -0.0871390817420237 ENSG00000041988 THAP3
ENST00000465508 0.818515134915439 0.549913501307109 -0.0435873850761143 ENSG00000007923 DNAJC11
ENST00000349363 0.37551878985801 0.0909079283210511 -0.07711027578736 ENSG00000007923 DNAJC11
ENST00000451196 0.37551878985801 0.0909079283210511 -0.07711027578736 ENSG00000007923 DNAJC11
ENST00000377577 0.294463084194161 0.0571900496623156 -0.0784257478138565 ENSG00000007923 DNAJC11
ENST00000294401 0.354954021507868 0.0812735429681954 -0.0716441927395352 ENSG00000007923 DNAJC11
ENST00000542246 0.388052862682051 0.0970764147819884 -0.0744452866279815 ENSG00000007923 DNAJC11
ENST00000377573 0.298700779033248 0.0586509146851489 -0.0788624053859563 ENSG00000007923 DNAJC11
ENST00000472414 0.853149738752158 0.61628972812302 0.0384028031693474 ENSG00000007923 DNAJC11
ENST00000426784 0.24104017263851 0.0401220159396685 -0.0934634456002781 ENSG00000007923 DNAJC11
ENST00000473993 0.23816795488963 0.0393185683863295 -0.0949021289055226 ENSG00000007923 DNAJC11
ENST00000469318 0.706165068961614 0.371996928836873 -0.0566867864115501 ENSG00000007923 DNAJC11
ENST00000485073 0.721561079281525 0.392835744533529 -0.0493922291957037 ENSG00000007923 DNAJC11
ENST00000460594 0.768072659140821 0.462976796255068 -0.0451595218072312 ENSG00000007923 DNAJC11
ENST00000465911 0.87959335730046 0.674884166031364 -0.0345584378173108 ENSG00000007923 DNAJC11
ENST00000442889 0.438191301122743 0.125431404167859 0.563014682104687 ENSG00000237436 RP11-312B8.1
ENST00000303635 0.718288182029497 0.388155610977066 0.0668047637320662 ENSG00000171735 CAMTA1
ENST00000490738 0.926992463194242 0.788439588546536 0.0203237751413398 ENSG00000171735 CAMTA1
ENST00000476163 0.877493729442849 0.670339022791057 0.0283578625650434 ENSG00000171735 CAMTA1
ENST00000473578 0.929101420036626 0.794325696543005 0.0197513970344294 ENSG00000171735 CAMTA1
ENST00000557126 0.883153343356922 0.682196316648566 0.0273132627799577 ENSG00000171735 CAMTA1
ENST00000467404 0.928236970874383 0.792055360338494 0.019979460240549 ENSG00000171735 CAMTA1
ENST00000439411 0.715069804394795 0.383669245524545 0.0671661543973742 ENSG00000171735 CAMTA1
ENST00000461311 0.882087687503255 0.679983767003594 0.0275127769973254 ENSG00000171735 CAMTA1
ENST00000486138 0.914234816311598 0.756448314036016 0.0238239292736761 ENSG00000171735 CAMTA1
ENST00000482934 0.869187070793633 0.651916987431641 0.0302398005274388 ENSG00000171735 CAMTA1
ENST00000433407 0.476845487305392 0.150282559732048 -0.501457261392319 ENSG00000227950 RP11-312B8.2
ENST00000470648 0.951349660026205 0.853208419925318 0.0133301128203553 ENSG00000171735 CAMTA1
ENST00000461580 0.949440792244548 0.847819908187608 0.0138522382242293 ENSG00000171735 CAMTA1
ENST00000472283 0.89630865791035 0.712589036902694 -0.0365089471947827 ENSG00000171735 CAMTA1
ENST00000467267 0.754526537659268 0.440821774787185 0.0612025680980924 ENSG00000171735 CAMTA1
ENST00000456701 0.600570205033233 0.251524891568657 0.424073192029287 ENSG00000237365 RP11-334N17.1
ENST00000495233 0.784008996206594 0.489258926939281 0.132699584848307 ENSG00000171735 CAMTA1
ENST00000490905 0.760100693537866 0.449738761802035 0.157570877520285 ENSG00000171735 CAMTA1
ENST00000476864 0.880403698758457 0.67668078536267 0.091304315441944 ENSG00000171735 CAMTA1
ENST00000054666 0.845402534880282 0.600796988705885 -0.0431047143364316 ENSG00000049245 VAMP3
ENST00000470357 0.709559712116179 0.376446242948147 -0.0772571939884255 ENSG00000049245 VAMP3
ENST00000602406 0.583463955335212 0.235078176029802 0.323158423670563 ENSG00000269925 RP3-467L1.6
ENST00000487194 0.910328117820819 0.746150068298592 -0.0889054293404509 ENSG00000049245 VAMP3
ENST00000377541 0.768855255176253 0.464048037556931 -0.103659943701803 ENSG00000049246 PER3
ENST00000377532 0.88174061053844 0.679220558054798 -0.0458629615294669 ENSG00000049246 PER3
ENST00000361923 0.883991899905066 0.684143744015116 -0.0452222413988098 ENSG00000049246 PER3
ENST00000473653 0.766613209602404 0.460341345232427 -0.154086187631028 ENSG00000049246 PER3
ENST00000602883 0.922567024559699 0.777575141988003 0.0855606692309848 ENSG00000049246 PER3
ENST00000463106 0.977438645562811 0.928064668102262 -0.0180505193854062 ENSG00000049246 PER3
ENST00000451646 0.921998851730783 0.77620396038327 0.0411504107543408 ENSG00000236266 RP3-467L1.4
ENST00000494684 0.937509511453328 0.815108193368625 0.0499454400545161 ENSG00000049246 PER3
ENST00000377516 0.856073703689932 0.622880487862353 -0.0806751273418022 ENSG00000049247 UTS2
ENST00000361696 0.849943369748257 0.610270540676342 0.186597426963663 ENSG00000049247 UTS2
ENST00000054668 0.912514755041598 0.751781577442632 0.116005430618022 ENSG00000049247 UTS2
ENST00000377507 0.443559228463611 0.128620794926942 -0.151923138652816 ENSG00000049249 TNFRSF9
ENST00000474475 0.586354618731542 0.237861352716342 -0.124127407557598 ENSG00000049249 TNFRSF9
ENST00000492571 0.648668140248336 0.302132241530813 -0.109743140243529 ENSG00000049249 TNFRSF9
ENST00000603760 0.57700721608544 0.228886612153387 -0.429921961999873 ENSG00000270330 RP5-892F13.2
ENST00000493373 0.0350079257905929 0.00200649719457047 -0.181375435413122 ENSG00000116288 PARK7
ENST00000460192 0.0766426354573037 0.00645099545422165 -0.191227311813062 ENSG00000116288 PARK7
ENST00000338639 0.0479839345261326 0.00320916798927995 -0.183592121637318 ENSG00000116288 PARK7
ENST00000493678 0.0490923088429398 0.00331193700731091 -0.183003770342615 ENSG00000116288 PARK7
ENST00000377493 0.0484592889092854 0.00325351195862493 -0.183302420125173 ENSG00000116288 PARK7
ENST00000465354 0.0808531823294505 0.00699404696845885 -0.190041484649556 ENSG00000116288 PARK7
ENST00000377491 0.0486927536332247 0.0032740417924144 -0.183327313561404 ENSG00000116288 PARK7
ENST00000377488 0.0498084394194489 0.00337985129421364 -0.183035032309928 ENSG00000116288 PARK7
ENST00000497113 0.0834217308537579 0.00736374199986074 -0.188458612084241 ENSG00000116288 PARK7
ENST00000469225 0.0509825201356898 0.00350256155923763 -0.183043264633026 ENSG00000116288 PARK7
ENST00000363474 0.537054472748762 0.194784297713091 0.443059597827813 ENSG00000200344 Y_RNA
ENST00000474874 0.42166516096546 0.115528080582531 0.211723709007254 ENSG00000116285 ERRFI1
ENST00000377482 0.49306028234801 0.161286700041634 0.208067538295555 ENSG00000116285 ERRFI1
ENST00000467067 0.992347653054614 0.972801448033315 0.00624437705580247 ENSG00000116285 ERRFI1
ENST00000469499 0.457745146576599 0.137849345064013 0.264075169398711 ENSG00000116285 ERRFI1
ENST00000487559 0.393464767800654 0.0999786667188267 0.299399771187669 ENSG00000116285 ERRFI1
ENST00000445300 0.0735551284931936 0.00604701604558891 1.00399650025882 ENSG00000238290 RP11-431K24.1
ENST00000471889 0.746813506543333 0.429273538648435 0.273426876424622 ENSG00000162426 SLC45A1
ENST00000377479 0.746812769884146 0.429230929907621 0.273162328472145 ENSG00000162426 SLC45A1
ENST00000289877 0.944247768389921 0.833430437527722 0.0736485083717297 ENSG00000162426 SLC45A1
ENST00000497660 0.715069804394795 0.383692714445197 0.316130197279406 ENSG00000162426 SLC45A1
ENST00000337907 0.889646997556544 0.697100118668667 -0.0283249985738316 ENSG00000142599 RERE
ENST00000377464 0.82665926201604 0.563775149845942 -0.0465040454012544 ENSG00000142599 RERE
ENST00000467350 0.959245138545493 0.874061411110167 0.0185406439723076 ENSG00000142599 RERE
ENST00000400907 0.766508829916443 0.460193692859083 -0.0574919982084474 ENSG00000142599 RERE
ENST00000476556 0.847095353207423 0.604072225099908 -0.0485183730737301 ENSG00000142599 RERE
ENST00000400908 0.878114458928268 0.671780851537676 -0.0317803981287943 ENSG00000142599 RERE
ENST00000505225 0.946288948080632 0.839087344959932 0.027564721599646 ENSG00000142599 RERE
ENST00000464367 0.978469260417862 0.931643542068981 0.0133873128344484 ENSG00000142599 RERE
ENST00000488215 0.731360396639491 0.406314656670502 -0.0820157520250082 ENSG00000142599 RERE
ENST00000460659 0.642081463577436 0.295030170721991 -0.107218640285369 ENSG00000142599 RERE
ENST00000492766 0.646655352340927 0.299925544332568 -0.106377919922221 ENSG00000142599 RERE
ENST00000465125 0.661134008836758 0.316639592035004 -0.101100616752568 ENSG00000142599 RERE
ENST00000464972 0.805089140432358 0.524144906482039 -0.0462780573763864 ENSG00000142599 RERE
ENST00000449895 0.741037456447031 0.420641397918248 -0.110461574938465 ENSG00000232912 RP5-1115A15.1
ENST00000444276 0.784023497473203 0.489434879400325 -0.136429691172194 ENSG00000232912 RP5-1115A15.1
ENST00000480342 0.919221338948326 0.76889641964205 -0.0284470752310894 ENSG00000142599 RERE
ENST00000507012 0.912224119694856 0.750789668107994 -0.0423651426521114 ENSG00000142599 RERE
ENST00000469251 0.604975929931885 0.255844834311865 -0.153229325974015 ENSG00000142599 RERE
ENST00000514428 0.617391703263964 0.268229719014471 -0.123675472462006 ENSG00000142599 RERE
ENST00000468247 0.827370612055014 0.565229054668358 -0.0721957639214613 ENSG00000142599 RERE
ENST00000437586 0.28471986300009 0.0537798297402685 -0.669935078337192 ENSG00000234619 RPL7P11
ENST00000428803 0.873504863879382 0.660871925077221 0.137716655094451 ENSG00000224315 RPL7P7
ENST00000410579 0.7628190023328 0.454393862164448 -0.26981510333219 ENSG00000222511 Y_RNA
ENST00000445254 0.80266381748688 0.520119580205413 -0.21446093796001 ENSG00000226545 RP4-633I8.3
ENST00000433876 0.99319542554447 0.976281435586679 -0.00891350423391967 ENSG00000228423 RP4-633I8.4
ENST00000234590 0.497687853266778 0.164256113822954 -0.111031054765989 ENSG00000074800 ENO1
ENST00000464920 0.549239273777295 0.20523171810827 -0.102823682070605 ENSG00000074800 ENO1
ENST00000497492 0.354043668468866 0.0808020877563687 -0.138728834453778 ENSG00000074800 ENO1
ENST00000486051 0.359978366487747 0.0836753573983783 -0.143534240341003 ENSG00000074800 ENO1
ENST00000492343 0.354396666926073 0.0809580207167034 -0.144133689587223 ENSG00000074800 ENO1
ENST00000489867 0.399553331318254 0.103095457864907 -0.142495278151343 ENSG00000074800 ENO1
ENST00000414948 0.823979696864304 0.559155293048064 0.0786374190430674 ENSG00000236269 ENO1-IT1
ENST00000442636 0.904044529311182 0.730157452881525 0.104344200324853 ENSG00000230679 ENO1-AS1
ENST00000425872 0.407633921569415 0.107606055914923 -0.586438654188516 ENSG00000238249 HMGN2P17
ENST00000424862 0.656523042034496 0.311040414592715 0.289461200420763 ENSG00000232208 RP3-477M7.5
ENST00000549778 0.0424482942419513 0.00269051202252819 0.416041853668297 ENSG00000131686 CA6
ENST00000476083 0.0355871402711174 0.00205246821759145 0.424435171421059 ENSG00000131686 CA6
ENST00000480186 0.416635267770602 0.112582583655341 0.504036771294051 ENSG00000131686 CA6
ENST00000377443 0.0355950069392665 0.00205467922030376 0.424610896314733 ENSG00000131686 CA6
ENST00000377436 0.0274379719742674 0.00139871357200054 0.441324369606438 ENSG00000131686 CA6
ENST00000377442 0.0287665138096835 0.00151341667910182 0.440400031275695 ENSG00000131686 CA6
ENST00000377424 0.506331452325599 0.171097312093805 0.398235327273495 ENSG00000142583 SLC2A5
ENST00000536305 0.911614129324291 0.74907947116234 0.105604649257428 ENSG00000142583 SLC2A5
ENST00000535586 0.403207491268239 0.105249647569797 0.47226105405768 ENSG00000142583 SLC2A5
ENST00000487492 0.984080469391097 0.948677279285505 0.0235074454946144 ENSG00000142583 SLC2A5
ENST00000377414 0.32555507884433 0.0687805261735327 0.572680203114944 ENSG00000142583 SLC2A5
ENST00000484798 0.181981502593293 0.024920024418827 0.716209218210537 ENSG00000142583 SLC2A5
ENST00000474145 0.17863291185091 0.024185989527496 0.718679895249558 ENSG00000142583 SLC2A5
ENST00000479813 0.141576104093364 0.0167123685901455 0.758646071050909 ENSG00000142583 SLC2A5
ENST00000486632 0.151702543619126 0.0185611207865574 0.715435956425302 ENSG00000142583 SLC2A5
ENST00000487835 0.118924887563559 0.0126811367204691 0.754238304284682 ENSG00000142583 SLC2A5
ENST00000464985 0.133141575845757 0.0151722748733302 0.749573443594964 ENSG00000142583 SLC2A5
ENST00000473209 0.137993488380183 0.0160417865960663 0.883336685338759 ENSG00000142583 SLC2A5
ENST00000377411 0.169676196380832 0.0221623275502012 -0.263802867706309 ENSG00000180758 GPR157
ENST00000414642 0.206362672520052 0.0307709036048504 -0.288781182057811 ENSG00000180758 GPR157
ENST00000465853 0.250459809287224 0.0427849833087139 -0.358596918470114 ENSG00000180758 GPR157
ENST00000466131 0.319558986262216 0.0665377915011992 -0.234670424750452 ENSG00000180758 GPR157
ENST00000437157 0.911808506664409 0.749993520382135 -0.108784400823884 ENSG00000228526 RP3-510D11.1
ENST00000412639 0.805553933860661 0.524921539996615 -0.218551532696831 ENSG00000234546 RP3-510D11.2
ENST00000377403 0.982677240151797 0.943687907909685 0.00537338277365101 ENSG00000049239 H6PD
ENST00000602477 0.92527987578581 0.784022064205337 0.021405216770491 ENSG00000049239 H6PD
ENST00000495451 0.973975474149575 0.918243519395466 -0.00919677717762263 ENSG00000049239 H6PD
ENST00000328089 0.0576728699037469 0.00419874011982555 0.401088930100255 ENSG00000171621 SPSB1
ENST00000450402 0.0660765620856921 0.00512680399819321 0.414535271841442 ENSG00000171621 SPSB1
ENST00000357898 0.175296926697751 0.0234628050777032 0.340780500376827 ENSG00000171621 SPSB1
ENST00000377399 0.127732079724505 0.0141935272878653 0.366833025572852 ENSG00000171621 SPSB1
ENST00000302692 0.407941346544909 0.107743462675373 -0.0911156154308487 ENSG00000171612 SLC25A33
ENST00000435277 0.965702970472617 0.894942087530743 -0.0294222535574163 ENSG00000231181 RP13-15M17.1
ENST00000377376 0.949498936532087 0.848201966216843 0.0176579461818661 ENSG00000188807 TMEM201
ENST00000340381 0.95655391508619 0.867158206554085 0.0154179098531047 ENSG00000188807 TMEM201
ENST00000340305 0.992833182304212 0.975190431479025 -0.00344259947547285 ENSG00000188807 TMEM201
ENST00000416541 0.971209286349239 0.910593441596503 -0.0106398521453875 ENSG00000188807 TMEM201
ENST00000510900 0.737842470178887 0.415826096924846 0.176452903135252 ENSG00000188807 TMEM201
ENST00000508400 0.957468814875732 0.869527613982729 -0.025585277785537 ENSG00000188807 TMEM201
ENST00000536656 0.546437981243245 0.20302833406165 0.108445446298997 ENSG00000171608 PIK3CD
ENST00000377346 0.54485809738611 0.201652684433383 0.108893622499007 ENSG00000171608 PIK3CD
ENST00000377320 0.521869935995891 0.182727675516915 0.231461801834079 ENSG00000179840 C1orf200
ENST00000426570 0.967994567954899 0.901369896958947 0.0312234525205764 ENSG00000233268 RP11-558F24.2
ENST00000415330 0.204924435774345 0.0304224937457519 0.269881044040089 ENSG00000231789 RP11-558F24.4
ENST00000484851 0.810761011406504 0.53467951672904 0.0847376485939474 ENSG00000171608 PIK3CD
ENST00000361110 0.578755268228474 0.230525029397026 0.122676387046819 ENSG00000171608 PIK3CD
ENST00000481137 0.780756907760216 0.483752275805431 0.107755860060913 ENSG00000171608 PIK3CD
ENST00000479223 0.475034977057286 0.148987837340304 0.218714934612797 ENSG00000171608 PIK3CD
ENST00000543390 0.627785735957494 0.279109546992762 0.127988859606231 ENSG00000171608 PIK3CD
ENST00000377298 0.324889806745479 0.0685499677762065 0.113246240294538 ENSG00000171603 CLSTN1
ENST00000377288 0.324827074164197 0.0685327219226434 0.11324826794552 ENSG00000171603 CLSTN1
ENST00000477264 0.282031594540767 0.0528146034128451 0.199685402607617 ENSG00000171603 CLSTN1
ENST00000435891 0.332461337999451 0.0716508837050148 0.13921537719077 ENSG00000171603 CLSTN1
ENST00000361311 0.32555507884433 0.068782342788643 0.113242029932821 ENSG00000171603 CLSTN1
ENST00000464286 0.744341116801211 0.425364386146659 0.103270752588413 ENSG00000171603 CLSTN1
ENST00000377263 0.400990150241919 0.103874025584491 -0.221566004165302 ENSG00000178585 CTNNBIP1
ENST00000454104 0.723271608626277 0.395122631038569 0.28666187300149 ENSG00000223989 RP11-84A14.5
ENST00000537447 0.355459408465628 0.0814938081721622 -0.341766689913287 ENSG00000178585 CTNNBIP1
ENST00000400904 0.310680391721107 0.0632183145226456 -0.253096328192075 ENSG00000178585 CTNNBIP1
ENST00000377258 0.538082874043346 0.195583256130198 -0.197106271037974 ENSG00000178585 CTNNBIP1
ENST00000377256 0.569059714785142 0.222238710953821 -0.222486459418221 ENSG00000178585 CTNNBIP1
ENST00000488540 0.914087999976171 0.755928541489745 0.0241746039702159 ENSG00000162441 LZIC
ENST00000377223 0.880921105779563 0.677687475767827 -0.03331754689448 ENSG00000162441 LZIC
ENST00000400903 0.833072973230451 0.577304275053034 -0.0475752589135309 ENSG00000162441 LZIC
ENST00000541052 0.834112618965505 0.579115551715249 -0.0458928798440587 ENSG00000162441 LZIC
ENST00000377213 0.770376183355856 0.467063029654006 -0.0608028220202835 ENSG00000162441 LZIC
ENST00000471853 0.897566161024312 0.715547119010795 0.0549209219952537 ENSG00000162441 LZIC
ENST00000445884 0.86090107395439 0.634404785183455 -0.0728308226807077 ENSG00000228150 RP11-84A14.4
ENST00000403197 0.852193625679859 0.614256479384437 0.0667038121428558 ENSG00000173614 NMNAT1
ENST00000377205 0.749559898105057 0.433140152484077 0.0882391560310749 ENSG00000173614 NMNAT1
ENST00000462686 0.829260739420101 0.569579982991354 0.0712104802344376 ENSG00000173614 NMNAT1
ENST00000492735 0.831728298395663 0.574806623616539 0.0755871867674635 ENSG00000173614 NMNAT1
ENST00000365545 0.676274767173465 0.333250049230073 -0.352776111161682 ENSG00000202415 RN7SKP269
ENST00000496751 0.576816100484998 0.228676598487209 0.183438243435644 ENSG00000173614 NMNAT1
ENST00000413148 0.96624730780527 0.89642859504191 0.0299567575914903 ENSG00000241326 RP11-807G9.2
ENST00000315901 0.186032812618401 0.0258408448387606 0.825487496463745 ENSG00000162444 RBP7
ENST00000294435 0.186032812618401 0.0258408448387606 0.825487496463745 ENSG00000162444 RBP7
ENST00000253251 0.251893940483674 0.0431572279007818 0.156766125278502 ENSG00000130939 UBE4B
ENST00000377157 0.231175438836199 0.0373347676215391 0.160136498071709 ENSG00000130939 UBE4B
ENST00000377153 0.00690926799498153 0.00020677190338226 0.416481319234117 ENSG00000130939 UBE4B
ENST00000343090 0.311349044443087 0.0634789112974057 0.148300135313408 ENSG00000130939 UBE4B
ENST00000456484 0.418822587014563 0.113793602841387 0.582505101556531 ENSG00000224340 RP11-496H15.2
ENST00000416729 0.212295276864465 0.0323092383612799 0.692377422451141 ENSG00000233623 PGAM1P11
ENST00000462658 0.788967560424472 0.496337523029959 0.12366453606817 ENSG00000130939 UBE4B
ENST00000475795 0.759653327198162 0.44889263370651 0.0741588824241052 ENSG00000130939 UBE4B
ENST00000470736 0.852020412400138 0.613927733241989 0.0525914450254245 ENSG00000130939 UBE4B
ENST00000466379 0.807915015674872 0.528871392661225 0.0689904255142679 ENSG00000130939 UBE4B
ENST00000488228 0.980742831453434 0.93755165619798 0.0085332334009013 ENSG00000130939 UBE4B
ENST00000487244 0.946077254254473 0.838495930505088 -0.0231454893153561 ENSG00000130939 UBE4B
ENST00000465408 0.737773635892955 0.415715130980331 -0.139974160899446 ENSG00000130939 UBE4B
ENST00000377093 0.576810907675075 0.228670017016512 0.133587361608105 ENSG00000054523 KIF1B
ENST00000263934 0.634337212111171 0.286430532175389 0.124533221144041 ENSG00000054523 KIF1B
ENST00000377086 0.588994877869099 0.240443637805648 0.134484175537159 ENSG00000054523 KIF1B
ENST00000377083 0.619684732215518 0.270350512352955 0.120223022680205 ENSG00000054523 KIF1B
ENST00000377081 0.575080141732876 0.227216177088803 0.136291286683471 ENSG00000054523 KIF1B
ENST00000495136 0.865050859581195 0.642885391934789 -0.0890770988836645 ENSG00000054523 KIF1B
ENST00000497835 0.95846983244164 0.871769400187238 -0.0201515596548664 ENSG00000054523 KIF1B
ENST00000362692 0.962821082251765 0.883795679404066 -0.052836648080761 ENSG00000199562 RNU6-37P
ENST00000584329 0.870745410533252 0.654828137373376 0.141544747799068 ENSG00000264501 RN7SL731P
ENST00000465635 0.7930865845352 0.503429316623739 0.114266810945692 ENSG00000054523 KIF1B
ENST00000483340 0.810302219884018 0.533872331960387 0.106224292062859 ENSG00000054523 KIF1B
ENST00000470616 0.514482491925542 0.176781114693892 0.239604367222855 ENSG00000054523 KIF1B
ENST00000579866 0.304621987702194 0.0610033201913452 0.687366870918824 ENSG00000265945 RN7SL721P
ENST00000491493 0.471804110888929 0.146742018117089 0.128211800905115 ENSG00000142657 PGD
ENST00000487775 0.615946803619229 0.266838745449003 0.0971607383595424 ENSG00000142657 PGD
ENST00000541529 0.339419063103711 0.0747794116253394 0.153363548061946 ENSG00000142657 PGD
ENST00000477958 0.335221837575123 0.0728662962402558 0.152941823289254 ENSG00000142657 PGD
ENST00000270776 0.289508817051155 0.0554028238665381 0.164617365031888 ENSG00000142657 PGD
ENST00000483936 0.369006758089428 0.0878384401694985 0.145626703684275 ENSG00000142657 PGD
ENST00000538557 0.299904402007388 0.0591436393047866 0.162622801801982 ENSG00000142657 PGD
ENST00000465632 0.293757333967772 0.0569380120832428 0.161161867541868 ENSG00000142657 PGD
ENST00000460189 0.438060396946633 0.125359080409571 0.133739018207192 ENSG00000142657 PGD
ENST00000493288 0.660102186165309 0.315475509913946 0.103495878725829 ENSG00000142657 PGD
ENST00000498356 0.298572249617957 0.0585840844780992 0.17466768653348 ENSG00000142657 PGD
ENST00000496718 0.30041419235346 0.0593303751467175 0.182086878880712 ENSG00000142657 PGD
ENST00000607572 0.629149849731135 0.280491985266612 -0.382908614792391 ENSG00000271989 RP4-736L20.3
ENST00000400900 0.4486246061485 0.131754664539631 0.255815033294137 ENSG00000251503 APITD1-CORT
ENST00000602296 0.4486246061485 0.131754664539631 0.255815033294137 ENSG00000175279 APITD1
ENST00000602787 0.4486246061485 0.131754664539631 0.255815033294137 ENSG00000175279 APITD1
ENST00000470413 0.419333990606402 0.114078224108692 0.270268905208111 ENSG00000251503 APITD1-CORT
ENST00000309048 0.351044553571809 0.0795225567133766 0.30641675325989 ENSG00000175279 APITD1
ENST00000602486 0.723717028811286 0.395737257940727 -0.177731542738744 ENSG00000175279 APITD1
ENST00000477755 0.361498694866693 0.084510058238642 0.309530132868997 ENSG00000175279 APITD1
ENST00000462462 0.36082329045067 0.0841386934185029 0.317195136337912 ENSG00000175279 APITD1
ENST00000465026 0.375739466099056 0.0910462729053459 0.301681723992337 ENSG00000251503 APITD1-CORT
ENST00000602446 0.343692256334734 0.0764930829090713 0.329253565657578 ENSG00000251503 APITD1-CORT
ENST00000464507 0.424393985407663 0.116981008275484 0.31692397923203 ENSG00000175279 APITD1
ENST00000377049 0.775098797786307 0.474106206120325 -0.183888505623742 ENSG00000241563 CORT
ENST00000320498 0.700176037156459 0.364200079313558 -0.23773573091156 ENSG00000241563 CORT
ENST00000377038 0.647045850877012 0.30034507469441 -0.0479751276265911 ENSG00000160049 DFFA
ENST00000424487 0.933382445375647 0.803960742648268 0.0316196317680016 ENSG00000203469 RP5-1113E3.3
ENST00000476658 0.695109065790288 0.357510013376474 -0.0587974138893561 ENSG00000160049 DFFA
ENST00000377036 0.729057326294158 0.403023300946742 -0.057412705533007 ENSG00000160049 DFFA
ENST00000472851 0.708750467043615 0.375265454953608 0.066165959854427 ENSG00000142655 PEX14
ENST00000356607 0.7580858311686 0.446413652764013 0.0451791332496801 ENSG00000142655 PEX14
ENST00000538836 0.772944632967916 0.471050547490811 0.0432263686800231 ENSG00000142655 PEX14
ENST00000491661 0.695773666129146 0.358683889600132 0.0585700955201535 ENSG00000142655 PEX14
ENST00000492696 0.891508489381186 0.700983518984125 -0.0965390822896621 ENSG00000142655 PEX14
ENST00000461850 0.953135101518893 0.858445044136919 -0.0642885858018259 ENSG00000243267 RN7SL614P
ENST00000377022 0.947902039352457 0.843536659998091 -0.0174255994640301 ENSG00000130940 CASZ1
ENST00000478524 0.935443398176289 0.810016494214219 0.0433051955342838 ENSG00000130940 CASZ1
ENST00000606802 0.812989157229707 0.539044488601386 0.0715190739421379 ENSG00000272078 RP4-734G22.3
ENST00000447850 0.947370866418354 0.84226247639559 0.03971322064632 ENSG00000130940 CASZ1
ENST00000344008 0.875449334904736 0.665419132060187 -0.0369727055664205 ENSG00000130940 CASZ1
ENST00000490176 0.782954005575778 0.487081133133378 -0.166708068723622 ENSG00000130940 CASZ1
ENST00000496432 0.802603766756961 0.519981665937372 -0.0536343319441154 ENSG00000130940 CASZ1
ENST00000492173 0.905399931492207 0.733557653779608 0.0461559509661944 ENSG00000130940 CASZ1
ENST00000478728 0.631732065230165 0.283648260007522 -0.104177882776683 ENSG00000130940 CASZ1
ENST00000377004 0.452323636338822 0.134250222947552 0.467556646858736 ENSG00000175262 C1orf127
ENST00000377008 0.452323636338822 0.134250222947552 0.467556646858736 ENSG00000175262 C1orf127
ENST00000473118 0.99303310387024 0.975854332479079 -0.00208650110147007 ENSG00000120948 TARDBP
ENST00000240185 0.964682202417572 0.890853239573843 0.00916126665460569 ENSG00000120948 TARDBP
ENST00000476201 0.970176736995724 0.907659230564983 0.00817203966311193 ENSG00000120948 TARDBP
ENST00000472476 0.972527158234923 0.914304394678662 -0.00737078967393238 ENSG00000120948 TARDBP
ENST00000439080 0.972563501729235 0.914466378525684 0.00701630554763672 ENSG00000120948 TARDBP
ENST00000473869 0.966152618370463 0.896230295980664 0.00848488492744798 ENSG00000120948 TARDBP
ENST00000315091 0.957553397663308 0.869871769488746 0.0108683728389034 ENSG00000120948 TARDBP
ENST00000477447 0.963879568035403 0.887805395233481 0.0108930991792563 ENSG00000120948 TARDBP
ENST00000496840 0.902107436193052 0.725375525180881 0.0271801874944559 ENSG00000120948 TARDBP
ENST00000480464 0.929217884798657 0.794644958198007 -0.0302936221612925 ENSG00000120948 TARDBP
ENST00000400897 0.302474312611434 0.0601883749750425 0.183611662160496 ENSG00000009724 MASP2
ENST00000607145 0.402456903704533 0.10478942316737 0.275100311828962 ENSG00000271895 RP4-635E18.8
ENST00000478645 0.158653314092771 0.0199431921606439 0.807138977484037 ENSG00000009724 MASP2
ENST00000480221 0.416153697236427 0.112331181568833 0.587226143849717 ENSG00000009724 MASP2
ENST00000400898 0.416153697236427 0.112331181568833 0.587226143849717 ENSG00000009724 MASP2
ENST00000475189 0.49134459055822 0.160215949856099 -0.228310264288003 ENSG00000116649 SRM
ENST00000376957 0.529214694900654 0.188648430634349 -0.150802507275173 ENSG00000116649 SRM
ENST00000490101 0.359884255532404 0.0836161024950068 -0.25247518809259 ENSG00000116649 SRM
ENST00000465788 0.521545752186266 0.18240268233261 -0.131033160764026 ENSG00000116649 SRM
ENST00000459997 0.621054120254414 0.271743012934243 -0.118582667798294 ENSG00000116649 SRM
ENST00000487300 0.528230920251442 0.187823790208834 -0.136846129792167 ENSG00000116649 SRM
ENST00000304457 0.337129780807827 0.0737752927143709 -0.122657187169576 ENSG00000171824 EXOSC10
ENST00000376936 0.33584639739652 0.073172963034077 -0.122948768480194 ENSG00000171824 EXOSC10
ENST00000474216 0.458370438444476 0.138255801784358 -0.117893657257136 ENSG00000171824 EXOSC10
ENST00000544779 0.337146497743799 0.0737856744168146 -0.122659437479607 ENSG00000171824 EXOSC10
ENST00000490565 0.922695106469269 0.777851507101454 -0.0494159041817733 ENSG00000171824 EXOSC10
ENST00000452378 0.373851144107864 0.0901338156570132 -0.151340445054332 ENSG00000226849 RP4-635E18.7
ENST00000469634 0.592409198128017 0.243281132089658 -0.110801868128375 ENSG00000171824 EXOSC10
ENST00000478271 0.669639396022836 0.325788285779227 -0.0950304139037339 ENSG00000171824 EXOSC10
ENST00000470611 0.527781402241584 0.187460492783511 -0.140125541069086 ENSG00000171824 EXOSC10
ENST00000498576 0.90722204787333 0.738254844179125 -0.0385650955661428 ENSG00000171824 EXOSC10
ENST00000472078 0.579071716113237 0.230856508704543 -0.147758923970806 ENSG00000171824 EXOSC10
ENST00000485606 0.755377684663023 0.442177670332409 -0.0905147184755894 ENSG00000171824 EXOSC10
ENST00000460196 0.433810888514237 0.122743601330775 -0.168572985304112 ENSG00000171824 EXOSC10
ENST00000447600 0.303636252085027 0.060641437817383 -0.42447905018795 ENSG00000230337 RP4-635E18.6
ENST00000435388 0.302235348340334 0.0600818172229529 -0.424481519044782 ENSG00000230337 RP4-635E18.6
ENST00000376838 0.821399467565243 0.554494055400944 -0.0400205419568089 ENSG00000198793 MTOR
ENST00000361445 0.423368718882122 0.116386012266975 -0.0708956932192904 ENSG00000198793 MTOR
ENST00000473471 0.97163237299401 0.911983361005664 -0.0121980131279259 ENSG00000198793 MTOR
ENST00000490931 0.919284801215423 0.769142000355149 -0.0304536646304139 ENSG00000198793 MTOR
ENST00000455339 0.579243695578127 0.231038968962623 -0.126788910012682 ENSG00000198793 MTOR
ENST00000495435 0.585887996245082 0.237432633726134 -0.108142820099209 ENSG00000198793 MTOR
ENST00000476768 0.792138676324009 0.501788578523606 -0.0943769785013249 ENSG00000198793 MTOR
ENST00000445982 0.999538189663047 0.998647844944334 -0.000202702626980886 ENSG00000225602 MTOR-AS1
ENST00000420480 0.982347990070093 0.942500193416917 0.00860802313559111 ENSG00000225602 MTOR-AS1
ENST00000376819 0.760211313958996 0.449921277053109 -0.157742014284196 ENSG00000171819 ANGPTL7
ENST00000476934 0.999778534924041 0.999452882822712 -0.000209715842466626 ENSG00000171819 ANGPTL7
ENST00000376810 0.831365633949344 0.574181337134125 -0.0413017577058056 ENSG00000120942 UBIAD1
ENST00000376804 0.781049592168835 0.484386856645912 -0.0508014445817979 ENSG00000120942 UBIAD1
ENST00000486588 0.698857802855618 0.362483956805486 -0.0617688907543128 ENSG00000120942 UBIAD1
ENST00000483738 0.696009892166975 0.359008921904448 -0.0592408839840839 ENSG00000120942 UBIAD1
ENST00000433562 0.8879811213198 0.693516969673637 -0.109088845322252 ENSG00000238199 UBE2V2P3
ENST00000294484 0.890902812587871 0.699863107037654 -0.1107352454675 ENSG00000204624 PTCHD2
ENST00000389575 0.890902812587871 0.699863107037654 -0.1107352454675 ENSG00000204624 PTCHD2
ENST00000304391 0.72392742827637 0.39613571723045 -0.310474016025619 ENSG00000204624 PTCHD2
ENST00000354287 0.96034779952983 0.877050928792171 -0.0480661616211996 ENSG00000116661 FBXO2
ENST00000471501 0.724262797603656 0.396705488223681 -0.292687298611784 ENSG00000116661 FBXO2
ENST00000466919 0.914234816311598 0.75646771690954 -0.105763918750536 ENSG00000116661 FBXO2
ENST00000465901 0.977272115017987 0.927307333422217 0.0275315653235469 ENSG00000116661 FBXO2
ENST00000475961 0.80411420694953 0.522214004561078 0.22786068560241 ENSG00000116661 FBXO2
ENST00000251546 0.927982193622226 0.791172768291824 0.0362773207704071 ENSG00000132879 FBXO44
ENST00000425796 0.925688816599506 0.784788645689348 -0.0440633616579282 ENSG00000132879 FBXO44
ENST00000376770 0.964892885106007 0.89169478653426 0.0187411301502636 ENSG00000132879 FBXO44
ENST00000376768 0.9914938284893 0.97012833860843 -0.00532912818826563 ENSG00000132879 FBXO44
ENST00000251547 0.964845149036535 0.891523122797503 0.0187737413253429 ENSG00000132879 FBXO44
ENST00000376760 0.993384593253563 0.976869344920559 0.00408887791508687 ENSG00000132879 FBXO44
ENST00000376762 0.916785244962814 0.762554569562004 0.0419724589478737 ENSG00000132879 FBXO44
ENST00000475435 0.999038546026505 0.996911222218981 -0.000541610229153084 ENSG00000132879 FBXO44
ENST00000471895 0.992807978345461 0.97477416452327 -0.00506716299407245 ENSG00000132879 FBXO44
ENST00000376753 0.933257802594331 0.803679677152025 -0.0298263948433078 ENSG00000116663 FBXO6
ENST00000474239 0.968345696828719 0.902042075362675 -0.0147499661318276 ENSG00000116663 FBXO6
ENST00000449067 0.937019267322006 0.813764303272869 -0.0289518264580339 ENSG00000116663 FBXO6
ENST00000235310 0.620596168013244 0.271234939272603 -0.121896985544438 ENSG00000116670 MAD2L2
ENST00000376692 0.587055516105071 0.238652034030908 -0.13236365677636 ENSG00000116670 MAD2L2
ENST00000376672 0.615275987681767 0.266026271100849 -0.123253575717806 ENSG00000116670 MAD2L2
ENST00000376669 0.601307429602593 0.252203132099029 -0.129337954549618 ENSG00000116670 MAD2L2
ENST00000376667 0.704401558628684 0.369656999388047 -0.100151574767614 ENSG00000116670 MAD2L2
ENST00000445656 0.688822777542488 0.349266215164664 -0.10444592279992 ENSG00000116670 MAD2L2
ENST00000456915 0.688881632859933 0.349527980688352 -0.104435950517448 ENSG00000116670 MAD2L2
ENST00000376664 0.746186435090098 0.428286352230973 -0.0863469133889845 ENSG00000116670 MAD2L2
ENST00000376655 0.90960182113067 0.744525085009201 -0.0373765502153805 ENSG00000116670 MAD2L2
ENST00000294485 0.326289635739394 0.0690974708227519 0.519768119199466 ENSG00000162490 DRAXIN
ENST00000376637 0.963444722750642 0.88625085480795 0.0181853984661375 ENSG00000177674 AGTRAP
ENST00000476512 0.964828635585938 0.891444027883245 0.0174607746017514 ENSG00000177674 AGTRAP
ENST00000400895 0.966686978320062 0.897605411035447 0.0164586474641299 ENSG00000177674 AGTRAP
ENST00000494437 0.951379253041528 0.853523156316819 -0.0249594970869564 ENSG00000177674 AGTRAP
ENST00000491346 0.956609292888257 0.8673636995874 0.0212230600061088 ENSG00000177674 AGTRAP
ENST00000376629 0.965578947390212 0.894606214545447 0.0168564856424127 ENSG00000177674 AGTRAP
ENST00000376627 0.960691849028679 0.878099963660425 0.0194700179928287 ENSG00000177674 AGTRAP
ENST00000314340 0.965578947390212 0.894639262995355 0.0168462690877683 ENSG00000177674 AGTRAP
ENST00000452018 0.959799836875405 0.875536462600883 0.019979223173472 ENSG00000177674 AGTRAP
ENST00000510878 0.962416318629087 0.88269391444793 0.0187400017150861 ENSG00000177674 AGTRAP
ENST00000476309 0.981663283609311 0.940145078074724 0.00921939067802171 ENSG00000177674 AGTRAP
ENST00000514733 0.979547900119638 0.93442831975024 0.0098448970341377 ENSG00000177674 AGTRAP
ENST00000513739 0.9251666402997 0.783822407081951 0.0343616500477078 ENSG00000177674 AGTRAP
ENST00000471765 0.846675541176937 0.603215659204173 0.0741951833489869 ENSG00000177674 AGTRAP
ENST00000433342 0.84642751743067 0.602706986533221 0.0645875204267314 ENSG00000215910 C1orf167
ENST00000484153 0.0039327677764744 9.47676934052122e-05 1.37428222695943 ENSG00000215910 C1orf167
ENST00000312793 0.903305346551375 0.728569677855169 0.0394334846846616 ENSG00000215910 C1orf167
ENST00000444493 0.940304687506889 0.823386974889952 0.0230113868195834 ENSG00000215910 C1orf167
ENST00000449278 0.950609939227704 0.851225862524497 0.0190543296936099 ENSG00000215910 C1orf167
ENST00000475041 0.551450246688689 0.20699620487982 -0.132418709594447 ENSG00000215910 C1orf167
ENST00000376592 0.98875082626747 0.961776648947172 0.00426579845323471 ENSG00000177000 MTHFR
ENST00000376583 0.98674001025776 0.955735091124774 0.00486959906838434 ENSG00000177000 MTHFR
ENST00000376590 0.986045520918451 0.954085148273557 0.00512799885942129 ENSG00000177000 MTHFR
ENST00000482358 0.80091940256538 0.516646771648309 0.0743594863716239 ENSG00000215910 C1orf167
ENST00000376585 0.939702812043833 0.821556108077569 0.0210196900166608 ENSG00000177000 MTHFR
ENST00000418034 0.925894498648958 0.785509318530737 -0.0340475510565531 ENSG00000177000 MTHFR
ENST00000413656 0.905166658878414 0.73291774335301 -0.045354804109582 ENSG00000177000 MTHFR
ENST00000423400 0.89596384157299 0.711971089429149 -0.0503679232927767 ENSG00000177000 MTHFR
ENST00000431243 0.89596384157299 0.711971089429149 -0.0503679232927767 ENSG00000177000 MTHFR
ENST00000376486 0.854401916194528 0.619580060469008 -0.0631400590984332 ENSG00000177000 MTHFR
ENST00000312413 0.871904236444498 0.657507161246614 -0.0300221064279183 ENSG00000011021 CLCN6
ENST00000346436 0.871445659810095 0.656607060645752 -0.0301178586886673 ENSG00000011021 CLCN6
ENST00000376497 0.957843507991249 0.870428206123241 -0.0160405546690785 ENSG00000011021 CLCN6
ENST00000376487 0.888279653046178 0.694164215269533 -0.0274203302330467 ENSG00000011021 CLCN6
ENST00000376496 0.936656157688142 0.812879803957611 -0.0167042340552786 ENSG00000011021 CLCN6
ENST00000376491 0.693631154160539 0.355580110667329 -0.0746102752242466 ENSG00000011021 CLCN6
ENST00000376492 0.705209246851546 0.370712522903407 -0.0715846961541547 ENSG00000011021 CLCN6
ENST00000376490 0.693631154160539 0.355580110667329 -0.0746102752242466 ENSG00000011021 CLCN6
ENST00000494028 0.760100693537866 0.449780226375096 0.0713151355363592 ENSG00000011021 CLCN6
ENST00000446542 0.907063531787998 0.737480673785847 -0.0349498241379894 ENSG00000242349 NPPA-AS1
ENST00000400892 0.955544506463249 0.864011152641192 -0.0252955367879567 ENSG00000242349 NPPA-AS1
ENST00000376480 0.863611392410748 0.639943684882979 0.0787327549416769 ENSG00000175206 NPPA
ENST00000376476 0.992807978345461 0.974858331130233 -0.00542070858326933 ENSG00000175206 NPPA
ENST00000364931 0.982610175677936 0.943252970805221 0.0248368558471391 ENSG00000201801 RNU5E-4P
ENST00000376572 0.603686663328554 0.254562555594127 -0.1280535730513 ENSG00000116685 KIAA2013
ENST00000376576 0.642096193647814 0.295100563845217 -0.130221445116962 ENSG00000116685 KIAA2013
ENST00000485046 0.86246539656184 0.637311900319125 -0.0562309573773822 ENSG00000083444 PLOD1
ENST00000449038 0.927540229043533 0.790329309285029 -0.0327877986119116 ENSG00000083444 PLOD1
ENST00000358133 0.948702728888217 0.845863640650318 -0.0229676974253777 ENSG00000083444 PLOD1
ENST00000376369 0.928624408471879 0.792964599789687 -0.028849070871511 ENSG00000083444 PLOD1
ENST00000429000 0.904071244576922 0.730191066644268 -0.0407899892645588 ENSG00000083444 PLOD1
ENST00000196061 0.888424434287084 0.694445198235361 -0.0425516699544932 ENSG00000083444 PLOD1
ENST00000465920 0.689020041098005 0.349842331667786 -0.200507544597694 ENSG00000083444 PLOD1
ENST00000491536 0.831591394985423 0.574646823742769 -0.0792064008238984 ENSG00000083444 PLOD1
ENST00000470133 0.382595624904549 0.0944311037407286 -0.375579561383718 ENSG00000083444 PLOD1
ENST00000481933 0.397017369207239 0.101810355716844 0.296890671258277 ENSG00000083444 PLOD1
ENST00000444836 0.986972411999857 0.956271084777292 0.00371568093274061 ENSG00000116688 MFN2
ENST00000490079 0.889473242579049 0.696701022683249 0.0398167858181134 ENSG00000116688 MFN2
ENST00000235329 0.986517537718722 0.955215379151544 0.00380375969173098 ENSG00000116688 MFN2
ENST00000484391 0.978298808849261 0.931080871740069 0.00849549491254703 ENSG00000116688 MFN2
ENST00000497302 0.979516283186802 0.934354741075586 -0.0074773534499646 ENSG00000116688 MFN2
ENST00000412236 0.922220240825778 0.776960448670405 -0.0271658676479907 ENSG00000116688 MFN2
ENST00000478749 0.673622816307962 0.330000578796227 0.102926476843833 ENSG00000116691 MIIP
ENST00000235332 0.803422557795518 0.521139966810221 0.0693431998838672 ENSG00000116691 MIIP
ENST00000436478 0.802358208831463 0.519460529339877 0.0696365003104257 ENSG00000116691 MIIP
ENST00000466860 0.905050757937759 0.732710713145033 0.0400487007157992 ENSG00000116691 MIIP
ENST00000498685 0.926992463194242 0.78853824648275 0.0319815272337463 ENSG00000116691 MIIP
ENST00000365591 0.590015715484034 0.241243959596157 -0.336801638947055 ENSG00000202461 Y_RNA
ENST00000492256 0.813409952517916 0.53995726543462 0.0977759952894804 ENSG00000116691 MIIP
ENST00000460823 0.858663110008221 0.629179970302169 -0.0722323620568077 ENSG00000116691 MIIP
ENST00000478299 0.914786621272973 0.757812121880944 -0.0631714586282006 ENSG00000116691 MIIP
ENST00000263932 0.746193832619736 0.428339485901091 0.158334373018788 ENSG00000120949 TNFRSF8
ENST00000417814 0.77469944875988 0.473400010845741 0.149003637201109 ENSG00000120949 TNFRSF8
ENST00000514649 0.77469944875988 0.473400010845741 0.149003637201109 ENSG00000120949 TNFRSF8
ENST00000413146 0.860137633564399 0.632624328213474 0.0994931932114407 ENSG00000120949 TNFRSF8
ENST00000479933 0.860138037749265 0.632669910756949 0.0994241309850968 ENSG00000120949 TNFRSF8
ENST00000536782 0.74614262715357 0.428153272142058 -0.101638747698708 ENSG00000028137 TNFRSF1B
ENST00000376259 0.66751765561541 0.323464340118567 -0.12063924073922 ENSG00000028137 TNFRSF1B
ENST00000492361 0.66751765561541 0.323464340118567 -0.12063924073922 ENSG00000028137 TNFRSF1B
ENST00000584158 0.448208977690064 0.131486688907578 -0.356026863664094 ENSG00000263676 MIR4632
ENST00000489921 0.522012462937414 0.182840961367826 -0.169919285168354 ENSG00000028137 TNFRSF1B
ENST00000356315 0.648405120898853 0.301892810620449 0.0484000491512672 ENSG00000048707 VPS13D
ENST00000358136 0.648405120898853 0.301892810620449 0.0484000491512672 ENSG00000048707 VPS13D
ENST00000476169 0.812231460083058 0.537646133908297 -0.0708777965182246 ENSG00000048707 VPS13D
ENST00000489961 0.865802603823561 0.644644999418611 -0.0496141241574926 ENSG00000048707 VPS13D
ENST00000011700 0.611196812265936 0.262115834687262 0.0570630544870718 ENSG00000048707 VPS13D
ENST00000460333 0.474851100603006 0.148850354876837 0.0808234427888358 ENSG00000048707 VPS13D
ENST00000487188 0.507134781621099 0.171651945774114 0.105074854159617 ENSG00000048707 VPS13D
ENST00000469054 0.624444254165215 0.275262053966909 0.157018552827459 ENSG00000048707 VPS13D
ENST00000496628 0.872435869988517 0.658594295245386 0.0276411038279393 ENSG00000048707 VPS13D
ENST00000466732 0.687452360142492 0.347400294284486 -0.175181149920684 ENSG00000048707 VPS13D
ENST00000476045 0.977383388231984 0.927901543138622 0.0120079295100269 ENSG00000048707 VPS13D
ENST00000481484 0.783750143566746 0.488680723548358 0.0897812618670092 ENSG00000048707 VPS13D
ENST00000543766 0.908152490675005 0.741184229675052 0.0221035631892353 ENSG00000048707 VPS13D
ENST00000471923 0.95558236373226 0.864255581434195 0.0119194978459788 ENSG00000048707 VPS13D
ENST00000543710 0.959927174466912 0.87588233875887 0.0130825804345894 ENSG00000048707 VPS13D
ENST00000473099 0.92913782334273 0.794463770904727 0.029336680729437 ENSG00000048707 VPS13D
ENST00000459326 0.93355366240972 0.804943233616182 -0.0896573728056393 ENSG00000239149 SNORA59A
ENST00000376223 2.74631200409244e-09 4.08932747195917e-12 2.05864933234356 ENSG00000162496 DHRS3
ENST00000464917 1.50978457218659e-09 2.08752802567778e-12 2.08715710210013 ENSG00000162496 DHRS3
ENST00000430996 2.20696928043891e-08 4.32785100262891e-11 1.95737901184639 ENSG00000162496 DHRS3
ENST00000482265 1.64880525691292e-09 2.31106615997349e-12 2.10780420017941 ENSG00000162496 DHRS3
ENST00000606790 1.24900053014286e-05 7.53880426878046e-08 1.98776646443811 ENSG00000272482 RP11-474O21.5
ENST00000294489 0.887081860480096 0.691208066622676 0.120494964258432 ENSG00000162493 PDPN
ENST00000376057 0.890088002126716 0.698028650191427 0.118206526360189 ENSG00000162493 PDPN
ENST00000506205 0.828948901991929 0.568882273840818 0.190353512327737 ENSG00000162493 PDPN
ENST00000510906 0.928415040372827 0.792486053147788 -0.0844086476052342 ENSG00000162493 PDPN
ENST00000509009 0.993959235035435 0.979153521599921 0.00823087488733124 ENSG00000162493 PDPN
ENST00000376061 0.958987025915107 0.873392553940938 0.0490423055491256 ENSG00000162493 PDPN
ENST00000513143 0.995598996895937 0.984592195347039 -0.00597964266599568 ENSG00000162493 PDPN
ENST00000487038 0.982971718111886 0.944752953874836 -0.0216364810816849 ENSG00000162493 PDPN
ENST00000475043 0.998157908396147 0.993305999305888 -0.00260532985536149 ENSG00000162493 PDPN
ENST00000488631 0.998396393930626 0.994241773681211 -0.00223921091765715 ENSG00000162493 PDPN
ENST00000484063 0.13433789571745 0.0153703669207754 -0.214210765461812 ENSG00000116731 PRDM2
ENST00000376048 0.834675983404075 0.580315856007662 0.0237071702645284 ENSG00000116731 PRDM2
ENST00000311066 0.903813510935735 0.729694499539185 0.0145403492543518 ENSG00000116731 PRDM2
ENST00000235372 0.796850649434011 0.510605080945425 0.0283995700356672 ENSG00000116731 PRDM2
ENST00000491134 0.699362952422066 0.363330848216771 0.0387125034900261 ENSG00000116731 PRDM2
ENST00000502727 0.63130085707352 0.283211248396776 0.060414706996074 ENSG00000116731 PRDM2
ENST00000502724 0.641549972917022 0.294136926787023 0.0595030907064053 ENSG00000116731 PRDM2
ENST00000413440 0.549013237968652 0.205064863640701 0.0570168270819154 ENSG00000116731 PRDM2
ENST00000343137 0.569105016615344 0.222285282259851 0.0544603877841484 ENSG00000116731 PRDM2
ENST00000491815 0.504877054133063 0.170051099185616 0.0825460930333534 ENSG00000116731 PRDM2
ENST00000503842 0.484606244909211 0.155612946277807 0.0652348021200337 ENSG00000116731 PRDM2
ENST00000407521 0.443067994273112 0.128300380266291 0.08713107522077 ENSG00000116731 PRDM2
ENST00000505823 0.488471868565059 0.158013016806986 0.0648898718616555 ENSG00000116731 PRDM2
ENST00000487453 0.417970442425965 0.113261867872438 0.128186714887943 ENSG00000116731 PRDM2
ENST00000491547 0.416989424829285 0.112753749921226 -0.260950532298462 ENSG00000189337 KAZN
ENST00000376030 0.42415825739945 0.116840017768589 -0.238380575820618 ENSG00000189337 KAZN
ENST00000503743 0.356641093100555 0.0821184248302373 -0.285471927485445 ENSG00000189337 KAZN
ENST00000422387 0.353059510166518 0.0803685992936587 -0.277171455269571 ENSG00000189337 KAZN
ENST00000361144 0.567189039873949 0.22086828484366 -0.226095958345624 ENSG00000189337 KAZN
ENST00000376028 0.525770794520141 0.185750165629857 -0.267776242974631 ENSG00000189337 KAZN
ENST00000400798 0.573091219708682 0.225632823958012 -0.227158334864475 ENSG00000189337 KAZN
ENST00000400797 0.455312514803796 0.135966630565769 -0.303063184056043 ENSG00000189337 KAZN
ENST00000404665 0.810843852206421 0.534814998919644 0.208896211277182 ENSG00000175147 TMEM51-AS1
ENST00000310916 0.802109444603662 0.518885908179334 0.217247683781398 ENSG00000175147 TMEM51-AS1
ENST00000428417 0.983504127957646 0.947047883987716 0.0100387263347832 ENSG00000171729 TMEM51
ENST00000376014 0.984417787062516 0.949681592522549 0.00950255436469056 ENSG00000171729 TMEM51
ENST00000451326 0.995067897034837 0.983293824307116 -0.00323622870533449 ENSG00000171729 TMEM51
ENST00000400796 0.996951745083206 0.989058785191199 -0.00205503688692746 ENSG00000171729 TMEM51
ENST00000434578 0.996845956742251 0.988666496786242 -0.00212577413007702 ENSG00000171729 TMEM51
ENST00000376008 0.997677973172799 0.991570525032973 -0.00158593633402471 ENSG00000171729 TMEM51
ENST00000424792 0.775084735972499 0.474055043323701 -0.181745837039015 ENSG00000204464 C1orf195
ENST00000376005 0.854567849242483 0.619932252359833 -0.144891571375492 ENSG00000204464 C1orf195
ENST00000400795 0.687028972872717 0.346820979492182 0.341921805654877 ENSG00000215720 RP1-21O18.3
ENST00000417793 0.345451231610993 0.0771968707411008 0.453463184130583 ENSG00000142621 FHAD1
ENST00000358897 0.345451231610993 0.0771968707411008 0.453463184130583 ENSG00000142621 FHAD1
ENST00000375999 0.396597368892638 0.101545328381799 0.425668567103502 ENSG00000142621 FHAD1
ENST00000433640 0.825666324107545 0.561825663976366 0.168105381884338 ENSG00000142621 FHAD1
ENST00000375998 0.33069913347935 0.0708929919803738 0.466058934854066 ENSG00000142621 FHAD1
ENST00000462113 0.228434439963017 0.0366097402757022 0.77572063536613 ENSG00000142621 FHAD1
ENST00000375996 0.622091235961264 0.272773034592495 0.352008310772842 ENSG00000142621 FHAD1
ENST00000375997 0.622091235961264 0.272773034592495 0.352008310772842 ENSG00000142621 FHAD1
ENST00000524761 0.491670347592826 0.160392828807612 0.4601897960545 ENSG00000142621 FHAD1
ENST00000375995 0.559083024459936 0.213615983351341 0.40664040229204 ENSG00000142621 FHAD1
ENST00000401090 0.559083024459936 0.213615983351341 0.40664040229204 ENSG00000142621 FHAD1
ENST00000483694 0.990546216682353 0.967074476814096 -0.0145648503650857 ENSG00000142621 FHAD1
ENST00000459961 0.866680450613941 0.646435512989997 0.168634593426323 ENSG00000142621 FHAD1
ENST00000428747 0.86273112106335 0.637965509776354 -0.171092685923033 ENSG00000233485 RP3-467K16.2
ENST00000471347 0.170309329345194 0.0223027625942295 0.713616694285163 ENSG00000142621 FHAD1
ENST00000444385 0.103626779530609 0.0102159728547347 0.872675808992352 ENSG00000142621 FHAD1
ENST00000314740 0.0723156424104582 0.00588537438365821 0.891269739159861 ENSG00000142621 FHAD1
ENST00000529606 0.0723156424104582 0.00588537438365821 0.891269739159861 ENSG00000142621 FHAD1
ENST00000314668 0.0663548831475144 0.00516383674573534 0.910388371932627 ENSG00000142621 FHAD1
ENST00000532408 0.693448057801076 0.355243742126676 0.339514148166312 ENSG00000142621 FHAD1
ENST00000483120 0.943338282861381 0.83120599883174 0.0693989061065246 ENSG00000142621 FHAD1
ENST00000481324 0.0617108774333915 0.00463284068921999 0.958253734428741 ENSG00000142621 FHAD1
ENST00000477846 0.0813836511352466 0.00708046402439542 0.937256055237181 ENSG00000142621 FHAD1
ENST00000495195 0.376353898463267 0.0913652789387938 0.602453917674433 ENSG00000142621 FHAD1
ENST00000472086 0.190447555788832 0.0269262870366583 0.808264640788654 ENSG00000142621 FHAD1
ENST00000472449 0.137821927137975 0.0159956738100678 0.876825247132742 ENSG00000142621 FHAD1
ENST00000427824 0.449463057771239 0.132419435508759 0.404830402762465 ENSG00000228140 RP3-467K16.4
ENST00000375980 0.793260153557471 0.503812002947083 -0.0676944538390018 ENSG00000142634 EFHD2
ENST00000445566 0.815775046778801 0.544676883450133 -0.0615802500441173 ENSG00000142634 EFHD2
ENST00000375949 0.00492730878259175 0.000128231742051974 1.29899369028213 ENSG00000162438 CTRC
ENST00000375943 0.00135274970147438 2.34249768824918e-05 1.4215532254452 ENSG00000162438 CTRC
ENST00000476813 0.0062617974378859 0.000179028615740772 1.27488629733176 ENSG00000162438 CTRC
ENST00000483406 0.0471346590469748 0.00311987660566108 1.07469758174788 ENSG00000162438 CTRC
ENST00000459653 0.000610491684800018 8.87934779599318e-06 1.59075967977728 ENSG00000142615 CELA2A
ENST00000359621 0.000763867742756202 1.14858930435575e-05 1.62279442893634 ENSG00000142615 CELA2A
ENST00000494280 0.000544228105682361 7.7041433922354e-06 1.60482294600855 ENSG00000215704 CELA2B
ENST00000375910 0.000401175509221735 5.18877741428444e-06 1.34066738215384 ENSG00000215704 CELA2B
ENST00000422901 0.0223193907644662 0.00103337381625502 1.2130290872861 ENSG00000215704 CELA2B
ENST00000488764 0.000656913116066151 9.6243967973317e-06 1.36053609096129 ENSG00000215704 CELA2B
ENST00000546424 9.77312752695785e-07 3.30028370161971e-09 1.04239510618382 ENSG00000132906 CASP9
ENST00000333868 2.34288955699607e-06 9.36009561505137e-09 1.01527888018763 ENSG00000132906 CASP9
ENST00000348549 2.34288955699607e-06 9.36009561505137e-09 1.01527888018763 ENSG00000132906 CASP9
ENST00000400777 2.02115554839094e-06 7.83289472268183e-09 1.01838565040461 ENSG00000132906 CASP9
ENST00000424908 0.000605999026838104 8.79386226243788e-06 0.892546634810561 ENSG00000132906 CASP9
ENST00000375890 3.06138760225702e-06 1.32160521068924e-08 1.0386787047961 ENSG00000132906 CASP9
ENST00000474305 4.00811436214469e-06 1.84374219830898e-08 1.03548494361454 ENSG00000132906 CASP9
ENST00000447522 4.68301897515976e-06 2.23513808325559e-08 1.09372561305522 ENSG00000132906 CASP9
ENST00000440484 1.28076216476466e-05 7.79862360187476e-08 1.10936232614597 ENSG00000132906 CASP9
ENST00000546969 3.75645654132165e-05 2.85665892236593e-07 1.05157974899451 ENSG00000132906 CASP9
ENST00000469637 0.00826792535993907 0.000263645438874375 0.845504771231596 ENSG00000132906 CASP9
ENST00000375849 0.906514878221866 0.736189344695181 -0.0164398670899714 ENSG00000116138 DNAJC16
ENST00000375847 0.987212683629483 0.957028060037403 0.00277371455670844 ENSG00000116138 DNAJC16
ENST00000475133 0.987212683629483 0.957028060037403 0.00277371455670844 ENSG00000116138 DNAJC16
ENST00000375838 0.864392764632346 0.641441475123874 -0.0302329983919133 ENSG00000116138 DNAJC16
ENST00000483270 0.875212617467592 0.664862981387867 -0.0245765431795191 ENSG00000116138 DNAJC16
ENST00000472665 0.937525353628872 0.815233154173656 0.0299749062024132 ENSG00000116138 DNAJC16
ENST00000606186 0.738562001900158 0.416721902769888 -0.179887930318205 ENSG00000272510 RP4-680D5.8
ENST00000479655 0.995255095145149 0.98371945972662 -0.00386778514973746 ENSG00000116138 DNAJC16
ENST00000490811 0.750940965442078 0.435516674550069 0.127564628489845 ENSG00000116138 DNAJC16
ENST00000495523 0.550142403354642 0.205922156821255 0.13612344967071 ENSG00000116138 DNAJC16
ENST00000375826 0.718986508034307 0.389039597215288 -0.0822358681426425 ENSG00000116771 AGMAT
ENST00000428945 0.88071923741207 0.677275386479872 0.0744205944151256 ENSG00000237301 RP4-680D5.2
ENST00000480945 0.819653203769078 0.552023906429824 -0.0481844030058875 ENSG00000197312 DDI2
ENST00000486680 0.982610175677936 0.943345271937775 0.00737381204288757 ENSG00000197312 DDI2
ENST00000546927 0.927300658549041 0.789530453449676 0.0358380504811614 ENSG00000197312 DDI2
ENST00000320153 0.862967313473041 0.638444517128552 -0.038594863360787 ENSG00000197312 DDI2
ENST00000483899 0.820800045889285 0.553696562325303 -0.0507497910360852 ENSG00000197312 DDI2
ENST00000548451 0.706413410890021 0.372295625471968 -0.1091561563169 ENSG00000197312 DDI2
ENST00000345034 0.990825619322786 0.96812224762464 -0.00419106974053389 ENSG00000215695 RSC1A1
ENST00000606262 0.580178168260904 0.231980249284692 0.439907025539091 ENSG00000271742 RP4-680D5.9
ENST00000375799 0.962546729057308 0.883063559023562 -0.0112489477674654 ENSG00000116786 PLEKHM2
ENST00000375793 0.963080446890014 0.884546951523277 -0.0111036861476501 ENSG00000116786 PLEKHM2
ENST00000584345 0.579207535775278 0.230997989403023 -0.307547593530672 ENSG00000264048 AL121992.1
ENST00000462455 0.678775387506766 0.336252662819031 -0.0771293631391483 ENSG00000116786 PLEKHM2
ENST00000453804 0.902772146930857 0.727178405936087 0.0292938891901913 ENSG00000237938 RP11-288I21.1
ENST00000477849 0.760253256175556 0.450010756903248 0.0767633257000137 ENSG00000116786 PLEKHM2
ENST00000294454 0.864906279084706 0.642588212692485 0.0726270617589187 ENSG00000162461 SLC25A34
ENST00000489568 0.823188605004418 0.557541129090151 0.126447879056205 ENSG00000162461 SLC25A34
ENST00000465495 0.281068617106598 0.0525128265711078 0.517029490143934 ENSG00000162461 SLC25A34
ENST00000418525 0.742693822837719 0.42325509536809 0.169974055389947 ENSG00000224459 RP11-169K16.4
ENST00000375782 0.745162793081519 0.426667138461838 0.283260404073367 ENSG00000162460 TMEM82
ENST00000375771 0.429521677132196 0.12003331232725 0.571598211562716 ENSG00000162458 FBLIM1
ENST00000375766 0.464347663601884 0.142226805747265 0.539698159685988 ENSG00000162458 FBLIM1
ENST00000400773 0.463721409297187 0.141750527177863 0.54034766869557 ENSG00000162458 FBLIM1
ENST00000502739 0.329772028038147 0.0705320273483879 0.605048204699013 ENSG00000162458 FBLIM1
ENST00000332305 0.510825373288283 0.174187544942047 0.499024411990924 ENSG00000162458 FBLIM1
ENST00000514156 0.373664588823769 0.0900665939265716 0.615044000314239 ENSG00000162458 FBLIM1
ENST00000509138 0.407324283628833 0.107404190692945 0.589855047992767 ENSG00000162458 FBLIM1
ENST00000538385 0.756767983010094 0.444083167609597 0.281470255761633 ENSG00000233954 RP11-169K16.7
ENST00000483273 0.81818952846513 0.549172614357001 0.220354523304111 ENSG00000233954 RP11-169K16.7
ENST00000395968 0.935116876163795 0.809271294279218 0.0819925704757792 ENSG00000178715 RP11-169K16.8
ENST00000321418 0.935116876163795 0.809271294279218 0.0819925704757792 ENSG00000178715 RP11-169K16.8
ENST00000535249 0.348640312909322 0.0785607597152253 0.3108551527318 ENSG00000179743 RP11-169K16.9
ENST00000317122 0.859590821767743 0.631129807267545 -0.0682392048382384 ENSG00000179743 RP11-169K16.9
ENST00000375759 0.731129407879414 0.405934034815927 -0.0448493590273633 ENSG00000065526 SPEN
ENST00000438066 0.969729255180025 0.906375896764313 -0.00773861468032797 ENSG00000065526 SPEN
ENST00000471538 0.912366001342766 0.751235844342493 -0.0285537702159445 ENSG00000065526 SPEN
ENST00000442985 0.920210587276751 0.770997664297625 -0.0195354859570348 ENSG00000065526 SPEN
ENST00000604816 0.849803961551054 0.60976832240197 -0.184280322431451 ENSG00000270620 RP1-134O19.3
ENST00000487496 0.927438849125678 0.790111513787427 0.0271120088518215 ENSG00000065526 SPEN
ENST00000462525 0.787410913858099 0.493999143997365 0.0843933230103239 ENSG00000116809 ZBTB17
ENST00000440560 0.768903520022336 0.464167695592142 0.0860788618819149 ENSG00000116809 ZBTB17
ENST00000375743 0.748465193134728 0.431643667223425 -0.0607075748726532 ENSG00000116809 ZBTB17
ENST00000537142 0.74863635860557 0.431937716799953 -0.0607066596723895 ENSG00000116809 ZBTB17
ENST00000375733 0.748465193134728 0.431643667223425 -0.0607075748726532 ENSG00000116809 ZBTB17
ENST00000444358 0.981905164954776 0.940895545172 0.00844522092900002 ENSG00000116809 ZBTB17
ENST00000488008 0.76088340644982 0.451232376587791 -0.108013004446843 ENSG00000116809 ZBTB17
ENST00000471805 0.842942394569491 0.595650566424215 -0.0712598066912581 ENSG00000116809 ZBTB17
ENST00000472658 0.8101385518329 0.533190700288901 -0.0874636343863006 ENSG00000116809 ZBTB17
ENST00000474511 0.8583509142989 0.628546807042171 -0.0671302557596593 ENSG00000116809 ZBTB17
ENST00000487785 0.967588452696668 0.900130621388382 -0.0171905085751745 ENSG00000116809 ZBTB17
ENST00000448462 0.673938197258045 0.330473157644776 -0.0776179483256153 ENSG00000116809 ZBTB17
ENST00000492834 0.535280934554144 0.193591568533097 -0.169781710255978 ENSG00000116809 ZBTB17
ENST00000490899 0.253339955277426 0.0436104303672323 -0.227660907484917 ENSG00000116809 ZBTB17
ENST00000464719 0.507030092653393 0.171582806791011 -0.150993605161018 ENSG00000116809 ZBTB17
ENST00000479282 0.789033773645623 0.496496747165665 -0.0621402414160507 ENSG00000116809 ZBTB17
ENST00000494020 0.274013591525759 0.0501910772464489 -0.163083269720332 ENSG00000116809 ZBTB17
ENST00000416882 0.703853797837715 0.368899439716571 -0.245060009558927 ENSG00000234607 RP11-5P18.1
ENST00000464764 0.58462774173167 0.236191714774128 0.416528087136574 ENSG00000186510 CLCNKA
ENST00000375692 0.853951597894415 0.618259256111714 0.160646879337803 ENSG00000186510 CLCNKA
ENST00000420078 0.85652216604625 0.624014323218393 0.158475640924865 ENSG00000186510 CLCNKA
ENST00000439316 0.85652216604625 0.624014323218393 0.158475640924865 ENSG00000186510 CLCNKA
ENST00000331433 0.85652216604625 0.624014323218393 0.158475640924865 ENSG00000186510 CLCNKA
ENST00000358432 0.6839511575195 0.34291818177249 0.307121204789288 ENSG00000142627 EPHA2
ENST00000462805 0.914573562785524 0.757404600016925 0.105972611950998 ENSG00000142627 EPHA2
ENST00000480202 0.690423990511923 0.35143542168306 0.339562317288003 ENSG00000142627 EPHA2
ENST00000461614 0.781451974339881 0.485050753012466 0.250920229989022 ENSG00000142627 EPHA2
ENST00000424774 0.764766578308572 0.457546309882926 0.256281660082646 ENSG00000227959 RP11-276H7.2
ENST00000457809 0.51290095316496 0.175584549949096 -0.40996134470475 ENSG00000234166 ARHGEF19-AS1
ENST00000478117 0.930852625904165 0.798376594155891 0.0285409487115885 ENSG00000142632 ARHGEF19
ENST00000270747 0.857531704237526 0.626007788868579 0.0542255713007208 ENSG00000142632 ARHGEF19
ENST00000449495 0.97254982539949 0.914429833041769 -0.0173014547014624 ENSG00000142632 ARHGEF19
ENST00000478210 0.950400874826454 0.850448123183678 -0.0313970611216769 ENSG00000142632 ARHGEF19
ENST00000471928 0.988237353613944 0.960301254610734 0.00952813991272738 ENSG00000142632 ARHGEF19
ENST00000441785 0.912030195458801 0.750427753562822 0.0691664257233639 ENSG00000142632 ARHGEF19
ENST00000442385 0.939993979290049 0.822283843404106 -0.0756818317493968 ENSG00000237276 ANO7P1
ENST00000475369 0.406544930238004 0.106888010440668 -0.504012494194958 ENSG00000237276 ANO7P1
ENST00000602586 0.620347503246289 0.270924196762553 -0.316688381836852 ENSG00000237276 ANO7P1
ENST00000375605 0.818171333791147 0.549119397390609 -0.192735410028524 ENSG00000204377 C1orf134
ENST00000375599 0.784008996206594 0.489369237203791 -0.16633303944837 ENSG00000132881 RSG1
ENST00000434014 0.901278423346617 0.723654952831841 -0.106095635501878 ENSG00000132881 RSG1
ENST00000375592 0.48691505763325 0.15707229693305 -0.105846572720209 ENSG00000037637 FBXO42
ENST00000456164 0.874229045103519 0.66241091877253 -0.04358713328722 ENSG00000037637 FBXO42
ENST00000444116 0.810161179664371 0.533374126244013 -0.0616451164608145 ENSG00000037637 FBXO42
ENST00000478089 0.68800282975334 0.348170355849703 -0.0915115001392672 ENSG00000037637 FBXO42
ENST00000475078 0.30629596771377 0.0616011833272122 -0.167422440137901 ENSG00000055070 SZRD1
ENST00000401088 0.437378844509059 0.12488664717332 -0.119641625033856 ENSG00000055070 SZRD1
ENST00000471507 0.301684985106015 0.0598560947023892 -0.161926208199634 ENSG00000055070 SZRD1
ENST00000401089 0.436774472164395 0.12458905151127 -0.119750546767625 ENSG00000055070 SZRD1
ENST00000486763 0.368823644082558 0.0877253986114176 -0.146027347736965 ENSG00000055070 SZRD1
ENST00000476423 0.342235779696874 0.0759023057892734 -0.161328922627066 ENSG00000055070 SZRD1
ENST00000475554 0.338393932745997 0.0743061194969123 -0.15295463409154 ENSG00000055070 SZRD1
ENST00000375590 0.254009629170522 0.0438419091648702 -0.156574893413771 ENSG00000055070 SZRD1
ENST00000472351 0.287726874296701 0.0547475573997153 -0.1656825331715 ENSG00000055070 SZRD1
ENST00000492354 0.437270437818522 0.124814819787597 -0.11967558587082 ENSG00000055070 SZRD1
ENST00000472461 0.257774429567932 0.0449277448122098 -0.17471641622164 ENSG00000055070 SZRD1
ENST00000445689 0.928127573808719 0.791524993197296 -0.0614033580336925 ENSG00000226457 RP11-430L17.1
ENST00000491418 0.463059085882888 0.141360295045167 -0.116958155560819 ENSG00000187144 SPATA21
ENST00000466212 0.649586239974673 0.303198171486156 -0.0664004103862157 ENSG00000187144 SPATA21
ENST00000335496 0.680826801029632 0.338772857288005 0.178087313621446 ENSG00000187144 SPATA21
ENST00000540400 0.688126958004538 0.348340407778224 0.174441888030349 ENSG00000187144 SPATA21
ENST00000375577 0.00922361662550778 0.000306850149096405 1.33595786938728 ENSG00000187144 SPATA21
ENST00000337132 0.93348217013361 0.804591543975573 -0.0213083741284076 ENSG00000157191 NECAP2
ENST00000504551 0.941112027264504 0.825860760376926 -0.0197145847563343 ENSG00000157191 NECAP2
ENST00000406746 0.93367206547101 0.805255117515013 -0.0212368188246352 ENSG00000157191 NECAP2
ENST00000457722 0.934929636328121 0.808562518250058 -0.0217201747837775 ENSG00000157191 NECAP2
ENST00000486390 0.995957753117011 0.985617306464424 0.00192949078885183 ENSG00000157191 NECAP2
ENST00000443980 0.93367206547101 0.805293704736671 -0.0212378886981192 ENSG00000157191 NECAP2
ENST00000504858 0.933448264045987 0.804169143310365 -0.0226685650735049 ENSG00000157191 NECAP2
ENST00000508680 0.911143695717936 0.748106179149527 -0.0313889031035814 ENSG00000157191 NECAP2
ENST00000492095 0.93367206547101 0.805242615224944 -0.0212377373501492 ENSG00000157191 NECAP2
ENST00000459640 0.937492112240559 0.815045809679489 -0.021023592447471 ENSG00000157191 NECAP2
ENST00000496239 0.93367206547101 0.805271761040403 -0.0212381453421199 ENSG00000157191 NECAP2
ENST00000513161 0.941112027264504 0.825919573340675 -0.0197159615616014 ENSG00000157191 NECAP2
ENST00000509727 0.762216269375097 0.453291100079529 -0.0891779119896819 ENSG00000157191 NECAP2
ENST00000457898 0.0604195460802546 0.0044914832007092 0.32135840423656 ENSG00000226029 RP4-798A10.2
ENST00000263511 0.766369655400211 0.46000204193658 0.0775203653718306 ENSG00000080947 CROCCP3
ENST00000591348 0.923847537386842 0.780767679839188 0.0301207743749566 ENSG00000080947 CROCCP3
ENST00000420820 0.671989832449665 0.328100936694431 0.149205095164757 ENSG00000080947 CROCCP3
ENST00000591316 0.819500577925803 0.551616051026955 0.114078550859356 ENSG00000080947 CROCCP3
ENST00000590118 0.880826590909073 0.677532792722738 0.0843811676834165 ENSG00000080947 CROCCP3
ENST00000589964 0.884946052601441 0.686513515765674 0.0825794672586053 ENSG00000080947 CROCCP3
ENST00000383925 0.121777852139328 0.0131569687093377 0.63160483621123 ENSG00000206652 RNU1-1
ENST00000415386 0.94034189016433 0.823519565521755 -0.0818301425216662 ENSG00000233421 U1
ENST00000430580 0.926967064545835 0.788372443544167 0.0275648821436629 ENSG00000219481 NBPF1
ENST00000392963 0.982774248449497 0.944149112415336 -0.0083572656100159 ENSG00000219481 NBPF1
ENST00000420031 0.876930619857357 0.668775774345234 -0.0658726487992094 ENSG00000219481 NBPF1
ENST00000432949 0.901593661801738 0.724300339125886 -0.0520718646621262 ENSG00000219481 NBPF1
ENST00000287968 0.921409000327716 0.77471454127448 -0.0492362273719303 ENSG00000219481 NBPF1
ENST00000420513 0.520619516088187 0.18158533574606 0.169002099421488 ENSG00000219481 NBPF1
ENST00000599069 0.700387410226853 0.364635761565819 0.120332704195268 ENSG00000219481 NBPF1
ENST00000599908 0.9841866936196 0.948932985118505 0.0128461278187621 ENSG00000219481 NBPF1
ENST00000449853 0.594589081165352 0.245588048966385 0.18448970629143 ENSG00000219481 NBPF1
ENST00000607700 0.824286042554011 0.559790572380216 -0.204715732519272 ENSG00000271732 RP5-1182A14.5
ENST00000540383 0.23304482214328 0.0378860109439094 0.14001281532186 ENSG00000215908 CROCCP2
ENST00000412962 0.261924349017746 0.0461833319442128 0.136025847246656 ENSG00000215908 CROCCP2
ENST00000362058 0.54500523583194 0.201812216435775 0.107869977465836 ENSG00000215908 CROCCP2
ENST00000334429 0.131875639143762 0.0149299627096096 0.852182369523324 ENSG00000186301 MST1P2
ENST00000418421 0.475771342803879 0.149558949638065 0.521417639551499 ENSG00000186301 MST1P2
ENST00000457982 0.171020587592175 0.0224548009463965 0.799460839636877 ENSG00000186301 MST1P2
ENST00000419267 0.680322221371036 0.337966829977584 0.173255560151318 ENSG00000236698 EIF1AXP1
ENST00000414828 0.231322233553672 0.0374109442145827 0.76711580721254 ENSG00000268869 ESPNP
ENST00000270691 0.794127063086515 0.505554911578149 0.217844899722406 ENSG00000268869 ESPNP
ENST00000492551 0.794127063086515 0.505554911578149 0.217844899722406 ENSG00000268869 ESPNP
ENST00000466256 0.0133856349241553 0.00051199159334718 0.609442743555553 ENSG00000058453 CROCC
ENST00000455405 0.232337401500544 0.0376953279074131 0.746133982790036 ENSG00000186715 MST1L
ENST00000389184 0.208297668275284 0.0312860511232835 0.785840317300653 ENSG00000186715 MST1L
ENST00000442552 0.238593671469109 0.0394653225146299 0.73806031924297 ENSG00000186715 MST1L
ENST00000545160 0.0140163682010264 0.000545061315766413 1.13140738248727 ENSG00000186715 MST1L
ENST00000438002 0.657440519966471 0.312187445014325 0.329216417236205 ENSG00000228549 U1
ENST00000451828 0.718121663597539 0.387839059261382 0.291755039417146 ENSG00000228549 U1
ENST00000453554 0.718594884798166 0.388564967421075 0.291301457924687 ENSG00000228549 U1
ENST00000457856 0.924791461462766 0.782975496651459 0.101196233621004 ENSG00000228549 U1
ENST00000422124 0.938129712424977 0.817340102732871 -0.0673147768932413 ENSG00000238142 RP11-108M9.4
ENST00000457075 0.998458620076473 0.994583192477395 -0.00190444419315806 ENSG00000238142 RP11-108M9.4
ENST00000416869 0.998458620076473 0.994583192477395 -0.00190444419315806 ENSG00000238142 RP11-108M9.4
ENST00000453917 0.947478227549745 0.842491890850417 0.0646421052405155 ENSG00000235241 RP11-108M9.5
ENST00000384278 0.32329971917811 0.0679334733053702 0.634029687108515 ENSG00000207005 RNU1-2
ENST00000606899 0.186456878072716 0.0259344544238238 0.822745875057585 ENSG00000272426 RP11-108M9.6
ENST00000375541 0.707718151412174 0.374047263389751 0.0923460582408546 ENSG00000058453 CROCC
ENST00000445545 0.721450283316748 0.392722670742818 0.095695924800021 ENSG00000058453 CROCC
ENST00000467938 0.685846216672248 0.345298012712128 0.111243232433312 ENSG00000058453 CROCC
ENST00000492631 0.783826911344477 0.48892341093588 0.0971314007557001 ENSG00000058453 CROCC
ENST00000467715 0.904630259344681 0.731690081421998 0.0749770539112134 ENSG00000058453 CROCC
ENST00000494191 0.770689009314244 0.467549829540169 0.0960860788554932 ENSG00000058453 CROCC
ENST00000486318 0.947536347764692 0.842615587618428 -0.0293247513307432 ENSG00000058453 CROCC
ENST00000498688 0.777740954667746 0.47856789503559 0.116116710384065 ENSG00000058453 CROCC
ENST00000477773 0.533088331585996 0.191379398511196 0.305337119138886 ENSG00000058453 CROCC
ENST00000497654 0.344915810443563 0.076987802511892 0.461450348190688 ENSG00000058453 CROCC
ENST00000465021 0.996674101725492 0.987951703939399 0.00278578704754687 ENSG00000058453 CROCC
ENST00000465291 0.830013740719396 0.571377234943026 0.139603372102069 ENSG00000058453 CROCC
ENST00000375535 0.419251272594887 0.114030638482606 0.54487837805294 ENSG00000117122 MFAP2
ENST00000446261 0.144537436222603 0.0172645216116366 0.313263266652631 ENSG00000226526 RP1-37C10.3
ENST00000326735 0.170954436755718 0.0224322951735879 0.306523016852702 ENSG00000159363 ATP13A2
ENST00000341676 0.178571617602586 0.0241729424256422 0.302984280207231 ENSG00000159363 ATP13A2
ENST00000452699 0.178571617602586 0.0241729424256422 0.302984280207231 ENSG00000159363 ATP13A2
ENST00000466561 0.257774429567932 0.0449239581794055 0.326215113030771 ENSG00000159363 ATP13A2
ENST00000502418 0.438359025971571 0.125511194560446 0.252945396724801 ENSG00000159363 ATP13A2
ENST00000503552 0.0530135714270906 0.00371187329886559 0.422718601277454 ENSG00000159363 ATP13A2
ENST00000463860 0.154287843847026 0.0190806613947341 0.349808798014658 ENSG00000159363 ATP13A2
ENST00000502860 0.234028227226945 0.0381047506131534 0.315810278290078 ENSG00000159363 ATP13A2
ENST00000509392 0.110056006546157 0.0112306377314307 0.501814240878372 ENSG00000159363 ATP13A2
ENST00000506174 0.297239938725549 0.0581640591639123 0.285361403724833 ENSG00000159363 ATP13A2
ENST00000510069 0.305181911602723 0.0611625659951241 0.296056066728256 ENSG00000159363 ATP13A2
ENST00000511957 0.283092238368259 0.0532288699931934 0.315855411771178 ENSG00000159363 ATP13A2
ENST00000508222 0.271094606997934 0.0491236621594997 0.317703903307892 ENSG00000159363 ATP13A2
ENST00000509619 0.461510851142747 0.140154657442466 0.246490771386041 ENSG00000159363 ATP13A2
ENST00000375499 0.171688992010897 0.0226055536963707 -0.148670877703113 ENSG00000117118 SDHB
ENST00000485092 0.610314939272614 0.261161086714984 -0.127558919492739 ENSG00000117118 SDHB
ENST00000475049 0.624731736715346 0.275563199740396 -0.121715154572023 ENSG00000117118 SDHB
ENST00000485515 0.241890204647734 0.0403294994451454 -0.144537709212279 ENSG00000117118 SDHB
ENST00000491274 0.255629046291016 0.0443222437375099 -0.140376245283005 ENSG00000117118 SDHB
ENST00000475506 0.340719332674643 0.0752901076669536 -0.13529545016365 ENSG00000117118 SDHB
ENST00000463045 0.324652848146274 0.0684838918189047 -0.140072751346705 ENSG00000117118 SDHB
ENST00000466613 0.343551187413208 0.0764214488979362 -0.15643424844886 ENSG00000117118 SDHB
ENST00000375486 0.454806823569875 0.13571199772747 0.341345125687409 ENSG00000117115 PADI2
ENST00000479534 0.939702812043833 0.821560590394285 0.0784690834864516 ENSG00000117115 PADI2
ENST00000466151 0.73454254828588 0.411084842124708 0.188376989710349 ENSG00000117115 PADI2
ENST00000444885 0.374212686023939 0.0902857694353595 0.38140621354766 ENSG00000117115 PADI2
ENST00000375481 0.207269989182405 0.0310173364829381 0.52678242998056 ENSG00000117115 PADI2
ENST00000375453 0.386823594335852 0.0963640222574041 0.553135702259551 ENSG00000159339 PADI4
ENST00000375448 0.146656383449927 0.0176507843372788 0.738179412876428 ENSG00000159339 PADI4
ENST00000602074 0.538991856718022 0.196365836559761 0.429138088199361 ENSG00000269468 AC004824.2
ENST00000468945 0.563018965340487 0.217132415433628 0.453771746731706 ENSG00000159339 PADI4
ENST00000487048 0.345355780508054 0.0771525832958918 0.56563670294917 ENSG00000159339 PADI4
ENST00000467001 0.268967938024724 0.048453349113033 0.65233208602073 ENSG00000159339 PADI4
ENST00000434762 0.480363862889186 0.152656840360605 0.529362694227234 ENSG00000256049 PADI6
ENST00000358481 0.480363862889186 0.152656840360605 0.529362694227234 ENSG00000256049 PADI6
ENST00000439577 0.80198309267451 0.518701166889005 -0.0570672382247297 ENSG00000227751 RP1-20B21.4
ENST00000375436 0.869335607649034 0.652244029552189 -0.0296341658941946 ENSG00000179051 RCC2
ENST00000474892 0.698857802855618 0.362510941211644 -0.0698757866865319 ENSG00000179051 RCC2
ENST00000375433 0.893457740611608 0.705957169789131 -0.024756373353437 ENSG00000179051 RCC2
ENST00000583469 0.688284381267501 0.348561894208165 0.122208299875826 ENSG00000266727 AC004824.1
ENST00000361221 0.963881488731976 0.88781706693773 -0.0202605338250608 ENSG00000074964 ARHGEF10L
ENST00000452522 0.963881488731976 0.887832793691228 -0.020258951313778 ENSG00000074964 ARHGEF10L
ENST00000434513 0.939902200037103 0.822086350131507 -0.0325894612799711 ENSG00000074964 ARHGEF10L
ENST00000375415 0.974262800567479 0.918844698380101 -0.0146634463798862 ENSG00000074964 ARHGEF10L
ENST00000375420 0.983865613743184 0.948246209808254 0.00961487532572338 ENSG00000074964 ARHGEF10L
ENST00000482892 0.492525612719457 0.160954648861968 -0.506638688766712 ENSG00000074964 ARHGEF10L
ENST00000469726 0.980829034341144 0.937851358351789 -0.0111610521436133 ENSG00000074964 ARHGEF10L
ENST00000375408 0.979513001484386 0.934337966556785 -0.0117984310356834 ENSG00000074964 ARHGEF10L
ENST00000167825 0.979619179996336 0.934647630632132 -0.0117434065832772 ENSG00000074964 ARHGEF10L
ENST00000475356 0.978298808849261 0.931125765150248 -0.0125815661315141 ENSG00000074964 ARHGEF10L
ENST00000482359 0.865523552807002 0.64387559541343 -0.0743035547507669 ENSG00000074964 ARHGEF10L
ENST00000466782 0.828866568060923 0.568747097726144 -0.0943438496408644 ENSG00000074964 ARHGEF10L
ENST00000495593 0.893542003398831 0.706148484212811 0.0544582842957624 ENSG00000074964 ARHGEF10L
ENST00000494072 0.964092409757042 0.888449966531634 0.015046257944939 ENSG00000255275 RP13-279N23.2
ENST00000538309 0.999437450292425 0.998175148448723 -0.000442089807345394 ENSG00000159423 ALDH4A1
ENST00000538839 0.768765531304017 0.463861529062778 0.125607488070561 ENSG00000159423 ALDH4A1
ENST00000290597 0.760853660961383 0.451169216881817 0.129159693602566 ENSG00000159423 ALDH4A1
ENST00000375341 0.777669421413028 0.478106904747632 0.120888714172224 ENSG00000159423 ALDH4A1
ENST00000454547 0.691737555769943 0.353252848840628 0.305713761775998 ENSG00000159423 ALDH4A1
ENST00000432718 0.428642396842808 0.11954862544963 0.350303774967269 ENSG00000159423 ALDH4A1
ENST00000455833 0.984345070712241 0.949417934060975 -0.0062092407828329 ENSG00000169991 IFFO2
ENST00000355609 0.98544811531351 0.952563597592292 -0.00975192849781419 ENSG00000169991 IFFO2
ENST00000416166 0.976925181173999 0.926187206776506 0.010153496962015 ENSG00000169991 IFFO2
ENST00000606379 0.683107920413891 0.34178100592813 0.115766471224331 ENSG00000272084 RP5-1126H10.2
ENST00000375254 0.793762563761457 0.504936031438889 0.0446722392339964 ENSG00000127481 UBR4
ENST00000375226 0.793762563761457 0.504921995153405 0.0446731551363355 ENSG00000127481 UBR4
ENST00000375267 0.793762563761457 0.504921995153405 0.0446731551363355 ENSG00000127481 UBR4
ENST00000375217 0.793762563761457 0.504921995153405 0.0446731551363355 ENSG00000127481 UBR4
ENST00000375225 0.693499863748297 0.355305300263181 0.0738340511404157 ENSG00000127481 UBR4
ENST00000429347 0.886204925190003 0.689310425179198 0.0283152924639059 ENSG00000127481 UBR4
ENST00000375224 0.821818448776933 0.555109458238927 0.0411732069882664 ENSG00000127481 UBR4
ENST00000459947 0.714245759900696 0.382514655240169 0.0726474315038569 ENSG00000127481 UBR4
ENST00000486515 0.672533494569958 0.328724038981617 0.0977250315755888 ENSG00000127481 UBR4
ENST00000543981 0.855247962347692 0.621028932389037 0.0342965649658912 ENSG00000127481 UBR4
ENST00000582644 0.924537986874688 0.782495808654779 0.0873698830504971 ENSG00000266098 AL137127.1
ENST00000492606 0.492297534940041 0.160785211366274 0.136730626230671 ENSG00000127481 UBR4
ENST00000467272 0.934495644076032 0.807547243085775 -0.0192007219089143 ENSG00000127481 UBR4
ENST00000483922 0.977210071769927 0.926840561576061 -0.00929946614334134 ENSG00000127481 UBR4
ENST00000494503 0.396480274690978 0.101489816058628 0.141754652183721 ENSG00000127481 UBR4
ENST00000466969 0.922695106469269 0.777949661067235 0.0297105375309975 ENSG00000127481 UBR4
ENST00000375218 0.559251410781413 0.213779812921182 0.0984685177705987 ENSG00000127481 UBR4
ENST00000425413 0.807264299136798 0.527737082270692 0.0471355784285196 ENSG00000127481 UBR4
ENST00000417040 0.846965426089189 0.603872599984366 0.0376128886737895 ENSG00000127481 UBR4
ENST00000475973 0.662862041663366 0.318556197636163 0.103749038157026 ENSG00000127481 UBR4
ENST00000465036 0.364274264720048 0.0858030385158286 0.161185523204044 ENSG00000127481 UBR4
ENST00000419533 0.741037456447031 0.420664434793477 0.0566053983957438 ENSG00000127481 UBR4
ENST00000497018 0.773627370340654 0.471857463992424 -0.0739922719065947 ENSG00000127481 UBR4
ENST00000437898 0.375640318995807 0.090992283820195 -0.0762258827188339 ENSG00000230424 RP1-43E13.2
ENST00000477853 0.386138238260881 0.0960267192882797 -0.0811980547215003 ENSG00000127463 EMC1
ENST00000480380 0.563936545399325 0.217941149165521 -0.0884541660148241 ENSG00000127463 EMC1
ENST00000375199 0.475313250422726 0.149200094381666 -0.0705939575746793 ENSG00000127463 EMC1
ENST00000375208 0.467293924035224 0.14408286273349 -0.0703628616738565 ENSG00000127463 EMC1
ENST00000461353 0.866961556619052 0.647460092962012 -0.0448597872017987 ENSG00000127463 EMC1
ENST00000486405 0.91616115399106 0.761055176138193 -0.0246409602153896 ENSG00000127463 EMC1
ENST00000486238 0.805263248551481 0.524480457164431 -0.0562714978515829 ENSG00000127463 EMC1
ENST00000494770 0.956787346554705 0.867933302937221 -0.0110243683136262 ENSG00000127463 EMC1
ENST00000462505 0.903474799465599 0.728858733310456 -0.0311097094838222 ENSG00000127463 EMC1
ENST00000496654 0.871049165214442 0.65583213584856 -0.0434160253379151 ENSG00000127463 EMC1
ENST00000467423 0.67244814891408 0.328616042034504 -0.0982658146809647 ENSG00000127463 EMC1
ENST00000475079 0.678260630921141 0.335616391015884 -0.0995763426994506 ENSG00000127463 EMC1
ENST00000488681 0.856216331158801 0.623362360635545 -0.0578495837458265 ENSG00000127463 EMC1
ENST00000356068 0.828009250986291 0.566889984464138 -0.0675188495128441 ENSG00000127463 EMC1
ENST00000330263 0.212254694222726 0.0322994433448998 -0.150584805780828 ENSG00000053372 MRTO4
ENST00000493700 0.0785990695704965 0.00672486688143545 -0.214182810352514 ENSG00000053372 MRTO4
ENST00000479559 0.851549656163682 0.6131221284466 -0.0520972930281823 ENSG00000053372 MRTO4
ENST00000457194 0.227664124328369 0.0364074334190912 0.755232686083599 ENSG00000211454 AKR7L
ENST00000420396 0.263620725071176 0.046720768916087 0.718803190807279 ENSG00000211454 AKR7L
ENST00000429712 0.182389524525905 0.0250292443484371 0.826886301705916 ENSG00000211454 AKR7L
ENST00000361640 0.879289165174319 0.674199237181734 0.151489810620758 ENSG00000162482 AKR7A3
ENST00000604801 0.84149350194626 0.592549372409151 0.197510800460988 ENSG00000270728 RP4-657E11.10
ENST00000235835 0.99557372033038 0.984528261596108 -0.00350689344583582 ENSG00000053371 AKR7A2
ENST00000330072 0.99977810703833 0.999445809117967 -0.000125434920823538 ENSG00000053371 AKR7A2
ENST00000489286 0.944356645228837 0.833821581285916 0.0385929189346716 ENSG00000053371 AKR7A2
ENST00000481966 0.762115256420347 0.453021726867731 -0.156773920869328 ENSG00000053371 AKR7A2
ENST00000492217 0.502079006067486 0.167791803243691 0.308971213055209 ENSG00000053371 AKR7A2
ENST00000375155 0.130284551127922 0.0146493690410998 0.402106267593781 ENSG00000040487 PQLC2
ENST00000375153 0.129673673755836 0.014552235268264 0.402280815891824 ENSG00000040487 PQLC2
ENST00000469076 0.129673673755836 0.014552235268264 0.402280815891824 ENSG00000040487 PQLC2
ENST00000400548 0.130284551127922 0.0146493690410998 0.402106267593781 ENSG00000040487 PQLC2
ENST00000497827 0.0959480467872319 0.00910407500858149 0.441476677626432 ENSG00000040487 PQLC2
ENST00000432465 0.543201890756228 0.200180583896869 0.246164124193247 ENSG00000040487 PQLC2
ENST00000401084 0.792788316388859 0.502832755243403 -0.0418448720208026 ENSG00000077549 CAPZB
ENST00000264203 0.792788419189725 0.502848375990973 -0.0418446061557516 ENSG00000077549 CAPZB
ENST00000375144 0.853099471179795 0.616213719886055 -0.0320108304650291 ENSG00000077549 CAPZB
ENST00000375142 0.79244176635628 0.502280833214816 -0.041907483229599 ENSG00000077549 CAPZB
ENST00000433834 0.804121968997121 0.522228736771519 -0.0400543740841229 ENSG00000077549 CAPZB
ENST00000264202 0.793309510151662 0.504092680558133 -0.0426663877376528 ENSG00000077549 CAPZB
ENST00000413711 0.78585988478603 0.491641725519946 -0.0447745017651422 ENSG00000077549 CAPZB
ENST00000459967 0.774343323392518 0.472947863492481 -0.0470177281333076 ENSG00000077549 CAPZB
ENST00000457768 0.911653269300652 0.749568379310921 -0.0264769771009151 ENSG00000077549 CAPZB
ENST00000489607 0.862079218443562 0.636659067192403 -0.0344306603430839 ENSG00000077549 CAPZB
ENST00000482808 0.691737555769943 0.353221811354929 -0.0625657194787898 ENSG00000077549 CAPZB
ENST00000481521 0.861327540833202 0.63543597596562 0.159481757276482 ENSG00000240490 RN7SL277P
ENST00000416470 0.746380457922714 0.428674844546595 0.28620576357068 ENSG00000235185 RP5-1056L3.1
ENST00000602662 0.873827660767754 0.661577353493775 -0.0275972167816639 ENSG00000270136 MINOS1-NBL1
ENST00000486890 0.882087687503255 0.67998824141324 -0.0268797166820639 ENSG00000173436 MINOS1
ENST00000322753 0.826388787398788 0.563440890129909 -0.0370760675990448 ENSG00000173436 MINOS1
ENST00000498067 0.997030788125328 0.98933545535928 0.00165396006022357 ENSG00000173436 MINOS1
ENST00000462646 0.87282827371151 0.659528045369104 -0.0286973314536708 ENSG00000173436 MINOS1
ENST00000467029 0.816055463593072 0.545114340263734 -0.0395023369273691 ENSG00000173436 MINOS1
ENST00000481464 0.817127225557346 0.547449277125003 -0.0392070482248571 ENSG00000173436 MINOS1
ENST00000498642 0.818667113026368 0.550141296627204 -0.0389546926979957 ENSG00000173436 MINOS1
ENST00000479642 0.92974135044268 0.795812117812608 -0.0215094190944389 ENSG00000173436 MINOS1
ENST00000602293 0.847146004658779 0.604215340746531 -0.0326702791261557 ENSG00000270136 MINOS1-NBL1
ENST00000602384 0.852541235147623 0.615028417798906 -0.0315940283097381 ENSG00000270136 MINOS1-NBL1
ENST00000602450 0.847148028357826 0.604228046842534 -0.0326701672482147 ENSG00000270136 MINOS1-NBL1
ENST00000485362 0.814651602169157 0.542335699735676 -0.0397848020709862 ENSG00000173436 MINOS1
ENST00000457263 0.992309730338079 0.972606543794347 -0.00661152709018859 ENSG00000226396 RPS14P3
ENST00000428975 0.901007100855454 0.72324592909501 0.0624166241644814 ENSG00000158747 NBL1
ENST00000289749 0.990161821174284 0.965556520170304 0.00745893214650891 ENSG00000158747 NBL1
ENST00000451758 0.941608986608832 0.827263774869355 0.0386002387018157 ENSG00000158747 NBL1
ENST00000439664 0.871259339842265 0.656226710356866 0.0788490610214784 ENSG00000158747 NBL1
ENST00000375136 0.970002722954826 0.906978316225392 0.0197058825946532 ENSG00000158747 NBL1
ENST00000548815 0.970002722954826 0.906978316225392 0.0197058825946532 ENSG00000158747 NBL1
ENST00000425400 0.92631121158446 0.786852678632482 0.0475046317951026 ENSG00000158747 NBL1
ENST00000439278 0.767957729564251 0.462756444184923 0.127125039960063 ENSG00000158747 NBL1
ENST00000427894 0.979510114210308 0.934320880568998 -0.0141261080099552 ENSG00000158747 NBL1
ENST00000289753 0.90482208435333 0.73205129511628 0.109188657809149 ENSG00000158748 HTR6
ENST00000294543 0.283435886039602 0.0533790372348535 -0.168867823918142 ENSG00000162542 TMCO4
ENST00000375127 0.303745356046499 0.0607006595749564 -0.164538564421146 ENSG00000162542 TMCO4
ENST00000489814 0.258400763460365 0.0451001750987416 -0.193070125574723 ENSG00000162542 TMCO4
ENST00000375122 0.285088922251346 0.0539075062245075 -0.168590340267957 ENSG00000162542 TMCO4
ENST00000494342 0.923618753271782 0.780143749824313 0.0686687730369214 ENSG00000162542 TMCO4
ENST00000489135 0.584671255332827 0.236240860338424 -0.117601051204344 ENSG00000162542 TMCO4
ENST00000496528 0.371816450844425 0.0892157797418161 -0.169417344506559 ENSG00000162542 TMCO4
ENST00000462171 0.29079283187895 0.0558544974141545 -0.208230353160597 ENSG00000162542 TMCO4
ENST00000488449 0.709480773176377 0.37628882412653 -0.123692103220803 ENSG00000162542 TMCO4
ENST00000375120 0.346918369261328 0.0778665771923793 0.138618971760098 ENSG00000169914 OTUD3
ENST00000466697 0.625819274597881 0.276757556840726 0.177097170130994 ENSG00000169914 OTUD3
ENST00000481686 0.982848969668488 0.944348591864487 0.0172985127301697 ENSG00000169914 OTUD3
ENST00000375099 0.771144552848845 0.468323426541011 0.266768986775351 ENSG00000162543 UBXN10
ENST00000289825 0.857602358164865 0.626262539723385 0.178840672648154 ENSG00000158816 VWA5B1
ENST00000375083 0.84149350194626 0.592533702493246 0.196949671879988 ENSG00000158816 VWA5B1
ENST00000485375 0.832594905544035 0.576568563644831 0.205698755933787 ENSG00000158816 VWA5B1
ENST00000375079 0.832594905544035 0.576568563644831 0.205698755933787 ENSG00000158816 VWA5B1
ENST00000289815 0.832594905544035 0.576568563644831 0.205698755933787 ENSG00000158816 VWA5B1
ENST00000473325 0.851655548224093 0.613291181110095 0.185580481428336 ENSG00000158816 VWA5B1
ENST00000444923 0.91444312150171 0.756852829912496 0.112938008534819 ENSG00000226664 RP4-745E8.2
ENST00000375078 0.776341982026909 0.475995471185051 -0.184244553161615 ENSG00000162545 CAMK2N1
ENST00000489020 0.98736267051056 0.957705536867083 -0.0159556108954104 ENSG00000162545 CAMK2N1
ENST00000264198 0.790142939444379 0.498499603121812 -0.0571966535056673 ENSG00000090432 MUL1
ENST00000375071 0.0212748639854735 0.000966627858999371 0.976884886772456 ENSG00000158825 CDA
ENST00000461985 0.0210211535232868 0.000951327580111785 0.977230724157151 ENSG00000158825 CDA
ENST00000321556 0.980347595946606 0.936340484358642 0.00850138192795329 ENSG00000158828 PINK1
ENST00000492302 0.915658794826359 0.759823040839114 0.0329115132842112 ENSG00000158828 PINK1
ENST00000451424 0.725367060525994 0.398220411792948 -0.0775640714630754 ENSG00000117242 PINK1-AS
ENST00000400490 0.898560992047191 0.717777087206456 -0.040813765138788 ENSG00000158828 PINK1
ENST00000535128 0.987785818864903 0.958737332398281 -0.0106473304906796 ENSG00000257033 AL391357.1
ENST00000602624 0.144986845840927 0.0173472635061944 -0.166517226030147 ENSG00000244038 DDOST
ENST00000375048 0.146145549580316 0.0175490461439491 -0.166337235438871 ENSG00000244038 DDOST
ENST00000415136 0.154869640477881 0.0191941398353344 -0.163165239102117 ENSG00000244038 DDOST
ENST00000475210 0.144279249445718 0.0171990458163625 -0.264946204721218 ENSG00000244038 DDOST
ENST00000464364 0.175639385047528 0.0235354954583942 -0.158030451244322 ENSG00000244038 DDOST
ENST00000477229 0.595073254676876 0.245994003291751 -0.114582653429352 ENSG00000244038 DDOST
ENST00000477167 0.028433155779663 0.00148362453678015 1.17569305276961 ENSG00000117245 KIF17
ENST00000490034 0.00628005417133913 0.000180254869482766 1.38285465631733 ENSG00000117245 KIF17
ENST00000375044 0.00186610593618634 3.53165082383138e-05 1.51823238043576 ENSG00000117245 KIF17
ENST00000400463 0.0018310522028263 3.44340154605714e-05 1.52064006301099 ENSG00000117245 KIF17
ENST00000247986 0.0018310522028263 3.44340154605714e-05 1.52064006301099 ENSG00000117245 KIF17
ENST00000462858 0.0676214463603628 0.00532533386755134 1.02928010179137 ENSG00000117245 KIF17
ENST00000498225 0.0706217044862152 0.0056888324113163 1.02061738379587 ENSG00000117245 KIF17
ENST00000375031 0.523132561348721 0.183712259751729 0.323113139961419 ENSG00000189410 SH2D5
ENST00000460804 0.533844279130572 0.192048040015749 0.31650615407151 ENSG00000189410 SH2D5
ENST00000444387 0.362136276705103 0.0848026471428678 0.457902337066608 ENSG00000189410 SH2D5
ENST00000447746 0.362234564556279 0.0848554585729507 0.499702750837079 ENSG00000189410 SH2D5
ENST00000518294 0.332799664062452 0.0718241770396467 0.514803910765264 ENSG00000189410 SH2D5
ENST00000517430 0.414038841375166 0.110975312250476 0.478225243583153 ENSG00000189410 SH2D5
ENST00000519434 0.481420612652894 0.153406968396613 0.457270399913928 ENSG00000189410 SH2D5
ENST00000436642 0.307177078942497 0.0619113451961102 0.685279644688852 ENSG00000233069 RP5-930J4.2
ENST00000312239 0.694562866894246 0.356749138084652 0.0495820649970506 ENSG00000127483 HP1BP3
ENST00000375003 0.822922886929518 0.557218255902353 0.0328096792225711 ENSG00000127483 HP1BP3
ENST00000413451 0.807625092447611 0.528461491252514 -0.0614586221541425 ENSG00000203394 RP5-930J4.4
ENST00000488722 0.920586449274159 0.771820501537246 0.0199182596529392 ENSG00000127483 HP1BP3
ENST00000491748 0.796794678788735 0.510474384889244 -0.0465190253693514 ENSG00000127483 HP1BP3
ENST00000419948 0.57148237498597 0.224146992426145 0.0749338888328992 ENSG00000127483 HP1BP3
ENST00000438032 0.514183883092845 0.176579226213057 0.0740801268180141 ENSG00000127483 HP1BP3
ENST00000424732 0.520771888483657 0.181754699476564 0.0729983270857395 ENSG00000127483 HP1BP3
ENST00000417710 0.576915419114658 0.228749905660993 0.0752846330842742 ENSG00000127483 HP1BP3
ENST00000487117 0.829858286436113 0.570993571784048 0.044878692923046 ENSG00000127483 HP1BP3
ENST00000375000 0.760100693537866 0.449678268957641 0.0505861383045963 ENSG00000127483 HP1BP3
ENST00000437575 0.760288943293463 0.450086364345445 0.0475250754700217 ENSG00000127483 HP1BP3
ENST00000419490 0.831316316972997 0.574031905297874 0.0354154591091772 ENSG00000127483 HP1BP3
ENST00000414993 0.829535100031433 0.570295110672174 0.0357007768191017 ENSG00000127483 HP1BP3
ENST00000443615 0.718227852202965 0.388075265635519 0.0564608117494059 ENSG00000127483 HP1BP3
ENST00000264211 0.856855816310347 0.624520381852053 0.0319759463746767 ENSG00000075151 EIF4G3
ENST00000400422 0.717622250536749 0.387216481162969 0.0620644912191758 ENSG00000075151 EIF4G3
ENST00000602326 0.717622250536749 0.387216481162969 0.0620644912191758 ENSG00000075151 EIF4G3
ENST00000374935 0.85596959210459 0.622602519955273 0.032283591073238 ENSG00000075151 EIF4G3
ENST00000537738 0.740032465652636 0.418929180452562 0.0609451237694036 ENSG00000075151 EIF4G3
ENST00000374937 0.853626914897508 0.617676598896948 0.0329193862187877 ENSG00000075151 EIF4G3
ENST00000536266 0.89916732326119 0.719388223764112 0.0255024785911249 ENSG00000075151 EIF4G3
ENST00000435383 0.882664896065725 0.681055126245747 0.0360754099414701 ENSG00000075151 EIF4G3
ENST00000496705 0.78534224205654 0.491072519119949 0.0805441965467318 ENSG00000075151 EIF4G3
ENST00000374933 0.952325286711786 0.85595039756074 -0.0160080059315832 ENSG00000075151 EIF4G3
ENST00000544689 0.944958615884106 0.835453628587653 -0.0180253399055123 ENSG00000075151 EIF4G3
ENST00000485722 0.761681476342211 0.452384134349599 -0.0926724969484671 ENSG00000075151 EIF4G3
ENST00000356916 0.693631154160539 0.355504783497241 0.0800145736602716 ENSG00000075151 EIF4G3
ENST00000374927 0.878704186785905 0.672781074983052 0.0333490423703616 ENSG00000075151 EIF4G3
ENST00000438975 0.70025289453334 0.364391339956155 0.0803637981410263 ENSG00000075151 EIF4G3
ENST00000411888 0.667024546636188 0.32286999528649 0.0882283110614321 ENSG00000075151 EIF4G3
ENST00000476088 0.983296629912055 0.946036790137686 0.00895521178134648 ENSG00000075151 EIF4G3
ENST00000408881 0.603042795749285 0.253858111373858 -0.415723370166602 ENSG00000221808 MIR1256
ENST00000420703 0.72392742827637 0.396214710712577 -0.285136176200496 ENSG00000233072 RPS15AP6
ENST00000463775 0.775556823196902 0.474626952909858 0.0787364333654011 ENSG00000075151 EIF4G3
ENST00000431514 0.963299037938042 0.885346626982338 0.0521340999453661 ENSG00000236073 RP11-487E1.2
ENST00000430808 0.728150880494794 0.401728202543883 0.196775525797267 ENSG00000235112 HSPE1P27
ENST00000584440 0.946193104205343 0.83881959474636 0.0702195579305337 ENSG00000266867 AL031005.1
ENST00000415912 0.601741073368829 0.252677374495092 0.107834772736552 ENSG00000117298 ECE1
ENST00000357071 0.508202529404425 0.172442735090255 0.116933783390306 ENSG00000117298 ECE1
ENST00000531334 0.76954616833368 0.46533720268451 0.0809677654043757 ENSG00000117298 ECE1
ENST00000374893 0.631436367609489 0.283372778851086 0.0949815183119962 ENSG00000117298 ECE1
ENST00000436918 0.631040328476403 0.283016830505696 0.0948379859950397 ENSG00000117298 ECE1
ENST00000264205 0.64169641530918 0.294478057027462 0.0922972056508401 ENSG00000117298 ECE1
ENST00000526194 0.677454991989339 0.334638466036507 0.0866619970440385 ENSG00000117298 ECE1
ENST00000470394 0.82942424937633 0.569925131805181 0.0615490666799469 ENSG00000117298 ECE1
ENST00000528294 0.613903745250521 0.264612698256606 0.101337926118429 ENSG00000117298 ECE1
ENST00000473505 0.819439643976984 0.551497148197657 0.0558016347182997 ENSG00000117298 ECE1
ENST00000416959 0.901791448189191 0.724770951060704 -0.070261343905071 ENSG00000236936 RP3-329E20.2
ENST00000481130 0.7188171742525 0.388876297308889 0.097534975457467 ENSG00000117298 ECE1
ENST00000527991 0.732814231594963 0.408193796992603 0.0941734956000486 ENSG00000117298 ECE1
ENST00000463334 0.826970510149148 0.564368578856929 0.0647210200601376 ENSG00000117298 ECE1
ENST00000449034 0.544976082114843 0.20178757960221 0.194371303907932 ENSG00000231105 RP5-1071N3.1
ENST00000454000 0.357064516586079 0.0822795476252472 0.228109742537516 ENSG00000142794 NBPF3
ENST00000475869 0.972160516093709 0.913568748216095 0.0311849187679439 ENSG00000142794 NBPF3
ENST00000318220 0.310512489886137 0.0631454701793459 0.241569220546543 ENSG00000142794 NBPF3
ENST00000478653 0.554454482832513 0.209812116208594 0.231913428199279 ENSG00000142794 NBPF3
ENST00000318249 0.301402188018491 0.0597418831004651 0.244875932815812 ENSG00000142794 NBPF3
ENST00000485941 0.968654419813119 0.902991222134479 0.0308781638226555 ENSG00000142794 NBPF3
ENST00000342104 0.301402188018491 0.0597418831004651 0.244875932815812 ENSG00000142794 NBPF3
ENST00000486229 0.457427362692327 0.137641138304046 0.210457374531298 ENSG00000142794 NBPF3
ENST00000434838 0.280540039089216 0.0523372798466301 0.270600908355383 ENSG00000142794 NBPF3
ENST00000467103 0.601794673340636 0.252728640353697 0.28496505511417 ENSG00000142794 NBPF3
ENST00000469876 0.527457106688556 0.187120802941854 0.344825380481556 ENSG00000142794 NBPF3
ENST00000477050 0.775850849352544 0.475106399438995 0.204078913368364 ENSG00000142794 NBPF3
ENST00000539907 0.0523120465290152 0.00363389184777516 0.988083324552582 ENSG00000162551 ALPL
ENST00000540617 0.0523120465290152 0.00363389184777516 0.988083324552582 ENSG00000162551 ALPL
ENST00000374840 0.0523120465290152 0.00363389184777516 0.988083324552582 ENSG00000162551 ALPL
ENST00000468526 0.0694616051689005 0.00553535585548998 1.00357984549303 ENSG00000162551 ALPL
ENST00000374832 0.158106843999823 0.0198251020272588 0.814266466016143 ENSG00000162551 ALPL
ENST00000425315 0.083626157240933 0.00739029073155813 0.933767379584592 ENSG00000162551 ALPL
ENST00000374830 0.0446844319579982 0.00289224719129338 1.07424513182422 ENSG00000162551 ALPL
ENST00000374829 0.0350057088438193 0.00200596235604095 1.12605447930071 ENSG00000162551 ALPL
ENST00000374761 0.766744529468816 0.460539362926385 0.257374349047449 ENSG00000076864 RAP1GAP
ENST00000290101 0.352579128829279 0.0801608104831289 0.596132929977664 ENSG00000076864 RAP1GAP
ENST00000374763 0.769743375822445 0.465651358852584 0.254587464285564 ENSG00000076864 RAP1GAP
ENST00000471600 0.352579128829279 0.0801608104831289 0.596132929977664 ENSG00000076864 RAP1GAP
ENST00000374765 0.475632315183831 0.149460475528613 0.465877304520549 ENSG00000076864 RAP1GAP
ENST00000495204 0.475632315183831 0.149460475528613 0.465877304520549 ENSG00000076864 RAP1GAP
ENST00000542643 0.475632315183831 0.149460475528613 0.465877304520549 ENSG00000076864 RAP1GAP
ENST00000359708 0.273151442034206 0.0499024228660148 0.724922267522732 ENSG00000076864 RAP1GAP
ENST00000374757 0.175082808651537 0.0234190161511774 0.839464976727995 ENSG00000076864 RAP1GAP
ENST00000317967 0.348718643361147 0.078596288748498 0.616026404778346 ENSG00000076864 RAP1GAP
ENST00000447293 0.103473793175319 0.0101939612884229 0.947514825599195 ENSG00000076864 RAP1GAP
ENST00000482984 0.220523725677394 0.0344884666190121 0.767364729436673 ENSG00000076864 RAP1GAP
ENST00000464457 0.360387866509586 0.083855863879775 0.614714677932663 ENSG00000076864 RAP1GAP
ENST00000400301 0.941112027264504 0.825654328308827 0.0119628813003868 ENSG00000090686 USP48
ENST00000308271 0.956927274051812 0.868271681796643 0.009023337748693 ENSG00000090686 USP48
ENST00000374732 0.855937201639552 0.622508266697183 0.0307789839818722 ENSG00000090686 USP48
ENST00000479177 0.577278609132815 0.229163114589744 0.204312323872312 ENSG00000090686 USP48
ENST00000529637 0.938990455730734 0.819969352249367 0.0126925366082932 ENSG00000090686 USP48
ENST00000464577 0.614922476365215 0.265580497967647 0.0886439155786208 ENSG00000090686 USP48
ENST00000471752 0.803352000145208 0.521019436391821 0.0847592768161008 ENSG00000090686 USP48
ENST00000487880 0.999240594277558 0.997621227084942 -0.000258282480050154 ENSG00000090686 USP48
ENST00000526044 0.908152490675005 0.740877738923161 0.0291620381868215 ENSG00000090686 USP48
ENST00000534705 0.876871789302225 0.66855278113571 0.0377538669800283 ENSG00000090686 USP48
ENST00000421625 0.802755946186862 0.520248650315725 -0.0426896387128838 ENSG00000090686 USP48
ENST00000374730 0.91551259989627 0.759426362062955 0.029844854223786 ENSG00000090686 USP48
ENST00000527823 0.964619211384268 0.890522199180542 -0.0126728170778539 ENSG00000090686 USP48
ENST00000532737 0.909536524378139 0.744164048642662 -0.0279857876225769 ENSG00000090686 USP48
ENST00000489108 0.737016047754033 0.41470319461151 -0.0814696640446416 ENSG00000090686 USP48
ENST00000434488 0.85596959210459 0.622592730957152 0.159308013801543 ENSG00000231978 RP11-132G19.3
ENST00000344642 0.894210455208495 0.707762388048841 -0.137206983483969 ENSG00000187942 LDLRAD2
ENST00000543870 0.749788583954275 0.433533048443243 -0.286806506906513 ENSG00000187942 LDLRAD2
ENST00000486901 0.842932855670694 0.595579253042804 -0.193641800722132 ENSG00000142798 HSPG2
ENST00000374695 0.0180906265845769 0.000776494514914268 0.982665460877723 ENSG00000142798 HSPG2
ENST00000430507 0.433474081758105 0.122501850087881 0.569554282707772 ENSG00000142798 HSPG2
ENST00000434233 0.962931846530492 0.884098745635389 0.0268480923701494 ENSG00000218510 LINC00339
ENST00000420503 0.955656165923441 0.864684467587267 0.0313580481515443 ENSG00000218510 LINC00339
ENST00000404210 0.942801298340452 0.830054210865913 0.0391349416462197 ENSG00000218510 LINC00339
ENST00000416769 0.942625517355672 0.829647950810626 0.0392380186279728 ENSG00000218510 LINC00339
ENST00000452322 0.82942424937633 0.56998092656534 -0.138081786662026 ENSG00000218510 LINC00339
ENST00000400259 0.365789615161823 0.0864196541637484 -0.0960600156809763 ENSG00000070831 CDC42
ENST00000344548 0.36603730208391 0.0865102984584027 -0.0961321441127183 ENSG00000070831 CDC42
ENST00000315554 0.424530267428349 0.117074041520449 -0.0814467779839783 ENSG00000070831 CDC42
ENST00000498236 0.427765715079835 0.119007048679672 -0.0820822875434243 ENSG00000070831 CDC42
ENST00000421089 0.296238554306856 0.0578223850333849 -0.0985090200854245 ENSG00000070831 CDC42
ENST00000411827 0.432864179476871 0.122123526980339 -0.0840502467100776 ENSG00000070831 CDC42
ENST00000431803 0.94654130410043 0.839952783110462 -0.0202234777154296 ENSG00000230068 CDC42-IT1
ENST00000604049 0.750658108400503 0.435059745146636 -0.179664181582329 ENSG00000271428 RP1-224A6.8
ENST00000606754 0.441610840713589 0.127436405375232 0.31212280986191 ENSG00000271840 RP1-224A6.9
ENST00000290167 0.0423924677649902 0.00268415554636273 0.63844302168655 ENSG00000162552 WNT4
ENST00000542383 0.0205562040449375 0.000923590299664522 0.703386575709635 ENSG00000162552 WNT4
ENST00000415567 0.0486650055312594 0.00327185254625389 0.869600550608732 ENSG00000162552 WNT4
ENST00000441048 0.00140204172181751 2.46220954678725e-05 1.02711963008633 ENSG00000162552 WNT4
ENST00000404138 0.698820971864963 0.362417510416454 0.043840356370352 ENSG00000184677 ZBTB40
ENST00000400239 0.881937767821735 0.679706601323399 -0.0245422450575262 ENSG00000184677 ZBTB40
ENST00000375647 0.696396997381081 0.359604417638613 0.0440754991529126 ENSG00000184677 ZBTB40
ENST00000374651 0.748008146538602 0.430972107988133 0.0398297120569148 ENSG00000184677 ZBTB40
ENST00000438551 0.610294226596852 0.261112414714016 0.193530411387878 ENSG00000237200 ZBTB40-IT1
ENST00000374644 0.0810432322767453 0.00702817158143589 0.894601542025347 ENSG00000070886 EPHA8
ENST00000166244 0.0636199644395494 0.004843809425193 0.957882059989633 ENSG00000070886 EPHA8
ENST00000538803 0.0810432322767453 0.00702817158143589 0.894601542025347 ENSG00000070886 EPHA8
ENST00000374642 0.697976038762972 0.361578561270757 -0.266005732279782 ENSG00000173372 C1QA
ENST00000438241 0.713390268231876 0.381441783331264 -0.255009731010939 ENSG00000173372 C1QA
ENST00000402322 0.722973501015368 0.394607172440139 -0.254928127594691 ENSG00000173372 C1QA
ENST00000374640 0.884078088237879 0.684517412059814 -0.10886071575492 ENSG00000159189 C1QC
ENST00000374639 0.884078088237879 0.684517412059814 -0.10886071575492 ENSG00000159189 C1QC
ENST00000374637 0.884078088237879 0.684517412059814 -0.10886071575492 ENSG00000159189 C1QC
ENST00000510260 0.961074940625826 0.879211798425336 -0.0546768902911376 ENSG00000173369 C1QB
ENST00000509305 0.956463057179336 0.866859245721882 -0.0603146800711219 ENSG00000173369 C1QB
ENST00000432749 0.960812154396175 0.878433468943406 -0.0550207558036607 ENSG00000173369 C1QB
ENST00000314933 0.956463057179336 0.866859245721882 -0.0603146800711219 ENSG00000173369 C1QB
ENST00000544305 0.61513793197961 0.26588784642842 0.304925390673805 ENSG00000133216 EPHB2
ENST00000374630 0.603110166419274 0.25395462715651 0.311503644684424 ENSG00000133216 EPHB2
ENST00000400191 0.592409198128017 0.24326770928967 0.316644818383567 ENSG00000133216 EPHB2
ENST00000374632 0.584697718007096 0.236255439522059 0.321525053708332 ENSG00000133216 EPHB2
ENST00000374627 0.683153378824923 0.341830997542367 0.275701348287619 ENSG00000133216 EPHB2
ENST00000465676 0.762802358521902 0.454378375532055 0.230403844455502 ENSG00000133216 EPHB2
ENST00000419644 0.967072044346661 0.89831873382984 -0.0463336555285201 ENSG00000225952 RP11-69E9.1
ENST00000490436 0.897013864886961 0.714130571088529 0.131729659794824 ENSG00000133216 EPHB2
ENST00000610135 0.528367691092861 0.188065517233918 0.444430710804026 ENSG00000272796 RP1-74M1.3
ENST00000440767 0.0174049928897572 0.00073792523399545 1.21470508187677 ENSG00000227868 C1orf234
ENST00000566855 0.00811962241652222 0.000256271635625241 1.33032669727365 ENSG00000227868 C1orf234
ENST00000356634 0.717622250536749 0.387218536504839 0.0742384599206066 ENSG00000004487 KDM1A
ENST00000400181 0.717595082938881 0.387044761857852 0.074232732008518 ENSG00000004487 KDM1A
ENST00000542151 0.717622250536749 0.387185747945283 0.074238500625872 ENSG00000004487 KDM1A
ENST00000427154 0.332972617000978 0.071946999452363 0.142137340955663 ENSG00000240553 RP1-184J9.2
ENST00000481879 0.742201907829192 0.422414777869165 -0.110282963798832 ENSG00000004487 KDM1A
ENST00000465864 0.735707529977834 0.412939810067978 0.0679307520932765 ENSG00000004487 KDM1A
ENST00000494920 0.968345696828719 0.902082185780735 -0.00969532023876495 ENSG00000004487 KDM1A
ENST00000602503 0.853320387879043 0.616940532236731 -0.0490604675572804 ENSG00000004487 KDM1A
ENST00000374623 2.40296177800063e-05 1.62929990132593e-07 0.393965398476132 ENSG00000169641 LUZP1
ENST00000418342 2.95694587992005e-07 8.45212337879483e-10 0.469100645794256 ENSG00000169641 LUZP1
ENST00000302291 2.96039481642025e-07 8.48166083383496e-10 0.471147791359628 ENSG00000169641 LUZP1
ENST00000314174 1.97618716941995e-06 7.61921213464757e-09 0.500258294170734 ENSG00000169641 LUZP1
ENST00000471849 7.44406283317826e-06 3.96860975059426e-08 0.52514114152874 ENSG00000169641 LUZP1
ENST00000475164 0.000906151124350287 1.41915527671223e-05 0.465364094394915 ENSG00000169641 LUZP1
ENST00000450968 0.713243124430959 0.381257025438842 0.303926020799911 ENSG00000229010 RP5-979D14.1
ENST00000384208 0.297182468088499 0.0581260566453159 0.69213464866079 ENSG00000206935 RNU6-514P
ENST00000516769 0.656017298426344 0.310333274122892 0.362791218598832 ENSG00000252578 RNU6-135P
ENST00000566551 0.706413410890021 0.372300506832813 0.114802105631186 ENSG00000261326 RP5-1057J7.6
ENST00000604481 0.982451693375308 0.942897986273645 -0.0155991425187762 ENSG00000261326 RP5-1057J7.6
ENST00000464516 0.827686191157911 0.566075795542686 -0.0674668744520453 ENSG00000125944 HNRNPR
ENST00000478691 0.277470154309698 0.0513572661539229 -0.123388049114603 ENSG00000125944 HNRNPR
ENST00000374616 0.312842922663472 0.0641266227265833 -0.125408200252203 ENSG00000125944 HNRNPR
ENST00000476660 0.199270751372151 0.0289817778512258 -0.164225123095997 ENSG00000125944 HNRNPR
ENST00000374612 0.312842922663472 0.0641266227265833 -0.125408200252203 ENSG00000125944 HNRNPR
ENST00000302271 0.313191732791177 0.0642590287803926 -0.125360004696365 ENSG00000125944 HNRNPR
ENST00000427764 0.319666866562082 0.0665730038589911 -0.125591558300201 ENSG00000125944 HNRNPR
ENST00000606561 0.345481383221543 0.0772059051885999 -0.121261211631776 ENSG00000125944 HNRNPR
ENST00000426846 0.350864349955638 0.0794613981758135 -0.120665859336646 ENSG00000125944 HNRNPR
ENST00000463552 0.465339622659034 0.142818314863446 -0.106944099136392 ENSG00000125944 HNRNPR
ENST00000470941 0.495036368488336 0.162554861342464 -0.105512822524514 ENSG00000125944 HNRNPR
ENST00000476451 0.318354392555948 0.0660795824584832 -0.139027038981521 ENSG00000125944 HNRNPR
ENST00000490652 0.837547519529511 0.585632412480402 -0.0442947229862042 ENSG00000125944 HNRNPR
ENST00000314011 0.609420532584704 0.260066319860478 0.148883474021876 ENSG00000125945 ZNF436
ENST00000374608 0.724873670205915 0.39756761455627 0.113484178024179 ENSG00000125945 ZNF436
ENST00000458053 0.560909361606526 0.215123535161354 0.362725202812195 ENSG00000249087 C1orf213
ENST00000454117 0.554586530356594 0.209965308706339 0.377956317627042 ENSG00000249087 C1orf213
ENST00000335648 0.522061239791022 0.18287100675903 0.404496670201715 ENSG00000249087 C1orf213
ENST00000518821 0.438806491096706 0.125673684511492 0.460458422081565 ENSG00000249087 C1orf213
ENST00000437367 0.522699341809918 0.183434354603108 0.40415186778063 ENSG00000249087 C1orf213
ENST00000518600 0.864300145416745 0.641196613442118 -0.170558562780131 ENSG00000249087 C1orf213
ENST00000450454 0.00168881965408833 3.10968959266168e-05 1.39588254325048 ENSG00000204219 TCEA3
ENST00000374601 0.00538129128504208 0.000145415033582467 1.37553529769697 ENSG00000204219 TCEA3
ENST00000461794 0.0220325242225262 0.00101346719878226 1.21857574760103 ENSG00000204219 TCEA3
ENST00000374602 0.0348270489585376 0.00199261078204484 1.13981608992077 ENSG00000204219 TCEA3
ENST00000495646 0.870640528237685 0.654569071776874 0.145139503590516 ENSG00000088280 ASAP3
ENST00000336689 0.432265426183316 0.121725692779752 0.385750505492225 ENSG00000088280 ASAP3
ENST00000465372 0.748606985414581 0.431899363648623 0.28674757369879 ENSG00000088280 ASAP3
ENST00000492982 0.309947112786271 0.0629290100108425 0.468506698608919 ENSG00000088280 ASAP3
ENST00000437606 0.311712070532522 0.0636088726033168 0.467437918704839 ENSG00000088280 ASAP3
ENST00000484418 0.685846216672248 0.345277104352397 0.348078713741129 ENSG00000088280 ASAP3
ENST00000475814 0.627397692555649 0.278705413446664 0.384670690421917 ENSG00000088280 ASAP3
ENST00000530874 0.949796142002346 0.848913968645038 -0.0695705555168344 ENSG00000088280 ASAP3
ENST00000478858 0.362983467447211 0.085223390065139 0.483711258298614 ENSG00000088280 ASAP3
ENST00000608765 0.62980008362302 0.281399235682899 0.322372483893918 ENSG00000088280 ASAP3
ENST00000449467 0.893790859679566 0.706837564459064 0.122254302704129 ENSG00000088280 ASAP3
ENST00000361729 0.749225881125762 0.432764431502592 0.206592293741874 ENSG00000007968 E2F2
ENST00000487237 0.851883557446012 0.613579956767688 0.185059313456028 ENSG00000007968 E2F2
ENST00000374561 0.038794682144333 0.00233749683606832 0.554499826824569 ENSG00000117318 ID3
ENST00000463312 0.060670998382314 0.00451985507844366 0.670297551399636 ENSG00000117318 ID3
ENST00000486541 0.0603573348636187 0.00448404997830147 0.53955526737255 ENSG00000117318 ID3
ENST00000477916 0.199925984551773 0.0291209312622043 0.664542749874977 ENSG00000197880 MDS2
ENST00000374555 0.0669357061860555 0.00523261965212659 0.986172048309238 ENSG00000197880 MDS2
ENST00000374550 0.4290475953759 0.119777752815248 -0.12875081849383 ENSG00000142676 RPL11
ENST00000467075 0.329103080998504 0.0702598784141083 -0.124121649564407 ENSG00000142676 RPL11
ENST00000482370 0.430600113448611 0.120779742615721 -0.128602403281731 ENSG00000142676 RPL11
ENST00000443624 0.442910853586055 0.128131601346265 -0.126845978655381 ENSG00000142676 RPL11
ENST00000458455 0.434936813162392 0.123368928148701 -0.128199135559567 ENSG00000142676 RPL11
ENST00000366398 0.48039849931867 0.152680462202195 -0.391452803550148 ENSG00000203589 RP5-886K2.1
ENST00000466184 0.751766406162274 0.43680635965539 0.274301552522 ENSG00000244609 RN7SL532P
ENST00000418390 0.44268861295718 0.128026980571647 -0.0980847951848363 ENSG00000011007 TCEB3
ENST00000609199 0.421647225007739 0.115520363605927 -0.105731130938531 ENSG00000011007 TCEB3
ENST00000487554 0.735004754204169 0.411920050104665 -0.0716799871979103 ENSG00000011007 TCEB3
ENST00000427796 0.581252366692795 0.232851317031712 0.118115517900981 ENSG00000236810 RP5-886K2.3
ENST00000447961 0.050905536565217 0.00349524234669108 0.954402463601673 ENSG00000236810 RP5-886K2.3
ENST00000246151 0.912750315326791 0.75268309713624 0.0292317286370912 ENSG00000057757 PITHD1
ENST00000415372 0.97418387455772 0.918595414640391 -0.0118324158909309 ENSG00000057757 PITHD1
ENST00000374524 0.979221255509555 0.933662608080706 0.00803290767953044 ENSG00000057757 PITHD1
ENST00000374514 0.852759933239619 0.615414261004045 0.0346457665055567 ENSG00000011009 LYPLA2
ENST00000400061 0.854013956980655 0.618452480645815 0.0344714478335628 ENSG00000011009 LYPLA2
ENST00000420982 0.877196447208699 0.669296108826654 0.0315034371034761 ENSG00000011009 LYPLA2
ENST00000374505 0.938113051658729 0.817273032991178 0.0159012827513035 ENSG00000011009 LYPLA2
ENST00000495365 0.890902812587871 0.69984039193186 0.0262750994233612 ENSG00000011009 LYPLA2
ENST00000374503 0.902481901017003 0.726096923048722 0.0240294235702163 ENSG00000011009 LYPLA2
ENST00000374502 0.880009851241535 0.675833631770383 0.0285641952749342 ENSG00000011009 LYPLA2
ENST00000492577 0.854307171795227 0.619329255583659 0.0342217211620488 ENSG00000011009 LYPLA2
ENST00000421070 0.756054250232594 0.443206988519959 0.058400991162933 ENSG00000011009 LYPLA2
ENST00000374501 0.769239986978514 0.464773660850945 0.0581951980810842 ENSG00000011009 LYPLA2
ENST00000472213 0.907237479748879 0.738298612830701 0.0290422745399202 ENSG00000011009 LYPLA2
ENST00000481736 0.904960605657942 0.732365065587888 0.0386692912744594 ENSG00000117308 GALE
ENST00000374497 0.933448264045987 0.804136242582025 0.0280869480673836 ENSG00000117308 GALE
ENST00000456977 0.851972244547865 0.613738753185615 -0.0865552734422676 ENSG00000117308 GALE
ENST00000459934 0.911641837123899 0.749208460723899 0.0363200659988474 ENSG00000117308 GALE
ENST00000469556 0.92418151037475 0.781807402773178 0.0494413859357032 ENSG00000117308 GALE
ENST00000429356 0.649689496850671 0.303375890480531 0.114101136731148 ENSG00000117308 GALE
ENST00000418277 0.81391186775999 0.541026264277994 0.0747291110209138 ENSG00000117308 GALE
ENST00000470949 0.649299357021667 0.302887374410127 0.13061307601435 ENSG00000117308 GALE
ENST00000425913 0.796670181419543 0.510251485566913 0.0866560872520577 ENSG00000117308 GALE
ENST00000445705 0.634963501910309 0.287154745349869 0.135414146381464 ENSG00000117308 GALE
ENST00000467493 0.754515748262674 0.440797338857769 0.100990138624773 ENSG00000117308 GALE
ENST00000486382 0.94231845011701 0.829061844547984 0.0315427234675643 ENSG00000117308 GALE
ENST00000470383 0.835037003200661 0.58094406081895 0.0822054340533818 ENSG00000117308 GALE
ENST00000466250 0.823939711473932 0.559025135655569 0.0866207895823334 ENSG00000117308 GALE
ENST00000467070 0.820545493441922 0.553350301253015 0.0943433202291448 ENSG00000117308 GALE
ENST00000374490 0.867813332008943 0.649357244489854 -0.058894696981695 ENSG00000117305 HMGCL
ENST00000374487 0.960699799934205 0.878179389866766 -0.0219654346350553 ENSG00000117305 HMGCL
ENST00000374483 0.960699799934205 0.878179389866766 -0.0219654346350553 ENSG00000117305 HMGCL
ENST00000436439 0.867813332008943 0.649357244489854 -0.058894696981695 ENSG00000117305 HMGCL
ENST00000235958 0.865050183333437 0.642871880990874 -0.0600828981140015 ENSG00000117305 HMGCL
ENST00000509389 0.851037739240953 0.612283751946754 -0.0675936415508241 ENSG00000117305 HMGCL
ENST00000496907 0.787545245656964 0.494141006636233 -0.10396170011894 ENSG00000117305 HMGCL
ENST00000513148 0.825817909922163 0.56229166155256 -0.0804328328824389 ENSG00000117305 HMGCL
ENST00000479458 0.864995149481097 0.642707177953113 -0.0870711137656364 ENSG00000117305 HMGCL
ENST00000498698 0.583107875476083 0.234638794799698 -0.20166754412887 ENSG00000117305 HMGCL
ENST00000374479 0.679225988016516 0.336760722043223 0.1683788735788 ENSG00000179163 FUCA1
ENST00000374472 0.0913972454121735 0.00844625886249143 0.383456897352709 ENSG00000188822 CNR2
ENST00000536471 0.0497016784865535 0.00336897254295828 0.454752412897261 ENSG00000188822 CNR2
ENST00000412176 0.677994242280247 0.335244323259201 0.307540508158112 ENSG00000229106 RP11-4M23.2
ENST00000411815 0.928500288908414 0.792647293300175 -0.096432282141507 ENSG00000232557 RP11-4M23.3
ENST00000471915 0.218673709860567 0.0340204973980398 0.143042574664476 ENSG00000189266 PNRC2
ENST00000334351 0.245541334723453 0.0413218470074818 0.136810404551174 ENSG00000189266 PNRC2
ENST00000374468 0.232768941441802 0.037822593327329 0.139575420895711 ENSG00000189266 PNRC2
ENST00000579103 0.553870747943793 0.209200951235534 0.0901845894444416 ENSG00000189266 PNRC2
ENST00000344989 0.487603001307412 0.157512702366746 -0.120120328237236 ENSG00000188529 SRSF10
ENST00000453840 0.493864041229964 0.161864781584239 -0.118615763176031 ENSG00000188529 SRSF10
ENST00000341154 0.494466026767496 0.16227147684983 -0.118648890292876 ENSG00000188529 SRSF10
ENST00000484146 0.496145340134259 0.16317645511309 -0.117870902984575 ENSG00000188529 SRSF10
ENST00000473858 0.496506258835301 0.163429926019362 -0.117799776952581 ENSG00000188529 SRSF10
ENST00000374452 0.496833475452858 0.163709922921166 -0.117607539193012 ENSG00000188529 SRSF10
ENST00000374453 0.496190472348224 0.163212883378013 -0.117649845454594 ENSG00000188529 SRSF10
ENST00000343255 0.474392453629962 0.148539479767139 -0.125305146878474 ENSG00000188529 SRSF10
ENST00000492112 0.460488027138891 0.13953553402348 -0.127673901973341 ENSG00000188529 SRSF10
ENST00000485841 0.512120881257233 0.175106437169977 -0.118336003695567 ENSG00000188529 SRSF10
ENST00000338597 0.473552758663721 0.147976973817516 -0.127947168612705 ENSG00000188529 SRSF10
ENST00000495785 0.43240958081523 0.121834907616858 -0.134514200825978 ENSG00000188529 SRSF10
ENST00000473754 0.420603742297343 0.114949291098227 -0.136069940696372 ENSG00000188529 SRSF10
ENST00000497214 0.91944653043736 0.769556833211694 0.0440544554995962 ENSG00000188529 SRSF10
ENST00000485292 0.230996467333068 0.0372878112349241 -0.195811762019927 ENSG00000188529 SRSF10
ENST00000469303 0.140219392439113 0.0164459561016507 -0.211571764241519 ENSG00000188529 SRSF10
ENST00000327535 0.912608462270859 0.752263610756638 -0.0881422109773292 ENSG00000185436 IFNLR1
ENST00000327575 0.750816816473934 0.435300465868136 -0.0801345340053471 ENSG00000185436 IFNLR1
ENST00000374421 0.926560660144384 0.787360601833805 -0.0755835435410715 ENSG00000185436 IFNLR1
ENST00000374419 0.628035041396964 0.279341456418843 -0.114088012462891 ENSG00000185436 IFNLR1
ENST00000374418 0.662378252829266 0.318081648757694 -0.108849528485312 ENSG00000185436 IFNLR1
ENST00000361548 0.917848851123296 0.765635563336818 0.109373542887093 ENSG00000158055 GRHL3
ENST00000342072 0.917848851123296 0.765635563336818 0.109373542887093 ENSG00000158055 GRHL3
ENST00000350501 0.554187651936642 0.209501071950194 0.316919760974151 ENSG00000158055 GRHL3
ENST00000356046 0.917848851123296 0.765635563336818 0.109373542887093 ENSG00000158055 GRHL3
ENST00000236255 0.847862843254276 0.606006930222726 0.185493668809478 ENSG00000158055 GRHL3
ENST00000528064 0.847862843254276 0.606006930222726 0.185493668809478 ENSG00000158055 GRHL3
ENST00000374409 0.740791813863788 0.42036835549465 0.140213529628954 ENSG00000001460 STPG1
ENST00000440416 0.624541763004285 0.275378028486946 0.193063969984716 ENSG00000001460 STPG1
ENST00000003583 0.722503538918096 0.393952554920443 0.148324273630866 ENSG00000001460 STPG1
ENST00000468303 0.533844279130572 0.192054047000992 0.215157656103127 ENSG00000001460 STPG1
ENST00000337248 0.721314119303136 0.392503110156534 0.14862249002818 ENSG00000001460 STPG1
ENST00000497384 0.778226340555162 0.479679786144632 0.150337885424005 ENSG00000001460 STPG1
ENST00000438866 0.766744529468816 0.4605391486088 0.234285538621076 ENSG00000001460 STPG1
ENST00000435187 0.948583184790996 0.845620661070516 0.0534528373737936 ENSG00000001460 STPG1
ENST00000483261 0.867011423978205 0.647605621743612 0.167399959423176 ENSG00000001460 STPG1
ENST00000498488 0.685798057962476 0.345145623134743 0.201041989160112 ENSG00000001460 STPG1
ENST00000483528 0.888424434287084 0.694425708286605 0.106020742382412 ENSG00000001460 STPG1
ENST00000475760 0.742454014075222 0.422960502076805 0.242349625537267 ENSG00000001460 STPG1
ENST00000492753 0.468985518825881 0.145085302435406 0.457988620723987 ENSG00000001460 STPG1
ENST00000374399 0.484545919461183 0.155563996651134 0.138542809013495 ENSG00000001461 NIPAL3
ENST00000003912 0.407213559972616 0.107298485555423 0.150220603072184 ENSG00000001461 NIPAL3
ENST00000488155 0.526264867195045 0.186143318649248 0.218329512254125 ENSG00000001461 NIPAL3
ENST00000358028 0.517304685269697 0.1791416008291 0.147967447495934 ENSG00000001461 NIPAL3
ENST00000339255 0.501895194581739 0.167561899868774 0.137474884968075 ENSG00000001461 NIPAL3
ENST00000475663 0.579654582850795 0.231395121147762 0.17945837107387 ENSG00000001461 NIPAL3
ENST00000428131 0.756932518839434 0.44455206251235 0.0919447843687609 ENSG00000001461 NIPAL3
ENST00000432012 0.718187106173462 0.388035573025345 0.135164098603957 ENSG00000001461 NIPAL3
ENST00000374395 0.458137732463729 0.138080253067162 0.115471584900645 ENSG00000117602 RCAN3
ENST00000436717 0.667892380188426 0.323927683133404 0.0847282151357423 ENSG00000117602 RCAN3
ENST00000425530 0.433950597486919 0.122834494477233 0.204194212120596 ENSG00000117602 RCAN3
ENST00000412742 0.857408611200137 0.625712894668784 0.0468471345569643 ENSG00000117602 RCAN3
ENST00000538532 0.873468446473295 0.660730565340472 0.0426012250162867 ENSG00000117602 RCAN3
ENST00000374393 0.830026401729308 0.571433591182646 0.0577612062000311 ENSG00000117602 RCAN3
ENST00000482807 0.869632763170682 0.65271305216641 0.0654277737108219 ENSG00000117602 RCAN3
ENST00000577528 0.222020503391093 0.0348487274465065 0.29435172989971 ENSG00000264443 RP4-594I10.3
ENST00000374392 0.199295975956262 0.0289886093953365 0.762166877486708 ENSG00000184454 NCMAP
ENST00000486262 0.399167775003632 0.102887182922516 0.579358239192222 ENSG00000184454 NCMAP
ENST00000478890 0.41786300352275 0.113204452471085 0.0999384892711749 ENSG00000133226 SRRM1
ENST00000593639 0.457061995930533 0.137397106523271 0.0977020002567098 ENSG00000133226 SRRM1
ENST00000323848 0.967288458936134 0.899133895341606 -0.00658114428862641 ENSG00000133226 SRRM1
ENST00000466910 0.231986664452485 0.0376014121764025 0.155071281690843 ENSG00000133226 SRRM1
ENST00000468822 0.773845702156011 0.472196394323816 0.0453128910832279 ENSG00000133226 SRRM1
ENST00000447431 0.897661731191394 0.715729398591753 -0.0195189373836278 ENSG00000133226 SRRM1
ENST00000600523 0.30735567872529 0.0619700672149699 0.129805373910475 ENSG00000133226 SRRM1
ENST00000462710 0.627387641223587 0.27858640364608 0.0714612309816514 ENSG00000133226 SRRM1
ENST00000374389 0.917593285525508 0.764672177014928 -0.0160406841649227 ENSG00000133226 SRRM1
ENST00000490543 0.62736504008878 0.278556398405559 0.0714610350681804 ENSG00000133226 SRRM1
ENST00000479034 0.910842363358874 0.747028742233837 -0.0169201453339622 ENSG00000133226 SRRM1
ENST00000596378 0.894837212371079 0.709123127739696 -0.0204535572964215 ENSG00000133226 SRRM1
ENST00000494934 0.767957729564251 0.46274146084418 -0.0572101008677044 ENSG00000133226 SRRM1
ENST00000495561 0.80961621612098 0.531727211846581 -0.0539697093673195 ENSG00000133226 SRRM1
ENST00000537199 0.466722262070562 0.143657608692507 -0.0873596705305512 ENSG00000133226 SRRM1
ENST00000485441 0.549444517219875 0.205418199407289 -0.104296714364957 ENSG00000133226 SRRM1
ENST00000470243 0.666659901286996 0.322440498400713 -0.072318826458617 ENSG00000133226 SRRM1
ENST00000496882 0.514884069889868 0.177081457702128 -0.0873614661230774 ENSG00000133226 SRRM1
ENST00000461768 0.629712486065205 0.281279749279768 -0.0736427673719442 ENSG00000133226 SRRM1
ENST00000485541 0.702170736507207 0.366733408776357 -0.066090642892989 ENSG00000133226 SRRM1
ENST00000488317 0.658129934423976 0.313132191881932 -0.080422509190168 ENSG00000133226 SRRM1
ENST00000489130 0.563647670025732 0.217715259713118 -0.129828393883397 ENSG00000133226 SRRM1
ENST00000459464 0.289508817051155 0.0554057135553419 -0.697193156553973 ENSG00000238986 snoU13
ENST00000474843 0.721566835124678 0.392855444915449 -0.0688173402370186 ENSG00000133226 SRRM1
ENST00000374379 0.98408473481491 0.948745644554243 -0.00842730192533593 ENSG00000169504 CLIC4
ENST00000497755 0.943748229160288 0.832254879584674 0.0297609328572112 ENSG00000169504 CLIC4
ENST00000488683 0.985767620463012 0.953452571579902 -0.00765246951685873 ENSG00000169504 CLIC4
ENST00000489758 0.953308853520005 0.858785309247404 0.0252026302289571 ENSG00000169504 CLIC4
ENST00000459588 0.678429525560426 0.335823381820979 0.336828663898391 ENSG00000238482 RNU6-1208P
ENST00000399916 0.892795485352498 0.704101566218517 -0.0336934993508225 ENSG00000020633 RUNX3
ENST00000308873 0.861160177377194 0.634735577207909 -0.0436722144995334 ENSG00000020633 RUNX3
ENST00000338888 0.880364255453595 0.676627060475323 -0.0377755227878743 ENSG00000020633 RUNX3
ENST00000540420 0.843652982578186 0.597314205766535 -0.0495588473991484 ENSG00000020633 RUNX3
ENST00000496967 0.793410945904256 0.504261141350399 -0.0602977114940098 ENSG00000020633 RUNX3
ENST00000479341 0.990487365693738 0.966883691920234 0.00417746117144297 ENSG00000020633 RUNX3
ENST00000456316 0.887081860480096 0.691200939492563 -0.0734946451927226 ENSG00000229162 RP11-84D1.1
ENST00000424084 0.00115638919316588 1.92790466015664e-05 1.40666539274777 ENSG00000233755 RP4-799D16.1
ENST00000429666 0.174641929654412 0.0232968337945582 0.825265926043924 ENSG00000233755 RP4-799D16.1
ENST00000455902 0.00296563854627073 6.48389671130491e-05 1.25348803839434 ENSG00000231953 RP4-706G24.1
ENST00000236273 0.856705202255051 0.624275692632349 0.0298963953910093 ENSG00000117614 SYF2
ENST00000354361 0.861142407663793 0.634708562405746 0.0286399789347308 ENSG00000117614 SYF2
ENST00000474160 0.899859658952213 0.721198584869344 -0.026992981367424 ENSG00000117614 SYF2
ENST00000476231 0.823544195461433 0.558186402393333 -0.0491781631287956 ENSG00000117614 SYF2
ENST00000243189 0.147623334531515 0.0178229967957756 0.169910201574274 ENSG00000117616 C1orf63
ENST00000569495 0.301258449072026 0.05968535581147 0.136168384601527 ENSG00000117616 C1orf63
ENST00000498238 0.147623334531515 0.0178246290627812 0.170024326735492 ENSG00000117616 C1orf63
ENST00000566395 0.204494189671932 0.0302838557607409 0.149909746344096 ENSG00000117616 C1orf63
ENST00000565733 0.175538623952689 0.0235154223841262 0.154472700955317 ENSG00000117616 C1orf63
ENST00000568254 0.14810530038555 0.0179065699982264 0.169904445722854 ENSG00000117616 C1orf63
ENST00000473314 0.0263311047348274 0.001316192623328 0.191891145168595 ENSG00000117616 C1orf63
ENST00000417642 0.14761659054201 0.0178208709522678 0.170023843395933 ENSG00000117616 C1orf63
ENST00000570063 0.187948266932633 0.026298534394917 0.153406924420498 ENSG00000117616 C1orf63
ENST00000564223 0.399220278579407 0.102918351760604 0.150260190268479 ENSG00000117616 C1orf63
ENST00000475766 0.276346374038143 0.0509374966232833 0.134165938859695 ENSG00000117616 C1orf63
ENST00000491378 0.207446047818031 0.0310550799971934 0.174618875839028 ENSG00000117616 C1orf63
ENST00000431849 0.216166678025177 0.0333330126843002 0.193382985161186 ENSG00000117616 C1orf63
ENST00000568212 0.28752848661085 0.0546868730400684 0.18553495052845 ENSG00000117616 C1orf63
ENST00000568701 0.142189694507249 0.0168191241297012 0.207853595430472 ENSG00000117616 C1orf63
ENST00000561867 0.0506127824786492 0.00346134720967563 0.224510611754003 ENSG00000117616 C1orf63
ENST00000568996 0.052384560063586 0.0036396254954638 0.223440717104603 ENSG00000117616 C1orf63
ENST00000607698 0.472129744390086 0.147007258841411 0.532491720502464 ENSG00000272432 RP3-465N24.6
ENST00000450820 0.0643075981161528 0.00492457509803688 0.294234954231444 ENSG00000117616 C1orf63
ENST00000566714 0.783904421739636 0.489036298926338 0.138836087010879 ENSG00000261349 RP3-465N24.5
ENST00000564398 0.00411796715157605 0.000101064484914439 0.699245550699271 ENSG00000187010 RHD
ENST00000328664 0.0651340644047784 0.00502553336045217 0.37044413968654 ENSG00000187010 RHD
ENST00000454452 0.0415394679656475 0.00260645033679613 0.412136828796146 ENSG00000187010 RHD
ENST00000342055 0.0415394679656475 0.00260645033679613 0.412136828796146 ENSG00000187010 RHD
ENST00000423810 0.0415394679656475 0.00260645033679613 0.412136828796146 ENSG00000187010 RHD
ENST00000568195 0.0415394679656475 0.00260645033679613 0.412136828796146 ENSG00000187010 RHD
ENST00000417538 0.0415394679656475 0.00260645033679613 0.412136828796146 ENSG00000187010 RHD
ENST00000357542 0.0415394679656475 0.00260645033679613 0.412136828796146 ENSG00000187010 RHD
ENST00000423253 0.0132153813214589 0.000503283297596541 0.492856201749471 ENSG00000187010 RHD
ENST00000414693 0.99544984442697 0.984151520003988 0.00726421072066143 ENSG00000224183 SDHDP6
ENST00000568399 0.133898664699871 0.0153005174773707 0.264970508414774 ENSG00000117616 C1orf63
ENST00000562018 0.0866777392748614 0.00778367642862719 0.286847322607142 ENSG00000117616 C1orf63
ENST00000567741 0.101699917772497 0.00990017741761343 0.278328957109602 ENSG00000117616 C1orf63
ENST00000566599 0.186723610870655 0.0260063090455745 0.288828596510071 ENSG00000117616 C1orf63
ENST00000564413 0.528497293608006 0.188192450004611 0.240009514867854 ENSG00000117616 C1orf63
ENST00000570165 0.455090732676269 0.135836872506414 0.250738148099596 ENSG00000259984 RP11-335G20.7
ENST00000374358 0.715485488537469 0.384272505194203 -0.0709066893675864 ENSG00000183726 TMEM50A
ENST00000498135 0.71768876402933 0.38727350937185 -0.0734888899095951 ENSG00000183726 TMEM50A
ENST00000491936 0.721335630841422 0.392569479849888 -0.072024107500973 ENSG00000183726 TMEM50A
ENST00000480937 0.714124343472404 0.382273554800639 -0.0736541532050738 ENSG00000183726 TMEM50A
ENST00000468704 0.921997391170788 0.776195070892366 -0.0246992175224615 ENSG00000183726 TMEM50A
ENST00000487234 0.981268866660446 0.938886365294076 0.00674336953067397 ENSG00000183726 TMEM50A
ENST00000459565 0.84083223698831 0.591177154378529 0.179206663400865 ENSG00000238889 snoU13
ENST00000294413 0.357890035325827 0.0826529614800502 0.286760363050442 ENSG00000188672 RHCE
ENST00000374352 0.410192815270934 0.108871612573887 0.267596342765351 ENSG00000188672 RHCE
ENST00000243186 0.384566250460484 0.0952662200420924 0.281979311357714 ENSG00000188672 RHCE
ENST00000413854 0.384566250460484 0.0952662200420924 0.281979311357714 ENSG00000188672 RHCE
ENST00000425135 0.384566250460484 0.0952662200420924 0.281979311357714 ENSG00000188672 RHCE
ENST00000455194 0.384566250460484 0.0952662200420924 0.281979311357714 ENSG00000188672 RHCE
ENST00000340849 0.540742137682416 0.197791993820907 0.2784957312848 ENSG00000188672 RHCE
ENST00000349320 0.418449898567318 0.113527471821332 0.337394488517242 ENSG00000188672 RHCE
ENST00000527747 0.3973588111941 0.102014136745199 0.410800094531379 ENSG00000188672 RHCE
ENST00000346452 0.293562301133684 0.0568609378892623 0.510012855245575 ENSG00000188672 RHCE
ENST00000349438 0.278279067449536 0.0515947592065543 0.521510772267412 ENSG00000188672 RHCE
ENST00000527187 0.453920707295711 0.135103007555478 0.505310053744679 ENSG00000188672 RHCE
ENST00000533771 0.432400779337247 0.121828494808158 0.526166127506924 ENSG00000188672 RHCE
ENST00000541879 0.923458064253487 0.779729857254938 0.101595123843122 ENSG00000238084 RP3-469D22.1
ENST00000419297 0.924830190160167 0.783161258626485 0.100064702201635 ENSG00000238084 RP3-469D22.1
ENST00000495048 0.670107620367786 0.326250418883321 0.351938167527485 ENSG00000188672 RHCE
ENST00000399763 0.206912609352915 0.0309319032842941 0.154889382381739 ENSG00000204178 TMEM57
ENST00000399766 0.206912609352915 0.0309319032842941 0.154889382381739 ENSG00000204178 TMEM57
ENST00000374343 0.206912609352915 0.0309319032842941 0.154889382381739 ENSG00000204178 TMEM57
ENST00000470035 0.942753413978845 0.830005785976575 0.0231072705965118 ENSG00000204178 TMEM57
ENST00000374338 0.00255509615532995 5.33323711909279e-05 0.564618410373753 ENSG00000157978 LDLRAP1
ENST00000485476 0.0227337900029116 0.00106253425097033 0.615455451820932 ENSG00000157978 LDLRAP1
ENST00000488127 0.0106892857736974 0.00037349911114782 0.558168461909085 ENSG00000157978 LDLRAP1
ENST00000462394 0.315484077060437 0.0650333793674664 0.451022892475769 ENSG00000157978 LDLRAP1
ENST00000484476 0.026504024777731 0.00133018723873505 0.684444514963897 ENSG00000157978 LDLRAP1
ENST00000474283 0.0482973507317175 0.00323782377739986 0.617741908420621 ENSG00000157978 LDLRAP1
ENST00000470950 0.172474249106426 0.0227628311535888 0.504324841307912 ENSG00000157978 LDLRAP1
ENST00000412797 0.104339801344739 0.0103300351497161 0.942797373748661 ENSG00000225643 RP11-70P17.1
ENST00000374332 0.433474081758105 0.12250367012686 0.182299448566188 ENSG00000117643 MAN1C1
ENST00000263979 0.449429122663782 0.132343112623458 0.180498026158045 ENSG00000117643 MAN1C1
ENST00000436991 0.940323341866254 0.823472067866708 0.0412900286099139 ENSG00000233478 RP1-187B23.1
ENST00000473891 0.592309830554852 0.243154379300859 0.161585418503478 ENSG00000117643 MAN1C1
ENST00000374329 0.260895994216703 0.0458910146839688 0.239557627144474 ENSG00000117643 MAN1C1
ENST00000496532 0.215116730335672 0.0330795918665667 0.323583366246917 ENSG00000117643 MAN1C1
ENST00000475314 0.276000016091876 0.0508374732167581 0.307155472659604 ENSG00000117643 MAN1C1
ENST00000487493 0.729126426212981 0.403129855197857 0.16785141486716 ENSG00000117643 MAN1C1
ENST00000354177 0.858211325972361 0.62826342705079 -0.0420626621215198 ENSG00000162430 SEPN1
ENST00000361547 0.858211325972361 0.62826342705079 -0.0420626621215198 ENSG00000162430 SEPN1
ENST00000374315 0.858211325972361 0.62826342705079 -0.0420626621215198 ENSG00000162430 SEPN1
ENST00000559265 0.947037873896102 0.841200092969308 -0.0168173824664658 ENSG00000255054 RP1-317E23.6
ENST00000494537 0.690519987780496 0.351677752691552 0.126902295935354 ENSG00000162430 SEPN1
ENST00000527604 0.974142639419792 0.91851828837108 -0.00936904534163878 ENSG00000255054 RP1-317E23.6
ENST00000442055 0.590665096381709 0.241729241120624 -0.175754801653045 ENSG00000228172 RP1-317E23.3
ENST00000453649 0.591192363682695 0.242286927195751 -0.175659854517462 ENSG00000228172 RP1-317E23.3
ENST00000424294 0.879631785267774 0.67495896276935 0.039165434219219 ENSG00000117640 MTFR1L
ENST00000536896 0.818216527876063 0.549272525049962 -0.130311594858619 ENSG00000223474 AL020996.1
ENST00000374303 0.944088684375481 0.833087811394626 0.0156293570045306 ENSG00000117640 MTFR1L
ENST00000533762 0.899092778101107 0.718891623788664 0.0351271211663755 ENSG00000117640 MTFR1L
ENST00000529116 0.876909534672397 0.668702249355057 0.0413725070813613 ENSG00000117640 MTFR1L
ENST00000474295 0.944292803760346 0.833511941180707 0.0156107569274671 ENSG00000117640 MTFR1L
ENST00000488327 0.891508489381186 0.700995621471146 0.0360992773405627 ENSG00000117640 MTFR1L
ENST00000472643 0.849803961551054 0.609772264417173 0.040503576672939 ENSG00000117640 MTFR1L
ENST00000494293 0.87282827371151 0.659562758731047 0.0477014949537169 ENSG00000117640 MTFR1L
ENST00000469815 0.879123740775113 0.673877935467944 0.0315133816373451 ENSG00000117640 MTFR1L
ENST00000526894 0.84981537246504 0.609958788600111 0.0404859938570747 ENSG00000117640 MTFR1L
ENST00000478284 0.902808459381505 0.727646790450492 0.0306862014796392 ENSG00000117640 MTFR1L
ENST00000524618 0.887524308914187 0.69237692045846 0.0297349762754944 ENSG00000117640 MTFR1L
ENST00000374307 0.94429325564785 0.833658692398179 0.0155977892563255 ENSG00000117640 MTFR1L
ENST00000528624 0.857278498204229 0.625556564131633 0.0515077313743582 ENSG00000117640 MTFR1L
ENST00000525713 0.915862554961648 0.760391155170956 0.0303240902490184 ENSG00000117640 MTFR1L
ENST00000374301 0.957649633198882 0.870016486100382 0.0122533913398304 ENSG00000117640 MTFR1L
ENST00000464008 0.923312002668885 0.779396266608021 0.023325226160766 ENSG00000117640 MTFR1L
ENST00000526158 0.86771052995606 0.64912038830172 0.0413790166805708 ENSG00000117640 MTFR1L
ENST00000530599 0.926126120607207 0.786288010522706 0.0267650388352584 ENSG00000117640 MTFR1L
ENST00000374300 0.953860985473032 0.860151375249905 0.0132492214195764 ENSG00000117640 MTFR1L
ENST00000466284 0.965118787370959 0.892443828650134 0.0104192136746716 ENSG00000117640 MTFR1L
ENST00000531361 0.965347003173433 0.894025286612216 0.0124263151651557 ENSG00000117640 MTFR1L
ENST00000497956 0.972897582616828 0.915356523569961 0.00984956106117587 ENSG00000117640 MTFR1L
ENST00000606617 0.945157770031008 0.836207212312748 0.0337721035145382 ENSG00000272478 RP1-317E23.7
ENST00000538789 0.865868232235228 0.644817694617345 0.0651943148379566 ENSG00000127423 AUNIP
ENST00000481602 0.724037859071416 0.396427019824483 0.297837906342762 ENSG00000127423 AUNIP
ENST00000374298 0.320081128819499 0.0667638979228454 0.610981905575839 ENSG00000127423 AUNIP
ENST00000455431 0.529189668326484 0.188618402927515 -0.200501140644752 ENSG00000236528 RP1-125I3.2
ENST00000374296 0.669119712619009 0.32520141423291 -0.144665752081416 ENSG00000182749 PAQR7
ENST00000513116 0.370249481193221 0.0883869296077414 0.610266675645981 ENSG00000117632 STMN1
ENST00000426559 0.757356107264093 0.445273261178757 0.100434460854911 ENSG00000117632 STMN1
ENST00000455785 0.832376746075866 0.57601949291208 0.0700838989973338 ENSG00000117632 STMN1
ENST00000399728 0.832234430222808 0.57574004758942 0.0703099154199171 ENSG00000117632 STMN1
ENST00000465604 0.865524057398673 0.643985367597036 0.0575148093105156 ENSG00000117632 STMN1
ENST00000357865 0.866666954057997 0.646419685131842 0.0573280177037825 ENSG00000117632 STMN1
ENST00000374291 0.859615241932869 0.631160122927351 0.059074655927059 ENSG00000117632 STMN1
ENST00000485226 0.904398009996452 0.731158363001373 0.0438287270621594 ENSG00000117632 STMN1
ENST00000446334 0.919248396246974 0.768976737177711 0.0388687377362763 ENSG00000117632 STMN1
ENST00000580971 0.633514949270836 0.285362328996178 -0.191418906023549 ENSG00000264021 MIR3917
ENST00000374282 0.918233422356679 0.766558996893404 -0.0331411331649008 ENSG00000158006 PAFAH2
ENST00000374284 0.879921576630347 0.675625866172817 -0.0475709413815292 ENSG00000158006 PAFAH2
ENST00000493892 0.846702988564881 0.603292629356845 -0.0780282539076892 ENSG00000158006 PAFAH2
ENST00000464540 0.846609525982682 0.603060110176276 -0.0780774845334011 ENSG00000158006 PAFAH2
ENST00000476611 0.985490618996294 0.952637437838667 -0.0145007085187518 ENSG00000158006 PAFAH2
ENST00000439092 0.894091938622733 0.707539812810849 -0.0609376886880648 ENSG00000158006 PAFAH2
ENST00000441420 0.931291038204714 0.799469172989065 -0.0406139587314619 ENSG00000158006 PAFAH2
ENST00000444713 0.9319969600069 0.801352400313821 -0.036944037208254 ENSG00000175087 PDIK1L
ENST00000374271 0.386861195822058 0.0964079886872191 -0.18251789526725 ENSG00000175087 PDIK1L
ENST00000374269 0.537864761904901 0.195335938491577 -0.152645358715007 ENSG00000175087 PDIK1L
ENST00000374266 0.600263234626343 0.251141125826951 -0.185904558066241 ENSG00000142684 ZNF593
ENST00000270812 0.600094427063508 0.251027654087361 -0.185914188768458 ENSG00000142684 ZNF593
ENST00000407889 0.56249483601125 0.216656526586921 -0.200957149472894 ENSG00000236782 RP11-96L14.7
ENST00000414762 0.654753281678519 0.308767464709161 -0.165217598222471 ENSG00000236782 RP11-96L14.7
ENST00000433939 0.669610750706414 0.325747531576602 -0.148678510822817 ENSG00000236782 RP11-96L14.7
ENST00000444682 0.640055957243964 0.292546681655613 -0.161988070167482 ENSG00000236782 RP11-96L14.7
ENST00000448923 0.594199732933633 0.245175680276298 -0.160971982172272 ENSG00000236782 RP11-96L14.7
ENST00000361530 0.811823569488341 0.536750312952668 0.11012452010208 ENSG00000142675 CNKSR1
ENST00000481077 0.892179609120278 0.702564577537275 0.0974608490665171 ENSG00000142675 CNKSR1
ENST00000480348 0.967386191139978 0.899359449144038 0.0339415237435154 ENSG00000142675 CNKSR1
ENST00000465415 0.933328150309882 0.8038829548882 0.0747304757152321 ENSG00000142675 CNKSR1
ENST00000374253 0.845331871029875 0.600718674027858 0.0935945454238552 ENSG00000142675 CNKSR1
ENST00000525687 0.885880294188265 0.688545591539604 0.0941885132089009 ENSG00000142675 CNKSR1
ENST00000482227 0.845631003320471 0.601291869410652 0.0935912342838567 ENSG00000142675 CNKSR1
ENST00000531191 0.98898062564415 0.96264717882763 0.0087915270208874 ENSG00000142675 CNKSR1
ENST00000524529 0.949796142002346 0.848904004936204 0.0642064776206381 ENSG00000142675 CNKSR1
ENST00000531150 0.899382092247177 0.719988743270425 0.114157506179095 ENSG00000142675 CNKSR1
ENST00000528001 0.828510375917193 0.567813376638717 0.181437185175049 ENSG00000142675 CNKSR1
ENST00000528281 0.815546426472688 0.543988560242691 0.13835052567618 ENSG00000142675 CNKSR1
ENST00000480617 0.905461946018435 0.733649647940233 -0.116730962991012 ENSG00000142675 CNKSR1
ENST00000484874 0.957553397663308 0.869780071438964 0.0539283025278629 ENSG00000142675 CNKSR1
ENST00000451429 0.511393532433673 0.174575584406443 0.110355826361907 ENSG00000130695 CEP85
ENST00000476272 0.532343053918639 0.190826943894214 0.100965068150417 ENSG00000130695 CEP85
ENST00000252992 0.532343053918639 0.190826943894214 0.100965068150417 ENSG00000130695 CEP85
ENST00000480446 0.549345211718818 0.205333128214067 0.307807861695379 ENSG00000130695 CEP85
ENST00000453146 0.792138676324009 0.501786662447551 0.060848408654862 ENSG00000130695 CEP85
ENST00000603670 0.957040016111661 0.868508375231209 -0.0609971603178944 ENSG00000270733 RP11-231P20.5
ENST00000469609 0.635339092283312 0.287738492343898 0.112262651275218 ENSG00000130695 CEP85
ENST00000468163 0.933326867939309 0.803800632395737 0.0415029731269078 ENSG00000130695 CEP85
ENST00000491670 0.520234209491442 0.181252345798592 0.172053879116998 ENSG00000130695 CEP85
ENST00000270792 0.782954005575778 0.487078318093988 -0.0723485231809728 ENSG00000142669 SH3BGRL3
ENST00000319041 0.753310448908843 0.438993892888294 -0.0810251119453622 ENSG00000142669 SH3BGRL3
ENST00000314675 0.424302272866926 0.116936994666852 0.185254889056709 ENSG00000158062 UBXN11
ENST00000472155 0.0394984453586095 0.00240507969930244 0.509673828437335 ENSG00000158062 UBXN11
ENST00000374223 0.0397213732543823 0.00243449659920899 0.509075463296609 ENSG00000158062 UBXN11
ENST00000475591 0.0399714745463548 0.00245726985573157 0.508958885810829 ENSG00000158062 UBXN11
ENST00000357089 0.0402489637733807 0.00248502582878312 0.508288211947704 ENSG00000158062 UBXN11
ENST00000494942 0.0398971595935263 0.00244977906035472 0.508908659011585 ENSG00000158062 UBXN11
ENST00000374221 0.0395635358192467 0.00241456600473632 0.509648936596647 ENSG00000158062 UBXN11
ENST00000374217 0.125905076915711 0.0138611117186147 0.38392219804763 ENSG00000158062 UBXN11
ENST00000374222 0.125759459015498 0.0138262976101841 0.383734122571923 ENSG00000158062 UBXN11
ENST00000496466 0.0545577863546347 0.00387348299293815 0.478056032710845 ENSG00000158062 UBXN11
ENST00000535108 0.01755155919914 0.000746209708614643 0.641791309791301 ENSG00000158062 UBXN11
ENST00000436301 0.0192435729469827 0.000844402362650948 0.645698953466762 ENSG00000158062 UBXN11
ENST00000374215 0.0186698923597107 0.00080992141098071 0.661021272725989 ENSG00000158062 UBXN11
ENST00000452980 0.055391448543047 0.003957899679522 0.577990127923558 ENSG00000158062 UBXN11
ENST00000442942 0.0557843919534374 0.00400093932617443 0.584195456183668 ENSG00000158062 UBXN11
ENST00000450041 0.102959667858743 0.0101006340206292 0.502501473569345 ENSG00000158062 UBXN11
ENST00000423664 0.0978235549304856 0.00936526874316215 0.512232273905248 ENSG00000158062 UBXN11
ENST00000421827 0.126381806495874 0.0139594970336156 0.484675036802256 ENSG00000158062 UBXN11
ENST00000374213 0.99003491953292 0.965173566267431 -0.00519706948049673 ENSG00000169442 CD52
ENST00000492808 0.897508728591574 0.715356068334069 -0.0430711317159217 ENSG00000169442 CD52
ENST00000470468 0.988599030162796 0.961385543500305 -0.00570604553132572 ENSG00000169442 CD52
ENST00000308182 0.0572573675521049 0.00415699714641042 1.03803020281625 ENSG00000176092 AIM1L
ENST00000527815 0.0583760461104688 0.00427709680145172 1.03587109043855 ENSG00000176092 AIM1L
ENST00000374211 0.559568922756899 0.21396210407387 0.45873887164497 ENSG00000176092 AIM1L
ENST00000374208 0.420525787504863 0.11487766886151 0.584044477857417 ENSG00000176092 AIM1L
ENST00000520372 0.547559675749723 0.203999957370468 0.450752127664521 ENSG00000176092 AIM1L
ENST00000522923 0.596558130040194 0.24742559607842 0.402309896306487 ENSG00000176092 AIM1L
ENST00000429942 0.4030812010929 0.10517571012133 0.566159805540287 ENSG00000176092 AIM1L
ENST00000403843 0.984345070712241 0.949440682256429 -0.0231678773563415 ENSG00000176083 ZNF683
ENST00000374204 0.984345070712241 0.949440682256429 -0.0231678773563415 ENSG00000176083 ZNF683
ENST00000436292 0.984345070712241 0.949440682256429 -0.0231678773563415 ENSG00000176083 ZNF683
ENST00000349618 0.984345070712241 0.949440682256429 -0.0231678773563415 ENSG00000176083 ZNF683
ENST00000455900 0.945462659414429 0.836969712674343 -0.0755602582773033 ENSG00000176083 ZNF683
ENST00000451801 0.93453021520967 0.807676531902828 -0.0891917934558987 ENSG00000176083 ZNF683
ENST00000454975 0.930852625904165 0.798369184206533 -0.0932518725896524 ENSG00000176083 ZNF683
ENST00000453132 0.988545904397401 0.961131008751055 -0.0177219909472076 ENSG00000176083 ZNF683
ENST00000423508 0.988545904397401 0.961131008751055 -0.0177219909472076 ENSG00000176083 ZNF683
ENST00000416125 0.994595270910783 0.981080406775414 -0.00864953189961511 ENSG00000176083 ZNF683
ENST00000326279 0.0532900136445866 0.00373973087231544 1.06762380817005 ENSG00000131914 LIN28A
ENST00000254231 0.0532900136445866 0.00373973087231544 1.06762380817005 ENSG00000131914 LIN28A
ENST00000434391 0.968715491468718 0.903303337551789 0.0103708559281039 ENSG00000117682 DHDDS
ENST00000427245 0.985805031197604 0.953663882563623 0.00515419200452117 ENSG00000117682 DHDDS
ENST00000527611 0.620622551131628 0.271297777013025 0.110400956774425 ENSG00000117682 DHDDS
ENST00000374186 0.945757031445882 0.837667100701176 0.0178008244849469 ENSG00000117682 DHDDS
ENST00000525682 0.997488944615839 0.991066597062812 -0.00096461145795961 ENSG00000117682 DHDDS
ENST00000236342 0.987260601537355 0.957415185368291 -0.00459006487691808 ENSG00000117682 DHDDS
ENST00000526219 0.979134678822019 0.933495445883322 0.00726743483478456 ENSG00000117682 DHDDS
ENST00000374185 0.981936353453784 0.941114265664455 -0.00654377234586322 ENSG00000117682 DHDDS
ENST00000487944 0.693099573138666 0.354806127789167 0.085626396801615 ENSG00000117682 DHDDS
ENST00000360009 0.968741212031689 0.90335307991415 0.0103641579514739 ENSG00000117682 DHDDS
ENST00000533087 0.999479164829353 0.998449349291984 0.000175507311956912 ENSG00000117682 DHDDS
ENST00000531312 0.982741513845927 0.943883417787305 0.0062997760330043 ENSG00000117682 DHDDS
ENST00000525165 0.964992928213971 0.891865049000235 0.0121622464775949 ENSG00000117682 DHDDS
ENST00000525546 0.906359631999753 0.735810938865109 0.0292211504328656 ENSG00000117682 DHDDS
ENST00000528557 0.948401260497571 0.845144570190247 0.0169513084038309 ENSG00000117682 DHDDS
ENST00000525326 0.920827578784724 0.772882408450705 0.0251581704694247 ENSG00000117682 DHDDS
ENST00000526278 0.99175775381845 0.970599148185696 0.00332880123972713 ENSG00000117682 DHDDS
ENST00000436153 0.99173884113073 0.970555326223969 -0.00332310579678203 ENSG00000117682 DHDDS
ENST00000529688 0.984884835234577 0.950835500840428 0.0055199793180419 ENSG00000117682 DHDDS
ENST00000530781 0.702607140249067 0.367097008792011 0.085964278134317 ENSG00000117682 DHDDS
ENST00000531955 0.901665028686187 0.724567947881031 -0.0323246791587982 ENSG00000117682 DHDDS
ENST00000525410 0.893790859679566 0.706845492232235 -0.0362768248504497 ENSG00000117682 DHDDS
ENST00000430232 0.987294039296118 0.957591547097318 -0.00497095847966833 ENSG00000117682 DHDDS
ENST00000431933 0.964576316624666 0.890295434117993 -0.0133989974395121 ENSG00000117682 DHDDS
ENST00000416052 0.968007752734089 0.901452956700422 0.0138258743012046 ENSG00000117682 DHDDS
ENST00000446498 0.996106057659581 0.986113469619295 -0.00537319525106136 ENSG00000223583 RP3-476K8.4
ENST00000423060 0.972527158234923 0.914293519915695 -0.0177668137214585 ENSG00000225891 RP3-476K8.3
ENST00000468388 0.492076576454498 0.16066070920895 -0.173916783010481 ENSG00000198830 HMGN2
ENST00000479815 0.440646063429153 0.126788708845321 -0.152402405399495 ENSG00000198830 HMGN2
ENST00000460563 0.412158725711194 0.110014474509029 -0.15566458753819 ENSG00000198830 HMGN2
ENST00000464888 0.474496200532307 0.14860982275443 -0.146652612881581 ENSG00000198830 HMGN2
ENST00000463817 0.433744091008357 0.122672553847449 -0.144793283991732 ENSG00000198830 HMGN2
ENST00000467700 0.429855847513374 0.120275453931948 -0.143993852461934 ENSG00000198830 HMGN2
ENST00000361427 0.45143997242367 0.13367299479427 -0.138386072601513 ENSG00000198830 HMGN2
ENST00000466194 0.401248500974628 0.104055498722328 -0.148496486091996 ENSG00000198830 HMGN2
ENST00000493418 0.383237287804188 0.0946842398769352 -0.159856037038246 ENSG00000198830 HMGN2
ENST00000525525 0.0426348805588597 0.00271027402571477 0.442332178715247 ENSG00000117676 RPS6KA1
ENST00000526040 0.0272895660291081 0.00138630139193562 0.344008512205413 ENSG00000117676 RPS6KA1
ENST00000374168 0.00681890231450464 0.000202851637677865 0.341241250365712 ENSG00000117676 RPS6KA1
ENST00000524436 0.0182708669483148 0.000785931239098507 0.393395290878642 ENSG00000117676 RPS6KA1
ENST00000374166 0.00669533908289754 0.000197476763968361 0.341885964548585 ENSG00000117676 RPS6KA1
ENST00000526792 0.00323418260398233 7.27096638171441e-05 0.357169718110705 ENSG00000117676 RPS6KA1
ENST00000529454 0.0250492859038683 0.00122603860902577 0.350393261895279 ENSG00000117676 RPS6KA1
ENST00000374162 0.00337161902780224 7.7233864484136e-05 0.356370154488023 ENSG00000117676 RPS6KA1
ENST00000530003 0.00680061782750085 0.000202051762700732 0.333361719681826 ENSG00000117676 RPS6KA1
ENST00000366866 0.0313107500382814 0.00170963014221814 0.333821514071868 ENSG00000117676 RPS6KA1
ENST00000531113 0.00337161902780224 7.72137828560319e-05 0.351194489311783 ENSG00000117676 RPS6KA1
ENST00000374163 0.00663556536858561 0.000194911389696377 0.328647154806866 ENSG00000117676 RPS6KA1
ENST00000530607 0.0283077436067887 0.00147278794164465 0.357159258196098 ENSG00000117676 RPS6KA1
ENST00000531382 0.00289018517210983 6.25168681949917e-05 0.345376140746792 ENSG00000117676 RPS6KA1
ENST00000525582 0.36089853236263 0.0841967985560125 0.275925004613007 ENSG00000117676 RPS6KA1
ENST00000527264 0.0438135350913973 0.00281752887295543 0.282580038542551 ENSG00000117676 RPS6KA1
ENST00000474934 0.354168358002346 0.0808587969181873 0.210883897631479 ENSG00000117676 RPS6KA1
ENST00000459548 0.478644642790453 0.151442154452432 0.530120206444641 ENSG00000238705 MIR1976
ENST00000488985 0.308706929751648 0.0624630162377902 0.302013551616512 ENSG00000117676 RPS6KA1
ENST00000403732 0.00382145473027598 9.15519287389462e-05 0.364919649577388 ENSG00000117676 RPS6KA1
ENST00000530305 0.367990863244213 0.0873707384134806 0.234076435209984 ENSG00000117676 RPS6KA1
ENST00000438977 0.238275627178565 0.0393556942480144 0.262963970031353 ENSG00000117676 RPS6KA1
ENST00000569378 0.988833374964841 0.962008034706662 -0.015502815529531 ENSG00000260063 RP5-968P14.2
ENST00000324856 0.997182182843527 0.990087348758348 -0.000588724132883326 ENSG00000117713 ARID1A
ENST00000457599 0.999540372917869 0.998656670632495 -8.20797756467464e-05 ENSG00000117713 ARID1A
ENST00000524572 0.34982965647028 0.0790543306148024 -0.161099289926334 ENSG00000117713 ARID1A
ENST00000374152 0.941155808843609 0.825990379956568 0.012408976349727 ENSG00000117713 ARID1A
ENST00000578818 0.833065739989878 0.577293724801074 0.196656148914753 ENSG00000266138 RN7SL501P
ENST00000430291 0.971948258398289 0.913074104035613 -0.00993144766939182 ENSG00000117713 ARID1A
ENST00000430799 0.74365856172932 0.424438514934834 0.056067507480086 ENSG00000117713 ARID1A
ENST00000466382 0.755098351988668 0.44160413504053 0.0546062214269669 ENSG00000117713 ARID1A
ENST00000540690 0.758259376490824 0.446750741465496 0.0539266784752212 ENSG00000117713 ARID1A
ENST00000532781 0.751489901831967 0.436338489272256 0.0578363850880596 ENSG00000117713 ARID1A
ENST00000430292 0.560119223440115 0.214401965269501 0.135963727386352 ENSG00000060642 PIGV
ENST00000472757 0.719810218205034 0.390103496283663 0.0747051593077688 ENSG00000060642 PIGV
ENST00000078527 0.687164970653038 0.347034941452942 0.0801399876969697 ENSG00000060642 PIGV
ENST00000431541 0.786479005581221 0.492593684837658 0.0754491404323947 ENSG00000060642 PIGV
ENST00000449950 0.607820642605491 0.258536596147838 0.0969265586372814 ENSG00000060642 PIGV
ENST00000374145 0.604586795689162 0.255390957787219 0.0981237199970757 ENSG00000060642 PIGV
ENST00000455364 0.796971820146893 0.510952405211217 0.0699596419289009 ENSG00000060642 PIGV
ENST00000477476 0.901418184447374 0.723860021736597 -0.128764821277079 ENSG00000241188 RN7SL165P
ENST00000374142 0.624021458179481 0.274706496180903 0.0951210385344507 ENSG00000204160 ZDHHC18
ENST00000374141 0.504427140571193 0.169592278826878 0.13514953880301 ENSG00000204160 ZDHHC18
ENST00000534643 0.275902135940419 0.0508067551447821 0.199070063734343 ENSG00000204160 ZDHHC18
ENST00000488397 0.820536093957069 0.553310903384524 0.0515319725902418 ENSG00000204160 ZDHHC18
ENST00000478902 0.979178997015358 0.933568910858229 -0.0105265020354931 ENSG00000204160 ZDHHC18
ENST00000339276 0.604349530664896 0.255091651566484 0.406354268264225 ENSG00000175793 SFN
ENST00000374135 0.234572954609033 0.0382989484074601 0.144049331434319 ENSG00000142751 GPN2
ENST00000448791 0.222333049345778 0.0349356436738736 0.235969503995113 ENSG00000226698 RP1-50O24.6
ENST00000374133 0.493524960323554 0.161678191729698 0.117741152968464 ENSG00000142751 GPN2
ENST00000477418 0.466594995398424 0.143582006241832 0.122190929796661 ENSG00000142751 GPN2
ENST00000431781 0.964963762845703 0.891813300890414 0.0148724455361333 ENSG00000142751 GPN2
ENST00000461282 0.966230873828699 0.896406925589659 -0.0172417460396387 ENSG00000142751 GPN2
ENST00000445019 0.802364631906285 0.51949663183349 0.0718721196793737 ENSG00000198746 GPATCH3
ENST00000361720 0.613156628041264 0.26387084663549 -0.0991998766581769 ENSG00000198746 GPATCH3
ENST00000450844 0.682695046264981 0.341031502765146 0.121828238415338 ENSG00000198746 GPATCH3
ENST00000435827 0.291950622920754 0.0562805021452607 -0.17462375334207 ENSG00000090273 NUDC
ENST00000321265 0.357274722164538 0.0823683603049211 -0.154484017586056 ENSG00000090273 NUDC
ENST00000452707 0.281619685272176 0.0526682015066234 -0.185598280352243 ENSG00000090273 NUDC
ENST00000484772 0.638429251820984 0.290967121356199 -0.0971341729403652 ENSG00000090273 NUDC
ENST00000320567 0.854254229531329 0.619239378811622 0.151297365951783 ENSG00000175707 C1orf172
ENST00000522111 0.866392129506162 0.645666780716211 0.126121584026263 ENSG00000253368 TRNP1
ENST00000531285 0.337247877044949 0.0738192354531363 0.627209936880169 ENSG00000253368 TRNP1
ENST00000289166 0.180969995651724 0.0247040379984433 0.809985502545235 ENSG00000158246 FAM46B
ENST00000374089 0.157918037784271 0.0197940792670555 0.354508119857863 ENSG00000090020 SLC9A1
ENST00000263980 0.0952416588703542 0.00899949442982507 0.310001619054369 ENSG00000090020 SLC9A1
ENST00000490329 0.634374296506517 0.28647795721837 0.222432866365517 ENSG00000090020 SLC9A1
ENST00000545949 0.0788885297447174 0.00675907215044247 0.32255069235106 ENSG00000090020 SLC9A1
ENST00000447808 0.0577221420455463 0.00420539689710563 0.508055309015762 ENSG00000090020 SLC9A1
ENST00000374086 0.127678050617189 0.0141839981780347 0.296096585363704 ENSG00000090020 SLC9A1
ENST00000374084 0.0718292062413534 0.00582716429111423 0.311281363477378 ENSG00000090020 SLC9A1
ENST00000449818 0.874224297529697 0.662232140506778 0.134253005917407 ENSG00000225159 NPM1P39
ENST00000319394 0.333447872788535 0.0721671686071575 0.157060433630633 ENSG00000142784 WDTC1
ENST00000361771 0.353914568516986 0.0807490975125869 0.152138280680709 ENSG00000142784 WDTC1
ENST00000447062 0.571608779053305 0.224253404734057 0.110413440421247 ENSG00000142784 WDTC1
ENST00000491239 0.530369521995871 0.189469059398674 0.130271907545588 ENSG00000142784 WDTC1
ENST00000472249 0.775292729048575 0.474333661734538 0.0847980252365184 ENSG00000142784 WDTC1
ENST00000428741 0.344527446474327 0.0768553122883488 0.64746370427174 ENSG00000243659 RP11-4K3__A.3
ENST00000374076 0.887755100289698 0.693117205884346 0.025047936156751 ENSG00000186501 TMEM222
ENST00000464720 0.887922190250039 0.693406347056359 0.0250263655700491 ENSG00000186501 TMEM222
ENST00000608611 0.887922190250039 0.693406347056359 0.0250263655700491 ENSG00000186501 TMEM222
ENST00000466759 0.577800669267619 0.229624954526306 0.0854057440096745 ENSG00000186501 TMEM222
ENST00000486082 0.863537677744586 0.639690379960605 0.029328793112394 ENSG00000186501 TMEM222
ENST00000464813 0.722754966678554 0.394289341222997 0.0578296007486055 ENSG00000186501 TMEM222
ENST00000478104 0.775747654528332 0.475001952361622 0.0455758586313189 ENSG00000186501 TMEM222
ENST00000498220 0.77460950766254 0.473228872410612 0.0468746233579169 ENSG00000186501 TMEM222
ENST00000384161 0.908006497008323 0.740300711718756 0.106123630716034 ENSG00000206888 RNU6-48P
ENST00000486001 0.783769542619193 0.488840058330304 0.193068887844133 ENSG00000241547 RP11-4K3__A.5
ENST00000471456 0.527579927365597 0.187245037039343 -0.112543824648082 ENSG00000186501 TMEM222
ENST00000470223 0.577221858353538 0.229045762581353 -0.10211774419003 ENSG00000186501 TMEM222
ENST00000318074 0.0616003089926174 0.00461856950641299 0.437134727696946 ENSG00000142765 SYTL1
ENST00000483926 0.0601445385414313 0.00446384309939961 0.437550883418576 ENSG00000142765 SYTL1
ENST00000473280 0.107160077084398 0.0107427916728254 0.516796850728436 ENSG00000142765 SYTL1
ENST00000543823 0.120210020253736 0.0129076701886449 0.401437926755112 ENSG00000142765 SYTL1
ENST00000490170 0.258839237313064 0.0452692217416895 0.335310181637246 ENSG00000142765 SYTL1
ENST00000496001 0.478390691446503 0.151223336042436 0.303604076786327 ENSG00000142765 SYTL1
ENST00000485269 0.315706542706896 0.0651039550091955 0.38510301767078 ENSG00000142765 SYTL1
ENST00000475199 0.316483973426965 0.0654073330087902 0.423240817082758 ENSG00000142765 SYTL1
ENST00000486046 0.950207567555952 0.849851944270465 0.0695619335691861 ENSG00000142733 MAP3K6
ENST00000472410 0.339629162168799 0.0749024589979828 0.553581824855142 ENSG00000142733 MAP3K6
ENST00000374040 0.251377604979571 0.0430403563786033 0.606680136992375 ENSG00000142733 MAP3K6
ENST00000493901 0.249922609929654 0.0426349905227372 0.607379560856305 ENSG00000142733 MAP3K6
ENST00000470890 0.996461100977559 0.987227372068119 0.00572857495925092 ENSG00000142733 MAP3K6
ENST00000357582 0.234238234141512 0.0381945364477667 0.622422153198434 ENSG00000142733 MAP3K6
ENST00000476509 0.840763364859927 0.591067253263832 -0.196560777852475 ENSG00000142733 MAP3K6
ENST00000495230 0.933772649795562 0.805470000984294 -0.087170172488174 ENSG00000142733 MAP3K6
ENST00000374024 0.00333245317894072 7.60265585580689e-05 1.4324804120773 ENSG00000181773 GPR3
ENST00000430629 0.474057474188097 0.148339520869327 0.0824703474592103 ENSG00000158195 WASF2
ENST00000536657 0.450043596310762 0.132733046764536 0.0912288736393252 ENSG00000158195 WASF2
ENST00000492975 0.628874196290812 0.280216349040572 0.210329608417869 ENSG00000241169 RP4-752I6.1
ENST00000443579 0.967636230312381 0.900418722257258 0.0459241949859786 ENSG00000237429 RP1-159A19.4
ENST00000247087 0.00843896760234461 0.000270894708322069 0.550023291907984 ENSG00000126705 AHDC1
ENST00000374011 0.00812946429374191 0.000256636305163596 0.551356004395284 ENSG00000126705 AHDC1
ENST00000487743 0.905719891246713 0.734215454726211 0.101932547045348 ENSG00000126705 AHDC1
ENST00000490295 0.00709536298504861 0.00021451075459006 0.631340199372288 ENSG00000126705 AHDC1
ENST00000480033 0.00840044666552255 0.000268820547534637 0.63490147936355 ENSG00000126705 AHDC1
ENST00000374005 0.000346342313372419 4.3098821452143e-06 0.583796638477316 ENSG00000000938 FGR
ENST00000399173 0.00029948156555903 3.60132783876175e-06 0.612575022621658 ENSG00000000938 FGR
ENST00000545953 0.000364875369279369 4.59629355587437e-06 0.582850195911219 ENSG00000000938 FGR
ENST00000374004 0.000480017336227799 6.54131073605028e-06 0.610263073911311 ENSG00000000938 FGR
ENST00000374003 0.000243943159032006 2.80373932732187e-06 0.617048881048342 ENSG00000000938 FGR
ENST00000457296 0.000234865875906289 2.67286902928571e-06 0.63440724612009 ENSG00000000938 FGR
ENST00000475472 0.000235007223334294 2.67603981527876e-06 0.565581235358232 ENSG00000000938 FGR
ENST00000468038 9.21874993177782e-05 8.51193457279564e-07 0.654636215573403 ENSG00000000938 FGR
ENST00000433132 0.559675937710289 0.214057425529463 0.459812276154193 ENSG00000235912 RP1-159A19.3
ENST00000440492 0.690499624175485 0.351614067252122 0.316557966147853 ENSG00000233975 RP11-288L9.1
ENST00000361157 0.87472199111495 0.663589159157811 -0.0642214883676707 ENSG00000126709 IFI6
ENST00000339145 0.87472199111495 0.663594115864866 -0.0642284198097763 ENSG00000126709 IFI6
ENST00000362020 0.87472199111495 0.663563664454023 -0.0642283201912561 ENSG00000126709 IFI6
ENST00000430683 0.590796818992231 0.241930850935874 0.227723658599995 ENSG00000225886 RP11-288L9.4
ENST00000373954 0.837412412522517 0.585397054025586 -0.0463963045446756 ENSG00000009780 FAM76A
ENST00000419687 0.991281100481745 0.969786232634241 -0.00334359486532018 ENSG00000009780 FAM76A
ENST00000373949 0.964523512916267 0.890129650356158 -0.0121086404278393 ENSG00000009780 FAM76A
ENST00000530324 0.841415936878319 0.592290284351537 -0.0492283283270457 ENSG00000009780 FAM76A
ENST00000234549 0.960072380231306 0.876318473970097 -0.0143631833772198 ENSG00000009780 FAM76A
ENST00000010299 0.960072380231306 0.876318473970097 -0.0143631833772198 ENSG00000009780 FAM76A
ENST00000446554 0.844923690909204 0.599797603635422 -0.188649076400043 ENSG00000231344 RP3-426I6.2
ENST00000425462 0.739195966701823 0.417543500797232 -0.294900242153979 ENSG00000230833 RPEP3
ENST00000446647 0.931592827865228 0.800282789429407 -0.0282342944314314 ENSG00000009780 FAM76A
ENST00000373943 0.87273494775324 0.659119850692588 0.0441175623567671 ENSG00000117758 STX12
ENST00000440806 0.886352107086226 0.689650110808542 0.0385054166518317 ENSG00000117758 STX12
ENST00000468761 0.8896305848754 0.696978022532539 -0.0371755566539698 ENSG00000117758 STX12
ENST00000602607 0.728825040298265 0.40254122155405 0.235163501101706 ENSG00000269971 RP3-426I6.5
ENST00000481874 0.795765862984155 0.508478584760176 0.080682759013491 ENSG00000117758 STX12
ENST00000472285 0.938668603279848 0.818634163643425 0.0258175525873474 ENSG00000117758 STX12
ENST00000602843 0.734868913473682 0.411599671028261 0.248906259151317 ENSG00000270031 RP3-426I6.6
ENST00000411130 0.729921052628401 0.404168852668066 -0.299842000870617 ENSG00000223062 RNU6-1245P
ENST00000311772 0.419177869787255 0.1140039548965 -0.0801978078641171 ENSG00000117751 PPP1R8
ENST00000236412 0.421464206004794 0.115422593024087 -0.0804120277233079 ENSG00000117751 PPP1R8
ENST00000373931 0.421181254358925 0.115242062538201 -0.0798736485407775 ENSG00000117751 PPP1R8
ENST00000431586 0.367234003174772 0.0870224554099618 -0.100058940489817 ENSG00000117751 PPP1R8
ENST00000517138 0.695345464406764 0.358017362779565 -0.335963181050144 ENSG00000252947 SCARNA1
ENST00000486634 0.578755268228474 0.230495257279337 -0.0715825780498562 ENSG00000117751 PPP1R8
ENST00000601459 0.861410520021327 0.635540320893829 -0.0465032281639277 ENSG00000268552 AL109927.1
ENST00000328928 0.0661486510911135 0.00513601922883049 0.381836977167017 ENSG00000130775 THEMIS2
ENST00000373925 0.0661486510911135 0.00513601922883049 0.381836977167017 ENSG00000130775 THEMIS2
ENST00000373927 0.0634411164202308 0.00482406191905434 0.383431360823333 ENSG00000130775 THEMIS2
ENST00000427466 0.0592690983913644 0.00437089605776485 0.408336724950427 ENSG00000130775 THEMIS2
ENST00000442118 0.0465476330491961 0.00306420895599524 0.412217560518832 ENSG00000130775 THEMIS2
ENST00000467258 0.0575478653876183 0.00418619654424337 0.390262222246882 ENSG00000130775 THEMIS2
ENST00000373921 0.066155844233995 0.00513779284061956 0.381835406115935 ENSG00000130775 THEMIS2
ENST00000466068 0.0391092435326391 0.00237006590140049 0.418938927047613 ENSG00000130775 THEMIS2
ENST00000482828 0.0472607421508603 0.00313094484142862 0.404873915328941 ENSG00000130775 THEMIS2
ENST00000456990 0.0822442471820764 0.00719857214889188 0.359610636320057 ENSG00000130775 THEMIS2
ENST00000492877 0.164226276493673 0.0210487445462762 0.33321191694957 ENSG00000130775 THEMIS2
ENST00000373912 0.429524992575114 0.120037094093425 0.107400061616303 ENSG00000117748 RPA2
ENST00000419958 0.528364108262918 0.188019502821763 0.0903547416033264 ENSG00000117748 RPA2
ENST00000373909 0.370509984114809 0.0885747275132009 0.117794194777682 ENSG00000117748 RPA2
ENST00000313433 0.515132062343975 0.177310569340515 0.0996521277366204 ENSG00000117748 RPA2
ENST00000444045 0.487302524939357 0.157301730672187 0.112715373092373 ENSG00000117748 RPA2
ENST00000373894 0.860381659377658 0.633215006605004 0.140843012527883 ENSG00000130768 SMPDL3B
ENST00000548116 0.860031702344204 0.632323453515019 0.141663341204137 ENSG00000130768 SMPDL3B
ENST00000411604 0.859449509287789 0.630737217644013 0.138468369903399 ENSG00000130768 SMPDL3B
ENST00000373888 0.859060166152084 0.629964511275598 0.136990661085328 ENSG00000130768 SMPDL3B
ENST00000466793 0.762197740880365 0.45320123804746 0.273634350644399 ENSG00000130768 SMPDL3B
ENST00000549094 0.860674160598242 0.633944230865608 0.1405670551915 ENSG00000130768 SMPDL3B
ENST00000448015 0.399688310965512 0.103169857124349 0.451359292709808 ENSG00000227050 RP11-460I13.2
ENST00000373884 0.0654566923371151 0.00506391497546662 0.389176737133079 ENSG00000158156 XKR8
ENST00000481387 0.0529827795902181 0.00370095076613262 0.519154378851485 ENSG00000158156 XKR8
ENST00000373871 0.0743906004128448 0.00616056277133641 -0.193617041828097 ENSG00000158161 EYA3
ENST00000436342 0.0745794789349015 0.00618512822361854 -0.193617187521922 ENSG00000158161 EYA3
ENST00000373864 0.132445725315852 0.0150455681556204 -0.190896654868474 ENSG00000158161 EYA3
ENST00000540618 0.0365564509708698 0.00213699981279384 -0.231356263939509 ENSG00000158161 EYA3
ENST00000545175 0.0365564509708698 0.00213679942128635 -0.231589122461951 ENSG00000158161 EYA3
ENST00000373863 0.0298013837865417 0.00159292061633718 -0.241010615717321 ENSG00000158161 EYA3
ENST00000495923 0.165283591777089 0.0212589721558616 -0.197307112718175 ENSG00000158161 EYA3
ENST00000471498 0.0278627745517665 0.00143634960613258 -0.250252699857523 ENSG00000158161 EYA3
ENST00000426041 0.366458224284474 0.086686139781982 -0.546343420269986 ENSG00000238231 RP11-460I13.6
ENST00000468665 0.367234003174772 0.0870077746672589 -0.163302969001189 ENSG00000158161 EYA3
ENST00000476501 0.992103051497993 0.971819970642834 -0.00803565875306309 ENSG00000240750 RN7SL559P
ENST00000543748 0.440955300644962 0.127030324687575 0.288128375447936 ENSG00000228589 SPCS2P4
ENST00000436160 0.511380086129303 0.17455941546361 0.266961905129302 ENSG00000228589 SPCS2P4
ENST00000443484 0.682531686415036 0.340647514543818 -0.346820607808815 ENSG00000228943 RP5-1053E7.2
ENST00000399029 0.960812154396175 0.878419571250192 0.0502375825167543 ENSG00000214812 RP5-1053E7.3
ENST00000373857 0.321439422799305 0.0672434332364633 -0.22032831775029 ENSG00000169403 PTAFR
ENST00000539896 0.368724953724631 0.0876724867368836 -0.209020218077063 ENSG00000169403 PTAFR
ENST00000305392 0.474067306965445 0.148348900350973 -0.186743919872871 ENSG00000169403 PTAFR
ENST00000603289 0.678560394536396 0.335984076397415 -0.0685108302103416 ENSG00000126698 DNAJC8
ENST00000321830 0.500464814887505 0.166317039304087 -0.455088920863085 ENSG00000215902 AL353354.1
ENST00000263697 0.712163315997153 0.379713765078577 -0.0543711059312816 ENSG00000126698 DNAJC8
ENST00000596102 0.767440970642766 0.461603408810667 -0.067752922032881 ENSG00000269804 AL353354.2
ENST00000489277 0.712163315997153 0.379713765078577 -0.0543711059312816 ENSG00000126698 DNAJC8
ENST00000470967 0.778102329540849 0.479407530982511 -0.0592925037181397 ENSG00000126698 DNAJC8
ENST00000482674 0.775098797786307 0.47410454739804 -0.0514278481973335 ENSG00000126698 DNAJC8
ENST00000488868 0.762713178943097 0.454178221477343 -0.0538697445555331 ENSG00000126698 DNAJC8
ENST00000497986 0.995984621715094 0.98574180015902 0.00223481486985494 ENSG00000130770 ATPIF1
ENST00000335514 0.996087249443991 0.985987806261951 0.00219527815588804 ENSG00000130770 ATPIF1
ENST00000468425 0.804886486863289 0.523868074880329 0.0714088319834935 ENSG00000130770 ATPIF1
ENST00000465645 0.996087249443991 0.985987806261951 0.00219527815588804 ENSG00000130770 ATPIF1
ENST00000604716 0.852012231240596 0.613904847181235 0.132480590626945 ENSG00000270605 RP5-1092A3.4
ENST00000253063 0.0330979242932523 0.00185099669675161 0.358206199477043 ENSG00000130766 SESN2
ENST00000479574 0.964712548190946 0.891060823075793 -0.0150601280641265 ENSG00000130772 MED18
ENST00000373842 0.913821135482703 0.755224938384989 -0.0329184359888647 ENSG00000130772 MED18
ENST00000398997 0.913821135482703 0.755224938384989 -0.0329184359888647 ENSG00000130772 MED18
ENST00000475655 0.949440792244548 0.847974577159872 0.0247056858147251 ENSG00000130772 MED18
ENST00000474683 0.88298888006104 0.681861840572127 -0.0479838802994365 ENSG00000130772 MED18
ENST00000373839 0.534147996490537 0.192327933697877 0.0804096644765129 ENSG00000204138 PHACTR4
ENST00000463428 0.653306708001598 0.307297437136506 0.0716938079966353 ENSG00000204138 PHACTR4
ENST00000493669 0.711231483315086 0.378505561710198 0.0562904338278839 ENSG00000204138 PHACTR4
ENST00000384052 0.869907525140563 0.653138880735034 0.165061547939317 ENSG00000206779 Y_RNA
ENST00000373836 0.430334701836386 0.120546236124883 0.113777329301841 ENSG00000204138 PHACTR4
ENST00000438601 0.33180773648835 0.0713343297757289 -0.571857387394896 ENSG00000229820 RP1-308E4.1
ENST00000408289 0.937068217700266 0.813844189338681 0.0835823014670455 ENSG00000221216 RNU6ATAC27P
ENST00000398958 0.443458851633738 0.128526100254496 -0.0988098675941898 ENSG00000180198 RCC1
ENST00000413987 0.234773354898275 0.0383621077402821 -0.159177931216321 ENSG00000242125 SNHG3
ENST00000427469 0.442368856544061 0.127846287455692 -0.0990391624823515 ENSG00000180198 RCC1
ENST00000447507 0.206969183786948 0.0309475572018534 -0.176823365026828 ENSG00000242125 SNHG3
ENST00000434290 0.439091972550302 0.125895134165703 -0.09943868484193 ENSG00000180198 RCC1
ENST00000373833 0.441976798670774 0.127687124057232 -0.0989351934038922 ENSG00000180198 RCC1
ENST00000437681 0.179604046672188 0.0243783777010715 -0.173412467955879 ENSG00000242125 SNHG3
ENST00000364938 0.423570344433671 0.116517462763432 -0.21677490932018 ENSG00000242125 SNHG3
ENST00000363217 0.896840722991689 0.713763215497693 -0.0542536974011131 ENSG00000200087 SNORA73B
ENST00000419074 0.861600881202524 0.635826057399902 -0.0319174538977942 ENSG00000180198 RCC1
ENST00000459072 0.90482208435333 0.732047632905491 -0.0993601845123495 ENSG00000238821 snoU13
ENST00000373832 0.985762665351675 0.953378768811212 -0.00446675320957251 ENSG00000180198 RCC1
ENST00000373831 0.988886640745341 0.962202373755621 0.00367190670978046 ENSG00000180198 RCC1
ENST00000411533 0.952123000485446 0.855451192852765 0.0142834112457713 ENSG00000180198 RCC1
ENST00000486790 0.834874161694621 0.580567113499225 0.0486917116965113 ENSG00000180198 RCC1
ENST00000430407 0.765325322283436 0.458501265308856 0.0576168572758988 ENSG00000180198 RCC1
ENST00000447051 0.360573514841879 0.0839534143268918 -0.385049884567063 ENSG00000231468 PRDX3P2
ENST00000429051 0.701213398849533 0.365528627280556 0.0871276567354698 ENSG00000180198 RCC1
ENST00000478232 0.285669109979208 0.0540996534971991 -0.251864068255586 ENSG00000180198 RCC1
ENST00000373830 0.987152239994664 0.956672899449929 -0.00335073002682993 ENSG00000180098 TRNAU1AP
ENST00000495995 0.23147680775026 0.0374541458543221 -0.174605484357652 ENSG00000180098 TRNAU1AP
ENST00000411406 0.215593330453443 0.0331844102174341 -0.305411934764104 ENSG00000180098 TRNAU1AP
ENST00000480930 0.966563836679048 0.897351918836627 0.00810823977967255 ENSG00000180098 TRNAU1AP
ENST00000491577 0.964726070793828 0.891086139189765 0.00862517782550065 ENSG00000180098 TRNAU1AP
ENST00000464880 0.482505086989181 0.154173841867203 -0.157480798221127 ENSG00000180098 TRNAU1AP
ENST00000497790 0.28684713687159 0.054431434178021 -0.216392022625718 ENSG00000180098 TRNAU1AP
ENST00000495215 0.61629144388552 0.267210932551372 -0.0801801052099531 ENSG00000180098 TRNAU1AP
ENST00000464093 0.287352939989481 0.0546152815199972 -0.161549750715844 ENSG00000180098 TRNAU1AP
ENST00000484775 0.792610275100142 0.502542041182933 0.0436682207107618 ENSG00000180098 TRNAU1AP
ENST00000464612 0.879550131341528 0.674697518555767 -0.0371355070330678 ENSG00000197989 SNHG12
ENST00000475441 0.823714343899029 0.558597408213591 -0.0527317805429972 ENSG00000197989 SNHG12
ENST00000531126 0.824009271045821 0.559280353448545 -0.0669195810260547 ENSG00000197989 SNHG12
ENST00000461448 0.824009271045821 0.559280353448545 -0.0669195810260547 ENSG00000197989 SNHG12
ENST00000470977 0.824114420924907 0.559438254457769 -0.0669155983333247 ENSG00000197989 SNHG12
ENST00000474814 0.824114420924907 0.559434164694377 -0.0669169459385103 ENSG00000197989 SNHG12
ENST00000481368 0.790122937071737 0.498473476439547 -0.0684779465502049 ENSG00000197989 SNHG12
ENST00000481220 0.822922886929518 0.557216471437732 -0.0672845210284096 ENSG00000197989 SNHG12
ENST00000488745 0.828866568060923 0.568612777604069 -0.0647787441147004 ENSG00000197989 SNHG12
ENST00000483436 0.822946209092886 0.557261400226445 -0.0672900521780095 ENSG00000197989 SNHG12
ENST00000408612 0.913231136477412 0.753625149472703 0.0696262309576109 ENSG00000221539 SNORD99
ENST00000384581 0.405265613954479 0.106229993720116 -0.202700098070652 ENSG00000197989 SNHG12
ENST00000464115 0.843122167500587 0.596148706188057 -0.0737771368802092 ENSG00000197989 SNHG12
ENST00000461832 0.843122167500587 0.596148339549965 -0.0737785618784232 ENSG00000197989 SNHG12
ENST00000384584 0.740791813863788 0.420360042743588 -0.121097694660665 ENSG00000197989 SNHG12
ENST00000384342 0.962602408144906 0.883219712896931 0.0219734271987267 ENSG00000197989 SNHG12
ENST00000471683 0.231680149319761 0.0375090422228325 0.233181588156739 ENSG00000120656 TAF12
ENST00000373826 0.449463057771239 0.132380664026243 0.523785893038483 ENSG00000188060 RAB42
ENST00000465518 0.552273798615391 0.20786392788899 0.463024186453643 ENSG00000188060 RAB42
ENST00000373824 0.416130558984301 0.112313260006917 0.140505926752684 ENSG00000120656 TAF12
ENST00000263974 0.408798998259443 0.108201269086086 0.141375244477369 ENSG00000120656 TAF12
ENST00000495422 0.313522985568579 0.0643789735845417 0.176298514358292 ENSG00000120656 TAF12
ENST00000420776 0.532218910713832 0.190734713657844 0.437436779341461 ENSG00000229388 RP11-442N24__B.1
ENST00000427804 0.790037916446558 0.498346636847034 0.247980927935187 ENSG00000229388 RP11-442N24__B.1
ENST00000602813 0.923505242509675 0.779811403196766 0.0775610683846692 ENSG00000270103 RNU11
ENST00000387069 0.921646343977444 0.775302083346346 0.0787903642337613 ENSG00000270103 RNU11
ENST00000373816 0.914936625862214 0.758146456446279 -0.0207222036098952 ENSG00000162419 GMEB1
ENST00000361872 0.900053449531692 0.72150274901199 -0.0245771846197916 ENSG00000162419 GMEB1
ENST00000294409 0.901998171409888 0.725170937719041 -0.0242808582366346 ENSG00000162419 GMEB1
ENST00000480454 0.967551235082956 0.899801066688362 0.00853339270624454 ENSG00000162419 GMEB1
ENST00000516968 0.781639478399612 0.485307115156684 0.254224187131077 ENSG00000252777 SCARNA24
ENST00000474884 0.0143984116107292 0.000566617897121108 -0.20953690768879 ENSG00000198492 YTHDF2
ENST00000542507 0.0722915571380621 0.00588124970493505 -0.123599680938386 ENSG00000198492 YTHDF2
ENST00000373812 0.0726260208944611 0.00592270380587665 -0.123497001878451 ENSG00000198492 YTHDF2
ENST00000541996 0.0724593768375727 0.00590285216868829 -0.123562746633411 ENSG00000198492 YTHDF2
ENST00000478283 0.0732749673224455 0.0060109732773099 -0.125321548863396 ENSG00000198492 YTHDF2
ENST00000496288 0.0110594183493817 0.000392982577124103 -0.201353362779295 ENSG00000198492 YTHDF2
ENST00000475796 0.0143844047869553 0.000565170822250194 -0.248531927365749 ENSG00000198492 YTHDF2
ENST00000476976 0.0280722791643189 0.00145573374211183 -0.193529611303062 ENSG00000198492 YTHDF2
ENST00000468863 0.279416607775537 0.0519422832367875 -0.142913779246788 ENSG00000198492 YTHDF2
ENST00000234961 0.0222340480393151 0.00102750110991743 1.09631259671904 ENSG00000116329 OPRD1
ENST00000443593 0.706124715518755 0.371941292081515 0.313302166123352 ENSG00000226852 RP1-212P9.2
ENST00000418471 0.807087615703074 0.5275035467458 0.209930005905443 ENSG00000233427 RP1-212P9.3
ENST00000343067 0.63206016606611 0.283942632800748 0.07076154996656 ENSG00000159023 EPB41
ENST00000356093 0.63206016606611 0.283942632800748 0.07076154996656 ENSG00000159023 EPB41
ENST00000398863 0.63206016606611 0.283942632800748 0.07076154996656 ENSG00000159023 EPB41
ENST00000482464 0.829418009446819 0.569835794753664 0.0464931968686498 ENSG00000159023 EPB41
ENST00000373800 0.693255444891374 0.354996521307133 0.0720823175838366 ENSG00000159023 EPB41
ENST00000349460 0.693255444891374 0.354996521307133 0.0720823175838366 ENSG00000159023 EPB41
ENST00000347529 0.692922512440412 0.354568091256801 0.072136778230359 ENSG00000159023 EPB41
ENST00000373798 0.621433881788494 0.272133957952196 0.073787883008394 ENSG00000159023 EPB41
ENST00000373797 0.608778919639267 0.259450495491243 0.0915751696843723 ENSG00000159023 EPB41
ENST00000425821 0.925159727223241 0.783809559239281 -0.100499168382199 ENSG00000225616 RP4-604A21.1
ENST00000488277 0.792169717055611 0.501837420836736 0.0631560886541822 ENSG00000159023 EPB41
ENST00000490308 0.764831605609021 0.457610635401912 0.0717101627091218 ENSG00000159023 EPB41
ENST00000460378 0.580080099839764 0.231832786317346 0.100851971972869 ENSG00000159023 EPB41
ENST00000462032 0.655539621338815 0.309645209185595 0.128743164093383 ENSG00000159023 EPB41
ENST00000521452 0.867582117482241 0.648809391671106 -0.0595895194765851 ENSG00000253304 TMEM200B
ENST00000420504 0.879856470439345 0.675505575237838 -0.0546542786535592 ENSG00000253304 TMEM200B
ENST00000413004 0.487987663673733 0.157765669787769 -0.325190350780615 ENSG00000225750 RP11-242O24.3
ENST00000373795 0.90960182113067 0.744550448512316 -0.015968503368889 ENSG00000116350 SRSF4
ENST00000546138 0.90395945509225 0.729945123110262 -0.0170897905008982 ENSG00000116350 SRSF4
ENST00000466448 0.907089536212439 0.737880921824224 -0.0167775566390157 ENSG00000116350 SRSF4
ENST00000450108 0.879099938022229 0.673812351112311 0.116754317705486 ENSG00000227637 RP11-242O24.5
ENST00000497015 0.967753200962059 0.900766886420432 -0.00850469627332844 ENSG00000116350 SRSF4
ENST00000605204 0.96452345812359 0.890117942736183 0.00721702762801894 ENSG00000116350 SRSF4
ENST00000477193 0.756395986901441 0.443647079058073 -0.0750670924491767 ENSG00000116350 SRSF4
ENST00000489898 0.716140014872194 0.385009637733515 -0.0801843766179904 ENSG00000116350 SRSF4
ENST00000472353 0.978414975047956 0.931490683878088 -0.00567255234956401 ENSG00000116350 SRSF4
ENST00000373791 0.115226585652597 0.0120761167877756 -0.229423870053522 ENSG00000116353 MECR
ENST00000475773 0.425347845631946 0.117606658610912 -0.219232946060443 ENSG00000116353 MECR
ENST00000483435 0.528254411955877 0.187866862726563 -0.190328178632317 ENSG00000116353 MECR
ENST00000263702 0.131875429022034 0.0149290622880814 -0.226382697114555 ENSG00000116353 MECR
ENST00000473030 0.154869640477881 0.0191947594739892 -0.254703632242918 ENSG00000116353 MECR
ENST00000463412 0.187540345926872 0.0261961078543505 -0.253907149096846 ENSG00000116353 MECR
ENST00000453185 0.428269797257431 0.11925073631971 -0.219203350942825 ENSG00000116353 MECR
ENST00000478505 0.190543972894746 0.0269515971090313 -0.232518411329265 ENSG00000116353 MECR
ENST00000490529 0.17548992864335 0.0235026363214271 -0.218159715743966 ENSG00000116353 MECR
ENST00000464511 0.610350833528014 0.261198704819831 -0.259877642824687 ENSG00000116353 MECR
ENST00000463052 0.280884685276005 0.052439251671674 -0.227733339180219 ENSG00000116353 MECR
ENST00000489248 0.276164716140664 0.0508880035857532 -0.227664988386459 ENSG00000116353 MECR
ENST00000475861 0.278989135630121 0.0518056157571683 -0.225951342584911 ENSG00000116353 MECR
ENST00000474946 0.347750240855105 0.078166500954396 -0.209153063497572 ENSG00000116353 MECR
ENST00000464915 0.702817565063097 0.367361986850991 -0.138641376871804 ENSG00000116353 MECR
ENST00000482610 0.512640559413784 0.175440883844742 -0.174850159859324 ENSG00000116353 MECR
ENST00000484012 0.583065294058948 0.234588549358646 -0.160385380778685 ENSG00000116353 MECR
ENST00000493928 0.537250093946845 0.194948421754899 -0.189289796236944 ENSG00000116353 MECR
ENST00000427046 0.559231567628055 0.213749707759978 -0.37938242558043 ENSG00000237934 RP11-467D18.2
ENST00000345512 0.848782803505483 0.607561231620873 0.183277841608864 ENSG00000060656 PTPRU
ENST00000373779 0.770350703420247 0.467032219134859 0.252805544280353 ENSG00000060656 PTPRU
ENST00000323874 0.770350703420247 0.467032219134859 0.252805544280353 ENSG00000060656 PTPRU
ENST00000356870 0.770350703420247 0.467032219134859 0.252805544280353 ENSG00000060656 PTPRU
ENST00000428026 0.770350703420247 0.467032219134859 0.252805544280353 ENSG00000060656 PTPRU
ENST00000460170 0.77218059971685 0.469808977203725 0.25141849092207 ENSG00000060656 PTPRU
ENST00000415600 0.89010043220147 0.698049286033346 0.139985090751201 ENSG00000060656 PTPRU
ENST00000493601 0.985767620463012 0.953515583494355 -0.0206372837204881 ENSG00000060656 PTPRU
ENST00000465525 0.978246095372523 0.930728425033421 -0.0312709652481684 ENSG00000060656 PTPRU
ENST00000373765 0.246474197964581 0.0415978662544554 0.44538395439793 ENSG00000162510 MATN1
ENST00000494561 0.121382481680678 0.0130975512799864 0.808961392560813 ENSG00000162510 MATN1
ENST00000477320 0.370353824078375 0.0884655851012317 0.512647772358993 ENSG00000162510 MATN1
ENST00000414532 0.625759494723959 0.276657842233304 0.194558269128841 ENSG00000186056 MATN1-AS1
ENST00000454613 0.558445541501677 0.212992425237624 0.223894660465192 ENSG00000186056 MATN1-AS1
ENST00000414763 0.563014906730713 0.217070313849255 0.311263088850605 ENSG00000186056 MATN1-AS1
ENST00000443076 0.95444189472161 0.861452943694736 -0.0568419648678084 ENSG00000186056 MATN1-AS1
ENST00000294507 0.473683690944639 0.148071417144207 0.171472269889311 ENSG00000162511 LAPTM5
ENST00000464569 0.414801108149835 0.11145811713863 0.184200576539425 ENSG00000162511 LAPTM5
ENST00000583944 0.414256396859802 0.111180197458947 0.505676387174168 ENSG00000264773 MIR4420
ENST00000476492 0.486459491049997 0.156792755245099 0.168477016618445 ENSG00000162511 LAPTM5
ENST00000336798 0.0105287309267046 0.000365832701077448 0.721143335275521 ENSG00000162512 SDC3
ENST00000339394 0.010809553319592 0.000380332675595946 0.839098865700064 ENSG00000162512 SDC3
ENST00000471567 0.0302327754669204 0.00162826187452962 0.991558465821158 ENSG00000162512 SDC3
ENST00000487984 0.0259628893220872 0.00129008467289709 1.19217497573698 ENSG00000162512 SDC3
ENST00000424085 0.911129500405763 0.747947028333281 0.0125313578046824 ENSG00000134644 PUM1
ENST00000257075 0.911129500405763 0.747947028333281 0.0125313578046824 ENSG00000134644 PUM1
ENST00000373747 0.911129500405763 0.747931470806738 0.0125315509587371 ENSG00000134644 PUM1
ENST00000525843 0.904974329313047 0.732395961839545 0.0135532137124712 ENSG00000134644 PUM1
ENST00000426105 0.896702430656383 0.713414722822694 0.0142975478005255 ENSG00000134644 PUM1
ENST00000440538 0.89724541067452 0.7145291704453 0.0142713195621008 ENSG00000134644 PUM1
ENST00000498419 0.742731811833391 0.423332469998458 0.0312088282871007 ENSG00000134644 PUM1
ENST00000373741 0.895159976092978 0.710383142185018 0.0144945571237235 ENSG00000134644 PUM1
ENST00000423018 0.893571509891628 0.706254294251502 0.014693713620343 ENSG00000134644 PUM1
ENST00000373742 0.896833655357432 0.713660303274027 0.0143955454467357 ENSG00000134644 PUM1
ENST00000530669 0.565101987109787 0.21899890148845 0.0682466672783607 ENSG00000134644 PUM1
ENST00000363284 0.481767682969447 0.153618630156092 0.52819653642117 ENSG00000200154 SNORD103A
ENST00000529846 0.74365856172932 0.424434301782236 0.0434421933669837 ENSG00000134644 PUM1
ENST00000525997 0.756522000408355 0.443866339644935 0.0414594633344158 ENSG00000134644 PUM1
ENST00000527498 0.790566583122446 0.499068227929643 -0.0385355823576468 ENSG00000134644 PUM1
ENST00000365237 0.505893589356991 0.170821561382252 0.451978319503129 ENSG00000202107 SNORD103B
ENST00000498627 0.967071027101372 0.898292074743809 0.0136365604438254 ENSG00000134644 PUM1
ENST00000471894 0.892027065965876 0.702219809257741 0.0273939096766937 ENSG00000134644 PUM1
ENST00000490546 0.791441846140591 0.500555201424568 0.0424609765181542 ENSG00000134644 PUM1
ENST00000532678 0.485030831359115 0.155839002774826 0.0838169680435751 ENSG00000134644 PUM1
ENST00000363311 0.709045983339561 0.375582598096352 -0.292026380861343 ENSG00000200181 SNORD85
ENST00000526128 0.55259830160867 0.208139948188245 0.100370045784735 ENSG00000134644 PUM1
ENST00000526215 0.894976096768126 0.709524703542818 0.0185022917080178 ENSG00000134644 PUM1
ENST00000525948 0.919381183446885 0.769418356197005 0.0140510933270787 ENSG00000134644 PUM1
ENST00000480602 0.997452864950227 0.990980496251568 0.000577485051717483 ENSG00000134644 PUM1
ENST00000524516 0.741762407254814 0.421875462395338 0.0439290034294338 ENSG00000134644 PUM1
ENST00000417263 0.952281583709057 0.855821562885582 -0.0443643574774728 ENSG00000237329 RP11-201O14.1
ENST00000429616 0.963444722750642 0.886365931204805 -0.0490618536205479 ENSG00000232768 RP11-201O14.2
ENST00000531867 0.297431601489772 0.0582213353967143 0.151183768171997 ENSG00000134644 PUM1
ENST00000373736 0.305203450929864 0.0611709404056684 0.658741427782892 ENSG00000084628 NKAIN1
ENST00000263694 0.829341581179472 0.569734743245618 -0.0308968516068925 ENSG00000060688 SNRNP40
ENST00000486941 0.789140858757221 0.496731566237095 -0.0795182525446077 ENSG00000060688 SNRNP40
ENST00000489853 0.835710797021114 0.581952729726112 0.0377361109709263 ENSG00000060688 SNRNP40
ENST00000373720 0.959479316370124 0.874772103900126 -0.0119951736927126 ENSG00000060688 SNRNP40
ENST00000491106 0.997241542371084 0.990221328899588 0.0016819713541747 ENSG00000060688 SNRNP40
ENST00000446633 0.854567849242483 0.619945168116969 -0.0270499690737181 ENSG00000060688 SNRNP40
ENST00000452686 0.977289876157285 0.927526920632837 0.0291982775718486 ENSG00000229447 RP11-490K7.4
ENST00000474025 0.998608294983549 0.99502678074024 0.000540379683012419 ENSG00000060688 SNRNP40
ENST00000463988 0.579793296963957 0.231492160492467 -0.137599845266138 ENSG00000060688 SNRNP40
ENST00000344147 0.0578993633247909 0.00422577271646533 0.242956617585827 ENSG00000121766 ZCCHC17
ENST00000479629 0.0744262444762556 0.00616584948362382 0.302061574227108 ENSG00000121766 ZCCHC17
ENST00000373714 0.0578993633247909 0.00422577271646533 0.242956617585827 ENSG00000121766 ZCCHC17
ENST00000546109 0.0652920887481521 0.00504454002867753 0.250310235206952 ENSG00000121766 ZCCHC17
ENST00000422613 0.0695876123868128 0.0055486353522463 0.241127507653744 ENSG00000121766 ZCCHC17
ENST00000490049 0.109601982079619 0.0111454920648185 0.295030742878804 ENSG00000121766 ZCCHC17
ENST00000430143 0.410477593122832 0.108971520506054 0.230747998120221 ENSG00000229044 RP11-266K22.2
ENST00000373713 0.0901559333399982 0.00827161540581687 0.650804517513862 ENSG00000121769 FABP3
ENST00000497275 0.337247877044949 0.0738217451495951 0.474378690140363 ENSG00000121769 FABP3
ENST00000498148 0.0920303576055278 0.00853841353085307 0.655847399634975 ENSG00000121769 FABP3
ENST00000482018 0.0481464386963109 0.00322450622774993 0.708934965286692 ENSG00000121769 FABP3
ENST00000373710 0.491082783578441 0.160003086133549 0.31941517545049 ENSG00000168528 SERINC2
ENST00000536859 0.493345786703586 0.161439123084259 0.318687340302468 ENSG00000168528 SERINC2
ENST00000487207 0.542594860161809 0.199666610406823 0.325324336029022 ENSG00000168528 SERINC2
ENST00000373709 0.600375258483202 0.251299405874361 0.255338178198307 ENSG00000168528 SERINC2
ENST00000536384 0.659115445131863 0.314345411349732 0.228620921892884 ENSG00000168528 SERINC2
ENST00000491976 0.659115445131863 0.314345411349732 0.228620921892884 ENSG00000168528 SERINC2
ENST00000596131 0.986521981140116 0.955227972511743 0.0205332977922799 ENSG00000268950 AC114494.1
ENST00000418618 0.458196223905618 0.138160016828377 -0.511631627789388 ENSG00000228682 RP11-439L8.3
ENST00000412068 0.91165179775105 0.749555049102174 0.110801462197227 ENSG00000223907 RP11-439L8.4
ENST00000457433 0.0551401853201928 0.00393041604416839 1.06239661769786 ENSG00000142910 TINAGL1
ENST00000271064 0.0551401853201928 0.00393041604416839 1.06239661769786 ENSG00000142910 TINAGL1
ENST00000537531 0.212756947614225 0.0324586021061973 0.743920685515629 ENSG00000142910 TINAGL1
ENST00000461030 0.212749269039126 0.0324539015509118 0.744045489784693 ENSG00000142910 TINAGL1
ENST00000478398 0.192865229223853 0.0274527244729939 0.777999300881406 ENSG00000142910 TINAGL1
ENST00000481165 0.0761383443210416 0.00637615739630989 1.0019895677753 ENSG00000142910 TINAGL1
ENST00000468635 0.426759559953835 0.118339816979877 0.540111197416997 ENSG00000142910 TINAGL1
ENST00000498429 0.595856711094862 0.246717779141088 0.403244037681329 ENSG00000142910 TINAGL1
ENST00000485464 0.744704970780816 0.425935362956195 0.231299927320874 ENSG00000121764 HCRTR1
ENST00000468521 0.719889693023847 0.390197440620717 0.189022421492535 ENSG00000121764 HCRTR1
ENST00000403528 0.729126426212981 0.4031439572083 0.186211254231455 ENSG00000121764 HCRTR1
ENST00000373706 0.735160289867603 0.412217079076474 0.186090343370433 ENSG00000121764 HCRTR1
ENST00000373705 0.930277499044941 0.797162340275592 0.0180686760426617 ENSG00000121764 HCRTR1
ENST00000373703 0.883875418864532 0.683673529515116 0.024178715862833 ENSG00000162517 PEF1
ENST00000461006 0.971209286349239 0.910589637503976 0.00830533109389847 ENSG00000162517 PEF1
ENST00000478502 0.920849913968973 0.772933127982887 0.0177394484285279 ENSG00000162517 PEF1
ENST00000489164 0.907063531787998 0.737502848385854 0.0215670330271767 ENSG00000162517 PEF1
ENST00000492061 0.903034661456541 0.727931410548915 0.022772601597224 ENSG00000162517 PEF1
ENST00000496805 0.875593655901352 0.665719850481759 0.0288485877045894 ENSG00000162517 PEF1
ENST00000472443 0.92057964342512 0.771779377415493 0.0194373354620888 ENSG00000162517 PEF1
ENST00000471219 0.909830328543634 0.744989152831176 0.028958995495653 ENSG00000162517 PEF1
ENST00000440872 0.920507030943273 0.771605365178167 0.0198669534239931 ENSG00000162517 PEF1
ENST00000609625 0.683999836642629 0.342978709622387 0.223334843180148 ENSG00000235790 RP11-73M7.6
ENST00000609549 0.683999836642629 0.342978709622387 0.223334843180148 ENSG00000235790 RP11-73M7.6
ENST00000610043 0.684544030907138 0.343612254950814 0.223376819320349 ENSG00000235790 RP11-73M7.6
ENST00000581333 0.573534159734321 0.226033901332696 0.3489612599482 ENSG00000264078 RP11-73M7.9
ENST00000608332 0.717451906745681 0.386864974835716 0.238468260125671 ENSG00000235790 RP11-73M7.6
ENST00000585660 0.509405836183729 0.173234064801117 0.428379639596708 ENSG00000235790 RP11-73M7.6
ENST00000591592 0.526428428939119 0.186269719636188 0.41453899096452 ENSG00000235790 RP11-73M7.6
ENST00000608246 0.525234638612036 0.185290597430587 0.414218692967482 ENSG00000235790 RP11-73M7.6
ENST00000608888 0.528204667323747 0.187800329955182 0.412482796618807 ENSG00000235790 RP11-73M7.6
ENST00000607926 0.529711568093138 0.18905442978928 0.410983738390765 ENSG00000235790 RP11-73M7.6
ENST00000610216 0.529711568093138 0.18905442978928 0.410983738390765 ENSG00000235790 RP11-73M7.6
ENST00000585413 0.678594327902697 0.336058330127651 0.312878032625469 ENSG00000235790 RP11-73M7.6
ENST00000609033 0.657875615248583 0.3128085186451 0.3277272281592 ENSG00000235790 RP11-73M7.6
ENST00000589462 0.657875615248583 0.3128085186451 0.3277272281592 ENSG00000235790 RP11-73M7.6
ENST00000593188 0.683095374493826 0.341708650237181 0.309469933593668 ENSG00000235790 RP11-73M7.6
ENST00000609373 0.68351677525212 0.342371777981027 0.309193585945527 ENSG00000235790 RP11-73M7.6
ENST00000587445 0.68351677525212 0.342371777981027 0.309193585945527 ENSG00000235790 RP11-73M7.6
ENST00000591929 0.630212248462787 0.281979602666015 0.349423586022029 ENSG00000235790 RP11-73M7.6
ENST00000609338 0.630212248462787 0.281979602666015 0.349423586022029 ENSG00000235790 RP11-73M7.6
ENST00000373672 0.0229524651259923 0.00107916286102971 1.20532252165453 ENSG00000084636 COL16A1
ENST00000271069 0.0229524651259923 0.00107916286102971 1.20532252165453 ENSG00000084636 COL16A1
ENST00000488128 0.136602305392348 0.015768370402556 0.892157058916531 ENSG00000084636 COL16A1
ENST00000488897 0.448652851854016 0.13181268924174 0.556464401838082 ENSG00000084636 COL16A1
ENST00000440437 0.236439206329801 0.038837050057895 0.734629908052961 ENSG00000084636 COL16A1
ENST00000398556 0.560992258129832 0.215288986931257 0.427424099321142 ENSG00000121753 BAI2
ENST00000398547 0.499755871124191 0.16569854229814 0.470407254963594 ENSG00000121753 BAI2
ENST00000373655 0.499755871124191 0.16569854229814 0.470407254963594 ENSG00000121753 BAI2
ENST00000373658 0.499755871124191 0.16569854229814 0.470407254963594 ENSG00000121753 BAI2
ENST00000398542 0.500724122007066 0.166603542203962 0.469456125328343 ENSG00000121753 BAI2
ENST00000465256 0.802417044826431 0.519586292570447 0.23799076333575 ENSG00000121753 BAI2
ENST00000257070 0.499755871124191 0.16569854229814 0.470407254963594 ENSG00000121753 BAI2
ENST00000530999 0.750888743514414 0.435446988092522 0.286984461207937 ENSG00000121753 BAI2
ENST00000525655 0.784345234243386 0.489885993319596 0.254769683327034 ENSG00000121753 BAI2
ENST00000527361 0.546003744535791 0.202640624160951 0.440025020109146 ENSG00000121753 BAI2
ENST00000440175 0.485670870837061 0.156271652436692 0.503865475388963 ENSG00000121753 BAI2
ENST00000398538 0.583391458028139 0.235014064293732 0.41112970669006 ENSG00000121753 BAI2
ENST00000420125 0.638679041103778 0.291270520919988 0.387799764725956 ENSG00000121753 BAI2
ENST00000530134 0.697819311222687 0.361373862434637 0.333821353647186 ENSG00000121753 BAI2
ENST00000533175 0.804769757878341 0.523698968835119 0.234309044454497 ENSG00000121753 BAI2
ENST00000473952 0.874232384999048 0.662495026086888 0.154192079214129 ENSG00000121753 BAI2
ENST00000257100 0.154296140030512 0.0190867547883311 0.844858097020143 ENSG00000134668 SPOCD1
ENST00000373648 0.154296140030512 0.0190867547883311 0.844858097020143 ENSG00000134668 SPOCD1
ENST00000360482 0.154296140030512 0.0190867547883311 0.844858097020143 ENSG00000134668 SPOCD1
ENST00000473361 0.407007030010742 0.107164214550537 0.590646904428827 ENSG00000134668 SPOCD1
ENST00000452755 0.405263044975639 0.106222807765462 0.592240891492635 ENSG00000134668 SPOCD1
ENST00000533231 0.148399844283386 0.0179627794551509 0.85312025151426 ENSG00000134668 SPOCD1
ENST00000528579 0.610430711931703 0.261302884875337 0.407987556473594 ENSG00000134668 SPOCD1
ENST00000532604 0.314123358987165 0.0645788730518285 0.656917269717684 ENSG00000134668 SPOCD1
ENST00000531039 0.214573130122655 0.0329416594043026 0.745348171368072 ENSG00000134668 SPOCD1
ENST00000468720 0.3214592897711 0.067251863060718 0.644408345908564 ENSG00000134668 SPOCD1
ENST00000485944 0.0860533023291586 0.00769156376296493 0.930154455965708 ENSG00000134668 SPOCD1
ENST00000460061 0.3214592897711 0.067251863060718 0.644408345908564 ENSG00000134668 SPOCD1
ENST00000453837 0.526259484139806 0.186117449792333 0.459777600952901 ENSG00000203620 RP11-84A19.2
ENST00000602889 0.265273354876401 0.0472305565032474 0.131192742827379 ENSG00000269967 RP11-84A19.4
ENST00000602725 0.593209110853589 0.24425306470201 0.0746821974790249 ENSG00000184007 PTP4A2
ENST00000344035 0.457096657611443 0.137410971902378 0.0848150560118995 ENSG00000184007 PTP4A2
ENST00000356536 0.536141492445369 0.19422319273142 0.0756792215612641 ENSG00000184007 PTP4A2
ENST00000457805 0.756212169804733 0.443415180652683 0.0522195110816133 ENSG00000184007 PTP4A2
ENST00000489313 0.831559785179677 0.574511351540809 0.0464235655954996 ENSG00000184007 PTP4A2
ENST00000602683 0.816306388487692 0.545712359738382 0.0402820902510495 ENSG00000184007 PTP4A2
ENST00000470404 0.802123591367135 0.518969487902413 0.0429705239911248 ENSG00000184007 PTP4A2
ENST00000532001 0.864307386055377 0.64123488862484 0.0323764231268874 ENSG00000184007 PTP4A2
ENST00000528253 0.88630053250716 0.689534487232587 0.0286140090054446 ENSG00000184007 PTP4A2
ENST00000391369 0.849316794264023 0.608731088353343 0.0807341751148667 ENSG00000212673 AL136115.1
ENST00000484483 0.68151596902486 0.339449002548288 0.0741163510125083 ENSG00000184007 PTP4A2
ENST00000468531 0.551614466402912 0.207179948028072 0.0780971572109695 ENSG00000184007 PTP4A2
ENST00000534796 0.359065779624592 0.0832610511478555 0.123518288780407 ENSG00000184007 PTP4A2
ENST00000532289 0.397670791756806 0.102260445987619 0.120323101516342 ENSG00000184007 PTP4A2
ENST00000526960 0.527068652086635 0.186853040511512 0.0850657452373954 ENSG00000184007 PTP4A2
ENST00000524384 0.436544879907929 0.124427747777014 0.114255376459092 ENSG00000184007 PTP4A2
ENST00000528840 0.431942965603279 0.12154551282923 0.115033416188536 ENSG00000184007 PTP4A2
ENST00000494444 0.42958760870575 0.120066015714754 0.115210255060809 ENSG00000184007 PTP4A2
ENST00000529477 0.562903501950664 0.21696447447788 0.079865417506314 ENSG00000184007 PTP4A2
ENST00000533408 0.553633129404011 0.208963991435179 0.0893969093283321 ENSG00000184007 PTP4A2
ENST00000475464 0.267802192864772 0.0480119197891627 0.148885776641994 ENSG00000184007 PTP4A2
ENST00000447478 0.195805320489228 0.0281591347800533 0.367216382397671 ENSG00000228634 RP4-534N18.2
ENST00000327300 0.565421154330857 0.219280840726155 -0.0490709013502869 ENSG00000121774 KHDRBS1
ENST00000307714 0.564534499107049 0.218568826405546 -0.0492304756833615 ENSG00000121774 KHDRBS1
ENST00000492989 0.993583018255586 0.977536563191026 -0.00124320429854249 ENSG00000121774 KHDRBS1
ENST00000484270 0.406544930238004 0.106902737452906 -0.0629231221367267 ENSG00000121774 KHDRBS1
ENST00000366152 0.83928046614401 0.588267352534378 0.0544199548665765 ENSG00000203325 RP11-277A4.4
ENST00000487305 0.795724553266647 0.508385542942696 0.076982218154466 ENSG00000121775 TMEM39B
ENST00000336294 0.840866651145325 0.591308121601354 0.0628285542864967 ENSG00000121775 TMEM39B
ENST00000438825 0.83371547893646 0.578484740523987 -0.0742333838878239 ENSG00000121775 TMEM39B
ENST00000441402 0.843053300739254 0.595938716961003 0.0620996476065183 ENSG00000121775 TMEM39B
ENST00000472503 0.908332755092091 0.741752877607736 -0.0417663335958831 ENSG00000121775 TMEM39B
ENST00000456834 0.994737710318104 0.982617084508692 -0.00261454187221131 ENSG00000121775 TMEM39B
ENST00000468135 0.847175280084731 0.60431388196886 0.060742189593818 ENSG00000121775 TMEM39B
ENST00000466321 0.832114439588596 0.575520769233065 -0.0750142321837926 ENSG00000121775 TMEM39B
ENST00000373634 0.845331871029875 0.600717293871383 0.061354313268127 ENSG00000121775 TMEM39B
ENST00000427288 0.981268866660446 0.938997552748094 0.00915122252334818 ENSG00000121775 TMEM39B
ENST00000476968 0.841269956087101 0.592074346258502 0.0633040329120098 ENSG00000121775 TMEM39B
ENST00000498613 0.89590338452778 0.711889458422391 0.0506655902238274 ENSG00000121775 TMEM39B
ENST00000373625 0.991050315189241 0.968942883358665 0.00144282586493224 ENSG00000025800 KPNA6
ENST00000471599 0.99913717056294 0.997297420265495 0.000137582708387036 ENSG00000025800 KPNA6
ENST00000537234 0.874719510586075 0.663336328730482 -0.0189631630484358 ENSG00000025800 KPNA6
ENST00000469790 0.922017277368075 0.776280762874954 -0.0168761806993032 ENSG00000025800 KPNA6
ENST00000545542 0.9653418718332 0.89397733234402 0.00628434143834547 ENSG00000025800 KPNA6
ENST00000446515 0.859926124261833 0.632139620221779 -0.0295015907325802 ENSG00000025800 KPNA6
ENST00000515055 0.742150235900558 0.422347884756417 0.0404916281295754 ENSG00000250135 RP4-622L5.2
ENST00000373610 0.766734094309709 0.460506955569785 -0.0462927450374091 ENSG00000084652 TXLNA
ENST00000373609 0.767895334738501 0.462378818693134 -0.0462427434911732 ENSG00000084652 TXLNA
ENST00000373602 0.203433530579696 0.0299712653937129 0.299766030161314 ENSG00000160050 CCDC28B
ENST00000469003 0.224525993417009 0.0355264914933132 0.354700034562737 ENSG00000160050 CCDC28B
ENST00000421922 0.224899894041867 0.0356275135601774 0.289742964768232 ENSG00000160050 CCDC28B
ENST00000461819 0.216309828164462 0.0333867204232464 0.293398734440871 ENSG00000160050 CCDC28B
ENST00000483009 0.26392339472808 0.0468042352430682 0.275827682759449 ENSG00000160050 CCDC28B
ENST00000373604 0.369006758089428 0.0878542107058284 0.364419697390616 ENSG00000224066 RP4-622L5.7
ENST00000421616 0.114389452505698 0.0119377664470082 0.708613283880533 ENSG00000224066 RP4-622L5.7
ENST00000537469 0.331027794039195 0.0710065994453948 0.395961554801538 ENSG00000160051 IQCC
ENST00000291358 0.335096809621046 0.0728158502047567 0.394539277825065 ENSG00000160051 IQCC
ENST00000409358 0.870303523648483 0.653991727450703 0.065102813985906 ENSG00000222046 DCDC2B
ENST00000487056 0.873018693057504 0.659908202918652 0.0640988740072738 ENSG00000222046 DCDC2B
ENST00000466796 0.939479580685595 0.821064097784485 0.0234854582996147 ENSG00000160055 TMEM234
ENST00000491434 0.946652684756059 0.840310476746615 -0.0207474240813969 ENSG00000160055 TMEM234
ENST00000489170 0.946585752347615 0.840151282907448 -0.0207657285412326 ENSG00000160055 TMEM234
ENST00000495091 0.916957124264386 0.763100214067313 0.0537732256116785 ENSG00000160055 TMEM234
ENST00000461402 0.946585752347615 0.840151282907448 -0.0207657285412326 ENSG00000160055 TMEM234
ENST00000483001 0.894813808121981 0.709073699100945 -0.0405607916935613 ENSG00000160055 TMEM234
ENST00000545122 0.890827053852361 0.699532019833145 -0.0427787111354837 ENSG00000160055 TMEM234
ENST00000309777 0.88346820519848 0.682788890416999 -0.0447406368573336 ENSG00000160055 TMEM234
ENST00000373593 0.883239041600698 0.682376930294733 -0.0447862868020456 ENSG00000160055 TMEM234
ENST00000344461 0.86958077653063 0.652627240151617 -0.0492048814565964 ENSG00000160055 TMEM234
ENST00000484490 0.878151649451929 0.67184172489053 -0.046340281046018 ENSG00000160055 TMEM234
ENST00000485689 0.787661374006916 0.4943688685676 -0.115235587712006 ENSG00000160055 TMEM234
ENST00000487174 0.889267981920277 0.696256502615871 -0.0426623100016279 ENSG00000160055 TMEM234
ENST00000355082 0.305718387275928 0.0613838885336387 -0.147710772841493 ENSG00000084623 EIF3I
ENST00000373586 0.247090187885227 0.0418036638782915 -0.14855908161208 ENSG00000084623 EIF3I
ENST00000489353 0.263954304057724 0.046813225947991 -0.150765644950481 ENSG00000084623 EIF3I
ENST00000471486 0.307596342424178 0.0620390378869936 -0.138461308809945 ENSG00000084623 EIF3I
ENST00000483517 0.244851079178073 0.0411287556481289 -0.151176426056555 ENSG00000084623 EIF3I
ENST00000474371 0.235705620239561 0.0386293338486985 -0.150830076882468 ENSG00000084623 EIF3I
ENST00000423995 0.414016868666317 0.110952909982335 0.272611611662536 ENSG00000220785 MTMR9LP
ENST00000403496 0.42895535584217 0.119685732609408 0.265118043812584 ENSG00000220785 MTMR9LP
ENST00000441044 0.421647225007739 0.115509899385103 0.270052094663042 ENSG00000220785 MTMR9LP
ENST00000426597 0.446855407995209 0.130711311096037 0.262641526132435 ENSG00000220785 MTMR9LP
ENST00000373582 0.0883956072313674 0.00802960748777959 0.946417725413937 ENSG00000183615 FAM167B
ENST00000336890 0.780925525745326 0.484118971977036 0.0730021899353881 ENSG00000182866 LCK
ENST00000482949 0.744758968152666 0.425976148322586 0.0911513844407882 ENSG00000182866 LCK
ENST00000495610 0.783434167012085 0.487895222732409 0.0736794512330827 ENSG00000182866 LCK
ENST00000355928 0.827499803979396 0.565603662670998 0.06700600630215 ENSG00000182866 LCK
ENST00000476457 0.75737805425894 0.445307121536016 0.0869798210689015 ENSG00000182866 LCK
ENST00000469765 0.779669624817253 0.481798125538967 0.0733979310590606 ENSG00000182866 LCK
ENST00000461712 0.913037846342558 0.753336156040344 0.0542000117641325 ENSG00000182866 LCK
ENST00000373562 0.796304898722206 0.509601354079529 0.105940491502349 ENSG00000182866 LCK
ENST00000477031 0.885971118075417 0.688763649369853 0.070312910815829 ENSG00000182866 LCK
ENST00000373557 0.69701322760877 0.360479187691545 0.128583442063032 ENSG00000182866 LCK
ENST00000333070 0.810891898606426 0.534878779911737 0.0743115524937736 ENSG00000182866 LCK
ENST00000373564 0.833488431567698 0.577963397496473 0.06861950808436 ENSG00000182866 LCK
ENST00000469956 0.801505265735599 0.518063499699542 0.0884825427597705 ENSG00000182866 LCK
ENST00000373548 0.418515497202655 0.113569234347762 0.119099795200954 ENSG00000116478 HDAC1
ENST00000481281 0.696193568329962 0.359379605332991 0.094943332336278 ENSG00000116478 HDAC1
ENST00000463172 0.77909383058263 0.480830920730846 0.0750415339847767 ENSG00000116478 HDAC1
ENST00000428704 0.644714292872703 0.297809477709778 0.0973671975318767 ENSG00000116478 HDAC1
ENST00000472928 0.688599607006833 0.34891384290849 0.0968365561012405 ENSG00000116478 HDAC1
ENST00000373541 0.418107687472642 0.113336131363489 0.118124008947078 ENSG00000116478 HDAC1
ENST00000490081 0.536230435818013 0.194287477656513 0.0979031505492968 ENSG00000116478 HDAC1
ENST00000482310 0.614251734748416 0.264915855490273 0.085836770527103 ENSG00000116478 HDAC1
ENST00000476391 0.331725492659938 0.0713004512255636 0.130081841198302 ENSG00000116478 HDAC1
ENST00000484305 0.774279920441584 0.472862815924653 0.0726844075781233 ENSG00000116478 HDAC1
ENST00000471488 0.710586869600853 0.377654857355769 0.0753959947328345 ENSG00000116478 HDAC1
ENST00000329421 0.840445925041545 0.590531227799675 -0.0495149122458837 ENSG00000175130 MARCKSL1
ENST00000448134 0.805439207520776 0.524745555030299 0.235244859604597 ENSG00000233775 RP4-811H24.9
ENST00000421153 0.357685021376348 0.0825723268832698 0.62136643192669 ENSG00000162526 TSSK3
ENST00000574792 0.692937475448588 0.354584960331819 0.331376613530455 ENSG00000162526 TSSK3
ENST00000574315 0.280814189079125 0.0524223571261089 0.265746610602694 ENSG00000162526 TSSK3
ENST00000432622 0.848241550549774 0.606772892129845 -0.156385037477286 ENSG00000225828 FAM229A
ENST00000416512 0.515271688320261 0.17741343292232 0.19616710367284 ENSG00000225828 FAM229A
ENST00000428500 0.191549660859249 0.0271585061652747 -0.769093817250102 ENSG00000225828 FAM229A
ENST00000415596 0.29670304532132 0.0579663008494994 0.263589981760957 ENSG00000225828 FAM229A
ENST00000373534 0.327698801799912 0.0696638238799818 0.254461722818908 ENSG00000162526 TSSK3
ENST00000455895 0.0717733999841725 0.00581977433962359 0.180356729883924 ENSG00000160058 BSDC1
ENST00000413080 0.0716761618581331 0.0058080780478525 0.180357434877468 ENSG00000160058 BSDC1
ENST00000444377 0.0714288691459052 0.00577645797734204 0.180415790312495 ENSG00000160058 BSDC1
ENST00000341071 0.0723359441115307 0.00588798832475168 0.180438287685792 ENSG00000160058 BSDC1
ENST00000526031 0.0723442579307012 0.00589010776244219 0.189887944821848 ENSG00000160058 BSDC1
ENST00000419121 0.0758435597185812 0.00633836255621737 0.188528778153073 ENSG00000160058 BSDC1
ENST00000446293 0.0590615699910753 0.0043481319891192 0.199464733813791 ENSG00000160058 BSDC1
ENST00000463967 0.626213165180344 0.277390527993157 0.111187457237006 ENSG00000160058 BSDC1
ENST00000373520 0.0746165107775685 0.00619216746578011 0.196419969668177 ENSG00000160058 BSDC1
ENST00000449308 0.0496708962733901 0.00336589545322825 0.209184129034155 ENSG00000160058 BSDC1
ENST00000527513 0.0171275484989212 0.000722405142625037 0.248765214570126 ENSG00000160058 BSDC1
ENST00000527163 0.0119423209246269 0.000437098122837895 0.260072176885749 ENSG00000160058 BSDC1
ENST00000530485 0.00306253429296241 6.77717581216471e-05 0.281206582681038 ENSG00000160058 BSDC1
ENST00000474414 0.0046283494776007 0.000118236216828772 0.284192074407712 ENSG00000160058 BSDC1
ENST00000530876 0.0036923032557262 8.72305846474262e-05 0.297396394253198 ENSG00000160058 BSDC1
ENST00000530753 0.00587736707864825 0.000164052437369504 0.287851750564667 ENSG00000160058 BSDC1
ENST00000533084 0.00699609795396434 0.000210254057260146 0.306775031260584 ENSG00000160058 BSDC1
ENST00000531222 0.0228950769844241 0.0010744389217942 0.3231154167356 ENSG00000160058 BSDC1
ENST00000480336 0.391714312524461 0.0990856559391549 0.469854061632087 ENSG00000254553 RP1-27O5.3
ENST00000373510 0.605840231350375 0.256455543250773 0.283897745337288 ENSG00000160062 ZBTB8A
ENST00000316459 0.473322525217277 0.147857834183333 0.41405354773042 ENSG00000160062 ZBTB8A
ENST00000341885 0.813313007708388 0.539811814933138 -0.0412335341435788 ENSG00000176261 ZBTB8OS
ENST00000468695 0.814763922148187 0.542469917436914 -0.0421402440482265 ENSG00000176261 ZBTB8OS
ENST00000492007 0.810274344970048 0.53380204629125 -0.0434932013831002 ENSG00000176261 ZBTB8OS
ENST00000373506 0.78157788184814 0.48522730697399 -0.0491985457090663 ENSG00000176261 ZBTB8OS
ENST00000467652 0.856216331158801 0.623402769537604 -0.048134149287097 ENSG00000176261 ZBTB8OS
ENST00000498691 0.875899768436238 0.666255359178257 0.034521500761848 ENSG00000176261 ZBTB8OS
ENST00000478041 0.793800860459989 0.504996146965433 -0.0474682353299083 ENSG00000176261 ZBTB8OS
ENST00000473294 0.790818101890507 0.49956501611863 -0.0480904864598325 ENSG00000176261 ZBTB8OS
ENST00000436661 0.791712635413869 0.501065007986986 -0.0479206164408533 ENSG00000176261 ZBTB8OS
ENST00000373501 0.792029080300076 0.50166650416337 -0.0479114517244853 ENSG00000176261 ZBTB8OS
ENST00000476493 0.788967560424472 0.496332002218562 -0.0483806096386979 ENSG00000176261 ZBTB8OS
ENST00000465588 0.800527867936384 0.516142641729418 -0.0462433691647648 ENSG00000176261 ZBTB8OS
ENST00000483138 0.848782803505483 0.60757759158624 -0.0364575712588194 ENSG00000176261 ZBTB8OS
ENST00000479075 0.849943369748257 0.610477229423545 -0.0354390785960419 ENSG00000176261 ZBTB8OS
ENST00000473383 0.371765715436041 0.0891937208444741 0.150006404387735 ENSG00000176261 ZBTB8OS
ENST00000466361 0.687467818489263 0.347430955558349 -0.0733931176432894 ENSG00000176261 ZBTB8OS
ENST00000363721 0.908197205582889 0.741432157639749 -0.101976012578637 ENSG00000200591 Y_RNA
ENST00000414241 0.791963964624635 0.501588408588094 -0.0401882960346572 ENSG00000162521 RBBP4
ENST00000373493 0.976566908896368 0.925299616868505 0.00519771784234139 ENSG00000162521 RBBP4
ENST00000527118 0.670097748602684 0.326180764763707 -0.0618859696621582 ENSG00000162521 RBBP4
ENST00000401893 0.693631154160539 0.355601502917389 -0.0612905000304647 ENSG00000162521 RBBP4
ENST00000524393 0.649073623191791 0.30257512246946 -0.0649241195710326 ENSG00000162521 RBBP4
ENST00000526193 0.68805003998068 0.348229252844307 -0.0605133378030781 ENSG00000162521 RBBP4
ENST00000492348 0.743726660416182 0.424545245821548 -0.0469416246172448 ENSG00000162521 RBBP4
ENST00000544435 0.743726660416182 0.424545245821548 -0.0469416246172448 ENSG00000162521 RBBP4
ENST00000525506 0.937728802838832 0.81587279234172 -0.0180887869084705 ENSG00000162521 RBBP4
ENST00000465780 0.973769558763622 0.917343822269594 0.009450952736118 ENSG00000162521 RBBP4
ENST00000373485 0.697402168109662 0.3609121354847 -0.0534269034637168 ENSG00000162521 RBBP4
ENST00000477563 0.778412843952602 0.47999066134737 -0.0488516007294083 ENSG00000162521 RBBP4
ENST00000458695 0.794612602940607 0.506298615122209 -0.0404121188154909 ENSG00000162521 RBBP4
ENST00000490500 0.918793742103869 0.767656731351622 -0.0235763512682063 ENSG00000162521 RBBP4
ENST00000445722 0.750962870412618 0.435585867766227 -0.0555981510008813 ENSG00000162521 RBBP4
ENST00000475321 0.592409198128017 0.243267930440282 -0.106241385111644 ENSG00000162521 RBBP4
ENST00000531983 0.777857927910943 0.479109841925865 -0.0780155862027027 ENSG00000162521 RBBP4
ENST00000463378 0.833135687900814 0.577499989520765 -0.0371553320969665 ENSG00000162521 RBBP4
ENST00000460669 0.795217906299516 0.507735484664827 -0.0418130550024543 ENSG00000162521 RBBP4
ENST00000482190 0.825988058915374 0.562620855638264 -0.0364236498898476 ENSG00000162521 RBBP4
ENST00000373484 0.376791977151313 0.091594359070731 0.107878062931576 ENSG00000162520 SYNC
ENST00000409190 0.0418204202874987 0.00263153341958243 0.240954381976377 ENSG00000162520 SYNC
ENST00000417633 0.36247731256898 0.0849618810476247 0.635940469314866 ENSG00000162520 SYNC
ENST00000426909 0.503193316166392 0.168718006988243 0.507917484444999 ENSG00000162520 SYNC
ENST00000421619 0.0112103154271642 0.000399873383557994 1.16724639665047 ENSG00000224409 RP11-114B7.6
ENST00000401073 0.737805184517777 0.415789715940968 0.120628289339797 ENSG00000162522 KIAA1522
ENST00000468130 0.815470045433027 0.543850879775578 0.15219895705393 ENSG00000162522 KIAA1522
ENST00000373481 0.57572935455462 0.227663563100729 0.16766537932611 ENSG00000162522 KIAA1522
ENST00000294521 0.640401712409574 0.292964392665983 0.149980298938962 ENSG00000162522 KIAA1522
ENST00000373480 0.607774432831451 0.258499167297687 0.136266830092418 ENSG00000162522 KIAA1522
ENST00000469100 0.641934364041092 0.294765492291986 -0.0736270304693054 ENSG00000134684 YARS
ENST00000373477 0.310813233478171 0.0632704950264038 -0.095535429033803 ENSG00000134684 YARS
ENST00000490826 0.560923825814748 0.215172309559619 -0.0951588407401158 ENSG00000134684 YARS
ENST00000487404 0.574968541428294 0.227126795520843 -0.0824394640789619 ENSG00000134684 YARS
ENST00000478828 0.597141540205943 0.248016354335198 -0.0707246817712014 ENSG00000134684 YARS
ENST00000481895 0.219158121733598 0.0341351951709051 -0.102297228153914 ENSG00000134684 YARS
ENST00000466052 0.326984580394067 0.0693925043734988 -0.108688333786771 ENSG00000134684 YARS
ENST00000470377 0.349817523500587 0.0790469380349884 -0.0993563077900679 ENSG00000134684 YARS
ENST00000472692 0.53434582186438 0.192549715435106 -0.109531363767924 ENSG00000134684 YARS
ENST00000530710 0.937310626175585 0.814465948073043 -0.0277758602875315 ENSG00000116497 S100PBP
ENST00000373476 0.493980597843415 0.161912834322448 0.168242978833051 ENSG00000116497 S100PBP
ENST00000373475 0.505422067509321 0.170474199352692 0.164611435201195 ENSG00000116497 S100PBP
ENST00000529027 0.620326013617125 0.27089419372325 0.152370364117816 ENSG00000116497 S100PBP
ENST00000531123 0.518144932204266 0.179687457410987 0.160734043890075 ENSG00000116497 S100PBP
ENST00000398243 0.682504745051077 0.340609622035305 0.122438108073441 ENSG00000116497 S100PBP
ENST00000356689 0.581168064787453 0.232775068243915 0.152005100281897 ENSG00000116497 S100PBP
ENST00000526230 0.497014197088184 0.163822333798328 0.187754408323642 ENSG00000116497 S100PBP
ENST00000531256 0.537108279416495 0.19483269539784 0.173729587555072 ENSG00000116497 S100PBP
ENST00000477248 0.603955559658493 0.254812515078657 0.212221208435786 ENSG00000116497 S100PBP
ENST00000482212 0.477880380342003 0.150874136444548 0.192344255521226 ENSG00000116497 S100PBP
ENST00000474103 0.84879991703182 0.607644249114169 0.126364141140991 ENSG00000116497 S100PBP
ENST00000530552 0.60092455476947 0.251839933495362 0.223084242149739 ENSG00000116497 S100PBP
ENST00000525203 0.53870702647962 0.196084008248274 0.2564079768234 ENSG00000116497 S100PBP
ENST00000524535 0.456577487327543 0.13698606134533 0.29606452716846 ENSG00000116497 S100PBP
ENST00000527692 0.415462992389921 0.111901096332311 0.340081345688506 ENSG00000116497 S100PBP
ENST00000475486 0.414457294640752 0.11127757109789 0.335420654883633 ENSG00000116497 S100PBP
ENST00000483143 0.513570134551923 0.175987745032052 0.482015312303693 ENSG00000160097 FNDC5
ENST00000481487 0.434597022566028 0.123202365318683 0.553184924516656 ENSG00000160097 FNDC5
ENST00000373471 0.243409403814465 0.040740825735169 0.652058348434369 ENSG00000160097 FNDC5
ENST00000609187 0.243409403814465 0.040740825735169 0.652058348434369 ENSG00000160097 FNDC5
ENST00000497068 0.495061494736755 0.162583046957301 0.514057722286157 ENSG00000160097 FNDC5
ENST00000496770 0.345961755574266 0.0774107892136859 0.582795744669871 ENSG00000160097 FNDC5
ENST00000470166 0.0196680914973142 0.000870613167772016 1.16586701990458 ENSG00000121905 HPCA
ENST00000480118 0.0208113774637454 0.000937683744693797 1.16796615820764 ENSG00000121905 HPCA
ENST00000373467 0.0341045329266095 0.00193312551779025 1.06396975735164 ENSG00000121905 HPCA
ENST00000459874 0.0179311630273383 0.000767027627271242 1.18136347554196 ENSG00000121905 HPCA
ENST00000470896 0.0120034872578029 0.000439815611929548 0.854854597527397 ENSG00000121905 HPCA
ENST00000482771 0.103280315718091 0.0101564395135572 0.851920242486439 ENSG00000121900 TMEM54
ENST00000329151 0.00714493679390338 0.000216531946524094 0.847803069802075 ENSG00000121900 TMEM54
ENST00000373463 0.00717350657543907 0.000217588513924568 0.84781541646435 ENSG00000121900 TMEM54
ENST00000474144 0.0069682696291541 0.000209139804669362 0.848359729261474 ENSG00000121900 TMEM54
ENST00000475208 0.00530132712316508 0.000142123803712756 0.866410946494196 ENSG00000121900 TMEM54
ENST00000463914 0.0126774132644511 0.000474705644459715 0.924519225359618 ENSG00000121900 TMEM54
ENST00000408496 0.306074263075224 0.0615314379291806 0.656038773732813 ENSG00000221423 AL031602.1
ENST00000373456 0.8167386620332 0.546686161931438 0.068229209050579 ENSG00000116514 RNF19B
ENST00000356990 0.816696788601085 0.546595237861183 0.068252155974369 ENSG00000116514 RNF19B
ENST00000235150 0.816682064343244 0.546570147413573 0.0682750839985616 ENSG00000116514 RNF19B
ENST00000594612 0.680601386089264 0.338435682514301 0.344445177814371 ENSG00000267885 FKSG48
ENST00000395888 0.419411283979293 0.114147748011988 0.541107542630008 ENSG00000217644 RP4-803A2.1
ENST00000401937 0.439288782646233 0.126027528892711 0.528198763492434 ENSG00000217644 RP4-803A2.1
ENST00000447420 0.443337903484442 0.12843283987564 0.417401081639159 ENSG00000239670 RP4-803A2.2
ENST00000427524 0.361577664405774 0.0845492378722438 0.0942088353458271 ENSG00000236065 RP1-117O3.2
ENST00000373449 0.662862041663366 0.318567714811033 0.0633633200220508 ENSG00000004455 AK2
ENST00000548033 0.796794678788735 0.510416849345788 0.0445866376634021 ENSG00000004455 AK2
ENST00000482191 0.622317327890823 0.272992427143088 0.0995421482129384 ENSG00000004455 AK2
ENST00000491241 0.876903229066955 0.668639149350241 0.0318973735811759 ENSG00000004455 AK2
ENST00000467905 0.939793513095102 0.821839850221359 0.0149512615298197 ENSG00000004455 AK2
ENST00000354858 0.93006308414 0.796569843830291 0.0182594533679396 ENSG00000004455 AK2
ENST00000480134 0.931555938629861 0.800077711041755 0.0179311722355495 ENSG00000004455 AK2
ENST00000550338 0.94461612871454 0.834522452798711 0.0148866034761353 ENSG00000004455 AK2
ENST00000469238 0.96859117319717 0.902790321818844 0.0101548829465954 ENSG00000004455 AK2
ENST00000466029 0.9319969600069 0.801149019219373 0.0210789636463295 ENSG00000004455 AK2
ENST00000487289 0.899859090040471 0.721184116168149 0.0276665887728921 ENSG00000004455 AK2
ENST00000548559 0.694107633062062 0.356203446510704 0.0687046276160766 ENSG00000004455 AK2
ENST00000551979 0.857557528992955 0.6261320333967 0.0375138349678973 ENSG00000004455 AK2
ENST00000478635 0.727466910525945 0.400896524879804 0.207971486083446 ENSG00000142920 ADC
ENST00000358680 0.741334715852843 0.421169226972381 0.183707611002724 ENSG00000142920 ADC
ENST00000294517 0.701917160949846 0.366430573783259 0.182635759270196 ENSG00000142920 ADC
ENST00000481886 0.701448789106321 0.365995029938135 0.182674468148939 ENSG00000142920 ADC
ENST00000475935 0.701448789106321 0.365995029938135 0.182674468148939 ENSG00000142920 ADC
ENST00000462920 0.703785066126712 0.368636399155247 0.218070889449685 ENSG00000142920 ADC
ENST00000471119 0.701448789106321 0.365995029938135 0.182674468148939 ENSG00000142920 ADC
ENST00000495135 0.391504940622149 0.0989497676548834 0.45736741935767 ENSG00000142920 ADC
ENST00000477570 0.829260739420101 0.569573907398396 0.136220968836598 ENSG00000142920 ADC
ENST00000483027 0.769215907394013 0.464653792322035 0.178431336877653 ENSG00000142920 ADC
ENST00000492420 0.73114849460654 0.405992177300132 0.20545714635568 ENSG00000142920 ADC
ENST00000398167 0.701448789106321 0.365971036067655 0.1827309948123 ENSG00000142920 ADC
ENST00000373443 0.701448789106321 0.365995029938135 0.182674468148939 ENSG00000142920 ADC
ENST00000497710 0.689516284584965 0.350482950776247 0.22688451640729 ENSG00000142920 ADC
ENST00000473089 0.829260739420101 0.569573907398396 0.136220968836598 ENSG00000142920 ADC
ENST00000484656 0.68284406216498 0.341240464664748 0.194070695789201 ENSG00000142920 ADC
ENST00000373440 0.852177870387714 0.614208223895513 0.122013163220972 ENSG00000142920 ADC
ENST00000373441 0.76954616833368 0.46520782760527 0.152938726639863 ENSG00000142920 ADC
ENST00000478204 0.810912705528685 0.534921138543372 0.12960216306647 ENSG00000142920 ADC
ENST00000497280 0.785917882584985 0.491718921396626 -0.245080471722413 ENSG00000142920 ADC
ENST00000492521 0.809226630729625 0.531305800588947 -0.224133840327187 ENSG00000142920 ADC
ENST00000291416 0.363878721355321 0.0856499232574534 0.190582498713715 ENSG00000116525 TRIM62
ENST00000543586 0.647699743991809 0.301224254418249 0.131521980028477 ENSG00000116525 TRIM62
ENST00000485148 0.344431013518718 0.076813194308065 0.225506223896057 ENSG00000116525 TRIM62
ENST00000486583 0.73398801978286 0.410451549833663 0.209680522457744 ENSG00000116525 TRIM62
ENST00000483388 0.96217797942394 0.882058281219349 -0.0282192981778951 ENSG00000160094 ZNF362
ENST00000539719 0.870890211921932 0.655336259415963 0.0757387736728914 ENSG00000160094 ZNF362
ENST00000490959 0.94231845011701 0.829010065202857 0.0419265120564853 ENSG00000160094 ZNF362
ENST00000602618 0.940650485205578 0.824377596281546 -0.081403268438411 ENSG00000270115 RP11-415J8.7
ENST00000373428 0.874863189274954 0.663844331683973 0.0857525226514645 ENSG00000160094 ZNF362
ENST00000477934 0.813082593314236 0.539250999688651 0.196913073106551 ENSG00000160094 ZNF362
ENST00000543783 0.827713239952292 0.566259253406665 0.136335882390946 ENSG00000256142 AL513327.1
ENST00000330379 0.60280955677135 0.253647726804244 0.418485470961305 ENSG00000184389 A3GALT2
ENST00000442999 0.1662391160248 0.0214802234686977 0.723372987285005 ENSG00000184389 A3GALT2
ENST00000588828 0.0584244969499842 0.00428142344401283 0.384025129216249 ENSG00000225313 RP11-415J8.3
ENST00000457957 0.0541339646382235 0.00383124148580869 0.385634264779889 ENSG00000225313 RP11-415J8.3
ENST00000587696 0.0644056264738007 0.0049395573532478 0.368358256624112 ENSG00000225313 RP11-415J8.3
ENST00000431992 0.0100716397061034 0.000345264009229131 0.391358567580705 ENSG00000134686 PHC2
ENST00000485928 0.012747830024061 0.000478698245116934 0.385849617668527 ENSG00000134686 PHC2
ENST00000373418 0.0129687365603878 0.000490700563049093 0.385098410286832 ENSG00000134686 PHC2
ENST00000373422 0.0105389977227122 0.00036632954712407 0.392874459625928 ENSG00000134686 PHC2
ENST00000257118 0.0100716397061034 0.000345264009229131 0.391358567580705 ENSG00000134686 PHC2
ENST00000419414 0.00707490954358187 0.000213728438188596 0.409810949383771 ENSG00000134686 PHC2
ENST00000467894 0.0080985989050294 0.000255446586571949 0.407525002052775 ENSG00000134686 PHC2
ENST00000373416 0.00539322664691361 0.00014599648982344 0.413080157843033 ENSG00000134686 PHC2
ENST00000486897 0.00523379299785239 0.000139826196593647 0.420549828443562 ENSG00000134686 PHC2
ENST00000493483 0.00445090119741859 0.000111572838689827 0.425531878139634 ENSG00000134686 PHC2
ENST00000473158 0.20847727883644 0.0313338159890179 0.273063218953521 ENSG00000134686 PHC2
ENST00000583214 0.592674356330171 0.243661822941516 0.209816877826381 ENSG00000266239 MIR3605
ENST00000410180 0.0422743798356162 0.0026693869258368 0.993168918940553 ENSG00000222112 RN7SKP16
ENST00000432703 0.061748895209696 0.00463709845635917 0.849482514633301 ENSG00000233246 RP11-415J8.5
ENST00000459964 0.421246881332574 0.115273018191631 0.573017684730668 ENSG00000134686 PHC2
ENST00000468406 0.594682673744807 0.24567353624663 0.32233237996213 ENSG00000134686 PHC2
ENST00000484692 0.414603098910235 0.111349790620281 0.33100064526137 ENSG00000134686 PHC2
ENST00000361328 0.593542143775888 0.244536175245902 0.166250492958472 ENSG00000121903 ZSCAN20
ENST00000373413 0.654860499693233 0.308865724171565 0.156483973819755 ENSG00000121903 ZSCAN20
ENST00000480917 0.638879351444047 0.291512009003755 0.184888906734446 ENSG00000121903 ZSCAN20
ENST00000241312 0.733683774855312 0.409673654538191 -0.301252760089672 ENSG00000121904 CSMD2
ENST00000373381 0.733683774855312 0.409673654538191 -0.301252760089672 ENSG00000121904 CSMD2
ENST00000426886 0.620357431881351 0.270943562342625 0.0694413226048593 ENSG00000163866 SMIM12
ENST00000338513 0.586780976751186 0.238337596703057 0.43475974434037 ENSG00000189280 GJB5
ENST00000339480 0.513551098200003 0.17594708377912 0.500372541842925 ENSG00000189433 GJB4
ENST00000542839 0.00933453250275918 0.000311581702189152 1.0119549155454 ENSG00000255811 RP1-34M23.5
ENST00000373366 0.232824481042782 0.0378422565955889 0.72203148546783 ENSG00000188910 GJB3
ENST00000373362 0.329175125937164 0.0702818237231993 0.629927037976348 ENSG00000188910 GJB3
ENST00000342280 0.990012741284086 0.965063224982709 0.0137353450219895 ENSG00000187513 GJA4
ENST00000450137 0.969269995962481 0.905186348782702 0.0390081243472005 ENSG00000187513 GJA4
ENST00000429293 0.531973438615866 0.190548027162543 0.236636665326561 ENSG00000230163 RP5-997D16.2
ENST00000521580 0.727360130586817 0.400702257882207 -0.0620248381553294 ENSG00000163866 SMIM12
ENST00000446026 0.633222903215992 0.285034143109827 -0.0846056529417362 ENSG00000163866 SMIM12
ENST00000456842 0.6633083537492 0.319031320262481 -0.0787052830020794 ENSG00000163866 SMIM12
ENST00000423898 0.700920297132221 0.365244174137461 -0.0728176749362554 ENSG00000163866 SMIM12
ENST00000417239 0.764685754772473 0.457381862955306 -0.069422449697902 ENSG00000163866 SMIM12
ENST00000235180 0.974937636941565 0.9214421428814 -0.0191060951942195 ENSG00000116544 DLGAP3
ENST00000373347 0.794988171836771 0.507110972108056 0.119582042048435 ENSG00000116544 DLGAP3
ENST00000495979 0.872651936852202 0.658935339158138 0.101150046255918 ENSG00000116544 DLGAP3
ENST00000417456 0.633162546125397 0.284913017264188 -0.0893750112652811 ENSG00000241014 RP11-244H3.1
ENST00000311990 0.78552072756173 0.491283337893331 0.100188313312272 ENSG00000241014 RP11-244H3.1
ENST00000487874 0.527967485307817 0.187623649820141 -0.0881679458441887 ENSG00000271741 RP11-244H3.4
ENST00000373337 0.128836663341575 0.0143880767920714 -0.257226334344507 ENSG00000243749 ZMYM6NB
ENST00000373340 0.714390844769971 0.382723885280135 -0.0591049363069998 ENSG00000163867 ZMYM6
ENST00000493328 0.780370303237407 0.483130367040676 -0.053548310803395 ENSG00000163867 ZMYM6
ENST00000357182 0.778068849731114 0.479366214624215 -0.0541232916253696 ENSG00000163867 ZMYM6
ENST00000466345 0.477832901970148 0.150851803318175 -0.179867754554563 ENSG00000163867 ZMYM6
ENST00000472971 0.812638579956333 0.5383594192699 0.0939433526307984 ENSG00000163867 ZMYM6
ENST00000415531 0.604206943965919 0.255014900177008 -0.111043187768535 ENSG00000163867 ZMYM6
ENST00000317538 0.696400633149958 0.359620742555681 -0.0954571753973289 ENSG00000163867 ZMYM6
ENST00000460607 0.695400276408153 0.358103486491926 -0.0958703191383254 ENSG00000163867 ZMYM6
ENST00000373333 0.836346961506523 0.583064492966737 -0.0558409294573664 ENSG00000163867 ZMYM6
ENST00000471566 0.815527670546629 0.543921837941921 -0.0737551843677092 ENSG00000163867 ZMYM6
ENST00000417119 0.28937477662358 0.0553284942235402 0.219666990460382 ENSG00000197056 ZMYM1
ENST00000359858 0.528481033552283 0.188175597999494 0.144591199025897 ENSG00000197056 ZMYM1
ENST00000466390 0.721064056895701 0.391994759409358 0.124310424983877 ENSG00000197056 ZMYM1
ENST00000488455 0.513671105483719 0.176084324848309 0.148009987205403 ENSG00000197056 ZMYM1
ENST00000475654 0.403600286080924 0.10545162160423 0.182905035871156 ENSG00000197056 ZMYM1
ENST00000373329 0.528481033552283 0.188175597999494 0.144591199025897 ENSG00000197056 ZMYM1
ENST00000373330 0.528481033552283 0.188175597999494 0.144591199025897 ENSG00000197056 ZMYM1
ENST00000476269 0.516614508117628 0.178502300520295 0.274949254764592 ENSG00000197056 ZMYM1
ENST00000463393 0.413904296620178 0.110905825856171 0.369332256929242 ENSG00000197056 ZMYM1
ENST00000471991 0.852355093075034 0.614622167039416 0.0585793207432755 ENSG00000116560 SFPQ
ENST00000468598 0.487069830177077 0.157170790953414 0.081104064467103 ENSG00000116560 SFPQ
ENST00000460428 0.701363374320298 0.365822637826617 0.0568219532280616 ENSG00000116560 SFPQ
ENST00000470472 0.719424787644314 0.389592381545688 0.051768679127871 ENSG00000116560 SFPQ
ENST00000466745 0.719955656924789 0.390399239243283 0.0487510723833128 ENSG00000116560 SFPQ
ENST00000466213 0.584507029705331 0.236096794295271 0.0651914926395972 ENSG00000116560 SFPQ
ENST00000490668 0.529693622792606 0.189033760810293 0.0817228616340223 ENSG00000116560 SFPQ
ENST00000485365 0.38136384582519 0.0937324463588057 0.114389185862653 ENSG00000116560 SFPQ
ENST00000485454 0.774829891850541 0.473651946066552 0.0696597552787083 ENSG00000116560 SFPQ
ENST00000357214 0.933465391483617 0.804298862444919 0.0114831408427607 ENSG00000116560 SFPQ
ENST00000373297 0.825060103711966 0.560848253756369 0.0388724463531921 ENSG00000146463 ZMYM4
ENST00000314607 0.825060103711966 0.560848253756369 0.0388724463531921 ENSG00000146463 ZMYM4
ENST00000441447 0.901593661801738 0.724274345687985 -0.0280496891514134 ENSG00000146463 ZMYM4
ENST00000475222 0.582408647234765 0.234021963039906 -0.433558256748666 ENSG00000240374 RN7SL503P
ENST00000364672 0.942128498427182 0.828574480007726 -0.0794154900417731 ENSG00000201542 SNORA62
ENST00000434805 0.385488120729811 0.0956686221155241 0.540791339702835 ENSG00000229994 RPL5P4
ENST00000432683 0.607820642605491 0.258582032585566 0.132661236903366 ENSG00000227409 ZMYM4-AS1
ENST00000457946 0.588458433585863 0.240022795023195 0.0808042010159205 ENSG00000146463 ZMYM4
ENST00000482131 0.926303905000571 0.78680119273488 0.0300587947806511 ENSG00000146463 ZMYM4
ENST00000470175 0.859667939774468 0.631266984970752 0.0685077699367934 ENSG00000146463 ZMYM4
ENST00000492456 0.117798622948266 0.012491987002968 0.361269580311579 ENSG00000146463 ZMYM4
ENST00000325722 0.83699865590946 0.584361996209557 0.0355243698628274 ENSG00000142687 KIAA0319L
ENST00000373266 0.878911779648978 0.673395734333873 0.0309704066701765 ENSG00000142687 KIAA0319L
ENST00000426982 0.781788076553859 0.485550558835487 0.0457980794459055 ENSG00000142687 KIAA0319L
ENST00000461312 0.521522172972417 0.182355249001409 0.1080108289739 ENSG00000142687 KIAA0319L
ENST00000485551 0.647437167586252 0.300869861601223 0.0790122879669366 ENSG00000142687 KIAA0319L
ENST00000473423 0.988186050500038 0.959916210790965 0.00817982542080437 ENSG00000142687 KIAA0319L
ENST00000473844 0.940591552939746 0.824241384807363 -0.0276849002933401 ENSG00000142687 KIAA0319L
ENST00000474856 0.854254229531329 0.619248573457457 -0.0711527824736859 ENSG00000142687 KIAA0319L
ENST00000492544 0.977917146680141 0.929247280114628 -0.0129503377951009 ENSG00000142687 KIAA0319L
ENST00000440579 0.84250931460854 0.594605162485202 0.0400964044250707 ENSG00000142687 KIAA0319L
ENST00000467109 0.609167034212859 0.259801636777135 0.233528532848695 ENSG00000142687 KIAA0319L
ENST00000431916 0.734185345520884 0.410645792556688 0.0754519744239243 ENSG00000142687 KIAA0319L
ENST00000482929 0.855596293414264 0.621898566516114 0.0381871036253893 ENSG00000142687 KIAA0319L
ENST00000478463 0.92822875297642 0.791843891492993 0.0221651177911121 ENSG00000142687 KIAA0319L
ENST00000470388 0.92692363592864 0.788257103789376 0.0226070714376287 ENSG00000142687 KIAA0319L
ENST00000492888 0.993737153605861 0.978145931745247 -0.00230578574344781 ENSG00000142687 KIAA0319L
ENST00000469892 0.979194360463672 0.933621613751322 -0.00708299158226232 ENSG00000142687 KIAA0319L
ENST00000494948 0.987152239994664 0.956603802814566 0.00476878057899559 ENSG00000142687 KIAA0319L
ENST00000442276 0.971338322729984 0.910952946850884 0.0383829703538441 ENSG00000236274 RP4-728D4.3
ENST00000476329 0.918252226194754 0.766622251914313 0.0277294897421459 ENSG00000142687 KIAA0319L
ENST00000473465 0.905288550479797 0.733348055453918 -0.090029451763675 ENSG00000142687 KIAA0319L
ENST00000373253 0.994629683954479 0.982247617467799 -0.00223503577942996 ENSG00000020129 NCDN
ENST00000356090 0.997892303855478 0.992567198147392 0.000933107732248955 ENSG00000020129 NCDN
ENST00000373243 0.999924527332837 0.999806661579616 2.42350840463911e-05 ENSG00000020129 NCDN
ENST00000459931 0.736007682304555 0.413401924591553 0.103904072136243 ENSG00000020129 NCDN
ENST00000437806 0.907342457730019 0.738600945671431 0.0467343990253276 ENSG00000020129 NCDN
ENST00000423723 0.886805118049002 0.69048356616843 -0.0464328855603242 ENSG00000020129 NCDN
ENST00000425881 0.54542844144074 0.202100904242158 0.322849514582593 ENSG00000239636 RP4-728D4.2
ENST00000444348 0.435244037650538 0.12359620747327 0.361209417204393 ENSG00000239636 RP4-728D4.2
ENST00000373235 0.449463057771239 0.132441574055055 0.237955250022973 ENSG00000116819 TFAP2E
ENST00000373237 0.792219894343751 0.502011089122776 -0.053966402514989 ENSG00000126067 PSMB2
ENST00000270815 0.951122374038371 0.852553439178854 -0.0170659980758314 ENSG00000142686 C1orf216
ENST00000503824 0.655539621338815 0.30967065888428 -0.183212747901731 ENSG00000142686 C1orf216
ENST00000453178 0.782176222627078 0.486201912984153 -0.115728965937351 ENSG00000142686 C1orf216
ENST00000251195 0.412580792636387 0.110214243760558 0.364726904966035 ENSG00000092853 CLSPN
ENST00000466308 0.545486890765641 0.202212875445839 0.467743634948139 ENSG00000092853 CLSPN
ENST00000318121 0.415204270462353 0.11166633752842 0.370537798055191 ENSG00000092853 CLSPN
ENST00000373220 0.415204270462353 0.11166633752842 0.370537798055191 ENSG00000092853 CLSPN
ENST00000520551 0.415204270462353 0.11166633752842 0.370537798055191 ENSG00000092853 CLSPN
ENST00000373226 0.550262328208039 0.206009109142061 0.445420358507365 ENSG00000232335 RP11-435D7.3
ENST00000517467 0.486026368582314 0.156498074024215 0.523060344652883 ENSG00000092853 CLSPN
ENST00000373210 0.836075607188496 0.582545143410979 0.0527119504638513 ENSG00000134698 AGO4
ENST00000488778 0.921634449163435 0.775253897600211 -0.0397227952849695 ENSG00000134698 AGO4
ENST00000496257 0.961794734007471 0.881070826436188 0.0193811030866826 ENSG00000134698 AGO4
ENST00000373206 0.0286546289120901 0.00150021841679156 0.234296354128667 ENSG00000092847 AGO1
ENST00000373204 0.0200130207162465 0.000893888239577734 0.238720650697627 ENSG00000092847 AGO1
ENST00000606838 0.980540273695652 0.936993006664524 -0.0274695022003648 ENSG00000271914 RP4-789D17.5
ENST00000324350 0.770689465260525 0.467555229253603 0.06081425559982 ENSG00000126070 AGO3
ENST00000373191 0.530496841690896 0.189563730765927 0.0871530079873263 ENSG00000126070 AGO3
ENST00000397828 0.798416273413942 0.513105244340022 0.0542101044923877 ENSG00000126070 AGO3
ENST00000246314 0.733397708961711 0.409152204452528 0.061254455903658 ENSG00000126070 AGO3
ENST00000491443 0.579474551338953 0.231213558567673 0.111112117559829 ENSG00000126070 AGO3
ENST00000466576 0.83243066422688 0.576133998718598 0.05334528334809 ENSG00000271554 RP4-665N4.8
ENST00000479395 0.887664352188168 0.692750733247775 -0.0647428208703297 ENSG00000271554 RP4-665N4.8
ENST00000471099 0.995617300185124 0.984670632447072 0.00225303283606662 ENSG00000126070 AGO3
ENST00000437804 0.0956917550850516 0.00906701517947013 0.931441268534363 ENSG00000232862 RP4-665N4.4
ENST00000207457 0.0397790815941017 0.00243964280267516 1.09619929869047 ENSG00000092850 TEKT2
ENST00000469024 0.0480851729090494 0.00321858388286186 1.06769146292055 ENSG00000092850 TEKT2
ENST00000473120 0.0518282841666586 0.00358409428843047 1.04753622923843 ENSG00000092850 TEKT2
ENST00000373178 0.307219454127361 0.0619262633946048 -0.205399090493817 ENSG00000116863 ADPRHL2
ENST00000303143 0.945595791561396 0.837266571625948 -0.0515558683076505 ENSG00000171812 COL8A2
ENST00000397799 0.502132685155026 0.167839303665728 0.365224021433023 ENSG00000171812 COL8A2
ENST00000481785 0.966189113117866 0.896329646618384 0.0406035512044443 ENSG00000171812 COL8A2
ENST00000373166 0.106765272913122 0.010693986281392 -0.168746748503962 ENSG00000054116 TRAPPC3
ENST00000462715 0.0701808884539992 0.0056337161952805 -0.202546634076367 ENSG00000054116 TRAPPC3
ENST00000373163 0.104981594404445 0.010428792339365 -0.169357208901505 ENSG00000054116 TRAPPC3
ENST00000373162 0.102990631396885 0.0101064101245784 -0.168465795252114 ENSG00000054116 TRAPPC3
ENST00000469757 0.0830567051829511 0.00731716575900163 -0.179956703137841 ENSG00000054116 TRAPPC3
ENST00000373159 0.0963727094281289 0.00915910383752316 -0.184405417505778 ENSG00000054116 TRAPPC3
ENST00000497251 0.11419693767679 0.0119063013628682 -0.198972239274098 ENSG00000054116 TRAPPC3
ENST00000429533 0.986941597577799 0.956122672321329 0.00450070183749694 ENSG00000116871 MAP7D1
ENST00000316156 0.934292066470965 0.806951791506282 -0.0212475247292702 ENSG00000116871 MAP7D1
ENST00000527764 0.981826666555644 0.940697765906856 0.00659666412746996 ENSG00000116871 MAP7D1
ENST00000373150 0.934292066470965 0.806953390126998 -0.0212463619663276 ENSG00000116871 MAP7D1
ENST00000373151 0.934292066470965 0.806903899467773 -0.0212471048443832 ENSG00000116871 MAP7D1
ENST00000530729 0.98207194423455 0.941662028026699 0.00590933325510451 ENSG00000116871 MAP7D1
ENST00000462118 0.941821121588757 0.82785772317962 0.0214602540876347 ENSG00000116871 MAP7D1
ENST00000474796 0.94461612871454 0.834572343779875 0.0204797119216205 ENSG00000116871 MAP7D1
ENST00000530975 0.727480321041527 0.400947398180425 -0.119081840741151 ENSG00000116871 MAP7D1
ENST00000487131 0.716524400435671 0.385530651448901 -0.11466303777807 ENSG00000116871 MAP7D1
ENST00000373148 0.861179379267825 0.634861754395959 -0.0485655988921009 ENSG00000116871 MAP7D1
ENST00000532131 0.891057972957813 0.700186612030788 -0.0442940629295635 ENSG00000116871 MAP7D1
ENST00000487114 0.895685669539629 0.711516205653807 0.0360887538620685 ENSG00000116871 MAP7D1
ENST00000354618 0.849144138515939 0.608355549095908 -0.0255321407706452 ENSG00000054118 THRAP3
ENST00000469141 0.896425305081017 0.712941734690514 -0.0182917476012416 ENSG00000054118 THRAP3
ENST00000478853 0.956825452106067 0.868103765310345 0.0143221154214808 ENSG00000054118 THRAP3
ENST00000447495 0.883991899905066 0.684052505180252 -0.121270071529231 ENSG00000231849 UBE2V2P4
ENST00000466743 0.633261606919322 0.285075908918086 -0.0861358883328038 ENSG00000054118 THRAP3
ENST00000373139 0.0709073004886033 0.00571702306410964 0.464945031102982 ENSG00000214193 SH3D21
ENST00000453908 0.299179129967149 0.0588537697137471 0.309940841630331 ENSG00000214193 SH3D21
ENST00000426732 0.299179129967149 0.0588537697137471 0.309940841630331 ENSG00000214193 SH3D21
ENST00000312808 0.232106467693328 0.0376393453566264 0.341023576699215 ENSG00000214193 SH3D21
ENST00000505871 0.220222298894179 0.0344048849901683 0.348069087115356 ENSG00000214193 SH3D21
ENST00000480549 0.433163924506018 0.122295080910031 0.240547357624323 ENSG00000214193 SH3D21
ENST00000496636 0.321075992857796 0.0671034780724905 0.397721512592103 ENSG00000214193 SH3D21
ENST00000508854 0.563637958653681 0.217694355277949 0.290434464621263 ENSG00000214193 SH3D21
ENST00000474766 0.92128877094795 0.774335043318135 -0.0548494786879456 ENSG00000214193 SH3D21
ENST00000270824 0.939218821098132 0.820319614608955 -0.050280980449996 ENSG00000142694 EVA1B
ENST00000490466 0.854254229531329 0.619161319240902 -0.115451056015265 ENSG00000142694 EVA1B
ENST00000373137 0.0374191862094149 0.00221628720319799 0.748310105955144 ENSG00000116883 RP11-268J15.5
ENST00000359297 0.765309417349925 0.458469456046279 0.0593309597309945 ENSG00000196182 STK40
ENST00000373129 0.63639095690482 0.288818099262066 0.0840667078745966 ENSG00000196182 STK40
ENST00000373130 0.63639095690482 0.288818099262066 0.0840667078745966 ENSG00000196182 STK40
ENST00000373132 0.63639095690482 0.288818099262066 0.0840667078745966 ENSG00000196182 STK40
ENST00000460417 0.733683774855312 0.409802792957792 0.0645757993042929 ENSG00000196182 STK40
ENST00000473733 0.633989043843672 0.286057468205009 0.0856243773239522 ENSG00000196182 STK40
ENST00000482458 0.49240386217895 0.160887233803832 0.119163644505511 ENSG00000196182 STK40
ENST00000460017 0.564129728649529 0.218104611643546 0.118179920437106 ENSG00000196182 STK40
ENST00000476041 0.625373070863195 0.276193110095381 -0.1125913040654 ENSG00000181817 LSM10
ENST00000315732 0.56676462218774 0.220498652785718 -0.138944858740935 ENSG00000181817 LSM10
ENST00000489912 0.58145200697675 0.233106063006913 -0.132098754406078 ENSG00000181817 LSM10
ENST00000468441 0.143146598050405 0.0169939572103364 0.855396569188597 ENSG00000116885 OSCP1
ENST00000495222 0.196514237476348 0.0283057037655022 0.779846857974335 ENSG00000116885 OSCP1
ENST00000235532 0.0588448889069726 0.00432122716776345 0.911105053594612 ENSG00000116885 OSCP1
ENST00000356637 0.0633343232566401 0.00481256212838956 0.90054411482125 ENSG00000116885 OSCP1
ENST00000471369 0.270582271648525 0.048968998668061 0.719370962139116 ENSG00000116885 OSCP1
ENST00000433045 0.0540858861440364 0.00382362630217788 0.928609610818484 ENSG00000116885 OSCP1
ENST00000445843 0.0678450467276988 0.0053551197524808 0.89125845266103 ENSG00000116885 OSCP1
ENST00000315643 0.0543912414879589 0.00385569883954155 0.924744138167448 ENSG00000116885 OSCP1
ENST00000475160 0.631833002586212 0.283709325228248 0.394857646706627 ENSG00000116885 OSCP1
ENST00000528112 0.133350185142289 0.0152055741602915 0.829137920561342 ENSG00000116885 OSCP1
ENST00000354267 0.285393861483949 0.0540059754689389 0.691744168761887 ENSG00000116885 OSCP1
ENST00000524789 0.187948266932633 0.0262980598086055 0.816538004842584 ENSG00000116885 OSCP1
ENST00000373116 0.664034821062238 0.319771251774213 -0.0743954149741124 ENSG00000116898 MRPS15
ENST00000488606 0.518850165907328 0.180142415712803 -0.146495248120445 ENSG00000116898 MRPS15
ENST00000477040 0.731028679622718 0.40565442927271 -0.112350371366066 ENSG00000116898 MRPS15
ENST00000462067 0.667840959209063 0.323869253684079 -0.074014813509144 ENSG00000116898 MRPS15
ENST00000373106 0.00819933441268935 0.000260422642646142 0.507185605269514 ENSG00000119535 CSF3R
ENST00000373104 0.00819933441268935 0.000260422642646142 0.507185605269514 ENSG00000119535 CSF3R
ENST00000373103 0.00819933441268935 0.000260422642646142 0.507185605269514 ENSG00000119535 CSF3R
ENST00000480825 0.00874800926736557 0.000286365910463824 0.516601372680474 ENSG00000119535 CSF3R
ENST00000361632 0.00794216835057494 0.000248977949509454 0.507610246775552 ENSG00000119535 CSF3R
ENST00000464465 0.00375431762521027 8.9119934586768e-05 0.63370501856226 ENSG00000119535 CSF3R
ENST00000331941 0.00675634798216682 0.000200272751997293 0.509079962901635 ENSG00000119535 CSF3R
ENST00000487540 0.00133051421468156 2.29780231180631e-05 0.661885584117864 ENSG00000119535 CSF3R
ENST00000338937 0.00672381513277749 0.000199076489366705 0.509977851481558 ENSG00000119535 CSF3R
ENST00000418048 0.00672381513277749 0.000199076489366705 0.509977851481558 ENSG00000119535 CSF3R
ENST00000440588 0.00604260507615391 0.000171396066447404 0.512298248719231 ENSG00000119535 CSF3R
ENST00000484762 0.0124227399177428 0.000461123015413243 0.639523234882887 ENSG00000119535 CSF3R
ENST00000466138 0.392239773136224 0.0993525052614647 0.384070872402783 ENSG00000119535 CSF3R
ENST00000464365 0.00146600789705506 2.59684290165742e-05 0.638657367722133 ENSG00000119535 CSF3R
ENST00000469380 0.256238759105636 0.0445023394267411 0.41466772260709 ENSG00000119535 CSF3R
ENST00000526980 0.020564287455984 0.000924090187075073 0.51864305399136 ENSG00000119535 CSF3R
ENST00000489551 0.0675902802902451 0.00532108226516195 0.476387353368867 ENSG00000119535 CSF3R
ENST00000533491 0.0845288347321367 0.00750529564803934 0.460371329760873 ENSG00000119535 CSF3R
ENST00000413901 0.172245622056811 0.0227154825105034 0.725077096767305 ENSG00000223944 RP5-1180C18.1
ENST00000424989 0.74634821616515 0.428626559071566 0.132156916006515 ENSG00000233621 LINC01137
ENST00000373087 0.769468757956351 0.465075563691873 0.0642642999599683 ENSG00000163874 ZC3H12A
ENST00000472312 0.908113190341043 0.740539198137688 -0.0320629124001814 ENSG00000163874 ZC3H12A
ENST00000471012 0.933326867939309 0.803783191790563 -0.0260430076733319 ENSG00000163874 ZC3H12A
ENST00000373075 0.543858136823759 0.200716945326481 0.0925510448904821 ENSG00000163875 MEAF6
ENST00000296214 0.570421522572451 0.223276161480598 0.0874351144826962 ENSG00000163875 MEAF6
ENST00000373074 0.567064447496761 0.220747944933848 0.0876253616308085 ENSG00000163875 MEAF6
ENST00000475828 0.58652484824509 0.238100301747175 0.0842121840595924 ENSG00000163875 MEAF6
ENST00000487788 0.587660301716967 0.239254115268223 0.0842245451457079 ENSG00000163875 MEAF6
ENST00000373073 0.579937264965863 0.231668245150373 0.0856914640562276 ENSG00000163875 MEAF6
ENST00000487792 0.638162454636629 0.290711603971008 0.0799391216955317 ENSG00000163875 MEAF6
ENST00000448519 0.834419911928456 0.579663193799828 0.0412381748607558 ENSG00000163875 MEAF6
ENST00000580821 0.602350616358276 0.253270427805616 0.33000724868932 ENSG00000263675 MIR5581
ENST00000485039 0.965983704871643 0.89554105685467 0.0107913567531333 ENSG00000163875 MEAF6
ENST00000296215 0.612601383140949 0.26332305999528 0.0889121674416072 ENSG00000163877 SNIP1
ENST00000468040 0.740713509029075 0.420096020791588 0.0782833207633253 ENSG00000163877 SNIP1
ENST00000437933 0.856188193229553 0.623128842786455 0.141964424439662 ENSG00000232273 FTH1P1
ENST00000493916 0.776498214592598 0.476230627881611 -0.0971646658993647 ENSG00000163877 SNIP1
ENST00000296218 0.78365414328845 0.488423164220481 0.104335452797115 ENSG00000163879 DNALI1
ENST00000466723 0.516279863248731 0.178207035475643 0.432732122790584 ENSG00000163879 DNALI1
ENST00000541606 0.577804692324801 0.229636977943968 0.276124693161073 ENSG00000163879 DNALI1
ENST00000497858 0.922112091564588 0.77658125892086 0.041260400492147 ENSG00000163879 DNALI1
ENST00000467277 0.939896445265908 0.822044047062909 0.0556042184330069 ENSG00000163879 DNALI1
ENST00000490029 0.228908634848132 0.0367514583987595 -0.2622598232049 ENSG00000134697 GNL2
ENST00000373062 0.0881260638546623 0.0079928208731604 -0.174191049327234 ENSG00000134697 GNL2
ENST00000462812 0.238272503325162 0.0393522446504854 -0.180038424950334 ENSG00000134697 GNL2
ENST00000479255 0.131307877219979 0.0148221451282567 -0.266403881358573 ENSG00000134697 GNL2
ENST00000538069 0.235852477474451 0.0386763947433242 -0.150338255045695 ENSG00000134697 GNL2
ENST00000469191 0.156543511626842 0.0195247773507743 -0.188754525124796 ENSG00000134697 GNL2
ENST00000489146 0.693631154160539 0.355591173638246 -0.0964846292794321 ENSG00000134697 GNL2
ENST00000463351 0.226525023286806 0.0360911288438964 -0.214801961048979 ENSG00000134697 GNL2
ENST00000488496 0.252971646659364 0.0434898541945603 -0.189722468108756 ENSG00000134697 GNL2
ENST00000358011 0.91136185748367 0.748621027454323 -0.0266092096522649 ENSG00000116922 C1orf109
ENST00000494120 0.923914233136359 0.781144494980988 -0.0226193533203393 ENSG00000116922 C1orf109
ENST00000609516 0.934929636328121 0.808523578285736 -0.0259249362044838 ENSG00000116922 C1orf109
ENST00000464178 0.828009250986291 0.566916983469134 -0.0506566710126301 ENSG00000116922 C1orf109
ENST00000464085 0.868087707046446 0.649940523466139 -0.043970484382821 ENSG00000116922 C1orf109
ENST00000491981 0.89567022979517 0.711486078880393 -0.0351582963173281 ENSG00000116922 C1orf109
ENST00000461359 0.893626918252525 0.706408872928742 0.0388405132345306 ENSG00000116922 C1orf109
ENST00000477060 0.847748075075921 0.605827473086769 0.0519147507269879 ENSG00000116922 C1orf109
ENST00000486637 0.902289125151476 0.725788719087471 0.0373301207659461 ENSG00000116922 C1orf109
ENST00000491797 0.96321927389289 0.884838800067462 0.0191901843574773 ENSG00000116922 C1orf109
ENST00000488137 0.955886162454985 0.865151010158128 0.0230145419063052 ENSG00000116922 C1orf109
ENST00000472584 0.990699349759919 0.967715577935318 0.00571552659427505 ENSG00000116922 C1orf109
ENST00000498448 0.801720476303481 0.518351826626331 0.229437876456 ENSG00000116922 C1orf109
ENST00000373055 0.238637485346502 0.0394805013182109 0.536870023042216 ENSG00000134690 CDCA8
ENST00000327331 0.238637485346502 0.0394805013182109 0.536870023042216 ENSG00000134690 CDCA8
ENST00000432874 0.811687573011483 0.536493791776492 0.226820467749325 ENSG00000183317 EPHA10
ENST00000534097 0.811687573011483 0.536493791776492 0.226820467749325 ENSG00000183317 EPHA10
ENST00000437645 0.400158069300698 0.103437698145545 0.599507253911123 ENSG00000183317 EPHA10
ENST00000540011 0.400158069300698 0.103437698145545 0.599507253911123 ENSG00000183317 EPHA10
ENST00000330210 0.333087294425157 0.0719939201127005 0.662586032270553 ENSG00000183317 EPHA10
ENST00000427468 0.149284269950868 0.0181244127416851 0.870766329362688 ENSG00000183317 EPHA10
ENST00000446149 0.334799077925576 0.0727112838153806 0.660957334076232 ENSG00000183317 EPHA10
ENST00000373048 0.154561923796878 0.0191368209167371 0.862966393530905 ENSG00000183317 EPHA10
ENST00000525749 0.319508796008585 0.0665127357495368 0.622308369525682 ENSG00000183317 EPHA10
ENST00000373045 0.528364108262918 0.188049767036945 -0.214574852140096 ENSG00000185090 MANEAL
ENST00000397631 0.528364108262918 0.188049767036945 -0.214574852140096 ENSG00000185090 MANEAL
ENST00000532512 0.410661563898983 0.109117645832493 -0.332717975348398 ENSG00000185090 MANEAL
ENST00000525897 0.417321048764705 0.112932940218487 -0.324108376168434 ENSG00000185090 MANEAL
ENST00000329006 0.459718612439152 0.138990666544515 -0.269036193097868 ENSG00000185090 MANEAL
ENST00000433474 0.247314186062119 0.0418859488712038 -0.471911020150177 ENSG00000233728 RP11-109P14.9
ENST00000373044 0.675233288362869 0.331947582378901 -0.102494707339566 ENSG00000196449 YRDC
ENST00000373043 0.456603076448463 0.137033338457045 -0.25583284130229 ENSG00000197982 C1orf122
ENST00000419397 0.479848725821583 0.152384521974251 -0.299634191911514 ENSG00000197982 C1orf122
ENST00000468084 0.426395781903648 0.11809400705448 -0.274560656252787 ENSG00000197982 C1orf122
ENST00000373042 0.317378486022634 0.0657135075690153 -0.304679845991836 ENSG00000197982 C1orf122
ENST00000446260 0.344365688452814 0.0767757343753337 -0.294912494133824 ENSG00000197982 C1orf122
ENST00000373036 0.875238693280712 0.664949614150076 -0.0403128435838537 ENSG00000188786 MTF1
ENST00000448796 0.670107101386496 0.326229108709558 -0.20781958393615 ENSG00000230610 AL929472.1
ENST00000447422 0.870983319497335 0.655533146762881 -0.0932599107064463 ENSG00000235673 RP11-109P14.8
ENST00000468190 0.872691222264963 0.659016725218727 -0.0455725368860532 ENSG00000188786 MTF1
ENST00000419993 0.825518713311854 0.561615470415431 0.0871057752664753 ENSG00000230955 RP11-109P14.10
ENST00000373027 0.0825490251728915 0.00724006433473238 0.164738008343052 ENSG00000204084 INPP5B
ENST00000373023 0.112835524027935 0.011682287825459 0.155166488994378 ENSG00000204084 INPP5B
ENST00000373026 0.121378733031926 0.013093676161254 0.162120434755784 ENSG00000204084 INPP5B
ENST00000373024 0.128635672276783 0.0143510940865845 0.160005400725217 ENSG00000204084 INPP5B
ENST00000487328 0.974813437424899 0.921150046977866 -0.0207051258670776 ENSG00000204084 INPP5B
ENST00000470364 0.433001925547877 0.122186020045385 0.175698332411618 ENSG00000204084 INPP5B
ENST00000474758 0.575980739365501 0.227954885727986 0.144426299740633 ENSG00000204084 INPP5B
ENST00000458109 0.0846068299772019 0.00751573421665374 0.219855205592698 ENSG00000204084 INPP5B
ENST00000516639 0.884669780738487 0.685740496176014 0.128195915990964 ENSG00000252448 SNORA63
ENST00000410350 0.665418797641467 0.32098315852567 0.365267647510682 ENSG00000222282 RNU6-584P
ENST00000467066 0.849203922590811 0.608548559490357 0.0703793225162536 ENSG00000204084 INPP5B
ENST00000373021 0.454213963313159 0.1353114901696 0.193685693975675 ENSG00000204084 INPP5B
ENST00000491406 0.848737788316257 0.607484608000703 -0.100515087169375 ENSG00000204084 INPP5B
ENST00000373019 0.540724523595765 0.197772742447094 -0.0740480445334987 ENSG00000183431 SF3A3
ENST00000448721 0.487440803140904 0.157405163800755 -0.0827851146466721 ENSG00000183431 SF3A3
ENST00000487062 0.464088225346225 0.142110321473695 -0.14400677094931 ENSG00000183431 SF3A3
ENST00000460925 0.332671609057202 0.0717180581020283 -0.125944486187508 ENSG00000183431 SF3A3
ENST00000489537 0.630487920522701 0.282251412630132 -0.0760678161087932 ENSG00000183431 SF3A3
ENST00000461869 0.566886240219306 0.220599053782467 -0.0856231290884181 ENSG00000183431 SF3A3
ENST00000470585 0.578999672839681 0.230755763113826 -0.0858402039996767 ENSG00000183431 SF3A3
ENST00000488934 0.479514308766998 0.152179508150777 -0.132002334078245 ENSG00000183431 SF3A3
ENST00000462258 0.719262052692301 0.389411574123252 -0.0694367021725178 ENSG00000183431 SF3A3
ENST00000391239 0.831816766041066 0.575013953739737 -0.205711557418971 ENSG00000212541 RNU6-510P
ENST00000485803 0.809226630729625 0.531312925914999 0.0759685343345385 ENSG00000183386 FHL3
ENST00000373016 0.809226630729625 0.531312925914999 0.0759685343345385 ENSG00000183386 FHL3
ENST00000475084 0.843881452709675 0.597794208336427 0.0639192622997656 ENSG00000183386 FHL3
ENST00000477194 0.818171333791147 0.549110333589399 0.0736823262640754 ENSG00000183386 FHL3
ENST00000483132 0.837412412522517 0.585402955563654 0.0904158693810511 ENSG00000183386 FHL3
ENST00000483182 0.967131747159061 0.898682216527614 -0.00922941326356995 ENSG00000183520 UTP11L
ENST00000486563 0.877855765853818 0.671096520323553 0.03181178190671 ENSG00000183520 UTP11L
ENST00000373014 0.859324551304638 0.630536428013261 -0.0301758354844574 ENSG00000183520 UTP11L
ENST00000537711 0.853525563228886 0.617508729406776 -0.0314933721509035 ENSG00000183520 UTP11L
ENST00000488453 0.845555272581064 0.601102260896052 -0.0395952784591743 ENSG00000183520 UTP11L
ENST00000373012 0.858000429188274 0.627299528060627 0.140108638321054 ENSG00000185668 POU3F1
ENST00000432922 0.544472457074699 0.201242787922061 0.423413144968499 ENSG00000224592 RP5-884C9.2
ENST00000428151 0.755098351988668 0.441617125801269 0.244873982081147 ENSG00000224592 RP5-884C9.2
ENST00000442006 0.969813726498759 0.906539484074026 -0.0424778511930028 ENSG00000215895 RP11-334L9.1
ENST00000373001 0.406591603300182 0.106933207871681 -0.168802641015717 ENSG00000116954 RRAGC
ENST00000474456 0.688488281671122 0.348803394377418 -0.108792818064578 ENSG00000116954 RRAGC
ENST00000493015 0.64408812576316 0.297244326683252 -0.117044747610995 ENSG00000116954 RRAGC
ENST00000496778 0.671721630384941 0.327841271417982 -0.12278711887561 ENSG00000116954 RRAGC
ENST00000433671 0.64248191385865 0.295498156819602 0.169543006493326 ENSG00000228436 RP5-864K19.4
ENST00000456813 0.98408473481491 0.948721134913815 0.00813209038791101 ENSG00000228436 RP5-864K19.4
ENST00000397572 0.984345070712241 0.949449287431145 -0.00726620430566399 ENSG00000214114 MYCBP
ENST00000494695 0.967114023490577 0.898435505936332 -0.0161654235575486 ENSG00000214114 MYCBP
ENST00000495043 0.988581392823945 0.961302975965972 0.0062328722381066 ENSG00000214114 MYCBP
ENST00000489803 0.858465626136325 0.628755749445037 0.071641820963116 ENSG00000214114 MYCBP
ENST00000454994 0.858515210796609 0.62888256254328 0.071623882477927 ENSG00000131233 GJA9
ENST00000489575 0.858515210796609 0.62888256254328 0.071623882477927 ENSG00000214114 MYCBP
ENST00000465771 0.953531556199118 0.859331508420987 0.0240818254357135 ENSG00000214114 MYCBP
ENST00000462027 0.867303987687957 0.648106773990053 0.0613744264031647 ENSG00000214114 MYCBP
ENST00000443161 0.973495167015692 0.916864467502128 0.0270690874427727 ENSG00000228436 RP5-864K19.4
ENST00000357771 0.732019461349338 0.40712409485873 0.188576451088653 ENSG00000131233 GJA9
ENST00000360786 0.93615130366492 0.811686583191329 -0.0654535061260004 ENSG00000131233 GJA9
ENST00000372990 0.216685056549733 0.0334809935611575 0.507737941331327 ENSG00000158315 RHBDL2
ENST00000289248 0.270198815453082 0.0488187763671429 0.468493994037052 ENSG00000158315 RHBDL2
ENST00000538156 0.270244837433861 0.0488522415755508 0.468485914675573 ENSG00000158315 RHBDL2
ENST00000372985 0.245912467534817 0.0414425786520513 0.485002867191427 ENSG00000158315 RHBDL2
ENST00000540558 0.0377958659715542 0.00225010441341994 0.863944274610078 ENSG00000158315 RHBDL2
ENST00000432648 0.834471186304592 0.579726342546846 0.0292825836719714 ENSG00000174574 AKIRIN1
ENST00000446189 0.868596217171797 0.650686189448723 0.0228343276948725 ENSG00000174574 AKIRIN1
ENST00000372984 0.871731700917286 0.657078674433722 0.022332862061775 ENSG00000174574 AKIRIN1
ENST00000531822 0.989502481845838 0.964035514683997 0.00255011323555606 ENSG00000174574 AKIRIN1
ENST00000372967 0.353825428148334 0.0806946660399455 -0.138854034155955 ENSG00000168653 NDUFS5
ENST00000372969 0.353825428148334 0.0806946660399455 -0.138854034155955 ENSG00000168653 NDUFS5
ENST00000484793 0.0122524474853511 0.000452439912394309 1.28652691347722 ENSG00000127603 MACF1
ENST00000602421 0.0124017111936763 0.000460032369945002 1.29059841832399 ENSG00000127603 MACF1
ENST00000545844 0.788073384341217 0.495053876253008 0.0427831130231826 ENSG00000127603 MACF1
ENST00000567887 0.788577446313937 0.495869839946513 0.0426946235370171 ENSG00000127603 MACF1
ENST00000372915 0.788091813481388 0.495099238813235 0.0427749326820758 ENSG00000127603 MACF1
ENST00000539005 0.788577446313937 0.495888606994825 0.0426943754221816 ENSG00000127603 MACF1
ENST00000317713 0.788577446313937 0.495888606994825 0.0426943754221816 ENSG00000127603 MACF1
ENST00000361689 0.788091813481388 0.495089076632151 0.042775004476884 ENSG00000127603 MACF1
ENST00000524432 0.911641837123899 0.749475887905657 0.0276819891683007 ENSG00000127603 MACF1
ENST00000467673 0.913821135482703 0.754982019802653 0.0373921175739469 ENSG00000127603 MACF1
ENST00000383927 0.753184784872047 0.43878541180461 -0.283036494748376 ENSG00000206654 RNU6-608P
ENST00000410446 0.798944770076098 0.513745505666138 -0.22939118415484 ENSG00000222378 RNA5SP44
ENST00000564288 0.757249941009269 0.445083880449017 0.0450610207914144 ENSG00000127603 MACF1
ENST00000494012 0.887254889980966 0.691636991527168 0.032009273061593 ENSG00000127603 MACF1
ENST00000536367 0.956992117043639 0.868425429682481 0.0130516188031038 ENSG00000127603 MACF1
ENST00000602528 0.243275857207378 0.0407027211544149 -0.740440758330499 ENSG00000270040 RP11-416A14.1
ENST00000480624 0.81690916272272 0.546955639601139 0.0533204457416921 ENSG00000127603 MACF1
ENST00000469366 0.606570963698602 0.257149734833072 0.1048991429227 ENSG00000127603 MACF1
ENST00000289890 0.901679493452725 0.724621034350438 -0.0478647427373052 ENSG00000226438 RP11-420K8.1
ENST00000496804 0.840440325803711 0.590462591973272 0.035674399958092 ENSG00000127603 MACF1
ENST00000530262 0.76985282691498 0.465887163172438 0.0473230538077804 ENSG00000127603 MACF1
ENST00000485063 0.980295666520471 0.9362045990674 -0.00778351062828 ENSG00000127603 MACF1
ENST00000472385 0.554120288790261 0.209464644577336 0.108581241546585 ENSG00000127603 MACF1
ENST00000484393 0.610715982546273 0.261589888669014 0.104369519386627 ENSG00000127603 MACF1
ENST00000476350 0.751766406162274 0.436823215440209 0.0519499496344017 ENSG00000127603 MACF1
ENST00000372925 0.747284786217213 0.429874785918602 0.0484066433655591 ENSG00000127603 MACF1
ENST00000406997 0.703853797837715 0.369010944642837 -0.319741518136279 ENSG00000217897 HSPE1P8
ENST00000528611 0.681861299238767 0.339830992353355 0.124515231694372 ENSG00000127603 MACF1
ENST00000289893 0.746193106433975 0.428331562165399 0.0483249323013607 ENSG00000127603 MACF1
ENST00000530275 0.341478023284602 0.075632544888919 0.200370277169994 ENSG00000255103 KIAA0754
ENST00000482035 0.952922309645773 0.857811483888374 0.0152229931182467 ENSG00000127603 MACF1
ENST00000473843 0.413250272126032 0.110537787536853 0.175688677606666 ENSG00000127603 MACF1
ENST00000469490 0.488661905741113 0.158256091563056 0.11373452573902 ENSG00000127603 MACF1
ENST00000487656 0.353488743353323 0.0805251320315529 0.196829619408111 ENSG00000127603 MACF1
ENST00000360115 0.595529466218152 0.246431719372482 0.0806552354150745 ENSG00000127603 MACF1
ENST00000497964 0.803855852525029 0.521955381222279 0.0490412282559533 ENSG00000127603 MACF1
ENST00000446276 0.584850709114664 0.23645332922314 0.0850270407696699 ENSG00000127603 MACF1
ENST00000442046 0.657446115811156 0.3121944725459 0.0736329093737143 ENSG00000127603 MACF1
ENST00000422234 0.640330779284808 0.292855882389759 0.0910130360683352 ENSG00000127603 MACF1
ENST00000462496 0.671944722839606 0.328042131276139 0.0828940697746982 ENSG00000127603 MACF1
ENST00000462103 0.834416416182538 0.579644125157262 0.0519339174649976 ENSG00000127603 MACF1
ENST00000496360 0.590724512944657 0.241808532530007 0.101303494015355 ENSG00000127603 MACF1
ENST00000497807 0.574239727474472 0.226601652166845 0.0993897648665088 ENSG00000127603 MACF1
ENST00000331593 0.052564073901916 0.00366021908465288 0.520188158761869 ENSG00000183682 BMP8A
ENST00000441741 0.153073514950595 0.0188123904463526 0.473593720263395 ENSG00000182109 RP11-69E11.4
ENST00000331856 0.135979063980728 0.0156557519453462 0.442173623435256 ENSG00000182109 RP11-69E11.4
ENST00000458207 0.249361868023666 0.0424747600587471 0.276212040674878 ENSG00000182109 RP11-69E11.4
ENST00000450157 0.465145099492594 0.142708864112068 0.191792183288326 ENSG00000182109 RP11-69E11.4
ENST00000431553 0.46160219431133 0.140245780890039 0.192895396905284 ENSG00000182109 RP11-69E11.4
ENST00000417869 0.516550561569322 0.178434023964436 0.175094664688297 ENSG00000182109 RP11-69E11.4
ENST00000440190 0.488582505190535 0.158121369923303 0.177184138444527 ENSG00000182109 RP11-69E11.4
ENST00000427240 0.684037058788799 0.343051086408491 0.111448924414095 ENSG00000243970 PPIEL
ENST00000482028 0.699875264411106 0.363885450137035 0.089825222689298 ENSG00000090621 PABPC4
ENST00000372856 0.418838655423616 0.113811315263279 -0.118930399775231 ENSG00000090621 PABPC4
ENST00000372857 0.42033900021123 0.114793112897869 -0.118601263680591 ENSG00000090621 PABPC4
ENST00000372858 0.418737658649135 0.113744940396936 -0.108544219891966 ENSG00000090621 PABPC4
ENST00000372862 0.398578402362253 0.102621340124538 -0.111389675104612 ENSG00000090621 PABPC4
ENST00000468476 0.753124329765266 0.438715923700691 -0.0587772890303178 ENSG00000090621 PABPC4
ENST00000437136 0.736998335274836 0.414678530735525 -0.0613279139651415 ENSG00000090621 PABPC4
ENST00000492468 0.851906877001218 0.613608078962136 -0.0385767005553234 ENSG00000090621 PABPC4
ENST00000530186 0.91538719255534 0.758898143026658 0.0285739757677276 ENSG00000090621 PABPC4
ENST00000421687 0.407027098302961 0.107172204181105 -0.112535724304313 ENSG00000090621 PABPC4
ENST00000484555 0.380766799846372 0.0934743337166234 -0.130766204981193 ENSG00000090621 PABPC4
ENST00000525045 0.638679041103778 0.29127101943265 -0.0837275703304168 ENSG00000090621 PABPC4
ENST00000527718 0.554385080985137 0.209767480541154 -0.0917988526575401 ENSG00000090621 PABPC4
ENST00000477556 0.522245488439948 0.183067467074623 -0.11021066855112 ENSG00000090621 PABPC4
ENST00000461578 0.40114850807802 0.103963046149393 -0.14791132224825 ENSG00000090621 PABPC4
ENST00000483770 0.377278030804554 0.0917927676288439 -0.145376949078586 ENSG00000090621 PABPC4
ENST00000525669 0.566652207703818 0.220417063868518 -0.0925932828967452 ENSG00000090621 PABPC4
ENST00000470443 0.263596492734013 0.0467094653257281 -0.142145896032691 ENSG00000090621 PABPC4
ENST00000415255 0.292650381652768 0.05649870810252 -0.138867346033311 ENSG00000228060 RP11-69E11.8
ENST00000513632 0.756873084959256 0.444471875184271 -0.0643334672332637 ENSG00000090621 PABPC4
ENST00000364587 0.750844672094144 0.435346562838637 -0.207907135010502 ENSG00000201457 SNORA55
ENST00000525751 0.46802746021774 0.144531785768485 -0.130902101335368 ENSG00000090621 PABPC4
ENST00000474378 0.424923790412725 0.117355841899288 -0.133496448956888 ENSG00000090621 PABPC4
ENST00000529216 0.405069169781684 0.106120830731523 -0.146486783485296 ENSG00000090621 PABPC4
ENST00000492519 0.446902507003155 0.130742912727235 -0.14185816351698 ENSG00000090621 PABPC4
ENST00000451091 0.583549161489333 0.23519888463182 -0.155597160475757 ENSG00000090621 PABPC4
ENST00000531243 0.823939711473932 0.559036870478689 -0.106413585520411 ENSG00000090621 PABPC4
ENST00000372852 0.870857366075463 0.655091383211743 0.161802628829407 ENSG00000163909 HEYL
ENST00000372844 0.00966517536985835 0.000326382937892235 1.1583151601424 ENSG00000116983 HPCAL4
ENST00000470018 0.978619564726917 0.932002524690535 -0.00971102133286949 ENSG00000084072 PPIE
ENST00000485507 0.752624777797595 0.438041138241477 -0.0963971322633086 ENSG00000084072 PPIE
ENST00000324379 0.784642365573815 0.490223557927793 -0.0661104715910676 ENSG00000084072 PPIE
ENST00000356511 0.966018167078364 0.895687376988975 -0.0110183523988958 ENSG00000084072 PPIE
ENST00000456578 0.750551562969368 0.434894695586099 -0.0964305406083883 ENSG00000084072 PPIE
ENST00000495526 0.784639574787992 0.49018979670919 -0.0661006594931088 ENSG00000084072 PPIE
ENST00000482751 0.784639574787992 0.49018979670919 -0.0661006594931088 ENSG00000084072 PPIE
ENST00000372830 0.966018167078364 0.895687376988975 -0.0110183523988958 ENSG00000084072 PPIE
ENST00000497370 0.725867613962102 0.398906003023481 -0.0831832766034849 ENSG00000084072 PPIE
ENST00000372835 0.746028991559941 0.427904673461905 -0.0757590572079856 ENSG00000084072 PPIE
ENST00000470213 0.726756568842168 0.399992932939735 -0.0817440008405621 ENSG00000084072 PPIE
ENST00000474804 0.722232218056639 0.393597694689766 -0.0843855327006532 ENSG00000084072 PPIE
ENST00000475350 0.784639574787992 0.49018979670919 -0.0661006594931088 ENSG00000084072 PPIE
ENST00000480169 0.728145376195767 0.401673744964034 -0.0928642874010701 ENSG00000084072 PPIE
ENST00000372827 0.796928154665615 0.510739575452259 0.116867028865763 ENSG00000116985 BMP8B
ENST00000467741 0.495966467374753 0.163081359989711 0.411888757440559 ENSG00000084072 PPIE
ENST00000397360 0.91073065051069 0.746890196515587 0.0855761106983074 ENSG00000116985 BMP8B
ENST00000327582 0.8274449513799 0.565398772743296 0.211399145851776 ENSG00000198754 OXCT2
ENST00000441669 0.301004774037831 0.0595810731385491 -0.15103915033942 ENSG00000043514 TRIT1
ENST00000462797 0.301004774037831 0.0595810731385491 -0.15103915033942 ENSG00000043514 TRIT1
ENST00000316891 0.301004774037831 0.0595810731385491 -0.15103915033942 ENSG00000043514 TRIT1
ENST00000372818 0.301004774037831 0.0595810731385491 -0.15103915033942 ENSG00000043514 TRIT1
ENST00000495175 0.396350130563733 0.101417934614447 -0.13312230565517 ENSG00000043514 TRIT1
ENST00000491865 0.400695633401658 0.103736470069672 -0.132299476351895 ENSG00000043514 TRIT1
ENST00000537223 0.424963347320911 0.117406315580284 -0.131226527537817 ENSG00000043514 TRIT1
ENST00000537440 0.424963347320911 0.117406315580284 -0.131226527537817 ENSG00000043514 TRIT1
ENST00000541099 0.424963347320911 0.117406315580284 -0.131226527537817 ENSG00000043514 TRIT1
ENST00000545233 0.424963347320911 0.117406315580284 -0.131226527537817 ENSG00000043514 TRIT1
ENST00000465417 0.212330666650484 0.0323302315416565 -0.273015058991825 ENSG00000043514 TRIT1
ENST00000492612 0.44874763275301 0.131874831946745 -0.123715546689128 ENSG00000043514 TRIT1
ENST00000467774 0.464641761609983 0.142365403108846 -0.280626187208684 ENSG00000043514 TRIT1
ENST00000489945 0.653523489348736 0.307515433275233 -0.0818381973870085 ENSG00000043514 TRIT1
ENST00000486825 0.675137943153645 0.331839286188835 -0.0786693959346525 ENSG00000043514 TRIT1
ENST00000469476 0.612050142423097 0.262819806530382 -0.108427633748296 ENSG00000043514 TRIT1
ENST00000544981 0.698440446785295 0.362057000135795 -0.0837109893534807 ENSG00000043514 TRIT1
ENST00000462243 0.493524960323554 0.161670687567183 -0.166792059223716 ENSG00000043514 TRIT1
ENST00000365352 0.780415106814258 0.483229232550716 -0.257187670445981 ENSG00000202222 Y_RNA
ENST00000397332 0.652891055729828 0.306837182744879 0.294201907545016 ENSG00000116990 MYCL
ENST00000372816 0.712269492177476 0.379870118174076 0.265413055112405 ENSG00000116990 MYCL
ENST00000418255 0.908343110953691 0.741810924080359 0.120806099265154 ENSG00000236546 RP1-118J21.5
ENST00000372815 0.967619395791732 0.900291388353057 -0.0416360831268973 ENSG00000116990 MYCL
ENST00000429311 0.967619395791732 0.900291388353057 -0.0416360831268973 ENSG00000116990 MYCL
ENST00000450953 0.90900684900335 0.743035784472891 0.116669952639638 ENSG00000116990 MYCL
ENST00000372811 0.404160753160128 0.105710897500509 0.163026982441339 ENSG00000168389 MFSD2A
ENST00000420632 0.382253415880636 0.0942070681303424 0.167300907160657 ENSG00000168389 MFSD2A
ENST00000434861 0.432687334540037 0.122003966471075 0.163946647349009 ENSG00000168389 MFSD2A
ENST00000372809 0.404691714531761 0.105968141026102 0.16289544194608 ENSG00000168389 MFSD2A
ENST00000483824 0.404691714531761 0.105968141026102 0.16289544194608 ENSG00000168389 MFSD2A
ENST00000469745 0.39297232186563 0.0997203119966134 0.168381515651837 ENSG00000168389 MFSD2A
ENST00000438210 0.400597565320946 0.103687114621041 0.244072019141806 ENSG00000228477 RP3-342P20.2
ENST00000480630 0.375503893574643 0.0908926446755147 0.166881923868218 ENSG00000168389 MFSD2A
ENST00000491515 0.322517985889394 0.0676834546347779 0.192594619909936 ENSG00000168389 MFSD2A
ENST00000459917 0.386030053171216 0.0959476580807481 0.184332851027347 ENSG00000168389 MFSD2A
ENST00000481612 0.441439603803442 0.127337105756987 0.172819776849996 ENSG00000168389 MFSD2A
ENST00000372797 0.609953630354394 0.260716024570131 -0.082928809874696 ENSG00000131236 CAP1
ENST00000372802 0.611245366717431 0.262154431945185 -0.0826827557058455 ENSG00000131236 CAP1
ENST00000449311 0.548827121045362 0.204880768068824 -0.0971068347710745 ENSG00000131236 CAP1
ENST00000421589 0.532479527319969 0.190913063439979 -0.0994307708871444 ENSG00000131236 CAP1
ENST00000414893 0.541428859887904 0.19853231008731 -0.0940892988428774 ENSG00000131236 CAP1
ENST00000414281 0.531231852833543 0.190050167437294 -0.0997353214835338 ENSG00000131236 CAP1
ENST00000420216 0.545120788954704 0.201870149247362 -0.0980787824934517 ENSG00000131236 CAP1
ENST00000372792 0.570344453676856 0.223210432026316 -0.0894971516053396 ENSG00000131236 CAP1
ENST00000372798 0.582872831792161 0.23446244528128 -0.0861981652798424 ENSG00000131236 CAP1
ENST00000340450 0.607102881496486 0.257633307929834 -0.0836180267045319 ENSG00000131236 CAP1
ENST00000372805 0.614927275599189 0.265626149826412 -0.0820883655925957 ENSG00000131236 CAP1
ENST00000435719 0.551901612603052 0.207480287545932 -0.0939430162774552 ENSG00000131236 CAP1
ENST00000427843 0.547482004855661 0.20388997351628 -0.094148923681354 ENSG00000131236 CAP1
ENST00000417287 0.54199637106793 0.199073796395678 -0.0983332145709008 ENSG00000131236 CAP1
ENST00000424977 0.527773532731601 0.187420036312908 -0.0999496445618128 ENSG00000131236 CAP1
ENST00000446031 0.284691712903268 0.0537653785368611 -0.146534578188777 ENSG00000131236 CAP1
ENST00000479759 0.64248191385865 0.295529423214463 -0.082940726509848 ENSG00000131236 CAP1
ENST00000461993 0.704538838964982 0.369923515161414 -0.0724732527857144 ENSG00000131236 CAP1
ENST00000494114 0.935734504842374 0.810774863568566 -0.0191110174559451 ENSG00000131236 CAP1
ENST00000433473 0.462865606378737 0.141223013543129 -0.12780286224274 ENSG00000131238 PPT1
ENST00000529905 0.461989224066194 0.140567884611628 -0.127268764658852 ENSG00000131238 PPT1
ENST00000530704 0.592982224789131 0.243979036459991 -0.108161928204441 ENSG00000131238 PPT1
ENST00000372775 0.883878554365856 0.683687169349396 -0.0406899780110928 ENSG00000131238 PPT1
ENST00000449045 0.607653882468023 0.258337593213064 -0.107704279921858 ENSG00000131238 PPT1
ENST00000439754 0.795976904711143 0.508904132608184 -0.068697531936883 ENSG00000131238 PPT1
ENST00000530076 0.827686191157911 0.566102520195618 -0.0597663838201421 ENSG00000131238 PPT1
ENST00000527311 0.633866457611134 0.28583380120017 -0.10237724896578 ENSG00000131238 PPT1
ENST00000372779 0.61083970009975 0.261707647533191 -0.111965357649246 ENSG00000131238 PPT1
ENST00000526547 0.279635497917184 0.0520536105413332 -0.23218953169068 ENSG00000131238 PPT1
ENST00000372771 0.830493274499479 0.572248367134544 0.0395243145816056 ENSG00000117000 RLF
ENST00000384777 0.983237200112914 0.94581017948798 0.0222554455100129 ENSG00000207508 RNU6-1237P
ENST00000468258 0.571518173738625 0.22417582786114 0.436922239357611 ENSG00000188800 TMCO2
ENST00000372766 0.329070408935524 0.0702485283417008 0.65891292063204 ENSG00000188800 TMCO2
ENST00000567508 0.87812921462927 0.671797977345805 -0.102299993936596 ENSG00000259943 RP1-39G22.7
ENST00000372759 0.919119619159435 0.768501162882806 -0.0175645943413939 ENSG00000084073 ZMPSTE24
ENST00000479131 0.528230920251442 0.187827220941874 0.111748608042011 ENSG00000084073 ZMPSTE24
ENST00000472583 0.78351682347329 0.488110142746448 0.0530858424722275 ENSG00000084073 ZMPSTE24
ENST00000447743 0.147000107351451 0.0177171314090509 0.765807145863442 ENSG00000231296 RP1-39G22.4
ENST00000474142 0.899755233708833 0.720865654374642 -0.039398538442128 ENSG00000084073 ZMPSTE24
ENST00000372748 0.103924649564484 0.0102675516386431 0.676431694274735 ENSG00000049089 COL9A2
ENST00000482722 0.107200916496043 0.0107527901901348 0.680218032728827 ENSG00000049089 COL9A2
ENST00000466267 0.91133691287313 0.748485748674798 0.101413435939003 ENSG00000049089 COL9A2
ENST00000427563 0.71736336051551 0.386711659073117 -0.293321384667006 ENSG00000049089 COL9A2
ENST00000488463 0.0947589040661506 0.00892636258772233 0.822967787808641 ENSG00000049089 COL9A2
ENST00000417105 0.138108854788617 0.016066214810487 0.777925123910446 ENSG00000049089 COL9A2
ENST00000496215 0.158166273060125 0.0198373111460437 0.787658466240904 ENSG00000049089 COL9A2
ENST00000372736 0.189938259649245 0.0268237840123175 0.747634546107358 ENSG00000049089 COL9A2
ENST00000461118 0.187822812701891 0.0262703512502002 0.765754156025933 ENSG00000049089 COL9A2
ENST00000490132 0.24240249010754 0.0404852796837945 0.759476563283967 ENSG00000049089 COL9A2
ENST00000495948 0.450390862468858 0.13304485120645 0.555251830408783 ENSG00000049089 COL9A2
ENST00000435168 0.96378331469747 0.88755877814294 0.0109496261009662 ENSG00000084070 SMAP2
ENST00000392713 0.876082670594037 0.666644141944524 0.157796960253296 ENSG00000213172 RP1-228H13.2
ENST00000372718 0.955656165923441 0.864692130528655 -0.0124080895218166 ENSG00000084070 SMAP2
ENST00000372708 0.999576011879536 0.998725501160413 -0.000116766403430669 ENSG00000084070 SMAP2
ENST00000539317 0.961363688136639 0.879939716656814 0.0118846794735739 ENSG00000084070 SMAP2
ENST00000487871 0.999538189663047 0.998642240190457 0.000152004020736627 ENSG00000084070 SMAP2
ENST00000469416 0.943812002487744 0.832438335523257 0.0304520366928818 ENSG00000187801 ZFP69B
ENST00000361584 0.94812502313061 0.844083310017198 0.0283403231829458 ENSG00000187801 ZFP69B
ENST00000484445 0.94812502313061 0.844083310017198 0.0283403231829458 ENSG00000187801 ZFP69B
ENST00000411995 0.943645857519355 0.831914333966602 0.0305640426743104 ENSG00000187801 ZFP69B
ENST00000565390 0.729677166321252 0.403819013130438 -0.16628114447907 ENSG00000260920 RP1-228H13.5
ENST00000372706 0.853390215727109 0.617219552963974 0.0633996411033894 ENSG00000187815 ZFP69
ENST00000372705 0.837972682142007 0.586387028706322 0.0704450113984167 ENSG00000187815 ZFP69
ENST00000482712 0.738686219262697 0.416855889603305 0.178463597998794 ENSG00000187815 ZFP69
ENST00000450713 0.769817700457771 0.465736791909161 0.0849054221194876 ENSG00000238287 RP11-656D10.3
ENST00000358527 0.929552116571989 0.795380995174592 -0.0278950324211653 ENSG00000164002 EXO5
ENST00000372703 0.929552116571989 0.795380995174592 -0.0278950324211653 ENSG00000164002 EXO5
ENST00000420209 0.879036417645126 0.673736648327393 -0.0476895310676534 ENSG00000164002 EXO5
ENST00000296380 0.912677632497399 0.752497654213259 -0.0333793029247653 ENSG00000164002 EXO5
ENST00000432259 0.757151470954927 0.444853875030188 -0.095308365316578 ENSG00000164002 EXO5
ENST00000418186 0.892261112284253 0.702839225868734 -0.0430413339484681 ENSG00000164002 EXO5
ENST00000415550 0.94724013693872 0.841838058332223 -0.024923540138937 ENSG00000164002 EXO5
ENST00000443729 0.901826869744512 0.724859367751226 -0.0393055411953287 ENSG00000164002 EXO5
ENST00000419161 0.901826869744512 0.724859367751226 -0.0393055411953287 ENSG00000164002 EXO5
ENST00000471429 0.495036368488336 0.162558341644544 -0.196681681321022 ENSG00000164002 EXO5
ENST00000453437 0.962902754491617 0.883985446016048 0.0216146161315471 ENSG00000227278 RP11-656D10.5
ENST00000437060 0.752141301094866 0.437313613339987 0.172179985039499 ENSG00000238186 RP11-656D10.6
ENST00000372699 0.826875908715246 0.564183562072666 0.0891253229840518 ENSG00000117010 ZNF684
ENST00000465152 0.871084195939561 0.655898593685376 0.0704871450570544 ENSG00000117010 ZNF684
ENST00000372696 0.826380891681587 0.563389194461411 0.0926845036703749 ENSG00000117010 ZNF684
ENST00000372697 0.826380891681587 0.563389194461411 0.0926845036703749 ENSG00000117010 ZNF684
ENST00000493756 0.818717752233354 0.550214073994465 0.0921892530850951 ENSG00000117010 ZNF684
ENST00000472043 0.921148760522305 0.774012584082202 -0.0638582064899792 ENSG00000117010 ZNF684
ENST00000372684 0.675440281599719 0.33215173033376 0.219595606313885 ENSG00000117016 RIMS3
ENST00000372683 0.638424362244232 0.29096064902525 0.27543653647455 ENSG00000117016 RIMS3
ENST00000440100 0.587050777844528 0.238638400672378 0.279550404897612 ENSG00000237899 RP4-739H11.3
ENST00000606277 0.802608052799163 0.520026456138748 -0.0955663569079134 ENSG00000272145 NFYC-AS1
ENST00000467203 0.201920547897905 0.0296060832324082 -0.167983570395214 ENSG00000066136 NFYC
ENST00000424419 0.192134654105757 0.0272861504069252 -0.166892870707423 ENSG00000066136 NFYC
ENST00000427410 0.161905725795749 0.0205648768986487 -0.164045237196815 ENSG00000066136 NFYC
ENST00000447388 0.180337398257436 0.0245402427624605 -0.159702716486205 ENSG00000066136 NFYC
ENST00000425457 0.167058393243544 0.0216593782111895 -0.162748140763946 ENSG00000066136 NFYC
ENST00000453631 0.203517229644604 0.0300085593883734 -0.171848296142592 ENSG00000066136 NFYC
ENST00000456393 0.181237785240211 0.0247724007877821 -0.159553792739839 ENSG00000066136 NFYC
ENST00000372654 0.173005351010629 0.0229076776977327 -0.16260067558203 ENSG00000066136 NFYC
ENST00000534399 0.249469653674412 0.0425017691032203 -0.171475787283255 ENSG00000066136 NFYC
ENST00000372653 0.190426117497234 0.0269121155211473 -0.161572609333295 ENSG00000066136 NFYC
ENST00000372669 0.256814167020719 0.0446608839984913 -0.157441122613606 ENSG00000066136 NFYC
ENST00000372652 0.356641093100555 0.0821321910563811 -0.128955577228252 ENSG00000066136 NFYC
ENST00000372651 0.361771370262526 0.0846531635442199 -0.127852772001036 ENSG00000066136 NFYC
ENST00000531464 0.372414727008324 0.0895524305329853 -0.159112688188728 ENSG00000066136 NFYC
ENST00000440226 0.305912024321651 0.0614675057445163 -0.14197711071327 ENSG00000066136 NFYC
ENST00000525290 0.410070025405037 0.108826632438447 -0.134224453962361 ENSG00000066136 NFYC
ENST00000530965 0.453802097227859 0.135021581747933 -0.139328938153984 ENSG00000066136 NFYC
ENST00000416859 0.363364960024002 0.085436683203325 -0.139460272488058 ENSG00000066136 NFYC
ENST00000308733 0.389680927485764 0.0980535792980219 -0.129919195345357 ENSG00000066136 NFYC
ENST00000414185 0.44561211528733 0.129900342287616 -0.128227196930899 ENSG00000066136 NFYC
ENST00000362104 0.964107054762637 0.88876521260937 -0.0510979804048608 ENSG00000198974 MIR30E
ENST00000385227 0.746734232815889 0.429155720996796 -0.289648381722865 ENSG00000207962 MIR30C1
ENST00000525349 0.446208268033315 0.130260189024835 -0.156177389121503 ENSG00000066136 NFYC
ENST00000483091 0.694703268106498 0.356969433275342 -0.135106596072785 ENSG00000066136 NFYC
ENST00000488635 0.368724953724631 0.0876711995422334 -0.181099742205718 ENSG00000066136 NFYC
ENST00000496608 0.506824778238675 0.171415623409638 -0.14401011380185 ENSG00000066136 NFYC
ENST00000347132 0.50997557844602 0.173620320207619 0.325645625260311 ENSG00000117013 KCNQ4
ENST00000509682 0.595523591894613 0.246408467195893 0.281865443082255 ENSG00000117013 KCNQ4
ENST00000443478 0.99347695275503 0.977097058723672 0.00806105977401976 ENSG00000117013 KCNQ4
ENST00000506017 0.84184124331243 0.593207248069524 0.149439846590833 ENSG00000117013 KCNQ4
ENST00000372638 0.828212510137088 0.567307456389953 0.16439821724231 ENSG00000179862 CITED4
ENST00000372621 0.497564292164368 0.164198796284137 -0.12538553517432 ENSG00000171793 CTPS1
ENST00000541520 0.455704804718561 0.136198889379736 -0.134119640692273 ENSG00000171793 CTPS1
ENST00000470271 0.905758960421553 0.734373546130363 -0.0416119155876256 ENSG00000171793 CTPS1
ENST00000475060 0.880735129342239 0.677306421045845 0.0580884019564688 ENSG00000171793 CTPS1
ENST00000479480 0.843536301251354 0.596924986461915 -0.058243698852794 ENSG00000171793 CTPS1
ENST00000543104 0.620204544840979 0.270773659987848 -0.113759040662097 ENSG00000171793 CTPS1
ENST00000372616 0.485502467544025 0.156167494442635 -0.128058106428142 ENSG00000171793 CTPS1
ENST00000480420 0.361264648457545 0.08441991412264 -0.146405122334973 ENSG00000171793 CTPS1
ENST00000463285 0.348830676469739 0.0786534799293948 -0.154700267541767 ENSG00000171793 CTPS1
ENST00000486889 0.36483756283636 0.0860365385044002 -0.153626899271106 ENSG00000171793 CTPS1
ENST00000497210 0.414252810741523 0.111153826299783 -0.163110668649403 ENSG00000171793 CTPS1
ENST00000464283 0.516390830913799 0.178286205086622 -0.132876704816795 ENSG00000171793 CTPS1
ENST00000463423 0.505384196846568 0.170450166472477 -0.139769414616005 ENSG00000171793 CTPS1
ENST00000498694 0.359553908126016 0.0834711566406316 -0.162909664021727 ENSG00000171793 CTPS1
ENST00000302946 0.502177534513539 0.167885234982678 -0.14231116327234 ENSG00000171790 SLFNL1
ENST00000372613 0.515940149832275 0.177959121571567 -0.139042013521808 ENSG00000171790 SLFNL1
ENST00000397197 0.515940149832275 0.177959121571567 -0.139042013521808 ENSG00000171790 SLFNL1
ENST00000439569 0.515940149832275 0.177959121571567 -0.139042013521808 ENSG00000171790 SLFNL1
ENST00000372611 0.507163849836017 0.171688755312955 -0.140754391889831 ENSG00000171790 SLFNL1
ENST00000359345 0.58582421540269 0.237306433640062 -0.113527396985973 ENSG00000171790 SLFNL1
ENST00000456518 0.461646185678706 0.140310290846103 -0.0917993989158126 ENSG00000010803 SCMH1
ENST00000397174 0.456426090911304 0.136857104070471 -0.0912498776554799 ENSG00000010803 SCMH1
ENST00000402904 0.456426090911304 0.136857104070471 -0.0912498776554799 ENSG00000010803 SCMH1
ENST00000361191 0.455652199540696 0.136175931964932 -0.09118859436403 ENSG00000010803 SCMH1
ENST00000361705 0.455652199540696 0.136175931964932 -0.09118859436403 ENSG00000010803 SCMH1
ENST00000397171 0.455652199540696 0.136175931964932 -0.09118859436403 ENSG00000010803 SCMH1
ENST00000372597 0.362629079570029 0.0850659929866038 -0.0983126232218799 ENSG00000010803 SCMH1
ENST00000372596 0.362629079570029 0.0850659929866038 -0.0983126232218799 ENSG00000010803 SCMH1
ENST00000337495 0.362629079570029 0.0850659929866038 -0.0983126232218799 ENSG00000010803 SCMH1
ENST00000326197 0.45659424250029 0.137014775100863 -0.0925026603050635 ENSG00000010803 SCMH1
ENST00000372595 0.473281578670342 0.147835784334518 -0.0878395812441769 ENSG00000010803 SCMH1
ENST00000472037 0.857217879207111 0.6253433897246 -0.0386755187898322 ENSG00000010803 SCMH1
ENST00000460215 0.747206451399635 0.429775086840773 -0.0654318747346723 ENSG00000010803 SCMH1
ENST00000498793 0.769284822545084 0.464812001587414 -0.0594174397437777 ENSG00000010803 SCMH1
ENST00000489421 0.988912450039876 0.962301203212543 0.00425136086132221 ENSG00000010803 SCMH1
ENST00000482530 0.854567849242483 0.619950252055264 0.0443315600601232 ENSG00000010803 SCMH1
ENST00000401064 0.768072659140821 0.462981354567488 0.237860506143285 ENSG00000215893 RP4-635E8.1
ENST00000488592 0.423309479050722 0.116347215591623 -0.153103139557612 ENSG00000010803 SCMH1
ENST00000425554 0.687550338690596 0.347680906052367 0.33757006780209 ENSG00000235358 RP11-399E6.1
ENST00000445073 0.752742319159184 0.43818315599379 0.276926622825364 ENSG00000235358 RP11-399E6.1
ENST00000372591 0.396404062163673 0.101454185814921 0.600106765798869 ENSG00000204060 FOXO6
ENST00000372583 0.752438961635249 0.437661443437294 -0.0693441385232983 ENSG00000127124 HIVEP3
ENST00000372584 0.752657161782528 0.438084725791752 -0.069290130424522 ENSG00000127124 HIVEP3
ENST00000247584 0.483791341158969 0.155051596921556 -0.137658602087348 ENSG00000127124 HIVEP3
ENST00000460604 0.753864506983163 0.43980117480235 -0.0783067937028698 ENSG00000127124 HIVEP3
ENST00000429157 0.478770733041113 0.1515962268695 -0.139063239746446 ENSG00000127124 HIVEP3
ENST00000440249 0.42846686096067 0.119352680420973 -0.438961626523231 ENSG00000230881 RP11-486B10.3
ENST00000434240 0.722805052214847 0.394440320349611 -0.133155618656865 ENSG00000230638 RP11-486B10.4
ENST00000455975 0.780428882935041 0.483302314041504 -0.111392921123207 ENSG00000230638 RP11-486B10.4
ENST00000491442 1.89107506464769e-05 1.21811009322601e-07 0.70899636920733 ENSG00000127124 HIVEP3
ENST00000489103 7.36014884512024e-07 2.4071640930901e-09 0.727199361730331 ENSG00000127124 HIVEP3
ENST00000479350 0.00077099318260182 1.16545361902e-05 0.725753689203046 ENSG00000127124 HIVEP3
ENST00000372571 0.64777776568086 0.30128392192554 0.0562511775553214 ENSG00000198815 FOXJ3
ENST00000372572 0.695227481395246 0.357803620722824 -0.0491036413854845 ENSG00000198815 FOXJ3
ENST00000372573 0.682263726867025 0.34031550894692 -0.0507581134839541 ENSG00000198815 FOXJ3
ENST00000361346 0.683018618797404 0.341525853709073 -0.0506294439446419 ENSG00000198815 FOXJ3
ENST00000361776 0.683018618797404 0.341525853709073 -0.0506294439446419 ENSG00000198815 FOXJ3
ENST00000545068 0.779318355049288 0.481244651545918 -0.0364845969673815 ENSG00000198815 FOXJ3
ENST00000445886 0.40912221250474 0.108327611899496 -0.11529969579746 ENSG00000198815 FOXJ3
ENST00000422278 0.224481901446531 0.0355106097483312 -0.222904760953523 ENSG00000198815 FOXJ3
ENST00000454417 0.822849450714885 0.55708648315513 -0.0610709110274775 ENSG00000198815 FOXJ3
ENST00000436207 0.870199296518052 0.6537983159675 -0.150250469260896 ENSG00000227527 RP11-223A3.1
ENST00000410070 0.513755745822586 0.176156584529609 -0.493606938009674 ENSG00000177181 RIMKLA
ENST00000431473 0.615755332462575 0.266669811632025 -0.392273005799687 ENSG00000177181 RIMKLA
ENST00000372565 0.848734423267157 0.607469615164112 0.18842591967048 ENSG00000066185 ZMYND12
ENST00000433602 0.848734423267157 0.607469615164112 0.18842591967048 ENSG00000066185 ZMYND12
ENST00000372562 0.499679210866458 0.165627478965161 -0.107030487814012 ENSG00000127125 PPCS
ENST00000455780 0.529454299683377 0.188828869049633 -0.106648996274447 ENSG00000127125 PPCS
ENST00000372560 0.861447153815985 0.635585987850777 -0.0609873690230364 ENSG00000127125 PPCS
ENST00000472013 0.53054858193029 0.189614142806148 -0.106645819058677 ENSG00000127125 PPCS
ENST00000372561 0.530496841690896 0.189578019014723 -0.106651720634661 ENSG00000127125 PPCS
ENST00000372556 0.530496841690896 0.189578019014723 -0.106651720634661 ENSG00000127125 PPCS
ENST00000471420 0.500546285988494 0.166384862387539 -0.108191751531232 ENSG00000127125 PPCS
ENST00000482168 0.597844561998525 0.248739867048563 -0.101593191044633 ENSG00000127125 PPCS
ENST00000469615 0.3692874155569 0.0879805161968656 -0.186325971859838 ENSG00000127125 PPCS
ENST00000475614 0.868291134147133 0.650228468472627 -0.112033116448868 ENSG00000186409 CCDC30
ENST00000428554 0.934448733159127 0.807439805800348 -0.0375389664986725 ENSG00000186409 CCDC30
ENST00000477155 0.934448733159127 0.807439805800348 -0.0375389664986725 ENSG00000186409 CCDC30
ENST00000468651 0.961612495369567 0.880608430377577 0.0426788001695315 ENSG00000186409 CCDC30
ENST00000492422 0.928181035119459 0.791697388715059 0.0762089814286532 ENSG00000186409 CCDC30
ENST00000462063 0.789203066805362 0.496901888724172 0.21255487402112 ENSG00000186409 CCDC30
ENST00000495044 0.822005776411375 0.555461352811837 -0.133991492980704 ENSG00000186409 CCDC30
ENST00000507855 0.931385290378974 0.799702068892671 -0.0410233174345312 ENSG00000186409 CCDC30
ENST00000509712 0.790773106842816 0.499467462760306 -0.125689943738636 ENSG00000186409 CCDC30
ENST00000471390 0.986517537718722 0.955215202678724 0.00961672929670658 ENSG00000186409 CCDC30
ENST00000342022 0.998615899022468 0.995504549154053 0.000953030988314957 ENSG00000186409 CCDC30
ENST00000340612 0.989220985314446 0.963148781083773 0.00783224563654711 ENSG00000186409 CCDC30
ENST00000514642 0.632713248778783 0.284446315426759 -0.218626015242154 ENSG00000186409 CCDC30
ENST00000390640 0.928650918723089 0.793138791291751 0.0449065363961913 ENSG00000186409 CCDC30
ENST00000471699 0.511719453883954 0.174809303316381 -0.442626093310825 ENSG00000186409 CCDC30
ENST00000304979 0.753438910963595 0.439159614641184 -0.0533613112603506 ENSG00000171960 PPIH
ENST00000372550 0.257725814647236 0.0449085099069892 -0.167722522193223 ENSG00000171960 PPIH
ENST00000440068 0.247735341616666 0.0420177552091115 -0.175331906909079 ENSG00000171960 PPIH
ENST00000372549 0.426691291988328 0.118238817635901 -0.172112868736434 ENSG00000171960 PPIH
ENST00000455203 0.496816129776186 0.163690997197154 -0.121393516571008 ENSG00000171960 PPIH
ENST00000436387 0.941112027264504 0.825752070169007 0.0248229194286074 ENSG00000171960 PPIH
ENST00000461351 0.914085506022576 0.755821608965634 -0.0226904278072129 ENSG00000171960 PPIH
ENST00000414339 0.894866872798738 0.709212954998979 -0.103835729494928 ENSG00000234917 RP5-994D16.3
ENST00000321358 0.0170312652251598 0.000717325182250106 -0.204671791705712 ENSG00000065978 YBX1
ENST00000332220 0.0281192255907032 0.00145928974956872 -0.203601883303826 ENSG00000065978 YBX1
ENST00000436427 0.0255308468331562 0.00126030065399456 -0.188450891188964 ENSG00000065978 YBX1
ENST00000467957 0.0318225802734098 0.0017499092307949 -0.181064553492368 ENSG00000065978 YBX1
ENST00000296387 0.199476652747156 0.0290254612175274 0.781556258270075 ENSG00000164007 CLDN19
ENST00000539749 0.199476652747156 0.0290254612175274 0.781556258270075 ENSG00000164007 CLDN19
ENST00000372539 0.267788116250801 0.0480076160121239 0.722957830008881 ENSG00000164007 CLDN19
ENST00000397054 0.902401326436045 0.725974080935751 0.0303883528116832 ENSG00000117385 LEPRE1
ENST00000460031 0.902373863074025 0.725900749405858 0.0304009185922804 ENSG00000117385 LEPRE1
ENST00000236040 0.90250939288861 0.726199874839429 0.0303951652923283 ENSG00000117385 LEPRE1
ENST00000495874 0.90250939288861 0.726199874839429 0.0303951652923283 ENSG00000117385 LEPRE1
ENST00000296388 0.90250939288861 0.726199874839429 0.0303951652923283 ENSG00000117385 LEPRE1
ENST00000462474 0.89724541067452 0.714532620277381 -0.0568421373674233 ENSG00000117385 LEPRE1
ENST00000472802 0.938862013323228 0.819322115665887 -0.0418525331570387 ENSG00000117385 LEPRE1
ENST00000431412 0.970377774261807 0.908492886288953 -0.011850921868005 ENSG00000117385 LEPRE1
ENST00000460831 0.906724396719547 0.736727702505895 -0.0710474854018404 ENSG00000117385 LEPRE1
ENST00000481465 0.94057724505077 0.824115390187021 0.0295357489534065 ENSG00000117385 LEPRE1
ENST00000447502 0.951748752734147 0.854372277780133 0.0270737812548944 ENSG00000117385 LEPRE1
ENST00000463465 0.997673422567159 0.991504678056754 -0.00127422018671319 ENSG00000117385 LEPRE1
ENST00000372526 0.604116396518356 0.254943064720408 0.162737205793801 ENSG00000117385 LEPRE1
ENST00000492956 0.733034953866216 0.40853929484246 0.127264746741877 ENSG00000117385 LEPRE1
ENST00000372525 0.420629794171188 0.114975983729205 -0.169405253298971 ENSG00000164008 C1orf50
ENST00000464081 0.431156836645228 0.121080684691721 -0.131166851913842 ENSG00000164008 C1orf50
ENST00000603943 0.257405843864461 0.044828354014697 -0.162327472166076 ENSG00000164008 C1orf50
ENST00000536543 0.509023803501089 0.172974147056933 -0.117910095792176 ENSG00000164008 C1orf50
ENST00000468913 0.500330947606766 0.166210968203991 -0.189533276841076 ENSG00000164008 C1orf50
ENST00000494155 0.995935803961965 0.985554990179094 0.00340186693387637 ENSG00000164008 C1orf50
ENST00000447572 0.964319826776556 0.889595520963147 0.0327669311704204 ENSG00000228452 RP5-994D16.9
ENST00000421630 0.161028901084902 0.0203935520618162 0.78005247584973 ENSG00000164008 C1orf50
ENST00000438946 0.733083336250687 0.408660067391564 0.303073109742479 ENSG00000164008 C1orf50
ENST00000605272 0.726866742157238 0.400122082584097 0.310514288824822 ENSG00000164008 C1orf50
ENST00000372522 0.605298858743957 0.256091383354946 0.135301240046257 ENSG00000177868 CCDC23
ENST00000372521 0.731088284064664 0.405722503752296 0.0951741051166768 ENSG00000177868 CCDC23
ENST00000537227 0.764841112668051 0.457622634459677 0.0828978171364511 ENSG00000177868 CCDC23
ENST00000497437 0.793082102533848 0.503403690154151 0.0813240094801969 ENSG00000177868 CCDC23
ENST00000487556 0.907076404705982 0.737680653603523 0.0363947843228159 ENSG00000164010 ERMAP
ENST00000372517 0.907076404705982 0.737680653603523 0.0363947843228159 ENSG00000164010 ERMAP
ENST00000470938 0.888037617415012 0.693728842704292 0.0890117032551728 ENSG00000164010 ERMAP
ENST00000372514 0.950413948619702 0.850475965218064 0.0242976578851835 ENSG00000164010 ERMAP
ENST00000328249 0.909336597024133 0.743814653530135 0.0472129384713856 ENSG00000164010 ERMAP
ENST00000414798 0.940700866577886 0.824603094206713 0.0328006742494376 ENSG00000228192 RP11-342M1.3
ENST00000416809 0.94385945373704 0.832592030464558 0.0337421881370582 ENSG00000228192 RP11-342M1.3
ENST00000425076 0.741976861484109 0.422120981382241 0.12125975370839 ENSG00000228192 RP11-342M1.3
ENST00000444563 0.741976861484109 0.422120981382241 0.12125975370839 ENSG00000228192 RP11-342M1.3
ENST00000372508 0.615713273308187 0.26661112435942 -0.114785822549538 ENSG00000164011 ZNF691
ENST00000372507 0.615457871696527 0.266334530331578 -0.114767025237049 ENSG00000164011 ZNF691
ENST00000372506 0.615457871696527 0.266334530331578 -0.114767025237049 ENSG00000164011 ZNF691
ENST00000397044 0.537296887426275 0.194969342011814 -0.141342021210764 ENSG00000164011 ZNF691
ENST00000372504 0.615457871696527 0.266334530331578 -0.114767025237049 ENSG00000164011 ZNF691
ENST00000397034 0.491007345364737 0.159909957653103 -0.18674699930152 ENSG00000164011 ZNF691
ENST00000372503 0.559079206104439 0.213538143540814 -0.174166394741675 ENSG00000164011 ZNF691
ENST00000372502 0.938990455730734 0.819812748194839 -0.0328680060490906 ENSG00000164011 ZNF691
ENST00000426263 0.863583173713477 0.639877278128433 -0.0441341014198035 ENSG00000117394 SLC2A1
ENST00000475162 0.940216436947567 0.82306213969948 0.0250497851041756 ENSG00000117394 SLC2A1
ENST00000439722 0.801139399217906 0.51741910072319 0.0855061175891246 ENSG00000117394 SLC2A1
ENST00000415851 0.823890247991372 0.558947942961721 -0.0593381640523269 ENSG00000117394 SLC2A1
ENST00000372500 0.615380756545397 0.266163608067826 -0.11032800284335 ENSG00000117394 SLC2A1
ENST00000460369 0.476807978955129 0.150239806230321 -0.252182080559663 ENSG00000117394 SLC2A1
ENST00000431759 0.949801606467843 0.849021139715422 0.0669176809476296 ENSG00000227533 SLC2A1-AS1
ENST00000416689 0.938862013323228 0.819175042907287 0.0825416355274816 ENSG00000227533 SLC2A1-AS1
ENST00000431635 0.237710377453075 0.0391758563472356 -0.205467637218532 ENSG00000117395 EBNA1BP2
ENST00000236051 0.235648088607722 0.0386099823710274 -0.205456180621886 ENSG00000117395 EBNA1BP2
ENST00000463906 0.230046668395679 0.0370402129578151 -0.206245116446698 ENSG00000117395 EBNA1BP2
ENST00000491223 0.256793259623111 0.0446521270804561 -0.198929762871747 ENSG00000117395 EBNA1BP2
ENST00000472982 0.284910929029893 0.0538594799031607 -0.19556147908678 ENSG00000117395 EBNA1BP2
ENST00000483082 0.243990148445409 0.0408947950789219 -0.208101276305652 ENSG00000117395 EBNA1BP2
ENST00000461557 0.301741717117582 0.059881391326617 -0.186042356249037 ENSG00000117395 EBNA1BP2
ENST00000372492 0.424810835449574 0.117265343957344 -0.322161244081368 ENSG00000243710 WDR65
ENST00000466927 0.289922186505512 0.0555406027560109 0.702841695170881 ENSG00000117395 EBNA1BP2
ENST00000474566 0.499849650940545 0.165863090263119 0.50103736864609 ENSG00000117395 EBNA1BP2
ENST00000372476 0.212340558397265 0.0323435629918432 0.747775297995347 ENSG00000066056 TIE1
ENST00000538015 0.7112939405804 0.378618913550366 0.32470472735028 ENSG00000066056 TIE1
ENST00000441333 0.465374351925652 0.142877966599953 0.542051530116715 ENSG00000066056 TIE1
ENST00000433781 0.211608286724931 0.0321391848590826 0.753779145139484 ENSG00000066056 TIE1
ENST00000473014 0.543888569623511 0.200746607218213 0.471677357637931 ENSG00000066056 TIE1
ENST00000372470 0.345209006921369 0.0770904282241382 0.530080656830371 ENSG00000117400 MPL
ENST00000413998 0.282832158291076 0.0531036488488736 0.621068518261266 ENSG00000117400 MPL
ENST00000424948 0.727926435144669 0.401409256383003 0.229029142335991 ENSG00000234694 RP1-92O14.3
ENST00000310955 0.926116483987002 0.78627002607025 0.0683146894906434 ENSG00000117399 CDC20
ENST00000372462 0.941112027264504 0.825672888127898 0.0556720655446331 ENSG00000117399 CDC20
ENST00000478882 0.518517735608291 0.179937380310935 -0.468830718976427 ENSG00000117399 CDC20
ENST00000482046 0.753918682271047 0.43991555258435 -0.209164494466798 ENSG00000117399 CDC20
ENST00000372458 0.262656318995731 0.0464609249379005 -0.174545814781548 ENSG00000066322 ELOVL1
ENST00000413844 0.26546963293711 0.0472818650033555 -0.173761412043091 ENSG00000066322 ELOVL1
ENST00000468865 0.253339955277426 0.0436054604584432 -0.189637110633695 ENSG00000066322 ELOVL1
ENST00000464204 0.269524279114123 0.0486177400021991 -0.168381573465103 ENSG00000066322 ELOVL1
ENST00000470968 0.276340272871666 0.0509332115473409 -0.166862412324068 ENSG00000066322 ELOVL1
ENST00000487209 0.239385228368004 0.0397251475130545 -0.175884354617184 ENSG00000066322 ELOVL1
ENST00000470769 0.305465441836114 0.0612718232179484 -0.162832740457016 ENSG00000066322 ELOVL1
ENST00000497569 0.358297571221222 0.0828981984313395 -0.150969611535071 ENSG00000066322 ELOVL1
ENST00000482302 0.389882474094365 0.0981281273064617 -0.143232111316017 ENSG00000066322 ELOVL1
ENST00000497050 0.362136276705103 0.0848035467764426 -0.148351491413715 ENSG00000066322 ELOVL1
ENST00000478481 0.478105344544584 0.151024768694482 -0.139457176301618 ENSG00000066322 ELOVL1
ENST00000479439 0.473264301704946 0.147823916192563 -0.133177592187018 ENSG00000066322 ELOVL1
ENST00000465321 0.384433299920479 0.0952024020848847 -0.151402132725333 ENSG00000066322 ELOVL1
ENST00000479686 0.542225103327891 0.199334424992637 -0.120026540205835 ENSG00000066322 ELOVL1
ENST00000496932 0.498448011133627 0.164748873323758 -0.130310546136266 ENSG00000066322 ELOVL1
ENST00000290663 0.271597890649338 0.0492918197382788 -0.168067576901002 ENSG00000159479 MED8
ENST00000372457 0.275629479599213 0.0507221414091996 -0.165875944774354 ENSG00000159479 MED8
ENST00000372455 0.221310803032554 0.0346705644672627 -0.176216483395096 ENSG00000159479 MED8
ENST00000436713 0.311118501084614 0.0633864082570584 -0.161616124237193 ENSG00000229431 RP1-92O14.6
ENST00000460803 0.323935968797653 0.0681597592323019 -0.201183190061892 ENSG00000159479 MED8
ENST00000473560 0.263037445556666 0.0465682601714406 -0.187657383819772 ENSG00000159479 MED8
ENST00000310739 0.943920396203026 0.832813424811248 -0.0188728968235656 ENSG00000198198 SZT2
ENST00000372450 0.943920396203026 0.832813424811248 -0.0188728968235656 ENSG00000198198 SZT2
ENST00000357658 0.908152490675005 0.740717923693214 -0.0266715488046344 ENSG00000198198 SZT2
ENST00000406439 0.848175665063742 0.606621048197789 -0.0384962079295515 ENSG00000198198 SZT2
ENST00000562955 0.919263430857135 0.769106953399565 0.016310334995823 ENSG00000198198 SZT2
ENST00000470139 0.791613397249762 0.50086822229572 -0.0588124417715595 ENSG00000198198 SZT2
ENST00000372442 0.657998378437595 0.312964631042807 0.0664658299554679 ENSG00000198198 SZT2
ENST00000478140 0.877177124433971 0.669116966297856 0.0744653493725552 ENSG00000198198 SZT2
ENST00000470897 0.977272115017987 0.927241708051871 0.0158559598424498 ENSG00000198198 SZT2
ENST00000471177 0.920318371493663 0.771186463484856 -0.0400974530389773 ENSG00000198198 SZT2
ENST00000460536 0.43903666391586 0.125856973125935 0.147881597585898 ENSG00000198198 SZT2
ENST00000396885 0.338901086437148 0.0745188596804445 0.278537170414869 ENSG00000229372 SZT2-AS1
ENST00000583037 0.673351143908849 0.329538706022693 0.160214879289368 ENSG00000178922 HYI
ENST00000483618 0.991167515883539 0.969299553951945 0.0103867977021733 ENSG00000178922 HYI
ENST00000372425 0.673351143908849 0.329538706022693 0.160214879289368 ENSG00000178922 HYI
ENST00000372433 0.710045365617901 0.377061408704236 0.147618693976323 ENSG00000178922 HYI
ENST00000372434 0.712398886408742 0.380166437129379 0.145140950911201 ENSG00000178922 HYI
ENST00000470662 0.639256574245755 0.291824361379429 0.180980069807071 ENSG00000178922 HYI
ENST00000487366 0.634831493359118 0.286976886039017 0.181732024539441 ENSG00000178922 HYI
ENST00000372430 0.665493999714715 0.321068096422982 0.166539920394997 ENSG00000178922 HYI
ENST00000372432 0.682576761299774 0.340743885235696 0.156287322892676 ENSG00000178922 HYI
ENST00000372427 0.706732973831241 0.372735674368835 0.146273849593619 ENSG00000178922 HYI
ENST00000372426 0.665811468838501 0.32146695874576 0.169387568719409 ENSG00000178922 HYI
ENST00000486909 0.606190015033199 0.256749366445022 0.187032506902675 ENSG00000178922 HYI
ENST00000496142 0.796928154665615 0.510897584183312 0.167720232923118 ENSG00000178922 HYI
ENST00000469587 0.630546779887415 0.282352904009991 0.309705427082932 ENSG00000178922 HYI
ENST00000444386 0.432232600164122 0.121670112385165 0.543875253198807 ENSG00000229348 HYI-AS1
ENST00000496043 0.806570016943453 0.526489685734471 0.228368766125351 ENSG00000142949 PTPRF
ENST00000481019 0.731544451808219 0.406553484169948 0.3010579880696 ENSG00000142949 PTPRF
ENST00000359947 0.502147400441666 0.167854129185098 0.316112185135346 ENSG00000142949 PTPRF
ENST00000438120 0.529100933333678 0.188558637920628 0.311276695610306 ENSG00000142949 PTPRF
ENST00000436724 0.707628921894591 0.373947009774874 0.286240733408644 ENSG00000142949 PTPRF
ENST00000372405 0.802154532148224 0.519081426103968 0.213842089363099 ENSG00000142949 PTPRF
ENST00000372413 0.592556969358464 0.243570261259966 0.269777946957089 ENSG00000142949 PTPRF
ENST00000372414 0.592556969358464 0.243570261259966 0.269777946957089 ENSG00000142949 PTPRF
ENST00000437607 0.884235500432593 0.68480978231428 0.136505420418437 ENSG00000142949 PTPRF
ENST00000467464 0.807525420432637 0.528240600682652 -0.230537924021306 ENSG00000142949 PTPRF
ENST00000412568 0.601386842451018 0.252349489097399 0.304195705822598 ENSG00000142949 PTPRF
ENST00000429895 0.575272445511777 0.227359637157001 0.311753731097334 ENSG00000142949 PTPRF
ENST00000414879 0.657143837344969 0.311854358376812 0.266011540258192 ENSG00000142949 PTPRF
ENST00000422171 0.657143837344969 0.311854358376812 0.266011540258192 ENSG00000142949 PTPRF
ENST00000496447 0.730076798970755 0.404433559334042 0.240086837813593 ENSG00000142949 PTPRF
ENST00000372407 0.75061028155818 0.434991117273759 0.227608279575518 ENSG00000142949 PTPRF
ENST00000477970 0.791770578353292 0.501202765763384 0.238637284642615 ENSG00000142949 PTPRF
ENST00000372396 0.502288144087599 0.168054873686913 0.0710335227315557 ENSG00000066135 KDM4A
ENST00000463151 0.867566109325279 0.648671795032761 0.0376773784589777 ENSG00000066135 KDM4A
ENST00000485249 0.999737447854581 0.999205356756109 9.18806848231269e-05 ENSG00000066135 KDM4A
ENST00000472265 0.901593661801738 0.724270479831282 0.0576051416262335 ENSG00000066135 KDM4A
ENST00000481296 0.71390542191055 0.381987473798322 0.135019629215551 ENSG00000066135 KDM4A
ENST00000398804 0.789329338698613 0.497170339349547 0.0589592474465898 ENSG00000236200 KDM4A-AS1
ENST00000439057 0.813471171086951 0.540154720873443 0.0556379242592314 ENSG00000236200 KDM4A-AS1
ENST00000434346 0.808817250454018 0.530551034647767 0.0799462976190928 ENSG00000236200 KDM4A-AS1
ENST00000453015 0.503679297695059 0.16907795364439 0.167139590454577 ENSG00000236200 KDM4A-AS1
ENST00000418149 0.756065646078507 0.443223720677316 0.0807128862953677 ENSG00000236200 KDM4A-AS1
ENST00000532911 0.764488845346844 0.457057145074942 -0.0830318432594162 ENSG00000126091 ST3GAL3
ENST00000489897 0.222809245810784 0.0350910999830673 -0.16724794035814 ENSG00000126091 ST3GAL3
ENST00000372374 0.212330666650484 0.0323378219260887 -0.167646446750261 ENSG00000126091 ST3GAL3
ENST00000372375 0.212330666650484 0.0323378219260887 -0.167646446750261 ENSG00000126091 ST3GAL3
ENST00000545417 0.212330666650484 0.0323378219260887 -0.167646446750261 ENSG00000126091 ST3GAL3
ENST00000372377 0.212330666650484 0.0323378219260887 -0.167646446750261 ENSG00000126091 ST3GAL3
ENST00000361392 0.212330666650484 0.0323378219260887 -0.167646446750261 ENSG00000126091 ST3GAL3
ENST00000361400 0.212330666650484 0.0323378219260887 -0.167646446750261 ENSG00000126091 ST3GAL3
ENST00000353126 0.212330666650484 0.0323378219260887 -0.167646446750261 ENSG00000126091 ST3GAL3
ENST00000530154 0.233899616773746 0.0380638453955759 -0.16692733459973 ENSG00000126091 ST3GAL3
ENST00000262915 0.212330666650484 0.0323378219260887 -0.167646446750261 ENSG00000126091 ST3GAL3
ENST00000330208 0.212330666650484 0.0323378219260887 -0.167646446750261 ENSG00000126091 ST3GAL3
ENST00000335430 0.212330666650484 0.0323378219260887 -0.167646446750261 ENSG00000126091 ST3GAL3
ENST00000351035 0.212330666650484 0.0323378219260887 -0.167646446750261 ENSG00000126091 ST3GAL3
ENST00000479383 0.75060142346741 0.434947340331888 -0.0866723968325981 ENSG00000126091 ST3GAL3
ENST00000347631 0.2220443249069 0.034862231343819 -0.167458270451078 ENSG00000126091 ST3GAL3
ENST00000484868 0.695400276408153 0.358198124216035 -0.105449887064595 ENSG00000126091 ST3GAL3
ENST00000461066 0.760663836432012 0.450778549756554 -0.0838061597224392 ENSG00000126091 ST3GAL3
ENST00000437753 0.482292172521358 0.154052726215103 0.217249527525436 ENSG00000229444 RP11-184I16.4
ENST00000533997 0.154117608695022 0.0190337594596732 -0.187754625357408 ENSG00000126091 ST3GAL3
ENST00000469715 0.154117608695022 0.0190337594596732 -0.187754625357408 ENSG00000126091 ST3GAL3
ENST00000490541 0.154117608695022 0.0190337594596732 -0.187754625357408 ENSG00000126091 ST3GAL3
ENST00000528371 0.154117608695022 0.0190337594596732 -0.187754625357408 ENSG00000126091 ST3GAL3
ENST00000530581 0.154117608695022 0.0190337594596732 -0.187754625357408 ENSG00000126091 ST3GAL3
ENST00000531816 0.154117608695022 0.0190337594596732 -0.187754625357408 ENSG00000126091 ST3GAL3
ENST00000531993 0.154117608695022 0.0190337594596732 -0.187754625357408 ENSG00000126091 ST3GAL3
ENST00000533212 0.154117608695022 0.0190337594596732 -0.187754625357408 ENSG00000126091 ST3GAL3
ENST00000533933 0.154117608695022 0.0190337594596732 -0.187754625357408 ENSG00000126091 ST3GAL3
ENST00000372369 0.154117608695022 0.0190337594596732 -0.187754625357408 ENSG00000126091 ST3GAL3
ENST00000372372 0.154117608695022 0.0190337594596732 -0.187754625357408 ENSG00000126091 ST3GAL3
ENST00000372368 0.154117608695022 0.0190337594596732 -0.187754625357408 ENSG00000126091 ST3GAL3
ENST00000372367 0.154117608695022 0.0190337594596732 -0.187754625357408 ENSG00000126091 ST3GAL3
ENST00000372366 0.154117608695022 0.0190337594596732 -0.187754625357408 ENSG00000126091 ST3GAL3
ENST00000372365 0.154117608695022 0.0190337594596732 -0.187754625357408 ENSG00000126091 ST3GAL3
ENST00000361746 0.154117608695022 0.0190337594596732 -0.187754625357408 ENSG00000126091 ST3GAL3
ENST00000332628 0.154117608695022 0.0190337594596732 -0.187754625357408 ENSG00000126091 ST3GAL3
ENST00000531451 0.154598108590585 0.0191477455845074 -0.187312908042468 ENSG00000126091 ST3GAL3
ENST00000372362 0.154598108590585 0.0191477455845074 -0.187312908042468 ENSG00000126091 ST3GAL3
ENST00000361812 0.154598108590585 0.0191477455845074 -0.187312908042468 ENSG00000126091 ST3GAL3
ENST00000427515 0.724928181577235 0.397786714470505 0.295356675080404 ENSG00000233674 RP11-184I16.3
ENST00000461375 0.142202774422427 0.0168222647381677 -0.204452565313318 ENSG00000126091 ST3GAL3
ENST00000419974 0.865502193952412 0.643811702850672 -0.159615431520278 ENSG00000224751 SHMT1P1
ENST00000490502 0.529315966594415 0.188712679556206 -0.146869286402855 ENSG00000126091 ST3GAL3
ENST00000495482 0.507553651746066 0.171967254112526 -0.238645606363712 ENSG00000126091 ST3GAL3
ENST00000414809 0.749647513217302 0.433378051245462 0.270770161097278 ENSG00000117407 ARTN
ENST00000372359 0.749647513217302 0.433378051245462 0.270770161097278 ENSG00000117407 ARTN
ENST00000477048 0.690505491297427 0.351647643421007 0.339728540432947 ENSG00000117407 ARTN
ENST00000471394 0.757668636848036 0.445765055591636 0.278026420141833 ENSG00000117407 ARTN
ENST00000498139 0.697199760147123 0.360659080625982 0.322983555151107 ENSG00000117407 ARTN
ENST00000491846 0.841946171366324 0.593393121720776 0.195173652071227 ENSG00000117407 ARTN
ENST00000479128 0.927561168071858 0.790379681129552 0.0975208537514435 ENSG00000117407 ARTN
ENST00000472435 0.927561168071858 0.790379681129552 0.0975208537514435 ENSG00000117407 ARTN
ENST00000474592 0.91538719255534 0.758894950469893 0.112679512775098 ENSG00000117407 ARTN
ENST00000372354 0.884367356233007 0.68508425326179 0.149342770525235 ENSG00000117407 ARTN
ENST00000438616 0.981072870187003 0.938377642443744 -0.0279154057720366 ENSG00000117407 ARTN
ENST00000446167 0.743306613532988 0.424062096069639 -0.136235244614563 ENSG00000237950 RP11-7O11.3
ENST00000445226 0.760587136975723 0.450687593163885 -0.128376768333966 ENSG00000237950 RP11-7O11.3
ENST00000412378 0.812312165127116 0.537732790805395 -0.0974385534148501 ENSG00000237950 RP11-7O11.3
ENST00000372343 0.974072007797312 0.918373379753968 0.00813318767566619 ENSG00000117408 IPO13
ENST00000489061 0.974813437424899 0.92117892913163 -0.0151683749969909 ENSG00000117408 IPO13
ENST00000489773 0.987726879378731 0.958625531674168 0.00597120272446888 ENSG00000117408 IPO13
ENST00000492152 0.923907154241169 0.780955715081952 0.0380239487987477 ENSG00000117408 IPO13
ENST00000480902 0.676569929762446 0.333553879816109 0.181003534028599 ENSG00000117408 IPO13
ENST00000372339 0.587760981978037 0.239382540571097 0.164183992960485 ENSG00000117408 IPO13
ENST00000486876 0.846609525982682 0.603061417618291 0.100749522763025 ENSG00000117408 IPO13
ENST00000471934 0.937630230728927 0.815460172225278 -0.0214695248402078 ENSG00000132768 DPH2
ENST00000476260 0.951421148190269 0.853642812854673 -0.0165266995888626 ENSG00000132768 DPH2
ENST00000255108 0.922695106469269 0.777808694168122 -0.0246107282247952 ENSG00000132768 DPH2
ENST00000412950 0.947117481769617 0.841437055792162 -0.0180832350179452 ENSG00000132768 DPH2
ENST00000524776 0.947117481769617 0.841437055792162 -0.0180832350179452 ENSG00000132768 DPH2
ENST00000495421 0.922695106469269 0.777808694168122 -0.0246107282247952 ENSG00000132768 DPH2
ENST00000530988 0.941608087409917 0.827213539598228 -0.0201356664285977 ENSG00000132768 DPH2
ENST00000527567 0.985767620463012 0.953526551999066 0.00521153817594212 ENSG00000132768 DPH2
ENST00000492306 0.925894498648958 0.785505846495307 -0.0245160827491802 ENSG00000132768 DPH2
ENST00000490861 0.99319542554447 0.976293792340581 -0.00271029509416725 ENSG00000132768 DPH2
ENST00000396758 0.924252571037949 0.781924849519138 -0.02412926603323 ENSG00000132768 DPH2
ENST00000477294 0.979627697367852 0.93477948518329 -0.00726815819997869 ENSG00000132768 DPH2
ENST00000529729 0.997735781537544 0.991965609037061 0.000917022288796102 ENSG00000132768 DPH2
ENST00000532140 0.98276507909971 0.94406195512933 0.00630667888722436 ENSG00000132768 DPH2
ENST00000534786 0.837547519529511 0.585683082710202 0.0516140096616842 ENSG00000132768 DPH2
ENST00000534655 0.921361092350267 0.774464119695724 0.0323443180315965 ENSG00000132768 DPH2
ENST00000459879 0.988186050500038 0.959950620709699 -0.00543279957265607 ENSG00000132768 DPH2
ENST00000527319 0.932172341696482 0.801716475319689 -0.0277492370871871 ENSG00000132768 DPH2
ENST00000472505 0.4099956408673 0.108768735999662 -0.151711042935445 ENSG00000117410 ATP6V0B
ENST00000472174 0.418325855887179 0.113429098822092 -0.137889581684553 ENSG00000117410 ATP6V0B
ENST00000532642 0.414557008294543 0.111327548903439 -0.139306605132053 ENSG00000117410 ATP6V0B
ENST00000236067 0.410970336521283 0.109326678726324 -0.139827259285194 ENSG00000117410 ATP6V0B
ENST00000471859 0.40467311371359 0.105947911522466 -0.140981771538237 ENSG00000117410 ATP6V0B
ENST00000472277 0.378813931914227 0.0924943170017581 -0.154787376268383 ENSG00000117410 ATP6V0B
ENST00000461670 0.431712190057157 0.121388741423001 -0.149830492609525 ENSG00000117410 ATP6V0B
ENST00000468183 0.409981611716502 0.108756710306629 -0.14006442490171 ENSG00000117410 ATP6V0B
ENST00000473485 0.409981611716502 0.108756710306629 -0.14006442490171 ENSG00000117410 ATP6V0B
ENST00000496131 0.38673488193994 0.0963234497221502 -0.153979189093452 ENSG00000117410 ATP6V0B
ENST00000498208 0.382510716372022 0.0943855630491077 -0.165156617877996 ENSG00000117410 ATP6V0B
ENST00000532072 0.351121036509794 0.079577127098997 -0.135288031629166 ENSG00000117410 ATP6V0B
ENST00000498664 0.447631531362707 0.131128776234706 -0.111265943638689 ENSG00000117410 ATP6V0B
ENST00000498543 0.4718094241974 0.146754766721916 -0.264501912026182 ENSG00000117411 B4GALT2
ENST00000372324 0.615422115166049 0.266240818265861 -0.163070908215372 ENSG00000117411 B4GALT2
ENST00000497866 0.542302496034962 0.199424159968186 -0.219650723648142 ENSG00000117411 B4GALT2
ENST00000434555 0.629854108756497 0.281565729554261 -0.160461019063341 ENSG00000117411 B4GALT2
ENST00000356836 0.71396023755392 0.382053121085077 -0.132747314769769 ENSG00000117411 B4GALT2
ENST00000309519 0.660145132525636 0.315516671953104 -0.15291955769185 ENSG00000117411 B4GALT2
ENST00000485678 0.77211816865526 0.469673908017677 -0.120363057313207 ENSG00000117411 B4GALT2
ENST00000481924 0.881578298453119 0.678961440553249 -0.0730720044396958 ENSG00000117411 B4GALT2
ENST00000486064 0.666940599466477 0.322745800550146 -0.133202377672575 ENSG00000159214 CCDC24
ENST00000372307 0.734275300035572 0.410745268332801 -0.236288553725965 ENSG00000196517 SLC6A9
ENST00000372318 0.674042704164402 0.330579029960509 -0.130857650093692 ENSG00000159214 CCDC24
ENST00000460543 0.675892191798703 0.33270406311294 -0.159754124340506 ENSG00000159214 CCDC24
ENST00000463846 0.673549739221837 0.329871291676111 -0.131100686017536 ENSG00000159214 CCDC24
ENST00000490563 0.673549739221837 0.329871291676111 -0.131100686017536 ENSG00000159214 CCDC24
ENST00000490064 0.798775468945351 0.513514382464211 -0.0921070866048787 ENSG00000159214 CCDC24
ENST00000486504 0.793260302294108 0.503830412794388 -0.0938868381596727 ENSG00000159214 CCDC24
ENST00000485811 0.723633957896198 0.395647879049698 -0.122819657294858 ENSG00000159214 CCDC24
ENST00000372306 0.763850151944212 0.455997732529548 -0.217565509208445 ENSG00000196517 SLC6A9
ENST00000466180 0.799281092856989 0.514151323772458 -0.0931467093174586 ENSG00000159214 CCDC24
ENST00000479055 0.894665743554642 0.708790986856976 -0.0545289386512665 ENSG00000159214 CCDC24
ENST00000472562 0.981826666555644 0.940717688557653 0.018430018324092 ENSG00000159214 CCDC24
ENST00000372310 0.0476402815958765 0.00317346433597543 -0.24421941841341 ENSG00000196517 SLC6A9
ENST00000475075 0.772871632461126 0.470915577903327 -0.218802037688902 ENSG00000196517 SLC6A9
ENST00000357730 0.738439882937619 0.416549915751781 -0.24610419845048 ENSG00000196517 SLC6A9
ENST00000360584 0.738439882937619 0.416549915751781 -0.24610419845048 ENSG00000196517 SLC6A9
ENST00000537678 0.804141705192057 0.522322735813921 -0.195650647032178 ENSG00000196517 SLC6A9
ENST00000492434 0.816681970901554 0.546525456163927 -0.185643901175201 ENSG00000196517 SLC6A9
ENST00000528803 0.75035456487115 0.434389023395634 -0.242796035008829 ENSG00000196517 SLC6A9
ENST00000489764 0.834926943589826 0.580670897311619 -0.170797040990537 ENSG00000196517 SLC6A9
ENST00000466926 0.332808233761388 0.0718473970471952 -0.199358080745764 ENSG00000196517 SLC6A9
ENST00000533007 0.0748057950327457 0.00621881537870108 -0.497319479697767 ENSG00000196517 SLC6A9
ENST00000607988 0.124128456567902 0.0135355252239512 0.886403643059092 ENSG00000230615 RP5-1198O20.4
ENST00000434244 0.393779887633838 0.100113708220507 0.58649593978994 ENSG00000230615 RP5-1198O20.4
ENST00000361745 0.625921084927746 0.27702981328418 0.0853109792255558 ENSG00000178028 DMAP1
[truncated: 13,767,707 more chars]
